# Supplementary material for: Machine-Learning-Guided Discovery of Electrochemical Reactions
Source: J Am Chem Soc. 2022 Dec 2;144(49):22599–610. doi: 10.1021/jacs.2c08997 (PMC9756344; doi:10.1021/jacs.2c08997)
Supplement: Supplementary file 4 — ja2c08997_si_004.zip [file ja2c08997_si_004.zip › Reactivity Prediction/Ologs_notimes/14.log]

 Entering Gaussian System, Link 0=g16
 Input=14.com
 Output=14.log
 Initial command:
  
 Copyright (c) 1988-2019, Gaussian, Inc.  All Rights Reserved.
  
 This is part of the Gaussian(R) 16 program.  It is based on
 the Gaussian(R) 09 system (copyright 2009, Gaussian, Inc.),
 the Gaussian(R) 03 system (copyright 2003, Gaussian, Inc.),
 the Gaussian(R) 98 system (copyright 1998, Gaussian, Inc.),
 the Gaussian(R) 94 system (copyright 1995, Gaussian, Inc.),
 the Gaussian 92(TM) system (copyright 1992, Gaussian, Inc.),
 the Gaussian 90(TM) system (copyright 1990, Gaussian, Inc.),
 the Gaussian 88(TM) system (copyright 1988, Gaussian, Inc.),
 the Gaussian 86(TM) system (copyright 1986, Carnegie Mellon
 University), and the Gaussian 82(TM) system (copyright 1983,
 Carnegie Mellon University). Gaussian is a federally registered
 trademark of Gaussian, Inc.
  
 This software contains proprietary and confidential information,
 including trade secrets, belonging to Gaussian, Inc.
  
 This software is provided under written license and may be
 used, copied, transmitted, or stored only in accord with that
 written license.
  
 The following legend is applicable only to US Government
 contracts under FAR:
  
                    RESTRICTED RIGHTS LEGEND
  
 Use, reproduction and disclosure by the US Government is
 subject to restrictions as set forth in subparagraphs (a)
 and (c) of the Commercial Computer Software - Restricted
 Rights clause in FAR 52.227-19.
  
 Gaussian, Inc.
 340 Quinnipiac St., Bldg. 40, Wallingford CT 06492
  
  
 ---------------------------------------------------------------
 Warning -- This program may not be used in any manner that
 competes with the business of Gaussian, Inc. or will provide
 assistance to any competitor of Gaussian, Inc.  The licensee
 of this program is prohibited from giving any competitor of
 Gaussian, Inc. access to this program.  By using this program,
 the user acknowledges that Gaussian, Inc. is engaged in the
 business of creating and licensing software in the field of
 computational chemistry and represents and warrants to the
 licensee that it is not a competitor of Gaussian, Inc. and that
 it will not use this program in any manner prohibited above.
 ---------------------------------------------------------------
  

 Cite this work as:
 Gaussian 16, Revision C.01,
 M. J. Frisch, G. W. Trucks, H. B. Schlegel, G. E. Scuseria, 
 M. A. Robb, J. R. Cheeseman, G. Scalmani, V. Barone, 
 G. A. Petersson, H. Nakatsuji, X. Li, M. Caricato, A. V. Marenich, 
 J. Bloino, B. G. Janesko, R. Gomperts, B. Mennucci, H. P. Hratchian, 
 J. V. Ortiz, A. F. Izmaylov, J. L. Sonnenberg, D. Williams-Young, 
 F. Ding, F. Lipparini, F. Egidi, J. Goings, B. Peng, A. Petrone, 
 T. Henderson, D. Ranasinghe, V. G. Zakrzewski, J. Gao, N. Rega, 
 G. Zheng, W. Liang, M. Hada, M. Ehara, K. Toyota, R. Fukuda, 
 J. Hasegawa, M. Ishida, T. Nakajima, Y. Honda, O. Kitao, H. Nakai, 
 T. Vreven, K. Throssell, J. A. Montgomery, Jr., J. E. Peralta, 
 F. Ogliaro, M. J. Bearpark, J. J. Heyd, E. N. Brothers, K. N. Kudin, 
 V. N. Staroverov, T. A. Keith, R. Kobayashi, J. Normand, 
 K. Raghavachari, A. P. Rendell, J. C. Burant, S. S. Iyengar, 
 J. Tomasi, M. Cossi, J. M. Millam, M. Klene, C. Adamo, R. Cammi, 
 J. W. Ochterski, R. L. Martin, K. Morokuma, O. Farkas, 
 J. B. Foresman, and D. J. Fox, Gaussian, Inc., Wallingford CT, 2019.
 
 ******************************************
 Gaussian 16:  ES64L-G16RevC.01  3-Jul-2019
                13-Mar-2021 
 ******************************************
 %nprocshared=16
 Will use up to   16 processors via shared memory.
 %mem=7GB
 -----------------------------------------
 # b3lyp/def2svp geom=NewRedundant pop=NBO
 -----------------------------------------
 1/29=4000,38=1,172=1/1;
 2/12=2,17=6,18=5,40=1/2;
 3/5=43,7=101,11=2,25=1,30=1,74=-5/1,2,3;
 4//1;
 5/5=2,38=5/2;
 6/7=2,8=2,9=2,10=2,28=1,40=1/1,7;
 99/5=1,9=1/99;
 --
 14
 --
 Symbolic Z-matrix:
 Charge =  1 Multiplicity = 2
 N                    -5.66118   1.46943  -0.98192 
 C                    -4.65265   0.93144  -0.78114 
 C                    -3.40325   0.26938  -0.53227 
 C                    -3.05113  -0.09175   0.78177 
 C                    -1.83719  -0.73024   1.02306 
 C                    -0.98368  -0.99361  -0.04978 
 S                     0.59082  -1.81776   0.26412 
 C                     1.72558  -0.45537   0.54703 
 C                     1.90498   0.01792   1.84867 
 C                     2.78483   1.08091   2.06098 
 C                     3.47317   1.64733   0.98286 
 C                     3.29396   1.14966  -0.3122 
 C                     2.41707   0.08707  -0.53835 
 O                     0.44626  -2.55084   1.52888 
 O                     0.98605  -2.47795  -0.98722 
 C                    -1.32555  -0.66115  -1.36182 
 C                    -2.53923  -0.02262  -1.60434 
 H                    -3.73607   0.12504   1.60288 
 H                    -1.55183  -1.04054   2.02918 
 H                     1.37393  -0.45693   2.675 
 H                     2.94027   1.46319   3.07224 
 H                     4.16136   2.47818   1.15457 
 H                     3.84566   1.58544  -1.14806 
 H                     2.27703  -0.33498  -1.53462 
 H                    -0.64923  -0.91865  -2.17808 
 H                    -2.82998   0.2474   -2.62067 
 
                          Input orientation:                          
 ---------------------------------------------------------------------
 Center     Atomic      Atomic             Coordinates (Angstroms)
 Number     Number       Type             X           Y           Z
 ---------------------------------------------------------------------
      1          7           0       -5.661175    1.469429   -0.981921
      2          6           0       -4.652654    0.931442   -0.781137
      3          6           0       -3.403250    0.269378   -0.532275
      4          6           0       -3.051131   -0.091748    0.781769
      5          6           0       -1.837188   -0.730243    1.023059
      6          6           0       -0.983677   -0.993613   -0.049785
      7         16           0        0.590819   -1.817760    0.264122
      8          6           0        1.725582   -0.455371    0.547033
      9          6           0        1.904978    0.017921    1.848673
     10          6           0        2.784835    1.080914    2.060976
     11          6           0        3.473166    1.647327    0.982860
     12          6           0        3.293958    1.149663   -0.312197
     13          6           0        2.417072    0.087071   -0.538349
     14          8           0        0.446259   -2.550841    1.528880
     15          8           0        0.986046   -2.477952   -0.987222
     16          6           0       -1.325551   -0.661150   -1.361818
     17          6           0       -2.539230   -0.022620   -1.604338
     18          1           0       -3.736072    0.125041    1.602883
     19          1           0       -1.551830   -1.040536    2.029181
     20          1           0        1.373931   -0.456931    2.674996
     21          1           0        2.940269    1.463186    3.072237
     22          1           0        4.161360    2.478177    1.154569
     23          1           0        3.845660    1.585444   -1.148056
     24          1           0        2.277033   -0.334982   -1.534625
     25          1           0       -0.649230   -0.918647   -2.178077
     26          1           0       -2.829978    0.247403   -2.620667
 ---------------------------------------------------------------------
                    Distance matrix (angstroms):
                    1          2          3          4          5
     1  N    0.000000
     2  C    1.160543   0.000000
     3  C    2.596253   1.435712   0.000000
     4  C    3.515709   2.460583   1.407520   0.000000
     5  C    4.845759   3.734055   2.422985   1.392678   0.000000
     6  C    5.367909   4.207387   2.771692   2.403998   1.396008
     7  S    7.172563   6.012044   4.576350   4.063357   2.766567
     8  C    7.785033   6.661019   5.291038   4.796280   3.604925
     9  C    8.207667   7.124110   5.823180   5.070830   3.904509
    10  C    8.985836   7.963428   6.758397   6.088514   5.071554
    11  C    9.344956   8.345845   7.174920   6.755092   5.818446
    12  C    8.985833   7.963427   6.758397   6.557287   5.625444
    13  C    8.207664   7.124109   5.823180   5.628137   4.604859
    14  O    7.730941   6.592525   5.198146   4.340167   2.963877
    15  O    7.730938   6.592524   5.198146   5.012195   3.881542
    16  C    4.845754   3.734053   2.422985   2.810126   2.440120
    17  C    3.515702   2.460580   1.407520   2.441378   2.810126
    18  H    3.492078   2.678424   2.165757   1.091041   2.161821
    19  H    5.679206   4.626197   3.421212   2.168903   1.090868
    20  H    8.159450   7.084643   5.799618   4.826887   3.621447
    21  H    9.509000   8.531338   7.393100   6.600071   5.642195
    22  H   10.102690   9.155664   8.059005   7.665736   6.803957
    23  H    9.508995   8.531336   7.393100   7.355469   6.509294
    24  H    8.159444   7.084640   5.799618   5.814995   4.860534
    25  H    5.679198   4.626194   3.421212   3.900458   3.419651
    26  H    3.492064   2.678418   2.165757   3.426441   3.901046
                    6          7          8          9         10
     6  C    0.000000
     7  S    1.804658   0.000000
     8  C    2.825947   1.795502   0.000000
     9  C    3.601620   2.758177   1.396587   0.000000
    10  C    4.791727   4.055207   2.402960   1.396128   0.000000
    11  C    5.282458   4.564136   2.768634   2.421530   1.398913
    12  C    4.791727   4.055207   2.402960   2.807038   2.428144
    13  C    3.601619   2.758177   1.396587   2.442313   2.807038
    14  O    2.638534   1.468986   2.644179   2.971308   4.352207
    15  O    2.638534   1.468986   2.644179   3.887945   5.019231
    16  C    1.396009   2.766568   3.604923   4.604857   5.625440
    17  C    2.403998   4.063357   4.796278   5.628135   6.557284
    18  H    3.399762   4.928361   5.592975   5.647418   6.606495
    19  H    2.155713   2.882786   3.644257   3.619728   4.827859
    20  H    3.642907   2.877053   2.156824   1.091012   2.175463
    21  H    5.583926   4.916303   3.396025   2.158177   1.092218
    22  H    6.322594   5.656566   3.861065   3.409677   2.160726
    23  H    5.583926   4.916303   3.396025   3.899200   3.417278
    24  H    3.642907   2.877053   2.156824   3.421939   3.897560
    25  H    2.155714   2.882786   3.644253   4.859614   5.810389
    26  H    3.399762   4.928362   5.592972   6.515172   7.357897
                   11         12         13         14         15
    11  C    0.000000
    12  C    1.398913   0.000000
    13  C    2.421530   1.396129   0.000000
    14  O    5.204317   5.019231   3.887945   0.000000
    15  O    5.204317   4.352207   2.971308   2.574384   0.000000
    16  C    5.818442   5.071550   3.904506   3.881543   2.963878
    17  C    6.755088   6.088510   5.070828   5.012195   4.340168
    18  H    7.394248   7.357901   6.515175   4.965654   5.981858
    19  H    5.793960   5.810394   4.859618   2.554150   4.195911
    20  H    3.420236   3.897560   3.421939   2.560980   4.200812
    21  H    2.164113   3.417278   3.899200   4.971363   5.985881
    22  H    1.092432   2.160726   3.409677   6.263634   6.263634
    23  H    2.164113   1.092218   2.158177   5.985881   4.971363
    24  H    3.420236   2.175463   1.091012   4.200813   2.560980
    25  H    5.793953   4.827851   3.619722   4.195913   2.554153
    26  H    7.394242   6.606489   5.647414   5.981859   4.965656
                   16         17         18         19         20
    16  C    0.000000
    17  C    1.392678   0.000000
    18  H    3.901046   3.426442   0.000000
    19  H    3.419651   3.900458   2.512213   0.000000
    20  H    4.860533   5.814994   5.253594   3.052498   0.000000
    21  H    6.509291   7.355466   6.965857   5.247432   2.509595
    22  H    6.803953   7.665732   8.252737   6.766596   4.323924
    23  H    5.642190   6.600067   8.196531   6.791429   4.989637
    24  H    3.621444   4.826885   6.798015   5.278135   4.307131
    25  H    1.090868   2.168903   4.991346   4.304714   5.278132
    26  H    2.161821   1.091041   4.321383   4.991346   6.798013
                   21         22         23         24         25
    21  H    0.000000
    22  H    2.489723   0.000000
    23  H    4.318050   2.489723   0.000000
    24  H    4.989637   4.323924   2.509595   0.000000
    25  H    6.791423   6.766588   5.247424   3.052492   0.000000
    26  H    8.196526   8.252731   6.965852   5.253591   2.512214
                   26
    26  H    0.000000
 Stoichiometry    C13H9NO2S(1+,2)
 Framework group  C1[X(C13H9NO2S)]
 Deg. of freedom    72
 Full point group                 C1      NOp   1
 Largest Abelian subgroup         C1      NOp   1
 Largest concise Abelian subgroup C1      NOp   1
                         Standard orientation:                         
 ---------------------------------------------------------------------
 Center     Atomic      Atomic             Coordinates (Angstroms)
 Number     Number       Type             X           Y           Z
 ---------------------------------------------------------------------
      1          7           0        5.641104   -1.563095   -0.000002
      2          6           0        4.590420   -1.070223    0.000004
      3          6           0        3.288950   -0.464050    0.000004
      4          6           0        2.655378   -0.164683    1.220692
      5          6           0        1.391162    0.419533    1.220060
      6          6           0        0.769267    0.690712   -0.000001
      7         16           0       -0.870459    1.444430   -0.000004
      8          6           0       -1.978798    0.031839   -0.000000
      9          6           0       -2.404663   -0.495293    1.221157
     10          6           0       -3.262272   -1.596942    1.214076
     11          6           0       -3.685518   -2.148171    0.000005
     12          6           0       -3.262271   -1.596950   -1.214068
     13          6           0       -2.404661   -0.495301   -1.221156
     14          8           0       -1.024673    2.135284    1.287186
     15          8           0       -1.024672    2.135277   -1.287198
     16          6           0        1.391161    0.419521   -1.220060
     17          6           0        2.655377   -0.164696   -1.220686
     18          1           0        3.162986   -0.386266    2.160695
     19          1           0        0.889192    0.681915    2.152356
     20          1           0       -2.078646   -0.032006    2.153565
     21          1           0       -3.608189   -2.021612    2.159030
     22          1           0       -4.357514   -3.009466    0.000007
     23          1           0       -3.608186   -2.021625   -2.159020
     24          1           0       -2.078643   -0.032019   -2.153566
     25          1           0        0.889191    0.681893   -2.152358
     26          1           0        3.162985   -0.386288   -2.160687
 ---------------------------------------------------------------------
 Rotational constants (GHZ):           0.7808051           0.2499017           0.2293766
 Standard basis: def2SVP (5D, 7F)
 There are   304 symmetry adapted cartesian basis functions of A   symmetry.
 There are   287 symmetry adapted basis functions of A   symmetry.
   287 basis functions,   500 primitive gaussians,   304 cartesian basis functions
    63 alpha electrons       62 beta electrons
       nuclear repulsion energy      1226.9588592199 Hartrees.
 NAtoms=   26 NActive=   26 NUniq=   26 SFac= 1.00D+00 NAtFMM=   60 NAOKFM=F Big=F
 Integral buffers will be    131072 words long.
 Raffenetti 2 integral format.
 Two-electron integral symmetry is turned on.
 One-electron integrals computed using PRISM.
   1 Symmetry operations used in ECPInt.
 ECPInt:  NShTT=    8646 NPrTT=   32898 LenC2=    7966 LenP2D=   21352.
 LDataN:  DoStor=T MaxTD1= 4 Len=   56
 NBasis=   287 RedAO= T EigKep=  2.70D-04  NBF=   287
 NBsUse=   287 1.00D-06 EigRej= -1.00D+00 NBFU=   287
 ExpMin= 1.22D-01 ExpMax= 9.18D+03 ExpMxC= 1.38D+03 IAcc=3 IRadAn=         5 AccDes= 0.00D+00
 Harris functional with IExCor=  402 and IRadAn=       5 diagonalized for initial guess.
 HarFok:  IExCor=  402 AccDes= 0.00D+00 IRadAn=         5 IDoV= 1 UseB2=F ITyADJ=14
 ICtDFT=  3500011 ScaDFX=  1.000000  1.000000  1.000000  1.000000
 FoFCou: FMM=F IPFlag=           0 FMFlag=      100000 FMFlg1=           0
         NFxFlg=           0 DoJE=T BraDBF=F KetDBF=T FulRan=T
         wScrn=  0.000000 ICntrl=       500 IOpCl=  0 I1Cent=   200000004 NGrid=           0
         NMat0=    1 NMatS0=      1 NMatT0=    0 NMatD0=    1 NMtDS0=    0 NMtDT0=    0
 Petite list used in FoFCou.
 Initial guess <Sx>= 0.0000 <Sy>= 0.0000 <Sz>= 0.5000 <S**2>= 0.7500 S= 0.5000
 Requested convergence on RMS density matrix=1.00D-08 within 128 cycles.
 Requested convergence on MAX density matrix=1.00D-06.
 Requested convergence on             energy=1.00D-06.
 No special actions if energy rises.
 Integral accuracy reduced to 1.0D-05 until final iterations.
 Initial convergence to 1.0D-05 achieved.  Increase integral accuracy.
 SCF Done:  E(UB3LYP) =  -1103.13619842     A.U. after   24 cycles
            NFock= 24  Conv=0.41D-08     -V/T= 2.0072
 <Sx>= 0.0000 <Sy>= 0.0000 <Sz>= 0.5000 <S**2>= 0.7590 S= 0.5045
 <L.S>= 0.000000000000E+00
 Annihilation of the first spin contaminant:
 S**2 before annihilation     0.7590,   after     0.7501

 **********************************************************************

            Population analysis using the SCF Density.

 **********************************************************************

 Orbital symmetries:
 Alpha Orbitals:
       Occupied  (A) (A) (A) (A) (A) (A) (A) (A) (A) (A) (A) (A)
                 (A) (A) (A) (A) (A) (A) (A) (A) (A) (A) (A) (A)
                 (A) (A) (A) (A) (A) (A) (A) (A) (A) (A) (A) (A)
                 (A) (A) (A) (A) (A) (A) (A) (A) (A) (A) (A) (A)
                 (A) (A) (A) (A) (A) (A) (A) (A) (A) (A) (A) (A)
                 (A) (A) (A)
       Virtual   (A) (A) (A) (A) (A) (A) (A) (A) (A) (A) (A) (A)
                 (A) (A) (A) (A) (A) (A) (A) (A) (A) (A) (A) (A)
                 (A) (A) (A) (A) (A) (A) (A) (A) (A) (A) (A) (A)
                 (A) (A) (A) (A) (A) (A) (A) (A) (A) (A) (A) (A)
                 (A) (A) (A) (A) (A) (A) (A) (A) (A) (A) (A) (A)
                 (A) (A) (A) (A) (A) (A) (A) (A) (A) (A) (A) (A)
                 (A) (A) (A) (A) (A) (A) (A) (A) (A) (A) (A) (A)
                 (A) (A) (A) (A) (A) (A) (A) (A) (A) (A) (A) (A)
                 (A) (A) (A) (A) (A) (A) (A) (A) (A) (A) (A) (A)
                 (A) (A) (A) (A) (A) (A) (A) (A) (A) (A) (A) (A)
                 (A) (A) (A) (A) (A) (A) (A) (A) (A) (A) (A) (A)
                 (A) (A) (A) (A) (A) (A) (A) (A) (A) (A) (A) (A)
                 (A) (A) (A) (A) (A) (A) (A) (A) (A) (A) (A) (A)
                 (A) (A) (A) (A) (A) (A) (A) (A) (A) (A) (A) (A)
                 (A) (A) (A) (A) (A) (A) (A) (A) (A) (A) (A) (A)
                 (A) (A) (A) (A) (A) (A) (A) (A) (A) (A) (A) (A)
                 (A) (A) (A) (A) (A) (A) (A) (A) (A) (A) (A) (A)
                 (A) (A) (A) (A) (A) (A) (A) (A) (A) (A) (A) (A)
                 (A) (A) (A) (A) (A) (A) (A) (A)
 Beta  Orbitals:
       Occupied  (A) (A) (A) (A) (A) (A) (A) (A) (A) (A) (A) (A)
                 (A) (A) (A) (A) (A) (A) (A) (A) (A) (A) (A) (A)
                 (A) (A) (A) (A) (A) (A) (A) (A) (A) (A) (A) (A)
                 (A) (A) (A) (A) (A) (A) (A) (A) (A) (A) (A) (A)
                 (A) (A) (A) (A) (A) (A) (A) (A) (A) (A) (A) (A)
                 (A) (A)
       Virtual   (A) (A) (A) (A) (A) (A) (A) (A) (A) (A) (A) (A)
                 (A) (A) (A) (A) (A) (A) (A) (A) (A) (A) (A) (A)
                 (A) (A) (A) (A) (A) (A) (A) (A) (A) (A) (A) (A)
                 (A) (A) (A) (A) (A) (A) (A) (A) (A) (A) (A) (A)
                 (A) (A) (A) (A) (A) (A) (A) (A) (A) (A) (A) (A)
                 (A) (A) (A) (A) (A) (A) (A) (A) (A) (A) (A) (A)
                 (A) (A) (A) (A) (A) (A) (A) (A) (A) (A) (A) (A)
                 (A) (A) (A) (A) (A) (A) (A) (A) (A) (A) (A) (A)
                 (A) (A) (A) (A) (A) (A) (A) (A) (A) (A) (A) (A)
                 (A) (A) (A) (A) (A) (A) (A) (A) (A) (A) (A) (A)
                 (A) (A) (A) (A) (A) (A) (A) (A) (A) (A) (A) (A)
                 (A) (A) (A) (A) (A) (A) (A) (A) (A) (A) (A) (A)
                 (A) (A) (A) (A) (A) (A) (A) (A) (A) (A) (A) (A)
                 (A) (A) (A) (A) (A) (A) (A) (A) (A) (A) (A) (A)
                 (A) (A) (A) (A) (A) (A) (A) (A) (A) (A) (A) (A)
                 (A) (A) (A) (A) (A) (A) (A) (A) (A) (A) (A) (A)
                 (A) (A) (A) (A) (A) (A) (A) (A) (A) (A) (A) (A)
                 (A) (A) (A) (A) (A) (A) (A) (A) (A) (A) (A) (A)
                 (A) (A) (A) (A) (A) (A) (A) (A) (A)
 The electronic state is 2-A.
 Alpha  occ. eigenvalues --  -89.22566 -19.28819 -19.28811 -14.49603 -10.42786
 Alpha  occ. eigenvalues --  -10.41556 -10.41045 -10.39166 -10.39162 -10.39119
 Alpha  occ. eigenvalues --  -10.39113 -10.39045 -10.38588 -10.38358 -10.38357
 Alpha  occ. eigenvalues --  -10.37478 -10.37476  -8.29064  -6.25868  -6.25823
 Alpha  occ. eigenvalues --   -6.25776  -1.26043  -1.15296  -1.07039  -1.05119
 Alpha  occ. eigenvalues --   -1.04604  -0.97311  -0.94737  -0.93869  -0.92598
 Alpha  occ. eigenvalues --   -0.86475  -0.81188  -0.80542  -0.78981  -0.75602
 Alpha  occ. eigenvalues --   -0.73406  -0.71423  -0.67518  -0.66863  -0.64828
 Alpha  occ. eigenvalues --   -0.64190  -0.62952  -0.61817  -0.61528  -0.60372
 Alpha  occ. eigenvalues --   -0.59605  -0.58946  -0.58487  -0.56274  -0.54808
 Alpha  occ. eigenvalues --   -0.54560  -0.53037  -0.52515  -0.51275  -0.49475
 Alpha  occ. eigenvalues --   -0.49146  -0.48478  -0.46634  -0.46546  -0.46102
 Alpha  occ. eigenvalues --   -0.45138  -0.44525  -0.43952
 Alpha virt. eigenvalues --   -0.24831  -0.21147  -0.20520  -0.18997  -0.12215
 Alpha virt. eigenvalues --   -0.11676  -0.11161  -0.08331  -0.06906  -0.06594
 Alpha virt. eigenvalues --   -0.05589  -0.05448  -0.04557  -0.03338  -0.02966
 Alpha virt. eigenvalues --   -0.01605  -0.00973   0.00061   0.00407   0.01503
 Alpha virt. eigenvalues --    0.03576   0.04011   0.07345   0.09248   0.10313
 Alpha virt. eigenvalues --    0.10780   0.11525   0.11911   0.12421   0.13156
 Alpha virt. eigenvalues --    0.14916   0.17635   0.20197   0.22791   0.23199
 Alpha virt. eigenvalues --    0.23668   0.24968   0.25145   0.26689   0.27621
 Alpha virt. eigenvalues --    0.28101   0.28335   0.29294   0.29713   0.30057
 Alpha virt. eigenvalues --    0.31234   0.32096   0.33201   0.33428   0.34794
 Alpha virt. eigenvalues --    0.37486   0.37677   0.38233   0.39449   0.40204
 Alpha virt. eigenvalues --    0.40503   0.42332   0.42771   0.45704   0.45975
 Alpha virt. eigenvalues --    0.46473   0.47969   0.48619   0.49341   0.49605
 Alpha virt. eigenvalues --    0.49823   0.50097   0.50136   0.51652   0.51867
 Alpha virt. eigenvalues --    0.52615   0.52702   0.54162   0.54691   0.55995
 Alpha virt. eigenvalues --    0.56115   0.56752   0.56993   0.57137   0.58964
 Alpha virt. eigenvalues --    0.60340   0.61162   0.62734   0.64506   0.64873
 Alpha virt. eigenvalues --    0.68951   0.69508   0.71213   0.71239   0.72090
 Alpha virt. eigenvalues --    0.76152   0.77206   0.78892   0.78908   0.83078
 Alpha virt. eigenvalues --    0.83705   0.86618   0.88882   0.90275   0.91715
 Alpha virt. eigenvalues --    0.93677   0.94492   0.97496   0.98301   0.98601
 Alpha virt. eigenvalues --    1.02475   1.02499   1.03313   1.04335   1.05232
 Alpha virt. eigenvalues --    1.05583   1.06146   1.06983   1.07101   1.07468
 Alpha virt. eigenvalues --    1.08361   1.11269   1.12689   1.12753   1.14387
 Alpha virt. eigenvalues --    1.15443   1.16266   1.19487   1.29655   1.33733
 Alpha virt. eigenvalues --    1.35554   1.39135   1.41248   1.41951   1.42594
 Alpha virt. eigenvalues --    1.45731   1.50149   1.51854   1.51957   1.52537
 Alpha virt. eigenvalues --    1.53504   1.53984   1.55776   1.55862   1.55884
 Alpha virt. eigenvalues --    1.57447   1.58655   1.58843   1.59805   1.62299
 Alpha virt. eigenvalues --    1.62859   1.63519   1.64091   1.66060   1.68184
 Alpha virt. eigenvalues --    1.69566   1.72222   1.74278   1.76049   1.76346
 Alpha virt. eigenvalues --    1.77198   1.77589   1.77868   1.79482   1.80444
 Alpha virt. eigenvalues --    1.81003   1.86590   1.89636   1.92455   1.92584
 Alpha virt. eigenvalues --    1.93308   1.96438   1.96498   1.97579   2.03127
 Alpha virt. eigenvalues --    2.05819   2.06119   2.07537   2.09686   2.09781
 Alpha virt. eigenvalues --    2.09903   2.11680   2.11963   2.12207   2.13626
 Alpha virt. eigenvalues --    2.15081   2.16705   2.16890   2.17895   2.21796
 Alpha virt. eigenvalues --    2.29378   2.34405   2.40715   2.41934   2.42300
 Alpha virt. eigenvalues --    2.42657   2.44029   2.45031   2.45780   2.47426
 Alpha virt. eigenvalues --    2.49688   2.52055   2.52585   2.53638   2.54411
 Alpha virt. eigenvalues --    2.55242   2.55943   2.60664   2.63346   2.65771
 Alpha virt. eigenvalues --    2.67386   2.68413   2.69342   2.71091   2.71911
 Alpha virt. eigenvalues --    2.78267   2.81446   2.82130   2.83721   2.83808
 Alpha virt. eigenvalues --    2.94044   2.95677   3.02368   3.11039   3.13612
 Alpha virt. eigenvalues --    3.23658   3.27026   3.41806   3.45773
  Beta  occ. eigenvalues --  -89.22577 -19.28665 -19.28657 -14.49303 -10.42530
  Beta  occ. eigenvalues --  -10.41299 -10.40742 -10.39144 -10.39139 -10.39105
  Beta  occ. eigenvalues --  -10.39099 -10.38746 -10.38658 -10.38325 -10.38324
  Beta  occ. eigenvalues --  -10.37469 -10.37468  -8.29076  -6.25878  -6.25836
  Beta  occ. eigenvalues --   -6.25798  -1.25842  -1.14969  -1.06536  -1.04554
  Beta  occ. eigenvalues --   -1.04102  -0.96682  -0.93985  -0.93781  -0.92489
  Beta  occ. eigenvalues --   -0.86224  -0.80895  -0.80317  -0.78720  -0.75352
  Beta  occ. eigenvalues --   -0.73305  -0.71242  -0.67314  -0.66712  -0.64629
  Beta  occ. eigenvalues --   -0.63977  -0.62794  -0.61628  -0.61509  -0.60351
  Beta  occ. eigenvalues --   -0.59450  -0.58564  -0.57510  -0.54977  -0.54599
  Beta  occ. eigenvalues --   -0.54448  -0.52895  -0.51070  -0.50822  -0.49260
  Beta  occ. eigenvalues --   -0.48929  -0.47439  -0.46391  -0.45163  -0.44952
  Beta  occ. eigenvalues --   -0.43719  -0.43706
  Beta virt. eigenvalues --   -0.39434  -0.23557  -0.20044  -0.19581  -0.18412
  Beta virt. eigenvalues --   -0.12099  -0.11430  -0.10596  -0.08070  -0.06544
  Beta virt. eigenvalues --   -0.06532  -0.05426  -0.05408  -0.04099  -0.03335
  Beta virt. eigenvalues --   -0.02536  -0.01056  -0.00375   0.00418   0.00689
  Beta virt. eigenvalues --    0.01697   0.03758   0.04052   0.07604   0.09521
  Beta virt. eigenvalues --    0.10433   0.11072   0.11651   0.12200   0.12541
  Beta virt. eigenvalues --    0.13385   0.15181   0.17754   0.20412   0.22803
  Beta virt. eigenvalues --    0.23485   0.23690   0.24953   0.25423   0.26998
  Beta virt. eigenvalues --    0.27995   0.28309   0.28488   0.29538   0.30002
  Beta virt. eigenvalues --    0.30095   0.31547   0.32563   0.33387   0.33919
  Beta virt. eigenvalues --    0.34952   0.37567   0.37901   0.38307   0.39686
  Beta virt. eigenvalues --    0.40345   0.41072   0.42616   0.42903   0.46035
  Beta virt. eigenvalues --    0.46080   0.46558   0.48319   0.49062   0.49390
  Beta virt. eigenvalues --    0.49701   0.50042   0.50231   0.50392   0.51833
  Beta virt. eigenvalues --    0.52030   0.52691   0.52891   0.54403   0.54813
  Beta virt. eigenvalues --    0.56277   0.56531   0.56825   0.57172   0.57282
  Beta virt. eigenvalues --    0.59188   0.60864   0.61256   0.62958   0.64764
  Beta virt. eigenvalues --    0.64992   0.69052   0.69627   0.71283   0.71514
  Beta virt. eigenvalues --    0.72877   0.76571   0.77375   0.78976   0.79076
  Beta virt. eigenvalues --    0.83127   0.83881   0.86838   0.88917   0.90411
  Beta virt. eigenvalues --    0.91929   0.94070   0.94673   0.97789   0.98389
  Beta virt. eigenvalues --    0.98775   1.02632   1.02762   1.03665   1.04772
  Beta virt. eigenvalues --    1.05616   1.05782   1.06380   1.07089   1.07372
  Beta virt. eigenvalues --    1.07766   1.08515   1.11681   1.12886   1.13146
  Beta virt. eigenvalues --    1.14589   1.15613   1.16766   1.19594   1.29722
  Beta virt. eigenvalues --    1.34044   1.36015   1.39249   1.41505   1.42061
  Beta virt. eigenvalues --    1.42722   1.45680   1.50222   1.51913   1.52095
  Beta virt. eigenvalues --    1.52786   1.53761   1.54294   1.55916   1.56278
  Beta virt. eigenvalues --    1.56539   1.57721   1.58865   1.59108   1.59921
  Beta virt. eigenvalues --    1.62377   1.62901   1.63893   1.64460   1.66332
  Beta virt. eigenvalues --    1.68515   1.69786   1.72770   1.74384   1.76492
  Beta virt. eigenvalues --    1.76558   1.77679   1.77945   1.78013   1.79585
  Beta virt. eigenvalues --    1.80568   1.81050   1.86949   1.89673   1.92534
  Beta virt. eigenvalues --    1.93011   1.93385   1.96496   1.97175   1.98231
  Beta virt. eigenvalues --    2.03428   2.06273   2.06999   2.07933   2.10016
  Beta virt. eigenvalues --    2.10245   2.10565   2.12094   2.12487   2.13063
  Beta virt. eigenvalues --    2.14261   2.15322   2.17006   2.17070   2.18098
  Beta virt. eigenvalues --    2.22215   2.29739   2.34883   2.40891   2.42077
  Beta virt. eigenvalues --    2.42606   2.43123   2.44543   2.45663   2.46013
  Beta virt. eigenvalues --    2.47802   2.50139   2.52320   2.53003   2.53846
  Beta virt. eigenvalues --    2.54473   2.55344   2.55994   2.60858   2.63773
  Beta virt. eigenvalues --    2.65873   2.67477   2.68626   2.69427   2.71366
  Beta virt. eigenvalues --    2.72158   2.78357   2.81630   2.82371   2.83854
  Beta virt. eigenvalues --    2.84483   2.94084   2.95714   3.02473   3.11136
  Beta virt. eigenvalues --    3.13822   3.23830   3.27193   3.41912   3.45885
          Condensed to atoms (all electrons):
               1          2          3          4          5          6
     1  N    6.004923   0.864382  -0.029613  -0.001796  -0.000003   0.000026
     2  C    0.864382   5.088888   0.297713  -0.086052   0.012570   0.002467
     3  C   -0.029613   0.297713   5.380479   0.217390   0.124064  -0.185732
     4  C   -0.001796  -0.086052   0.217390   5.046149   0.249619   0.117574
     5  C   -0.000003   0.012570   0.124064   0.249619   5.110957   0.159586
     6  C    0.000026   0.002467  -0.185732   0.117574   0.159586   5.787436
     7  S   -0.000000   0.000003   0.000480   0.002147  -0.038175   0.205265
     8  C   -0.000000  -0.000002  -0.000035  -0.000812  -0.003524  -0.080301
     9  C   -0.000000  -0.000000  -0.000017   0.000105   0.004022  -0.003479
    10  C    0.000000   0.000000   0.000001   0.000008   0.000105  -0.000761
    11  C   -0.000000  -0.000000  -0.000000   0.000001  -0.000012  -0.000029
    12  C    0.000000   0.000000   0.000001  -0.000000  -0.000011  -0.000761
    13  C   -0.000000  -0.000000  -0.000017  -0.000005  -0.000340  -0.003479
    14  O    0.000000   0.000000  -0.000031   0.001270   0.010619  -0.064364
    15  O    0.000000   0.000000  -0.000031  -0.000007   0.002808  -0.064364
    16  C   -0.000003   0.012570   0.124064  -0.134505   0.063615   0.159586
    17  C   -0.001796  -0.086053   0.217391   0.090914  -0.134505   0.117574
    18  H   -0.000319  -0.019926  -0.060718   0.457552  -0.060834   0.014967
    19  H   -0.000002  -0.000328   0.012845  -0.049412   0.446476  -0.072472
    20  H    0.000000  -0.000000   0.000000   0.000154   0.001242  -0.000669
    21  H    0.000000   0.000000   0.000000  -0.000000   0.000000   0.000006
    22  H    0.000000   0.000000  -0.000000   0.000000  -0.000000   0.000000
    23  H    0.000000   0.000000   0.000000  -0.000000   0.000001   0.000006
    24  H    0.000000  -0.000000   0.000000  -0.000000  -0.000126  -0.000669
    25  H   -0.000002  -0.000328   0.012845  -0.001545   0.011098  -0.072472
    26  H   -0.000319  -0.019926  -0.060717   0.012823  -0.001994   0.014967
               7          8          9         10         11         12
     1  N   -0.000000  -0.000000  -0.000000   0.000000  -0.000000   0.000000
     2  C    0.000003  -0.000002  -0.000000   0.000000  -0.000000   0.000000
     3  C    0.000480  -0.000035  -0.000017   0.000001  -0.000000   0.000001
     4  C    0.002147  -0.000812   0.000105   0.000008   0.000001  -0.000000
     5  C   -0.038175  -0.003524   0.004022   0.000105  -0.000012  -0.000011
     6  C    0.205265  -0.080301  -0.003479  -0.000761  -0.000029  -0.000761
     7  S   14.105448   0.205821  -0.039670   0.002700   0.000403   0.002700
     8  C    0.205821   5.788530   0.160916   0.123593  -0.180885   0.123593
     9  C   -0.039670   0.160916   5.145498   0.234942   0.114665  -0.141809
    10  C    0.002700   0.123593   0.234942   5.084894   0.201823   0.104407
    11  C    0.000403  -0.180885   0.114665   0.201823   5.116777   0.201823
    12  C    0.002700   0.123593  -0.141809   0.104407   0.201823   5.084894
    13  C   -0.039670   0.160916   0.060770  -0.141809   0.114665   0.234942
    14  O    0.426309  -0.064133   0.011182   0.001182  -0.000030   0.000001
    15  O    0.426309  -0.064133   0.002706   0.000001  -0.000030   0.001182
    16  C   -0.038175  -0.003524  -0.000340  -0.000011  -0.000012   0.000105
    17  C    0.002147  -0.000812  -0.000005  -0.000000   0.000001   0.000008
    18  H   -0.000115   0.000007   0.000000  -0.000000   0.000000  -0.000000
    19  H   -0.007302  -0.000633   0.001299   0.000147   0.000001  -0.000001
    20  H   -0.007729  -0.072679   0.444953  -0.047580   0.012216  -0.001830
    21  H   -0.000139   0.015059  -0.064414   0.450631  -0.066572   0.012908
    22  H    0.000017  -0.001670   0.012984  -0.062759   0.445899  -0.062759
    23  H   -0.000139   0.015059  -0.001776   0.012908  -0.066572   0.450631
    24  H   -0.007729  -0.072679   0.011437  -0.001830   0.012216  -0.047580
    25  H   -0.007302  -0.000633  -0.000124  -0.000001   0.000001   0.000147
    26  H   -0.000115   0.000007   0.000001  -0.000000   0.000000  -0.000000
              13         14         15         16         17         18
     1  N   -0.000000   0.000000   0.000000  -0.000003  -0.001796  -0.000319
     2  C   -0.000000   0.000000   0.000000   0.012570  -0.086053  -0.019926
     3  C   -0.000017  -0.000031  -0.000031   0.124064   0.217391  -0.060718
     4  C   -0.000005   0.001270  -0.000007  -0.134505   0.090914   0.457552
     5  C   -0.000340   0.010619   0.002808   0.063615  -0.134505  -0.060834
     6  C   -0.003479  -0.064364  -0.064364   0.159586   0.117574   0.014967
     7  S   -0.039670   0.426309   0.426309  -0.038175   0.002147  -0.000115
     8  C    0.160916  -0.064133  -0.064133  -0.003524  -0.000812   0.000007
     9  C    0.060770   0.011182   0.002706  -0.000340  -0.000005   0.000000
    10  C   -0.141809   0.001182   0.000001  -0.000011  -0.000000  -0.000000
    11  C    0.114665  -0.000030  -0.000030  -0.000012   0.000001   0.000000
    12  C    0.234942   0.000001   0.001182   0.000105   0.000008  -0.000000
    13  C    5.145499   0.002706   0.011182   0.004022   0.000105   0.000001
    14  O    0.002706   8.061187  -0.027183   0.002808  -0.000007  -0.000005
    15  O    0.011182  -0.027183   8.061187   0.010619   0.001270   0.000001
    16  C    0.004022   0.002808   0.010619   5.110957   0.249620  -0.001994
    17  C    0.000105  -0.000007   0.001270   0.249620   5.046148   0.012823
    18  H    0.000001  -0.000005   0.000001  -0.001994   0.012823   0.614240
    19  H   -0.000124   0.013026   0.000199   0.011098  -0.001545  -0.009797
    20  H    0.011437   0.012704   0.000193  -0.000126  -0.000000  -0.000002
    21  H   -0.001776  -0.000005   0.000001   0.000001  -0.000000  -0.000000
    22  H    0.012984  -0.000000  -0.000000  -0.000000   0.000000   0.000000
    23  H   -0.064414   0.000001  -0.000005   0.000000  -0.000000  -0.000000
    24  H    0.444953   0.000193   0.012704   0.001242   0.000154  -0.000000
    25  H    0.001299   0.000199   0.013026   0.446476  -0.049412   0.000019
    26  H    0.000000   0.000001  -0.000005  -0.060834   0.457552  -0.000106
              19         20         21         22         23         24
     1  N   -0.000002   0.000000   0.000000   0.000000   0.000000   0.000000
     2  C   -0.000328  -0.000000   0.000000   0.000000   0.000000  -0.000000
     3  C    0.012845   0.000000   0.000000  -0.000000   0.000000   0.000000
     4  C   -0.049412   0.000154  -0.000000   0.000000  -0.000000  -0.000000
     5  C    0.446476   0.001242   0.000000  -0.000000   0.000001  -0.000126
     6  C   -0.072472  -0.000669   0.000006   0.000000   0.000006  -0.000669
     7  S   -0.007302  -0.007729  -0.000139   0.000017  -0.000139  -0.007729
     8  C   -0.000633  -0.072679   0.015059  -0.001670   0.015059  -0.072679
     9  C    0.001299   0.444953  -0.064414   0.012984  -0.001776   0.011437
    10  C    0.000147  -0.047580   0.450631  -0.062759   0.012908  -0.001830
    11  C    0.000001   0.012216  -0.066572   0.445899  -0.066572   0.012216
    12  C   -0.000001  -0.001830   0.012908  -0.062759   0.450631  -0.047580
    13  C   -0.000124   0.011437  -0.001776   0.012984  -0.064414   0.444953
    14  O    0.013026   0.012704  -0.000005  -0.000000   0.000001   0.000193
    15  O    0.000199   0.000193   0.000001  -0.000000  -0.000005   0.012704
    16  C    0.011098  -0.000126   0.000001  -0.000000   0.000000   0.001242
    17  C   -0.001545  -0.000000  -0.000000   0.000000  -0.000000   0.000154
    18  H   -0.009797  -0.000002  -0.000000   0.000000  -0.000000  -0.000000
    19  H    0.600658   0.000581  -0.000003  -0.000000   0.000000  -0.000012
    20  H    0.000581   0.607297  -0.010407  -0.000158   0.000021  -0.000178
    21  H   -0.000003  -0.010407   0.620583  -0.010660  -0.000183   0.000021
    22  H   -0.000000  -0.000158  -0.010660   0.612927  -0.010660  -0.000158
    23  H    0.000000   0.000021  -0.000183  -0.010660   0.620583  -0.010407
    24  H   -0.000012  -0.000178   0.000021  -0.000158  -0.010407   0.607297
    25  H   -0.000180  -0.000012   0.000000  -0.000000  -0.000003   0.000581
    26  H    0.000019  -0.000000  -0.000000   0.000000  -0.000000  -0.000002
              25         26
     1  N   -0.000002  -0.000319
     2  C   -0.000328  -0.019926
     3  C    0.012845  -0.060717
     4  C   -0.001545   0.012823
     5  C    0.011098  -0.001994
     6  C   -0.072472   0.014967
     7  S   -0.007302  -0.000115
     8  C   -0.000633   0.000007
     9  C   -0.000124   0.000001
    10  C   -0.000001  -0.000000
    11  C    0.000001   0.000000
    12  C    0.000147  -0.000000
    13  C    0.001299   0.000000
    14  O    0.000199   0.000001
    15  O    0.013026  -0.000005
    16  C    0.446476  -0.060834
    17  C   -0.049412   0.457552
    18  H    0.000019  -0.000106
    19  H   -0.000180   0.000019
    20  H   -0.000012  -0.000000
    21  H    0.000000  -0.000000
    22  H   -0.000000   0.000000
    23  H   -0.000003  -0.000000
    24  H    0.000581  -0.000002
    25  H    0.600658  -0.009797
    26  H   -0.009797   0.614240
          Atomic-Atomic Spin Densities.
               1          2          3          4          5          6
     1  N    0.139761   0.015052  -0.003384  -0.000168   0.000004   0.000003
     2  C    0.015052  -0.051102  -0.021204  -0.001670   0.000066   0.000194
     3  C   -0.003384  -0.021204   0.199589   0.013518  -0.002142  -0.006821
     4  C   -0.000168  -0.001670   0.013518  -0.000966  -0.009450  -0.001548
     5  C    0.000004   0.000066  -0.002142  -0.009450   0.012000   0.012149
     6  C    0.000003   0.000194  -0.006821  -0.001548   0.012149   0.177921
     7  S    0.000000   0.000002   0.000012   0.000101  -0.000603  -0.004580
     8  C   -0.000000  -0.000001   0.000069   0.000079  -0.000802  -0.005439
     9  C   -0.000000  -0.000000   0.000007   0.000016  -0.000304  -0.000837
    10  C    0.000000   0.000000  -0.000000  -0.000001   0.000013   0.000077
    11  C    0.000000   0.000000  -0.000000  -0.000000   0.000006   0.000070
    12  C    0.000000   0.000000  -0.000000  -0.000000   0.000005   0.000077
    13  C   -0.000000  -0.000000   0.000007   0.000005  -0.000015  -0.000837
    14  O    0.000000   0.000000   0.000001   0.000018  -0.000043  -0.003100
    15  O    0.000000   0.000000   0.000001   0.000005  -0.000076  -0.003100
    16  C    0.000004   0.000066  -0.002142  -0.001464   0.001474   0.012149
    17  C   -0.000168  -0.001670   0.013518   0.000253  -0.001464  -0.001548
    18  H   -0.000008  -0.000041  -0.000212   0.000676  -0.000009   0.000054
    19  H   -0.000000  -0.000000   0.000048   0.000029   0.000857  -0.000269
    20  H   -0.000000  -0.000000   0.000000   0.000001  -0.000033  -0.000075
    21  H   -0.000000  -0.000000   0.000000   0.000000  -0.000000  -0.000001
    22  H    0.000000   0.000000  -0.000000  -0.000000   0.000000   0.000000
    23  H   -0.000000  -0.000000   0.000000   0.000000  -0.000000  -0.000001
    24  H   -0.000000  -0.000000   0.000000   0.000000  -0.000000  -0.000075
    25  H   -0.000000  -0.000000   0.000048  -0.000022  -0.000005  -0.000269
    26  H   -0.000008  -0.000041  -0.000212   0.000022  -0.000033   0.000054
               7          8          9         10         11         12
     1  N    0.000000  -0.000000  -0.000000   0.000000   0.000000   0.000000
     2  C    0.000002  -0.000001  -0.000000   0.000000   0.000000   0.000000
     3  C    0.000012   0.000069   0.000007  -0.000000  -0.000000  -0.000000
     4  C    0.000101   0.000079   0.000016  -0.000001  -0.000000  -0.000000
     5  C   -0.000603  -0.000802  -0.000304   0.000013   0.000006   0.000005
     6  C   -0.004580  -0.005439  -0.000837   0.000077   0.000070   0.000077
     7  S   -0.030733  -0.005646  -0.000838   0.000139  -0.000025   0.000139
     8  C   -0.005646   0.214479   0.012554  -0.001508  -0.007964  -0.001508
     9  C   -0.000838   0.012554   0.015686  -0.011938  -0.001009  -0.001882
    10  C    0.000139  -0.001508  -0.011938   0.004067   0.008975   0.000476
    11  C   -0.000025  -0.007964  -0.001009   0.008975   0.215599   0.008975
    12  C    0.000139  -0.001508  -0.001882   0.000476   0.008975   0.004067
    13  C   -0.000838   0.012554   0.002018  -0.001882  -0.001009  -0.011938
    14  O    0.003287  -0.003440  -0.000035   0.000020   0.000001   0.000005
    15  O    0.003287  -0.003440  -0.000072   0.000005   0.000001   0.000020
    16  C   -0.000603  -0.000802  -0.000015   0.000005   0.000006   0.000014
    17  C    0.000101   0.000079   0.000005  -0.000000  -0.000000  -0.000001
    18  H   -0.000000  -0.000001  -0.000000   0.000000   0.000000   0.000000
    19  H   -0.000026  -0.000073  -0.000033   0.000002   0.000000   0.000000
    20  H   -0.000001  -0.000332   0.001000   0.000050   0.000048  -0.000034
    21  H    0.000001   0.000080   0.000060   0.000773  -0.000627   0.000059
    22  H    0.000000  -0.000002  -0.000139  -0.000423   0.002492  -0.000423
    23  H    0.000001   0.000080  -0.000048   0.000059  -0.000627   0.000773
    24  H   -0.000001  -0.000332   0.000001  -0.000034   0.000048   0.000050
    25  H   -0.000026  -0.000073  -0.000000   0.000000   0.000000   0.000002
    26  H   -0.000000  -0.000001  -0.000000   0.000000   0.000000   0.000000
              13         14         15         16         17         18
     1  N   -0.000000   0.000000   0.000000   0.000004  -0.000168  -0.000008
     2  C   -0.000000   0.000000   0.000000   0.000066  -0.001670  -0.000041
     3  C    0.000007   0.000001   0.000001  -0.002142   0.013518  -0.000212
     4  C    0.000005   0.000018   0.000005  -0.001464   0.000253   0.000676
     5  C   -0.000015  -0.000043  -0.000076   0.001474  -0.001464  -0.000009
     6  C   -0.000837  -0.003100  -0.003100   0.012149  -0.001548   0.000054
     7  S   -0.000838   0.003287   0.003287  -0.000603   0.000101  -0.000000
     8  C    0.012554  -0.003440  -0.003440  -0.000802   0.000079  -0.000001
     9  C    0.002018  -0.000035  -0.000072  -0.000015   0.000005  -0.000000
    10  C   -0.001882   0.000020   0.000005   0.000005  -0.000000   0.000000
    11  C   -0.001009   0.000001   0.000001   0.000006  -0.000000   0.000000
    12  C   -0.011938   0.000005   0.000020   0.000014  -0.000001   0.000000
    13  C    0.015686  -0.000072  -0.000035  -0.000304   0.000016  -0.000000
    14  O   -0.000072   0.061301   0.000528  -0.000076   0.000005   0.000000
    15  O   -0.000035   0.000528   0.061302  -0.000043   0.000018  -0.000000
    16  C   -0.000304  -0.000076  -0.000043   0.012000  -0.009450  -0.000033
    17  C    0.000016   0.000005   0.000018  -0.009450  -0.000966   0.000022
    18  H   -0.000000   0.000000  -0.000000  -0.000033   0.000022  -0.000943
    19  H   -0.000000  -0.000116   0.000002  -0.000005  -0.000022   0.000068
    20  H    0.000001  -0.000107   0.000002  -0.000000   0.000000   0.000000
    21  H   -0.000048   0.000001   0.000000  -0.000000   0.000000   0.000000
    22  H   -0.000139  -0.000000  -0.000000   0.000000  -0.000000   0.000000
    23  H    0.000060   0.000000   0.000001  -0.000000   0.000000  -0.000000
    24  H    0.001000   0.000002  -0.000107  -0.000033   0.000001   0.000000
    25  H   -0.000033   0.000002  -0.000116   0.000857   0.000029  -0.000001
    26  H   -0.000000  -0.000000   0.000000  -0.000009   0.000676   0.000002
              19         20         21         22         23         24
     1  N   -0.000000  -0.000000  -0.000000   0.000000  -0.000000  -0.000000
     2  C   -0.000000  -0.000000  -0.000000   0.000000  -0.000000  -0.000000
     3  C    0.000048   0.000000   0.000000  -0.000000   0.000000   0.000000
     4  C    0.000029   0.000001   0.000000  -0.000000   0.000000   0.000000
     5  C    0.000857  -0.000033  -0.000000   0.000000  -0.000000  -0.000000
     6  C   -0.000269  -0.000075  -0.000001   0.000000  -0.000001  -0.000075
     7  S   -0.000026  -0.000001   0.000001   0.000000   0.000001  -0.000001
     8  C   -0.000073  -0.000332   0.000080  -0.000002   0.000080  -0.000332
     9  C   -0.000033   0.001000   0.000060  -0.000139  -0.000048   0.000001
    10  C    0.000002   0.000050   0.000773  -0.000423   0.000059  -0.000034
    11  C    0.000000   0.000048  -0.000627   0.002492  -0.000627   0.000048
    12  C    0.000000  -0.000034   0.000059  -0.000423   0.000773   0.000050
    13  C   -0.000000   0.000001  -0.000048  -0.000139   0.000060   0.001000
    14  O   -0.000116  -0.000107   0.000001  -0.000000   0.000000   0.000002
    15  O    0.000002   0.000002   0.000000  -0.000000   0.000001  -0.000107
    16  C   -0.000005  -0.000000  -0.000000   0.000000  -0.000000  -0.000033
    17  C   -0.000022   0.000000   0.000000  -0.000000   0.000000   0.000001
    18  H    0.000068   0.000000   0.000000   0.000000  -0.000000   0.000000
    19  H   -0.001751   0.000010   0.000000  -0.000000   0.000000   0.000000
    20  H    0.000010  -0.002083   0.000074   0.000003  -0.000001   0.000002
    21  H    0.000000   0.000074  -0.001159   0.000105   0.000001  -0.000001
    22  H   -0.000000   0.000003   0.000105  -0.010806   0.000105   0.000003
    23  H    0.000000  -0.000001   0.000001   0.000105  -0.001159   0.000074
    24  H    0.000000   0.000002  -0.000001   0.000003   0.000074  -0.002083
    25  H    0.000002   0.000000   0.000000  -0.000000   0.000000   0.000010
    26  H   -0.000001   0.000000  -0.000000   0.000000   0.000000   0.000000
              25         26
     1  N   -0.000000  -0.000008
     2  C   -0.000000  -0.000041
     3  C    0.000048  -0.000212
     4  C   -0.000022   0.000022
     5  C   -0.000005  -0.000033
     6  C   -0.000269   0.000054
     7  S   -0.000026  -0.000000
     8  C   -0.000073  -0.000001
     9  C   -0.000000  -0.000000
    10  C    0.000000   0.000000
    11  C    0.000000   0.000000
    12  C    0.000002   0.000000
    13  C   -0.000033  -0.000000
    14  O    0.000002  -0.000000
    15  O   -0.000116   0.000000
    16  C    0.000857  -0.000009
    17  C    0.000029   0.000676
    18  H   -0.000001   0.000002
    19  H    0.000002  -0.000001
    20  H    0.000000   0.000000
    21  H    0.000000  -0.000000
    22  H   -0.000000   0.000000
    23  H    0.000000   0.000000
    24  H    0.000010   0.000000
    25  H   -0.001751   0.000068
    26  H    0.000068  -0.000943
 Mulliken charges and spin densities:
               1          2
     1  N    0.164519   0.151088
     2  C   -0.065979  -0.060350
     3  C   -0.050363   0.190699
     4  C    0.078430  -0.000568
     5  C    0.042741   0.011595
     6  C   -0.029907   0.174245
     7  S    0.806516  -0.036852
     8  C   -0.047044   0.208607
     9  C    0.046155   0.014196
    10  C    0.037410  -0.001127
    11  C    0.093649   0.224958
    12  C    0.037410  -0.001127
    13  C    0.046155   0.014196
    14  O   -0.387629   0.058181
    15  O   -0.387628   0.058182
    16  C    0.042741   0.011594
    17  C    0.078429  -0.000567
    18  H    0.054207  -0.000428
    19  H    0.055460  -0.001279
    20  H    0.050573  -0.001473
    21  H    0.054950  -0.000681
    22  H    0.064013  -0.009225
    23  H    0.054950  -0.000681
    24  H    0.050573  -0.001473
    25  H    0.055460  -0.001279
    26  H    0.054207  -0.000428
 Sum of Mulliken charges =   1.00000   1.00000
 Mulliken charges and spin densities with hydrogens summed into heavy atoms:
               1          2
     1  N    0.164519   0.151088
     2  C   -0.065979  -0.060350
     3  C   -0.050363   0.190699
     4  C    0.132637  -0.000995
     5  C    0.098201   0.010315
     6  C   -0.029907   0.174245
     7  S    0.806516  -0.036852
     8  C   -0.047044   0.208607
     9  C    0.096728   0.012723
    10  C    0.092361  -0.001809
    11  C    0.157662   0.215733
    12  C    0.092361  -0.001809
    13  C    0.096728   0.012723
    14  O   -0.387629   0.058181
    15  O   -0.387628   0.058182
    16  C    0.098201   0.010314
    17  C    0.132637  -0.000995
 Electronic spatial extent (au):  <R**2>=           4771.0049
 Charge=              1.0000 electrons
 Dipole moment (field-independent basis, Debye):
    X=             -3.0648    Y=             -5.4443    Z=              0.0000  Tot=              6.2477
 Quadrupole moment (field-independent basis, Debye-Ang):
   XX=            -67.1972   YY=           -100.6185   ZZ=            -84.9899
   XY=             22.6171   XZ=              0.0000   YZ=              0.0001
 Traceless Quadrupole moment (field-independent basis, Debye-Ang):
   XX=             17.0713   YY=            -16.3499   ZZ=             -0.7214
   XY=             22.6171   XZ=              0.0000   YZ=              0.0001
 Octapole moment (field-independent basis, Debye-Ang**2):
  XXX=           -159.2384  YYY=            -19.1500  ZZZ=              0.0002  XYY=            -45.3400
  XXY=            -36.3573  XXZ=              0.0004  XZZ=             -1.6134  YZZ=            -13.9023
  YYZ=             -0.0000  XYZ=              0.0001
 Hexadecapole moment (field-independent basis, Debye-Ang**3):
 XXXX=          -4790.7645 YYYY=          -1056.1187 ZZZZ=           -608.1826 XXXY=            450.1428
 XXXZ=              0.0003 YYYX=            122.5178 YYYZ=             -0.0001 ZZZX=             -0.0001
 ZZZY=              0.0005 XXYY=           -856.6585 XXZZ=           -745.3914 YYZZ=           -303.5491
 XXYZ=             -0.0001 YYXZ=              0.0000 ZZXY=             37.8417
 N-N= 1.226958859220D+03 E-N=-5.017388092889D+03  KE= 1.095235454448D+03
                          Isotropic Fermi Contact Couplings
        Atom                 a.u.       MegaHertz       Gauss      10(-4) cm-1
     1  N(14)              0.03185      10.29019       3.67180       3.43244
     2  C(13)             -0.01988     -22.34576      -7.97352      -7.45374
     3  C(13)              0.02864      32.20064      11.48999      10.74098
     4  C(13)             -0.00473      -5.31279      -1.89574      -1.77216
     5  C(13)             -0.00164      -1.84920      -0.65984      -0.61683
     6  C(13)              0.02470      27.77056       9.90922       9.26326
     7  S(33)             -0.01839      -6.31541      -2.25350      -2.10660
     8  C(13)              0.03048      34.26307      12.22591      11.42893
     9  C(13)             -0.00180      -2.02307      -0.72188      -0.67482
    10  C(13)             -0.00508      -5.70550      -2.03586      -1.90315
    11  C(13)              0.03193      35.89868      12.80954      11.97451
    12  C(13)             -0.00508      -5.70550      -2.03586      -1.90315
    13  C(13)             -0.00180      -2.02308      -0.72188      -0.67483
    14  O(17)              0.01709     -10.36185      -3.69737      -3.45634
    15  O(17)              0.01709     -10.36192      -3.69739      -3.45636
    16  C(13)             -0.00165      -1.84932      -0.65989      -0.61687
    17  C(13)             -0.00473      -5.31270      -1.89571      -1.77213
    18  H(1)              -0.00022      -1.00319      -0.35796      -0.33463
    19  H(1)              -0.00043      -1.93725      -0.69126      -0.64620
    20  H(1)              -0.00050      -2.24761      -0.80200      -0.74972
    21  H(1)              -0.00024      -1.09030      -0.38905      -0.36368
    22  H(1)              -0.00289     -12.92965      -4.61362      -4.31287
    23  H(1)              -0.00024      -1.09030      -0.38905      -0.36369
    24  H(1)              -0.00050      -2.24761      -0.80200      -0.74972
    25  H(1)              -0.00043      -1.93721      -0.69124      -0.64618
    26  H(1)              -0.00022      -1.00321      -0.35797      -0.33464
 --------------------------------------------------------
       Center         ----  Spin Dipole Couplings  ----
                      3XX-RR        3YY-RR        3ZZ-RR
 --------------------------------------------------------
     1   Atom       -0.082454      0.217802     -0.135348
     2   Atom        0.029817     -0.012650     -0.017167
     3   Atom       -0.043750      0.143784     -0.100034
     4   Atom        0.000710      0.005686     -0.006396
     5   Atom       -0.003725      0.016471     -0.012747
     6   Atom       -0.087147      0.191476     -0.104330
     7   Atom       -0.021573      0.005760      0.015812
     8   Atom        0.041625      0.080645     -0.122270
     9   Atom        0.020616     -0.005871     -0.014745
    10   Atom        0.013455     -0.006765     -0.006690
    11   Atom        0.100568      0.017071     -0.117640
    12   Atom        0.013455     -0.006765     -0.006690
    13   Atom        0.020616     -0.005871     -0.014745
    14   Atom        0.223749     -0.098539     -0.125210
    15   Atom        0.223751     -0.098541     -0.125210
    16   Atom       -0.003724      0.016471     -0.012746
    17   Atom        0.000710      0.005686     -0.006396
    18   Atom       -0.001749     -0.002704      0.004452
    19   Atom       -0.002015     -0.003049      0.005064
    20   Atom       -0.002711     -0.003334      0.006046
    21   Atom       -0.002633     -0.003039      0.005672
    22   Atom        0.005588      0.009294     -0.014882
    23   Atom       -0.002633     -0.003039      0.005672
    24   Atom       -0.002711     -0.003334      0.006046
    25   Atom       -0.002015     -0.003049      0.005064
    26   Atom       -0.001749     -0.002704      0.004452
 --------------------------------------------------------
                        XY            XZ            YZ
 --------------------------------------------------------
     1   Atom        0.183359     -0.000001     -0.000002
     2   Atom       -0.025765     -0.000000      0.000000
     3   Atom        0.113192     -0.000001     -0.000001
     4   Atom        0.012166     -0.000574      0.001168
     5   Atom        0.020242      0.004509      0.003912
     6   Atom        0.079306     -0.000000     -0.000002
     7   Atom       -0.007171      0.000000      0.000000
     8   Atom       -0.185818      0.000001     -0.000001
     9   Atom       -0.023191     -0.006575      0.001656
    10   Atom       -0.009761      0.000515      0.002140
    11   Atom       -0.167641      0.000001     -0.000001
    12   Atom       -0.009761     -0.000514     -0.002140
    13   Atom       -0.023191      0.006575     -0.001656
    14   Atom        0.082390      0.005062     -0.001651
    15   Atom        0.082389     -0.005063      0.001650
    16   Atom        0.020241     -0.004509     -0.003913
    17   Atom        0.012166      0.000574     -0.001168
    18   Atom       -0.000173      0.000891     -0.000587
    19   Atom        0.000081     -0.000363      0.000920
    20   Atom        0.000226      0.000177      0.001320
    21   Atom        0.000130     -0.000631     -0.001259
    22   Atom        0.009892     -0.000000     -0.000000
    23   Atom        0.000130      0.000631      0.001259
    24   Atom        0.000226     -0.000177     -0.001320
    25   Atom        0.000081      0.000363     -0.000920
    26   Atom       -0.000173     -0.000891      0.000587
 --------------------------------------------------------


 ---------------------------------------------------------------------------------
              Anisotropic Spin Dipole Couplings in Principal Axis System
 ---------------------------------------------------------------------------------

       Atom             a.u.   MegaHertz   Gauss  10(-4) cm-1        Axes

              Baa    -0.1693    -6.530    -2.330    -2.178  0.9037 -0.4281 -0.0000
     1 N(14)  Bbb    -0.1353    -5.220    -1.863    -1.741  0.0000  0.0000  1.0000
              Bcc     0.3047    11.750     4.193     3.919  0.4281  0.9037 -0.0000
 
              Baa    -0.0248    -3.328    -1.188    -1.110  0.4266  0.9044 -0.0000
     2 C(13)  Bbb    -0.0172    -2.304    -0.822    -0.768  0.0000  0.0000  1.0000
              Bcc     0.0420     5.632     2.010     1.879  0.9044 -0.4266 -0.0000
 
              Baa    -0.1000   -13.424    -4.790    -4.478 -0.0000  0.0000  1.0000
     3 C(13)  Bbb    -0.0970   -13.012    -4.643    -4.340  0.9050 -0.4255  0.0000
              Bcc     0.1970    26.436     9.433     8.818  0.4255  0.9050 -0.0000
 
              Baa    -0.0097    -1.295    -0.462    -0.432  0.7231 -0.5997  0.3427
     4 C(13)  Bbb    -0.0060    -0.802    -0.286    -0.268 -0.2805  0.1985  0.9391
              Bcc     0.0156     2.097     0.748     0.700  0.6312  0.7752  0.0246
 
              Baa    -0.0171    -2.296    -0.819    -0.766  0.7923 -0.4268 -0.4361
     5 C(13)  Bbb    -0.0126    -1.697    -0.606    -0.566  0.3096 -0.3347  0.8900
              Bcc     0.0298     3.993     1.425     1.332  0.5258  0.8401  0.1331
 
              Baa    -0.1081   -14.511    -5.178    -4.840  0.9667 -0.2559 -0.0000
     6 C(13)  Bbb    -0.1043   -14.000    -4.996    -4.670  0.0000  0.0000  1.0000
              Bcc     0.2125    28.511    10.173     9.510  0.2559  0.9667 -0.0000
 
              Baa    -0.0233    -0.957    -0.341    -0.319  0.9710  0.2393 -0.0000
     7 S(33)  Bbb     0.0075     0.309     0.110     0.103 -0.2393  0.9710 -0.0000
              Bcc     0.0158     0.648     0.231     0.216 -0.0000  0.0000  1.0000
 
              Baa    -0.1257   -16.868    -6.019    -5.627  0.7431  0.6692 -0.0000
     8 C(13)  Bbb    -0.1223   -16.407    -5.855    -5.473 -0.0000  0.0000  1.0000
              Bcc     0.2480    33.276    11.874    11.100 -0.6692  0.7431 -0.0000
 
              Baa    -0.0201    -2.697    -0.962    -0.900  0.5035  0.7768  0.3783
     9 C(13)  Bbb    -0.0148    -1.991    -0.710    -0.664 -0.0856 -0.3908  0.9165
              Bcc     0.0349     4.688     1.673     1.564  0.8597 -0.4939 -0.1302
 
              Baa    -0.0117    -1.565    -0.558    -0.522  0.3389  0.8509 -0.4013
    10 C(13)  Bbb    -0.0057    -0.770    -0.275    -0.257  0.1622  0.3673  0.9158
              Bcc     0.0174     2.335     0.833     0.779  0.9267 -0.3755 -0.0136
 
              Baa    -0.1176   -15.786    -5.633    -5.266 -0.0000  0.0000  1.0000
    11 C(13)  Bbb    -0.1139   -15.290    -5.456    -5.100  0.6158  0.7879 -0.0000
              Bcc     0.2316    31.076    11.089    10.366  0.7879 -0.6158  0.0000
 
              Baa    -0.0117    -1.565    -0.558    -0.522  0.3389  0.8509  0.4013
    12 C(13)  Bbb    -0.0057    -0.770    -0.275    -0.257 -0.1622 -0.3673  0.9159
              Bcc     0.0174     2.335     0.833     0.779  0.9267 -0.3755  0.0136
 
              Baa    -0.0201    -2.697    -0.962    -0.900  0.5035  0.7768 -0.3783
    13 C(13)  Bbb    -0.0148    -1.991    -0.710    -0.664  0.0856  0.3908  0.9165
              Bcc     0.0349     4.688     1.673     1.564  0.8597 -0.4939  0.1302
 
              Baa    -0.1263     9.136     3.260     3.047 -0.0894  0.3220  0.9425
    14 O(17)  Bbb    -0.1174     8.494     3.031     2.833 -0.2166  0.9174 -0.3339
              Bcc     0.2436   -17.630    -6.291    -5.881  0.9722  0.2340  0.0123
 
              Baa    -0.1263     9.136     3.260     3.047  0.0894 -0.3220  0.9425
    15 O(17)  Bbb    -0.1174     8.494     3.031     2.833 -0.2166  0.9174  0.3339
              Bcc     0.2436   -17.630    -6.291    -5.881  0.9722  0.2340 -0.0123
 
              Baa    -0.0171    -2.296    -0.819    -0.766  0.7923 -0.4268  0.4361
    16 C(13)  Bbb    -0.0126    -1.697    -0.606    -0.566 -0.3096  0.3348  0.8900
              Bcc     0.0298     3.993     1.425     1.332  0.5258  0.8401 -0.1331
 
              Baa    -0.0097    -1.295    -0.462    -0.432  0.7231 -0.5997 -0.3427
    17 C(13)  Bbb    -0.0060    -0.802    -0.286    -0.268  0.2805 -0.1985  0.9391
              Bcc     0.0156     2.097     0.748     0.700  0.6312  0.7752 -0.0246
 
              Baa    -0.0028    -1.474    -0.526    -0.492  0.1108  0.9916  0.0670
    18 H(1)   Bbb    -0.0019    -0.995    -0.355    -0.332  0.9839 -0.0999 -0.1480
              Bcc     0.0046     2.469     0.881     0.824  0.1401 -0.0823  0.9867
 
              Baa    -0.0032    -1.689    -0.603    -0.563 -0.1056  0.9877 -0.1151
    19 H(1)   Bbb    -0.0020    -1.077    -0.384    -0.359  0.9932  0.1104  0.0365
              Bcc     0.0052     2.766     0.987     0.923 -0.0488  0.1104  0.9927
 
              Baa    -0.0036    -1.901    -0.678    -0.634 -0.2293  0.9649 -0.1283
    20 H(1)   Bbb    -0.0027    -1.424    -0.508    -0.475  0.9731  0.2241 -0.0538
              Bcc     0.0062     3.326     1.187     1.109  0.0231  0.1372  0.9903
 
              Baa    -0.0032    -1.718    -0.613    -0.573 -0.0744  0.9881  0.1346
    21 H(1)   Bbb    -0.0027    -1.429    -0.510    -0.477  0.9944  0.0633  0.0847
              Bcc     0.0059     3.147     1.123     1.050 -0.0752 -0.1402  0.9873
 
              Baa    -0.0149    -7.940    -2.833    -2.649 -0.0000  0.0000  1.0000
    22 H(1)   Bbb    -0.0026    -1.400    -0.499    -0.467  0.7695 -0.6387  0.0000
              Bcc     0.0175     9.340     3.333     3.115  0.6387  0.7695 -0.0000
 
              Baa    -0.0032    -1.718    -0.613    -0.573 -0.0744  0.9881 -0.1346
    23 H(1)   Bbb    -0.0027    -1.429    -0.510    -0.477  0.9944  0.0633 -0.0847
              Bcc     0.0059     3.147     1.123     1.050  0.0752  0.1402  0.9873
 
              Baa    -0.0036    -1.901    -0.678    -0.634 -0.2293  0.9649  0.1283
    24 H(1)   Bbb    -0.0027    -1.424    -0.508    -0.475  0.9731  0.2241  0.0538
              Bcc     0.0062     3.326     1.187     1.109 -0.0231 -0.1372  0.9903
 
              Baa    -0.0032    -1.689    -0.603    -0.563 -0.1055  0.9877  0.1151
    25 H(1)   Bbb    -0.0020    -1.077    -0.384    -0.359  0.9932  0.1104 -0.0365
              Bcc     0.0052     2.766     0.987     0.923  0.0488 -0.1104  0.9927
 
              Baa    -0.0028    -1.474    -0.526    -0.492  0.1108  0.9916 -0.0670
    26 H(1)   Bbb    -0.0019    -0.995    -0.355    -0.332  0.9839 -0.0999  0.1480
              Bcc     0.0046     2.469     0.881     0.824 -0.1401  0.0823  0.9867
 

 ---------------------------------------------------------------------------------

 ******************************Gaussian NBO Version 3.1******************************
             N A T U R A L   A T O M I C   O R B I T A L   A N D
          N A T U R A L   B O N D   O R B I T A L   A N A L Y S I S
 ******************************Gaussian NBO Version 3.1******************************
       /RESON  / : Allow strongly delocalized NBO set

 Analyzing the SCF density

 Job title: 14                                                              

 Storage needed:    249448 in NPA,    331031 in NBO ( 939520456 available)


 NATURAL POPULATIONS:  Natural atomic orbital occupancies 
                                                          
   NAO  Atom  No  lang   Type(AO)    Occupancy
 --------------------------------------------
     1    N    1  S      Cor( 1S)     1.99959
     2    N    1  S      Val( 2S)     1.59785
     3    N    1  S      Ryd( 3S)     0.00754
     4    N    1  px     Val( 2p)     1.42983
     5    N    1  px     Ryd( 3p)     0.00145
     6    N    1  py     Val( 2p)     1.06932
     7    N    1  py     Ryd( 3p)     0.00050
     8    N    1  pz     Val( 2p)     1.05718
     9    N    1  pz     Ryd( 3p)     0.00013
    10    N    1  dxy    Ryd( 3d)     0.00169
    11    N    1  dxz    Ryd( 3d)     0.00205
    12    N    1  dyz    Ryd( 3d)     0.00045
    13    N    1  dx2y2  Ryd( 3d)     0.00187
    14    N    1  dz2    Ryd( 3d)     0.00043

    15    C    2  S      Cor( 1S)     1.99920
    16    C    2  S      Val( 2S)     0.80464
    17    C    2  S      Ryd( 3S)     0.00641
    18    C    2  px     Val( 2p)     0.98327
    19    C    2  px     Ryd( 3p)     0.01463
    20    C    2  py     Val( 2p)     0.94637
    21    C    2  py     Ryd( 3p)     0.00403
    22    C    2  pz     Val( 2p)     0.93958
    23    C    2  pz     Ryd( 3p)     0.00643
    24    C    2  dxy    Ryd( 3d)     0.00115
    25    C    2  dxz    Ryd( 3d)     0.00150
    26    C    2  dyz    Ryd( 3d)     0.00035
    27    C    2  dx2y2  Ryd( 3d)     0.00133
    28    C    2  dz2    Ryd( 3d)     0.00029

    29    C    3  S      Cor( 1S)     1.99877
    30    C    3  S      Val( 2S)     0.89182
    31    C    3  S      Ryd( 3S)     0.00145
    32    C    3  px     Val( 2p)     1.07017
    33    C    3  px     Ryd( 3p)     0.00467
    34    C    3  py     Val( 2p)     0.96845
    35    C    3  py     Ryd( 3p)     0.00163
    36    C    3  pz     Val( 2p)     1.12344
    37    C    3  pz     Ryd( 3p)     0.00188
    38    C    3  dxy    Ryd( 3d)     0.00060
    39    C    3  dxz    Ryd( 3d)     0.00085
    40    C    3  dyz    Ryd( 3d)     0.00075
    41    C    3  dx2y2  Ryd( 3d)     0.00056
    42    C    3  dz2    Ryd( 3d)     0.00087

    43    C    4  S      Cor( 1S)     1.99893
    44    C    4  S      Val( 2S)     0.95140
    45    C    4  S      Ryd( 3S)     0.00167
    46    C    4  px     Val( 2p)     1.06186
    47    C    4  px     Ryd( 3p)     0.00368
    48    C    4  py     Val( 2p)     0.95141
    49    C    4  py     Ryd( 3p)     0.00150
    50    C    4  pz     Val( 2p)     1.15966
    51    C    4  pz     Ryd( 3p)     0.00593
    52    C    4  dxy    Ryd( 3d)     0.00049
    53    C    4  dxz    Ryd( 3d)     0.00070
    54    C    4  dyz    Ryd( 3d)     0.00049
    55    C    4  dx2y2  Ryd( 3d)     0.00049
    56    C    4  dz2    Ryd( 3d)     0.00063

    57    C    5  S      Cor( 1S)     1.99885
    58    C    5  S      Val( 2S)     0.95056
    59    C    5  S      Ryd( 3S)     0.00169
    60    C    5  px     Val( 2p)     1.07837
    61    C    5  px     Ryd( 3p)     0.00548
    62    C    5  py     Val( 2p)     0.95523
    63    C    5  py     Ryd( 3p)     0.00211
    64    C    5  pz     Val( 2p)     1.17748
    65    C    5  pz     Ryd( 3p)     0.00670
    66    C    5  dxy    Ryd( 3d)     0.00049
    67    C    5  dxz    Ryd( 3d)     0.00074
    68    C    5  dyz    Ryd( 3d)     0.00050
    69    C    5  dx2y2  Ryd( 3d)     0.00051
    70    C    5  dz2    Ryd( 3d)     0.00062

    71    C    6  S      Cor( 1S)     1.99870
    72    C    6  S      Val( 2S)     0.96554
    73    C    6  S      Ryd( 3S)     0.00513
    74    C    6  px     Val( 2p)     1.09918
    75    C    6  px     Ryd( 3p)     0.00939
    76    C    6  py     Val( 2p)     0.98883
    77    C    6  py     Ryd( 3p)     0.00239
    78    C    6  pz     Val( 2p)     1.12113
    79    C    6  pz     Ryd( 3p)     0.00875
    80    C    6  dxy    Ryd( 3d)     0.00061
    81    C    6  dxz    Ryd( 3d)     0.00075
    82    C    6  dyz    Ryd( 3d)     0.00080
    83    C    6  dx2y2  Ryd( 3d)     0.00051
    84    C    6  dz2    Ryd( 3d)     0.00096

    85    S    7  S      Cor( 1S)     1.99999
    86    S    7  S      Cor( 2S)     1.99828
    87    S    7  S      Val( 3S)     1.06765
    88    S    7  S      Ryd( 4S)     0.00784
    89    S    7  px     Cor( 2p)     1.99983
    90    S    7  px     Val( 3p)     1.00525
    91    S    7  px     Ryd( 4p)     0.00676
    92    S    7  py     Cor( 2p)     1.99985
    93    S    7  py     Val( 3p)     0.89703
    94    S    7  py     Ryd( 4p)     0.00991
    95    S    7  pz     Cor( 2p)     1.99983
    96    S    7  pz     Val( 3p)     0.72658
    97    S    7  pz     Ryd( 4p)     0.02072
    98    S    7  dxy    Ryd( 3d)     0.03168
    99    S    7  dxz    Ryd( 3d)     0.03440
   100    S    7  dyz    Ryd( 3d)     0.03045
   101    S    7  dx2y2  Ryd( 3d)     0.01737
   102    S    7  dz2    Ryd( 3d)     0.04710

   103    C    8  S      Cor( 1S)     1.99869
   104    C    8  S      Val( 2S)     0.96343
   105    C    8  S      Ryd( 3S)     0.00505
   106    C    8  px     Val( 2p)     1.05902
   107    C    8  px     Ryd( 3p)     0.00658
   108    C    8  py     Val( 2p)     1.03287
   109    C    8  py     Ryd( 3p)     0.00463
   110    C    8  pz     Val( 2p)     1.12707
   111    C    8  pz     Ryd( 3p)     0.00840
   112    C    8  dxy    Ryd( 3d)     0.00074
   113    C    8  dxz    Ryd( 3d)     0.00078
   114    C    8  dyz    Ryd( 3d)     0.00079
   115    C    8  dx2y2  Ryd( 3d)     0.00036
   116    C    8  dz2    Ryd( 3d)     0.00099

   117    C    9  S      Cor( 1S)     1.99886
   118    C    9  S      Val( 2S)     0.95336
   119    C    9  S      Ryd( 3S)     0.00182
   120    C    9  px     Val( 2p)     0.99435
   121    C    9  px     Ryd( 3p)     0.00331
   122    C    9  py     Val( 2p)     1.04416
   123    C    9  py     Ryd( 3p)     0.00446
   124    C    9  pz     Val( 2p)     1.17145
   125    C    9  pz     Ryd( 3p)     0.00634
   126    C    9  dxy    Ryd( 3d)     0.00047
   127    C    9  dxz    Ryd( 3d)     0.00060
   128    C    9  dyz    Ryd( 3d)     0.00067
   129    C    9  dx2y2  Ryd( 3d)     0.00052
   130    C    9  dz2    Ryd( 3d)     0.00060

   131    C   10  S      Cor( 1S)     1.99896
   132    C   10  S      Val( 2S)     0.96280
   133    C   10  S      Ryd( 3S)     0.00126
   134    C   10  px     Val( 2p)     0.99511
   135    C   10  px     Ryd( 3p)     0.00220
   136    C   10  py     Val( 2p)     1.03517
   137    C   10  py     Ryd( 3p)     0.00330
   138    C   10  pz     Val( 2p)     1.17428
   139    C   10  pz     Ryd( 3p)     0.00620
   140    C   10  dxy    Ryd( 3d)     0.00047
   141    C   10  dxz    Ryd( 3d)     0.00058
   142    C   10  dyz    Ryd( 3d)     0.00066
   143    C   10  dx2y2  Ryd( 3d)     0.00046
   144    C   10  dz2    Ryd( 3d)     0.00067

   145    C   11  S      Cor( 1S)     1.99895
   146    C   11  S      Val( 2S)     0.97404
   147    C   11  S      Ryd( 3S)     0.00138
   148    C   11  px     Val( 2p)     0.96715
   149    C   11  px     Ryd( 3p)     0.00265
   150    C   11  py     Val( 2p)     1.06202
   151    C   11  py     Ryd( 3p)     0.00397
   152    C   11  pz     Val( 2p)     1.05876
   153    C   11  pz     Ryd( 3p)     0.00366
   154    C   11  dxy    Ryd( 3d)     0.00050
   155    C   11  dxz    Ryd( 3d)     0.00069
   156    C   11  dyz    Ryd( 3d)     0.00072
   157    C   11  dx2y2  Ryd( 3d)     0.00045
   158    C   11  dz2    Ryd( 3d)     0.00071

   159    C   12  S      Cor( 1S)     1.99896
   160    C   12  S      Val( 2S)     0.96280
   161    C   12  S      Ryd( 3S)     0.00126
   162    C   12  px     Val( 2p)     0.99511
   163    C   12  px     Ryd( 3p)     0.00220
   164    C   12  py     Val( 2p)     1.03517
   165    C   12  py     Ryd( 3p)     0.00330
   166    C   12  pz     Val( 2p)     1.17428
   167    C   12  pz     Ryd( 3p)     0.00620
   168    C   12  dxy    Ryd( 3d)     0.00047
   169    C   12  dxz    Ryd( 3d)     0.00058
   170    C   12  dyz    Ryd( 3d)     0.00066
   171    C   12  dx2y2  Ryd( 3d)     0.00046
   172    C   12  dz2    Ryd( 3d)     0.00067

   173    C   13  S      Cor( 1S)     1.99886
   174    C   13  S      Val( 2S)     0.95336
   175    C   13  S      Ryd( 3S)     0.00182
   176    C   13  px     Val( 2p)     0.99435
   177    C   13  px     Ryd( 3p)     0.00331
   178    C   13  py     Val( 2p)     1.04416
   179    C   13  py     Ryd( 3p)     0.00446
   180    C   13  pz     Val( 2p)     1.17145
   181    C   13  pz     Ryd( 3p)     0.00634
   182    C   13  dxy    Ryd( 3d)     0.00047
   183    C   13  dxz    Ryd( 3d)     0.00060
   184    C   13  dyz    Ryd( 3d)     0.00067
   185    C   13  dx2y2  Ryd( 3d)     0.00052
   186    C   13  dz2    Ryd( 3d)     0.00060

   187    O   14  S      Cor( 1S)     1.99980
   188    O   14  S      Val( 2S)     1.81773
   189    O   14  S      Ryd( 3S)     0.00189
   190    O   14  px     Val( 2p)     1.75835
   191    O   14  px     Ryd( 3p)     0.00133
   192    O   14  py     Val( 2p)     1.71542
   193    O   14  py     Ryd( 3p)     0.00070
   194    O   14  pz     Val( 2p)     1.55404
   195    O   14  pz     Ryd( 3p)     0.00044
   196    O   14  dxy    Ryd( 3d)     0.00044
   197    O   14  dxz    Ryd( 3d)     0.00115
   198    O   14  dyz    Ryd( 3d)     0.00102
   199    O   14  dx2y2  Ryd( 3d)     0.00044
   200    O   14  dz2    Ryd( 3d)     0.00131

   201    O   15  S      Cor( 1S)     1.99980
   202    O   15  S      Val( 2S)     1.81773
   203    O   15  S      Ryd( 3S)     0.00189
   204    O   15  px     Val( 2p)     1.75835
   205    O   15  px     Ryd( 3p)     0.00133
   206    O   15  py     Val( 2p)     1.71542
   207    O   15  py     Ryd( 3p)     0.00070
   208    O   15  pz     Val( 2p)     1.55404
   209    O   15  pz     Ryd( 3p)     0.00044
   210    O   15  dxy    Ryd( 3d)     0.00044
   211    O   15  dxz    Ryd( 3d)     0.00115
   212    O   15  dyz    Ryd( 3d)     0.00102
   213    O   15  dx2y2  Ryd( 3d)     0.00044
   214    O   15  dz2    Ryd( 3d)     0.00131

   215    C   16  S      Cor( 1S)     1.99885
   216    C   16  S      Val( 2S)     0.95056
   217    C   16  S      Ryd( 3S)     0.00169
   218    C   16  px     Val( 2p)     1.07838
   219    C   16  px     Ryd( 3p)     0.00548
   220    C   16  py     Val( 2p)     0.95523
   221    C   16  py     Ryd( 3p)     0.00211
   222    C   16  pz     Val( 2p)     1.17748
   223    C   16  pz     Ryd( 3p)     0.00670
   224    C   16  dxy    Ryd( 3d)     0.00049
   225    C   16  dxz    Ryd( 3d)     0.00074
   226    C   16  dyz    Ryd( 3d)     0.00050
   227    C   16  dx2y2  Ryd( 3d)     0.00051
   228    C   16  dz2    Ryd( 3d)     0.00062

   229    C   17  S      Cor( 1S)     1.99893
   230    C   17  S      Val( 2S)     0.95140
   231    C   17  S      Ryd( 3S)     0.00167
   232    C   17  px     Val( 2p)     1.06186
   233    C   17  px     Ryd( 3p)     0.00368
   234    C   17  py     Val( 2p)     0.95141
   235    C   17  py     Ryd( 3p)     0.00150
   236    C   17  pz     Val( 2p)     1.15966
   237    C   17  pz     Ryd( 3p)     0.00593
   238    C   17  dxy    Ryd( 3d)     0.00049
   239    C   17  dxz    Ryd( 3d)     0.00070
   240    C   17  dyz    Ryd( 3d)     0.00049
   241    C   17  dx2y2  Ryd( 3d)     0.00049
   242    C   17  dz2    Ryd( 3d)     0.00063

   243    H   18  S      Val( 1S)     0.72788
   244    H   18  S      Ryd( 2S)     0.00109
   245    H   18  px     Ryd( 2p)     0.00026
   246    H   18  py     Ryd( 2p)     0.00014
   247    H   18  pz     Ryd( 2p)     0.00067

   248    H   19  S      Val( 1S)     0.72199
   249    H   19  S      Ryd( 2S)     0.00194
   250    H   19  px     Ryd( 2p)     0.00024
   251    H   19  py     Ryd( 2p)     0.00020
   252    H   19  pz     Ryd( 2p)     0.00066

   253    H   20  S      Val( 1S)     0.72760
   254    H   20  S      Ryd( 2S)     0.00195
   255    H   20  px     Ryd( 2p)     0.00016
   256    H   20  py     Ryd( 2p)     0.00028
   257    H   20  pz     Ryd( 2p)     0.00066

   258    H   21  S      Val( 1S)     0.73776
   259    H   21  S      Ryd( 2S)     0.00136
   260    H   21  px     Ryd( 2p)     0.00019
   261    H   21  py     Ryd( 2p)     0.00021
   262    H   21  pz     Ryd( 2p)     0.00067

   263    H   22  S      Val( 1S)     0.74185
   264    H   22  S      Ryd( 2S)     0.00146
   265    H   22  px     Ryd( 2p)     0.00040
   266    H   22  py     Ryd( 2p)     0.00058
   267    H   22  pz     Ryd( 2p)     0.00007

   268    H   23  S      Val( 1S)     0.73776
   269    H   23  S      Ryd( 2S)     0.00136
   270    H   23  px     Ryd( 2p)     0.00019
   271    H   23  py     Ryd( 2p)     0.00021
   272    H   23  pz     Ryd( 2p)     0.00067

   273    H   24  S      Val( 1S)     0.72760
   274    H   24  S      Ryd( 2S)     0.00195
   275    H   24  px     Ryd( 2p)     0.00016
   276    H   24  py     Ryd( 2p)     0.00028
   277    H   24  pz     Ryd( 2p)     0.00066

   278    H   25  S      Val( 1S)     0.72199
   279    H   25  S      Ryd( 2S)     0.00194
   280    H   25  px     Ryd( 2p)     0.00024
   281    H   25  py     Ryd( 2p)     0.00020
   282    H   25  pz     Ryd( 2p)     0.00066

   283    H   26  S      Val( 1S)     0.72788
   284    H   26  S      Ryd( 2S)     0.00109
   285    H   26  px     Ryd( 2p)     0.00026
   286    H   26  py     Ryd( 2p)     0.00015
   287    H   26  pz     Ryd( 2p)     0.00067

 WARNING:  1 low occupancy (<1.9990e) core orbital  found on  C    3
           1 low occupancy (<1.9990e) core orbital  found on  C    4
           1 low occupancy (<1.9990e) core orbital  found on  C    5
           1 low occupancy (<1.9990e) core orbital  found on  C    6
           1 low occupancy (<1.9990e) core orbital  found on  S    7
           1 low occupancy (<1.9990e) core orbital  found on  C    8
           1 low occupancy (<1.9990e) core orbital  found on  C    9
           1 low occupancy (<1.9990e) core orbital  found on  C   10
           1 low occupancy (<1.9990e) core orbital  found on  C   11
           1 low occupancy (<1.9990e) core orbital  found on  C   12
           1 low occupancy (<1.9990e) core orbital  found on  C   13
           1 low occupancy (<1.9990e) core orbital  found on  C   16
           1 low occupancy (<1.9990e) core orbital  found on  C   17


 Summary of Natural Population Analysis:                  
                                                          
                                       Natural Population 
                Natural  -----------------------------------------------
    Atom  No    Charge         Core      Valence    Rydberg      Total
 -----------------------------------------------------------------------
      N    1   -0.16987      1.99959     5.15418    0.01610     7.16987
      C    2    0.29080      1.99920     3.67386    0.03613     5.70920
      C    3   -0.06592      1.99877     4.05389    0.01326     6.06592
      C    4   -0.13883      1.99893     4.12432    0.01558     6.13883
      C    5   -0.17933      1.99885     4.16164    0.01884     6.17933
      C    6   -0.20266      1.99870     4.17467    0.02929     6.20266
      S    7    2.09949      9.99778     3.69651    0.20623    13.90051
      C    8   -0.20940      1.99869     4.18239    0.02832     6.20940
      C    9   -0.18098      1.99886     4.16333    0.01879     6.18098
      C   10   -0.18211      1.99896     4.16736    0.01579     6.18211
      C   11   -0.07565      1.99895     4.06197    0.01472     6.07565
      C   12   -0.18211      1.99896     4.16736    0.01579     6.18211
      C   13   -0.18098      1.99886     4.16333    0.01879     6.18098
      O   14   -0.85406      1.99980     6.84554    0.00873     8.85406
      O   15   -0.85406      1.99980     6.84554    0.00873     8.85406
      C   16   -0.17933      1.99885     4.16164    0.01884     6.17933
      C   17   -0.13883      1.99893     4.12432    0.01558     6.13883
      H   18    0.26996      0.00000     0.72788    0.00216     0.73004
      H   19    0.27497      0.00000     0.72199    0.00304     0.72503
      H   20    0.26935      0.00000     0.72760    0.00305     0.73065
      H   21    0.25981      0.00000     0.73776    0.00242     0.74019
      H   22    0.25563      0.00000     0.74185    0.00252     0.74437
      H   23    0.25981      0.00000     0.73776    0.00242     0.74019
      H   24    0.26935      0.00000     0.72760    0.00305     0.73065
      H   25    0.27497      0.00000     0.72199    0.00304     0.72503
      H   26    0.26996      0.00000     0.72788    0.00216     0.73004
 =======================================================================
   * Total *    1.00000     41.98247    82.49416    0.52337   125.00000

                                 Natural Population      
 --------------------------------------------------------
   Core                      41.98247 ( 99.9583% of  42)
   Valence                   82.49416 ( 99.3906% of  83)
   Natural Minimal Basis    124.47663 ( 99.5813% of 125)
   Natural Rydberg Basis      0.52337 (  0.4187% of 125)
 --------------------------------------------------------

    Atom  No          Natural Electron Configuration
 ----------------------------------------------------------------------------
      N    1      [core]2S( 1.60)2p( 3.56)3S( 0.01)3d( 0.01)
      C    2      [core]2S( 0.80)2p( 2.87)3S( 0.01)3p( 0.03)
      C    3      [core]2S( 0.89)2p( 3.16)3p( 0.01)
      C    4      [core]2S( 0.95)2p( 3.17)3p( 0.01)
      C    5      [core]2S( 0.95)2p( 3.21)3p( 0.01)
      C    6      [core]2S( 0.97)2p( 3.21)3S( 0.01)3p( 0.02)
      S    7      [core]3S( 1.07)3p( 2.63)4S( 0.01)3d( 0.16)4p( 0.04)
      C    8      [core]2S( 0.96)2p( 3.22)3S( 0.01)3p( 0.02)
      C    9      [core]2S( 0.95)2p( 3.21)3p( 0.01)
      C   10      [core]2S( 0.96)2p( 3.20)3p( 0.01)
      C   11      [core]2S( 0.97)2p( 3.09)3p( 0.01)
      C   12      [core]2S( 0.96)2p( 3.20)3p( 0.01)
      C   13      [core]2S( 0.95)2p( 3.21)3p( 0.01)
      O   14      [core]2S( 1.82)2p( 5.03)
      O   15      [core]2S( 1.82)2p( 5.03)
      C   16      [core]2S( 0.95)2p( 3.21)3p( 0.01)
      C   17      [core]2S( 0.95)2p( 3.17)3p( 0.01)
      H   18            1S( 0.73)
      H   19            1S( 0.72)
      H   20            1S( 0.73)
      H   21            1S( 0.74)
      H   22            1S( 0.74)
      H   23            1S( 0.74)
      H   24            1S( 0.73)
      H   25            1S( 0.72)
      H   26            1S( 0.73)


 ***************************************************
 *******         Alpha spin orbitals         *******
 ***************************************************


 NATURAL POPULATIONS:  Natural atomic orbital occupancies 
                                                          
   NAO  Atom  No  lang   Type(AO)    Occupancy      Energy
 ----------------------------------------------------------
     1    N    1  S      Cor( 1S)     0.99979     -14.25548
     2    N    1  S      Val( 2S)     0.80036      -0.72231
     3    N    1  S      Ryd( 3S)     0.00374       0.94163
     4    N    1  px     Val( 2p)     0.72716      -0.33802
     5    N    1  px     Ryd( 3p)     0.00068       0.67058
     6    N    1  py     Val( 2p)     0.58898      -0.31397
     7    N    1  py     Ryd( 3p)     0.00024       0.68877
     8    N    1  pz     Val( 2p)     0.53413      -0.29734
     9    N    1  pz     Ryd( 3p)     0.00007       0.72944
    10    N    1  dxy    Ryd( 3d)     0.00091       2.58012
    11    N    1  dxz    Ryd( 3d)     0.00104       2.32049
    12    N    1  dyz    Ryd( 3d)     0.00023       2.08969
    13    N    1  dx2y2  Ryd( 3d)     0.00102       2.50972
    14    N    1  dz2    Ryd( 3d)     0.00022       2.26581

    15    C    2  S      Cor( 1S)     0.99960     -10.26422
    16    C    2  S      Val( 2S)     0.40025      -0.26383
    17    C    2  S      Ryd( 3S)     0.00318       0.43447
    18    C    2  px     Val( 2p)     0.48832      -0.13673
    19    C    2  px     Ryd( 3p)     0.00729       0.47360
    20    C    2  py     Val( 2p)     0.46406      -0.22863
    21    C    2  py     Ryd( 3p)     0.00209       0.40424
    22    C    2  pz     Val( 2p)     0.46441      -0.25405
    23    C    2  pz     Ryd( 3p)     0.00321       0.44271
    24    C    2  dxy    Ryd( 3d)     0.00068       2.27836
    25    C    2  dxz    Ryd( 3d)     0.00076       1.94706
    26    C    2  dyz    Ryd( 3d)     0.00017       1.63087
    27    C    2  dx2y2  Ryd( 3d)     0.00081       2.17500
    28    C    2  dz2    Ryd( 3d)     0.00015       1.89824

    29    C    3  S      Cor( 1S)     0.99939     -10.29483
    30    C    3  S      Val( 2S)     0.44880      -0.32261
    31    C    3  S      Ryd( 3S)     0.00073       0.32951
    32    C    3  px     Val( 2p)     0.54950      -0.28078
    33    C    3  px     Ryd( 3p)     0.00235       0.78122
    34    C    3  py     Val( 2p)     0.54437      -0.31241
    35    C    3  py     Ryd( 3p)     0.00088       0.52778
    36    C    3  pz     Val( 2p)     0.56265      -0.26979
    37    C    3  pz     Ryd( 3p)     0.00094       0.73316
    38    C    3  dxy    Ryd( 3d)     0.00028       1.91363
    39    C    3  dxz    Ryd( 3d)     0.00043       2.15346
    40    C    3  dyz    Ryd( 3d)     0.00039       1.80211
    41    C    3  dx2y2  Ryd( 3d)     0.00026       1.84940
    42    C    3  dz2    Ryd( 3d)     0.00042       2.21000

    43    C    4  S      Cor( 1S)     0.99947     -10.26096
    44    C    4  S      Val( 2S)     0.47544      -0.33025
    45    C    4  S      Ryd( 3S)     0.00084       0.40829
    46    C    4  px     Val( 2p)     0.53260      -0.24309
    47    C    4  px     Ryd( 3p)     0.00185       0.56101
    48    C    4  py     Val( 2p)     0.47953      -0.28205
    49    C    4  py     Ryd( 3p)     0.00077       0.41798
    50    C    4  pz     Val( 2p)     0.57883      -0.24396
    51    C    4  pz     Ryd( 3p)     0.00298       0.74597
    52    C    4  dxy    Ryd( 3d)     0.00024       1.94863
    53    C    4  dxz    Ryd( 3d)     0.00036       2.20820
    54    C    4  dyz    Ryd( 3d)     0.00027       1.83119
    55    C    4  dx2y2  Ryd( 3d)     0.00025       1.89191
    56    C    4  dz2    Ryd( 3d)     0.00031       2.21412

    57    C    5  S      Cor( 1S)     0.99943     -10.25700
    58    C    5  S      Val( 2S)     0.47529      -0.33375
    59    C    5  S      Ryd( 3S)     0.00084       0.40306
    60    C    5  px     Val( 2p)     0.54168      -0.25163
    61    C    5  px     Ryd( 3p)     0.00275       0.57553
    62    C    5  py     Val( 2p)     0.48502      -0.28508
    63    C    5  py     Ryd( 3p)     0.00110       0.43613
    64    C    5  pz     Val( 2p)     0.58790      -0.25318
    65    C    5  pz     Ryd( 3p)     0.00336       0.73334
    66    C    5  dxy    Ryd( 3d)     0.00024       1.95282
    67    C    5  dxz    Ryd( 3d)     0.00038       2.20615
    68    C    5  dyz    Ryd( 3d)     0.00029       1.84511
    69    C    5  dx2y2  Ryd( 3d)     0.00025       1.89332
    70    C    5  dz2    Ryd( 3d)     0.00030       2.21218

    71    C    6  S      Cor( 1S)     0.99935     -10.29006
    72    C    6  S      Val( 2S)     0.48550      -0.39484
    73    C    6  S      Ryd( 3S)     0.00255       0.46288
    74    C    6  px     Val( 2p)     0.55479      -0.34214
    75    C    6  px     Ryd( 3p)     0.00467       0.81859
    76    C    6  py     Val( 2p)     0.56047      -0.34353
    77    C    6  py     Ryd( 3p)     0.00118       0.52060
    78    C    6  pz     Val( 2p)     0.56122      -0.28207
    79    C    6  pz     Ryd( 3p)     0.00426       0.71703
    80    C    6  dxy    Ryd( 3d)     0.00031       1.82279
    81    C    6  dxz    Ryd( 3d)     0.00038       2.12803
    82    C    6  dyz    Ryd( 3d)     0.00042       1.79341
    83    C    6  dx2y2  Ryd( 3d)     0.00024       1.77323
    84    C    6  dz2    Ryd( 3d)     0.00047       2.18110

    85    S    7  S      Cor( 1S)     1.00000     -88.42919
    86    S    7  S      Cor( 2S)     0.99914      -8.85209
    87    S    7  S      Val( 3S)     0.53259      -0.71127
    88    S    7  S      Ryd( 4S)     0.00391       0.53634
    89    S    7  px     Cor( 2p)     0.99991      -6.24713
    90    S    7  px     Val( 3p)     0.49894      -0.36834
    91    S    7  px     Ryd( 4p)     0.00333       0.67646
    92    S    7  py     Cor( 2p)     0.99992      -6.24640
    93    S    7  py     Val( 3p)     0.44686      -0.35279
    94    S    7  py     Ryd( 4p)     0.00488       0.66386
    95    S    7  pz     Cor( 2p)     0.99991      -6.24355
    96    S    7  pz     Val( 3p)     0.36247      -0.29340
    97    S    7  pz     Ryd( 4p)     0.01035       0.80611
    98    S    7  dxy    Ryd( 3d)     0.01570       0.67535
    99    S    7  dxz    Ryd( 3d)     0.01673       0.63950
   100    S    7  dyz    Ryd( 3d)     0.01512       0.83831
   101    S    7  dx2y2  Ryd( 3d)     0.00828       0.57274
   102    S    7  dz2    Ryd( 3d)     0.02335       0.77739

   103    C    8  S      Cor( 1S)     0.99935     -10.28468
   104    C    8  S      Val( 2S)     0.48508      -0.39095
   105    C    8  S      Ryd( 3S)     0.00251       0.46374
   106    C    8  px     Val( 2p)     0.56899      -0.33927
   107    C    8  px     Ryd( 3p)     0.00328       0.63503
   108    C    8  py     Val( 2p)     0.56265      -0.34114
   109    C    8  py     Ryd( 3p)     0.00228       0.70468
   110    C    8  pz     Val( 2p)     0.56433      -0.27934
   111    C    8  pz     Ryd( 3p)     0.00409       0.72404
   112    C    8  dxy    Ryd( 3d)     0.00033       1.94052
   113    C    8  dxz    Ryd( 3d)     0.00041       1.91056
   114    C    8  dyz    Ryd( 3d)     0.00041       2.01434
   115    C    8  dx2y2  Ryd( 3d)     0.00019       1.66874
   116    C    8  dz2    Ryd( 3d)     0.00048       2.17997

   117    C    9  S      Cor( 1S)     0.99943     -10.24937
   118    C    9  S      Val( 2S)     0.47671      -0.32803
   119    C    9  S      Ryd( 3S)     0.00091       0.40201
   120    C    9  px     Val( 2p)     0.50614      -0.26962
   121    C    9  px     Ryd( 3p)     0.00168       0.47532
   122    C    9  py     Val( 2p)     0.52515      -0.25406
   123    C    9  py     Ryd( 3p)     0.00227       0.54708
   124    C    9  pz     Val( 2p)     0.58475      -0.24414
   125    C    9  pz     Ryd( 3p)     0.00318       0.73398
   126    C    9  dxy    Ryd( 3d)     0.00023       2.08003
   127    C    9  dxz    Ryd( 3d)     0.00033       1.95501
   128    C    9  dyz    Ryd( 3d)     0.00035       2.10917
   129    C    9  dx2y2  Ryd( 3d)     0.00026       1.76374
   130    C    9  dz2    Ryd( 3d)     0.00029       2.21757

   131    C   10  S      Cor( 1S)     0.99948     -10.24655
   132    C   10  S      Val( 2S)     0.48112      -0.32726
   133    C   10  S      Ryd( 3S)     0.00064       0.41312
   134    C   10  px     Val( 2p)     0.50356      -0.25720
   135    C   10  px     Ryd( 3p)     0.00111       0.46292
   136    C   10  py     Val( 2p)     0.51866      -0.24162
   137    C   10  py     Ryd( 3p)     0.00165       0.50206
   138    C   10  pz     Val( 2p)     0.58602      -0.23238
   139    C   10  pz     Ryd( 3p)     0.00312       0.76646
   140    C   10  dxy    Ryd( 3d)     0.00023       2.08379
   141    C   10  dxz    Ryd( 3d)     0.00031       1.95823
   142    C   10  dyz    Ryd( 3d)     0.00035       2.09269
   143    C   10  dx2y2  Ryd( 3d)     0.00024       1.77110
   144    C   10  dz2    Ryd( 3d)     0.00033       2.21188

   145    C   11  S      Cor( 1S)     0.99948     -10.26048
   146    C   11  S      Val( 2S)     0.49064      -0.34767
   147    C   11  S      Ryd( 3S)     0.00069       0.40207
   148    C   11  px     Val( 2p)     0.54120      -0.27882
   149    C   11  px     Ryd( 3p)     0.00136       0.56315
   150    C   11  py     Val( 2p)     0.56707      -0.26455
   151    C   11  py     Ryd( 3p)     0.00201       0.67567
   152    C   11  pz     Val( 2p)     0.53051      -0.21698
   153    C   11  pz     Ryd( 3p)     0.00182       0.47928
   154    C   11  dxy    Ryd( 3d)     0.00021       2.06819
   155    C   11  dxz    Ryd( 3d)     0.00036       1.92392
   156    C   11  dyz    Ryd( 3d)     0.00037       2.04909
   157    C   11  dx2y2  Ryd( 3d)     0.00025       1.73384
   158    C   11  dz2    Ryd( 3d)     0.00034       2.26075

   159    C   12  S      Cor( 1S)     0.99948     -10.24655
   160    C   12  S      Val( 2S)     0.48112      -0.32726
   161    C   12  S      Ryd( 3S)     0.00064       0.41312
   162    C   12  px     Val( 2p)     0.50356      -0.25720
   163    C   12  px     Ryd( 3p)     0.00111       0.46292
   164    C   12  py     Val( 2p)     0.51866      -0.24162
   165    C   12  py     Ryd( 3p)     0.00165       0.50206
   166    C   12  pz     Val( 2p)     0.58602      -0.23238
   167    C   12  pz     Ryd( 3p)     0.00312       0.76646
   168    C   12  dxy    Ryd( 3d)     0.00023       2.08379
   169    C   12  dxz    Ryd( 3d)     0.00031       1.95823
   170    C   12  dyz    Ryd( 3d)     0.00035       2.09269
   171    C   12  dx2y2  Ryd( 3d)     0.00024       1.77110
   172    C   12  dz2    Ryd( 3d)     0.00033       2.21188

   173    C   13  S      Cor( 1S)     0.99943     -10.24937
   174    C   13  S      Val( 2S)     0.47671      -0.32803
   175    C   13  S      Ryd( 3S)     0.00091       0.40201
   176    C   13  px     Val( 2p)     0.50614      -0.26962
   177    C   13  px     Ryd( 3p)     0.00168       0.47532
   178    C   13  py     Val( 2p)     0.52515      -0.25406
   179    C   13  py     Ryd( 3p)     0.00227       0.54708
   180    C   13  pz     Val( 2p)     0.58475      -0.24414
   181    C   13  pz     Ryd( 3p)     0.00318       0.73398
   182    C   13  dxy    Ryd( 3d)     0.00023       2.08003
   183    C   13  dxz    Ryd( 3d)     0.00033       1.95501
   184    C   13  dyz    Ryd( 3d)     0.00035       2.10917
   185    C   13  dx2y2  Ryd( 3d)     0.00026       1.76374
   186    C   13  dz2    Ryd( 3d)     0.00029       2.21757

   187    O   14  S      Cor( 1S)     0.99990     -19.06508
   188    O   14  S      Val( 2S)     0.90909      -1.11626
   189    O   14  S      Ryd( 3S)     0.00093       1.33536
   190    O   14  px     Val( 2p)     0.90637      -0.44920
   191    O   14  px     Ryd( 3p)     0.00064       0.95728
   192    O   14  py     Val( 2p)     0.85943      -0.45437
   193    O   14  py     Ryd( 3p)     0.00034       0.91870
   194    O   14  pz     Val( 2p)     0.77698      -0.48712
   195    O   14  pz     Ryd( 3p)     0.00022       0.90847
   196    O   14  dxy    Ryd( 3d)     0.00023       2.52951
   197    O   14  dxz    Ryd( 3d)     0.00059       2.60901
   198    O   14  dyz    Ryd( 3d)     0.00051       2.88135
   199    O   14  dx2y2  Ryd( 3d)     0.00022       2.54214
   200    O   14  dz2    Ryd( 3d)     0.00065       2.84657

   201    O   15  S      Cor( 1S)     0.99990     -19.06508
   202    O   15  S      Val( 2S)     0.90909      -1.11626
   203    O   15  S      Ryd( 3S)     0.00093       1.33536
   204    O   15  px     Val( 2p)     0.90637      -0.44920
   205    O   15  px     Ryd( 3p)     0.00064       0.95728
   206    O   15  py     Val( 2p)     0.85943      -0.45437
   207    O   15  py     Ryd( 3p)     0.00034       0.91870
   208    O   15  pz     Val( 2p)     0.77698      -0.48712
   209    O   15  pz     Ryd( 3p)     0.00022       0.90847
   210    O   15  dxy    Ryd( 3d)     0.00023       2.52951
   211    O   15  dxz    Ryd( 3d)     0.00059       2.60901
   212    O   15  dyz    Ryd( 3d)     0.00051       2.88135
   213    O   15  dx2y2  Ryd( 3d)     0.00022       2.54214
   214    O   15  dz2    Ryd( 3d)     0.00065       2.84657

   215    C   16  S      Cor( 1S)     0.99943     -10.25700
   216    C   16  S      Val( 2S)     0.47529      -0.33375
   217    C   16  S      Ryd( 3S)     0.00084       0.40306
   218    C   16  px     Val( 2p)     0.54168      -0.25163
   219    C   16  px     Ryd( 3p)     0.00275       0.57553
   220    C   16  py     Val( 2p)     0.48502      -0.28508
   221    C   16  py     Ryd( 3p)     0.00110       0.43613
   222    C   16  pz     Val( 2p)     0.58790      -0.25318
   223    C   16  pz     Ryd( 3p)     0.00336       0.73334
   224    C   16  dxy    Ryd( 3d)     0.00024       1.95282
   225    C   16  dxz    Ryd( 3d)     0.00038       2.20615
   226    C   16  dyz    Ryd( 3d)     0.00029       1.84511
   227    C   16  dx2y2  Ryd( 3d)     0.00025       1.89332
   228    C   16  dz2    Ryd( 3d)     0.00030       2.21218

   229    C   17  S      Cor( 1S)     0.99947     -10.26096
   230    C   17  S      Val( 2S)     0.47544      -0.33025
   231    C   17  S      Ryd( 3S)     0.00084       0.40829
   232    C   17  px     Val( 2p)     0.53260      -0.24309
   233    C   17  px     Ryd( 3p)     0.00185       0.56101
   234    C   17  py     Val( 2p)     0.47953      -0.28205
   235    C   17  py     Ryd( 3p)     0.00077       0.41798
   236    C   17  pz     Val( 2p)     0.57883      -0.24396
   237    C   17  pz     Ryd( 3p)     0.00298       0.74597
   238    C   17  dxy    Ryd( 3d)     0.00024       1.94863
   239    C   17  dxz    Ryd( 3d)     0.00036       2.20820
   240    C   17  dyz    Ryd( 3d)     0.00027       1.83119
   241    C   17  dx2y2  Ryd( 3d)     0.00025       1.89191
   242    C   17  dz2    Ryd( 3d)     0.00031       2.21412

   243    H   18  S      Val( 1S)     0.36376      -0.07171
   244    H   18  S      Ryd( 2S)     0.00054       0.18297
   245    H   18  px     Ryd( 2p)     0.00013       1.84903
   246    H   18  py     Ryd( 2p)     0.00007       1.56836
   247    H   18  pz     Ryd( 2p)     0.00034       2.11905

   248    H   19  S      Val( 1S)     0.36061      -0.07153
   249    H   19  S      Ryd( 2S)     0.00095       0.20918
   250    H   19  px     Ryd( 2p)     0.00012       1.87448
   251    H   19  py     Ryd( 2p)     0.00010       1.58125
   252    H   19  pz     Ryd( 2p)     0.00033       2.11435

   253    H   20  S      Val( 1S)     0.36336      -0.06764
   254    H   20  S      Ryd( 2S)     0.00096       0.21252
   255    H   20  px     Ryd( 2p)     0.00008       1.66914
   256    H   20  py     Ryd( 2p)     0.00014       1.79301
   257    H   20  pz     Ryd( 2p)     0.00033       2.11568

   258    H   21  S      Val( 1S)     0.36867      -0.06213
   259    H   21  S      Ryd( 2S)     0.00068       0.18465
   260    H   21  px     Ryd( 2p)     0.00009       1.65852
   261    H   21  py     Ryd( 2p)     0.00011       1.75663
   262    H   21  pz     Ryd( 2p)     0.00033       2.12373

   263    H   22  S      Val( 1S)     0.36823      -0.06936
   264    H   22  S      Ryd( 2S)     0.00073       0.18097
   265    H   22  px     Ryd( 2p)     0.00020       1.76399
   266    H   22  py     Ryd( 2p)     0.00029       1.94177
   267    H   22  pz     Ryd( 2p)     0.00004       1.81306

   268    H   23  S      Val( 1S)     0.36867      -0.06213
   269    H   23  S      Ryd( 2S)     0.00068       0.18465
   270    H   23  px     Ryd( 2p)     0.00009       1.65852
   271    H   23  py     Ryd( 2p)     0.00011       1.75663
   272    H   23  pz     Ryd( 2p)     0.00033       2.12373

   273    H   24  S      Val( 1S)     0.36336      -0.06764
   274    H   24  S      Ryd( 2S)     0.00096       0.21252
   275    H   24  px     Ryd( 2p)     0.00008       1.66914
   276    H   24  py     Ryd( 2p)     0.00014       1.79301
   277    H   24  pz     Ryd( 2p)     0.00033       2.11568

   278    H   25  S      Val( 1S)     0.36061      -0.07153
   279    H   25  S      Ryd( 2S)     0.00095       0.20918
   280    H   25  px     Ryd( 2p)     0.00012       1.87448
   281    H   25  py     Ryd( 2p)     0.00010       1.58124
   282    H   25  pz     Ryd( 2p)     0.00033       2.11435

   283    H   26  S      Val( 1S)     0.36376      -0.07171
   284    H   26  S      Ryd( 2S)     0.00054       0.18297
   285    H   26  px     Ryd( 2p)     0.00013       1.84903
   286    H   26  py     Ryd( 2p)     0.00007       1.56836
   287    H   26  pz     Ryd( 2p)     0.00034       2.11905


 Summary of Natural Population Analysis:                  
                                                          
                                       Natural Population 
                Natural  -----------------------------------------------
    Atom  No    Charge         Core      Valence    Rydberg      Total
 -----------------------------------------------------------------------
      N    1   -0.15856      0.99979     2.65064    0.00813     3.65856
      C    2    0.16502      0.99960     1.81704    0.01835     2.83498
      C    3   -0.11138      0.99939     2.10531    0.00668     3.11138
      C    4   -0.07372      0.99947     2.06640    0.00786     3.07372
      C    5   -0.09882      0.99943     2.08989    0.00950     3.09882
      C    6   -0.17581      0.99935     2.16199    0.01447     3.17581
      S    7    1.05860      4.99889     1.84087    0.10164     6.94140
      C    8   -0.19439      0.99935     2.18106    0.01399     3.19439
      C    9   -0.10168      0.99943     2.09275    0.00950     3.10168
      C   10   -0.09681      0.99948     2.08936    0.00797     3.09681
      C   11   -0.13631      0.99948     2.12943    0.00741     3.13631
      C   12   -0.09681      0.99948     2.08936    0.00797     3.09681
      C   13   -0.10168      0.99943     2.09275    0.00950     3.10168
      O   14   -0.45610      0.99990     3.45186    0.00434     4.45610
      O   15   -0.45610      0.99990     3.45186    0.00434     4.45610
      C   16   -0.09882      0.99943     2.08989    0.00950     3.09882
      C   17   -0.07372      0.99947     2.06640    0.00786     3.07372
      H   18    0.13517      0.00000     0.36376    0.00108     0.36483
      H   19    0.13788      0.00000     0.36061    0.00150     0.36212
      H   20    0.13513      0.00000     0.36336    0.00151     0.36487
      H   21    0.13012      0.00000     0.36867    0.00121     0.36988
      H   22    0.13051      0.00000     0.36823    0.00126     0.36949
      H   23    0.13012      0.00000     0.36867    0.00121     0.36988
      H   24    0.13513      0.00000     0.36336    0.00151     0.36487
      H   25    0.13788      0.00000     0.36061    0.00150     0.36212
      H   26    0.13517      0.00000     0.36376    0.00108     0.36483
 =======================================================================
   * Total *   -0.00000     20.99125    41.74789    0.26086    63.00000

                                 Natural Population      
 --------------------------------------------------------
   Core                      20.99125 ( 99.9583% of  21)
   Valence                   41.74789 ( 99.3997% of  42)
   Natural Minimal Basis     62.73914 ( 99.5859% of  63)
   Natural Rydberg Basis      0.26086 (  0.4141% of  63)
 --------------------------------------------------------

    Atom  No          Natural Electron Configuration
 ----------------------------------------------------------------------------
      N    1      [core]2S( 0.80)2p( 1.85)
      C    2      [core]2S( 0.40)2p( 1.42)3p( 0.01)
      C    3      [core]2S( 0.45)2p( 1.66)
      C    4      [core]2S( 0.48)2p( 1.59)3p( 0.01)
      C    5      [core]2S( 0.48)2p( 1.61)3p( 0.01)
      C    6      [core]2S( 0.49)2p( 1.68)3p( 0.01)
      S    7      [core]3S( 0.53)3p( 1.31)3d( 0.08)4p( 0.02)
      C    8      [core]2S( 0.49)2p( 1.70)3p( 0.01)
      C    9      [core]2S( 0.48)2p( 1.62)3p( 0.01)
      C   10      [core]2S( 0.48)2p( 1.61)3p( 0.01)
      C   11      [core]2S( 0.49)2p( 1.64)3p( 0.01)
      C   12      [core]2S( 0.48)2p( 1.61)3p( 0.01)
      C   13      [core]2S( 0.48)2p( 1.62)3p( 0.01)
      O   14      [core]2S( 0.91)2p( 2.54)
      O   15      [core]2S( 0.91)2p( 2.54)
      C   16      [core]2S( 0.48)2p( 1.61)3p( 0.01)
      C   17      [core]2S( 0.48)2p( 1.59)3p( 0.01)
      H   18            1S( 0.36)
      H   19            1S( 0.36)
      H   20            1S( 0.36)
      H   21            1S( 0.37)
      H   22            1S( 0.37)
      H   23            1S( 0.37)
      H   24            1S( 0.36)
      H   25            1S( 0.36)
      H   26            1S( 0.36)


 NATURAL BOND ORBITAL ANALYSIS, alpha spin orbitals:

                       Occupancies       Lewis Structure    Low   High
           Occ.    -------------------  -----------------   occ   occ
  Cycle   Thresh.   Lewis   Non-Lewis     CR  BD  3C  LP    (L)   (NL)   Dev
 =============================================================================
   1(1)    0.90    59.27131   3.72869     21  31   0  11     6      8    0.04
   2(2)    0.90    58.49497   4.50503     21  32   0  10    10     10    0.03
   3(3)    0.90    58.49497   4.50503     21  32   0  10    10     10    0.03
   4(4)    0.90    58.49497   4.50503     21  32   0  10    10     10    0.03
   5(5)    0.90    58.49497   4.50503     21  32   0  10    10     10    0.03
   6(6)    0.90    58.49497   4.50503     21  32   0  10    10     10    0.03
   7(7)    0.90    58.49497   4.50503     21  32   0  10    10     10    0.03
   8(8)    0.90    58.49497   4.50503     21  32   0  10    10     10    0.03
   9(9)    0.90    58.49497   4.50503     21  32   0  10    10     10    0.03
  10(1)    0.80    61.15770   1.84230     21  35   0   7     0      8    0.04
 -----------------------------------------------------------------------------

 Structure accepted: No low occupancy Lewis orbitals

 --------------------------------------------------------
   Core                     20.99127 ( 99.958% of  21)
   Valence Lewis            40.16643 ( 95.634% of  42)
  ==================       ============================
   Total Lewis              61.15770 ( 97.076% of  63)
  -----------------------------------------------------
   Valence non-Lewis         1.62573 (  2.581% of  63)
   Rydberg non-Lewis         0.21657 (  0.344% of  63)
  ==================       ============================
   Total non-Lewis           1.84230 (  2.924% of  63)
 --------------------------------------------------------


       (Occupancy)   Bond orbital/ Coefficients/ Hybrids
 ---------------------------------------------------------------------------------
     1. (0.99750) BD ( 1) N   1 - C   2  
                ( 58.41%)   0.7643* N   1 s( 46.46%)p 1.15( 53.45%)d 0.00(  0.10%)
                                            0.0000 -0.6787  0.0622  0.6615 -0.0154
                                           -0.3108  0.0073 -0.0000  0.0000  0.0200
                                            0.0000 -0.0000 -0.0167  0.0167
                ( 41.59%)   0.6449* C   2 s( 46.76%)p 1.14( 53.16%)d 0.00(  0.07%)
                                            0.0001 -0.6825  0.0421 -0.6579 -0.0571
                                            0.3079  0.0266  0.0000  0.0000  0.0181
                                            0.0000 -0.0000 -0.0150  0.0137
     2. (0.99365) BD ( 2) N   1 - C   2  
                ( 53.56%)   0.7318* N   1 s(  0.00%)p 1.00( 99.76%)d 0.00(  0.24%)
                                            0.0000 -0.0000  0.0000  0.0000 -0.0000
                                            0.0000 -0.0000  0.9988 -0.0100  0.0000
                                           -0.0439  0.0205 -0.0000  0.0000
                ( 46.44%)   0.6815* C   2 s(  0.00%)p 1.00( 99.83%)d 0.00(  0.17%)
                                            0.0000  0.0000 -0.0000  0.0000 -0.0000
                                            0.0000 -0.0000  0.9989 -0.0241  0.0000
                                            0.0369 -0.0175  0.0000 -0.0000
     3. (0.97829) BD ( 3) N   1 - C   2  
                ( 54.92%)   0.7411* N   1 s(  0.00%)p 1.00( 99.77%)d 0.00(  0.23%)
                                           -0.0000 -0.0001 -0.0000  0.4246 -0.0035
                                            0.9040 -0.0075 -0.0000  0.0000 -0.0310
                                            0.0000  0.0000 -0.0372  0.0001
                ( 45.08%)   0.6714* C   2 s(  0.00%)p 1.00( 99.83%)d 0.00(  0.17%)
                                            0.0000  0.0006 -0.0008  0.4230 -0.0021
                                            0.9052 -0.0053 -0.0000  0.0000  0.0266
                                           -0.0000 -0.0000  0.0322  0.0001
     4. (0.98921) BD ( 1) C   2 - C   3  
                ( 47.78%)   0.6912* C   2 s( 53.05%)p 0.88( 46.90%)d 0.00(  0.05%)
                                            0.0002  0.7276  0.0324 -0.6203  0.0201
                                            0.2894 -0.0092  0.0000  0.0000 -0.0142
                                           -0.0000  0.0000  0.0120 -0.0115
                ( 52.22%)   0.7226* C   3 s( 29.67%)p 2.37( 70.28%)d 0.00(  0.05%)
                                           -0.0001  0.5447  0.0007  0.7601 -0.0089
                                           -0.3535  0.0041  0.0000  0.0000 -0.0156
                                            0.0000  0.0000  0.0130 -0.0108
     5. (0.98414) BD ( 1) C   3 - C   4  
                ( 52.16%)   0.7222* C   3 s( 35.13%)p 1.85( 64.84%)d 0.00(  0.03%)
                                           -0.0002  0.5927 -0.0010 -0.3498  0.0200
                                            0.1603 -0.0090  0.7069  0.0099 -0.0033
                                           -0.0111  0.0050  0.0028  0.0127
                ( 47.84%)   0.6917* C   4 s( 34.23%)p 1.92( 65.72%)d 0.00(  0.05%)
                                            0.0002  0.5849  0.0115  0.3809  0.0248
                                           -0.1850 -0.0113 -0.6907  0.0104 -0.0040
                                           -0.0138  0.0069  0.0032  0.0157
     6. (0.82094) BD ( 2) C   3 - C   4  
                ( 56.06%)   0.7487* C   3 s(  0.00%)p 1.00( 99.98%)d 0.00(  0.02%)
                                            0.0000  0.0022  0.0022  0.4204  0.0030
                                            0.9072  0.0063  0.0005  0.0003 -0.0060
                                            0.0044  0.0094 -0.0070  0.0000
                ( 43.94%)   0.6629* C   4 s(  0.00%)p 1.00( 99.93%)d 0.00(  0.07%)
                                            0.0000  0.0010  0.0029  0.4220  0.0040
                                            0.9061  0.0094 -0.0091 -0.0006 -0.0008
                                           -0.0107 -0.0235 -0.0003  0.0003
     7. (0.98414) BD ( 1) C   3 - C  17  
                ( 52.16%)   0.7222* C   3 s( 35.13%)p 1.85( 64.84%)d 0.00(  0.03%)
                                           -0.0002  0.5927 -0.0010 -0.3495  0.0200
                                            0.1610 -0.0090 -0.7069 -0.0099 -0.0033
                                            0.0111 -0.0050  0.0028  0.0127
                ( 47.84%)   0.6917* C  17 s( 34.23%)p 1.92( 65.72%)d 0.00(  0.05%)
                                            0.0002  0.5849  0.0115  0.3805  0.0248
                                           -0.1858 -0.0113  0.6907 -0.0104 -0.0040
                                            0.0138 -0.0069  0.0033  0.0157
     8. (0.98663) BD ( 1) C   4 - C   5  
                ( 49.65%)   0.7046* C   4 s( 35.84%)p 1.79( 64.12%)d 0.00(  0.05%)
                                            0.0000  0.5986  0.0095 -0.7249 -0.0034
                                            0.3371  0.0024  0.0173  0.0412 -0.0143
                                            0.0029 -0.0014  0.0125 -0.0095
                ( 50.35%)   0.7096* C   5 s( 35.93%)p 1.78( 64.02%)d 0.00(  0.04%)
                                           -0.0000  0.5994  0.0098  0.7254  0.0031
                                           -0.3343 -0.0013  0.0206  0.0426 -0.0143
                                           -0.0035  0.0017  0.0117 -0.0090
     9. (0.98882) BD ( 1) C   4 - H  18  
                ( 63.55%)   0.7972* C   4 s( 29.85%)p 2.35( 70.12%)d 0.00(  0.03%)
                                           -0.0003  0.5462 -0.0154  0.3872 -0.0095
                                           -0.1736  0.0050  0.7218 -0.0035 -0.0040
                                            0.0112 -0.0050  0.0037  0.0100
                ( 36.45%)   0.6037* H  18 s( 99.89%)p 0.00(  0.11%)
                                            0.9995 -0.0018 -0.0150  0.0062 -0.0283
    10. (0.98822) BD ( 1) C   5 - C   6  
                ( 48.52%)   0.6966* C   5 s( 34.26%)p 1.92( 65.69%)d 0.00(  0.05%)
                                            0.0001  0.5852  0.0129 -0.3901 -0.0245
                                            0.1612  0.0127 -0.6913  0.0104 -0.0039
                                            0.0148 -0.0055  0.0044  0.0154
                ( 51.48%)   0.7175* C   6 s( 38.29%)p 1.61( 61.68%)d 0.00(  0.04%)
                                           -0.0001  0.6185  0.0165  0.3093 -0.0045
                                           -0.1457  0.0037  0.7063  0.0301 -0.0033
                                            0.0118 -0.0060  0.0022  0.0130
    11. (0.84191) BD ( 2) C   5 - C   6  
                ( 42.96%)   0.6554* C   5 s(  0.01%)p 1.00( 99.92%)d 0.00(  0.07%)
                                            0.0001  0.0029  0.0068  0.4167  0.0026
                                            0.9083  0.0152 -0.0206 -0.0004 -0.0009
                                           -0.0111 -0.0243  0.0004  0.0010
                ( 57.04%)   0.7552* C   6 s(  0.01%)p99.99( 99.96%)d 2.26(  0.03%)
                                            0.0000  0.0065  0.0087  0.4145  0.0039
                                            0.9097  0.0178  0.0001  0.0010  0.0082
                                            0.0045  0.0095  0.0094 -0.0007
    12. (0.98753) BD ( 1) C   5 - H  19  
                ( 63.94%)   0.7996* C   5 s( 29.73%)p 2.36( 70.25%)d 0.00(  0.03%)
                                           -0.0003  0.5450 -0.0169 -0.3828  0.0150
                                            0.1903 -0.0030  0.7207 -0.0036 -0.0044
                                           -0.0110  0.0051  0.0040  0.0087
                ( 36.06%)   0.6005* H  19 s( 99.89%)p 0.00(  0.11%)
                                            0.9995 -0.0032  0.0137 -0.0099 -0.0282
    13. (0.98240) BD ( 1) C   6 - S   7  
                ( 53.13%)   0.7289* C   6 s( 23.44%)p 3.26( 76.50%)d 0.00(  0.06%)
                                            0.0000 -0.4838  0.0198  0.7960 -0.0458
                                           -0.3594  0.0051  0.0000  0.0000  0.0156
                                            0.0000  0.0001 -0.0136  0.0133
                ( 46.87%)   0.6846* S   7 s( 23.21%)p 3.25( 75.41%)d 0.06(  1.39%)
                                           -0.0000 -0.0004 -0.4805 -0.0344  0.0002
                                           -0.8018 -0.0133 -0.0001  0.3330 -0.0083
                                            0.0000 -0.0000  0.0000  0.0794 -0.0000
                                            0.0000 -0.0554  0.0671
    14. (0.98822) BD ( 1) C   6 - C  16  
                ( 51.48%)   0.7175* C   6 s( 38.29%)p 1.61( 61.68%)d 0.00(  0.04%)
                                           -0.0001  0.6185  0.0165  0.3094 -0.0045
                                           -0.1455  0.0037 -0.7063 -0.0301 -0.0033
                                           -0.0118  0.0060  0.0022  0.0130
                ( 48.52%)   0.6966* C  16 s( 34.26%)p 1.92( 65.69%)d 0.00(  0.05%)
                                            0.0001  0.5852  0.0129 -0.3896 -0.0245
                                            0.1623  0.0127  0.6913 -0.0104 -0.0039
                                           -0.0148  0.0056  0.0044  0.0154
    15. (0.98267) BD ( 1) S   7 - C   8  
                ( 47.43%)   0.6887* S   7 s( 23.95%)p 3.12( 74.69%)d 0.06(  1.36%)
                                            0.0000  0.0004  0.4882  0.0343  0.0002
                                           -0.5611 -0.0161  0.0001 -0.6571  0.0014
                                           -0.0000  0.0000  0.0000  0.0904 -0.0000
                                           -0.0000 -0.0315 -0.0668
                ( 52.57%)   0.7251* C   8 s( 23.25%)p 3.30( 76.69%)d 0.00(  0.06%)
                                           -0.0000  0.4818 -0.0193  0.5434 -0.0373
                                            0.6853 -0.0240 -0.0000 -0.0000  0.0206
                                            0.0001 -0.0001 -0.0050 -0.0140
    16. (0.99360) BD ( 1) S   7 - O  14  
                ( 35.29%)   0.5941* S   7 s( 26.57%)p 2.72( 72.25%)d 0.04(  1.18%)
                                            0.0000 -0.0001  0.5138 -0.0407 -0.0000
                                           -0.1073 -0.0100  0.0000  0.4637  0.0433
                                           -0.0001  0.7011  0.0501 -0.0051 -0.0166
                                            0.0752 -0.0108  0.0757
                ( 64.71%)   0.8044* O  14 s( 25.12%)p 2.98( 74.81%)d 0.00(  0.08%)
                                           -0.0000  0.5007 -0.0215  0.0879  0.0001
                                           -0.3993 -0.0013 -0.7621 -0.0113 -0.0023
                                           -0.0045  0.0202 -0.0049  0.0177
    17. (0.99360) BD ( 1) S   7 - O  15  
                ( 35.29%)   0.5941* S   7 s( 26.57%)p 2.72( 72.25%)d 0.04(  1.18%)
                                            0.0000 -0.0001  0.5138 -0.0407 -0.0000
                                           -0.1073 -0.0100  0.0000  0.4637  0.0433
                                            0.0001 -0.7011 -0.0501 -0.0051  0.0166
                                           -0.0752 -0.0108  0.0757
                ( 64.71%)   0.8044* O  15 s( 25.12%)p 2.98( 74.81%)d 0.00(  0.08%)
                                           -0.0000  0.5007 -0.0215  0.0879  0.0001
                                           -0.3993 -0.0013  0.7621  0.0113 -0.0023
                                            0.0045 -0.0202 -0.0049  0.0177
    18. (0.98814) BD ( 1) C   8 - C   9  
                ( 51.71%)   0.7191* C   8 s( 38.38%)p 1.60( 61.59%)d 0.00(  0.04%)
                                           -0.0001  0.6193  0.0157 -0.2060  0.0017
                                           -0.2712  0.0048  0.7064  0.0287  0.0033
                                           -0.0073 -0.0103 -0.0015  0.0133
                ( 48.29%)   0.6949* C   9 s( 34.07%)p 1.93( 65.87%)d 0.00(  0.05%)
                                            0.0001  0.5836  0.0138  0.2732  0.0157
                                            0.3241  0.0223 -0.6915  0.0093  0.0061
                                           -0.0109 -0.0120 -0.0007  0.0153
    19. (0.85429) BD ( 2) C   8 - C   9  
                ( 58.42%)   0.7643* C   8 s(  0.02%)p99.99( 99.96%)d 1.46(  0.02%)
                                           -0.0001 -0.0083 -0.0093  0.7860  0.0098
                                           -0.6177 -0.0127 -0.0004 -0.0012 -0.0026
                                            0.0085 -0.0065 -0.0104  0.0005
                ( 41.58%)   0.6448* C   9 s(  0.01%)p 1.00( 99.92%)d 0.00(  0.07%)
                                           -0.0000 -0.0031 -0.0074  0.7873  0.0095
                                           -0.6155 -0.0129  0.0197  0.0003 -0.0005
                                           -0.0212  0.0167  0.0022 -0.0009
    20. (0.98814) BD ( 1) C   8 - C  13  
                ( 51.71%)   0.7191* C   8 s( 38.38%)p 1.60( 61.59%)d 0.00(  0.04%)
                                           -0.0001  0.6193  0.0157 -0.2065  0.0017
                                           -0.2708  0.0048 -0.7064 -0.0287  0.0033
                                            0.0073  0.0103 -0.0014  0.0133
                ( 48.29%)   0.6949* C  13 s( 34.07%)p 1.93( 65.87%)d 0.00(  0.05%)
                                            0.0001  0.5836  0.0138  0.2721  0.0157
                                            0.3249  0.0223  0.6916 -0.0093  0.0061
                                            0.0109  0.0121 -0.0007  0.0153
    21. (0.98737) BD ( 1) C   9 - C  10  
                ( 50.76%)   0.7125* C   9 s( 36.11%)p 1.77( 63.85%)d 0.00(  0.04%)
                                           -0.0001  0.6008  0.0092 -0.4901 -0.0028
                                           -0.6294 -0.0034  0.0189  0.0419  0.0176
                                            0.0024  0.0032 -0.0049 -0.0087
                ( 49.24%)   0.7017* C  10 s( 35.33%)p 1.83( 64.62%)d 0.00(  0.05%)
                                            0.0001  0.5944  0.0080  0.4922  0.0040
                                            0.6338  0.0063  0.0232  0.0401  0.0186
                                           -0.0017 -0.0023 -0.0044 -0.0094
    22. (0.98823) BD ( 1) C   9 - H  20  
                ( 63.69%)   0.7980* C   9 s( 29.74%)p 2.36( 70.23%)d 0.00(  0.03%)
                                           -0.0003  0.5451 -0.0169  0.2533 -0.0124
                                            0.3445 -0.0099  0.7205 -0.0024  0.0058
                                            0.0078  0.0099 -0.0013  0.0085
                ( 36.31%)   0.6026* H  20 s( 99.89%)p 0.00(  0.11%)
                                            0.9995 -0.0032 -0.0074 -0.0149 -0.0281
    23. (0.99040) BD ( 1) C  10 - C  11  
                ( 49.83%)   0.7059* C  10 s( 35.00%)p 1.86( 64.95%)d 0.00(  0.05%)
                                            0.0000  0.5915  0.0097 -0.2506 -0.0255
                                           -0.3351 -0.0323 -0.6875  0.0112  0.0041
                                            0.0087  0.0120 -0.0011  0.0159
                ( 50.17%)   0.7083* C  11 s( 35.41%)p 1.82( 64.54%)d 0.00(  0.05%)
                                            0.0000  0.5951  0.0066  0.2359 -0.0184
                                            0.2987 -0.0233  0.7064  0.0267  0.0050
                                            0.0107  0.0136 -0.0012  0.0113
    24. (0.82246) BD ( 2) C  10 - C  11  
                ( 48.06%)   0.6933* C  10 s(  0.00%)p 1.00( 99.93%)d 0.00(  0.07%)
                                           -0.0000 -0.0014 -0.0028  0.7899 -0.0027
                                           -0.6126  0.0018  0.0094  0.0005  0.0001
                                           -0.0203  0.0161  0.0018 -0.0005
                ( 51.94%)   0.7207* C  11 s(  0.00%)p 1.00( 99.94%)d 0.00(  0.06%)
                                           -0.0000 -0.0022 -0.0021  0.7876 -0.0059
                                           -0.6156  0.0044 -0.0008 -0.0004  0.0052
                                            0.0081 -0.0063  0.0215  0.0001
    25. (0.98926) BD ( 1) C  10 - H  21  
                ( 63.11%)   0.7944* C  10 s( 29.57%)p 2.38( 70.40%)d 0.00(  0.03%)
                                           -0.0003  0.5436 -0.0141 -0.2641  0.0030
                                           -0.3306  0.0047  0.7245 -0.0087  0.0047
                                           -0.0073 -0.0092 -0.0009  0.0101
                ( 36.89%)   0.6074* H  21 s( 99.90%)p 0.00(  0.10%)
                                            0.9995 -0.0024  0.0103  0.0122 -0.0278
    26. (0.99040) BD ( 1) C  11 - C  12  
                ( 50.17%)   0.7083* C  11 s( 35.41%)p 1.82( 64.54%)d 0.00(  0.05%)
                                           -0.0000 -0.5951 -0.0066 -0.2350  0.0184
                                           -0.2994  0.0233  0.7064  0.0267 -0.0050
                                            0.0107  0.0135  0.0012 -0.0113
                ( 49.83%)   0.7059* C  12 s( 35.00%)p 1.86( 64.95%)d 0.00(  0.05%)
                                           -0.0000 -0.5915 -0.0097  0.2502  0.0255
                                            0.3354  0.0323 -0.6875  0.0112 -0.0041
                                            0.0087  0.0120  0.0011 -0.0159
    27. (0.98972) BD ( 1) C  11 - H  22  
                ( 63.16%)   0.7947* C  11 s( 29.09%)p 2.44( 70.89%)d 0.00(  0.03%)
                                            0.0003 -0.5391  0.0140  0.5175 -0.0064
                                            0.6640 -0.0087 -0.0000 -0.0000 -0.0134
                                            0.0000 -0.0000  0.0036  0.0083
                ( 36.84%)   0.6070* H  22 s( 99.90%)p 0.00(  0.10%)
                                           -0.9995  0.0037 -0.0201 -0.0252  0.0000
    28. (0.98737) BD ( 1) C  12 - C  13  
                ( 49.24%)   0.7017* C  12 s( 35.33%)p 1.83( 64.62%)d 0.00(  0.05%)
                                           -0.0001 -0.5944 -0.0080 -0.4935 -0.0040
                                           -0.6328 -0.0063  0.0232  0.0401 -0.0186
                                           -0.0018 -0.0022  0.0044  0.0094
                ( 50.76%)   0.7125* C  13 s( 36.11%)p 1.77( 63.85%)d 0.00(  0.04%)
                                            0.0001 -0.6008 -0.0092  0.4898  0.0028
                                            0.6296  0.0034  0.0189  0.0419 -0.0176
                                            0.0024  0.0032  0.0049  0.0087
    29. (0.80737) BD ( 2) C  12 - C  13  
                ( 50.28%)   0.7091* C  12 s(  0.00%)p 1.00( 99.94%)d 0.00(  0.06%)
                                            0.0000  0.0010 -0.0030  0.7876 -0.0038
                                           -0.6156  0.0020 -0.0145 -0.0005  0.0040
                                            0.0121 -0.0101  0.0177 -0.0003
                ( 49.72%)   0.7051* C  13 s(  0.00%)p 1.00( 99.94%)d 0.00(  0.06%)
                                            0.0000 -0.0004 -0.0061  0.7889 -0.0045
                                           -0.6136  0.0007 -0.0215 -0.0000 -0.0051
                                            0.0122 -0.0092 -0.0171 -0.0007
    30. (0.98925) BD ( 1) C  12 - H  23  
                ( 63.11%)   0.7944* C  12 s( 29.57%)p 2.38( 70.40%)d 0.00(  0.03%)
                                            0.0003 -0.5436  0.0140  0.2693 -0.0030
                                            0.3266 -0.0047  0.7244 -0.0087 -0.0047
                                           -0.0072 -0.0093  0.0010 -0.0101
                ( 36.89%)   0.6074* H  23 s( 99.90%)p 0.00(  0.10%)
                                           -0.9995  0.0024 -0.0103 -0.0122 -0.0278
    31. (0.98821) BD ( 1) C  13 - H  24  
                ( 63.69%)   0.7980* C  13 s( 29.74%)p 2.36( 70.23%)d 0.00(  0.03%)
                                            0.0003 -0.5451  0.0169 -0.2503  0.0124
                                           -0.3469  0.0099  0.7205 -0.0024 -0.0058
                                            0.0078  0.0099  0.0011 -0.0085
                ( 36.31%)   0.6026* H  24 s( 99.89%)p 0.00(  0.11%)
                                           -0.9995  0.0032  0.0074  0.0149 -0.0281
    32. (0.98663) BD ( 1) C  16 - C  17  
                ( 50.35%)   0.7096* C  16 s( 35.93%)p 1.78( 64.02%)d 0.00(  0.04%)
                                           -0.0000  0.5994  0.0098  0.7254  0.0031
                                           -0.3342 -0.0012 -0.0206 -0.0426 -0.0143
                                            0.0035 -0.0017  0.0117 -0.0090
                ( 49.65%)   0.7046* C  17 s( 35.84%)p 1.79( 64.12%)d 0.00(  0.05%)
                                            0.0000  0.5986  0.0095 -0.7255 -0.0034
                                            0.3359  0.0023 -0.0173 -0.0412 -0.0143
                                           -0.0030  0.0013  0.0125 -0.0095
    33. (0.80375) BD ( 2) C  16 - C  17  
                ( 50.34%)   0.7095* C  16 s(  0.00%)p 1.00( 99.94%)d 0.00(  0.06%)
                                           -0.0000  0.0000  0.0056  0.4187 -0.0026
                                            0.9075 -0.0004  0.0227  0.0000  0.0114
                                            0.0067  0.0141  0.0145  0.0007
                ( 49.66%)   0.7047* C  17 s(  0.00%)p 1.00( 99.94%)d 0.00(  0.06%)
                                           -0.0000 -0.0018  0.0029  0.4184 -0.0007
                                            0.9078  0.0003  0.0153  0.0007 -0.0125
                                            0.0059  0.0140 -0.0141  0.0002
    34. (0.98751) BD ( 1) C  16 - H  25  
                ( 63.94%)   0.7996* C  16 s( 29.73%)p 2.36( 70.25%)d 0.00(  0.03%)
                                            0.0003 -0.5450  0.0169  0.3811 -0.0150
                                           -0.1940  0.0030  0.7206 -0.0036  0.0043
                                           -0.0110  0.0051 -0.0041 -0.0087
                ( 36.06%)   0.6005* H  25 s( 99.89%)p 0.00(  0.11%)
                                           -0.9995  0.0032 -0.0137  0.0099 -0.0282
    35. (0.98881) BD ( 1) C  17 - H  26  
                ( 63.55%)   0.7972* C  17 s( 29.85%)p 2.35( 70.12%)d 0.00(  0.03%)
                                            0.0003 -0.5462  0.0154 -0.3904  0.0095
                                            0.1666 -0.0050  0.7217 -0.0035  0.0041
                                            0.0111 -0.0051 -0.0036 -0.0100
                ( 36.45%)   0.6037* H  26 s( 99.89%)p 0.00(  0.11%)
                                           -0.9995  0.0018  0.0150 -0.0062 -0.0283
    36. (0.99979) CR ( 1) N   1           s(100.00%)p 0.00(  0.00%)
                                            1.0000 -0.0005 -0.0000 -0.0004 -0.0000
                                            0.0002  0.0000  0.0000  0.0000 -0.0000
                                           -0.0000  0.0000  0.0000 -0.0000
    37. (0.99960) CR ( 1) C   2           s(100.00%)p 0.00(  0.00%)
                                            1.0000 -0.0000 -0.0000  0.0002  0.0000
                                           -0.0001 -0.0000 -0.0000 -0.0000  0.0000
                                           -0.0000  0.0000 -0.0000  0.0000
    38. (0.99939) CR ( 1) C   3           s(100.00%)
                                            1.0000  0.0003 -0.0000 -0.0001  0.0000
                                            0.0000 -0.0000 -0.0000 -0.0000 -0.0000
                                           -0.0000 -0.0000  0.0000  0.0000
    39. (0.99947) CR ( 1) C   4           s(100.00%)p 0.00(  0.00%)
                                            1.0000  0.0000 -0.0000  0.0000 -0.0000
                                           -0.0001  0.0000  0.0003 -0.0000  0.0000
                                            0.0000 -0.0000  0.0000  0.0000
    40. (0.99943) CR ( 1) C   5           s(100.00%)p 0.00(  0.00%)
                                            1.0000  0.0002 -0.0000 -0.0001  0.0000
                                           -0.0000 -0.0000  0.0003 -0.0000 -0.0000
                                           -0.0000  0.0000  0.0000  0.0000
    41. (0.99935) CR ( 1) C   6           s(100.00%)
                                            1.0000  0.0002  0.0000  0.0000  0.0000
                                           -0.0001 -0.0000 -0.0000 -0.0000 -0.0000
                                           -0.0000 -0.0000  0.0000  0.0000
    42. (1.00000) CR ( 1) S   7           s(100.00%)
                                            1.0000 -0.0000 -0.0000 -0.0000  0.0000
                                           -0.0000  0.0000 -0.0000  0.0000 -0.0000
                                            0.0000 -0.0000  0.0000 -0.0000 -0.0000
                                            0.0000 -0.0000  0.0000
    43. (0.99915) CR ( 2) S   7           s(100.00%)p 0.00(  0.00%)
                                           -0.0000  1.0000 -0.0003 -0.0000  0.0000
                                           -0.0001 -0.0000 -0.0000  0.0004  0.0000
                                            0.0000 -0.0000 -0.0000 -0.0000 -0.0000
                                            0.0000 -0.0000  0.0001
    44. (0.99991) CR ( 3) S   7           s(  0.00%)p 1.00(100.00%)
                                            0.0000  0.0000  0.0000  0.0000  1.0000
                                            0.0003  0.0000 -0.0000  0.0000  0.0000
                                           -0.0000  0.0000 -0.0000 -0.0000  0.0000
                                            0.0000  0.0000 -0.0000
    45. (0.99992) CR ( 4) S   7           s(  0.00%)p 1.00(100.00%)
                                            0.0000  0.0000  0.0001  0.0000  0.0000
                                           -0.0000 -0.0000 -1.0000 -0.0001  0.0000
                                            0.0000 -0.0000 -0.0000  0.0000 -0.0000
                                           -0.0000 -0.0000 -0.0000
    46. (0.99992) CR ( 5) S   7           s(  0.00%)p 1.00(100.00%)
                                            0.0000  0.0000  0.0000  0.0000 -0.0000
                                            0.0000 -0.0000 -0.0000  0.0000  0.0000
                                            1.0000  0.0001  0.0000 -0.0000 -0.0000
                                            0.0000 -0.0000 -0.0000
    47. (0.99935) CR ( 1) C   8           s(100.00%)
                                            1.0000  0.0002  0.0000  0.0000 -0.0000
                                           -0.0001 -0.0000 -0.0000 -0.0000  0.0000
                                            0.0000 -0.0000 -0.0000  0.0000
    48. (0.99943) CR ( 1) C   9           s(100.00%)p 0.00(  0.00%)
                                            1.0000  0.0002 -0.0000  0.0001 -0.0000
                                            0.0000 -0.0000  0.0003  0.0000  0.0000
                                            0.0000  0.0000 -0.0000  0.0000
    49. (0.99948) CR ( 1) C  10           s(100.00%)p 0.00(  0.00%)
                                            1.0000  0.0001 -0.0000 -0.0001  0.0000
                                           -0.0002  0.0000  0.0002 -0.0000 -0.0000
                                           -0.0000 -0.0000  0.0000  0.0000
    50. (0.99948) CR ( 1) C  11           s(100.00%)p 0.00(  0.00%)
                                            1.0000  0.0001 -0.0000 -0.0002  0.0000
                                           -0.0002  0.0000  0.0000  0.0000  0.0000
                                           -0.0000  0.0000 -0.0000 -0.0000
    51. (0.99948) CR ( 1) C  12           s(100.00%)p 0.00(  0.00%)
                                            1.0000  0.0001 -0.0000 -0.0001  0.0000
                                           -0.0001  0.0000 -0.0002  0.0000 -0.0000
                                            0.0000  0.0000 -0.0000  0.0000
    52. (0.99943) CR ( 1) C  13           s(100.00%)p 0.00(  0.00%)
                                            1.0000  0.0002 -0.0000  0.0000 -0.0000
                                            0.0001 -0.0000 -0.0003 -0.0000  0.0000
                                           -0.0000 -0.0000 -0.0000  0.0000
    53. (0.99990) CR ( 1) O  14           s(100.00%)p 0.00(  0.00%)
                                            1.0000 -0.0002 -0.0000 -0.0000  0.0000
                                            0.0001 -0.0000 -0.0003 -0.0000  0.0000
                                            0.0000 -0.0000  0.0000  0.0000
    54. (0.99990) CR ( 1) O  15           s(100.00%)p 0.00(  0.00%)
                                            1.0000 -0.0002 -0.0000 -0.0000  0.0000
                                            0.0001 -0.0000  0.0003  0.0000  0.0000
                                           -0.0000  0.0000  0.0000  0.0000
    55. (0.99943) CR ( 1) C  16           s(100.00%)p 0.00(  0.00%)
                                            1.0000  0.0002 -0.0000 -0.0001  0.0000
                                            0.0000 -0.0000 -0.0003  0.0000 -0.0000
                                            0.0000 -0.0000  0.0000  0.0000
    56. (0.99947) CR ( 1) C  17           s(100.00%)p 0.00(  0.00%)
                                            1.0000  0.0000 -0.0000  0.0001 -0.0000
                                           -0.0000  0.0000 -0.0003  0.0000 -0.0000
                                           -0.0000  0.0000 -0.0000  0.0000
    57. (0.98652) LP ( 1) N   1           s( 53.92%)p 0.85( 46.06%)d 0.00(  0.03%)
                                            0.0007  0.7335  0.0328  0.6139  0.0210
                                           -0.2883 -0.0101 -0.0000 -0.0000  0.0120
                                            0.0000 -0.0000 -0.0100  0.0072
    58. (0.98951) LP ( 1) O  14           s( 74.77%)p 0.34( 25.22%)d 0.00(  0.01%)
                                            0.0003  0.8647  0.0059 -0.0594 -0.0008
                                            0.2698  0.0033  0.4194  0.0045  0.0013
                                            0.0014 -0.0061  0.0027 -0.0036
    59. (0.90987) LP ( 2) O  14           s(  0.00%)p 1.00( 99.92%)d 0.00(  0.08%)
                                            0.0000  0.0012 -0.0001 -0.9697  0.0035
                                           -0.2419  0.0007  0.0157  0.0000  0.0136
                                            0.0241  0.0058 -0.0069 -0.0006
    60. (0.88619) LP ( 3) O  14           s(  0.15%)p99.99( 99.76%)d 0.56(  0.09%)
                                            0.0002  0.0391 -0.0007  0.2180 -0.0006
                                           -0.8416  0.0017  0.4918 -0.0035 -0.0066
                                           -0.0038  0.0136 -0.0127 -0.0213
    61. (0.98951) LP ( 1) O  15           s( 74.77%)p 0.34( 25.22%)d 0.00(  0.01%)
                                            0.0003  0.8647  0.0059 -0.0594 -0.0008
                                            0.2698  0.0033 -0.4194 -0.0045  0.0013
                                           -0.0014  0.0061  0.0027 -0.0036
    62. (0.90987) LP ( 2) O  15           s(  0.00%)p 1.00( 99.92%)d 0.00(  0.08%)
                                            0.0000  0.0012 -0.0001 -0.9697  0.0035
                                           -0.2419  0.0007 -0.0157 -0.0000  0.0136
                                           -0.0241 -0.0058 -0.0069 -0.0006
    63. (0.88619) LP ( 3) O  15           s(  0.15%)p99.99( 99.76%)d 0.56(  0.09%)
                                            0.0002  0.0391 -0.0007  0.2180 -0.0006
                                           -0.8416  0.0017 -0.4918  0.0035 -0.0066
                                            0.0038 -0.0136 -0.0127 -0.0213
    64. (0.00063) RY*( 1) N   1           s( 91.16%)p 0.09(  8.63%)d 0.00(  0.21%)
                                           -0.0000  0.0253  0.9544 -0.0566 -0.2589
                                            0.0266  0.1242  0.0000  0.0000 -0.0322
                                           -0.0000  0.0000  0.0251 -0.0199
    65. (0.00009) RY*( 2) N   1           s(  0.00%)p 1.00( 98.44%)d 0.02(  1.56%)
    66. (0.00008) RY*( 3) N   1           s(  6.68%)p12.33( 82.32%)d 1.65( 11.00%)
    67. (0.00001) RY*( 4) N   1           s(  0.00%)p 1.00( 98.32%)d 0.02(  1.68%)
    68. (0.00000) RY*( 5) N   1           s(  0.87%)p 5.87(  5.12%)d99.99( 94.01%)
    69. (0.00000) RY*( 6) N   1           s(  0.00%)p 1.00(  1.57%)d62.62( 98.43%)
    70. (0.00000) RY*( 7) N   1           s(  0.00%)p 1.00(  0.34%)d99.99( 99.66%)
    71. (0.00000) RY*( 8) N   1           s(  0.53%)p 7.34(  3.86%)d99.99( 95.62%)
    72. (0.00000) RY*( 9) N   1           s(  0.39%)p 5.98(  2.36%)d99.99( 97.25%)
    73. (0.00773) RY*( 1) C   2           s( 14.28%)p 5.99( 85.57%)d 0.01(  0.15%)
                                            0.0000  0.0555  0.3737  0.0438 -0.8363
                                           -0.0199  0.3925 -0.0000  0.0000 -0.0229
                                           -0.0000  0.0000  0.0191 -0.0251
    74. (0.00332) RY*( 2) C   2           s(  0.00%)p 1.00( 93.39%)d 0.07(  6.61%)
                                           -0.0000 -0.0000 -0.0000  0.0000  0.0000
                                            0.0000  0.0000  0.0339  0.9658  0.0000
                                           -0.2329  0.1089 -0.0000  0.0000
    75. (0.00120) RY*( 3) C   2           s(  0.14%)p99.99( 53.52%)d99.99( 46.34%)
                                           -0.0000 -0.0008  0.0376  0.0151  0.3243
                                            0.0289  0.6549 -0.0000 -0.0000 -0.4348
                                            0.0000  0.0000 -0.5238 -0.0020
    76. (0.00103) RY*( 4) C   2           s( 84.94%)p 0.17( 14.08%)d 0.01(  0.98%)
                                            0.0000 -0.0155  0.9215  0.0338  0.3248
                                           -0.0166 -0.1843 -0.0000 -0.0000  0.0830
                                           -0.0000 -0.0000 -0.0319 -0.0431
    77. (0.00003) RY*( 5) C   2           s(  0.13%)p99.99( 18.41%)d99.99( 81.46%)
    78. (0.00003) RY*( 6) C   2           s(  0.08%)p99.99( 28.43%)d99.99( 71.49%)
    79. (0.00001) RY*( 7) C   2           s(  0.00%)p 1.00(  1.15%)d85.97( 98.85%)
    80. (0.00000) RY*( 8) C   2           s(  0.00%)p 1.00(  5.63%)d16.77( 94.37%)
    81. (0.00000) RY*( 9) C   2           s(  0.63%)p 0.14(  0.09%)d99.99( 99.29%)
    82. (0.00265) RY*( 1) C   3           s(  7.49%)p11.49( 86.05%)d 0.86(  6.46%)
                                            0.0000  0.0189  0.2731 -0.0271 -0.8449
                                            0.0120  0.3818  0.0000 -0.0000 -0.1160
                                           -0.0001 -0.0003  0.0950 -0.2053
    83. (0.00093) RY*( 2) C   3           s(  0.00%)p 1.00( 90.39%)d 0.11(  9.61%)
                                           -0.0000 -0.0000  0.0000 -0.0002 -0.0001
                                           -0.0005 -0.0002 -0.0080  0.9507 -0.0007
                                            0.2886 -0.1133 -0.0008 -0.0000
    84. (0.00060) RY*( 3) C   3           s( 88.02%)p 0.05(  4.46%)d 0.09(  7.52%)
                                           -0.0000 -0.0047  0.9382  0.0080  0.2070
                                           -0.0062 -0.0399 -0.0000  0.0000  0.0706
                                           -0.0005 -0.0011 -0.0380  0.2623
    85. (0.00054) RY*( 4) C   3           s(  0.23%)p99.99( 82.72%)d75.45( 17.06%)
                                           -0.0000 -0.0002  0.0475  0.0013 -0.3649
                                            0.0015 -0.8331  0.0000 -0.0013 -0.2592
                                            0.0208  0.0479 -0.3169  0.0153
    86. (0.00043) RY*( 5) C   3           s(  0.00%)p 1.00(  0.48%)d99.99( 99.52%)
                                            0.0000  0.0000  0.0014  0.0047 -0.0274
                                            0.0100 -0.0617  0.0001  0.0123  0.0151
                                           -0.3992 -0.9139  0.0174  0.0009
    87. (0.00023) RY*( 6) C   3           s(  0.00%)p 1.00(  9.63%)d 9.39( 90.37%)
                                            0.0000 -0.0000  0.0000 -0.0000  0.0003
                                           -0.0001  0.0006  0.0207 -0.3096 -0.0007
                                            0.8696 -0.3840 -0.0008 -0.0000
    88. (0.00015) RY*( 7) C   3           s(  0.00%)p 1.00( 16.61%)d 5.02( 83.39%)
                                            0.0000 -0.0000  0.0049  0.0047 -0.1686
                                            0.0097 -0.3708  0.0000 -0.0001  0.5862
                                            0.0209  0.0441  0.6985  0.0026
    89. (0.00009) RY*( 8) C   3           s(  3.75%)p 2.60(  9.74%)d23.08( 86.51%)
    90. (0.00001) RY*( 9) C   3           s(  0.59%)p 0.00(  0.00%)d99.99( 99.41%)
    91. (0.00293) RY*( 1) C   4           s(  0.27%)p99.99( 94.27%)d19.95(  5.46%)
                                            0.0000 -0.0267  0.0449  0.0175  0.5361
                                           -0.0073 -0.2430  0.0272  0.7715 -0.0261
                                           -0.1893  0.0866  0.0182 -0.1010
    92. (0.00138) RY*( 2) C   4           s(  9.39%)p 9.42( 88.43%)d 0.23(  2.18%)
                                            0.0000  0.0092  0.3062 -0.0176  0.6551
                                            0.0077 -0.3366  0.0188 -0.5840 -0.0756
                                            0.0419 -0.0168  0.0627 -0.1008
    93. (0.00061) RY*( 3) C   4           s(  1.04%)p69.04( 71.53%)d26.48( 27.43%)
                                            0.0000 -0.0010  0.1018 -0.0063  0.3447
                                           -0.0167  0.7721  0.0016 -0.0063  0.2403
                                           -0.1642 -0.3165  0.2990 -0.0024
    94. (0.00052) RY*( 4) C   4           s( 86.18%)p 0.13( 10.82%)d 0.03(  3.00%)
                                            0.0000 -0.0067  0.9283  0.0143 -0.2963
                                           -0.0075  0.0573  0.0134  0.1293 -0.1091
                                           -0.0956  0.0930  0.0137 -0.0116
    95. (0.00023) RY*( 5) C   4           s(  0.04%)p99.99( 24.33%)d99.99( 75.63%)
                                           -0.0000 -0.0001  0.0203  0.0000 -0.2203
                                           -0.0017 -0.4411  0.0002  0.0137  0.5338
                                           -0.1241 -0.2456  0.6290  0.0030
    96. (0.00007) RY*( 6) C   4           s(  0.03%)p77.45(  2.53%)d99.99( 97.43%)
    97. (0.00001) RY*( 7) C   4           s(  0.04%)p81.53(  3.64%)d99.99( 96.32%)
    98. (0.00001) RY*( 8) C   4           s(  1.93%)p 0.22(  0.43%)d50.46( 97.63%)
    99. (0.00001) RY*( 9) C   4           s(  1.16%)p 3.57(  4.13%)d81.88( 94.71%)
   100. (0.00386) RY*( 1) C   5           s(  0.18%)p99.99( 96.04%)d20.83(  3.78%)
                                           -0.0000  0.0238  0.0353  0.0155  0.6546
                                           -0.0053 -0.2902 -0.0294 -0.6682  0.0240
                                           -0.1428  0.0744 -0.0280  0.1025
   101. (0.00173) RY*( 2) C   5           s(  2.23%)p43.12( 96.10%)d 0.75(  1.67%)
                                            0.0000  0.0155  0.1485  0.0202 -0.5943
                                           -0.0150  0.3417  0.0148 -0.7001 -0.0387
                                           -0.1159  0.0306  0.0092 -0.0277
   102. (0.00088) RY*( 3) C   5           s(  0.21%)p99.99( 79.71%)d96.27( 20.08%)
                                           -0.0000 -0.0040  0.0455 -0.0099  0.4121
                                           -0.0192  0.7895 -0.0008  0.0583 -0.2158
                                           -0.1052 -0.2858 -0.2477  0.0124
   103. (0.00051) RY*( 4) C   5           s( 94.01%)p 0.02(  2.25%)d 0.04(  3.74%)
                                            0.0000 -0.0073  0.9696 -0.0143  0.0473
                                            0.0016 -0.1052  0.0219  0.0920 -0.0866
                                            0.1550 -0.0636  0.0249 -0.0350
   104. (0.00023) RY*( 5) C   5           s(  0.34%)p50.59( 17.24%)d99.99( 82.42%)
                                            0.0000 -0.0021  0.0583  0.0015  0.1795
                                            0.0013  0.3743  0.0014  0.0079  0.5555
                                            0.1456  0.2670  0.6505  0.0027
   105. (0.00007) RY*( 6) C   5           s(  0.15%)p 9.81(  1.47%)d99.99( 98.38%)
   106. (0.00004) RY*( 7) C   5           s(  2.88%)p 1.41(  4.07%)d32.29( 93.05%)
   107. (0.00001) RY*( 8) C   5           s(  0.04%)p23.97(  0.95%)d99.99( 99.01%)
   108. (0.00001) RY*( 9) C   5           s(  0.03%)p76.38(  2.29%)d99.99( 97.68%)
   109. (0.00360) RY*( 1) C   6           s(  0.00%)p 1.00( 99.68%)d 0.00(  0.32%)
                                           -0.0000  0.0001  0.0025 -0.0001 -0.0088
                                            0.0010  0.0014  0.0435 -0.9974  0.0003
                                           -0.0465  0.0325 -0.0007  0.0013
   110. (0.00355) RY*( 2) C   6           s(  6.70%)p13.52( 90.49%)d 0.42(  2.81%)
                                           -0.0000  0.0122  0.2585 -0.0492 -0.9313
                                            0.0205  0.1864 -0.0004  0.0093  0.0560
                                           -0.0004 -0.0021 -0.0669  0.1432
   111. (0.00192) RY*( 3) C   6           s( 74.16%)p 0.24( 18.15%)d 0.10(  7.69%)
                                           -0.0000 -0.0118  0.8611 -0.0095  0.1102
                                            0.0036 -0.4114 -0.0000  0.0002 -0.1628
                                           -0.0012 -0.0027  0.1389 -0.1764
   112. (0.00073) RY*( 4) C   6           s( 13.42%)p 6.35( 85.16%)d 0.11(  1.43%)
                                           -0.0000 -0.0120  0.3661 -0.0115  0.2726
                                           -0.0161  0.8814  0.0000  0.0001 -0.1123
                                            0.0155  0.0342  0.0084  0.0125
   113. (0.00048) RY*( 5) C   6           s(  0.01%)p 1.00(  0.14%)d99.99( 99.85%)
                                            0.0000 -0.0004  0.0080  0.0044  0.0102
                                            0.0092  0.0328 -0.0004 -0.0108 -0.0290
                                           -0.4064 -0.9123 -0.0184 -0.0018
   114. (0.00019) RY*( 6) C   6           s(  0.00%)p 1.00(  0.35%)d99.99( 99.65%)
                                           -0.0000 -0.0000  0.0001  0.0001  0.0002
                                            0.0002  0.0000  0.0163  0.0565 -0.0011
                                           -0.9121  0.4057 -0.0014  0.0009
   115. (0.00019) RY*( 7) C   6           s(  4.20%)p 1.01(  4.25%)d21.81( 91.55%)
                                           -0.0000 -0.0050  0.2048 -0.0197  0.1913
                                            0.0027 -0.0743 -0.0000 -0.0003  0.6261
                                           -0.0076 -0.0169  0.0087  0.7233
   116. (0.00012) RY*( 8) C   6           s(  0.13%)p13.17(  1.75%)d99.99( 98.12%)
                                           -0.0000 -0.0057  0.0360 -0.0013  0.0733
                                            0.0143 -0.1091 -0.0000  0.0004 -0.5553
                                            0.0122  0.0225 -0.6862  0.4486
   117. (0.00001) RY*( 9) C   6           s(  1.36%)p 0.17(  0.23%)d72.22( 98.41%)
   118. (0.03148) RY*( 1) S   7           s(  0.10%)p99.99( 11.33%)d99.99( 88.57%)
                                            0.0000  0.0000  0.0284  0.0125 -0.0000
                                           -0.0316  0.0650  0.0000  0.1399 -0.2975
                                            0.0000 -0.0000  0.0000 -0.0539  0.0000
                                           -0.0000 -0.1305 -0.9305
   119. (0.02294) RY*( 2) S   7           s(  0.00%)p 1.00( 16.77%)d 4.96( 83.23%)
                                            0.0000  0.0000  0.0009  0.0006 -0.0000
                                           -0.1294  0.3776 -0.0000 -0.0285  0.0869
                                           -0.0000  0.0000 -0.0000 -0.8162  0.0000
                                            0.0000  0.4074 -0.0111
   120. (0.02124) RY*( 3) S   7           s(  0.00%)p 1.00( 31.74%)d 2.15( 68.26%)
                                            0.0000 -0.0000 -0.0000 -0.0000 -0.0000
                                            0.0000 -0.0000  0.0000 -0.0000  0.0000
                                            0.0000 -0.1299  0.5482 -0.0000 -0.1928
                                            0.8034 -0.0000 -0.0000
   121. (0.01681) RY*( 4) S   7           s(  0.00%)p 0.00(  0.00%)d 1.00(100.00%)
                                            0.0000 -0.0000  0.0000  0.0000 -0.0000
                                           -0.0000 -0.0000  0.0000  0.0000  0.0000
                                            0.0000 -0.0019  0.0036  0.0000  0.9730
                                            0.2307 -0.0000 -0.0000
   122. (0.00599) RY*( 5) S   7           s(  0.00%)p 1.00( 69.45%)d 0.44( 30.55%)
                                           -0.0000  0.0000 -0.0000 -0.0000  0.0000
                                            0.0000 -0.0000 -0.0000 -0.0000  0.0000
                                           -0.0000  0.0011  0.8333  0.0000  0.1245
                                           -0.5385  0.0000  0.0000
   123. (0.00488) RY*( 6) S   7           s(  2.06%)p 0.07(  0.13%)d47.59( 97.81%)
                                           -0.0000 -0.0000 -0.0008  0.1434  0.0000
                                            0.0092 -0.0010 -0.0000 -0.0336  0.0114
                                           -0.0000  0.0000 -0.0000 -0.4382  0.0000
                                           -0.0000 -0.8753  0.1410
   124. (0.00235) RY*( 7) S   7           s( 42.80%)p 1.18( 50.45%)d 0.16(  6.76%)
                                            0.0000  0.0000  0.0387  0.6531 -0.0000
                                           -0.0112  0.1521  0.0000  0.0451 -0.6922
                                            0.0000 -0.0000  0.0000  0.0486 -0.0000
                                            0.0000  0.1088  0.2310
   125. (0.00048) RY*( 8) S   7           s( 54.77%)p 0.74( 40.48%)d 0.09(  4.76%)
                                            0.0000  0.0000 -0.0229  0.7397 -0.0000
                                           -0.0145 -0.1421  0.0000  0.0612  0.6170
                                            0.0000 -0.0000 -0.0000  0.0405 -0.0000
                                           -0.0000  0.0742 -0.2010
   126. (0.00033) RY*( 9) S   7           s(  0.00%)p 1.00( 85.05%)d 0.18( 14.95%)
                                           -0.0000 -0.0000  0.0005  0.0046  0.0000
                                            0.0319  0.8996  0.0000  0.0074  0.2003
                                            0.0000  0.0000 -0.0000  0.3469 -0.0000
                                           -0.0000 -0.1708  0.0028
   127. (0.00349) RY*( 1) C   8           s(  0.00%)p 1.00( 99.74%)d 0.00(  0.26%)
                                           -0.0000  0.0003  0.0066 -0.0000  0.0188
                                            0.0016  0.0146  0.0414 -0.9975 -0.0023
                                            0.0263  0.0435 -0.0000  0.0036
   128. (0.00347) RY*( 2) C   8           s(  6.67%)p13.55( 90.33%)d 0.45(  3.00%)
                                           -0.0000  0.0124  0.2579  0.0337  0.7402
                                            0.0387  0.5935 -0.0010  0.0251 -0.0915
                                            0.0009 -0.0023  0.0109  0.1467
   129. (0.00192) RY*( 3) C   8           s( 74.59%)p 0.24( 18.04%)d 0.10(  7.36%)
                                           -0.0000 -0.0111  0.8636  0.0076  0.0909
                                            0.0065 -0.4148 -0.0000  0.0003  0.2065
                                            0.0024 -0.0018 -0.0481 -0.1694
   130. (0.00071) RY*( 4) C   8           s( 13.25%)p 6.40( 84.87%)d 0.14(  1.88%)
                                           -0.0000 -0.0121  0.3639  0.0157 -0.6464
                                           -0.0085  0.6562  0.0000 -0.0000  0.0735
                                           -0.0361  0.0283 -0.1041  0.0206
   131. (0.00052) RY*( 5) C   8           s(  0.01%)p14.79(  0.19%)d99.99( 99.80%)
                                           -0.0000 -0.0005  0.0112 -0.0082 -0.0292
                                            0.0061  0.0296 -0.0007 -0.0064  0.0023
                                            0.7835 -0.6189 -0.0330 -0.0011
   132. (0.00019) RY*( 6) C   8           s(  0.00%)p 1.00(  0.29%)d99.99( 99.71%)
                                           -0.0000 -0.0000  0.0001 -0.0001 -0.0001
                                            0.0001 -0.0001  0.0158  0.0512 -0.0003
                                            0.6192  0.7834 -0.0012  0.0005
   133. (0.00019) RY*( 7) C   8           s(  3.91%)p 1.14(  4.45%)d23.43( 91.64%)
                                           -0.0000 -0.0052  0.1977  0.0162 -0.1436
                                            0.0125 -0.1531 -0.0000 -0.0003 -0.3556
                                            0.0130 -0.0102  0.5058  0.7307
   134. (0.00011) RY*( 8) C   8           s(  0.08%)p24.05(  2.00%)d99.99( 97.92%)
                                           -0.0000 -0.0055  0.0283 -0.0040 -0.0012
                                            0.0127 -0.1407 -0.0000  0.0004 -0.2406
                                           -0.0193  0.0135 -0.8542  0.4372
   135. (0.00001) RY*( 9) C   8           s(  1.45%)p 0.20(  0.28%)d67.79( 98.27%)
   136. (0.00379) RY*( 1) C   9           s(  0.16%)p99.99( 96.13%)d22.62(  3.70%)
                                           -0.0000  0.0219  0.0340 -0.0105 -0.4640
                                           -0.0099 -0.5815 -0.0291 -0.6378 -0.0350
                                            0.0908  0.1298  0.0047  0.1034
   137. (0.00168) RY*( 2) C   9           s(  2.92%)p32.54( 95.04%)d 0.70(  2.04%)
                                            0.0000  0.0166  0.1701 -0.0105  0.3326
                                           -0.0233  0.5652  0.0151 -0.7208  0.0261
                                            0.1022  0.0869 -0.0349 -0.0221
   138. (0.00101) RY*( 3) C   9           s(  0.07%)p99.99( 80.52%)d99.99( 19.41%)
                                           -0.0000 -0.0045  0.0257  0.0184 -0.7402
                                           -0.0127  0.5010 -0.0016  0.0758 -0.0769
                                            0.2147 -0.2023 -0.3179  0.0100
   139. (0.00057) RY*( 4) C   9           s( 93.88%)p 0.03(  2.53%)d 0.04(  3.59%)
                                            0.0000 -0.0080  0.9689  0.0124 -0.0141
                                            0.0072 -0.1106  0.0223  0.1104  0.0702
                                           -0.1073 -0.1276 -0.0457 -0.0325
   140. (0.00023) RY*( 5) C   9           s(  0.17%)p96.77( 16.78%)d99.99( 83.04%)
                                            0.0000 -0.0021  0.0416 -0.0031 -0.3261
                                            0.0010  0.2479  0.0010  0.0064  0.2133
                                           -0.2404  0.1625  0.8371 -0.0018
   141. (0.00008) RY*( 6) C   9           s(  0.25%)p 7.52(  1.87%)d99.99( 97.88%)
   142. (0.00004) RY*( 7) C   9           s(  2.55%)p 1.58(  4.01%)d36.71( 93.44%)
   143. (0.00001) RY*( 8) C   9           s(  0.00%)p 1.00(  2.65%)d36.77( 97.35%)
   144. (0.00001) RY*( 9) C   9           s(  0.06%)p 9.27(  0.59%)d99.99( 99.35%)
   145. (0.00294) RY*( 1) C  10           s(  0.36%)p99.99( 93.17%)d18.13(  6.47%)
                                           -0.0000  0.0291  0.0522  0.0116  0.2968
                                            0.0132  0.3731 -0.0294 -0.8386 -0.0252
                                           -0.1376 -0.1752  0.0092  0.1200
   146. (0.00134) RY*( 2) C  10           s(  0.13%)p99.99( 98.63%)d 9.89(  1.24%)
                                           -0.0000 -0.0021  0.0354  0.0188 -0.5077
                                            0.0242 -0.6969  0.0211 -0.4914  0.0535
                                           -0.0251 -0.0316 -0.0118 -0.0882
   147. (0.00045) RY*( 3) C  10           s( 93.07%)p 0.00(  0.26%)d 0.07(  6.67%)
                                            0.0000 -0.0045  0.9647 -0.0055  0.0117
                                           -0.0111  0.0418  0.0180  0.0158  0.1505
                                            0.1101  0.1469 -0.0565 -0.0844
   148. (0.00036) RY*( 4) C  10           s(  0.00%)p 1.00( 65.33%)d 0.53( 34.67%)
                                            0.0000  0.0006  0.0035 -0.0071  0.6486
                                            0.0047 -0.4820 -0.0001  0.0141 -0.0870
                                           -0.3615  0.2803 -0.3604 -0.0045
   149. (0.00028) RY*( 5) C  10           s(  0.04%)p99.99( 28.78%)d99.99( 71.17%)
                                            0.0000  0.0002  0.0208  0.0062  0.4311
                                           -0.0059 -0.3190  0.0002  0.0103  0.1959
                                            0.2552 -0.1818  0.7584 -0.0005
   150. (0.00007) RY*( 6) C  10           s(  0.29%)p 4.33(  1.24%)d99.99( 98.48%)
   151. (0.00003) RY*( 7) C  10           s(  6.16%)p 0.83(  5.10%)d14.41( 88.74%)
   152. (0.00000) RY*( 8) C  10           s(  0.01%)p 1.00(  5.82%)d16.17( 94.17%)
   153. (0.00000) RY*( 9) C  10           s(  0.04%)p39.03(  1.75%)d99.99( 98.20%)
   154. (0.00253) RY*( 1) C  11           s(  0.54%)p99.99( 91.38%)d14.85(  8.07%)
                                           -0.0000  0.0279  0.0683  0.0214  0.5915
                                            0.0266  0.7502  0.0000 -0.0000  0.1667
                                            0.0003 -0.0002 -0.0434 -0.2260
   155. (0.00121) RY*( 2) C  11           s(  0.00%)p 1.00( 98.52%)d 0.02(  1.48%)
                                            0.0000 -0.0000 -0.0000  0.0003 -0.0005
                                           -0.0003  0.0004 -0.0345  0.9920 -0.0000
                                           -0.0821 -0.0900 -0.0002 -0.0000
   156. (0.00055) RY*( 3) C  11           s( 93.24%)p 0.00(  0.04%)d 0.07(  6.71%)
                                            0.0000 -0.0021  0.9656 -0.0111  0.0007
                                           -0.0174 -0.0013 -0.0000  0.0000 -0.0375
                                            0.0015 -0.0012  0.0107  0.2561
   157. (0.00038) RY*( 4) C  11           s(  0.00%)p 1.00(  1.14%)d86.93( 98.86%)
                                           -0.0000 -0.0001  0.0021  0.0079 -0.0829
                                           -0.0062  0.0656  0.0005 -0.0093 -0.0070
                                           -0.7824  0.6129 -0.0291  0.0003
   158. (0.00025) RY*( 5) C  11           s(  0.00%)p 1.00( 91.35%)d 0.09(  8.65%)
                                            0.0000 -0.0003  0.0017 -0.0015 -0.7512
                                            0.0015  0.5909 -0.0000  0.0004 -0.0638
                                            0.0866 -0.0677 -0.2653 -0.0004
   159. (0.00008) RY*( 6) C  11           s(  0.00%)p 1.00(  1.54%)d64.15( 98.46%)
   160. (0.00003) RY*( 7) C  11           s(  6.24%)p 0.98(  6.14%)d14.04( 87.62%)
   161. (0.00000) RY*( 8) C  11           s(  0.00%)p 1.00(  7.36%)d12.59( 92.64%)
   162. (0.00000) RY*( 9) C  11           s(  0.05%)p50.86(  2.63%)d99.99( 97.32%)
   163. (0.00294) RY*( 1) C  12           s(  0.36%)p99.99( 93.17%)d18.13(  6.47%)
                                            0.0000  0.0291  0.0522  0.0120  0.2966
                                            0.0130  0.3733  0.0294  0.8386 -0.0253
                                            0.1379  0.1750  0.0087  0.1200
   164. (0.00134) RY*( 2) C  12           s(  0.13%)p99.99( 98.63%)d 9.88(  1.24%)
                                           -0.0000 -0.0021  0.0354  0.0185 -0.5072
                                            0.0245 -0.6973 -0.0211  0.4914  0.0537
                                            0.0248  0.0319 -0.0110 -0.0882
   165. (0.00045) RY*( 3) C  12           s( 93.06%)p 0.00(  0.28%)d 0.07(  6.66%)
                                           -0.0000 -0.0045  0.9647 -0.0053  0.0080
                                           -0.0113  0.0446 -0.0180 -0.0157  0.1508
                                           -0.1118 -0.1456 -0.0550 -0.0844
   166. (0.00033) RY*( 4) C  12           s(  0.03%)p99.99( 93.59%)d99.99(  6.38%)
                                           -0.0000  0.0006  0.0179 -0.0013  0.7771
                                           -0.0003 -0.5759 -0.0001 -0.0174  0.0207
                                            0.1888 -0.1562  0.0574 -0.0039
   167. (0.00030) RY*( 5) C  12           s(  0.02%)p23.67(  0.51%)d99.99( 99.47%)
                                            0.0000 -0.0000  0.0147 -0.0061  0.0581
                                            0.0043 -0.0410 -0.0000 -0.0020  0.2118
                                           -0.3993  0.2956  0.8384  0.0034
   168. (0.00007) RY*( 6) C  12           s(  0.29%)p 4.34(  1.24%)d99.99( 98.48%)
   169. (0.00003) RY*( 7) C  12           s(  6.16%)p 0.83(  5.10%)d14.41( 88.74%)
   170. (0.00000) RY*( 8) C  12           s(  0.01%)p 1.00(  5.80%)d16.25( 94.20%)
   171. (0.00000) RY*( 9) C  12           s(  0.04%)p39.46(  1.77%)d99.99( 98.19%)
   172. (0.00379) RY*( 1) C  13           s(  0.16%)p99.99( 96.13%)d22.60(  3.70%)
                                           -0.0000  0.0219  0.0340 -0.0096 -0.4653
                                           -0.0107 -0.5803  0.0291  0.6380 -0.0351
                                           -0.0912 -0.1295  0.0040  0.1035
   173. (0.00168) RY*( 2) C  13           s(  2.91%)p32.68( 95.13%)d 0.67(  1.96%)
                                            0.0000  0.0167  0.1698 -0.0137  0.3548
                                           -0.0208  0.5500 -0.0151  0.7225  0.0290
                                           -0.0949 -0.0934 -0.0236 -0.0225
   174. (0.00084) RY*( 3) C  13           s(  0.23%)p99.99( 82.88%)d73.33( 16.89%)
                                           -0.0000 -0.0041  0.0478 -0.0030 -0.7405
                                            0.0034  0.5265  0.0011 -0.0566 -0.0672
                                           -0.2055  0.1947 -0.2902  0.0074
   175. (0.00057) RY*( 4) C  13           s( 93.65%)p 0.03(  2.75%)d 0.04(  3.59%)
                                            0.0000 -0.0080  0.9677  0.0120  0.0004
                                            0.0075 -0.1215 -0.0223 -0.1098  0.0691
                                            0.1083  0.1262 -0.0494 -0.0325
   176. (0.00024) RY*( 5) C  13           s(  0.25%)p56.69( 14.12%)d99.99( 85.64%)
                                            0.0000 -0.0021  0.0499  0.0072 -0.2997
                                           -0.0068  0.2263 -0.0014 -0.0074  0.2175
                                            0.2443 -0.1671  0.8494 -0.0021
   177. (0.00008) RY*( 6) C  13           s(  0.25%)p 7.49(  1.87%)d99.99( 97.88%)
   178. (0.00004) RY*( 7) C  13           s(  2.54%)p 1.58(  4.01%)d36.72( 93.44%)
   179. (0.00001) RY*( 8) C  13           s(  0.00%)p 1.00(  2.63%)d37.01( 97.37%)
   180. (0.00001) RY*( 9) C  13           s(  0.06%)p 9.26(  0.59%)d99.99( 99.35%)
   181. (0.00090) RY*( 1) O  14           s( 81.74%)p 0.18( 14.52%)d 0.05(  3.75%)
                                            0.0000  0.0055  0.9041  0.0032 -0.0947
                                           -0.0148  0.3668 -0.0206  0.0312  0.0411
                                            0.0392 -0.1636  0.0833 -0.0229
   182. (0.00069) RY*( 2) O  14           s(  0.00%)p 1.00( 93.72%)d 0.07(  6.28%)
                                           -0.0000  0.0002  0.0061 -0.0037  0.9409
                                           -0.0011  0.2278 -0.0002 -0.0068 -0.1157
                                           -0.2084 -0.0508  0.0585  0.0015
   183. (0.00030) RY*( 3) O  14           s(  9.75%)p 8.36( 81.53%)d 0.89(  8.72%)
                                            0.0000  0.0056  0.3122  0.0006  0.1812
                                           -0.0026 -0.7403 -0.0143  0.4839 -0.0320
                                           -0.0125  0.0503 -0.0644 -0.2818
   184. (0.00006) RY*( 4) O  14           s(  7.43%)p10.90( 81.06%)d 1.55( 11.51%)
   185. (0.00003) RY*( 5) O  14           s(  0.20%)p55.40( 11.29%)d99.99( 88.50%)
   186. (0.00001) RY*( 6) O  14           s(  0.02%)p99.99(  4.81%)d99.99( 95.17%)
   187. (0.00001) RY*( 7) O  14           s(  0.54%)p17.77(  9.65%)d99.99( 89.81%)
   188. (0.00000) RY*( 8) O  14           s(  0.22%)p 8.81(  1.91%)d99.99( 97.87%)
   189. (0.00000) RY*( 9) O  14           s(  0.05%)p35.28(  1.81%)d99.99( 98.14%)
   190. (0.00090) RY*( 1) O  15           s( 81.74%)p 0.18( 14.52%)d 0.05(  3.75%)
                                            0.0000  0.0055  0.9041  0.0032 -0.0947
                                           -0.0148  0.3668  0.0206 -0.0312  0.0411
                                           -0.0392  0.1636  0.0833 -0.0229
   191. (0.00069) RY*( 2) O  15           s(  0.00%)p 1.00( 93.72%)d 0.07(  6.28%)
                                           -0.0000  0.0002  0.0061 -0.0037  0.9409
                                           -0.0011  0.2278  0.0002  0.0068 -0.1157
                                            0.2084  0.0508  0.0585  0.0015
   192. (0.00030) RY*( 3) O  15           s(  9.75%)p 8.36( 81.53%)d 0.89(  8.72%)
                                            0.0000  0.0056  0.3122  0.0006  0.1812
                                           -0.0026 -0.7403  0.0143 -0.4839 -0.0320
                                            0.0125 -0.0503 -0.0644 -0.2818
   193. (0.00006) RY*( 4) O  15           s(  7.43%)p10.90( 81.06%)d 1.55( 11.51%)
   194. (0.00003) RY*( 5) O  15           s(  0.20%)p55.40( 11.29%)d99.99( 88.50%)
   195. (0.00001) RY*( 6) O  15           s(  0.02%)p99.99(  4.81%)d99.99( 95.17%)
   196. (0.00001) RY*( 7) O  15           s(  0.54%)p17.77(  9.65%)d99.99( 89.81%)
   197. (0.00000) RY*( 8) O  15           s(  0.22%)p 8.81(  1.91%)d99.99( 97.87%)
   198. (0.00000) RY*( 9) O  15           s(  0.05%)p35.28(  1.81%)d99.99( 98.14%)
   199. (0.00386) RY*( 1) C  16           s(  0.18%)p99.99( 96.04%)d20.83(  3.78%)
                                           -0.0000  0.0238  0.0353  0.0151  0.6549
                                           -0.0060 -0.2895  0.0294  0.6683  0.0238
                                            0.1429 -0.0741 -0.0281  0.1025
   200. (0.00173) RY*( 2) C  16           s(  2.22%)p43.34( 96.14%)d 0.74(  1.64%)
                                            0.0000  0.0156  0.1481  0.0215 -0.6014
                                           -0.0121  0.3281 -0.0148  0.7009 -0.0338
                                            0.1137 -0.0363  0.0148 -0.0280
   201. (0.00075) RY*( 3) C  16           s(  0.45%)p99.99( 82.49%)d37.53( 17.06%)
                                            0.0000 -0.0039  0.0673  0.0001  0.4091
                                            0.0021  0.8095  0.0005 -0.0481 -0.1951
                                            0.0976  0.2729 -0.2200  0.0102
   202. (0.00051) RY*( 4) C  16           s( 93.65%)p 0.03(  2.58%)d 0.04(  3.77%)
                                            0.0000 -0.0072  0.9677 -0.0141  0.0385
                                            0.0022 -0.1237 -0.0218 -0.0913 -0.0905
                                           -0.1550  0.0625  0.0201 -0.0351
   203. (0.00024) RY*( 5) C  16           s(  0.47%)p29.88( 14.09%)d99.99( 85.43%)
                                            0.0000 -0.0022  0.0686 -0.0040  0.1637
                                           -0.0102  0.3375 -0.0019 -0.0089  0.5638
                                           -0.1488 -0.2748  0.6624  0.0019
   204. (0.00007) RY*( 6) C  16           s(  0.15%)p 9.75(  1.47%)d99.99( 98.38%)
   205. (0.00004) RY*( 7) C  16           s(  2.88%)p 1.41(  4.07%)d32.29( 93.05%)
   206. (0.00001) RY*( 8) C  16           s(  0.06%)p10.56(  0.59%)d99.99( 99.36%)
   207. (0.00001) RY*( 9) C  16           s(  0.01%)p99.99(  2.63%)d99.99( 97.35%)
   208. (0.00293) RY*( 1) C  17           s(  0.27%)p99.99( 94.27%)d19.95(  5.46%)
                                            0.0000 -0.0267  0.0449  0.0177  0.5360
                                           -0.0068 -0.2432 -0.0272 -0.7715 -0.0258
                                            0.1894 -0.0865  0.0186 -0.1010
   209. (0.00138) RY*( 2) C  17           s(  9.39%)p 9.42( 88.43%)d 0.23(  2.18%)
                                            0.0000  0.0092  0.3063 -0.0176  0.6556
                                            0.0077 -0.3356 -0.0188  0.5840 -0.0747
                                           -0.0415  0.0176  0.0637 -0.1008
   210. (0.00053) RY*( 3) C  17           s( 54.32%)p 0.67( 36.44%)d 0.17(  9.24%)
                                            0.0000 -0.0055  0.7370  0.0107  0.0347
                                           -0.0067  0.5959 -0.0106 -0.0886  0.0659
                                            0.1772  0.1425  0.1905 -0.0100
   211. (0.00051) RY*( 4) C  17           s( 32.90%)p 1.57( 51.54%)d 0.47( 15.57%)
                                            0.0000 -0.0040  0.5735  0.0083 -0.4645
                                           -0.0066 -0.5390 -0.0083 -0.0943 -0.2185
                                           -0.0441 -0.2780 -0.1693 -0.0064
   212. (0.00025) RY*( 5) C  17           s(  0.04%)p99.99( 18.71%)d99.99( 81.25%)
                                           -0.0000 -0.0000  0.0191  0.0054 -0.1940
                                            0.0101 -0.3863 -0.0000 -0.0120  0.5509
                                            0.1357  0.2679  0.6472  0.0043
   213. (0.00007) RY*( 6) C  17           s(  0.03%)p77.21(  2.53%)d99.99( 97.43%)
   214. (0.00002) RY*( 7) C  17           s(  3.09%)p 1.02(  3.15%)d30.33( 93.76%)
   215. (0.00000) RY*( 8) C  17           s(  0.04%)p33.80(  1.42%)d99.99( 98.53%)
   216. (0.00000) RY*( 9) C  17           s(  0.00%)p 1.00(  3.61%)d26.69( 96.39%)
   217. (0.00054) RY*( 1) H  18           s( 99.31%)p 0.01(  0.69%)
                                            0.0045  0.9965  0.0443 -0.0263  0.0653
   218. (0.00006) RY*( 2) H  18           s(  0.00%)p 1.00(100.00%)
   219. (0.00004) RY*( 3) H  18           s(  0.29%)p99.99( 99.71%)
   220. (0.00003) RY*( 4) H  18           s(  0.50%)p99.99( 99.50%)
   221. (0.00096) RY*( 1) H  19           s( 99.43%)p 0.01(  0.57%)
                                            0.0055  0.9971 -0.0542  0.0269  0.0448
   222. (0.00006) RY*( 2) H  19           s(  0.02%)p99.99( 99.98%)
   223. (0.00005) RY*( 3) H  19           s(  0.39%)p99.99( 99.61%)
   224. (0.00003) RY*( 4) H  19           s(  0.27%)p99.99( 99.73%)
   225. (0.00097) RY*( 1) H  20           s( 99.48%)p 0.01(  0.52%)
                                            0.0054  0.9974  0.0367  0.0445  0.0438
   226. (0.00006) RY*( 2) H  20           s(  0.18%)p99.99( 99.82%)
   227. (0.00006) RY*( 3) H  20           s(  0.22%)p99.99( 99.78%)
   228. (0.00003) RY*( 4) H  20           s(  0.23%)p99.99( 99.77%)
   229. (0.00068) RY*( 1) H  21           s( 99.55%)p 0.00(  0.45%)
                                            0.0045  0.9977 -0.0196 -0.0327  0.0550
   230. (0.00006) RY*( 2) H  21           s(  0.00%)p 1.00(100.00%)
   231. (0.00004) RY*( 3) H  21           s(  0.17%)p99.99( 99.83%)
   232. (0.00003) RY*( 4) H  21           s(  0.38%)p99.99( 99.62%)
   233. (0.00073) RY*( 1) H  22           s( 99.75%)p 0.00(  0.25%)
                                            0.0053  0.9987 -0.0275 -0.0417  0.0000
   234. (0.00006) RY*( 2) H  22           s(  0.00%)p 1.00(100.00%)
   235. (0.00003) RY*( 3) H  22           s(  0.35%)p99.99( 99.65%)
   236. (0.00004) RY*( 4) H  22           s(  0.00%)p 1.00(100.00%)
   237. (0.00068) RY*( 1) H  23           s( 99.55%)p 0.00(  0.45%)
                                            0.0045  0.9977 -0.0196 -0.0327 -0.0550
   238. (0.00006) RY*( 2) H  23           s(  0.00%)p 1.00(100.00%)
   239. (0.00004) RY*( 3) H  23           s(  0.17%)p99.99( 99.83%)
   240. (0.00003) RY*( 4) H  23           s(  0.38%)p99.99( 99.62%)
   241. (0.00097) RY*( 1) H  24           s( 99.48%)p 0.01(  0.52%)
                                            0.0054  0.9974  0.0367  0.0445 -0.0438
   242. (0.00006) RY*( 2) H  24           s(  0.18%)p99.99( 99.82%)
   243. (0.00006) RY*( 3) H  24           s(  0.22%)p99.99( 99.78%)
   244. (0.00003) RY*( 4) H  24           s(  0.23%)p99.99( 99.77%)
   245. (0.00096) RY*( 1) H  25           s( 99.43%)p 0.01(  0.57%)
                                            0.0055  0.9971 -0.0542  0.0269 -0.0448
   246. (0.00006) RY*( 2) H  25           s(  0.02%)p99.99( 99.98%)
   247. (0.00005) RY*( 3) H  25           s(  0.39%)p99.99( 99.61%)
   248. (0.00003) RY*( 4) H  25           s(  0.27%)p99.99( 99.73%)
   249. (0.00054) RY*( 1) H  26           s( 99.31%)p 0.01(  0.69%)
                                            0.0045  0.9965  0.0443 -0.0263 -0.0653
   250. (0.00006) RY*( 2) H  26           s(  0.00%)p 1.00(100.00%)
   251. (0.00004) RY*( 3) H  26           s(  0.29%)p99.99( 99.71%)
   252. (0.00003) RY*( 4) H  26           s(  0.50%)p99.99( 99.50%)
   253. (0.00528) BD*( 1) N   1 - C   2  
                ( 41.59%)   0.6449* N   1 s( 46.46%)p 1.15( 53.45%)d 0.00(  0.10%)
                                           -0.0000  0.6787 -0.0622 -0.6615  0.0154
                                            0.3108 -0.0073  0.0000 -0.0000 -0.0200
                                           -0.0000  0.0000  0.0167 -0.0167
                ( 58.41%)  -0.7643* C   2 s( 46.76%)p 1.14( 53.16%)d 0.00(  0.07%)
                                           -0.0001  0.6825 -0.0421  0.6579  0.0571
                                           -0.3079 -0.0266 -0.0000 -0.0000 -0.0181
                                           -0.0000  0.0000  0.0150 -0.0137
   254. (0.00702) BD*( 2) N   1 - C   2  
                ( 46.44%)   0.6815* N   1 s(  0.00%)p 1.00( 99.76%)d 0.00(  0.24%)
                                           -0.0000  0.0000 -0.0000 -0.0000  0.0000
                                           -0.0000  0.0000 -0.9988  0.0100 -0.0000
                                            0.0439 -0.0205  0.0000 -0.0000
                ( 53.56%)  -0.7318* C   2 s(  0.00%)p 1.00( 99.83%)d 0.00(  0.17%)
                                           -0.0000 -0.0000  0.0000 -0.0000  0.0000
                                           -0.0000  0.0000 -0.9989  0.0241 -0.0000
                                           -0.0369  0.0175 -0.0000  0.0000
   255. (0.03066) BD*( 3) N   1 - C   2  
                ( 45.08%)   0.6714* N   1 s(  0.00%)p 1.00( 99.77%)d 0.00(  0.23%)
                                            0.0000  0.0001  0.0000 -0.4246  0.0035
                                           -0.9040  0.0075  0.0000 -0.0000  0.0310
                                           -0.0000 -0.0000  0.0372 -0.0001
                ( 54.92%)  -0.7411* C   2 s(  0.00%)p 1.00( 99.83%)d 0.00(  0.17%)
                                           -0.0000 -0.0006  0.0008 -0.4230  0.0021
                                           -0.9052  0.0053  0.0000 -0.0000 -0.0266
                                            0.0000  0.0000 -0.0322 -0.0001
   256. (0.01612) BD*( 1) C   2 - C   3  
                ( 52.22%)   0.7226* C   2 s( 53.05%)p 0.88( 46.90%)d 0.00(  0.05%)
                                            0.0002  0.7276  0.0324 -0.6203  0.0201
                                            0.2894 -0.0092  0.0000  0.0000 -0.0142
                                           -0.0000  0.0000  0.0120 -0.0115
                ( 47.78%)  -0.6912* C   3 s( 29.67%)p 2.37( 70.28%)d 0.00(  0.05%)
                                           -0.0001  0.5447  0.0007  0.7601 -0.0089
                                           -0.3535  0.0041  0.0000  0.0000 -0.0156
                                            0.0000  0.0000  0.0130 -0.0108
   257. (0.01313) BD*( 1) C   3 - C   4  
                ( 47.84%)   0.6917* C   3 s( 35.13%)p 1.85( 64.84%)d 0.00(  0.03%)
                                            0.0002 -0.5927  0.0010  0.3498 -0.0200
                                           -0.1603  0.0090 -0.7069 -0.0099  0.0033
                                            0.0111 -0.0050 -0.0028 -0.0127
                ( 52.16%)  -0.7222* C   4 s( 34.23%)p 1.92( 65.72%)d 0.00(  0.05%)
                                           -0.0002 -0.5849 -0.0115 -0.3809 -0.0248
                                            0.1850  0.0113  0.6907 -0.0104  0.0040
                                            0.0138 -0.0069 -0.0032 -0.0157
   258. (0.18816) BD*( 2) C   3 - C   4  
                ( 43.94%)   0.6629* C   3 s(  0.00%)p 1.00( 99.98%)d 0.00(  0.02%)
                                           -0.0000 -0.0022 -0.0022 -0.4204 -0.0030
                                           -0.9072 -0.0063 -0.0005 -0.0003  0.0060
                                           -0.0044 -0.0094  0.0070 -0.0000
                ( 56.06%)  -0.7487* C   4 s(  0.00%)p 1.00( 99.93%)d 0.00(  0.07%)
                                           -0.0000 -0.0010 -0.0029 -0.4220 -0.0040
                                           -0.9061 -0.0094  0.0091  0.0006  0.0008
                                            0.0107  0.0235  0.0003 -0.0003
   259. (0.01313) BD*( 1) C   3 - C  17  
                ( 47.84%)   0.6917* C   3 s( 35.13%)p 1.85( 64.84%)d 0.00(  0.03%)
                                            0.0002 -0.5927  0.0010  0.3495 -0.0200
                                           -0.1610  0.0090  0.7069  0.0099  0.0033
                                           -0.0111  0.0050 -0.0028 -0.0127
                ( 52.16%)  -0.7222* C  17 s( 34.23%)p 1.92( 65.72%)d 0.00(  0.05%)
                                           -0.0002 -0.5849 -0.0115 -0.3805 -0.0248
                                            0.1858  0.0113 -0.6907  0.0104  0.0040
                                           -0.0138  0.0069 -0.0033 -0.0157
   260. (0.00835) BD*( 1) C   4 - C   5  
                ( 50.35%)   0.7096* C   4 s( 35.84%)p 1.79( 64.12%)d 0.00(  0.05%)
                                            0.0000  0.5986  0.0095 -0.7249 -0.0034
                                            0.3371  0.0024  0.0173  0.0412 -0.0143
                                            0.0029 -0.0014  0.0125 -0.0095
                ( 49.65%)  -0.7046* C   5 s( 35.93%)p 1.78( 64.02%)d 0.00(  0.04%)
                                           -0.0000  0.5994  0.0098  0.7254  0.0031
                                           -0.3343 -0.0013  0.0206  0.0426 -0.0143
                                           -0.0035  0.0017  0.0117 -0.0090
   261. (0.00590) BD*( 1) C   4 - H  18  
                ( 36.45%)   0.6037* C   4 s( 29.85%)p 2.35( 70.12%)d 0.00(  0.03%)
                                            0.0003 -0.5462  0.0154 -0.3872  0.0095
                                            0.1736 -0.0050 -0.7218  0.0035  0.0040
                                           -0.0112  0.0050 -0.0037 -0.0100
                ( 63.55%)  -0.7972* H  18 s( 99.89%)p 0.00(  0.11%)
                                           -0.9995  0.0018  0.0150 -0.0062  0.0283
   262. (0.01300) BD*( 1) C   5 - C   6  
                ( 51.48%)   0.7175* C   5 s( 34.26%)p 1.92( 65.69%)d 0.00(  0.05%)
                                            0.0001  0.5852  0.0129 -0.3901 -0.0245
                                            0.1612  0.0127 -0.6913  0.0104 -0.0039
                                            0.0148 -0.0055  0.0044  0.0154
                ( 48.52%)  -0.6966* C   6 s( 38.29%)p 1.61( 61.68%)d 0.00(  0.04%)
                                           -0.0001  0.6185  0.0165  0.3093 -0.0045
                                           -0.1457  0.0037  0.7063  0.0301 -0.0033
                                            0.0118 -0.0060  0.0022  0.0130
   263. (0.19120) BD*( 2) C   5 - C   6  
                ( 57.04%)   0.7552* C   5 s(  0.01%)p 1.00( 99.92%)d 0.00(  0.07%)
                                            0.0001  0.0029  0.0068  0.4167  0.0026
                                            0.9083  0.0152 -0.0206 -0.0004 -0.0009
                                           -0.0111 -0.0243  0.0004  0.0010
                ( 42.96%)  -0.6554* C   6 s(  0.01%)p99.99( 99.96%)d 2.26(  0.03%)
                                            0.0000  0.0065  0.0087  0.4145  0.0039
                                            0.9097  0.0178  0.0001  0.0010  0.0082
                                            0.0045  0.0095  0.0094 -0.0007
   264. (0.00768) BD*( 1) C   5 - H  19  
                ( 36.06%)   0.6005* C   5 s( 29.73%)p 2.36( 70.25%)d 0.00(  0.03%)
                                            0.0003 -0.5450  0.0169  0.3828 -0.0150
                                           -0.1903  0.0030 -0.7207  0.0036  0.0044
                                            0.0110 -0.0051 -0.0040 -0.0087
                ( 63.94%)  -0.7996* H  19 s( 99.89%)p 0.00(  0.11%)
                                           -0.9995  0.0032 -0.0137  0.0099  0.0282
   265. (0.10939) BD*( 1) C   6 - S   7  
                ( 46.87%)   0.6846* C   6 s( 23.44%)p 3.26( 76.50%)d 0.00(  0.06%)
                                           -0.0000  0.4838 -0.0198 -0.7960  0.0458
                                            0.3594 -0.0051 -0.0000 -0.0000 -0.0156
                                           -0.0000 -0.0001  0.0136 -0.0133
                ( 53.13%)  -0.7289* S   7 s( 23.21%)p 3.25( 75.41%)d 0.06(  1.39%)
                                            0.0000  0.0004  0.4805  0.0344 -0.0002
                                            0.8018  0.0133  0.0001 -0.3330  0.0083
                                           -0.0000  0.0000 -0.0000 -0.0794  0.0000
                                           -0.0000  0.0554 -0.0671
   266. (0.01300) BD*( 1) C   6 - C  16  
                ( 48.52%)   0.6966* C   6 s( 38.29%)p 1.61( 61.68%)d 0.00(  0.04%)
                                            0.0001 -0.6185 -0.0165 -0.3094  0.0045
                                            0.1455 -0.0037  0.7063  0.0301  0.0033
                                            0.0118 -0.0060 -0.0022 -0.0130
                ( 51.48%)  -0.7175* C  16 s( 34.26%)p 1.92( 65.69%)d 0.00(  0.05%)
                                           -0.0001 -0.5852 -0.0129  0.3896  0.0245
                                           -0.1623 -0.0127 -0.6913  0.0104  0.0039
                                            0.0148 -0.0056 -0.0044 -0.0154
   267. (0.10609) BD*( 1) S   7 - C   8  
                ( 52.57%)   0.7251* S   7 s( 23.95%)p 3.12( 74.69%)d 0.06(  1.36%)
                                            0.0000  0.0004  0.4882  0.0343  0.0002
                                           -0.5611 -0.0161  0.0001 -0.6571  0.0014
                                           -0.0000  0.0000  0.0000  0.0904 -0.0000
                                           -0.0000 -0.0315 -0.0668
                ( 47.43%)  -0.6887* C   8 s( 23.25%)p 3.30( 76.69%)d 0.00(  0.06%)
                                           -0.0000  0.4818 -0.0193  0.5434 -0.0373
                                            0.6853 -0.0240 -0.0000 -0.0000  0.0206
                                            0.0001 -0.0001 -0.0050 -0.0140
   268. (0.07284) BD*( 1) S   7 - O  14  
                ( 64.71%)   0.8044* S   7 s( 26.57%)p 2.72( 72.25%)d 0.04(  1.18%)
                                            0.0000 -0.0001  0.5138 -0.0407 -0.0000
                                           -0.1073 -0.0100  0.0000  0.4637  0.0433
                                           -0.0001  0.7011  0.0501 -0.0051 -0.0166
                                            0.0752 -0.0108  0.0757
                ( 35.29%)  -0.5941* O  14 s( 25.12%)p 2.98( 74.81%)d 0.00(  0.08%)
                                           -0.0000  0.5007 -0.0215  0.0879  0.0001
                                           -0.3993 -0.0013 -0.7621 -0.0113 -0.0023
                                           -0.0045  0.0202 -0.0049  0.0177
   269. (0.07284) BD*( 1) S   7 - O  15  
                ( 64.71%)   0.8044* S   7 s( 26.57%)p 2.72( 72.25%)d 0.04(  1.18%)
                                            0.0000 -0.0001  0.5138 -0.0407 -0.0000
                                           -0.1073 -0.0100  0.0000  0.4637  0.0433
                                            0.0001 -0.7011 -0.0501 -0.0051  0.0166
                                           -0.0752 -0.0108  0.0757
                ( 35.29%)  -0.5941* O  15 s( 25.12%)p 2.98( 74.81%)d 0.00(  0.08%)
                                           -0.0000  0.5007 -0.0215  0.0879  0.0001
                                           -0.3993 -0.0013  0.7621  0.0113 -0.0023
                                            0.0045 -0.0202 -0.0049  0.0177
   270. (0.01314) BD*( 1) C   8 - C   9  
                ( 48.29%)   0.6949* C   8 s( 38.38%)p 1.60( 61.59%)d 0.00(  0.04%)
                                            0.0001 -0.6193 -0.0157  0.2060 -0.0017
                                            0.2712 -0.0048 -0.7064 -0.0287 -0.0033
                                            0.0073  0.0103  0.0015 -0.0133
                ( 51.71%)  -0.7191* C   9 s( 34.07%)p 1.93( 65.87%)d 0.00(  0.05%)
                                           -0.0001 -0.5836 -0.0138 -0.2732 -0.0157
                                           -0.3241 -0.0223  0.6915 -0.0093 -0.0061
                                            0.0109  0.0120  0.0007 -0.0153
   271. (0.20162) BD*( 2) C   8 - C   9  
                ( 41.58%)   0.6448* C   8 s(  0.02%)p99.99( 99.96%)d 1.46(  0.02%)
                                            0.0001  0.0083  0.0093 -0.7860 -0.0098
                                            0.6177  0.0127  0.0004  0.0012  0.0026
                                           -0.0085  0.0065  0.0104 -0.0005
                ( 58.42%)  -0.7643* C   9 s(  0.01%)p 1.00( 99.92%)d 0.00(  0.07%)
                                            0.0000  0.0031  0.0074 -0.7873 -0.0095
                                            0.6155  0.0129 -0.0197 -0.0003  0.0005
                                            0.0212 -0.0167 -0.0022  0.0009
   272. (0.01313) BD*( 1) C   8 - C  13  
                ( 48.29%)   0.6949* C   8 s( 38.38%)p 1.60( 61.59%)d 0.00(  0.04%)
                                            0.0001 -0.6193 -0.0157  0.2065 -0.0017
                                            0.2708 -0.0048  0.7064  0.0287 -0.0033
                                           -0.0073 -0.0103  0.0014 -0.0133
                ( 51.71%)  -0.7191* C  13 s( 34.07%)p 1.93( 65.87%)d 0.00(  0.05%)
                                           -0.0001 -0.5836 -0.0138 -0.2721 -0.0157
                                           -0.3249 -0.0223 -0.6916  0.0093 -0.0061
                                           -0.0109 -0.0121  0.0007 -0.0153
   273. (0.00906) BD*( 1) C   9 - C  10  
                ( 49.24%)   0.7017* C   9 s( 36.11%)p 1.77( 63.85%)d 0.00(  0.04%)
                                            0.0001 -0.6008 -0.0092  0.4901  0.0028
                                            0.6294  0.0034 -0.0189 -0.0419 -0.0176
                                           -0.0024 -0.0032  0.0049  0.0087
                ( 50.76%)  -0.7125* C  10 s( 35.33%)p 1.83( 64.62%)d 0.00(  0.05%)
                                           -0.0001 -0.5944 -0.0080 -0.4922 -0.0040
                                           -0.6338 -0.0063 -0.0232 -0.0401 -0.0186
                                            0.0017  0.0023  0.0044  0.0094
   274. (0.00772) BD*( 1) C   9 - H  20  
                ( 36.31%)   0.6026* C   9 s( 29.74%)p 2.36( 70.23%)d 0.00(  0.03%)
                                            0.0003 -0.5451  0.0169 -0.2533  0.0124
                                           -0.3445  0.0099 -0.7205  0.0024 -0.0058
                                           -0.0078 -0.0099  0.0013 -0.0085
                ( 63.69%)  -0.7980* H  20 s( 99.89%)p 0.00(  0.11%)
                                           -0.9995  0.0032  0.0074  0.0149  0.0281
   275. (0.00799) BD*( 1) C  10 - C  11  
                ( 50.17%)   0.7083* C  10 s( 35.00%)p 1.86( 64.95%)d 0.00(  0.05%)
                                            0.0000  0.5915  0.0097 -0.2506 -0.0255
                                           -0.3351 -0.0323 -0.6875  0.0112  0.0041
                                            0.0087  0.0120 -0.0011  0.0159
                ( 49.83%)  -0.7059* C  11 s( 35.41%)p 1.82( 64.54%)d 0.00(  0.05%)
                                            0.0000  0.5951  0.0066  0.2359 -0.0184
                                            0.2987 -0.0233  0.7064  0.0267  0.0050
                                            0.0107  0.0136 -0.0012  0.0113
   276. (0.15706) BD*( 2) C  10 - C  11  
                ( 51.94%)   0.7207* C  10 s(  0.00%)p 1.00( 99.93%)d 0.00(  0.07%)
                                           -0.0000 -0.0014 -0.0028  0.7899 -0.0027
                                           -0.6126  0.0018  0.0094  0.0005  0.0001
                                           -0.0203  0.0161  0.0018 -0.0005
                ( 48.06%)  -0.6933* C  11 s(  0.00%)p 1.00( 99.94%)d 0.00(  0.06%)
                                           -0.0000 -0.0022 -0.0021  0.7876 -0.0059
                                           -0.6156  0.0044 -0.0008 -0.0004  0.0052
                                            0.0081 -0.0063  0.0215  0.0001
   277. (0.00653) BD*( 1) C  10 - H  21  
                ( 36.89%)   0.6074* C  10 s( 29.57%)p 2.38( 70.40%)d 0.00(  0.03%)
                                            0.0003 -0.5436  0.0141  0.2641 -0.0030
                                            0.3306 -0.0047 -0.7245  0.0087 -0.0047
                                            0.0073  0.0092  0.0009 -0.0101
                ( 63.11%)  -0.7944* H  21 s( 99.90%)p 0.00(  0.10%)
                                           -0.9995  0.0024 -0.0103 -0.0122  0.0278
   278. (0.00799) BD*( 1) C  11 - C  12  
                ( 49.83%)   0.7059* C  11 s( 35.41%)p 1.82( 64.54%)d 0.00(  0.05%)
                                            0.0000  0.5951  0.0066  0.2350 -0.0184
                                            0.2994 -0.0233 -0.7064 -0.0267  0.0050
                                           -0.0107 -0.0135 -0.0012  0.0113
                ( 50.17%)  -0.7083* C  12 s( 35.00%)p 1.86( 64.95%)d 0.00(  0.05%)
                                            0.0000  0.5915  0.0097 -0.2502 -0.0255
                                           -0.3354 -0.0323  0.6875 -0.0112  0.0041
                                           -0.0087 -0.0120 -0.0011  0.0159
   279. (0.00634) BD*( 1) C  11 - H  22  
                ( 36.84%)   0.6070* C  11 s( 29.09%)p 2.44( 70.89%)d 0.00(  0.03%)
                                           -0.0003  0.5391 -0.0140 -0.5175  0.0064
                                           -0.6640  0.0087  0.0000  0.0000  0.0134
                                           -0.0000  0.0000 -0.0036 -0.0083
                ( 63.16%)  -0.7947* H  22 s( 99.90%)p 0.00(  0.10%)
                                            0.9995 -0.0037  0.0201  0.0252 -0.0000
   280. (0.00906) BD*( 1) C  12 - C  13  
                ( 50.76%)   0.7125* C  12 s( 35.33%)p 1.83( 64.62%)d 0.00(  0.05%)
                                           -0.0001 -0.5944 -0.0080 -0.4935 -0.0040
                                           -0.6328 -0.0063  0.0232  0.0401 -0.0186
                                           -0.0018 -0.0022  0.0044  0.0094
                ( 49.24%)  -0.7017* C  13 s( 36.11%)p 1.77( 63.85%)d 0.00(  0.04%)
                                            0.0001 -0.6008 -0.0092  0.4898  0.0028
                                            0.6296  0.0034  0.0189  0.0419 -0.0176
                                            0.0024  0.0032  0.0049  0.0087
   281. (0.14268) BD*( 2) C  12 - C  13  
                ( 49.72%)   0.7051* C  12 s(  0.00%)p 1.00( 99.94%)d 0.00(  0.06%)
                                           -0.0000 -0.0010  0.0030 -0.7876  0.0038
                                            0.6156 -0.0020  0.0145  0.0005 -0.0040
                                           -0.0121  0.0101 -0.0177  0.0003
                ( 50.28%)  -0.7091* C  13 s(  0.00%)p 1.00( 99.94%)d 0.00(  0.06%)
                                           -0.0000  0.0004  0.0061 -0.7889  0.0045
                                            0.6136 -0.0007  0.0215  0.0000  0.0051
                                           -0.0122  0.0092  0.0171  0.0007
   282. (0.00653) BD*( 1) C  12 - H  23  
                ( 36.89%)   0.6074* C  12 s( 29.57%)p 2.38( 70.40%)d 0.00(  0.03%)
                                           -0.0003  0.5436 -0.0140 -0.2693  0.0030
                                           -0.3266  0.0047 -0.7244  0.0087  0.0047
                                            0.0072  0.0093 -0.0010  0.0101
                ( 63.11%)  -0.7944* H  23 s( 99.90%)p 0.00(  0.10%)
                                            0.9995 -0.0024  0.0103  0.0122  0.0278
   283. (0.00772) BD*( 1) C  13 - H  24  
                ( 36.31%)   0.6026* C  13 s( 29.74%)p 2.36( 70.23%)d 0.00(  0.03%)
                                           -0.0003  0.5451 -0.0169  0.2503 -0.0124
                                            0.3469 -0.0099 -0.7205  0.0024  0.0058
                                           -0.0078 -0.0099 -0.0011  0.0085
                ( 63.69%)  -0.7980* H  24 s( 99.89%)p 0.00(  0.11%)
                                            0.9995 -0.0032 -0.0074 -0.0149  0.0281
   284. (0.00835) BD*( 1) C  16 - C  17  
                ( 49.65%)   0.7046* C  16 s( 35.93%)p 1.78( 64.02%)d 0.00(  0.04%)
                                            0.0000 -0.5994 -0.0098 -0.7254 -0.0031
                                            0.3342  0.0012  0.0206  0.0426  0.0143
                                           -0.0035  0.0017 -0.0117  0.0090
                ( 50.35%)  -0.7096* C  17 s( 35.84%)p 1.79( 64.12%)d 0.00(  0.05%)
                                           -0.0000 -0.5986 -0.0095  0.7255  0.0034
                                           -0.3359 -0.0023  0.0173  0.0412  0.0143
                                            0.0030 -0.0013 -0.0125  0.0095
   285. (0.13346) BD*( 2) C  16 - C  17  
                ( 49.66%)   0.7047* C  16 s(  0.00%)p 1.00( 99.94%)d 0.00(  0.06%)
                                            0.0000 -0.0000 -0.0056 -0.4187  0.0026
                                           -0.9075  0.0004 -0.0227 -0.0000 -0.0114
                                           -0.0067 -0.0141 -0.0145 -0.0007
                ( 50.34%)  -0.7095* C  17 s(  0.00%)p 1.00( 99.94%)d 0.00(  0.06%)
                                            0.0000  0.0018 -0.0029 -0.4184  0.0007
                                           -0.9078 -0.0003 -0.0153 -0.0007  0.0125
                                           -0.0059 -0.0140  0.0141 -0.0002
   286. (0.00768) BD*( 1) C  16 - H  25  
                ( 36.06%)   0.6005* C  16 s( 29.73%)p 2.36( 70.25%)d 0.00(  0.03%)
                                           -0.0003  0.5450 -0.0169 -0.3811  0.0150
                                            0.1940 -0.0030 -0.7206  0.0036 -0.0043
                                            0.0110 -0.0051  0.0041  0.0087
                ( 63.94%)  -0.7996* H  25 s( 99.89%)p 0.00(  0.11%)
                                            0.9995 -0.0032  0.0137 -0.0099  0.0282
   287. (0.00590) BD*( 1) C  17 - H  26  
                ( 36.45%)   0.6037* C  17 s( 29.85%)p 2.35( 70.12%)d 0.00(  0.03%)
                                           -0.0003  0.5462 -0.0154  0.3904 -0.0095
                                           -0.1666  0.0050 -0.7217  0.0035 -0.0041
                                           -0.0111  0.0051  0.0036  0.0100
                ( 63.55%)  -0.7972* H  26 s( 99.89%)p 0.00(  0.11%)
                                            0.9995 -0.0018 -0.0150  0.0062  0.0283


 NHO Directionality and "Bond Bending" (deviations from line of nuclear centers)

         [Thresholds for printing:  angular deviation  >  1.0 degree]
                                    hybrid p-character > 25.0%
                                    orbital occupancy  >  0.10e

                                Line of Centers        Hybrid 1              Hybrid 2
                                ---------------  -------------------   ------------------
                NBO               Theta   Phi    Theta   Phi    Dev    Theta   Phi    Dev
 ========================================================================================
     2. BD (   2) N   1 - C   2    90.0  154.9     0.0    0.0  90.0      0.0    0.0  90.0
     3. BD (   3) N   1 - C   2    90.0  154.9    90.0   64.8  90.0     90.0  244.9  89.9
     5. BD (   1) C   3 - C   4    29.9  154.7    26.8  155.4   3.0    146.5  334.2   3.7
     6. BD (   2) C   3 - C   4    29.9  154.7    89.9   65.1  89.7     90.6   65.0  89.7
     7. BD (   1) C   3 - C  17   150.1  154.7   153.2  155.2   3.0     33.5  334.1   3.7
     8. BD (   1) C   4 - C   5    90.0  155.2    85.8  155.0   4.2     85.5  335.3   4.5
    10. BD (   1) C   5 - C   6   150.9  156.4   146.6  157.2   4.4     24.5  335.0   4.6
    11. BD (   2) C   5 - C   6   150.9  156.4    91.2   65.6  89.4     89.9   65.7  89.6
    12. BD (   1) C   5 - H  19    31.3  152.4    29.9  153.0   1.4      --     --    --
    13. BD (   1) C   6 - S   7    90.0  155.3     --     --    --      90.0  338.3   3.0
    14. BD (   1) C   6 - C  16   150.9  336.4   155.5  335.1   4.6     33.4  157.1   4.4
    15. BD (   1) S   7 - C   8    90.0  231.9    90.0  228.6   3.2      --     --    --
    16. BD (   1) S   7 - O  14    28.8  102.6    34.7  103.0   5.9      --     --    --
    17. BD (   1) S   7 - O  15   151.2  102.6   145.3  103.0   5.9      --     --    --
    18. BD (   1) C   8 - C   9    29.0  231.1    24.5  232.5   4.5    146.5   50.2   4.5
    19. BD (   2) C   8 - C   9    29.0  231.1    89.9  141.6  89.7     91.1  141.7  89.3
    20. BD (   1) C   8 - C  13   151.0  231.1   155.5  232.4   4.5     33.5   50.3   4.5
    21. BD (   1) C   9 - C  10    90.3  232.1    85.7  232.1   4.6     85.5   52.2   4.2
    22. BD (   1) C   9 - H  20    31.3   54.9    29.9   54.3   1.5      --     --    --
    23. BD (   1) C  10 - C  11   150.2  232.5   145.8  233.1   4.4     25.6   51.7   4.2
    24. BD (   2) C  10 - C  11   150.2  232.5    90.6  142.2  89.7     89.9  142.0  89.7
    26. BD (   1) C  11 - C  12   150.2   52.5   154.4   51.9   4.2     34.2  233.1   4.4
    28. BD (   1) C  12 - C  13    90.3   52.1    94.5   52.1   4.2     94.3  232.1   4.6
    29. BD (   2) C  12 - C  13    90.3   52.1    89.1  141.9  89.8     88.8  142.0  90.1
    31. BD (   1) C  13 - H  24   148.7   54.9   150.1   54.8   1.4      --     --    --
    32. BD (   1) C  16 - C  17    90.0  335.2    94.5  335.3   4.5     94.2  155.1   4.2
    33. BD (   2) C  16 - C  17    90.0  335.2    88.7   65.4  90.2     89.1   65.3  89.9
    34. BD (   1) C  16 - H  25   148.7  152.4   150.1  152.5   1.3      --     --    --
    57. LP (   1) N   1             --     --     90.0  334.8   --       --     --    --
    58. LP (   1) O  14             --     --     33.4  102.4   --       --     --    --
    59. LP (   2) O  14             --     --     89.1  194.0   --       --     --    --
    60. LP (   3) O  14             --     --     60.6  284.5   --       --     --    --
    61. LP (   1) O  15             --     --    146.6  102.4   --       --     --    --
    62. LP (   2) O  15             --     --     90.9  194.0   --       --     --    --
    63. LP (   3) O  15             --     --    119.4  284.5   --       --     --    --
   258. BD*(   2) C   3 - C   4    29.9  154.7    89.9   65.1  89.7     90.6   65.0  89.7
   263. BD*(   2) C   5 - C   6   150.9  156.4    91.2   65.6  89.4     89.9   65.7  89.6
   265. BD*(   1) C   6 - S   7    90.0  155.3     --     --    --      90.0  338.3   3.0
   267. BD*(   1) S   7 - C   8    90.0  231.9    90.0  228.6   3.2      --     --    --
   271. BD*(   2) C   8 - C   9    29.0  231.1    89.9  141.6  89.7     91.1  141.7  89.3
   276. BD*(   2) C  10 - C  11   150.2  232.5    90.6  142.2  89.7     89.9  142.0  89.7
   281. BD*(   2) C  12 - C  13    90.3   52.1    89.1  141.9  89.8     88.8  142.0  90.1
   285. BD*(   2) C  16 - C  17    90.0  335.2    88.7   65.4  90.2     89.1   65.3  89.9


 Second Order Perturbation Theory Analysis of Fock Matrix in NBO Basis

     Threshold for printing:   0.25 kcal/mol
                                                                              E(2)  E(j)-E(i) F(i,j)
         Donor NBO (i)                     Acceptor NBO (j)                 kcal/mol   a.u.    a.u. 
 ===================================================================================================

 within unit  1
   1. BD (   1) N   1 - C   2        / 73. RY*(   1) C   2                    0.67    1.53    0.041
   1. BD (   1) N   1 - C   2        /256. BD*(   1) C   2 - C   3            3.49    1.51    0.092
   2. BD (   2) N   1 - C   2        /257. BD*(   1) C   3 - C   4            1.47    0.86    0.045
   2. BD (   2) N   1 - C   2        /259. BD*(   1) C   3 - C  17            1.47    0.86    0.045
   3. BD (   3) N   1 - C   2        / 85. RY*(   4) C   3                    0.57    1.16    0.033
   3. BD (   3) N   1 - C   2        /258. BD*(   2) C   3 - C   4            3.76    0.34    0.049
   4. BD (   1) C   2 - C   3        / 64. RY*(   1) N   1                    0.62    1.87    0.043
   4. BD (   1) C   2 - C   3        / 91. RY*(   1) C   4                    0.48    1.86    0.038
   4. BD (   1) C   2 - C   3        /208. RY*(   1) C  17                    0.48    1.86    0.038
   4. BD (   1) C   2 - C   3        /253. BD*(   1) N   1 - C   2            3.91    1.58    0.100
   4. BD (   1) C   2 - C   3        /257. BD*(   1) C   3 - C   4            1.33    1.25    0.051
   4. BD (   1) C   2 - C   3        /259. BD*(   1) C   3 - C  17            1.33    1.25    0.051
   4. BD (   1) C   2 - C   3        /260. BD*(   1) C   4 - C   5            1.26    1.28    0.051
   4. BD (   1) C   2 - C   3        /284. BD*(   1) C  16 - C  17            1.26    1.28    0.051
   5. BD (   1) C   3 - C   4        / 74. RY*(   2) C   2                    0.90    1.43    0.046
   5. BD (   1) C   3 - C   4        /100. RY*(   1) C   5                    0.30    1.82    0.030
   5. BD (   1) C   3 - C   4        /101. RY*(   2) C   5                    0.97    1.42    0.047
   5. BD (   1) C   3 - C   4        /208. RY*(   1) C  17                    0.39    1.85    0.034
   5. BD (   1) C   3 - C   4        /253. BD*(   1) N   1 - C   2            2.04    1.57    0.072
   5. BD (   1) C   3 - C   4        /254. BD*(   2) N   1 - C   2            0.87    0.83    0.034
   5. BD (   1) C   3 - C   4        /256. BD*(   1) C   2 - C   3            1.53    1.20    0.054
   5. BD (   1) C   3 - C   4        /259. BD*(   1) C   3 - C  17            2.00    1.24    0.063
   5. BD (   1) C   3 - C   4        /260. BD*(   1) C   4 - C   5            1.19    1.27    0.049
   5. BD (   1) C   3 - C   4        /261. BD*(   1) C   4 - H  18            0.57    1.18    0.033
   5. BD (   1) C   3 - C   4        /264. BD*(   1) C   5 - H  19            1.18    1.18    0.047
   5. BD (   1) C   3 - C   4        /287. BD*(   1) C  17 - H  26            1.12    1.18    0.046
   6. BD (   2) C   3 - C   4        / 75. RY*(   3) C   2                    0.90    1.55    0.052
   6. BD (   2) C   3 - C   4        / 95. RY*(   5) C   4                    0.25    1.85    0.030
   6. BD (   2) C   3 - C   4        /104. RY*(   5) C   5                    0.47    1.95    0.042
   6. BD (   2) C   3 - C   4        /210. RY*(   3) C  17                    0.49    0.98    0.031
   6. BD (   2) C   3 - C   4        /211. RY*(   4) C  17                    0.74    1.05    0.039
   6. BD (   2) C   3 - C   4        /255. BD*(   3) N   1 - C   2            8.40    0.40    0.079
   6. BD (   2) C   3 - C   4        /263. BD*(   2) C   5 - C   6           10.71    0.28    0.069
   6. BD (   2) C   3 - C   4        /285. BD*(   2) C  16 - C  17           10.07    0.30    0.071
   7. BD (   1) C   3 - C  17        / 74. RY*(   2) C   2                    0.90    1.43    0.046
   7. BD (   1) C   3 - C  17        / 91. RY*(   1) C   4                    0.39    1.85    0.034
   7. BD (   1) C   3 - C  17        /199. RY*(   1) C  16                    0.30    1.82    0.030
   7. BD (   1) C   3 - C  17        /200. RY*(   2) C  16                    0.97    1.42    0.047
   7. BD (   1) C   3 - C  17        /253. BD*(   1) N   1 - C   2            2.04    1.57    0.072
   7. BD (   1) C   3 - C  17        /254. BD*(   2) N   1 - C   2            0.87    0.83    0.034
   7. BD (   1) C   3 - C  17        /256. BD*(   1) C   2 - C   3            1.53    1.20    0.054
   7. BD (   1) C   3 - C  17        /257. BD*(   1) C   3 - C   4            2.00    1.24    0.063
   7. BD (   1) C   3 - C  17        /261. BD*(   1) C   4 - H  18            1.12    1.18    0.046
   7. BD (   1) C   3 - C  17        /284. BD*(   1) C  16 - C  17            1.19    1.27    0.049
   7. BD (   1) C   3 - C  17        /286. BD*(   1) C  16 - H  25            1.18    1.18    0.047
   7. BD (   1) C   3 - C  17        /287. BD*(   1) C  17 - H  26            0.57    1.18    0.033
   8. BD (   1) C   4 - C   5        / 82. RY*(   1) C   3                    0.55    1.86    0.041
   8. BD (   1) C   4 - C   5        / 83. RY*(   2) C   3                    0.47    1.80    0.037
   8. BD (   1) C   4 - C   5        /109. RY*(   1) C   6                    0.49    1.58    0.035
   8. BD (   1) C   4 - C   5        /110. RY*(   2) C   6                    0.57    1.78    0.040
   8. BD (   1) C   4 - C   5        /256. BD*(   1) C   2 - C   3            1.63    1.20    0.056
   8. BD (   1) C   4 - C   5        /257. BD*(   1) C   3 - C   4            1.38    1.23    0.052
   8. BD (   1) C   4 - C   5        /261. BD*(   1) C   4 - H  18            0.68    1.18    0.036
   8. BD (   1) C   4 - C   5        /262. BD*(   1) C   5 - C   6            1.78    1.24    0.059
   8. BD (   1) C   4 - C   5        /264. BD*(   1) C   5 - H  19            0.79    1.18    0.039
   8. BD (   1) C   4 - C   5        /265. BD*(   1) C   6 - S   7            1.90    0.85    0.054
   9. BD (   1) C   4 - H  18        / 82. RY*(   1) C   3                    0.35    1.68    0.031
   9. BD (   1) C   4 - H  18        /100. RY*(   1) C   5                    0.30    1.62    0.028
   9. BD (   1) C   4 - H  18        /257. BD*(   1) C   3 - C   4            0.38    1.04    0.025
   9. BD (   1) C   4 - H  18        /259. BD*(   1) C   3 - C  17            2.19    1.04    0.060
   9. BD (   1) C   4 - H  18        /260. BD*(   1) C   4 - C   5            0.56    1.08    0.031
   9. BD (   1) C   4 - H  18        /262. BD*(   1) C   5 - C   6            2.02    1.06    0.058
  10. BD (   1) C   5 - C   6        / 91. RY*(   1) C   4                    0.43    1.87    0.036
  10. BD (   1) C   5 - C   6        / 92. RY*(   2) C   4                    0.75    1.42    0.041
  10. BD (   1) C   5 - C   6        /122. RY*(   5) S   7                    0.38    1.84    0.033
  10. BD (   1) C   5 - C   6        /199. RY*(   1) C  16                    0.45    1.84    0.036
  10. BD (   1) C   5 - C   6        /260. BD*(   1) C   4 - C   5            1.40    1.30    0.054
  10. BD (   1) C   5 - C   6        /261. BD*(   1) C   4 - H  18            1.09    1.21    0.046
  10. BD (   1) C   5 - C   6        /264. BD*(   1) C   5 - H  19            0.78    1.21    0.039
  10. BD (   1) C   5 - C   6        /266. BD*(   1) C   6 - C  16            2.30    1.27    0.068
  10. BD (   1) C   5 - C   6        /286. BD*(   1) C  16 - H  25            1.10    1.21    0.046
  11. BD (   2) C   5 - C   6        / 95. RY*(   5) C   4                    0.52    1.87    0.043
  11. BD (   2) C   5 - C   6        /123. RY*(   6) S   7                    0.69    1.00    0.036
  11. BD (   2) C   5 - C   6        /201. RY*(   3) C  16                    1.34    1.07    0.052
  11. BD (   2) C   5 - C   6        /258. BD*(   2) C   3 - C   4            9.11    0.30    0.067
  11. BD (   2) C   5 - C   6        /267. BD*(   1) S   7 - C   8            1.32    0.45    0.032
  11. BD (   2) C   5 - C   6        /268. BD*(   1) S   7 - O  14            0.38    0.57    0.019
  11. BD (   2) C   5 - C   6        /269. BD*(   1) S   7 - O  15            0.47    0.57    0.021
  11. BD (   2) C   5 - C   6        /285. BD*(   2) C  16 - C  17           10.09    0.31    0.072
  12. BD (   1) C   5 - H  19        / 91. RY*(   1) C   4                    0.33    1.66    0.030
  12. BD (   1) C   5 - H  19        /110. RY*(   2) C   6                    0.45    1.60    0.034
  12. BD (   1) C   5 - H  19        /257. BD*(   1) C   3 - C   4            1.91    1.05    0.056
  12. BD (   1) C   5 - H  19        /260. BD*(   1) C   4 - C   5            0.58    1.08    0.032
  12. BD (   1) C   5 - H  19        /262. BD*(   1) C   5 - C   6            0.51    1.06    0.029
  12. BD (   1) C   5 - H  19        /266. BD*(   1) C   6 - C  16            2.39    1.06    0.063
  13. BD (   1) C   6 - S   7        /100. RY*(   1) C   5                    0.95    1.79    0.053
  13. BD (   1) C   6 - S   7        /130. RY*(   4) C   8                    0.29    1.31    0.025
  13. BD (   1) C   6 - S   7        /182. RY*(   2) O  14                    0.27    1.88    0.028
  13. BD (   1) C   6 - S   7        /191. RY*(   2) O  15                    0.27    1.88    0.028
  13. BD (   1) C   6 - S   7        /199. RY*(   1) C  16                    0.95    1.79    0.053
  13. BD (   1) C   6 - S   7        /260. BD*(   1) C   4 - C   5            1.32    1.25    0.052
  13. BD (   1) C   6 - S   7        /262. BD*(   1) C   5 - C   6            0.32    1.23    0.025
  13. BD (   1) C   6 - S   7        /265. BD*(   1) C   6 - S   7            0.48    0.84    0.027
  13. BD (   1) C   6 - S   7        /266. BD*(   1) C   6 - C  16            0.32    1.23    0.025
  13. BD (   1) C   6 - S   7        /267. BD*(   1) S   7 - C   8            0.27    0.84    0.020
  13. BD (   1) C   6 - S   7        /268. BD*(   1) S   7 - O  14            1.33    0.96    0.046
  13. BD (   1) C   6 - S   7        /269. BD*(   1) S   7 - O  15            1.33    0.96    0.046
  13. BD (   1) C   6 - S   7        /271. BD*(   2) C   8 - C   9            0.60    0.69    0.028
  13. BD (   1) C   6 - S   7        /284. BD*(   1) C  16 - C  17            1.32    1.25    0.052
  14. BD (   1) C   6 - C  16        /100. RY*(   1) C   5                    0.45    1.84    0.036
  14. BD (   1) C   6 - C  16        /122. RY*(   5) S   7                    0.38    1.84    0.033
  14. BD (   1) C   6 - C  16        /208. RY*(   1) C  17                    0.43    1.87    0.036
  14. BD (   1) C   6 - C  16        /209. RY*(   2) C  17                    0.75    1.42    0.041
  14. BD (   1) C   6 - C  16        /262. BD*(   1) C   5 - C   6            2.30    1.27    0.068
  14. BD (   1) C   6 - C  16        /264. BD*(   1) C   5 - H  19            1.10    1.21    0.046
  14. BD (   1) C   6 - C  16        /284. BD*(   1) C  16 - C  17            1.40    1.30    0.054
  14. BD (   1) C   6 - C  16        /286. BD*(   1) C  16 - H  25            0.78    1.21    0.039
  14. BD (   1) C   6 - C  16        /287. BD*(   1) C  17 - H  26            1.09    1.21    0.046
  15. BD (   1) S   7 - C   8        /112. RY*(   4) C   6                    0.28    1.31    0.024
  15. BD (   1) S   7 - C   8        /136. RY*(   1) C   9                    0.96    1.79    0.053
  15. BD (   1) S   7 - C   8        /172. RY*(   1) C  13                    0.96    1.79    0.053
  15. BD (   1) S   7 - C   8        /182. RY*(   2) O  14                    0.27    1.88    0.029
  15. BD (   1) S   7 - C   8        /191. RY*(   2) O  15                    0.27    1.88    0.029
  15. BD (   1) S   7 - C   8        /263. BD*(   2) C   5 - C   6            0.60    0.69    0.028
  15. BD (   1) S   7 - C   8        /265. BD*(   1) C   6 - S   7            0.29    0.84    0.021
  15. BD (   1) S   7 - C   8        /267. BD*(   1) S   7 - C   8            0.42    0.85    0.025
  15. BD (   1) S   7 - C   8        /268. BD*(   1) S   7 - O  14            1.34    0.97    0.047
  15. BD (   1) S   7 - C   8        /269. BD*(   1) S   7 - O  15            1.34    0.97    0.047
  15. BD (   1) S   7 - C   8        /270. BD*(   1) C   8 - C   9            0.31    1.24    0.025
  15. BD (   1) S   7 - C   8        /272. BD*(   1) C   8 - C  13            0.31    1.24    0.025
  15. BD (   1) S   7 - C   8        /273. BD*(   1) C   9 - C  10            1.27    1.26    0.051
  15. BD (   1) S   7 - C   8        /280. BD*(   1) C  12 - C  13            1.27    1.26    0.051
  16. BD (   1) S   7 - O  14        /120. RY*(   3) S   7                    0.31    1.80    0.030
  16. BD (   1) S   7 - O  14        /265. BD*(   1) C   6 - S   7            0.33    1.12    0.025
  16. BD (   1) S   7 - O  14        /266. BD*(   1) C   6 - C  16            0.36    1.51    0.030
  16. BD (   1) S   7 - O  14        /267. BD*(   1) S   7 - C   8            0.30    1.13    0.025
  16. BD (   1) S   7 - O  14        /268. BD*(   1) S   7 - O  14            0.33    1.24    0.026
  16. BD (   1) S   7 - O  14        /269. BD*(   1) S   7 - O  15            0.75    1.24    0.040
  16. BD (   1) S   7 - O  14        /272. BD*(   1) C   8 - C  13            0.36    1.51    0.030
  17. BD (   1) S   7 - O  15        /120. RY*(   3) S   7                    0.31    1.80    0.030
  17. BD (   1) S   7 - O  15        /262. BD*(   1) C   5 - C   6            0.36    1.51    0.030
  17. BD (   1) S   7 - O  15        /265. BD*(   1) C   6 - S   7            0.33    1.12    0.025
  17. BD (   1) S   7 - O  15        /267. BD*(   1) S   7 - C   8            0.30    1.13    0.025
  17. BD (   1) S   7 - O  15        /268. BD*(   1) S   7 - O  14            0.75    1.24    0.040
  17. BD (   1) S   7 - O  15        /269. BD*(   1) S   7 - O  15            0.33    1.24    0.026
  17. BD (   1) S   7 - O  15        /270. BD*(   1) C   8 - C   9            0.36    1.51    0.030
  18. BD (   1) C   8 - C   9        /122. RY*(   5) S   7                    0.39    1.83    0.034
  18. BD (   1) C   8 - C   9        /145. RY*(   1) C  10                    0.56    1.90    0.041
  18. BD (   1) C   8 - C   9        /146. RY*(   2) C  10                    0.64    1.40    0.038
  18. BD (   1) C   8 - C   9        /172. RY*(   1) C  13                    0.46    1.83    0.037
  18. BD (   1) C   8 - C   9        /272. BD*(   1) C   8 - C  13            2.37    1.27    0.069
  18. BD (   1) C   8 - C   9        /273. BD*(   1) C   9 - C  10            1.36    1.29    0.053
  18. BD (   1) C   8 - C   9        /274. BD*(   1) C   9 - H  20            0.75    1.20    0.038
  18. BD (   1) C   8 - C   9        /277. BD*(   1) C  10 - H  21            1.07    1.21    0.046
  18. BD (   1) C   8 - C   9        /283. BD*(   1) C  13 - H  24            1.09    1.20    0.046
  19. BD (   2) C   8 - C   9        /123. RY*(   6) S   7                    0.79    1.00    0.038
  19. BD (   2) C   8 - C   9        /149. RY*(   5) C  10                    0.51    1.82    0.041
  19. BD (   2) C   8 - C   9        /174. RY*(   3) C  13                    1.40    1.07    0.053
  19. BD (   2) C   8 - C   9        /263. BD*(   2) C   5 - C   6            0.26    0.29    0.011
  19. BD (   2) C   8 - C   9        /265. BD*(   1) C   6 - S   7            1.53    0.44    0.033
  19. BD (   2) C   8 - C   9        /268. BD*(   1) S   7 - O  14            0.41    0.56    0.020
  19. BD (   2) C   8 - C   9        /269. BD*(   1) S   7 - O  15            0.50    0.56    0.022
  19. BD (   2) C   8 - C   9        /276. BD*(   2) C  10 - C  11            7.93    0.31    0.063
  19. BD (   2) C   8 - C   9        /281. BD*(   2) C  12 - C  13           10.51    0.32    0.073
  20. BD (   1) C   8 - C  13        /122. RY*(   5) S   7                    0.39    1.83    0.034
  20. BD (   1) C   8 - C  13        /136. RY*(   1) C   9                    0.46    1.83    0.037
  20. BD (   1) C   8 - C  13        /163. RY*(   1) C  12                    0.56    1.90    0.041
  20. BD (   1) C   8 - C  13        /164. RY*(   2) C  12                    0.64    1.40    0.038
  20. BD (   1) C   8 - C  13        /270. BD*(   1) C   8 - C   9            2.37    1.27    0.069
  20. BD (   1) C   8 - C  13        /274. BD*(   1) C   9 - H  20            1.09    1.20    0.046
  20. BD (   1) C   8 - C  13        /280. BD*(   1) C  12 - C  13            1.36    1.29    0.053
  20. BD (   1) C   8 - C  13        /282. BD*(   1) C  12 - H  23            1.07    1.21    0.046
  20. BD (   1) C   8 - C  13        /283. BD*(   1) C  13 - H  24            0.75    1.20    0.038
  21. BD (   1) C   9 - C  10        /127. RY*(   1) C   8                    0.47    1.58    0.034
  21. BD (   1) C   9 - C  10        /128. RY*(   2) C   8                    0.60    1.77    0.041
  21. BD (   1) C   9 - C  10        /154. RY*(   1) C  11                    0.45    1.89    0.037
  21. BD (   1) C   9 - C  10        /155. RY*(   2) C  11                    0.59    1.36    0.036
  21. BD (   1) C   9 - C  10        /267. BD*(   1) S   7 - C   8            2.01    0.85    0.055
  21. BD (   1) C   9 - C  10        /270. BD*(   1) C   8 - C   9            1.76    1.24    0.059
  21. BD (   1) C   9 - C  10        /274. BD*(   1) C   9 - H  20            0.81    1.17    0.039
  21. BD (   1) C   9 - C  10        /275. BD*(   1) C  10 - C  11            1.18    1.25    0.049
  21. BD (   1) C   9 - C  10        /277. BD*(   1) C  10 - H  21            0.64    1.18    0.035
  21. BD (   1) C   9 - C  10        /279. BD*(   1) C  11 - H  22            1.10    1.17    0.045
  22. BD (   1) C   9 - H  20        /128. RY*(   2) C   8                    0.45    1.59    0.034
  22. BD (   1) C   9 - H  20        /145. RY*(   1) C  10                    0.35    1.69    0.031
  22. BD (   1) C   9 - H  20        /270. BD*(   1) C   8 - C   9            0.47    1.06    0.028
  22. BD (   1) C   9 - H  20        /272. BD*(   1) C   8 - C  13            2.39    1.06    0.063
  22. BD (   1) C   9 - H  20        /273. BD*(   1) C   9 - C  10            0.57    1.08    0.031
  22. BD (   1) C   9 - H  20        /275. BD*(   1) C  10 - C  11            1.78    1.07    0.055
  23. BD (   1) C  10 - C  11        /137. RY*(   2) C   9                    0.89    1.42    0.045
  23. BD (   1) C  10 - C  11        /163. RY*(   1) C  12                    0.45    1.87    0.037
  23. BD (   1) C  10 - C  11        /164. RY*(   2) C  12                    0.69    1.37    0.039
  23. BD (   1) C  10 - C  11        /273. BD*(   1) C   9 - C  10            1.26    1.27    0.050
  23. BD (   1) C  10 - C  11        /274. BD*(   1) C   9 - H  20            1.26    1.18    0.049
  23. BD (   1) C  10 - C  11        /277. BD*(   1) C  10 - H  21            0.60    1.19    0.034
  23. BD (   1) C  10 - C  11        /278. BD*(   1) C  11 - C  12            1.07    1.26    0.046
  23. BD (   1) C  10 - C  11        /279. BD*(   1) C  11 - H  22            0.51    1.18    0.031
  23. BD (   1) C  10 - C  11        /282. BD*(   1) C  12 - H  23            1.21    1.19    0.048
  24. BD (   2) C  10 - C  11        /140. RY*(   5) C   9                    0.50    1.95    0.043
  24. BD (   2) C  10 - C  11        /149. RY*(   5) C  10                    0.26    1.79    0.030
  24. BD (   2) C  10 - C  11        /166. RY*(   4) C  12                    0.93    0.89    0.040
  24. BD (   2) C  10 - C  11        /271. BD*(   2) C   8 - C   9           11.95    0.27    0.072
  24. BD (   2) C  10 - C  11        /281. BD*(   2) C  12 - C  13           10.31    0.29    0.071
  25. BD (   1) C  10 - H  21        /136. RY*(   1) C   9                    0.29    1.60    0.027
  25. BD (   1) C  10 - H  21        /154. RY*(   1) C  11                    0.31    1.70    0.029
  25. BD (   1) C  10 - H  21        /270. BD*(   1) C   8 - C   9            2.09    1.05    0.059
  25. BD (   1) C  10 - H  21        /273. BD*(   1) C   9 - C  10            0.45    1.07    0.028
  25. BD (   1) C  10 - H  21        /275. BD*(   1) C  10 - C  11            0.35    1.06    0.025
  25. BD (   1) C  10 - H  21        /278. BD*(   1) C  11 - C  12            1.88    1.06    0.057
  26. BD (   1) C  11 - C  12        /145. RY*(   1) C  10                    0.45    1.87    0.037
  26. BD (   1) C  11 - C  12        /146. RY*(   2) C  10                    0.69    1.37    0.039
  26. BD (   1) C  11 - C  12        /173. RY*(   2) C  13                    0.89    1.42    0.045
  26. BD (   1) C  11 - C  12        /275. BD*(   1) C  10 - C  11            1.07    1.26    0.046
  26. BD (   1) C  11 - C  12        /277. BD*(   1) C  10 - H  21            1.21    1.19    0.048
  26. BD (   1) C  11 - C  12        /279. BD*(   1) C  11 - H  22            0.51    1.18    0.031
  26. BD (   1) C  11 - C  12        /280. BD*(   1) C  12 - C  13            1.26    1.27    0.050
  26. BD (   1) C  11 - C  12        /282. BD*(   1) C  12 - H  23            0.60    1.19    0.034
  26. BD (   1) C  11 - C  12        /283. BD*(   1) C  13 - H  24            1.26    1.18    0.049
  27. BD (   1) C  11 - H  22        /145. RY*(   1) C  10                    0.34    1.68    0.030
  27. BD (   1) C  11 - H  22        /163. RY*(   1) C  12                    0.34    1.68    0.030
  27. BD (   1) C  11 - H  22        /273. BD*(   1) C   9 - C  10            2.02    1.08    0.059
  27. BD (   1) C  11 - H  22        /275. BD*(   1) C  10 - C  11            0.30    1.07    0.023
  27. BD (   1) C  11 - H  22        /278. BD*(   1) C  11 - C  12            0.30    1.07    0.023
  27. BD (   1) C  11 - H  22        /280. BD*(   1) C  12 - C  13            2.02    1.08    0.059
  28. BD (   1) C  12 - C  13        /127. RY*(   1) C   8                    0.53    1.58    0.036
  28. BD (   1) C  12 - C  13        /128. RY*(   2) C   8                    0.55    1.77    0.040
  28. BD (   1) C  12 - C  13        /154. RY*(   1) C  11                    0.45    1.89    0.037
  28. BD (   1) C  12 - C  13        /155. RY*(   2) C  11                    0.59    1.36    0.036
  28. BD (   1) C  12 - C  13        /267. BD*(   1) S   7 - C   8            2.01    0.85    0.055
  28. BD (   1) C  12 - C  13        /272. BD*(   1) C   8 - C  13            1.76    1.24    0.059
  28. BD (   1) C  12 - C  13        /278. BD*(   1) C  11 - C  12            1.18    1.25    0.049
  28. BD (   1) C  12 - C  13        /279. BD*(   1) C  11 - H  22            1.10    1.17    0.045
  28. BD (   1) C  12 - C  13        /282. BD*(   1) C  12 - H  23            0.64    1.18    0.035
  28. BD (   1) C  12 - C  13        /283. BD*(   1) C  13 - H  24            0.81    1.17    0.039
  29. BD (   2) C  12 - C  13        /130. RY*(   4) C   8                    0.27    0.88    0.022
  29. BD (   2) C  12 - C  13        /131. RY*(   5) C   8                    0.28    2.14    0.034
  29. BD (   2) C  12 - C  13        /158. RY*(   5) C  11                    0.88    0.90    0.040
  29. BD (   2) C  12 - C  13        /174. RY*(   3) C  13                    0.32    1.04    0.026
  29. BD (   2) C  12 - C  13        /271. BD*(   2) C   8 - C   9           10.44    0.26    0.066
  29. BD (   2) C  12 - C  13        /276. BD*(   2) C  10 - C  11           10.07    0.28    0.068
  30. BD (   1) C  12 - H  23        /154. RY*(   1) C  11                    0.31    1.70    0.029
  30. BD (   1) C  12 - H  23        /172. RY*(   1) C  13                    0.29    1.60    0.027
  30. BD (   1) C  12 - H  23        /272. BD*(   1) C   8 - C  13            2.09    1.05    0.059
  30. BD (   1) C  12 - H  23        /275. BD*(   1) C  10 - C  11            1.88    1.06    0.057
  30. BD (   1) C  12 - H  23        /278. BD*(   1) C  11 - C  12            0.35    1.06    0.025
  30. BD (   1) C  12 - H  23        /280. BD*(   1) C  12 - C  13            0.45    1.07    0.028
  31. BD (   1) C  13 - H  24        /128. RY*(   2) C   8                    0.47    1.59    0.035
  31. BD (   1) C  13 - H  24        /163. RY*(   1) C  12                    0.35    1.69    0.031
  31. BD (   1) C  13 - H  24        /270. BD*(   1) C   8 - C   9            2.39    1.06    0.063
  31. BD (   1) C  13 - H  24        /272. BD*(   1) C   8 - C  13            0.47    1.06    0.028
  31. BD (   1) C  13 - H  24        /278. BD*(   1) C  11 - C  12            1.78    1.07    0.055
  31. BD (   1) C  13 - H  24        /280. BD*(   1) C  12 - C  13            0.57    1.08    0.031
  32. BD (   1) C  16 - C  17        / 82. RY*(   1) C   3                    0.55    1.86    0.041
  32. BD (   1) C  16 - C  17        / 83. RY*(   2) C   3                    0.47    1.80    0.037
  32. BD (   1) C  16 - C  17        /109. RY*(   1) C   6                    0.51    1.58    0.036
  32. BD (   1) C  16 - C  17        /110. RY*(   2) C   6                    0.55    1.78    0.040
  32. BD (   1) C  16 - C  17        /256. BD*(   1) C   2 - C   3            1.63    1.20    0.056
  32. BD (   1) C  16 - C  17        /259. BD*(   1) C   3 - C  17            1.38    1.23    0.052
  32. BD (   1) C  16 - C  17        /265. BD*(   1) C   6 - S   7            1.90    0.85    0.054
  32. BD (   1) C  16 - C  17        /266. BD*(   1) C   6 - C  16            1.78    1.24    0.059
  32. BD (   1) C  16 - C  17        /286. BD*(   1) C  16 - H  25            0.79    1.18    0.039
  32. BD (   1) C  16 - C  17        /287. BD*(   1) C  17 - H  26            0.68    1.18    0.036
  33. BD (   2) C  16 - C  17        / 88. RY*(   7) C   3                    0.26    1.94    0.032
  33. BD (   2) C  16 - C  17        /112. RY*(   4) C   6                    0.29    0.89    0.023
  33. BD (   2) C  16 - C  17        /113. RY*(   5) C   6                    0.28    2.15    0.034
  33. BD (   2) C  16 - C  17        /201. RY*(   3) C  16                    0.34    1.05    0.027
  33. BD (   2) C  16 - C  17        /258. BD*(   2) C   3 - C   4           10.05    0.28    0.067
  33. BD (   2) C  16 - C  17        /263. BD*(   2) C   5 - C   6           10.66    0.27    0.068
  34. BD (   1) C  16 - H  25        /110. RY*(   2) C   6                    0.46    1.60    0.034
  34. BD (   1) C  16 - H  25        /208. RY*(   1) C  17                    0.33    1.66    0.030
  34. BD (   1) C  16 - H  25        /259. BD*(   1) C   3 - C  17            1.91    1.05    0.056
  34. BD (   1) C  16 - H  25        /262. BD*(   1) C   5 - C   6            2.39    1.06    0.063
  34. BD (   1) C  16 - H  25        /266. BD*(   1) C   6 - C  16            0.51    1.06    0.029
  34. BD (   1) C  16 - H  25        /284. BD*(   1) C  16 - C  17            0.58    1.08    0.032
  35. BD (   1) C  17 - H  26        / 82. RY*(   1) C   3                    0.35    1.68    0.031
  35. BD (   1) C  17 - H  26        /199. RY*(   1) C  16                    0.30    1.62    0.028
  35. BD (   1) C  17 - H  26        /257. BD*(   1) C   3 - C   4            2.19    1.04    0.060
  35. BD (   1) C  17 - H  26        /259. BD*(   1) C   3 - C  17            0.38    1.04    0.025
  35. BD (   1) C  17 - H  26        /266. BD*(   1) C   6 - C  16            2.02    1.06    0.058
  35. BD (   1) C  17 - H  26        /284. BD*(   1) C  16 - C  17            0.56    1.08    0.031
  36. CR (   1) N   1                / 73. RY*(   1) C   2                    3.40   14.60    0.282
  36. CR (   1) N   1                /256. BD*(   1) C   2 - C   3            2.10   14.58    0.223
  37. CR (   1) C   2                / 66. RY*(   3) N   1                    0.49   11.16    0.093
  37. CR (   1) C   2                / 82. RY*(   1) C   3                    0.28   11.26    0.071
  37. CR (   1) C   2                / 84. RY*(   3) C   3                    0.33   10.72    0.075
  37. CR (   1) C   2                / 89. RY*(   8) C   3                    0.26   12.28    0.071
  37. CR (   1) C   2                /253. BD*(   1) N   1 - C   2            0.36   10.96    0.080
  37. CR (   1) C   2                /257. BD*(   1) C   3 - C   4            0.45   10.62    0.088
  37. CR (   1) C   2                /259. BD*(   1) C   3 - C  17            0.45   10.62    0.088
  38. CR (   1) C   3                / 73. RY*(   1) C   2                    0.38   10.64    0.081
  38. CR (   1) C   3                / 92. RY*(   2) C   4                    0.92   10.82    0.126
  38. CR (   1) C   3                /209. RY*(   2) C  17                    0.92   10.82    0.126
  38. CR (   1) C   3                /253. BD*(   1) N   1 - C   2            1.59   10.99    0.167
  38. CR (   1) C   3                /260. BD*(   1) C   4 - C   5            0.39   10.69    0.082
  38. CR (   1) C   3                /261. BD*(   1) C   4 - H  18            0.27   10.60    0.068
  38. CR (   1) C   3                /284. BD*(   1) C  16 - C  17            0.39   10.69    0.082
  38. CR (   1) C   3                /287. BD*(   1) C  17 - H  26            0.27   10.60    0.068
  39. CR (   1) C   4                / 83. RY*(   2) C   3                    0.49   11.18    0.093
  39. CR (   1) C   4                /101. RY*(   2) C   5                    0.42   10.80    0.086
  39. CR (   1) C   4                /103. RY*(   4) C   5                    0.35   10.73    0.077
  39. CR (   1) C   4                /217. RY*(   1) H  18                    0.41   10.47    0.083
  39. CR (   1) C   4                /256. BD*(   1) C   2 - C   3            0.47   10.59    0.090
  39. CR (   1) C   4                /259. BD*(   1) C   3 - C  17            0.55   10.62    0.097
  39. CR (   1) C   4                /262. BD*(   1) C   5 - C   6            0.54   10.63    0.097
  39. CR (   1) C   4                /264. BD*(   1) C   5 - H  19            0.33   10.56    0.075
  40. CR (   1) C   5                / 92. RY*(   2) C   4                    0.33   10.78    0.075
  40. CR (   1) C   5                / 94. RY*(   4) C   4                    0.57   10.73    0.098
  40. CR (   1) C   5                /109. RY*(   1) C   6                    0.91   10.96    0.126
  40. CR (   1) C   5                /111. RY*(   3) C   6                    0.27   10.88    0.069
  40. CR (   1) C   5                /221. RY*(   1) H  19                    0.45   10.49    0.087
  40. CR (   1) C   5                /257. BD*(   1) C   3 - C   4            0.49   10.62    0.092
  40. CR (   1) C   5                /261. BD*(   1) C   4 - H  18            0.30   10.56    0.071
  40. CR (   1) C   5                /265. BD*(   1) C   6 - S   7            0.39   10.24    0.084
  40. CR (   1) C   5                /266. BD*(   1) C   6 - C  16            0.67   10.63    0.107
  41. CR (   1) C   6                /101. RY*(   2) C   5                    0.96   10.83    0.129
  41. CR (   1) C   6                /119. RY*(   2) S   7                    0.26   10.84    0.068
  41. CR (   1) C   6                /200. RY*(   2) C  16                    0.96   10.83    0.129
  41. CR (   1) C   6                /260. BD*(   1) C   4 - C   5            0.39   10.68    0.082
  41. CR (   1) C   6                /264. BD*(   1) C   5 - H  19            0.32   10.59    0.074
  41. CR (   1) C   6                /265. BD*(   1) C   6 - S   7            0.30   10.27    0.074
  41. CR (   1) C   6                /284. BD*(   1) C  16 - C  17            0.39   10.68    0.082
  41. CR (   1) C   6                /286. BD*(   1) C  16 - H  25            0.32   10.59    0.074
  43. CR (   2) S   7                /110. RY*(   2) C   6                    0.48    9.76    0.086
  43. CR (   2) S   7                /128. RY*(   2) C   8                    0.50    9.76    0.088
  43. CR (   2) S   7                /262. BD*(   1) C   5 - C   6            0.37    9.22    0.074
  43. CR (   2) S   7                /266. BD*(   1) C   6 - C  16            0.37    9.22    0.074
  43. CR (   2) S   7                /268. BD*(   1) S   7 - O  14            1.26    8.96    0.139
  43. CR (   2) S   7                /269. BD*(   1) S   7 - O  15            1.26    8.96    0.139
  43. CR (   2) S   7                /270. BD*(   1) C   8 - C   9            0.37    9.23    0.074
  43. CR (   2) S   7                /272. BD*(   1) C   8 - C  13            0.37    9.23    0.074
  47. CR (   1) C   8                /119. RY*(   2) S   7                    0.26   10.83    0.068
  47. CR (   1) C   8                /137. RY*(   2) C   9                    0.97   10.84    0.130
  47. CR (   1) C   8                /173. RY*(   2) C  13                    0.97   10.84    0.130
  47. CR (   1) C   8                /267. BD*(   1) S   7 - C   8            0.28   10.27    0.072
  47. CR (   1) C   8                /273. BD*(   1) C   9 - C  10            0.38   10.68    0.081
  47. CR (   1) C   8                /274. BD*(   1) C   9 - H  20            0.32   10.59    0.074
  47. CR (   1) C   8                /280. BD*(   1) C  12 - C  13            0.38   10.68    0.081
  47. CR (   1) C   8                /283. BD*(   1) C  13 - H  24            0.32   10.59    0.074
  48. CR (   1) C   9                /127. RY*(   1) C   8                    0.89   10.96    0.125
  48. CR (   1) C   9                /129. RY*(   3) C   8                    0.27   10.86    0.069
  48. CR (   1) C   9                /146. RY*(   2) C  10                    0.70   10.75    0.110
  48. CR (   1) C   9                /147. RY*(   3) C  10                    0.30   10.78    0.071
  48. CR (   1) C   9                /225. RY*(   1) H  20                    0.45   10.48    0.087
  48. CR (   1) C   9                /267. BD*(   1) S   7 - C   8            0.40   10.24    0.085
  48. CR (   1) C   9                /272. BD*(   1) C   8 - C  13            0.67   10.62    0.107
  48. CR (   1) C   9                /275. BD*(   1) C  10 - C  11            0.45   10.64    0.087
  48. CR (   1) C   9                /277. BD*(   1) C  10 - H  21            0.28   10.57    0.069
  49. CR (   1) C  10                /136. RY*(   1) C   9                    0.28   11.18    0.071
  49. CR (   1) C  10                /137. RY*(   2) C   9                    0.37   10.80    0.080
  49. CR (   1) C  10                /139. RY*(   4) C   9                    0.36   10.71    0.078
  49. CR (   1) C  10                /155. RY*(   2) C  11                    0.70   10.75    0.110
  49. CR (   1) C  10                /229. RY*(   1) H  21                    0.40   10.45    0.082
  49. CR (   1) C  10                /270. BD*(   1) C   8 - C   9            0.54   10.62    0.096
  49. CR (   1) C  10                /274. BD*(   1) C   9 - H  20            0.35   10.56    0.077
  49. CR (   1) C  10                /278. BD*(   1) C  11 - C  12            0.44   10.64    0.086
  49. CR (   1) C  10                /279. BD*(   1) C  11 - H  22            0.27   10.56    0.068
  50. CR (   1) C  11                /146. RY*(   2) C  10                    0.77   10.76    0.115
  50. CR (   1) C  11                /164. RY*(   2) C  12                    0.77   10.76    0.115
  50. CR (   1) C  11                /233. RY*(   1) H  22                    0.41   10.46    0.082
  50. CR (   1) C  11                /273. BD*(   1) C   9 - C  10            0.45   10.66    0.088
  50. CR (   1) C  11                /277. BD*(   1) C  10 - H  21            0.29   10.58    0.070
  50. CR (   1) C  11                /280. BD*(   1) C  12 - C  13            0.45   10.66    0.088
  50. CR (   1) C  11                /282. BD*(   1) C  12 - H  23            0.29   10.58    0.070
  51. CR (   1) C  12                /155. RY*(   2) C  11                    0.70   10.75    0.110
  51. CR (   1) C  12                /172. RY*(   1) C  13                    0.28   11.18    0.071
  51. CR (   1) C  12                /173. RY*(   2) C  13                    0.38   10.80    0.081
  51. CR (   1) C  12                /175. RY*(   4) C  13                    0.36   10.71    0.078
  51. CR (   1) C  12                /237. RY*(   1) H  23                    0.40   10.45    0.082
  51. CR (   1) C  12                /272. BD*(   1) C   8 - C  13            0.54   10.62    0.096
  51. CR (   1) C  12                /275. BD*(   1) C  10 - C  11            0.44   10.64    0.086
  51. CR (   1) C  12                /279. BD*(   1) C  11 - H  22            0.27   10.56    0.068
  51. CR (   1) C  12                /283. BD*(   1) C  13 - H  24            0.35   10.56    0.077
  52. CR (   1) C  13                /127. RY*(   1) C   8                    0.87   10.96    0.124
  52. CR (   1) C  13                /129. RY*(   3) C   8                    0.27   10.86    0.069
  52. CR (   1) C  13                /164. RY*(   2) C  12                    0.70   10.75    0.110
  52. CR (   1) C  13                /165. RY*(   3) C  12                    0.30   10.78    0.071
  52. CR (   1) C  13                /241. RY*(   1) H  24                    0.45   10.48    0.087
  52. CR (   1) C  13                /267. BD*(   1) S   7 - C   8            0.40   10.24    0.085
  52. CR (   1) C  13                /270. BD*(   1) C   8 - C   9            0.67   10.62    0.107
  52. CR (   1) C  13                /278. BD*(   1) C  11 - C  12            0.45   10.64    0.087
  52. CR (   1) C  13                /282. BD*(   1) C  12 - H  23            0.28   10.57    0.069
  53. CR (   1) O  14                /118. RY*(   1) S   7                    0.28   19.71    0.095
  53. CR (   1) O  14                /120. RY*(   3) S   7                    0.90   19.73    0.170
  53. CR (   1) O  14                /122. RY*(   5) S   7                    0.39   20.00    0.112
  53. CR (   1) O  14                /124. RY*(   7) S   7                    0.47   19.51    0.121
  54. CR (   1) O  15                /118. RY*(   1) S   7                    0.28   19.71    0.095
  54. CR (   1) O  15                /120. RY*(   3) S   7                    0.90   19.73    0.170
  54. CR (   1) O  15                /122. RY*(   5) S   7                    0.39   20.00    0.112
  54. CR (   1) O  15                /124. RY*(   7) S   7                    0.47   19.51    0.121
  55. CR (   1) C  16                /109. RY*(   1) C   6                    0.90   10.96    0.126
  55. CR (   1) C  16                /111. RY*(   3) C   6                    0.27   10.88    0.069
  55. CR (   1) C  16                /209. RY*(   2) C  17                    0.33   10.78    0.075
  55. CR (   1) C  16                /210. RY*(   3) C  17                    0.34   10.79    0.076
  55. CR (   1) C  16                /245. RY*(   1) H  25                    0.45   10.49    0.087
  55. CR (   1) C  16                /259. BD*(   1) C   3 - C  17            0.49   10.62    0.092
  55. CR (   1) C  16                /262. BD*(   1) C   5 - C   6            0.67   10.63    0.107
  55. CR (   1) C  16                /265. BD*(   1) C   6 - S   7            0.39   10.24    0.084
  55. CR (   1) C  16                /287. BD*(   1) C  17 - H  26            0.30   10.56    0.071
  56. CR (   1) C  17                / 83. RY*(   2) C   3                    0.49   11.18    0.093
  56. CR (   1) C  17                /200. RY*(   2) C  16                    0.43   10.80    0.086
  56. CR (   1) C  17                /202. RY*(   4) C  16                    0.35   10.73    0.077
  56. CR (   1) C  17                /249. RY*(   1) H  26                    0.41   10.47    0.083
  56. CR (   1) C  17                /256. BD*(   1) C   2 - C   3            0.47   10.59    0.090
  56. CR (   1) C  17                /257. BD*(   1) C   3 - C   4            0.55   10.62    0.097
  56. CR (   1) C  17                /266. BD*(   1) C   6 - C  16            0.54   10.63    0.097
  56. CR (   1) C  17                /286. BD*(   1) C  16 - H  25            0.33   10.56    0.075
  57. LP (   1) N   1                / 73. RY*(   1) C   2                    6.31    1.00    0.100
  57. LP (   1) N   1                /256. BD*(   1) C   2 - C   3            5.59    0.98    0.093
  58. LP (   1) O  14                /120. RY*(   3) S   7                    0.44    1.60    0.034
  58. LP (   1) O  14                /122. RY*(   5) S   7                    1.92    1.87    0.076
  58. LP (   1) O  14                /124. RY*(   7) S   7                    1.00    1.38    0.047
  58. LP (   1) O  14                /265. BD*(   1) C   6 - S   7            0.41    0.92    0.026
  58. LP (   1) O  14                /267. BD*(   1) S   7 - C   8            0.46    0.93    0.027
  58. LP (   1) O  14                /269. BD*(   1) S   7 - O  15            0.90    1.04    0.040
  59. LP (   2) O  14                /119. RY*(   2) S   7                    2.10    1.00    0.060
  59. LP (   2) O  14                /121. RY*(   4) S   7                    4.28    1.08    0.089
  59. LP (   2) O  14                /126. RY*(   9) S   7                    0.30    1.27    0.026
  59. LP (   2) O  14                /265. BD*(   1) C   6 - S   7            7.16    0.43    0.071
  59. LP (   2) O  14                /267. BD*(   1) S   7 - C   8            7.23    0.44    0.072
  60. LP (   3) O  14                /118. RY*(   1) S   7                    3.75    1.09    0.084
  60. LP (   3) O  14                /120. RY*(   3) S   7                    1.49    1.10    0.054
  60. LP (   3) O  14                /123. RY*(   6) S   7                    0.46    0.98    0.028
  60. LP (   3) O  14                /124. RY*(   7) S   7                    0.36    0.89    0.024
  60. LP (   3) O  14                /265. BD*(   1) C   6 - S   7            2.86    0.42    0.044
  60. LP (   3) O  14                /267. BD*(   1) S   7 - C   8            2.52    0.43    0.042
  60. LP (   3) O  14                /269. BD*(   1) S   7 - O  15           11.66    0.55    0.103
  61. LP (   1) O  15                /120. RY*(   3) S   7                    0.44    1.60    0.034
  61. LP (   1) O  15                /122. RY*(   5) S   7                    1.92    1.87    0.076
  61. LP (   1) O  15                /124. RY*(   7) S   7                    1.00    1.38    0.047
  61. LP (   1) O  15                /265. BD*(   1) C   6 - S   7            0.41    0.92    0.026
  61. LP (   1) O  15                /267. BD*(   1) S   7 - C   8            0.46    0.93    0.027
  61. LP (   1) O  15                /268. BD*(   1) S   7 - O  14            0.90    1.04    0.040
  62. LP (   2) O  15                /119. RY*(   2) S   7                    2.10    1.00    0.060
  62. LP (   2) O  15                /121. RY*(   4) S   7                    4.28    1.08    0.089
  62. LP (   2) O  15                /126. RY*(   9) S   7                    0.30    1.27    0.026
  62. LP (   2) O  15                /265. BD*(   1) C   6 - S   7            7.16    0.43    0.071
  62. LP (   2) O  15                /267. BD*(   1) S   7 - C   8            7.23    0.44    0.072
  63. LP (   3) O  15                /118. RY*(   1) S   7                    3.75    1.09    0.084
  63. LP (   3) O  15                /120. RY*(   3) S   7                    1.49    1.10    0.054
  63. LP (   3) O  15                /123. RY*(   6) S   7                    0.46    0.98    0.028
  63. LP (   3) O  15                /124. RY*(   7) S   7                    0.36    0.89    0.024
  63. LP (   3) O  15                /265. BD*(   1) C   6 - S   7            2.86    0.42    0.044
  63. LP (   3) O  15                /267. BD*(   1) S   7 - C   8            2.52    0.43    0.042
  63. LP (   3) O  15                /268. BD*(   1) S   7 - O  14           11.66    0.55    0.103
 258. BD*(   2) C   3 - C   4        / 86. RY*(   5) C   3                    0.25    1.86    0.063
 258. BD*(   2) C   3 - C   4        / 88. RY*(   7) C   3                    0.25    1.66    0.060
 258. BD*(   2) C   3 - C   4        / 93. RY*(   3) C   4                    1.50    0.91    0.107
 258. BD*(   2) C   3 - C   4        /255. BD*(   3) N   1 - C   2            7.62    0.11    0.078
 258. BD*(   2) C   3 - C   4        /285. BD*(   2) C  16 - C  17           94.35    0.01    0.079
 263. BD*(   2) C   5 - C   6        / 95. RY*(   5) C   4                    0.27    1.57    0.059
 263. BD*(   2) C   5 - C   6        /102. RY*(   3) C   5                    1.86    0.82    0.113
 263. BD*(   2) C   5 - C   6        /112. RY*(   4) C   6                    0.50    0.62    0.051
 263. BD*(   2) C   5 - C   6        /123. RY*(   6) S   7                    0.25    0.71    0.038
 263. BD*(   2) C   5 - C   6        /201. RY*(   3) C  16                    0.36    0.78    0.048
 263. BD*(   2) C   5 - C   6        /267. BD*(   1) S   7 - C   8            1.35    0.16    0.034
 263. BD*(   2) C   5 - C   6        /268. BD*(   1) S   7 - O  14            0.29    0.28    0.022
 263. BD*(   2) C   5 - C   6        /285. BD*(   2) C  16 - C  17           59.88    0.02    0.079
 265. BD*(   1) C   6 - S   7        /111. RY*(   3) C   6                    0.60    0.64    0.074
 265. BD*(   1) C   6 - S   7        /112. RY*(   4) C   6                    0.26    0.47    0.042
 265. BD*(   1) C   6 - S   7        /115. RY*(   7) C   6                    0.27    1.93    0.087
 265. BD*(   1) C   6 - S   7        /118. RY*(   1) S   7                    1.23    0.67    0.096
 265. BD*(   1) C   6 - S   7        /119. RY*(   2) S   7                    3.44    0.57    0.153
 265. BD*(   1) C   6 - S   7        /123. RY*(   6) S   7                    0.43    0.56    0.058
 265. BD*(   1) C   6 - S   7        /125. RY*(   8) S   7                    0.27    0.85    0.058
 265. BD*(   1) C   6 - S   7        /260. BD*(   1) C   4 - C   5            0.47    0.41    0.051
 265. BD*(   1) C   6 - S   7        /264. BD*(   1) C   5 - H  19            0.63    0.32    0.053
 265. BD*(   1) C   6 - S   7        /284. BD*(   1) C  16 - C  17            0.47    0.41    0.051
 265. BD*(   1) C   6 - S   7        /286. BD*(   1) C  16 - H  25            0.63    0.32    0.053
 267. BD*(   1) S   7 - C   8        /118. RY*(   1) S   7                    1.35    0.66    0.102
 267. BD*(   1) S   7 - C   8        /119. RY*(   2) S   7                    3.40    0.56    0.153
 267. BD*(   1) S   7 - C   8        /123. RY*(   6) S   7                    0.41    0.55    0.057
 267. BD*(   1) S   7 - C   8        /125. RY*(   8) S   7                    0.27    0.84    0.058
 267. BD*(   1) S   7 - C   8        /129. RY*(   3) C   8                    0.60    0.63    0.074
 267. BD*(   1) S   7 - C   8        /130. RY*(   4) C   8                    0.25    0.47    0.042
 267. BD*(   1) S   7 - C   8        /133. RY*(   7) C   8                    0.28    1.93    0.090
 267. BD*(   1) S   7 - C   8        /268. BD*(   1) S   7 - O  14            0.33    0.12    0.018
 267. BD*(   1) S   7 - C   8        /269. BD*(   1) S   7 - O  15            0.33    0.12    0.018
 267. BD*(   1) S   7 - C   8        /273. BD*(   1) C   9 - C  10            0.46    0.41    0.051
 267. BD*(   1) S   7 - C   8        /274. BD*(   1) C   9 - H  20            0.62    0.32    0.053
 267. BD*(   1) S   7 - C   8        /280. BD*(   1) C  12 - C  13            0.46    0.41    0.051
 267. BD*(   1) S   7 - C   8        /283. BD*(   1) C  13 - H  24            0.62    0.32    0.053
 268. BD*(   1) S   7 - O  14        /118. RY*(   1) S   7                    3.78    0.54    0.177
 268. BD*(   1) S   7 - O  14        /120. RY*(   3) S   7                    5.51    0.56    0.228
 268. BD*(   1) S   7 - O  14        /123. RY*(   6) S   7                    0.67    0.43    0.077
 268. BD*(   1) S   7 - O  14        /181. RY*(   1) O  14                    0.87    1.23    0.153
 268. BD*(   1) S   7 - O  14        /183. RY*(   3) O  14                    0.25    0.98    0.073
 268. BD*(   1) S   7 - O  14        /266. BD*(   1) C   6 - C  16            0.32    0.26    0.040
 268. BD*(   1) S   7 - O  14        /272. BD*(   1) C   8 - C  13            0.33    0.27    0.040
 269. BD*(   1) S   7 - O  15        /118. RY*(   1) S   7                    3.78    0.54    0.177
 269. BD*(   1) S   7 - O  15        /120. RY*(   3) S   7                    5.51    0.56    0.228
 269. BD*(   1) S   7 - O  15        /123. RY*(   6) S   7                    0.67    0.43    0.077
 269. BD*(   1) S   7 - O  15        /190. RY*(   1) O  15                    0.87    1.23    0.153
 269. BD*(   1) S   7 - O  15        /192. RY*(   3) O  15                    0.25    0.98    0.073
 269. BD*(   1) S   7 - O  15        /262. BD*(   1) C   5 - C   6            0.32    0.26    0.040
 269. BD*(   1) S   7 - O  15        /270. BD*(   1) C   8 - C   9            0.33    0.27    0.040
 271. BD*(   2) C   8 - C   9        /123. RY*(   6) S   7                    0.28    0.70    0.039
 271. BD*(   2) C   8 - C   9        /130. RY*(   4) C   8                    0.49    0.62    0.049
 271. BD*(   2) C   8 - C   9        /131. RY*(   5) C   8                    0.25    1.88    0.061
 271. BD*(   2) C   8 - C   9        /138. RY*(   3) C   9                    1.98    0.81    0.113
 271. BD*(   2) C   8 - C   9        /149. RY*(   5) C  10                    0.29    1.52    0.059
 271. BD*(   2) C   8 - C   9        /174. RY*(   3) C  13                    0.36    0.78    0.047
 271. BD*(   2) C   8 - C   9        /265. BD*(   1) C   6 - S   7            1.59    0.15    0.034
 271. BD*(   2) C   8 - C   9        /268. BD*(   1) S   7 - O  14            0.31    0.27    0.022
 271. BD*(   2) C   8 - C   9        /276. BD*(   2) C  10 - C  11           92.72    0.02    0.090
 271. BD*(   2) C   8 - C   9        /281. BD*(   2) C  12 - C  13           53.96    0.02    0.079
 276. BD*(   2) C  10 - C  11        /148. RY*(   4) C  10                    1.13    0.99    0.107
 276. BD*(   2) C  10 - C  11        /158. RY*(   5) C  11                    1.00    0.62    0.079
 281. BD*(   2) C  12 - C  13        /166. RY*(   4) C  12                    1.18    0.60    0.089
 281. BD*(   2) C  12 - C  13        /174. RY*(   3) C  13                    0.37    0.76    0.056
 281. BD*(   2) C  12 - C  13        /176. RY*(   5) C  13                    0.43    1.69    0.090
 285. BD*(   2) C  16 - C  17        /201. RY*(   3) C  16                    0.37    0.76    0.058
 285. BD*(   2) C  16 - C  17        /203. RY*(   5) C  16                    0.41    1.69    0.090
 285. BD*(   2) C  16 - C  17        /212. RY*(   5) C  17                    0.45    1.63    0.093


 Natural Bond Orbitals (Summary):

                                                            Principal Delocalizations
           NBO                        Occupancy    Energy   (geminal,vicinal,remote)
 ====================================================================================
 Molecular unit  1  (C13H9NO2S)
     1. BD (   1) N   1 - C   2          0.99750    -1.18824  256(g),73(g)
     2. BD (   2) N   1 - C   2          0.99365    -0.49774  257(v),259(v)
     3. BD (   3) N   1 - C   2          0.97829    -0.50167  258(v),85(v)
     4. BD (   1) C   2 - C   3          0.98921    -0.88745  253(g),257(g),259(g),260(v)
                                                    284(v),64(v),91(v),208(v)
     5. BD (   1) C   3 - C   4          0.98414    -0.87821  253(v),259(g),256(g),260(g)
                                                    264(v),287(v),101(v),74(v)
                                                    254(v),261(g),208(v),100(v)
     6. BD (   2) C   3 - C   4          0.82094    -0.44834  263(v),285(v),255(v),75(v)
                                                    211(v),210(v),104(v),95(g)
     7. BD (   1) C   3 - C  17          0.98414    -0.87821  253(v),257(g),256(g),284(g)
                                                    286(v),261(v),200(v),74(v)
                                                    254(v),287(g),91(v),199(v)
     8. BD (   1) C   4 - C   5          0.98663    -0.87403  265(v),262(g),256(v),257(g)
                                                    264(g),261(g),110(v),82(v)
                                                    109(v),83(v)
     9. BD (   1) C   4 - H  18          0.98882    -0.68575  259(v),262(v),260(g),257(g)
                                                    82(v),100(v)
    10. BD (   1) C   5 - C   6          0.98822    -0.90169  266(g),260(g),286(v),261(v)
                                                    264(g),92(v),199(v),91(v)
                                                    122(v)
    11. BD (   2) C   5 - C   6          0.84191    -0.46271  285(v),258(v),201(v),267(v)
                                                    123(v),95(v),269(v),268(v)
    12. BD (   1) C   5 - H  19          0.98753    -0.68829  266(v),257(v),260(g),262(g)
                                                    110(v),91(v)
    13. BD (   1) C   6 - S   7          0.98240    -0.85508  268(g),269(g),260(v),284(v)
                                                    100(v),199(v),271(v),265(g)
                                                    262(g),266(g),267(g),130(v)
                                                    182(v),191(v)
    14. BD (   1) C   6 - C  16          0.98822    -0.90169  262(g),284(g),264(v),287(v)
                                                    286(g),209(v),100(v),208(v)
                                                    122(v)
    15. BD (   1) S   7 - C   8          0.98267    -0.86054  268(g),269(g),273(v),280(v)
                                                    172(v),136(v),263(v),267(g)
                                                    265(g),270(g),272(g),112(v)
                                                    182(v),191(v)
    16. BD (   1) S   7 - O  14          0.99360    -1.13716  269(g),266(v),265(g),272(v)
                                                    268(g),267(g),120(g)
    17. BD (   1) S   7 - O  15          0.99360    -1.13716  268(g),262(v),265(g),270(v)
                                                    269(g),267(g),120(g)
    18. BD (   1) C   8 - C   9          0.98814    -0.89525  272(g),273(g),283(v),277(v)
                                                    274(g),146(v),145(v),172(v)
                                                    122(v)
    19. BD (   2) C   8 - C   9          0.85429    -0.45907  281(v),276(v),174(v),265(v)
                                                    123(v),149(v),269(v),268(v)
    20. BD (   1) C   8 - C  13          0.98814    -0.89525  270(g),280(g),274(v),282(v)
                                                    283(g),164(v),163(v),136(v)
                                                    122(v)
    21. BD (   1) C   9 - C  10          0.98737    -0.86153  267(v),270(g),275(g),279(v)
                                                    274(g),277(g),128(v),155(v)
                                                    127(v),154(v)
    22. BD (   1) C   9 - H  20          0.98823    -0.68236  272(v),275(v),273(g),270(g)
                                                    128(v),145(v)
    23. BD (   1) C  10 - C  11          0.99040    -0.86736  274(v),273(g),282(v),278(g)
                                                    137(v),164(v),277(g),279(g)
                                                    163(v)
    24. BD (   2) C  10 - C  11          0.82246    -0.43467  271(v),281(v),166(v),140(v)
                                                    149(g)
    25. BD (   1) C  10 - H  21          0.98926    -0.67235  270(v),278(v),273(g),275(g)
                                                    154(v),136(v)
    26. BD (   1) C  11 - C  12          0.99040    -0.86736  283(v),280(g),277(v),275(g)
                                                    173(v),146(v),282(g),279(g)
                                                    145(v)
    27. BD (   1) C  11 - H  22          0.98972    -0.68182  273(v),280(v),145(v),163(v)
                                                    275(g),278(g)
    28. BD (   1) C  12 - C  13          0.98737    -0.86153  267(v),272(g),278(g),279(v)
                                                    283(g),282(g),155(v),128(v)
                                                    127(v),154(v)
    29. BD (   2) C  12 - C  13          0.80737    -0.42744  271(v),276(v),158(v),174(g)
                                                    131(v),130(v)
    30. BD (   1) C  12 - H  23          0.98925    -0.67234  272(v),275(v),280(g),278(g)
                                                    154(v),172(v)
    31. BD (   1) C  13 - H  24          0.98821    -0.68235  270(v),278(v),280(g),272(g)
                                                    128(v),163(v)
    32. BD (   1) C  16 - C  17          0.98663    -0.87403  265(v),266(g),256(v),259(g)
                                                    286(g),287(g),82(v),110(v)
                                                    109(v),83(v)
    33. BD (   2) C  16 - C  17          0.80375    -0.43759  263(v),258(v),201(g),112(v)
                                                    113(v),88(v)
    34. BD (   1) C  16 - H  25          0.98751    -0.68829  262(v),259(v),284(g),266(g)
                                                    110(v),208(v)
    35. BD (   1) C  17 - H  26          0.98881    -0.68574  257(v),266(v),284(g),259(g)
                                                    82(v),199(v)
    36. CR (   1) N   1                  0.99979   -14.25721  73(v),256(v)
    37. CR (   1) C   2                  0.99960   -10.26416  66(v),257(v),259(v),253(g)
                                                    84(v),82(v),89(v)
    38. CR (   1) C   3                  0.99939   -10.29527  253(v),92(v),209(v),260(v)
                                                    284(v),73(v),261(v),287(v)
    39. CR (   1) C   4                  0.99947   -10.26101  259(v),262(v),83(v),256(v)
                                                    101(v),217(v),103(v),264(v)
    40. CR (   1) C   5                  0.99943   -10.25725  109(v),266(v),94(v),257(v)
                                                    221(v),265(v),92(v),261(v)
                                                    111(v)
    41. CR (   1) C   6                  0.99935   -10.29029  200(v),101(v),260(v),284(v)
                                                    265(g),264(v),286(v),119(v)
    42. CR (   1) S   7                  1.00000   -88.42925   
    43. CR (   2) S   7                  0.99915    -8.85152  268(g),269(g),128(v),110(v)
                                                    270(v),272(v),262(v),266(v)
    44. CR (   3) S   7                  0.99991    -6.24704   
    45. CR (   4) S   7                  0.99992    -6.24637   
    46. CR (   5) S   7                  0.99992    -6.24351   
    47. CR (   1) C   8                  0.99935   -10.28493  173(v),137(v),273(v),280(v)
                                                    274(v),283(v),267(g),119(v)
    48. CR (   1) C   9                  0.99943   -10.24963  127(v),146(v),272(v),275(v)
                                                    225(v),267(v),147(v),277(v)
                                                    129(v)
    49. CR (   1) C  10                  0.99948   -10.24671  155(v),270(v),278(v),229(v)
                                                    137(v),139(v),274(v),136(v)
                                                    279(v)
    50. CR (   1) C  11                  0.99948   -10.26070  146(v),164(v),273(v),280(v)
                                                    233(v),277(v),282(v)
    51. CR (   1) C  12                  0.99948   -10.24671  155(v),272(v),275(v),237(v)
                                                    173(v),175(v),283(v),172(v)
                                                    279(v)
    52. CR (   1) C  13                  0.99943   -10.24963  127(v),164(v),270(v),278(v)
                                                    241(v),267(v),165(v),282(v)
                                                    129(v)
    53. CR (   1) O  14                  0.99990   -19.06599  120(v),124(v),122(v),118(v)
    54. CR (   1) O  15                  0.99990   -19.06599  120(v),124(v),122(v),118(v)
    55. CR (   1) C  16                  0.99943   -10.25725  109(v),262(v),259(v),245(v)
                                                    265(v),210(v),209(v),287(v)
                                                    111(v)
    56. CR (   1) C  17                  0.99947   -10.26101  257(v),266(v),83(v),256(v)
                                                    200(v),249(v),202(v),286(v)
    57. LP (   1) N   1                  0.98652    -0.65176  73(v),256(v)
    58. LP (   1) O  14                  0.98951    -0.93718  122(v),124(v),269(v),267(v)
                                                    265(v),120(v)
    59. LP (   2) O  14                  0.90987    -0.45021  267(v),265(v),121(v),119(v)
                                                    126(v)
    60. LP (   3) O  14                  0.88619    -0.44421  269(v),118(v),265(v),267(v)
                                                    120(v),123(v),124(v)
    61. LP (   1) O  15                  0.98951    -0.93718  122(v),124(v),268(v),267(v)
                                                    265(v),120(v)
    62. LP (   2) O  15                  0.90987    -0.45021  267(v),265(v),121(v),119(v)
                                                    126(v)
    63. LP (   3) O  15                  0.88619    -0.44421  268(v),118(v),265(v),267(v)
                                                    120(v),123(v),124(v)
    64. RY*(   1) N   1                  0.00063     0.98393   
    65. RY*(   2) N   1                  0.00009     0.70433   
    66. RY*(   3) N   1                  0.00008     0.89122   
    67. RY*(   4) N   1                  0.00001     0.73554   
    68. RY*(   5) N   1                  0.00000     2.46609   
    69. RY*(   6) N   1                  0.00000     2.31338   
    70. RY*(   7) N   1                  0.00000     2.08720   
    71. RY*(   8) N   1                  0.00000     2.42249   
    72. RY*(   9) N   1                  0.00000     2.17890   
    73. RY*(   1) C   2                  0.00773     0.34331   
    74. RY*(   2) C   2                  0.00332     0.55163   
    75. RY*(   3) C   2                  0.00120     1.10660   
    76. RY*(   4) C   2                  0.00103     0.59657   
    77. RY*(   5) C   2                  0.00003     2.16652   
    78. RY*(   6) C   2                  0.00003     1.82617   
    79. RY*(   7) C   2                  0.00001     1.60744   
    80. RY*(   8) C   2                  0.00000     1.86030   
    81. RY*(   9) C   2                  0.00000     1.60154   
    82. RY*(   1) C   3                  0.00265     0.99096   
    83. RY*(   2) C   3                  0.00093     0.92344   
    84. RY*(   3) C   3                  0.00060     0.45793   
    85. RY*(   4) C   3                  0.00054     0.66060   
    86. RY*(   5) C   3                  0.00043     1.69659   
    87. RY*(   6) C   3                  0.00023     2.05773   
    88. RY*(   7) C   3                  0.00015     1.49951   
    89. RY*(   8) C   3                  0.00009     2.01618   
    90. RY*(   9) C   3                  0.00001     1.98919   
    91. RY*(   1) C   4                  0.00293     0.97085   
    92. RY*(   2) C   4                  0.00138     0.52075   
    93. RY*(   3) C   4                  0.00061     0.74376   
    94. RY*(   4) C   4                  0.00052     0.47048   
    95. RY*(   5) C   4                  0.00023     1.40364   
    96. RY*(   6) C   4                  0.00007     2.18952   
    97. RY*(   7) C   4                  0.00001     1.71740   
    98. RY*(   8) C   4                  0.00001     2.04979   
    99. RY*(   9) C   4                  0.00001     2.14340   
   100. RY*(   1) C   5                  0.00386     0.93874   
   101. RY*(   2) C   5                  0.00173     0.53961   
   102. RY*(   3) C   5                  0.00088     0.64956   
   103. RY*(   4) C   5                  0.00051     0.46540   
   104. RY*(   5) C   5                  0.00023     1.50312   
   105. RY*(   6) C   5                  0.00007     2.21802   
   106. RY*(   7) C   5                  0.00004     2.16363   
   107. RY*(   8) C   5                  0.00001     1.98545   
   108. RY*(   9) C   5                  0.00001     1.77579   
   109. RY*(   1) C   6                  0.00360     0.70722   
   110. RY*(   2) C   6                  0.00355     0.90874   
   111. RY*(   3) C   6                  0.00192     0.61846   
   112. RY*(   4) C   6                  0.00073     0.44950   
   113. RY*(   5) C   6                  0.00048     1.71247   
   114. RY*(   6) C   6                  0.00019     2.20665   
   115. RY*(   7) C   6                  0.00019     1.90957   
   116. RY*(   8) C   6                  0.00012     1.73364   
   117. RY*(   9) C   6                  0.00001     1.95820   
   118. RY*(   1) S   7                  0.03148     0.64812   
   119. RY*(   2) S   7                  0.02294     0.54751   
   120. RY*(   3) S   7                  0.02124     0.66069   
   121. RY*(   4) S   7                  0.01681     0.62984   
   122. RY*(   5) S   7                  0.00599     0.93536   
   123. RY*(   6) S   7                  0.00488     0.53616   
   124. RY*(   7) S   7                  0.00235     0.44763   
   125. RY*(   8) S   7                  0.00048     0.83182   
   126. RY*(   9) S   7                  0.00033     0.81582   
   127. RY*(   1) C   8                  0.00349     0.71451   
   128. RY*(   2) C   8                  0.00347     0.91094   
   129. RY*(   3) C   8                  0.00192     0.61532   
   130. RY*(   4) C   8                  0.00071     0.45556   
   131. RY*(   5) C   8                  0.00052     1.71533   
   132. RY*(   6) C   8                  0.00019     2.20681   
   133. RY*(   7) C   8                  0.00019     1.92099   
   134. RY*(   8) C   8                  0.00011     1.73090   
   135. RY*(   9) C   8                  0.00001     1.95856   
   136. RY*(   1) C   9                  0.00379     0.93215   
   137. RY*(   2) C   9                  0.00168     0.55238   
   138. RY*(   3) C   9                  0.00101     0.64778   
   139. RY*(   4) C   9                  0.00057     0.46326   
   140. RY*(   5) C   9                  0.00023     1.51635   
   141. RY*(   6) C   9                  0.00008     2.21659   
   142. RY*(   7) C   9                  0.00004     2.17122   
   143. RY*(   8) C   9                  0.00001     1.71906   
   144. RY*(   9) C   9                  0.00001     2.04635   
   145. RY*(   1) C  10                  0.00294     1.00272   
   146. RY*(   2) C  10                  0.00134     0.49993   
   147. RY*(   3) C  10                  0.00045     0.52894   
   148. RY*(   4) C  10                  0.00036     0.84799   
   149. RY*(   5) C  10                  0.00028     1.35824   
   150. RY*(   6) C  10                  0.00007     2.21174   
   151. RY*(   7) C  10                  0.00003     2.07313   
   152. RY*(   8) C  10                  0.00000     1.67963   
   153. RY*(   9) C  10                  0.00000     2.04330   
   154. RY*(   1) C  11                  0.00253     1.02906   
   155. RY*(   2) C  11                  0.00121     0.50277   
   156. RY*(   3) C  11                  0.00055     0.51851   
   157. RY*(   4) C  11                  0.00038     1.72324   
   158. RY*(   5) C  11                  0.00025     0.47580   
   159. RY*(   6) C  11                  0.00008     2.19795   
   160. RY*(   7) C  11                  0.00003     2.03341   
   161. RY*(   8) C  11                  0.00000     1.65530   
   162. RY*(   9) C  11                  0.00000     2.00466   
   163. RY*(   1) C  12                  0.00294     1.00273   
   164. RY*(   2) C  12                  0.00134     0.49993   
   165. RY*(   3) C  12                  0.00045     0.52884   
   166. RY*(   4) C  12                  0.00033     0.45693   
   167. RY*(   5) C  12                  0.00030     1.74947   
   168. RY*(   6) C  12                  0.00007     2.21175   
   169. RY*(   7) C  12                  0.00003     2.07313   
   170. RY*(   8) C  12                  0.00000     1.68076   
   171. RY*(   9) C  12                  0.00000     2.04231   
   172. RY*(   1) C  13                  0.00379     0.93212   
   173. RY*(   2) C  13                  0.00168     0.55240   
   174. RY*(   3) C  13                  0.00084     0.61590   
   175. RY*(   4) C  13                  0.00057     0.46324   
   176. RY*(   5) C  13                  0.00024     1.55088   
   177. RY*(   6) C  13                  0.00008     2.21665   
   178. RY*(   7) C  13                  0.00004     2.17127   
   179. RY*(   8) C  13                  0.00001     1.71936   
   180. RY*(   9) C  13                  0.00001     2.04635   
   181. RY*(   1) O  14                  0.00090     1.34044   
   182. RY*(   2) O  14                  0.00069     1.02066   
   183. RY*(   3) O  14                  0.00030     1.08890   
   184. RY*(   4) O  14                  0.00006     1.07599   
   185. RY*(   5) O  14                  0.00003     2.64116   
   186. RY*(   6) O  14                  0.00001     2.55481   
   187. RY*(   7) O  14                  0.00001     2.75402   
   188. RY*(   8) O  14                  0.00000     2.53234   
   189. RY*(   9) O  14                  0.00000     2.51895   
   190. RY*(   1) O  15                  0.00090     1.34044   
   191. RY*(   2) O  15                  0.00069     1.02066   
   192. RY*(   3) O  15                  0.00030     1.08890   
   193. RY*(   4) O  15                  0.00006     1.07599   
   194. RY*(   5) O  15                  0.00003     2.64116   
   195. RY*(   6) O  15                  0.00001     2.55481   
   196. RY*(   7) O  15                  0.00001     2.75402   
   197. RY*(   8) O  15                  0.00000     2.53234   
   198. RY*(   9) O  15                  0.00000     2.51895   
   199. RY*(   1) C  16                  0.00386     0.93873   
   200. RY*(   2) C  16                  0.00173     0.53964   
   201. RY*(   3) C  16                  0.00075     0.61092   
   202. RY*(   4) C  16                  0.00051     0.46568   
   203. RY*(   5) C  16                  0.00024     1.54358   
   204. RY*(   6) C  16                  0.00007     2.21810   
   205. RY*(   7) C  16                  0.00004     2.16366   
   206. RY*(   8) C  16                  0.00001     2.04666   
   207. RY*(   9) C  16                  0.00001     1.71490   
   208. RY*(   1) C  17                  0.00293     0.97085   
   209. RY*(   2) C  17                  0.00138     0.52074   
   210. RY*(   3) C  17                  0.00053     0.53261   
   211. RY*(   4) C  17                  0.00051     0.60604   
   212. RY*(   5) C  17                  0.00025     1.48055   
   213. RY*(   6) C  17                  0.00007     2.18950   
   214. RY*(   7) C  17                  0.00002     2.14729   
   215. RY*(   8) C  17                  0.00000     2.06438   
   216. RY*(   9) C  17                  0.00000     1.69910   
   217. RY*(   1) H  18                  0.00054     0.21226   
   218. RY*(   2) H  18                  0.00006     1.49524   
   219. RY*(   3) H  18                  0.00004     1.90990   
   220. RY*(   4) H  18                  0.00003     2.09262   
   221. RY*(   1) H  19                  0.00096     0.23180   
   222. RY*(   2) H  19                  0.00006     1.51371   
   223. RY*(   3) H  19                  0.00005     1.93465   
   224. RY*(   4) H  19                  0.00003     2.08927   
   225. RY*(   1) H  20                  0.00097     0.23406   
   226. RY*(   2) H  20                  0.00006     1.68690   
   227. RY*(   3) H  20                  0.00006     1.78681   
   228. RY*(   4) H  20                  0.00003     2.07280   
   229. RY*(   1) H  21                  0.00068     0.20658   
   230. RY*(   2) H  21                  0.00006     1.49523   
   231. RY*(   3) H  21                  0.00004     1.91104   
   232. RY*(   4) H  21                  0.00003     2.10120   
   233. RY*(   1) H  22                  0.00073     0.19473   
   234. RY*(   2) H  22                  0.00006     1.48758   
   235. RY*(   3) H  22                  0.00003     2.19454   
   236. RY*(   4) H  22                  0.00004     1.81306   
   237. RY*(   1) H  23                  0.00068     0.20658   
   238. RY*(   2) H  23                  0.00006     1.49523   
   239. RY*(   3) H  23                  0.00004     1.91105   
   240. RY*(   4) H  23                  0.00003     2.10120   
   241. RY*(   1) H  24                  0.00097     0.23406   
   242. RY*(   2) H  24                  0.00006     1.68690   
   243. RY*(   3) H  24                  0.00006     1.78681   
   244. RY*(   4) H  24                  0.00003     2.07280   
   245. RY*(   1) H  25                  0.00096     0.23180   
   246. RY*(   2) H  25                  0.00006     1.51371   
   247. RY*(   3) H  25                  0.00005     1.93465   
   248. RY*(   4) H  25                  0.00003     2.08927   
   249. RY*(   1) H  26                  0.00054     0.21226   
   250. RY*(   2) H  26                  0.00006     1.49524   
   251. RY*(   3) H  26                  0.00004     1.90991   
   252. RY*(   4) H  26                  0.00003     2.09262   
   253. BD*(   1) N   1 - C   2          0.00528     0.69388   
   254. BD*(   2) N   1 - C   2          0.00702    -0.04890   
   255. BD*(   3) N   1 - C   2          0.03066    -0.05292   
   256. BD*(   1) C   2 - C   3          0.01612     0.32609   
   257. BD*(   1) C   3 - C   4          0.01313     0.35890   
   258. BD*(   2) C   3 - C   4          0.18816    -0.16205  263(v),285(v),255(v),93(g)
                                                    86(g),88(g)
   259. BD*(   1) C   3 - C  17          0.01313     0.35889   
   260. BD*(   1) C   4 - C   5          0.00835     0.39399   
   261. BD*(   1) C   4 - H  18          0.00590     0.30538   
   262. BD*(   1) C   5 - C   6          0.01300     0.37006   
   263. BD*(   2) C   5 - C   6          0.19120    -0.17012  258(v),285(v),271(r),102(g)
                                                    267(v),112(g),201(v),95(v)
   264. BD*(   1) C   5 - H  19          0.00768     0.30375   
   265. BD*(   1) C   6 - S   7          0.10939    -0.01999  119(g),267(g),118(g),264(v)
                                                    286(v),111(g),271(v),260(v)
                                                    284(v),123(g),115(g),125(g)
                                                    112(g)
   266. BD*(   1) C   6 - C  16          0.01300     0.37007   
   267. BD*(   1) S   7 - C   8          0.10609    -0.01099  119(g),265(g),118(g),129(g)
                                                    274(v),283(v),263(v),273(v)
                                                    280(v),123(g),133(g),125(g)
                                                    130(g)
   268. BD*(   1) S   7 - O  14          0.07284     0.10559   
   269. BD*(   1) S   7 - O  15          0.07284     0.10559   
   270. BD*(   1) C   8 - C   9          0.01314     0.37475   
   271. BD*(   2) C   8 - C   9          0.20162    -0.16594  276(v),281(v),263(r),138(g)
                                                    265(v),130(g),174(v),149(v)
                                                    123(v)
   272. BD*(   1) C   8 - C  13          0.01313     0.37477   
   273. BD*(   1) C   9 - C  10          0.00906     0.39863   
   274. BD*(   1) C   9 - H  20          0.00772     0.30952   
   275. BD*(   1) C  10 - C  11          0.00799     0.39025   
   276. BD*(   2) C  10 - C  11          0.15706    -0.14649  281(v),271(v),148(g),158(g)
   277. BD*(   1) C  10 - H  21          0.00653     0.31883   
   278. BD*(   1) C  11 - C  12          0.00799     0.39025   
   279. BD*(   1) C  11 - H  22          0.00634     0.31206   
   280. BD*(   1) C  12 - C  13          0.00906     0.39863   
   281. BD*(   2) C  12 - C  13          0.14268    -0.14117  276(v),271(v),166(g),176(g)
                                                    174(g)
   282. BD*(   1) C  12 - H  23          0.00653     0.31884   
   283. BD*(   1) C  13 - H  24          0.00772     0.30953   
   284. BD*(   1) C  16 - C  17          0.00835     0.39399   
   285. BD*(   2) C  16 - C  17          0.13346    -0.14882  258(v),263(v),212(g),203(g)
                                                    201(g)
   286. BD*(   1) C  16 - H  25          0.00768     0.30377   
   287. BD*(   1) C  17 - H  26          0.00590     0.30539   
       -------------------------------
              Total Lewis   61.15770  ( 97.0757%)
        Valence non-Lewis    1.62573  (  2.5805%)
        Rydberg non-Lewis    0.21657  (  0.3438%)
       -------------------------------
            Total unit  1   63.00000  (100.0000%)
           Charge unit  1    0.00000


 ***************************************************
 *******         Beta  spin orbitals         *******
 ***************************************************


 NATURAL POPULATIONS:  Natural atomic orbital occupancies 
                                                          
   NAO  Atom  No  lang   Type(AO)    Occupancy      Energy
 ----------------------------------------------------------
     1    N    1  S      Cor( 1S)     0.99979     -14.25284
     2    N    1  S      Val( 2S)     0.79749      -0.70964
     3    N    1  S      Ryd( 3S)     0.00380       0.94458
     4    N    1  px     Val( 2p)     0.70267      -0.32862
     5    N    1  px     Ryd( 3p)     0.00077       0.67366
     6    N    1  py     Val( 2p)     0.48033      -0.28623
     7    N    1  py     Ryd( 3p)     0.00026       0.69678
     8    N    1  pz     Val( 2p)     0.52305      -0.29114
     9    N    1  pz     Ryd( 3p)     0.00007       0.73170
    10    N    1  dxy    Ryd( 3d)     0.00078       2.59099
    11    N    1  dxz    Ryd( 3d)     0.00102       2.32470
    12    N    1  dyz    Ryd( 3d)     0.00022       2.10016
    13    N    1  dx2y2  Ryd( 3d)     0.00084       2.52064
    14    N    1  dz2    Ryd( 3d)     0.00021       2.27230

    15    C    2  S      Cor( 1S)     0.99960     -10.26483
    16    C    2  S      Val( 2S)     0.40439      -0.26657
    17    C    2  S      Ryd( 3S)     0.00323       0.43420
    18    C    2  px     Val( 2p)     0.49495      -0.13828
    19    C    2  px     Ryd( 3p)     0.00734       0.47455
    20    C    2  py     Val( 2p)     0.48231      -0.23242
    21    C    2  py     Ryd( 3p)     0.00195       0.40403
    22    C    2  pz     Val( 2p)     0.47517      -0.25720
    23    C    2  pz     Ryd( 3p)     0.00323       0.44197
    24    C    2  dxy    Ryd( 3d)     0.00047       2.27743
    25    C    2  dxz    Ryd( 3d)     0.00074       1.94579
    26    C    2  dyz    Ryd( 3d)     0.00017       1.62845
    27    C    2  dx2y2  Ryd( 3d)     0.00051       2.17438
    28    C    2  dz2    Ryd( 3d)     0.00014       1.89668

    29    C    3  S      Cor( 1S)     0.99939     -10.29253
    30    C    3  S      Val( 2S)     0.44302      -0.30974
    31    C    3  S      Ryd( 3S)     0.00072       0.33533
    32    C    3  px     Val( 2p)     0.52067      -0.27126
    33    C    3  px     Ryd( 3p)     0.00232       0.78407
    34    C    3  py     Val( 2p)     0.42408      -0.28499
    35    C    3  py     Ryd( 3p)     0.00075       0.53541
    36    C    3  pz     Val( 2p)     0.56080      -0.26506
    37    C    3  pz     Ryd( 3p)     0.00095       0.73484
    38    C    3  dxy    Ryd( 3d)     0.00032       1.92543
    39    C    3  dxz    Ryd( 3d)     0.00042       2.15753
    40    C    3  dyz    Ryd( 3d)     0.00036       1.81273
    41    C    3  dx2y2  Ryd( 3d)     0.00030       1.86121
    42    C    3  dz2    Ryd( 3d)     0.00045       2.21522

    43    C    4  S      Cor( 1S)     0.99947     -10.26088
    44    C    4  S      Val( 2S)     0.47596      -0.32936
    45    C    4  S      Ryd( 3S)     0.00083       0.40858
    46    C    4  px     Val( 2p)     0.52925      -0.24210
    47    C    4  px     Ryd( 3p)     0.00182       0.56137
    48    C    4  py     Val( 2p)     0.47188      -0.28005
    49    C    4  py     Ryd( 3p)     0.00074       0.41870
    50    C    4  pz     Val( 2p)     0.58083      -0.24398
    51    C    4  pz     Ryd( 3p)     0.00295       0.74629
    52    C    4  dxy    Ryd( 3d)     0.00024       1.94964
    53    C    4  dxz    Ryd( 3d)     0.00035       2.20875
    54    C    4  dyz    Ryd( 3d)     0.00021       1.83236
    55    C    4  dx2y2  Ryd( 3d)     0.00024       1.89293
    56    C    4  dz2    Ryd( 3d)     0.00032       2.21429

    57    C    5  S      Cor( 1S)     0.99942     -10.25674
    58    C    5  S      Val( 2S)     0.47527      -0.33190
    59    C    5  S      Ryd( 3S)     0.00084       0.40370
    60    C    5  px     Val( 2p)     0.53669      -0.25003
    61    C    5  px     Ryd( 3p)     0.00274       0.57603
    62    C    5  py     Val( 2p)     0.47021      -0.28122
    63    C    5  py     Ryd( 3p)     0.00101       0.43740
    64    C    5  pz     Val( 2p)     0.58958      -0.25277
    65    C    5  pz     Ryd( 3p)     0.00334       0.73372
    66    C    5  dxy    Ryd( 3d)     0.00025       1.95470
    67    C    5  dxz    Ryd( 3d)     0.00036       2.20699
    68    C    5  dyz    Ryd( 3d)     0.00022       1.84708
    69    C    5  dx2y2  Ryd( 3d)     0.00026       1.89511
    70    C    5  dz2    Ryd( 3d)     0.00032       2.21278

    71    C    6  S      Cor( 1S)     0.99935     -10.28773
    72    C    6  S      Val( 2S)     0.48004      -0.38195
    73    C    6  S      Ryd( 3S)     0.00258       0.46782
    74    C    6  px     Val( 2p)     0.54438      -0.33653
    75    C    6  px     Ryd( 3p)     0.00472       0.82095
    76    C    6  py     Val( 2p)     0.42836      -0.31343
    77    C    6  py     Ryd( 3p)     0.00122       0.52986
    78    C    6  pz     Val( 2p)     0.55991      -0.27755
    79    C    6  pz     Ryd( 3p)     0.00449       0.71875
    80    C    6  dxy    Ryd( 3d)     0.00030       1.83457
    81    C    6  dxz    Ryd( 3d)     0.00037       2.13090
    82    C    6  dyz    Ryd( 3d)     0.00038       1.80543
    83    C    6  dx2y2  Ryd( 3d)     0.00027       1.78535
    84    C    6  dz2    Ryd( 3d)     0.00049       2.18629

    85    S    7  S      Cor( 1S)     1.00000     -88.42929
    86    S    7  S      Cor( 2S)     0.99914      -8.85219
    87    S    7  S      Val( 3S)     0.53506      -0.71225
    88    S    7  S      Ryd( 4S)     0.00394       0.53727
    89    S    7  px     Cor( 2p)     0.99991      -6.24733
    90    S    7  px     Val( 3p)     0.50631      -0.37018
    91    S    7  px     Ryd( 4p)     0.00344       0.67675
    92    S    7  py     Cor( 2p)     0.99992      -6.24653
    93    S    7  py     Val( 3p)     0.45016      -0.35368
    94    S    7  py     Ryd( 4p)     0.00503       0.66406
    95    S    7  pz     Cor( 2p)     0.99991      -6.24365
    96    S    7  pz     Val( 3p)     0.36411      -0.29407
    97    S    7  pz     Ryd( 4p)     0.01037       0.80646
    98    S    7  dxy    Ryd( 3d)     0.01597       0.67525
    99    S    7  dxz    Ryd( 3d)     0.01767       0.63874
   100    S    7  dyz    Ryd( 3d)     0.01533       0.83810
   101    S    7  dx2y2  Ryd( 3d)     0.00909       0.57202
   102    S    7  dz2    Ryd( 3d)     0.02375       0.77722

   103    C    8  S      Cor( 1S)     0.99934     -10.28194
   104    C    8  S      Val( 2S)     0.47836      -0.37573
   105    C    8  S      Ryd( 3S)     0.00254       0.46974
   106    C    8  px     Val( 2p)     0.49002      -0.31976
   107    C    8  px     Ryd( 3p)     0.00330       0.64177
   108    C    8  py     Val( 2p)     0.47022      -0.31820
   109    C    8  py     Ryd( 3p)     0.00234       0.71169
   110    C    8  pz     Val( 2p)     0.56273      -0.27399
   111    C    8  pz     Ryd( 3p)     0.00431       0.72618
   112    C    8  dxy    Ryd( 3d)     0.00041       1.95440
   113    C    8  dxz    Ryd( 3d)     0.00037       1.91899
   114    C    8  dyz    Ryd( 3d)     0.00038       2.02347
   115    C    8  dx2y2  Ryd( 3d)     0.00016       1.68302
   116    C    8  dz2    Ryd( 3d)     0.00051       2.18614

   117    C    9  S      Cor( 1S)     0.99943     -10.24906
   118    C    9  S      Val( 2S)     0.47665      -0.32583
   119    C    9  S      Ryd( 3S)     0.00091       0.40278
   120    C    9  px     Val( 2p)     0.48821      -0.26512
   121    C    9  px     Ryd( 3p)     0.00163       0.47664
   122    C    9  py     Val( 2p)     0.51901      -0.25203
   123    C    9  py     Ryd( 3p)     0.00219       0.54793
   124    C    9  pz     Val( 2p)     0.58670      -0.24365
   125    C    9  pz     Ryd( 3p)     0.00316       0.73445
   126    C    9  dxy    Ryd( 3d)     0.00024       2.08210
   127    C    9  dxz    Ryd( 3d)     0.00027       1.95716
   128    C    9  dyz    Ryd( 3d)     0.00032       2.11034
   129    C    9  dx2y2  Ryd( 3d)     0.00026       1.76603
   130    C    9  dz2    Ryd( 3d)     0.00031       2.21831

   131    C   10  S      Cor( 1S)     0.99948     -10.24646
   132    C   10  S      Val( 2S)     0.48169      -0.32621
   133    C   10  S      Ryd( 3S)     0.00063       0.41366
   134    C   10  px     Val( 2p)     0.49155      -0.25440
   135    C   10  px     Ryd( 3p)     0.00109       0.46385
   136    C   10  py     Val( 2p)     0.51650      -0.24082
   137    C   10  py     Ryd( 3p)     0.00164       0.50256
   138    C   10  pz     Val( 2p)     0.58827      -0.23235
   139    C   10  pz     Ryd( 3p)     0.00308       0.76699
   140    C   10  dxy    Ryd( 3d)     0.00024       2.08484
   141    C   10  dxz    Ryd( 3d)     0.00026       1.95961
   142    C   10  dyz    Ryd( 3d)     0.00031       2.09332
   143    C   10  dx2y2  Ryd( 3d)     0.00022       1.77243
   144    C   10  dz2    Ryd( 3d)     0.00034       2.21211

   145    C   11  S      Cor( 1S)     0.99947     -10.25778
   146    C   11  S      Val( 2S)     0.48340      -0.33157
   147    C   11  S      Ryd( 3S)     0.00068       0.40898
   148    C   11  px     Val( 2p)     0.42595      -0.25192
   149    C   11  px     Ryd( 3p)     0.00129       0.57070
   150    C   11  py     Val( 2p)     0.49495      -0.24584
   151    C   11  py     Ryd( 3p)     0.00196       0.68109
   152    C   11  pz     Val( 2p)     0.52826      -0.21127
   153    C   11  pz     Ryd( 3p)     0.00184       0.48070
   154    C   11  dxy    Ryd( 3d)     0.00029       2.08316
   155    C   11  dxz    Ryd( 3d)     0.00033       1.93446
   156    C   11  dyz    Ryd( 3d)     0.00035       2.05656
   157    C   11  dx2y2  Ryd( 3d)     0.00021       1.74900
   158    C   11  dz2    Ryd( 3d)     0.00036       2.26737

   159    C   12  S      Cor( 1S)     0.99948     -10.24646
   160    C   12  S      Val( 2S)     0.48169      -0.32621
   161    C   12  S      Ryd( 3S)     0.00063       0.41366
   162    C   12  px     Val( 2p)     0.49155      -0.25440
   163    C   12  px     Ryd( 3p)     0.00109       0.46385
   164    C   12  py     Val( 2p)     0.51650      -0.24082
   165    C   12  py     Ryd( 3p)     0.00164       0.50256
   166    C   12  pz     Val( 2p)     0.58827      -0.23235
   167    C   12  pz     Ryd( 3p)     0.00308       0.76699
   168    C   12  dxy    Ryd( 3d)     0.00024       2.08484
   169    C   12  dxz    Ryd( 3d)     0.00026       1.95961
   170    C   12  dyz    Ryd( 3d)     0.00031       2.09332
   171    C   12  dx2y2  Ryd( 3d)     0.00022       1.77243
   172    C   12  dz2    Ryd( 3d)     0.00034       2.21211

   173    C   13  S      Cor( 1S)     0.99943     -10.24906
   174    C   13  S      Val( 2S)     0.47665      -0.32583
   175    C   13  S      Ryd( 3S)     0.00091       0.40278
   176    C   13  px     Val( 2p)     0.48821      -0.26512
   177    C   13  px     Ryd( 3p)     0.00163       0.47664
   178    C   13  py     Val( 2p)     0.51901      -0.25203
   179    C   13  py     Ryd( 3p)     0.00219       0.54793
   180    C   13  pz     Val( 2p)     0.58670      -0.24365
   181    C   13  pz     Ryd( 3p)     0.00316       0.73445
   182    C   13  dxy    Ryd( 3d)     0.00024       2.08210
   183    C   13  dxz    Ryd( 3d)     0.00027       1.95716
   184    C   13  dyz    Ryd( 3d)     0.00032       2.11034
   185    C   13  dx2y2  Ryd( 3d)     0.00026       1.76603
   186    C   13  dz2    Ryd( 3d)     0.00031       2.21831

   187    O   14  S      Cor( 1S)     0.99990     -19.06370
   188    O   14  S      Val( 2S)     0.90864      -1.11127
   189    O   14  S      Ryd( 3S)     0.00096       1.33695
   190    O   14  px     Val( 2p)     0.85199      -0.43536
   191    O   14  px     Ryd( 3p)     0.00069       0.96213
   192    O   14  py     Val( 2p)     0.85599      -0.45199
   193    O   14  py     Ryd( 3p)     0.00036       0.91984
   194    O   14  pz     Val( 2p)     0.77706      -0.48550
   195    O   14  pz     Ryd( 3p)     0.00022       0.90930
   196    O   14  dxy    Ryd( 3d)     0.00022       2.53422
   197    O   14  dxz    Ryd( 3d)     0.00056       2.61347
   198    O   14  dyz    Ryd( 3d)     0.00051       2.88234
   199    O   14  dx2y2  Ryd( 3d)     0.00022       2.54684
   200    O   14  dz2    Ryd( 3d)     0.00065       2.84851

   201    O   15  S      Cor( 1S)     0.99990     -19.06370
   202    O   15  S      Val( 2S)     0.90864      -1.11127
   203    O   15  S      Ryd( 3S)     0.00096       1.33695
   204    O   15  px     Val( 2p)     0.85198      -0.43536
   205    O   15  px     Ryd( 3p)     0.00069       0.96213
   206    O   15  py     Val( 2p)     0.85599      -0.45199
   207    O   15  py     Ryd( 3p)     0.00036       0.91984
   208    O   15  pz     Val( 2p)     0.77706      -0.48550
   209    O   15  pz     Ryd( 3p)     0.00022       0.90930
   210    O   15  dxy    Ryd( 3d)     0.00022       2.53422
   211    O   15  dxz    Ryd( 3d)     0.00056       2.61347
   212    O   15  dyz    Ryd( 3d)     0.00051       2.88234
   213    O   15  dx2y2  Ryd( 3d)     0.00022       2.54684
   214    O   15  dz2    Ryd( 3d)     0.00065       2.84852

   215    C   16  S      Cor( 1S)     0.99942     -10.25674
   216    C   16  S      Val( 2S)     0.47527      -0.33190
   217    C   16  S      Ryd( 3S)     0.00084       0.40370
   218    C   16  px     Val( 2p)     0.53669      -0.25003
   219    C   16  px     Ryd( 3p)     0.00274       0.57603
   220    C   16  py     Val( 2p)     0.47021      -0.28122
   221    C   16  py     Ryd( 3p)     0.00101       0.43739
   222    C   16  pz     Val( 2p)     0.58958      -0.25277
   223    C   16  pz     Ryd( 3p)     0.00334       0.73372
   224    C   16  dxy    Ryd( 3d)     0.00025       1.95470
   225    C   16  dxz    Ryd( 3d)     0.00036       2.20699
   226    C   16  dyz    Ryd( 3d)     0.00022       1.84708
   227    C   16  dx2y2  Ryd( 3d)     0.00026       1.89511
   228    C   16  dz2    Ryd( 3d)     0.00032       2.21278

   229    C   17  S      Cor( 1S)     0.99947     -10.26088
   230    C   17  S      Val( 2S)     0.47596      -0.32936
   231    C   17  S      Ryd( 3S)     0.00083       0.40858
   232    C   17  px     Val( 2p)     0.52925      -0.24210
   233    C   17  px     Ryd( 3p)     0.00182       0.56137
   234    C   17  py     Val( 2p)     0.47188      -0.28005
   235    C   17  py     Ryd( 3p)     0.00074       0.41870
   236    C   17  pz     Val( 2p)     0.58083      -0.24398
   237    C   17  pz     Ryd( 3p)     0.00295       0.74629
   238    C   17  dxy    Ryd( 3d)     0.00024       1.94964
   239    C   17  dxz    Ryd( 3d)     0.00035       2.20875
   240    C   17  dyz    Ryd( 3d)     0.00021       1.83236
   241    C   17  dx2y2  Ryd( 3d)     0.00024       1.89293
   242    C   17  dz2    Ryd( 3d)     0.00032       2.21429

   243    H   18  S      Val( 1S)     0.36413      -0.07186
   244    H   18  S      Ryd( 2S)     0.00055       0.18301
   245    H   18  px     Ryd( 2p)     0.00013       1.84897
   246    H   18  py     Ryd( 2p)     0.00007       1.56837
   247    H   18  pz     Ryd( 2p)     0.00034       2.11906

   248    H   19  S      Val( 1S)     0.36138      -0.07181
   249    H   19  S      Ryd( 2S)     0.00098       0.20923
   250    H   19  px     Ryd( 2p)     0.00012       1.87442
   251    H   19  py     Ryd( 2p)     0.00010       1.58125
   252    H   19  pz     Ryd( 2p)     0.00033       2.11434

   253    H   20  S      Val( 1S)     0.36423      -0.06796
   254    H   20  S      Ryd( 2S)     0.00099       0.21256
   255    H   20  px     Ryd( 2p)     0.00008       1.66916
   256    H   20  py     Ryd( 2p)     0.00014       1.79295
   257    H   20  pz     Ryd( 2p)     0.00033       2.11567

   258    H   21  S      Val( 1S)     0.36909      -0.06230
   259    H   21  S      Ryd( 2S)     0.00068       0.18465
   260    H   21  px     Ryd( 2p)     0.00009       1.65854
   261    H   21  py     Ryd( 2p)     0.00010       1.75660
   262    H   21  pz     Ryd( 2p)     0.00034       2.12377

   263    H   22  S      Val( 1S)     0.37362      -0.07098
   264    H   22  S      Ryd( 2S)     0.00073       0.18076
   265    H   22  px     Ryd( 2p)     0.00020       1.76453
   266    H   22  py     Ryd( 2p)     0.00030       1.94205
   267    H   22  pz     Ryd( 2p)     0.00004       1.81252

   268    H   23  S      Val( 1S)     0.36909      -0.06230
   269    H   23  S      Ryd( 2S)     0.00068       0.18465
   270    H   23  px     Ryd( 2p)     0.00009       1.65854
   271    H   23  py     Ryd( 2p)     0.00010       1.75660
   272    H   23  pz     Ryd( 2p)     0.00034       2.12377

   273    H   24  S      Val( 1S)     0.36423      -0.06796
   274    H   24  S      Ryd( 2S)     0.00099       0.21256
   275    H   24  px     Ryd( 2p)     0.00008       1.66916
   276    H   24  py     Ryd( 2p)     0.00014       1.79295
   277    H   24  pz     Ryd( 2p)     0.00033       2.11567

   278    H   25  S      Val( 1S)     0.36138      -0.07181
   279    H   25  S      Ryd( 2S)     0.00098       0.20923
   280    H   25  px     Ryd( 2p)     0.00012       1.87442
   281    H   25  py     Ryd( 2p)     0.00010       1.58125
   282    H   25  pz     Ryd( 2p)     0.00033       2.11434

   283    H   26  S      Val( 1S)     0.36413      -0.07186
   284    H   26  S      Ryd( 2S)     0.00055       0.18302
   285    H   26  px     Ryd( 2p)     0.00013       1.84897
   286    H   26  py     Ryd( 2p)     0.00007       1.56838
   287    H   26  pz     Ryd( 2p)     0.00034       2.11906


 Summary of Natural Population Analysis:                  
                                                          
                                       Natural Population 
                Natural  -----------------------------------------------
    Atom  No    Charge         Core      Valence    Rydberg      Total
 -----------------------------------------------------------------------
      N    1   -0.01131      0.99979     2.50354    0.00797     3.51131
      C    2    0.12579      0.99960     1.85682    0.01779     2.87421
      C    3    0.04546      0.99939     1.94857    0.00659     2.95454
      C    4   -0.06510      0.99947     2.05792    0.00772     3.06510
      C    5   -0.08051      0.99942     2.07175    0.00934     3.08051
      C    6   -0.02685      0.99935     2.01268    0.01482     3.02685
      S    7    1.04088      4.99889     1.85564    0.10459     6.95912
      C    8   -0.01500      0.99934     2.00133    0.01433     3.01500
      C    9   -0.07930      0.99943     2.07058    0.00929     3.07930
      C   10   -0.08530      0.99948     2.07800    0.00781     3.08530
      C   11    0.06066      0.99947     1.93255    0.00731     2.93934
      C   12   -0.08530      0.99948     2.07800    0.00781     3.08530
      C   13   -0.07930      0.99943     2.07058    0.00929     3.07930
      O   14   -0.39796      0.99990     3.39368    0.00439     4.39796
      O   15   -0.39796      0.99990     3.39368    0.00439     4.39796
      C   16   -0.08051      0.99942     2.07175    0.00934     3.08051
      C   17   -0.06510      0.99947     2.05792    0.00772     3.06510
      H   18    0.13479      0.00000     0.36413    0.00108     0.36521
      H   19    0.13709      0.00000     0.36138    0.00153     0.36291
      H   20    0.13423      0.00000     0.36423    0.00154     0.36577
      H   21    0.12969      0.00000     0.36909    0.00122     0.37031
      H   22    0.12512      0.00000     0.37362    0.00127     0.37488
      H   23    0.12969      0.00000     0.36909    0.00122     0.37031
      H   24    0.13423      0.00000     0.36423    0.00154     0.36577
      H   25    0.13709      0.00000     0.36138    0.00153     0.36291
      H   26    0.13479      0.00000     0.36413    0.00108     0.36521
 =======================================================================
   * Total *    1.00000     20.99122    40.74627    0.26251    62.00000

                                 Natural Population      
 --------------------------------------------------------
   Core                      20.99122 ( 99.9582% of  21)
   Valence                   40.74627 ( 99.3811% of  41)
   Natural Minimal Basis     61.73749 ( 99.5766% of  62)
   Natural Rydberg Basis      0.26251 (  0.4234% of  62)
 --------------------------------------------------------

    Atom  No          Natural Electron Configuration
 ----------------------------------------------------------------------------
      N    1      [core]2S( 0.80)2p( 1.71)
      C    2      [core]2S( 0.40)2p( 1.45)3p( 0.01)
      C    3      [core]2S( 0.44)2p( 1.51)
      C    4      [core]2S( 0.48)2p( 1.58)3p( 0.01)
      C    5      [core]2S( 0.48)2p( 1.60)3p( 0.01)
      C    6      [core]2S( 0.48)2p( 1.53)3p( 0.01)
      S    7      [core]3S( 0.54)3p( 1.32)3d( 0.08)4p( 0.02)
      C    8      [core]2S( 0.48)2p( 1.52)3p( 0.01)
      C    9      [core]2S( 0.48)2p( 1.59)3p( 0.01)
      C   10      [core]2S( 0.48)2p( 1.60)3p( 0.01)
      C   11      [core]2S( 0.48)2p( 1.45)3p( 0.01)
      C   12      [core]2S( 0.48)2p( 1.60)3p( 0.01)
      C   13      [core]2S( 0.48)2p( 1.59)3p( 0.01)
      O   14      [core]2S( 0.91)2p( 2.49)
      O   15      [core]2S( 0.91)2p( 2.49)
      C   16      [core]2S( 0.48)2p( 1.60)3p( 0.01)
      C   17      [core]2S( 0.48)2p( 1.58)3p( 0.01)
      H   18            1S( 0.36)
      H   19            1S( 0.36)
      H   20            1S( 0.36)
      H   21            1S( 0.37)
      H   22            1S( 0.37)
      H   23            1S( 0.37)
      H   24            1S( 0.36)
      H   25            1S( 0.36)
      H   26            1S( 0.36)


 NATURAL BOND ORBITAL ANALYSIS, beta spin orbitals:

    The hybrids on atom 14 are linearly dependent.  An eigenvalue (  0.000062)
    of the hybrid overlap matrix is too small (<0.00010).

    PRJTHR will be raised from  0.200 to 0.250 and the NBO search repeated.


                       Occupancies       Lewis Structure    Low   High
           Occ.    -------------------  -----------------   occ   occ
  Cycle   Thresh.   Lewis   Non-Lewis     CR  BD  3C  LP    (L)   (NL)   Dev
 =============================================================================
   1(1)    0.90    57.79161   4.20839     21  32   0   9     7      0    0.04

    The hybrids on atom 14 are linearly dependent.  An eigenvalue (  0.000059)
    of the hybrid overlap matrix is too small (<0.00010).

    PRJTHR will be raised from  0.250 to 0.300 and the NBO search repeated.


    The hybrids on atom 14 are linearly dependent.  An eigenvalue (  0.000059)
    of the hybrid overlap matrix is too small (<0.00010).

    PRJTHR will be raised from  0.300 to 0.350 and the NBO search repeated.


    The hybrids on atom 14 are linearly dependent.  An eigenvalue (  0.000059)
    of the hybrid overlap matrix is too small (<0.00010).

    PRJTHR will be raised from  0.350 to 0.400 and the NBO search repeated.


    The hybrids on atom 14 are linearly dependent.  An eigenvalue (  0.000059)
    of the hybrid overlap matrix is too small (<0.00010).

    PRJTHR will be raised from  0.400 to 0.450 and the NBO search repeated.


    The hybrids on atom 14 are linearly dependent.  An eigenvalue (  0.000059)
    of the hybrid overlap matrix is too small (<0.00010).

    PRJTHR will be raised from  0.450 to 0.500 and the NBO search repeated.

   2(2)    0.90    57.24085   4.75915     21  30   0  11     9      0    0.21
   3(3)    0.90    57.26345   4.73655     21  30   0  11     9      0    0.32
   4(4)    0.90    57.26345   4.73655     21  30   0  11     9      0    0.32
   5(5)    0.90    56.88080   5.11920     21  32   0   9    11      0    0.21
   6(6)    0.90    57.26345   4.73655     21  30   0  11     9      0    0.32
   7(7)    0.90    57.26345   4.73655     21  30   0  11     9      0    0.32
   8(8)    0.90    56.88080   5.11920     21  32   0   9    11      0    0.21
   9(9)    0.90    57.26345   4.73655     21  30   0  11     9      0    0.32
  10(1)    0.80    59.71982   2.28018     21  33   0   8     1      0    0.05
  11(2)    0.80    59.71982   2.28018     21  33   0   8     1      0    0.05
  12(1)    0.70    58.96431   3.03569     21  33   0   8     2      0    0.32
  13(2)    0.70    59.60594   2.39406     21  33   0   8     1      0    0.05
  14(3)    0.70    58.96431   3.03569     21  33   0   8     2      0    0.32
  15(4)    0.70    59.60594   2.39406     21  33   0   8     1      0    0.05
  16(1)    0.60    55.84170   6.15830     21  24   0  17     0      1    0.32
  17(2)    0.60    55.84170   6.15830     21  24   0  17     0      1    0.32
  18(1)    0.50    49.89334  12.10666     21  14   0  27     0     10    0.39
  19(2)    0.50    49.89334  12.10666     21  14   0  27     0     10    0.39
  20(1)    0.80    59.71982   2.28018     21  33   0   8     1      0    0.05
 -----------------------------------------------------------------------------

 Structure accepted: RESONANCE keyword permits strongly delocalized structure

 --------------------------------------------------------
   Core                     20.99124 ( 99.958% of  21)
   Valence Lewis            38.72858 ( 94.460% of  41)
  ==================       ============================
   Total Lewis              59.71982 ( 96.322% of  62)
  -----------------------------------------------------
   Valence non-Lewis         2.06243 (  3.327% of  62)
   Rydberg non-Lewis         0.21775 (  0.351% of  62)
  ==================       ============================
   Total non-Lewis           2.28018 (  3.678% of  62)
 --------------------------------------------------------


       (Occupancy)   Bond orbital/ Coefficients/ Hybrids
 ---------------------------------------------------------------------------------
     1. (0.99754) BD ( 1) N   1 - C   2  
                ( 58.12%)   0.7624* N   1 s( 46.79%)p 1.14( 53.11%)d 0.00(  0.10%)
                                            0.0000 -0.6811  0.0628  0.6592 -0.0160
                                           -0.3102  0.0076 -0.0000  0.0000  0.0215
                                            0.0000 -0.0000 -0.0179  0.0150
                ( 41.88%)   0.6472* C   2 s( 46.68%)p 1.14( 53.25%)d 0.00(  0.07%)
                                            0.0001 -0.6819  0.0413 -0.6587 -0.0567
                                            0.3078  0.0265  0.0000  0.0000  0.0182
                                            0.0000 -0.0000 -0.0151  0.0130
     2. (0.99338) BD ( 2) N   1 - C   2  
                ( 52.45%)   0.7242* N   1 s(  0.00%)p 1.00( 99.76%)d 0.00(  0.24%)
                                            0.0000 -0.0000  0.0000  0.0000 -0.0000
                                            0.0000 -0.0000  0.9988 -0.0102  0.0000
                                           -0.0440  0.0206 -0.0000  0.0000
                ( 47.55%)   0.6896* C   2 s(  0.00%)p 1.00( 99.84%)d 0.00(  0.16%)
                                            0.0000  0.0000  0.0000  0.0000 -0.0000
                                            0.0000 -0.0000  0.9989 -0.0254  0.0000
                                            0.0359 -0.0171  0.0000 -0.0000
     3. (0.87997) BD ( 3) N   1 - C   2  
                ( 46.44%)   0.6815* N   1 s(  0.00%)p 1.00( 99.76%)d 0.00(  0.24%)
                                           -0.0000  0.0001  0.0001  0.4253 -0.0049
                                            0.9036 -0.0106 -0.0000  0.0000 -0.0312
                                            0.0000  0.0000 -0.0375  0.0001
                ( 53.56%)   0.7318* C   2 s(  0.00%)p 1.00( 99.92%)d 0.00(  0.08%)
                                            0.0000 -0.0005 -0.0010  0.4236 -0.0036
                                            0.9054 -0.0081 -0.0000  0.0000  0.0181
                                           -0.0000 -0.0000  0.0220  0.0002
     4. (0.98918) BD ( 1) C   2 - C   3  
                ( 48.24%)   0.6945* C   2 s( 53.15%)p 0.88( 46.81%)d 0.00(  0.05%)
                                            0.0002  0.7282  0.0344 -0.6192  0.0202
                                            0.2901 -0.0092  0.0000  0.0000 -0.0139
                                           -0.0000  0.0000  0.0118 -0.0118
                ( 51.76%)   0.7195* C   3 s( 29.68%)p 2.37( 70.26%)d 0.00(  0.06%)
                                           -0.0001  0.5448  0.0021  0.7602 -0.0093
                                           -0.3530  0.0043  0.0000  0.0000 -0.0169
                                            0.0000  0.0000  0.0141 -0.0098
     5. (0.98396) BD ( 1) C   3 - C   4  
                ( 51.83%)   0.7199* C   3 s( 35.11%)p 1.85( 64.85%)d 0.00(  0.04%)
                                           -0.0002  0.5926  0.0021 -0.3494  0.0197
                                            0.1614 -0.0089  0.7069  0.0104 -0.0053
                                           -0.0110  0.0050  0.0045  0.0143
                ( 48.17%)   0.6940* C   4 s( 34.34%)p 1.91( 65.60%)d 0.00(  0.05%)
                                            0.0002  0.5859  0.0116  0.3806  0.0248
                                           -0.1847 -0.0112 -0.6901  0.0100 -0.0046
                                           -0.0139  0.0069  0.0037  0.0162
     6. (0.98396) BD ( 1) C   3 - C  17  
                ( 51.83%)   0.7199* C   3 s( 35.11%)p 1.85( 64.85%)d 0.00(  0.04%)
                                           -0.0002  0.5926  0.0021 -0.3494  0.0197
                                            0.1614 -0.0089 -0.7069 -0.0104 -0.0053
                                            0.0110 -0.0050  0.0045  0.0143
                ( 48.17%)   0.6940* C  17 s( 34.34%)p 1.91( 65.60%)d 0.00(  0.05%)
                                            0.0002  0.5859  0.0116  0.3806  0.0248
                                           -0.1847 -0.0112  0.6901 -0.0100 -0.0046
                                            0.0139 -0.0069  0.0037  0.0162
     7. (0.98656) BD ( 1) C   4 - C   5  
                ( 49.67%)   0.7048* C   4 s( 35.80%)p 1.79( 64.15%)d 0.00(  0.05%)
                                            0.0000  0.5982  0.0093 -0.7246 -0.0033
                                            0.3383  0.0023  0.0182  0.0411 -0.0143
                                            0.0029 -0.0014  0.0126 -0.0096
                ( 50.33%)   0.7094* C   5 s( 35.89%)p 1.78( 64.06%)d 0.00(  0.04%)
                                           -0.0000  0.5990  0.0098  0.7252  0.0031
                                           -0.3352 -0.0013  0.0214  0.0426 -0.0144
                                           -0.0034  0.0017  0.0120 -0.0089
     8. (0.82531) BD ( 2) C   4 - C   5  
                ( 50.26%)   0.7089* C   4 s(  0.00%)p 1.00( 99.94%)d 0.00(  0.06%)
                                           -0.0000 -0.0024  0.0027  0.4210 -0.0024
                                            0.9066 -0.0035 -0.0125 -0.0007 -0.0136
                                           -0.0056 -0.0131 -0.0155  0.0003
                ( 49.74%)   0.7053* C   5 s(  0.00%)p 1.00( 99.93%)d 0.00(  0.06%)
                                            0.0000 -0.0039  0.0055  0.4223 -0.0040
                                            0.9059 -0.0038 -0.0170  0.0001  0.0129
                                           -0.0063 -0.0130  0.0162  0.0005
     9. (0.98882) BD ( 1) C   4 - H  18  
                ( 63.52%)   0.7970* C   4 s( 29.77%)p 2.36( 70.20%)d 0.00(  0.03%)
                                           -0.0003  0.5454 -0.0152  0.3891 -0.0093
                                           -0.1692  0.0049  0.7224 -0.0036 -0.0043
                                            0.0111 -0.0050  0.0036  0.0101
                ( 36.48%)   0.6040* H  18 s( 99.89%)p 0.00(  0.11%)
                                            0.9995 -0.0017 -0.0151  0.0061 -0.0284
    10. (0.98792) BD ( 1) C   5 - C   6  
                ( 48.81%)   0.6986* C   5 s( 34.37%)p 1.91( 65.57%)d 0.00(  0.06%)
                                            0.0001  0.5861  0.0131 -0.3860 -0.0243
                                            0.1694  0.0131 -0.6908  0.0100 -0.0049
                                            0.0145 -0.0061  0.0048  0.0161
                ( 51.19%)   0.7155* C   6 s( 38.28%)p 1.61( 61.68%)d 0.00(  0.04%)
                                           -0.0001  0.6184  0.0192  0.3171 -0.0037
                                           -0.1278  0.0040  0.7063  0.0303 -0.0047
                                            0.0117 -0.0059  0.0050  0.0146
    11. (0.98757) BD ( 1) C   5 - H  19  
                ( 63.87%)   0.7992* C   5 s( 29.65%)p 2.37( 70.32%)d 0.00(  0.03%)
                                           -0.0003  0.5443 -0.0166 -0.3811  0.0148
                                            0.1936 -0.0030  0.7213 -0.0037 -0.0046
                                           -0.0110  0.0051  0.0041  0.0089
                ( 36.13%)   0.6011* H  19 s( 99.89%)p 0.00(  0.11%)
                                            0.9995 -0.0030  0.0138 -0.0098 -0.0282
    12. (0.98155) BD ( 1) C   6 - S   7  
                ( 52.67%)   0.7258* C   6 s( 23.44%)p 3.26( 76.49%)d 0.00(  0.07%)
                                            0.0000 -0.4838  0.0190  0.8088 -0.0458
                                           -0.3295  0.0064  0.0000 -0.0000  0.0163
                                           -0.0000  0.0000 -0.0153  0.0124
                ( 47.33%)   0.6879* S   7 s( 23.24%)p 3.24( 75.37%)d 0.06(  1.39%)
                                           -0.0000 -0.0004 -0.4808 -0.0355  0.0002
                                           -0.8022 -0.0128 -0.0001  0.3315 -0.0082
                                            0.0000 -0.0000  0.0000  0.0803 -0.0000
                                            0.0000 -0.0547  0.0668
    13. (0.98792) BD ( 1) C   6 - C  16  
                ( 51.19%)   0.7155* C   6 s( 38.28%)p 1.61( 61.68%)d 0.00(  0.04%)
                                           -0.0001  0.6184  0.0192  0.3171 -0.0037
                                           -0.1278  0.0040 -0.7063 -0.0303 -0.0047
                                           -0.0117  0.0059  0.0050  0.0146
                ( 48.81%)   0.6986* C  16 s( 34.37%)p 1.91( 65.57%)d 0.00(  0.06%)
                                            0.0001  0.5861  0.0131 -0.3860 -0.0243
                                            0.1694  0.0131  0.6908 -0.0100 -0.0049
                                           -0.0145  0.0061  0.0048  0.0161
    14. (0.98147) BD ( 1) S   7 - C   8  
                ( 47.98%)   0.6927* S   7 s( 23.89%)p 3.13( 74.74%)d 0.06(  1.37%)
                                            0.0000  0.0004  0.4875  0.0360  0.0002
                                           -0.5599 -0.0156  0.0002 -0.6585  0.0017
                                           -0.0000  0.0000  0.0000  0.0901 -0.0000
                                           -0.0000 -0.0334 -0.0666
                ( 52.02%)   0.7212* C   8 s( 23.25%)p 3.30( 76.68%)d 0.00(  0.07%)
                                           -0.0000  0.4819 -0.0183  0.5731 -0.0366
                                            0.6606 -0.0252 -0.0000  0.0000  0.0227
                                           -0.0000 -0.0000 -0.0044 -0.0128
    15. (0.99370) BD ( 1) S   7 - O  14  
                ( 35.39%)   0.5949* S   7 s( 26.59%)p 2.72( 72.23%)d 0.04(  1.18%)
                                            0.0000 -0.0001  0.5140 -0.0412 -0.0000
                                           -0.1086 -0.0099  0.0000  0.4631  0.0435
                                           -0.0001  0.7011  0.0499 -0.0052 -0.0172
                                            0.0750 -0.0103  0.0758
                ( 64.61%)   0.8038* O  14 s( 25.24%)p 2.96( 74.68%)d 0.00(  0.08%)
                                           -0.0000  0.5019 -0.0215  0.0830  0.0001
                                           -0.4003 -0.0011 -0.7613 -0.0112 -0.0025
                                           -0.0044  0.0201 -0.0054  0.0179
    16. (0.99370) BD ( 1) S   7 - O  15  
                ( 35.39%)   0.5949* S   7 s( 26.59%)p 2.72( 72.23%)d 0.04(  1.18%)
                                            0.0000 -0.0001  0.5140 -0.0412 -0.0000
                                           -0.1086 -0.0099  0.0000  0.4631  0.0435
                                            0.0001 -0.7011 -0.0499 -0.0052  0.0172
                                           -0.0750 -0.0103  0.0758
                ( 64.61%)   0.8038* O  15 s( 25.24%)p 2.96( 74.68%)d 0.00(  0.08%)
                                           -0.0000  0.5019 -0.0215  0.0830  0.0001
                                           -0.4003 -0.0011  0.7613  0.0112 -0.0025
                                            0.0044 -0.0201 -0.0054  0.0179
    17. (0.98778) BD ( 1) C   8 - C   9  
                ( 51.37%)   0.7167* C   8 s( 38.37%)p 1.60( 61.58%)d 0.00(  0.04%)
                                           -0.0001  0.6192  0.0188 -0.2238  0.0007
                                           -0.2567  0.0046  0.7064  0.0291  0.0068
                                           -0.0072 -0.0102 -0.0010  0.0152
                ( 48.63%)   0.6973* C   9 s( 34.21%)p 1.92( 65.73%)d 0.00(  0.06%)
                                            0.0001  0.5847  0.0140  0.2647  0.0152
                                            0.3303  0.0226 -0.6909  0.0088  0.0071
                                           -0.0103 -0.0125 -0.0014  0.0160
    18. (0.98778) BD ( 1) C   8 - C  13  
                ( 51.37%)   0.7167* C   8 s( 38.37%)p 1.60( 61.58%)d 0.00(  0.04%)
                                           -0.0001  0.6192  0.0188 -0.2238  0.0007
                                           -0.2567  0.0046 -0.7064 -0.0291  0.0068
                                            0.0072  0.0102 -0.0010  0.0152
                ( 48.63%)   0.6973* C  13 s( 34.21%)p 1.92( 65.73%)d 0.00(  0.06%)
                                            0.0001  0.5847  0.0140  0.2647  0.0152
                                            0.3304  0.0226  0.6909 -0.0088  0.0071
                                            0.0103  0.0125 -0.0014  0.0160
    19. (0.98722) BD ( 1) C   9 - C  10  
                ( 50.73%)   0.7123* C   9 s( 36.06%)p 1.77( 63.90%)d 0.00(  0.04%)
                                           -0.0001  0.6004  0.0094 -0.4885 -0.0027
                                           -0.6310 -0.0034  0.0197  0.0418  0.0179
                                            0.0023  0.0032 -0.0048 -0.0087
                ( 49.27%)   0.7019* C  10 s( 35.29%)p 1.83( 64.66%)d 0.00(  0.05%)
                                            0.0001  0.5940  0.0079  0.4914  0.0040
                                            0.6347  0.0062  0.0243  0.0401  0.0188
                                           -0.0016 -0.0023 -0.0043 -0.0095
    20. (0.82960) BD ( 2) C   9 - C  10  
                ( 49.12%)   0.7009* C   9 s(  0.01%)p 1.00( 99.93%)d 0.00(  0.06%)
                                           -0.0000  0.0038 -0.0061  0.7923 -0.0076
                                           -0.6093  0.0033  0.0152 -0.0001 -0.0057
                                           -0.0113  0.0084 -0.0194 -0.0005
                ( 50.88%)   0.7133* C  10 s(  0.00%)p 1.00( 99.94%)d 0.00(  0.06%)
                                            0.0000  0.0012 -0.0028  0.7896 -0.0073
                                           -0.6129  0.0049  0.0116  0.0006  0.0046
                                           -0.0112  0.0093  0.0194 -0.0003
    21. (0.98826) BD ( 1) C   9 - H  20  
                ( 63.61%)   0.7975* C   9 s( 29.65%)p 2.37( 70.32%)d 0.00(  0.03%)
                                           -0.0003  0.5443 -0.0165  0.2500 -0.0122
                                            0.3468 -0.0097  0.7212 -0.0026  0.0061
                                            0.0078  0.0099 -0.0014  0.0088
                ( 36.39%)   0.6033* H  20 s( 99.89%)p 0.00(  0.11%)
                                            0.9995 -0.0029 -0.0075 -0.0148 -0.0281
    22. (0.99019) BD ( 1) C  10 - C  11  
                ( 50.20%)   0.7086* C  10 s( 35.13%)p 1.84( 64.82%)d 0.00(  0.05%)
                                            0.0000  0.5926  0.0099 -0.2505 -0.0255
                                           -0.3346 -0.0322 -0.6868  0.0106  0.0049
                                            0.0087  0.0119 -0.0014  0.0166
                ( 49.80%)   0.7057* C  11 s( 35.38%)p 1.83( 64.57%)d 0.00(  0.05%)
                                            0.0000  0.5947  0.0097  0.2358 -0.0181
                                            0.2992 -0.0228  0.7064  0.0270  0.0083
                                            0.0107  0.0135 -0.0020  0.0130
    23. (0.98923) BD ( 1) C  10 - H  21  
                ( 63.07%)   0.7942* C  10 s( 29.48%)p 2.39( 70.49%)d 0.00(  0.03%)
                                           -0.0003  0.5428 -0.0138 -0.2666  0.0028
                                           -0.3286  0.0045  0.7251 -0.0088  0.0048
                                           -0.0073 -0.0092 -0.0013  0.0102
                ( 36.93%)   0.6077* H  21 s( 99.90%)p 0.00(  0.10%)
                                            0.9995 -0.0022  0.0105  0.0121 -0.0278
    24. (0.99019) BD ( 1) C  11 - C  12  
                ( 49.80%)   0.7057* C  11 s( 35.38%)p 1.83( 64.57%)d 0.00(  0.05%)
                                            0.0000  0.5947  0.0097  0.2358 -0.0181
                                            0.2992 -0.0228 -0.7064 -0.0270  0.0083
                                           -0.0107 -0.0135 -0.0020  0.0130
                ( 50.20%)   0.7086* C  12 s( 35.13%)p 1.84( 64.82%)d 0.00(  0.05%)
                                            0.0000  0.5926  0.0099 -0.2505 -0.0255
                                           -0.3346 -0.0322  0.6868 -0.0106  0.0049
                                           -0.0087 -0.0119 -0.0014  0.0166
    25. (0.98963) BD ( 1) C  11 - H  22  
                ( 62.61%)   0.7913* C  11 s( 29.14%)p 2.43( 70.82%)d 0.00(  0.03%)
                                            0.0003 -0.5397  0.0117  0.5189 -0.0067
                                            0.6625 -0.0089 -0.0000  0.0000 -0.0158
                                            0.0000  0.0000  0.0041  0.0069
                ( 37.39%)   0.6115* H  22 s( 99.89%)p 0.00(  0.11%)
                                           -0.9995  0.0015 -0.0202 -0.0256  0.0000
    26. (0.98722) BD ( 1) C  12 - C  13  
                ( 49.27%)   0.7019* C  12 s( 35.29%)p 1.83( 64.66%)d 0.00(  0.05%)
                                           -0.0001 -0.5940 -0.0079 -0.4914 -0.0040
                                           -0.6347 -0.0062  0.0243  0.0401 -0.0188
                                           -0.0016 -0.0023  0.0043  0.0095
                ( 50.73%)   0.7123* C  13 s( 36.06%)p 1.77( 63.90%)d 0.00(  0.04%)
                                            0.0001 -0.6004 -0.0094  0.4885  0.0027
                                            0.6310  0.0034  0.0197  0.0418 -0.0179
                                            0.0023  0.0032  0.0048  0.0087
    27. (0.82960) BD ( 2) C  12 - C  13  
                ( 50.88%)   0.7133* C  12 s(  0.00%)p 1.00( 99.94%)d 0.00(  0.06%)
                                            0.0000  0.0012 -0.0028  0.7896 -0.0073
                                           -0.6129  0.0049 -0.0116 -0.0006  0.0046
                                            0.0112 -0.0093  0.0194 -0.0003
                ( 49.12%)   0.7009* C  13 s(  0.01%)p 1.00( 99.93%)d 0.00(  0.06%)
                                           -0.0000  0.0038 -0.0061  0.7923 -0.0076
                                           -0.6093  0.0033 -0.0152  0.0001 -0.0057
                                            0.0113 -0.0084 -0.0194 -0.0005
    28. (0.98923) BD ( 1) C  12 - H  23  
                ( 63.07%)   0.7942* C  12 s( 29.48%)p 2.39( 70.49%)d 0.00(  0.03%)
                                            0.0003 -0.5428  0.0138  0.2666 -0.0028
                                            0.3286 -0.0045  0.7251 -0.0088 -0.0048
                                           -0.0073 -0.0092  0.0013 -0.0102
                ( 36.93%)   0.6077* H  23 s( 99.90%)p 0.00(  0.10%)
                                           -0.9995  0.0022 -0.0105 -0.0121 -0.0278
    29. (0.98826) BD ( 1) C  13 - H  24  
                ( 63.61%)   0.7975* C  13 s( 29.65%)p 2.37( 70.32%)d 0.00(  0.03%)
                                            0.0003 -0.5443  0.0165 -0.2500  0.0122
                                           -0.3468  0.0097  0.7212 -0.0026 -0.0061
                                            0.0078  0.0099  0.0014 -0.0088
                ( 36.39%)   0.6033* H  24 s( 99.89%)p 0.00(  0.11%)
                                           -0.9995  0.0029  0.0075  0.0148 -0.0281
    30. (0.98656) BD ( 1) C  16 - C  17  
                ( 50.33%)   0.7094* C  16 s( 35.89%)p 1.78( 64.06%)d 0.00(  0.04%)
                                           -0.0000  0.5990  0.0098  0.7252  0.0031
                                           -0.3352 -0.0013 -0.0214 -0.0426 -0.0144
                                            0.0034 -0.0017  0.0120 -0.0089
                ( 49.67%)   0.7048* C  17 s( 35.80%)p 1.79( 64.15%)d 0.00(  0.05%)
                                            0.0000  0.5982  0.0093 -0.7246 -0.0033
                                            0.3383  0.0023 -0.0182 -0.0411 -0.0143
                                           -0.0029  0.0014  0.0126 -0.0096
    31. (0.82531) BD ( 2) C  16 - C  17  
                ( 49.74%)   0.7053* C  16 s(  0.00%)p 1.00( 99.93%)d 0.00(  0.06%)
                                            0.0000 -0.0039  0.0055  0.4223 -0.0040
                                            0.9059 -0.0038  0.0169 -0.0001  0.0129
                                            0.0063  0.0130  0.0162  0.0005
                ( 50.26%)   0.7089* C  17 s(  0.00%)p 1.00( 99.94%)d 0.00(  0.06%)
                                           -0.0000 -0.0024  0.0027  0.4210 -0.0024
                                            0.9066 -0.0035  0.0125  0.0007 -0.0136
                                            0.0056  0.0131 -0.0155  0.0003
    32. (0.98757) BD ( 1) C  16 - H  25  
                ( 63.87%)   0.7992* C  16 s( 29.65%)p 2.37( 70.32%)d 0.00(  0.03%)
                                            0.0003 -0.5443  0.0166  0.3811 -0.0148
                                           -0.1936  0.0030  0.7213 -0.0037  0.0046
                                           -0.0110  0.0051 -0.0041 -0.0089
                ( 36.13%)   0.6011* H  25 s( 99.89%)p 0.00(  0.11%)
                                           -0.9995  0.0030 -0.0138  0.0098 -0.0282
    33. (0.98882) BD ( 1) C  17 - H  26  
                ( 63.52%)   0.7970* C  17 s( 29.77%)p 2.36( 70.20%)d 0.00(  0.03%)
                                            0.0003 -0.5454  0.0152 -0.3891  0.0093
                                            0.1692 -0.0049  0.7224 -0.0036  0.0043
                                            0.0111 -0.0050 -0.0036 -0.0101
                ( 36.48%)   0.6040* H  26 s( 99.89%)p 0.00(  0.11%)
                                           -0.9995  0.0017  0.0151 -0.0061 -0.0284
    34. (0.99979) CR ( 1) N   1           s(100.00%)p 0.00(  0.00%)
                                            1.0000 -0.0005 -0.0000 -0.0004 -0.0000
                                            0.0002  0.0000  0.0000  0.0000 -0.0000
                                           -0.0000  0.0000  0.0000 -0.0000
    35. (0.99960) CR ( 1) C   2           s(100.00%)p 0.00(  0.00%)
                                            1.0000 -0.0000 -0.0000  0.0002  0.0000
                                           -0.0001 -0.0000 -0.0000 -0.0000 -0.0000
                                           -0.0000  0.0000 -0.0000  0.0000
    36. (0.99938) CR ( 1) C   3           s(100.00%)
                                            1.0000  0.0003  0.0000 -0.0001  0.0000
                                            0.0000 -0.0000 -0.0000  0.0000 -0.0000
                                            0.0000  0.0000  0.0000  0.0000
    37. (0.99947) CR ( 1) C   4           s(100.00%)p 0.00(  0.00%)
                                            1.0000  0.0000 -0.0000  0.0001 -0.0000
                                           -0.0000  0.0000  0.0003 -0.0000 -0.0000
                                            0.0000 -0.0000 -0.0000  0.0000
    38. (0.99943) CR ( 1) C   5           s(100.00%)p 0.00(  0.00%)
                                            1.0000  0.0001 -0.0000 -0.0001  0.0000
                                            0.0000 -0.0000  0.0003 -0.0000 -0.0000
                                           -0.0000  0.0000  0.0000  0.0000
    39. (0.99935) CR ( 1) C   6           s(100.00%)
                                            1.0000  0.0002  0.0000  0.0000  0.0000
                                           -0.0000  0.0000  0.0000  0.0000 -0.0000
                                            0.0000  0.0000  0.0000  0.0000
    40. (1.00000) CR ( 1) S   7           s(100.00%)
                                            1.0000 -0.0000 -0.0000 -0.0000  0.0000
                                           -0.0000  0.0000 -0.0000  0.0000 -0.0000
                                            0.0000 -0.0000  0.0000 -0.0000 -0.0000
                                            0.0000 -0.0000  0.0000
    41. (0.99915) CR ( 2) S   7           s(100.00%)p 0.00(  0.00%)
                                           -0.0000  1.0000 -0.0003 -0.0000  0.0000
                                           -0.0001 -0.0000 -0.0000  0.0004  0.0000
                                            0.0000 -0.0000 -0.0000 -0.0000 -0.0000
                                            0.0000 -0.0000  0.0001
    42. (0.99991) CR ( 3) S   7           s(  0.00%)p 1.00(100.00%)
                                            0.0000  0.0000  0.0000  0.0000  1.0000
                                            0.0003  0.0000 -0.0000  0.0000  0.0000
                                           -0.0000 -0.0000 -0.0000 -0.0000  0.0000
                                            0.0000  0.0000 -0.0000
    43. (0.99992) CR ( 4) S   7           s(  0.00%)p 1.00(100.00%)
                                            0.0000  0.0000  0.0001  0.0000  0.0000
                                           -0.0000 -0.0000 -1.0000 -0.0001  0.0000
                                           -0.0000 -0.0000 -0.0000  0.0000 -0.0000
                                           -0.0000 -0.0000 -0.0000
    44. (0.99991) CR ( 5) S   7           s(  0.00%)p 1.00(100.00%)
                                            0.0000  0.0000  0.0000  0.0000 -0.0000
                                            0.0000 -0.0000  0.0000  0.0000  0.0000
                                            1.0000  0.0001  0.0000 -0.0000 -0.0000
                                            0.0000 -0.0000 -0.0000
    45. (0.99934) CR ( 1) C   8           s(100.00%)
                                            1.0000  0.0002  0.0000 -0.0000 -0.0000
                                           -0.0001  0.0000  0.0000 -0.0000  0.0000
                                           -0.0000  0.0000 -0.0000  0.0000
    46. (0.99943) CR ( 1) C   9           s(100.00%)p 0.00(  0.00%)
                                            1.0000  0.0002 -0.0000  0.0000 -0.0000
                                            0.0000 -0.0000  0.0003  0.0000  0.0000
                                            0.0000  0.0000 -0.0000  0.0000
    47. (0.99948) CR ( 1) C  10           s(100.00%)p 0.00(  0.00%)
                                            1.0000  0.0001 -0.0000 -0.0001  0.0000
                                           -0.0001  0.0000  0.0002 -0.0000 -0.0000
                                           -0.0000 -0.0000 -0.0000  0.0000
    48. (0.99948) CR ( 1) C  11           s(100.00%)p 0.00(  0.00%)
                                            1.0000  0.0001 -0.0000 -0.0002  0.0000
                                           -0.0002  0.0000  0.0000 -0.0000  0.0000
                                           -0.0000 -0.0000 -0.0000 -0.0000
    49. (0.99948) CR ( 1) C  12           s(100.00%)p 0.00(  0.00%)
                                            1.0000  0.0001 -0.0000 -0.0001  0.0000
                                           -0.0001  0.0000 -0.0002  0.0000 -0.0000
                                            0.0000  0.0000 -0.0000  0.0000
    50. (0.99943) CR ( 1) C  13           s(100.00%)p 0.00(  0.00%)
                                            1.0000  0.0002 -0.0000  0.0000 -0.0000
                                            0.0000 -0.0000 -0.0003 -0.0000  0.0000
                                           -0.0000 -0.0000 -0.0000  0.0000
    51. (0.99990) CR ( 1) O  14           s(100.00%)p 0.00(  0.00%)
                                            1.0000 -0.0002 -0.0000 -0.0000  0.0000
                                            0.0001 -0.0000 -0.0003 -0.0000  0.0000
                                            0.0000 -0.0000  0.0000  0.0000
    52. (0.99990) CR ( 1) O  15           s(100.00%)p 0.00(  0.00%)
                                            1.0000 -0.0002 -0.0000 -0.0000  0.0000
                                            0.0001 -0.0000  0.0003  0.0000  0.0000
                                           -0.0000  0.0000  0.0000  0.0000
    53. (0.99943) CR ( 1) C  16           s(100.00%)p 0.00(  0.00%)
                                            1.0000  0.0001 -0.0000 -0.0001  0.0000
                                            0.0000 -0.0000 -0.0003  0.0000 -0.0000
                                            0.0000 -0.0000  0.0000  0.0000
    54. (0.99947) CR ( 1) C  17           s(100.00%)p 0.00(  0.00%)
                                            1.0000  0.0000 -0.0000  0.0001 -0.0000
                                           -0.0000  0.0000 -0.0003  0.0000 -0.0000
                                           -0.0000  0.0000 -0.0000  0.0000
    55. (0.98643) LP ( 1) N   1           s( 53.58%)p 0.87( 46.40%)d 0.00(  0.02%)
                                            0.0007  0.7312  0.0332  0.6159  0.0229
                                           -0.2900 -0.0110 -0.0000 -0.0000  0.0102
                                            0.0000 -0.0000 -0.0085  0.0086
    56. (0.39708) LP*( 1) C   3           s(  0.00%)p 1.00(100.00%)d 0.00(  0.00%)
                                            0.0000  0.0010  0.0012  0.4205  0.0060
                                            0.9072  0.0130 -0.0000 -0.0000 -0.0018
                                            0.0000 -0.0000 -0.0017 -0.0003
    57. (0.42207) LP ( 1) C   6           s(  0.01%)p99.99( 99.98%)d 0.49(  0.01%)
                                            0.0000 -0.0018  0.0111  0.3760 -0.0022
                                            0.9265  0.0064 -0.0000 -0.0000  0.0026
                                           -0.0000  0.0000  0.0074 -0.0011
    58. (0.41464) LP*( 1) C   8           s(  0.01%)p99.99( 99.98%)d 0.30(  0.00%)
                                           -0.0000 -0.0013  0.0121 -0.7546  0.0014
                                            0.6560  0.0056 -0.0000 -0.0000  0.0045
                                           -0.0000  0.0000  0.0048 -0.0011
    59. (0.31866) LP*( 1) C  11           s(  0.00%)p 1.00( 99.94%)d 0.00(  0.06%)
                                           -0.0000  0.0014  0.0008 -0.7865  0.0051
                                            0.6171 -0.0032 -0.0000  0.0000 -0.0055
                                            0.0000 -0.0000 -0.0234 -0.0004
    60. (0.98951) LP ( 1) O  14           s( 74.64%)p 0.34( 25.36%)d 0.00(  0.01%)
                                            0.0003  0.8639  0.0062 -0.0634 -0.0007
                                            0.2704  0.0029  0.4200  0.0039  0.0009
                                            0.0015 -0.0062  0.0018 -0.0030
    61. (0.88567) LP ( 2) O  14           s(  0.16%)p99.99( 99.76%)d 0.54(  0.09%)
                                            0.0002  0.0398 -0.0007  0.1821 -0.0005
                                           -0.8495  0.0024  0.4927 -0.0038 -0.0061
                                           -0.0029  0.0137 -0.0130 -0.0213
    62. (0.85237) LP ( 3) O  14           s(  0.00%)p 1.00( 99.91%)d 0.00(  0.09%)
                                           -0.0000  0.0060  0.0002  0.9773 -0.0073
                                            0.2098 -0.0016  0.0001 -0.0002 -0.0140
                                           -0.0243 -0.0052  0.0065 -0.0001
    63. (0.98951) LP ( 1) O  15           s( 74.64%)p 0.34( 25.36%)d 0.00(  0.01%)
                                            0.0003  0.8639  0.0062 -0.0634 -0.0007
                                            0.2704  0.0029 -0.4200 -0.0039  0.0009
                                           -0.0015  0.0062  0.0018 -0.0030
    64. (0.88567) LP ( 2) O  15           s(  0.16%)p99.99( 99.76%)d 0.54(  0.09%)
                                            0.0002  0.0398 -0.0007  0.1821 -0.0005
                                           -0.8495  0.0024 -0.4927  0.0038 -0.0061
                                            0.0029 -0.0137 -0.0130 -0.0213
    65. (0.85237) LP ( 3) O  15           s(  0.00%)p 1.00( 99.91%)d 0.00(  0.09%)
                                           -0.0000  0.0060  0.0002  0.9773 -0.0073
                                            0.2098 -0.0016 -0.0002  0.0002 -0.0140
                                            0.0243  0.0052  0.0065 -0.0001
    66. (0.00065) RY*( 1) N   1           s( 90.98%)p 0.10(  8.86%)d 0.00(  0.16%)
                                           -0.0000  0.0263  0.9535 -0.0570 -0.2612
                                            0.0267  0.1283  0.0000  0.0000 -0.0235
                                           -0.0000  0.0000  0.0186 -0.0257
    67. (0.00008) RY*( 2) N   1           s(  5.80%)p14.58( 84.50%)d 1.67(  9.70%)
    68. (0.00007) RY*( 3) N   1           s(  1.16%)p83.11( 96.22%)d 2.27(  2.62%)
    69. (0.00001) RY*( 4) N   1           s(  0.00%)p 1.00(100.00%)d 0.00(  0.00%)
    70. (0.00000) RY*( 5) N   1           s(  0.77%)p 6.73(  5.22%)d99.99( 94.01%)
    71. (0.00000) RY*( 6) N   1           s(  0.00%)p 1.00(  0.19%)d99.99( 99.81%)
    72. (0.00000) RY*( 7) N   1           s(  0.00%)p 1.00(  0.04%)d99.99( 99.96%)
    73. (0.00000) RY*( 8) N   1           s(  0.46%)p 8.13(  3.78%)d99.99( 95.76%)
    74. (0.00000) RY*( 9) N   1           s(  0.46%)p 4.66(  2.14%)d99.99( 97.39%)
    75. (0.00786) RY*( 1) C   2           s( 14.39%)p 5.94( 85.44%)d 0.01(  0.17%)
                                            0.0000  0.0545  0.3754  0.0439 -0.8357
                                           -0.0199  0.3920 -0.0000  0.0000 -0.0251
                                           -0.0000  0.0000  0.0204 -0.0248
    76. (0.00331) RY*( 2) C   2           s(  0.00%)p 1.00( 93.27%)d 0.07(  6.73%)
                                           -0.0000 -0.0000 -0.0000  0.0000  0.0000
                                            0.0000  0.0000  0.0349  0.9652  0.0000
                                           -0.2350  0.1098 -0.0000  0.0000
    77. (0.00100) RY*( 3) C   2           s( 84.71%)p 0.17( 14.21%)d 0.01(  1.08%)
                                            0.0000 -0.0173  0.9202  0.0357  0.3533
                                           -0.0145 -0.1260 -0.0000 -0.0000  0.0497
                                           -0.0000 -0.0000 -0.0792 -0.0452
    78. (0.00071) RY*( 4) C   2           s(  0.18%)p99.99( 59.57%)d99.99( 40.25%)
                                            0.0000 -0.0005  0.0426 -0.0089 -0.3122
                                           -0.0233 -0.7054  0.0000  0.0000  0.4110
                                           -0.0000  0.0000  0.4833 -0.0008
    79. (0.00004) RY*( 5) C   2           s(  0.23%)p 1.27(  0.29%)d99.99( 99.48%)
    80. (0.00000) RY*( 6) C   2           s(  0.00%)p 1.00(  5.72%)d16.49( 94.28%)
    81. (0.00001) RY*( 7) C   2           s(  0.00%)p 1.00(  1.17%)d84.68( 98.83%)
    82. (0.00001) RY*( 8) C   2           s(  0.11%)p99.99( 33.84%)d99.99( 66.05%)
    83. (0.00000) RY*( 9) C   2           s(  0.56%)p11.92(  6.66%)d99.99( 92.78%)
    84. (0.00265) RY*( 1) C   3           s(  6.97%)p12.43( 86.57%)d 0.93(  6.47%)
                                           -0.0000  0.0171  0.2634 -0.0268 -0.8456
                                            0.0120  0.3871 -0.0000 -0.0000 -0.1139
                                            0.0000 -0.0000  0.0941 -0.2070
    85. (0.00093) RY*( 2) C   3           s(  0.00%)p 1.00( 90.48%)d 0.11(  9.52%)
                                           -0.0000 -0.0000 -0.0000 -0.0000 -0.0000
                                            0.0000  0.0000 -0.0086  0.9512  0.0000
                                            0.2840 -0.1203  0.0000  0.0000
    86. (0.00060) RY*( 3) C   3           s( 88.42%)p 0.05(  4.44%)d 0.08(  7.14%)
                                            0.0000 -0.0087  0.9403  0.0089  0.2099
                                           -0.0063 -0.0142 -0.0000  0.0000  0.0849
                                           -0.0000  0.0000 -0.0252  0.2521
    87. (0.00036) RY*( 4) C   3           s(  0.54%)p93.12( 50.47%)d90.39( 48.99%)
                                            0.0000 -0.0007  0.0736  0.0041 -0.2798
                                            0.0073 -0.6530 -0.0000  0.0000 -0.4505
                                            0.0000  0.0001 -0.5353  0.0199
    88. (0.00034) RY*( 5) C   3           s(  0.00%)p 0.00(  0.00%)d 1.00(100.00%)
                                           -0.0000  0.0000 -0.0000 -0.0000  0.0000
                                           -0.0000  0.0000 -0.0004 -0.0010  0.0000
                                            0.3929  0.9196  0.0000 -0.0000
    89. (0.00024) RY*( 6) C   3           s(  0.00%)p 1.00(  9.54%)d 9.48( 90.46%)
                                            0.0000 -0.0000  0.0000  0.0000  0.0000
                                            0.0000 -0.0000  0.0208 -0.3082  0.0000
                                            0.8745 -0.3739  0.0000  0.0000
    90. (0.00016) RY*( 7) C   3           s(  0.07%)p99.99( 48.99%)d99.99( 50.94%)
                                            0.0000 -0.0004  0.0267  0.0050 -0.2848
                                            0.0106 -0.6393 -0.0000  0.0000  0.4514
                                           -0.0000  0.0000  0.5528  0.0049
    91. (0.00009) RY*( 8) C   3           s(  3.59%)p 2.66(  9.54%)d24.18( 86.87%)
    92. (0.00001) RY*( 9) C   3           s(  0.50%)p 0.02(  0.01%)d99.99( 99.49%)
    93. (0.00290) RY*( 1) C   4           s(  0.33%)p99.99( 94.09%)d16.76(  5.58%)
                                            0.0000 -0.0266  0.0512  0.0180  0.5331
                                           -0.0070 -0.2472  0.0270  0.7711 -0.0218
                                           -0.1924  0.0854  0.0232 -0.1023
    94. (0.00137) RY*( 2) C   4           s(  9.05%)p 9.80( 88.70%)d 0.25(  2.26%)
                                            0.0000  0.0089  0.3007 -0.0179  0.6566
                                            0.0076 -0.3347  0.0187 -0.5857 -0.0769
                                            0.0440 -0.0178  0.0628 -0.1023
    95. (0.00053) RY*( 3) C   4           s( 85.69%)p 0.14( 11.82%)d 0.03(  2.50%)
                                           -0.0000 -0.0066  0.9256  0.0131 -0.1960
                                           -0.0085  0.2567  0.0133  0.1159 -0.0694
                                           -0.1254  0.0252  0.0607 -0.0112
    96. (0.00044) RY*( 4) C   4           s(  1.74%)p48.86( 85.23%)d 7.47( 13.03%)
                                           -0.0000 -0.0005  0.1321  0.0004 -0.4432
                                           -0.0052 -0.8091  0.0019  0.0353 -0.1476
                                            0.1055  0.2704 -0.1556  0.0021
    97. (0.00015) RY*( 5) C   4           s(  0.11%)p88.53(  9.37%)d99.99( 90.53%)
                                            0.0000  0.0003  0.0325  0.0052 -0.1405
                                            0.0112 -0.2716  0.0006  0.0001  0.5911
                                           -0.1609 -0.2893  0.6674  0.0282
    98. (0.00007) RY*( 6) C   4           s(  0.04%)p64.19(  2.62%)d99.99( 97.34%)
    99. (0.00001) RY*( 7) C   4           s(  0.06%)p49.15(  3.09%)d99.99( 96.85%)
   100. (0.00002) RY*( 8) C   4           s(  1.87%)p 0.49(  0.92%)d51.85( 97.21%)
   101. (0.00001) RY*( 9) C   4           s(  1.19%)p 3.61(  4.29%)d79.53( 94.52%)
   102. (0.00384) RY*( 1) C   5           s(  0.17%)p99.99( 95.97%)d22.67(  3.86%)
                                           -0.0000  0.0237  0.0338  0.0155  0.6593
                                           -0.0057 -0.2816 -0.0292 -0.6668  0.0145
                                           -0.1472  0.0677 -0.0394  0.1028
   103. (0.00173) RY*( 2) C   5           s(  1.87%)p51.51( 96.44%)d 0.90(  1.69%)
                                            0.0000  0.0154  0.1360  0.0220 -0.6021
                                           -0.0120  0.3279  0.0144 -0.7025 -0.0300
                                           -0.1153  0.0408  0.0164 -0.0271
   104. (0.00061) RY*( 3) C   5           s(  3.11%)p27.61( 85.88%)d 3.54( 11.00%)
                                            0.0000 -0.0055  0.1763  0.0004  0.4130
                                            0.0050  0.8271  0.0029  0.0639 -0.1466
                                           -0.0604 -0.2464 -0.1550  0.0132
   105. (0.00052) RY*( 4) C   5           s( 90.86%)p 0.06(  5.42%)d 0.04(  3.72%)
                                            0.0000 -0.0067  0.9532 -0.0138 -0.0167
                                            0.0016 -0.2182  0.0215  0.0750 -0.0995
                                            0.1534 -0.0453  0.0096 -0.0407
   106. (0.00018) RY*( 5) C   5           s(  0.93%)p 7.76(  7.25%)d98.38( 91.82%)
                                            0.0000 -0.0012  0.0966 -0.0058  0.1312
                                           -0.0124  0.2346  0.0023 -0.0044  0.5902
                                            0.1583  0.2474  0.6954 -0.0111
   107. (0.00008) RY*( 6) C   5           s(  0.11%)p13.38(  1.45%)d99.99( 98.45%)
   108. (0.00004) RY*( 7) C   5           s(  2.96%)p 1.41(  4.16%)d31.38( 92.88%)
   109. (0.00001) RY*( 8) C   5           s(  0.04%)p19.10(  0.84%)d99.99( 99.11%)
   110. (0.00001) RY*( 9) C   5           s(  0.02%)p99.99(  2.70%)d99.99( 97.28%)
   111. (0.00383) RY*( 1) C   6           s(  0.00%)p 1.00( 99.64%)d 0.00(  0.36%)
                                            0.0000 -0.0000 -0.0000  0.0000  0.0000
                                           -0.0000  0.0000 -0.0439  0.9972 -0.0000
                                            0.0467 -0.0379  0.0000 -0.0000
   112. (0.00359) RY*( 2) C   6           s(  6.64%)p13.65( 90.64%)d 0.41(  2.72%)
                                           -0.0000  0.0125  0.2574 -0.0513 -0.9329
                                            0.0149  0.1824 -0.0000  0.0000  0.0528
                                            0.0000  0.0000 -0.0715  0.1388
   113. (0.00190) RY*( 3) C   6           s( 69.76%)p 0.32( 22.60%)d 0.11(  7.65%)
                                           -0.0000 -0.0148  0.8351 -0.0120  0.0938
                                           -0.0025 -0.4659 -0.0000  0.0000 -0.1695
                                            0.0000 -0.0000  0.1229 -0.1806
   114. (0.00088) RY*( 4) C   6           s( 17.82%)p 4.56( 81.33%)d 0.05(  0.85%)
                                           -0.0000 -0.0140  0.4219 -0.0096  0.2732
                                           -0.0069  0.8594 -0.0000 -0.0000 -0.0622
                                            0.0000 -0.0000  0.0650 -0.0198
   115. (0.00037) RY*( 5) C   6           s(  0.00%)p 1.00(  0.02%)d99.99( 99.98%)
                                           -0.0000 -0.0000  0.0000 -0.0000  0.0000
                                           -0.0000  0.0000  0.0002  0.0155  0.0000
                                            0.4097  0.9121 -0.0000 -0.0000
   116. (0.00019) RY*( 6) C   6           s(  0.00%)p 1.00(  0.37%)d99.99( 99.63%)
                                            0.0000  0.0000 -0.0000  0.0000 -0.0000
                                           -0.0000  0.0000 -0.0159 -0.0588  0.0000
                                            0.9109 -0.4082  0.0000 -0.0000
   117. (0.00019) RY*( 7) C   6           s(  4.25%)p 1.01(  4.28%)d21.54( 91.47%)
                                           -0.0000 -0.0063  0.2060 -0.0189  0.1811
                                            0.0053 -0.0982 -0.0000  0.0000  0.6207
                                            0.0000  0.0000  0.0126  0.7275
   118. (0.00013) RY*( 8) C   6           s(  0.31%)p 3.45(  1.06%)d99.99( 98.63%)
                                           -0.0000 -0.0058  0.0551 -0.0042  0.0963
                                            0.0091 -0.0348 -0.0000 -0.0000 -0.5532
                                            0.0000 -0.0000 -0.6979  0.4396
   119. (0.00001) RY*( 9) C   6           s(  1.22%)p 0.18(  0.22%)d80.99( 98.56%)
   120. (0.03201) RY*( 1) S   7           s(  0.12%)p94.50( 11.71%)d99.99( 88.16%)
                                            0.0000  0.0000  0.0290  0.0199 -0.0000
                                           -0.0328  0.0688  0.0000  0.1408 -0.3024
                                            0.0000 -0.0000  0.0000 -0.0524  0.0000
                                           -0.0000 -0.1174 -0.9301
   121. (0.02366) RY*( 2) S   7           s(  0.00%)p 1.00( 17.17%)d 4.82( 82.83%)
                                            0.0000  0.0000  0.0004  0.0005 -0.0000
                                           -0.1294  0.3828  0.0000 -0.0295  0.0869
                                            0.0000  0.0000 -0.0000 -0.8088  0.0000
                                           -0.0000  0.4172 -0.0070
   122. (0.02146) RY*( 3) S   7           s(  0.00%)p 1.00( 31.49%)d 2.18( 68.51%)
                                            0.0000 -0.0000  0.0000 -0.0000 -0.0000
                                           -0.0000  0.0000  0.0000 -0.0000  0.0000
                                           -0.0000 -0.1297  0.5460 -0.0000 -0.2001
                                            0.8032 -0.0000 -0.0000
   123. (0.01779) RY*( 4) S   7           s(  0.00%)p 0.00(  0.01%)d 1.00( 99.99%)
                                            0.0000 -0.0000 -0.0000  0.0000 -0.0000
                                            0.0000 -0.0000  0.0000 -0.0000  0.0000
                                           -0.0000 -0.0019  0.0078  0.0000  0.9716
                                            0.2364 -0.0000 -0.0000
   124. (0.00600) RY*( 5) S   7           s(  0.00%)p 1.00( 69.69%)d 0.43( 30.31%)
                                           -0.0000  0.0000 -0.0000 -0.0000  0.0000
                                            0.0000 -0.0000 -0.0000 -0.0000  0.0000
                                            0.0000  0.0010  0.8348 -0.0000  0.1238
                                           -0.5365 -0.0000  0.0000
   125. (0.00583) RY*( 6) S   7           s(  0.28%)p 4.60(  1.29%)d99.99( 98.43%)
                                           -0.0000 -0.0000 -0.0070  0.0525  0.0000
                                            0.0086 -0.0258 -0.0000 -0.0361  0.1043
                                           -0.0000  0.0000 -0.0000 -0.4541  0.0000
                                           -0.0000 -0.8769  0.0956
   126. (0.00245) RY*( 7) S   7           s( 43.44%)p 1.15( 49.81%)d 0.16(  6.75%)
                                           -0.0000  0.0000  0.0377  0.6580 -0.0000
                                           -0.0093  0.1535 -0.0000  0.0395 -0.6877
                                            0.0000 -0.0000  0.0000 -0.0108 -0.0000
                                            0.0000 -0.0151  0.2591
   127. (0.00046) RY*( 8) S   7           s( 55.84%)p 0.71( 39.59%)d 0.08(  4.57%)
                                            0.0000  0.0000 -0.0231  0.7469 -0.0000
                                           -0.0150 -0.1466  0.0000  0.0625  0.6085
                                            0.0000 -0.0000 -0.0000  0.0383  0.0000
                                           -0.0000  0.0777 -0.1954
   128. (0.00023) RY*( 9) S   7           s(  0.01%)p 1.00( 84.66%)d 0.18( 15.33%)
                                           -0.0000 -0.0000  0.0001  0.0085  0.0000
                                            0.0336  0.8958 -0.0000  0.0077  0.2074
                                            0.0000  0.0000 -0.0000  0.3473 -0.0000
                                           -0.0000 -0.1808  0.0022
   129. (0.00371) RY*( 1) C   8           s(  0.00%)p 1.00( 99.70%)d 0.00(  0.30%)
                                            0.0000  0.0000  0.0000  0.0000  0.0000
                                           -0.0000  0.0000 -0.0420  0.9976 -0.0000
                                           -0.0237 -0.0491  0.0000  0.0000
   130. (0.00350) RY*( 2) C   8           s(  6.56%)p13.79( 90.51%)d 0.45(  2.92%)
                                           -0.0000  0.0127  0.2559  0.0387  0.7436
                                            0.0341  0.5913 -0.0000 -0.0000 -0.0944
                                            0.0000  0.0000  0.0057  0.1425
   131. (0.00190) RY*( 3) C   8           s( 70.88%)p 0.31( 21.81%)d 0.10(  7.31%)
                                           -0.0000 -0.0148  0.8418  0.0132  0.1261
                                            0.0020 -0.4495  0.0000  0.0000  0.1970
                                           -0.0000 -0.0000 -0.0610 -0.1748
   132. (0.00083) RY*( 4) C   8           s( 17.16%)p 4.78( 82.02%)d 0.05(  0.82%)
                                           -0.0000 -0.0142  0.4140  0.0097 -0.6398
                                           -0.0009  0.6409  0.0000 -0.0000  0.0854
                                           -0.0000 -0.0000 -0.0297 -0.0073
   133. (0.00040) RY*( 5) C   8           s(  0.00%)p 1.00(  0.01%)d99.99( 99.99%)
                                            0.0000  0.0000 -0.0000  0.0000  0.0000
                                           -0.0000 -0.0000 -0.0003 -0.0115  0.0000
                                            0.7889 -0.6145  0.0000  0.0000
   134. (0.00019) RY*( 6) C   8           s(  0.00%)p 1.00(  0.31%)d99.99( 99.69%)
                                           -0.0000 -0.0000  0.0000  0.0000 -0.0000
                                            0.0000 -0.0000  0.0155  0.0540 -0.0000
                                            0.6140  0.7873 -0.0000 -0.0000
   135. (0.00019) RY*( 7) C   8           s(  3.89%)p 1.14(  4.42%)d23.59( 91.69%)
                                           -0.0000 -0.0067  0.1970  0.0143 -0.1215
                                            0.0143 -0.1704 -0.0000  0.0000 -0.3488
                                           -0.0000  0.0000  0.5138  0.7289
   136. (0.00012) RY*( 8) C   8           s(  0.24%)p 4.58(  1.11%)d99.99( 98.65%)
                                           -0.0000 -0.0057  0.0489  0.0009 -0.0561
                                            0.0097 -0.0888 -0.0000  0.0000 -0.2520
                                           -0.0000 -0.0000 -0.8548  0.4384
   137. (0.00001) RY*( 9) C   8           s(  1.25%)p 0.22(  0.27%)d78.67( 98.48%)
   138. (0.00376) RY*( 1) C   9           s(  0.15%)p99.99( 96.05%)d24.87(  3.80%)
                                           -0.0000  0.0217  0.0325 -0.0100 -0.4760
                                           -0.0105 -0.5727 -0.0289 -0.6363 -0.0393
                                            0.0991  0.1253 -0.0121  0.1040
   139. (0.00168) RY*( 2) C   9           s(  2.43%)p39.39( 95.54%)d 0.84(  2.03%)
                                            0.0000  0.0164  0.1549 -0.0143  0.3604
                                           -0.0210  0.5474  0.0147 -0.7246  0.0284
                                            0.0937  0.0994 -0.0188 -0.0216
   140. (0.00065) RY*( 3) C   9           s(  3.86%)p22.21( 85.75%)d 2.69( 10.38%)
                                            0.0000 -0.0061  0.1964 -0.0043 -0.7479
                                            0.0059  0.5408  0.0036  0.0754 -0.0359
                                            0.1544 -0.1941 -0.2024  0.0076
   141. (0.00058) RY*( 4) C   9           s( 90.21%)p 0.07(  6.45%)d 0.04(  3.35%)
                                            0.0000 -0.0071  0.9497  0.0125  0.1242
                                            0.0065 -0.2017  0.0219  0.0877  0.0668
                                           -0.1213 -0.1013 -0.0516 -0.0370
   142. (0.00018) RY*( 5) C   9           s(  0.59%)p11.54(  6.77%)d99.99( 92.65%)
                                            0.0000 -0.0011  0.0766  0.0103 -0.2162
                                           -0.0080  0.1440  0.0016 -0.0058  0.2312
                                           -0.2347  0.1486  0.8919 -0.0192
   143. (0.00008) RY*( 6) C   9           s(  0.19%)p 9.51(  1.82%)d99.99( 97.99%)
   144. (0.00004) RY*( 7) C   9           s(  2.59%)p 1.60(  4.13%)d36.01( 93.28%)
   145. (0.00001) RY*( 8) C   9           s(  0.00%)p 1.00(  2.98%)d32.60( 97.02%)
   146. (0.00001) RY*( 9) C   9           s(  0.06%)p10.73(  0.63%)d99.99( 99.32%)
   147. (0.00290) RY*( 1) C  10           s(  0.29%)p99.99( 93.04%)d23.20(  6.68%)
                                           -0.0000  0.0287  0.0453  0.0123  0.2884
                                            0.0134  0.3732 -0.0289 -0.8407 -0.0269
                                           -0.1423 -0.1759  0.0009  0.1219
   148. (0.00133) RY*( 2) C  10           s(  0.07%)p99.99( 98.62%)d17.78(  1.31%)
                                           -0.0000 -0.0025  0.0270  0.0187 -0.5081
                                            0.0243 -0.6997  0.0209 -0.4869  0.0522
                                           -0.0267 -0.0341 -0.0106 -0.0916
   149. (0.00045) RY*( 3) C  10           s( 92.95%)p 0.00(  0.37%)d 0.07(  6.68%)
                                            0.0000 -0.0047  0.9641 -0.0049 -0.0137
                                           -0.0105  0.0550  0.0181  0.0050  0.1490
                                            0.1096  0.1469 -0.0678 -0.0801
   150. (0.00029) RY*( 4) C  10           s(  0.19%)p99.99( 93.38%)d33.87(  6.43%)
                                            0.0000  0.0007  0.0436  0.0015  0.7786
                                           -0.0026 -0.5722  0.0006  0.0118  0.0406
                                           -0.1558  0.1402  0.1367  0.0029
   151. (0.00016) RY*( 5) C  10           s(  0.08%)p 0.18(  0.01%)d99.99( 99.91%)
                                           -0.0000  0.0002  0.0276 -0.0064 -0.0000
                                            0.0052  0.0031  0.0006 -0.0075  0.1872
                                            0.4570 -0.3265  0.8050  0.0267
   152. (0.00007) RY*( 6) C  10           s(  0.25%)p 5.28(  1.33%)d99.99( 98.42%)
   153. (0.00003) RY*( 7) C  10           s(  6.22%)p 0.80(  4.99%)d14.28( 88.79%)
   154. (0.00000) RY*( 8) C  10           s(  0.01%)p 1.00(  6.13%)d15.30( 93.86%)
   155. (0.00000) RY*( 9) C  10           s(  0.04%)p49.56(  2.22%)d99.99( 97.74%)
   156. (0.00253) RY*( 1) C  11           s(  0.49%)p99.99( 91.53%)d16.35(  7.98%)
                                            0.0000  0.0265  0.0646  0.0216  0.5917
                                            0.0261  0.7510 -0.0000 -0.0000  0.1644
                                           -0.0000 -0.0000 -0.0424 -0.2258
   157. (0.00122) RY*( 2) C  11           s(  0.00%)p 1.00( 98.55%)d 0.01(  1.45%)
                                            0.0000 -0.0000  0.0000  0.0000 -0.0000
                                           -0.0000  0.0000 -0.0350  0.9921 -0.0000
                                           -0.0773 -0.0921  0.0000  0.0000
   158. (0.00054) RY*( 3) C  11           s( 93.50%)p 0.00(  0.14%)d 0.07(  6.36%)
                                           -0.0000 -0.0070  0.9669 -0.0123 -0.0233
                                           -0.0168  0.0213  0.0000 -0.0000 -0.0472
                                           -0.0000  0.0000  0.0037  0.2477
   159. (0.00029) RY*( 4) C  11           s(  0.00%)p 0.00(  0.00%)d 1.00(100.00%)
                                            0.0000  0.0000  0.0000 -0.0000 -0.0000
                                           -0.0000  0.0000 -0.0002  0.0040  0.0000
                                            0.7869 -0.6171  0.0000  0.0000
   160. (0.00020) RY*( 5) C  11           s(  0.09%)p99.99( 92.36%)d86.44(  7.55%)
                                            0.0000 -0.0000  0.0296 -0.0012  0.7563
                                           -0.0002 -0.5930 -0.0000  0.0000  0.0661
                                            0.0000  0.0000  0.2663  0.0155
   161. (0.00008) RY*( 6) C  11           s(  0.00%)p 1.00(  1.50%)d65.52( 98.50%)
   162. (0.00003) RY*( 7) C  11           s(  5.97%)p 1.11(  6.61%)d14.65( 87.42%)
   163. (0.00000) RY*( 8) C  11           s(  0.00%)p 1.00(  7.30%)d12.70( 92.69%)
   164. (0.00000) RY*( 9) C  11           s(  0.06%)p35.70(  2.09%)d99.99( 97.86%)
   165. (0.00290) RY*( 1) C  12           s(  0.29%)p99.99( 93.04%)d23.20(  6.68%)
                                           -0.0000  0.0287  0.0453  0.0123  0.2884
                                            0.0134  0.3732  0.0289  0.8407 -0.0269
                                            0.1423  0.1759  0.0009  0.1219
   166. (0.00133) RY*( 2) C  12           s(  0.07%)p99.99( 98.62%)d17.78(  1.31%)
                                           -0.0000 -0.0025  0.0270  0.0187 -0.5081
                                            0.0243 -0.6997 -0.0209  0.4869  0.0522
                                            0.0267  0.0341 -0.0106 -0.0916
   167. (0.00045) RY*( 3) C  12           s( 92.95%)p 0.00(  0.37%)d 0.07(  6.68%)
                                            0.0000 -0.0047  0.9641 -0.0049 -0.0137
                                           -0.0105  0.0550 -0.0181 -0.0050  0.1490
                                           -0.1096 -0.1469 -0.0678 -0.0801
   168. (0.00029) RY*( 4) C  12           s(  0.19%)p99.99( 93.38%)d33.87(  6.43%)
                                            0.0000  0.0007  0.0436  0.0015  0.7786
                                           -0.0026 -0.5722 -0.0006 -0.0118  0.0406
                                            0.1558 -0.1402  0.1367  0.0029
   169. (0.00016) RY*( 5) C  12           s(  0.08%)p 0.18(  0.01%)d99.99( 99.91%)
                                           -0.0000  0.0002  0.0276 -0.0064 -0.0000
                                            0.0052  0.0031 -0.0006  0.0075  0.1872
                                           -0.4570  0.3265  0.8050  0.0267
   170. (0.00007) RY*( 6) C  12           s(  0.25%)p 5.28(  1.33%)d99.99( 98.42%)
   171. (0.00003) RY*( 7) C  12           s(  6.22%)p 0.80(  4.99%)d14.28( 88.79%)
   172. (0.00000) RY*( 8) C  12           s(  0.01%)p 1.00(  6.13%)d15.30( 93.86%)
   173. (0.00000) RY*( 9) C  12           s(  0.04%)p49.56(  2.22%)d99.99( 97.74%)
   174. (0.00376) RY*( 1) C  13           s(  0.15%)p99.99( 96.05%)d24.87(  3.80%)
                                           -0.0000  0.0217  0.0325 -0.0100 -0.4760
                                           -0.0105 -0.5727  0.0289  0.6363 -0.0393
                                           -0.0991 -0.1253 -0.0121  0.1040
   175. (0.00168) RY*( 2) C  13           s(  2.43%)p39.39( 95.54%)d 0.84(  2.03%)
                                            0.0000  0.0164  0.1549 -0.0143  0.3604
                                           -0.0210  0.5474 -0.0147  0.7246  0.0284
                                           -0.0937 -0.0994 -0.0188 -0.0216
   176. (0.00065) RY*( 3) C  13           s(  3.86%)p22.21( 85.75%)d 2.69( 10.38%)
                                            0.0000 -0.0061  0.1964 -0.0043 -0.7479
                                            0.0059  0.5408 -0.0036 -0.0754 -0.0359
                                           -0.1544  0.1941 -0.2024  0.0076
   177. (0.00058) RY*( 4) C  13           s( 90.21%)p 0.07(  6.45%)d 0.04(  3.35%)
                                            0.0000 -0.0071  0.9497  0.0125  0.1242
                                            0.0065 -0.2017 -0.0219 -0.0877  0.0668
                                            0.1213  0.1013 -0.0516 -0.0370
   178. (0.00018) RY*( 5) C  13           s(  0.59%)p11.54(  6.77%)d99.99( 92.65%)
                                            0.0000 -0.0011  0.0766  0.0103 -0.2162
                                           -0.0080  0.1440 -0.0016  0.0058  0.2312
                                            0.2347 -0.1486  0.8919 -0.0192
   179. (0.00008) RY*( 6) C  13           s(  0.19%)p 9.51(  1.82%)d99.99( 97.99%)
   180. (0.00004) RY*( 7) C  13           s(  2.59%)p 1.60(  4.13%)d36.01( 93.28%)
   181. (0.00001) RY*( 8) C  13           s(  0.00%)p 1.00(  2.98%)d32.60( 97.02%)
   182. (0.00001) RY*( 9) C  13           s(  0.06%)p10.73(  0.63%)d99.99( 99.32%)
   183. (0.00092) RY*( 1) O  14           s( 82.69%)p 0.17( 13.70%)d 0.04(  3.61%)
                                           -0.0000  0.0055  0.9093  0.0030 -0.0893
                                           -0.0147  0.3564 -0.0209  0.0369  0.0390
                                            0.0381 -0.1618  0.0798 -0.0243
   184. (0.00071) RY*( 2) O  14           s(  0.00%)p 1.00( 93.95%)d 0.06(  6.05%)
                                           -0.0000  0.0001  0.0038  0.0001  0.9424
                                           -0.0002  0.2265 -0.0001 -0.0069 -0.1128
                                           -0.2053 -0.0495  0.0564  0.0015
   185. (0.00032) RY*( 3) O  14           s(  9.08%)p 9.12( 82.79%)d 0.90(  8.13%)
                                           -0.0000  0.0055  0.3013  0.0007  0.1828
                                           -0.0031 -0.7488 -0.0135  0.4834 -0.0343
                                           -0.0121  0.0503 -0.0707 -0.2692
   186. (0.00006) RY*( 4) O  14           s(  7.33%)p10.92( 80.05%)d 1.72( 12.62%)
   187. (0.00003) RY*( 5) O  14           s(  0.14%)p81.34( 11.17%)d99.99( 88.70%)
   188. (0.00001) RY*( 6) O  14           s(  0.02%)p99.99(  4.70%)d99.99( 95.28%)
   189. (0.00001) RY*( 7) O  14           s(  0.52%)p19.69( 10.17%)d99.99( 89.32%)
   190. (0.00000) RY*( 8) O  14           s(  0.15%)p13.15(  2.02%)d99.99( 97.83%)
   191. (0.00000) RY*( 9) O  14           s(  0.03%)p50.93(  1.76%)d99.99( 98.21%)
   192. (0.00092) RY*( 1) O  15           s( 82.69%)p 0.17( 13.70%)d 0.04(  3.61%)
                                           -0.0000  0.0055  0.9093  0.0030 -0.0893
                                           -0.0147  0.3564  0.0209 -0.0369  0.0390
                                           -0.0381  0.1618  0.0798 -0.0243
   193. (0.00071) RY*( 2) O  15           s(  0.00%)p 1.00( 93.95%)d 0.06(  6.05%)
                                           -0.0000  0.0001  0.0038  0.0001  0.9424
                                           -0.0002  0.2265  0.0001  0.0069 -0.1128
                                            0.2053  0.0495  0.0564  0.0015
   194. (0.00032) RY*( 3) O  15           s(  9.08%)p 9.12( 82.79%)d 0.90(  8.13%)
                                           -0.0000  0.0055  0.3013  0.0007  0.1828
                                           -0.0031 -0.7488  0.0135 -0.4833 -0.0343
                                            0.0121 -0.0503 -0.0707 -0.2692
   195. (0.00006) RY*( 4) O  15           s(  7.33%)p10.92( 80.05%)d 1.72( 12.62%)
   196. (0.00003) RY*( 5) O  15           s(  0.14%)p81.34( 11.17%)d99.99( 88.70%)
   197. (0.00001) RY*( 6) O  15           s(  0.02%)p99.99(  4.70%)d99.99( 95.28%)
   198. (0.00001) RY*( 7) O  15           s(  0.52%)p19.69( 10.17%)d99.99( 89.32%)
   199. (0.00000) RY*( 8) O  15           s(  0.15%)p13.15(  2.02%)d99.99( 97.83%)
   200. (0.00000) RY*( 9) O  15           s(  0.03%)p50.93(  1.76%)d99.99( 98.21%)
   201. (0.00384) RY*( 1) C  16           s(  0.17%)p99.99( 95.97%)d22.67(  3.86%)
                                           -0.0000  0.0237  0.0338  0.0155  0.6593
                                           -0.0057 -0.2816  0.0292  0.6668  0.0145
                                            0.1472 -0.0677 -0.0394  0.1028
   202. (0.00173) RY*( 2) C  16           s(  1.87%)p51.51( 96.44%)d 0.90(  1.69%)
                                           -0.0000  0.0154  0.1360  0.0220 -0.6021
                                           -0.0120  0.3279 -0.0144  0.7025 -0.0300
                                            0.1153 -0.0408  0.0164 -0.0271
   203. (0.00061) RY*( 3) C  16           s(  3.11%)p27.61( 85.88%)d 3.54( 11.00%)
                                            0.0000 -0.0055  0.1763  0.0004  0.4130
                                            0.0050  0.8271 -0.0029 -0.0639 -0.1466
                                            0.0604  0.2464 -0.1550  0.0132
   204. (0.00052) RY*( 4) C  16           s( 90.86%)p 0.06(  5.42%)d 0.04(  3.72%)
                                            0.0000 -0.0067  0.9532 -0.0138 -0.0167
                                            0.0016 -0.2182 -0.0215 -0.0750 -0.0995
                                           -0.1534  0.0453  0.0096 -0.0407
   205. (0.00018) RY*( 5) C  16           s(  0.93%)p 7.76(  7.25%)d98.38( 91.82%)
                                           -0.0000 -0.0012  0.0966 -0.0058  0.1312
                                           -0.0124  0.2346 -0.0023  0.0044  0.5902
                                           -0.1583 -0.2473  0.6954 -0.0111
   206. (0.00008) RY*( 6) C  16           s(  0.11%)p13.38(  1.45%)d99.99( 98.45%)
   207. (0.00004) RY*( 7) C  16           s(  2.96%)p 1.41(  4.16%)d31.38( 92.88%)
   208. (0.00001) RY*( 8) C  16           s(  0.04%)p19.10(  0.84%)d99.99( 99.11%)
   209. (0.00001) RY*( 9) C  16           s(  0.02%)p99.99(  2.70%)d99.99( 97.28%)
   210. (0.00290) RY*( 1) C  17           s(  0.33%)p99.99( 94.09%)d16.76(  5.58%)
                                            0.0000 -0.0266  0.0512  0.0180  0.5330
                                           -0.0070 -0.2472 -0.0270 -0.7711 -0.0218
                                            0.1924 -0.0854  0.0232 -0.1023
   211. (0.00137) RY*( 2) C  17           s(  9.05%)p 9.80( 88.70%)d 0.25(  2.26%)
                                            0.0000  0.0089  0.3007 -0.0179  0.6566
                                            0.0076 -0.3347 -0.0187  0.5857 -0.0769
                                           -0.0440  0.0178  0.0628 -0.1023
   212. (0.00053) RY*( 3) C  17           s( 85.69%)p 0.14( 11.82%)d 0.03(  2.50%)
                                           -0.0000 -0.0066  0.9256  0.0131 -0.1960
                                           -0.0085  0.2567 -0.0133 -0.1159 -0.0694
                                            0.1254 -0.0252  0.0607 -0.0112
   213. (0.00044) RY*( 4) C  17           s(  1.74%)p48.86( 85.23%)d 7.47( 13.03%)
                                           -0.0000 -0.0005  0.1321  0.0004 -0.4432
                                           -0.0052 -0.8091 -0.0019 -0.0352 -0.1476
                                           -0.1055 -0.2704 -0.1556  0.0021
   214. (0.00015) RY*( 5) C  17           s(  0.11%)p88.53(  9.37%)d99.99( 90.53%)
                                            0.0000  0.0003  0.0325  0.0052 -0.1405
                                            0.0112 -0.2716 -0.0006 -0.0001  0.5911
                                            0.1609  0.2893  0.6674  0.0282
   215. (0.00007) RY*( 6) C  17           s(  0.04%)p64.20(  2.62%)d99.99( 97.34%)
   216. (0.00001) RY*( 7) C  17           s(  0.06%)p49.15(  3.09%)d99.99( 96.85%)
   217. (0.00002) RY*( 8) C  17           s(  1.87%)p 0.49(  0.92%)d51.85( 97.21%)
   218. (0.00001) RY*( 9) C  17           s(  1.19%)p 3.61(  4.29%)d79.52( 94.52%)
   219. (0.00055) RY*( 1) H  18           s( 99.33%)p 0.01(  0.67%)
                                            0.0043  0.9966  0.0422 -0.0274  0.0649
   220. (0.00006) RY*( 2) H  18           s(  0.01%)p 1.00( 99.99%)
   221. (0.00004) RY*( 3) H  18           s(  0.27%)p99.99( 99.73%)
   222. (0.00003) RY*( 4) H  18           s(  0.50%)p99.99( 99.50%)
   223. (0.00099) RY*( 1) H  19           s( 99.43%)p 0.01(  0.57%)
                                            0.0053  0.9972 -0.0525  0.0317  0.0436
   224. (0.00006) RY*( 2) H  19           s(  0.04%)p99.99( 99.96%)
   225. (0.00005) RY*( 3) H  19           s(  0.37%)p99.99( 99.63%)
   226. (0.00003) RY*( 4) H  19           s(  0.26%)p99.99( 99.74%)
   227. (0.00100) RY*( 1) H  20           s( 99.48%)p 0.01(  0.52%)
                                            0.0051  0.9974  0.0324  0.0484  0.0427
   228. (0.00005) RY*( 2) H  20           s(  0.15%)p99.99( 99.85%)
   229. (0.00006) RY*( 3) H  20           s(  0.25%)p99.99( 99.75%)
   230. (0.00003) RY*( 4) H  20           s(  0.22%)p99.99( 99.78%)
   231. (0.00069) RY*( 1) H  21           s( 99.56%)p 0.00(  0.44%)
                                            0.0043  0.9978 -0.0186 -0.0346  0.0538
   232. (0.00005) RY*( 2) H  21           s(  0.00%)p 1.00(100.00%)
   233. (0.00005) RY*( 3) H  21           s(  0.02%)p99.99( 99.98%)
   234. (0.00003) RY*( 4) H  21           s(  0.53%)p99.99( 99.47%)
   235. (0.00074) RY*( 1) H  22           s( 99.63%)p 0.00(  0.37%)
                                            0.0034  0.9981 -0.0384 -0.0471  0.0000
   236. (0.00004) RY*( 2) H  22           s(  0.19%)p99.99( 99.81%)
   237. (0.00004) RY*( 3) H  22           s(  0.29%)p99.99( 99.71%)
   238. (0.00004) RY*( 4) H  22           s(  0.00%)p 1.00(100.00%)
   239. (0.00069) RY*( 1) H  23           s( 99.56%)p 0.00(  0.44%)
                                            0.0043  0.9978 -0.0186 -0.0346 -0.0538
   240. (0.00005) RY*( 2) H  23           s(  0.00%)p 1.00(100.00%)
   241. (0.00005) RY*( 3) H  23           s(  0.02%)p99.99( 99.98%)
   242. (0.00003) RY*( 4) H  23           s(  0.53%)p99.99( 99.47%)
   243. (0.00100) RY*( 1) H  24           s( 99.48%)p 0.01(  0.52%)
                                            0.0051  0.9974  0.0324  0.0484 -0.0427
   244. (0.00005) RY*( 2) H  24           s(  0.15%)p99.99( 99.85%)
   245. (0.00006) RY*( 3) H  24           s(  0.25%)p99.99( 99.75%)
   246. (0.00003) RY*( 4) H  24           s(  0.22%)p99.99( 99.78%)
   247. (0.00099) RY*( 1) H  25           s( 99.43%)p 0.01(  0.57%)
                                            0.0053  0.9972 -0.0525  0.0317 -0.0436
   248. (0.00006) RY*( 2) H  25           s(  0.04%)p99.99( 99.96%)
   249. (0.00005) RY*( 3) H  25           s(  0.37%)p99.99( 99.63%)
   250. (0.00003) RY*( 4) H  25           s(  0.26%)p99.99( 99.74%)
   251. (0.00055) RY*( 1) H  26           s( 99.33%)p 0.01(  0.67%)
                                            0.0043  0.9966  0.0422 -0.0274 -0.0649
   252. (0.00006) RY*( 2) H  26           s(  0.01%)p 1.00( 99.99%)
   253. (0.00004) RY*( 3) H  26           s(  0.27%)p99.99( 99.73%)
   254. (0.00003) RY*( 4) H  26           s(  0.50%)p99.99( 99.50%)
   255. (0.00521) BD*( 1) N   1 - C   2  
                ( 41.88%)   0.6472* N   1 s( 46.79%)p 1.14( 53.11%)d 0.00(  0.10%)
                                           -0.0000  0.6811 -0.0628 -0.6592  0.0160
                                            0.3102 -0.0076  0.0000 -0.0000 -0.0215
                                           -0.0000  0.0000  0.0179 -0.0150
                ( 58.12%)  -0.7624* C   2 s( 46.68%)p 1.14( 53.25%)d 0.00(  0.07%)
                                           -0.0001  0.6819 -0.0413  0.6587  0.0567
                                           -0.3078 -0.0265 -0.0000 -0.0000 -0.0182
                                           -0.0000  0.0000  0.0151 -0.0130
   256. (0.00696) BD*( 2) N   1 - C   2  
                ( 47.55%)   0.6896* N   1 s(  0.00%)p 1.00( 99.76%)d 0.00(  0.24%)
                                           -0.0000  0.0000 -0.0000 -0.0000  0.0000
                                           -0.0000  0.0000 -0.9988  0.0102 -0.0000
                                            0.0440 -0.0206  0.0000 -0.0000
                ( 52.45%)  -0.7242* C   2 s(  0.00%)p 1.00( 99.84%)d 0.00(  0.16%)
                                           -0.0000 -0.0000 -0.0000 -0.0000  0.0000
                                           -0.0000  0.0000 -0.9989  0.0254 -0.0000
                                           -0.0359  0.0171 -0.0000  0.0000
   257. (0.01738) BD*( 3) N   1 - C   2  
                ( 53.56%)   0.7318* N   1 s(  0.00%)p 1.00( 99.76%)d 0.00(  0.24%)
                                           -0.0000  0.0001  0.0001  0.4253 -0.0049
                                            0.9036 -0.0106 -0.0000  0.0000 -0.0312
                                            0.0000  0.0000 -0.0375  0.0001
                ( 46.44%)  -0.6815* C   2 s(  0.00%)p 1.00( 99.92%)d 0.00(  0.08%)
                                            0.0000 -0.0005 -0.0010  0.4236 -0.0036
                                            0.9054 -0.0081 -0.0000  0.0000  0.0181
                                           -0.0000 -0.0000  0.0220  0.0002
   258. (0.01615) BD*( 1) C   2 - C   3  
                ( 51.76%)   0.7195* C   2 s( 53.15%)p 0.88( 46.81%)d 0.00(  0.05%)
                                            0.0002  0.7282  0.0344 -0.6192  0.0202
                                            0.2901 -0.0092  0.0000  0.0000 -0.0139
                                           -0.0000  0.0000  0.0118 -0.0118
                ( 48.24%)  -0.6945* C   3 s( 29.68%)p 2.37( 70.26%)d 0.00(  0.06%)
                                           -0.0001  0.5448  0.0021  0.7602 -0.0093
                                           -0.3530  0.0043  0.0000  0.0000 -0.0169
                                            0.0000  0.0000  0.0141 -0.0098
   259. (0.01336) BD*( 1) C   3 - C   4  
                ( 48.17%)   0.6940* C   3 s( 35.11%)p 1.85( 64.85%)d 0.00(  0.04%)
                                            0.0002 -0.5926 -0.0021  0.3494 -0.0197
                                           -0.1614  0.0089 -0.7069 -0.0104  0.0053
                                            0.0110 -0.0050 -0.0045 -0.0143
                ( 51.83%)  -0.7199* C   4 s( 34.34%)p 1.91( 65.60%)d 0.00(  0.05%)
                                           -0.0002 -0.5859 -0.0116 -0.3806 -0.0248
                                            0.1847  0.0112  0.6901 -0.0100  0.0046
                                            0.0139 -0.0069 -0.0037 -0.0162
   260. (0.01336) BD*( 1) C   3 - C  17  
                ( 48.17%)   0.6940* C   3 s( 35.11%)p 1.85( 64.85%)d 0.00(  0.04%)
                                            0.0002 -0.5926 -0.0021  0.3494 -0.0197
                                           -0.1614  0.0089  0.7069  0.0104  0.0053
                                           -0.0110  0.0050 -0.0045 -0.0143
                ( 51.83%)  -0.7199* C  17 s( 34.34%)p 1.91( 65.60%)d 0.00(  0.05%)
                                           -0.0002 -0.5859 -0.0116 -0.3806 -0.0248
                                            0.1847  0.0112 -0.6901  0.0100  0.0046
                                           -0.0139  0.0069 -0.0037 -0.0162
   261. (0.00844) BD*( 1) C   4 - C   5  
                ( 50.33%)   0.7094* C   4 s( 35.80%)p 1.79( 64.15%)d 0.00(  0.05%)
                                            0.0000  0.5982  0.0093 -0.7246 -0.0033
                                            0.3383  0.0023  0.0182  0.0411 -0.0143
                                            0.0029 -0.0014  0.0126 -0.0096
                ( 49.67%)  -0.7048* C   5 s( 35.89%)p 1.78( 64.06%)d 0.00(  0.04%)
                                           -0.0000  0.5990  0.0098  0.7252  0.0031
                                           -0.3352 -0.0013  0.0214  0.0426 -0.0144
                                           -0.0034  0.0017  0.0120 -0.0089
   262. (0.08032) BD*( 2) C   4 - C   5  
                ( 49.74%)   0.7053* C   4 s(  0.00%)p 1.00( 99.94%)d 0.00(  0.06%)
                                            0.0000  0.0024 -0.0027 -0.4210  0.0024
                                           -0.9066  0.0035  0.0125  0.0007  0.0136
                                            0.0056  0.0131  0.0155 -0.0003
                ( 50.26%)  -0.7089* C   5 s(  0.00%)p 1.00( 99.93%)d 0.00(  0.06%)
                                           -0.0000  0.0039 -0.0055 -0.4223  0.0040
                                           -0.9059  0.0038  0.0170 -0.0001 -0.0129
                                            0.0063  0.0130 -0.0162 -0.0005
   263. (0.00595) BD*( 1) C   4 - H  18  
                ( 36.48%)   0.6040* C   4 s( 29.77%)p 2.36( 70.20%)d 0.00(  0.03%)
                                            0.0003 -0.5454  0.0152 -0.3891  0.0093
                                            0.1692 -0.0049 -0.7224  0.0036  0.0043
                                           -0.0111  0.0050 -0.0036 -0.0101
                ( 63.52%)  -0.7970* H  18 s( 99.89%)p 0.00(  0.11%)
                                           -0.9995  0.0017  0.0151 -0.0061  0.0284
   264. (0.01315) BD*( 1) C   5 - C   6  
                ( 51.19%)   0.7155* C   5 s( 34.37%)p 1.91( 65.57%)d 0.00(  0.06%)
                                            0.0001  0.5861  0.0131 -0.3860 -0.0243
                                            0.1694  0.0131 -0.6908  0.0100 -0.0049
                                            0.0145 -0.0061  0.0048  0.0161
                ( 48.81%)  -0.6986* C   6 s( 38.28%)p 1.61( 61.68%)d 0.00(  0.04%)
                                           -0.0001  0.6184  0.0192  0.3171 -0.0037
                                           -0.1278  0.0040  0.7063  0.0303 -0.0047
                                            0.0117 -0.0059  0.0050  0.0146
   265. (0.00776) BD*( 1) C   5 - H  19  
                ( 36.13%)   0.6011* C   5 s( 29.65%)p 2.37( 70.32%)d 0.00(  0.03%)
                                            0.0003 -0.5443  0.0166  0.3811 -0.0148
                                           -0.1936  0.0030 -0.7213  0.0037  0.0046
                                            0.0110 -0.0051 -0.0041 -0.0089
                ( 63.87%)  -0.7992* H  19 s( 99.89%)p 0.00(  0.11%)
                                           -0.9995  0.0030 -0.0138  0.0098  0.0282
   266. (0.11193) BD*( 1) C   6 - S   7  
                ( 47.33%)   0.6879* C   6 s( 23.44%)p 3.26( 76.49%)d 0.00(  0.07%)
                                           -0.0000  0.4838 -0.0190 -0.8088  0.0458
                                            0.3295 -0.0064 -0.0000  0.0000 -0.0163
                                            0.0000 -0.0000  0.0153 -0.0124
                ( 52.67%)  -0.7258* S   7 s( 23.24%)p 3.24( 75.37%)d 0.06(  1.39%)
                                            0.0000  0.0004  0.4808  0.0355 -0.0002
                                            0.8022  0.0128  0.0001 -0.3315  0.0082
                                           -0.0000  0.0000 -0.0000 -0.0803  0.0000
                                           -0.0000  0.0547 -0.0668
   267. (0.01315) BD*( 1) C   6 - C  16  
                ( 48.81%)   0.6986* C   6 s( 38.28%)p 1.61( 61.68%)d 0.00(  0.04%)
                                            0.0001 -0.6184 -0.0192 -0.3171  0.0037
                                            0.1278 -0.0040  0.7063  0.0303  0.0047
                                            0.0117 -0.0059 -0.0050 -0.0146
                ( 51.19%)  -0.7155* C  16 s( 34.37%)p 1.91( 65.57%)d 0.00(  0.06%)
                                           -0.0001 -0.5861 -0.0131  0.3860  0.0243
                                           -0.1694 -0.0131 -0.6908  0.0100  0.0049
                                            0.0145 -0.0061 -0.0048 -0.0161
   268. (0.10804) BD*( 1) S   7 - C   8  
                ( 52.02%)   0.7212* S   7 s( 23.89%)p 3.13( 74.74%)d 0.06(  1.37%)
                                            0.0000  0.0004  0.4875  0.0360  0.0002
                                           -0.5599 -0.0156  0.0002 -0.6585  0.0017
                                           -0.0000  0.0000  0.0000  0.0901 -0.0000
                                           -0.0000 -0.0334 -0.0666
                ( 47.98%)  -0.6927* C   8 s( 23.25%)p 3.30( 76.68%)d 0.00(  0.07%)
                                           -0.0000  0.4819 -0.0183  0.5731 -0.0366
                                            0.6606 -0.0252 -0.0000  0.0000  0.0227
                                           -0.0000 -0.0000 -0.0044 -0.0128
   269. (0.07462) BD*( 1) S   7 - O  14  
                ( 64.61%)   0.8038* S   7 s( 26.59%)p 2.72( 72.23%)d 0.04(  1.18%)
                                            0.0000 -0.0001  0.5140 -0.0412 -0.0000
                                           -0.1086 -0.0099  0.0000  0.4631  0.0435
                                           -0.0001  0.7011  0.0499 -0.0052 -0.0172
                                            0.0750 -0.0103  0.0758
                ( 35.39%)  -0.5949* O  14 s( 25.24%)p 2.96( 74.68%)d 0.00(  0.08%)
                                           -0.0000  0.5019 -0.0215  0.0830  0.0001
                                           -0.4003 -0.0011 -0.7613 -0.0112 -0.0025
                                           -0.0044  0.0201 -0.0054  0.0179
   270. (0.07462) BD*( 1) S   7 - O  15  
                ( 64.61%)   0.8038* S   7 s( 26.59%)p 2.72( 72.23%)d 0.04(  1.18%)
                                            0.0000 -0.0001  0.5140 -0.0412 -0.0000
                                           -0.1086 -0.0099  0.0000  0.4631  0.0435
                                            0.0001 -0.7011 -0.0499 -0.0052  0.0172
                                           -0.0750 -0.0103  0.0758
                ( 35.39%)  -0.5949* O  15 s( 25.24%)p 2.96( 74.68%)d 0.00(  0.08%)
                                           -0.0000  0.5019 -0.0215  0.0830  0.0001
                                           -0.4003 -0.0011  0.7613  0.0112 -0.0025
                                            0.0044 -0.0201 -0.0054  0.0179
   271. (0.01329) BD*( 1) C   8 - C   9  
                ( 48.63%)   0.6973* C   8 s( 38.37%)p 1.60( 61.58%)d 0.00(  0.04%)
                                            0.0001 -0.6192 -0.0188  0.2238 -0.0007
                                            0.2567 -0.0046 -0.7064 -0.0291 -0.0068
                                            0.0072  0.0102  0.0010 -0.0152
                ( 51.37%)  -0.7167* C   9 s( 34.21%)p 1.92( 65.73%)d 0.00(  0.06%)
                                           -0.0001 -0.5847 -0.0140 -0.2647 -0.0152
                                           -0.3303 -0.0226  0.6909 -0.0088 -0.0071
                                            0.0103  0.0125  0.0014 -0.0160
   272. (0.01329) BD*( 1) C   8 - C  13  
                ( 48.63%)   0.6973* C   8 s( 38.37%)p 1.60( 61.58%)d 0.00(  0.04%)
                                            0.0001 -0.6192 -0.0188  0.2238 -0.0007
                                            0.2567 -0.0046  0.7064  0.0291 -0.0068
                                           -0.0072 -0.0102  0.0010 -0.0152
                ( 51.37%)  -0.7167* C  13 s( 34.21%)p 1.92( 65.73%)d 0.00(  0.06%)
                                           -0.0001 -0.5847 -0.0140 -0.2647 -0.0152
                                           -0.3304 -0.0226 -0.6909  0.0088 -0.0071
                                           -0.0103 -0.0125  0.0014 -0.0160
   273. (0.00914) BD*( 1) C   9 - C  10  
                ( 49.27%)   0.7019* C   9 s( 36.06%)p 1.77( 63.90%)d 0.00(  0.04%)
                                            0.0001 -0.6004 -0.0094  0.4885  0.0027
                                            0.6310  0.0034 -0.0197 -0.0418 -0.0179
                                           -0.0023 -0.0032  0.0048  0.0087
                ( 50.73%)  -0.7123* C  10 s( 35.29%)p 1.83( 64.66%)d 0.00(  0.05%)
                                           -0.0001 -0.5940 -0.0079 -0.4914 -0.0040
                                           -0.6347 -0.0062 -0.0243 -0.0401 -0.0188
                                            0.0016  0.0023  0.0043  0.0095
   274. (0.08143) BD*( 2) C   9 - C  10  
                ( 50.88%)   0.7133* C   9 s(  0.01%)p 1.00( 99.93%)d 0.00(  0.06%)
                                           -0.0000  0.0038 -0.0061  0.7923 -0.0076
                                           -0.6093  0.0033  0.0152 -0.0001 -0.0057
                                           -0.0113  0.0084 -0.0194 -0.0005
                ( 49.12%)  -0.7009* C  10 s(  0.00%)p 1.00( 99.94%)d 0.00(  0.06%)
                                            0.0000  0.0012 -0.0028  0.7896 -0.0073
                                           -0.6129  0.0049  0.0116  0.0006  0.0046
                                           -0.0112  0.0093  0.0194 -0.0003
   275. (0.00780) BD*( 1) C   9 - H  20  
                ( 36.39%)   0.6033* C   9 s( 29.65%)p 2.37( 70.32%)d 0.00(  0.03%)
                                            0.0003 -0.5443  0.0165 -0.2500  0.0122
                                           -0.3468  0.0097 -0.7212  0.0026 -0.0061
                                           -0.0078 -0.0099  0.0014 -0.0088
                ( 63.61%)  -0.7975* H  20 s( 99.89%)p 0.00(  0.11%)
                                           -0.9995  0.0029  0.0075  0.0148  0.0281
   276. (0.00810) BD*( 1) C  10 - C  11  
                ( 49.80%)   0.7057* C  10 s( 35.13%)p 1.84( 64.82%)d 0.00(  0.05%)
                                           -0.0000 -0.5926 -0.0099  0.2505  0.0255
                                            0.3346  0.0322  0.6868 -0.0106 -0.0049
                                           -0.0087 -0.0119  0.0014 -0.0166
                ( 50.20%)  -0.7086* C  11 s( 35.38%)p 1.83( 64.57%)d 0.00(  0.05%)
                                           -0.0000 -0.5947 -0.0097 -0.2358  0.0181
                                           -0.2992  0.0228 -0.7064 -0.0270 -0.0083
                                           -0.0107 -0.0135  0.0020 -0.0130
   277. (0.00659) BD*( 1) C  10 - H  21  
                ( 36.93%)   0.6077* C  10 s( 29.48%)p 2.39( 70.49%)d 0.00(  0.03%)
                                            0.0003 -0.5428  0.0138  0.2666 -0.0028
                                            0.3286 -0.0045 -0.7251  0.0088 -0.0048
                                            0.0073  0.0092  0.0013 -0.0102
                ( 63.07%)  -0.7942* H  21 s( 99.90%)p 0.00(  0.10%)
                                           -0.9995  0.0022 -0.0105 -0.0121  0.0278
   278. (0.00810) BD*( 1) C  11 - C  12  
                ( 50.20%)   0.7086* C  11 s( 35.38%)p 1.83( 64.57%)d 0.00(  0.05%)
                                            0.0000  0.5947  0.0097  0.2358 -0.0181
                                            0.2992 -0.0228 -0.7064 -0.0270  0.0083
                                           -0.0107 -0.0135 -0.0020  0.0130
                ( 49.80%)  -0.7057* C  12 s( 35.13%)p 1.84( 64.82%)d 0.00(  0.05%)
                                            0.0000  0.5926  0.0099 -0.2505 -0.0255
                                           -0.3346 -0.0322  0.6868 -0.0106  0.0049
                                           -0.0087 -0.0119 -0.0014  0.0166
   279. (0.00644) BD*( 1) C  11 - H  22  
                ( 37.39%)   0.6115* C  11 s( 29.14%)p 2.43( 70.82%)d 0.00(  0.03%)
                                           -0.0003  0.5397 -0.0117 -0.5189  0.0067
                                           -0.6625  0.0089  0.0000 -0.0000  0.0158
                                           -0.0000 -0.0000 -0.0041 -0.0069
                ( 62.61%)  -0.7913* H  22 s( 99.89%)p 0.00(  0.11%)
                                            0.9995 -0.0015  0.0202  0.0256 -0.0000
   280. (0.00914) BD*( 1) C  12 - C  13  
                ( 50.73%)   0.7123* C  12 s( 35.29%)p 1.83( 64.66%)d 0.00(  0.05%)
                                           -0.0001 -0.5940 -0.0079 -0.4914 -0.0040
                                           -0.6347 -0.0062  0.0243  0.0401 -0.0188
                                           -0.0016 -0.0023  0.0043  0.0095
                ( 49.27%)  -0.7019* C  13 s( 36.06%)p 1.77( 63.90%)d 0.00(  0.04%)
                                            0.0001 -0.6004 -0.0094  0.4885  0.0027
                                            0.6310  0.0034  0.0197  0.0418 -0.0179
                                            0.0023  0.0032  0.0048  0.0087
   281. (0.08143) BD*( 2) C  12 - C  13  
                ( 49.12%)   0.7009* C  12 s(  0.00%)p 1.00( 99.94%)d 0.00(  0.06%)
                                           -0.0000 -0.0012  0.0028 -0.7896  0.0073
                                            0.6129 -0.0049  0.0116  0.0006 -0.0046
                                           -0.0112  0.0093 -0.0194  0.0003
                ( 50.88%)  -0.7133* C  13 s(  0.01%)p 1.00( 99.93%)d 0.00(  0.06%)
                                            0.0000 -0.0038  0.0061 -0.7923  0.0076
                                            0.6093 -0.0033  0.0152 -0.0001  0.0057
                                           -0.0113  0.0084  0.0194  0.0005
   282. (0.00659) BD*( 1) C  12 - H  23  
                ( 36.93%)   0.6077* C  12 s( 29.48%)p 2.39( 70.49%)d 0.00(  0.03%)
                                           -0.0003  0.5428 -0.0138 -0.2666  0.0028
                                           -0.3286  0.0045 -0.7251  0.0088  0.0048
                                            0.0073  0.0092 -0.0013  0.0102
                ( 63.07%)  -0.7942* H  23 s( 99.90%)p 0.00(  0.10%)
                                            0.9995 -0.0022  0.0105  0.0121  0.0278
   283. (0.00780) BD*( 1) C  13 - H  24  
                ( 36.39%)   0.6033* C  13 s( 29.65%)p 2.37( 70.32%)d 0.00(  0.03%)
                                           -0.0003  0.5443 -0.0165  0.2500 -0.0122
                                            0.3468 -0.0097 -0.7212  0.0026  0.0061
                                           -0.0078 -0.0099 -0.0014  0.0088
                ( 63.61%)  -0.7975* H  24 s( 99.89%)p 0.00(  0.11%)
                                            0.9995 -0.0029 -0.0075 -0.0148  0.0281
   284. (0.00844) BD*( 1) C  16 - C  17  
                ( 49.67%)   0.7048* C  16 s( 35.89%)p 1.78( 64.06%)d 0.00(  0.04%)
                                            0.0000 -0.5990 -0.0098 -0.7252 -0.0031
                                            0.3352  0.0013  0.0214  0.0426  0.0144
                                           -0.0034  0.0017 -0.0120  0.0089
                ( 50.33%)  -0.7094* C  17 s( 35.80%)p 1.79( 64.15%)d 0.00(  0.05%)
                                           -0.0000 -0.5982 -0.0093  0.7246  0.0033
                                           -0.3383 -0.0023  0.0182  0.0411  0.0143
                                            0.0029 -0.0014 -0.0126  0.0096
   285. (0.08032) BD*( 2) C  16 - C  17  
                ( 50.26%)   0.7089* C  16 s(  0.00%)p 1.00( 99.93%)d 0.00(  0.06%)
                                            0.0000 -0.0039  0.0055  0.4223 -0.0040
                                            0.9059 -0.0038  0.0169 -0.0001  0.0129
                                            0.0063  0.0130  0.0162  0.0005
                ( 49.74%)  -0.7053* C  17 s(  0.00%)p 1.00( 99.94%)d 0.00(  0.06%)
                                           -0.0000 -0.0024  0.0027  0.4210 -0.0024
                                            0.9066 -0.0035  0.0125  0.0007 -0.0136
                                            0.0056  0.0131 -0.0155  0.0003
   286. (0.00776) BD*( 1) C  16 - H  25  
                ( 36.13%)   0.6011* C  16 s( 29.65%)p 2.37( 70.32%)d 0.00(  0.03%)
                                           -0.0003  0.5443 -0.0166 -0.3811  0.0148
                                            0.1936 -0.0030 -0.7213  0.0037 -0.0046
                                            0.0110 -0.0051  0.0041  0.0089
                ( 63.87%)  -0.7992* H  25 s( 99.89%)p 0.00(  0.11%)
                                            0.9995 -0.0030  0.0138 -0.0098  0.0282
   287. (0.00595) BD*( 1) C  17 - H  26  
                ( 36.48%)   0.6040* C  17 s( 29.77%)p 2.36( 70.20%)d 0.00(  0.03%)
                                           -0.0003  0.5454 -0.0152  0.3891 -0.0093
                                           -0.1692  0.0049 -0.7224  0.0036 -0.0043
                                           -0.0111  0.0050  0.0036  0.0101
                ( 63.52%)  -0.7970* H  26 s( 99.89%)p 0.00(  0.11%)
                                            0.9995 -0.0017 -0.0151  0.0061  0.0284


 NHO Directionality and "Bond Bending" (deviations from line of nuclear centers)

         [Thresholds for printing:  angular deviation  >  1.0 degree]
                                    hybrid p-character > 25.0%
                                    orbital occupancy  >  0.10e

                                Line of Centers        Hybrid 1              Hybrid 2
                                ---------------  -------------------   ------------------
                NBO               Theta   Phi    Theta   Phi    Dev    Theta   Phi    Dev
 ========================================================================================
     2. BD (   2) N   1 - C   2    90.0  154.9     0.0    0.0  90.0      0.0    0.0  90.0
     3. BD (   3) N   1 - C   2    90.0  154.9    90.0   64.8  90.1     90.0  244.9  90.0
     5. BD (   1) C   3 - C   4    29.9  154.7    26.9  155.2   3.0    146.5  334.2   3.7
     6. BD (   1) C   3 - C  17   150.1  154.7   153.1  155.2   3.0     33.5  334.2   3.7
[truncated: 82,324 more chars]
