# Supplementary material for: Machine-Learning-Guided Discovery of Electrochemical Reactions
Source: J Am Chem Soc. 2022 Dec 2;144(49):22599–610. doi: 10.1021/jacs.2c08997 (PMC9756344; doi:10.1021/jacs.2c08997)
Supplement: Supplementary file 4 — ja2c08997_si_004.zip [file ja2c08997_si_004.zip › Reactivity Prediction/Ologs_notimes/17.log]

 Entering Gaussian System, Link 0=g16
 Input=17.com
 Output=17.log
 Initial command:
  
 Copyright (c) 1988-2019, Gaussian, Inc.  All Rights Reserved.
  
 This is part of the Gaussian(R) 16 program.  It is based on
 the Gaussian(R) 09 system (copyright 2009, Gaussian, Inc.),
 the Gaussian(R) 03 system (copyright 2003, Gaussian, Inc.),
 the Gaussian(R) 98 system (copyright 1998, Gaussian, Inc.),
 the Gaussian(R) 94 system (copyright 1995, Gaussian, Inc.),
 the Gaussian 92(TM) system (copyright 1992, Gaussian, Inc.),
 the Gaussian 90(TM) system (copyright 1990, Gaussian, Inc.),
 the Gaussian 88(TM) system (copyright 1988, Gaussian, Inc.),
 the Gaussian 86(TM) system (copyright 1986, Carnegie Mellon
 University), and the Gaussian 82(TM) system (copyright 1983,
 Carnegie Mellon University). Gaussian is a federally registered
 trademark of Gaussian, Inc.
  
 This software contains proprietary and confidential information,
 including trade secrets, belonging to Gaussian, Inc.
  
 This software is provided under written license and may be
 used, copied, transmitted, or stored only in accord with that
 written license.
  
 The following legend is applicable only to US Government
 contracts under FAR:
  
                    RESTRICTED RIGHTS LEGEND
  
 Use, reproduction and disclosure by the US Government is
 subject to restrictions as set forth in subparagraphs (a)
 and (c) of the Commercial Computer Software - Restricted
 Rights clause in FAR 52.227-19.
  
 Gaussian, Inc.
 340 Quinnipiac St., Bldg. 40, Wallingford CT 06492
  
  
 ---------------------------------------------------------------
 Warning -- This program may not be used in any manner that
 competes with the business of Gaussian, Inc. or will provide
 assistance to any competitor of Gaussian, Inc.  The licensee
 of this program is prohibited from giving any competitor of
 Gaussian, Inc. access to this program.  By using this program,
 the user acknowledges that Gaussian, Inc. is engaged in the
 business of creating and licensing software in the field of
 computational chemistry and represents and warrants to the
 licensee that it is not a competitor of Gaussian, Inc. and that
 it will not use this program in any manner prohibited above.
 ---------------------------------------------------------------
  

 Cite this work as:
 Gaussian 16, Revision C.01,
 M. J. Frisch, G. W. Trucks, H. B. Schlegel, G. E. Scuseria, 
 M. A. Robb, J. R. Cheeseman, G. Scalmani, V. Barone, 
 G. A. Petersson, H. Nakatsuji, X. Li, M. Caricato, A. V. Marenich, 
 J. Bloino, B. G. Janesko, R. Gomperts, B. Mennucci, H. P. Hratchian, 
 J. V. Ortiz, A. F. Izmaylov, J. L. Sonnenberg, D. Williams-Young, 
 F. Ding, F. Lipparini, F. Egidi, J. Goings, B. Peng, A. Petrone, 
 T. Henderson, D. Ranasinghe, V. G. Zakrzewski, J. Gao, N. Rega, 
 G. Zheng, W. Liang, M. Hada, M. Ehara, K. Toyota, R. Fukuda, 
 J. Hasegawa, M. Ishida, T. Nakajima, Y. Honda, O. Kitao, H. Nakai, 
 T. Vreven, K. Throssell, J. A. Montgomery, Jr., J. E. Peralta, 
 F. Ogliaro, M. J. Bearpark, J. J. Heyd, E. N. Brothers, K. N. Kudin, 
 V. N. Staroverov, T. A. Keith, R. Kobayashi, J. Normand, 
 K. Raghavachari, A. P. Rendell, J. C. Burant, S. S. Iyengar, 
 J. Tomasi, M. Cossi, J. M. Millam, M. Klene, C. Adamo, R. Cammi, 
 J. W. Ochterski, R. L. Martin, K. Morokuma, O. Farkas, 
 J. B. Foresman, and D. J. Fox, Gaussian, Inc., Wallingford CT, 2019.
 
 ******************************************
 Gaussian 16:  ES64L-G16RevC.01  3-Jul-2019
                13-Mar-2021 
 ******************************************
 %nprocshared=16
 Will use up to   16 processors via shared memory.
 %mem=7GB
 -----------------------------------------
 # b3lyp/def2svp geom=NewRedundant pop=NBO
 -----------------------------------------
 1/29=4000,38=1,172=1/1;
 2/12=2,17=6,18=5,40=1/2;
 3/5=43,7=101,11=2,25=1,30=1,74=-5/1,2,3;
 4//1;
 5/5=2,38=5/2;
 6/7=2,8=2,9=2,10=2,28=1,40=1/1,7;
 99/5=1,9=1/99;
 --
 17
 --
 Symbolic Z-matrix:
 Charge =  1 Multiplicity = 2
 O                     3.48047   1.54433  -2.09791 
 C                     3.03894   1.71112  -0.82976 
 C                     2.2917    0.49753  -0.32718 
 C                     1.08818   0.15384  -1.2316 
 N                     0.39624  -1.01683  -0.72215 
 C                    -0.796    -0.96899  -0.04187 
 O                    -1.33251   0.26735  -0.08729 
 C                    -2.61263   0.57024   0.55186 
 C                    -2.80495   2.05295   0.23891 
 C                    -3.72543  -0.26697  -0.08128 
 C                    -2.50823   0.34488   2.06155 
 O                    -1.29374  -1.92812   0.51708 
 C                     1.21643  -2.2172   -0.62164 
 C                     2.43191  -1.95914   0.27367 
 C                     3.21625  -0.73057  -0.19817 
 O                     3.23916   2.72333  -0.20679 
 H                     3.94705   2.36269  -2.34022 
 H                     1.90788   0.77243   0.66695 
 H                     0.38781   0.99235  -1.28925 
 H                     1.45463  -0.0602   -2.25 
 H                    -1.97639   2.64571   0.65467 
 H                    -2.83766   2.21682  -0.84867 
 H                    -3.74776   2.41425   0.67576 
 H                    -4.7002    0.04914   0.321 
 H                    -3.73955  -0.11726  -1.17199 
 H                    -3.58132  -1.33349   0.12937 
 H                    -2.35199  -0.7164    2.28937 
 H                    -1.67008   0.92687   2.47537 
 H                    -3.43445   0.68322   2.55089 
 H                     0.5884   -3.02414  -0.22756 
 H                     1.55008  -2.49946  -1.63696 
 H                     2.0803   -1.8042    1.30807 
 H                     3.08497  -2.8469    0.28325 
 H                     4.04271  -0.50654   0.49509 
 H                     3.66977  -0.93264  -1.18359 
 
                          Input orientation:                          
 ---------------------------------------------------------------------
 Center     Atomic      Atomic             Coordinates (Angstroms)
 Number     Number       Type             X           Y           Z
 ---------------------------------------------------------------------
      1          8           0        3.480470    1.544334   -2.097913
      2          6           0        3.038944    1.711125   -0.829759
      3          6           0        2.291704    0.497526   -0.327182
      4          6           0        1.088177    0.153842   -1.231600
      5          7           0        0.396238   -1.016829   -0.722146
      6          6           0       -0.796001   -0.968995   -0.041866
      7          8           0       -1.332507    0.267355   -0.087291
      8          6           0       -2.612634    0.570240    0.551858
      9          6           0       -2.804949    2.052952    0.238911
     10          6           0       -3.725429   -0.266975   -0.081280
     11          6           0       -2.508233    0.344878    2.061548
     12          8           0       -1.293738   -1.928124    0.517084
     13          6           0        1.216434   -2.217203   -0.621640
     14          6           0        2.431907   -1.959144    0.273672
     15          6           0        3.216253   -0.730570   -0.198173
     16          8           0        3.239164    2.723332   -0.206794
     17          1           0        3.947046    2.362693   -2.340224
     18          1           0        1.907885    0.772425    0.666949
     19          1           0        0.387813    0.992350   -1.289250
     20          1           0        1.454630   -0.060197   -2.249996
     21          1           0       -1.976393    2.645708    0.654665
     22          1           0       -2.837656    2.216822   -0.848672
     23          1           0       -3.747761    2.414252    0.675765
     24          1           0       -4.700197    0.049145    0.320998
     25          1           0       -3.739547   -0.117265   -1.171990
     26          1           0       -3.581318   -1.333492    0.129365
     27          1           0       -2.351991   -0.716396    2.289374
     28          1           0       -1.670078    0.926870    2.475370
     29          1           0       -3.434451    0.683221    2.550894
     30          1           0        0.588396   -3.024135   -0.227564
     31          1           0        1.550076   -2.499459   -1.636964
     32          1           0        2.080296   -1.804203    1.308075
     33          1           0        3.084975   -2.846900    0.283249
     34          1           0        4.042707   -0.506544    0.495088
     35          1           0        3.669767   -0.932639   -1.183591
 ---------------------------------------------------------------------
                    Distance matrix (angstroms):
                    1          2          3          4          5
     1  O    0.000000
     2  C    1.353137   0.000000
     3  C    2.375808   1.511216   0.000000
     4  C    2.899489   2.528261   1.544205   0.000000
     5  N    4.238489   3.799634   2.458060   1.452169   0.000000
     6  C    5.369577   4.744536   3.430161   2.495267   1.373500
     7  O    5.370105   4.663187   3.639427   2.679933   2.245156
     8  C    6.715360   5.928812   4.983023   4.129178   3.632517
     9  C    6.725023   5.950630   5.358701   4.574435   4.538148
    10  C    7.698873   7.087302   6.070487   4.967004   4.238057
    11  C    7.389478   6.402926   5.363648   4.880111   4.247252
    12  O    6.456721   5.816378   4.410437   3.614692   2.285206
    13  C    4.631890   4.335506   2.934734   2.451602   1.457298
    14  C    4.358699   3.880325   2.532964   2.921671   2.454294
    15  C    2.975569   2.528283   1.542613   2.525642   2.882530
    16  O    2.241561   1.205295   2.422063   3.504177   4.726165
    17  H    0.972687   1.879015   3.204894   3.779049   5.162131
    18  H    3.273123   2.097757   1.100538   2.158485   2.723251
    19  H    3.243941   2.785008   2.189800   1.094043   2.087697
    20  H    2.588760   2.768521   2.170014   1.103282   2.090375
    21  H    6.210239   5.313245   4.878049   4.377098   4.575934
    22  H    6.475458   5.898348   5.434911   4.451368   4.574994
    23  H    7.790852   6.987157   6.415206   5.668668   5.558705
    24  H    8.660834   7.998795   7.036182   5.993896   5.310188
    25  H    7.466384   7.029087   6.121082   4.835697   4.256323
    26  H    7.944275   7.349659   6.168747   5.086115   4.079987
    27  H    7.640471   6.684611   5.466614   4.998933   4.088064
    28  H    6.915514   5.806361   4.871791   4.684781   4.274545
    29  H    8.376698   7.374974   6.411447   5.919600   5.317625
    30  H    5.721294   5.365679   3.913218   3.370075   2.076249
    31  H    4.504571   4.538428   3.353723   2.723541   2.089599
    32  H    4.977343   4.224556   2.831381   3.356813   2.752782
    33  H    5.010917   4.692174   3.491001   3.909785   3.404304
    34  H    3.353485   2.771428   2.179517   3.485227   3.877988
    35  H    2.647115   2.740917   2.162838   2.801313   3.306965
                    6          7          8          9         10
     6  C    0.000000
     7  O    1.348504   0.000000
     8  C    2.453957   1.462524   0.000000
     9  C    3.639625   2.337274   1.527532   0.000000
    10  C    3.012630   2.451861   1.529740   2.516320   0.000000
    11  C    3.013694   2.450684   1.529985   2.515465   2.539221
    12  O    1.216592   2.277477   2.825335   4.267330   3.005092
    13  C    2.438043   3.599396   4.879415   5.928430   5.340167
    14  C    3.391069   4.388439   5.650006   6.597180   6.395484
    15  C    4.022370   4.658258   6.019184   6.647851   6.958128
    16  O    5.472023   5.190981   6.281313   6.097489   7.580452
    17  H    6.235310   6.110633   7.389616   7.234454   8.419315
    18  H    3.293321   3.365132   4.526501   4.902425   5.777061
    19  H    2.608496   2.220320   3.545495   3.695115   4.468092
    20  H    3.281325   3.542982   4.979003   5.366943   5.619529
    21  H    3.865820   2.573258   2.173233   1.100326   3.476272
    22  H    3.868943   2.577906   2.173327   1.100345   2.747049
    23  H    4.546894   3.320373   2.168928   1.100124   2.786143
    24  H    4.051052   3.399361   2.163968   2.759338   1.100877
    25  H    3.266050   2.668023   2.171231   2.752081   1.101027
    26  H    2.814279   2.768899   2.177394   3.476025   1.096631
    27  H    2.814176   2.766884   2.177688   3.475465   2.776384
    28  H    3.270290   2.667611   2.171519   2.749135   3.490873
    29  H    4.051375   3.398696   2.164323   2.760018   2.813517
    30  H    2.484882   3.813587   4.875820   6.124476   5.121760
    31  H    3.223466   4.285560   5.616239   6.573400   5.935916
    32  H    3.285270   4.229139   5.313514   6.315566   6.164400
    33  H    4.323679   5.417566   6.649191   7.661705   7.291811
    34  H    4.890324   5.461777   6.742125   7.314850   7.793172
    35  H    4.609549   5.259715   6.688721   7.270435   7.506473
                   11         12         13         14         15
    11  C    0.000000
    12  O    3.004481   0.000000
    13  C    5.257081   2.771502   0.000000
    14  C    5.736724   3.733717   1.531520   0.000000
    15  C    6.247613   4.720779   2.527584   1.532067   0.000000
    16  O    6.620800   6.535079   5.354664   4.775782   3.453989
    17  H    8.069561   7.351268   5.602252   5.273175   3.832847
    18  H    4.650785   4.191160   3.328129   2.809045   2.172386
    19  H    4.475952   3.823561   3.381352   3.915656   3.486973
    20  H    5.870076   4.324282   2.713108   3.306050   2.786161
    21  H    2.748817   4.626542   5.955754   6.386151   6.252213
    22  H    3.475928   4.629206   6.012300   6.816644   6.764620
    23  H    2.781930   4.990355   6.912081   7.581330   7.690980
    24  H    2.814548   3.943603   6.405577   7.409614   7.971680
    25  H    3.490770   3.480540   5.410579   6.600704   7.050363
    26  H    2.775206   2.395190   4.935926   6.047408   6.832113
    27  H    1.096639   2.393574   4.843561   5.337899   6.098642
    28  H    1.101121   3.482458   5.273388   5.477484   5.811297
    29  H    1.100825   3.941848   6.333100   6.825100   7.334033
    30  H    5.116580   2.301775   1.095841   2.187231   3.488114
    31  H    6.183778   3.612980   1.105381   2.172578   2.824046
    32  H    5.122584   3.467727   2.154212   1.103461   2.170684
    33  H    6.680851   4.480174   2.169514   1.102135   2.174363
    34  H    6.789222   5.522592   3.487299   2.180309   1.101736
    35  H    7.094411   5.340381   2.825728   2.170167   1.103429
                   16         17         18         19         20
    16  O    0.000000
    17  H    2.276550   0.000000
    18  H    2.518287   3.966134   0.000000
    19  H    3.506882   3.956076   2.487107   0.000000
    20  H    3.886808   3.477165   3.067127   1.780165   0.000000
    21  H    5.286793   6.643538   4.312419   3.478774   5.246990
    22  H    6.131582   6.948251   5.186863   3.478086   5.056900
    23  H    7.049224   8.264920   5.889143   4.794378   6.461258
    24  H    8.394242   9.338599   6.656543   5.419444   6.671122
    25  H    7.596249   8.160801   6.005558   4.275522   5.305170
    26  H    7.942909   8.742821   5.903832   4.814146   5.713442
    27  H    7.023076   8.401895   4.795351   4.820050   5.960440
    28  H    5.875538   7.536818   4.011990   4.290870   5.750408
    29  H    7.503602   9.012778   5.665489   5.426966   6.892339
    30  H    6.329327   6.690425   4.117654   4.159274   3.691276
    31  H    5.672385   5.466312   4.017620   3.696551   2.516926
    32  H    4.912879   5.844473   2.660786   4.175081   4.011594
    33  H    5.593872   5.896239   3.825217   4.948462   4.103787
    34  H    3.401532   4.034930   2.494547   4.334604   3.799059
    35  H    3.808632   3.503413   3.071803   3.806307   2.608679
                   21         22         23         24         25
    21  H    0.000000
    22  H    1.784864   0.000000
    23  H    1.786550   1.786387   0.000000
    24  H    3.777907   3.088044   2.574243   0.000000
    25  H    3.752252   2.523074   3.134141   1.783130   0.000000
    26  H    4.322703   3.756903   3.791022   1.788938   1.788231
    27  H    3.757272   4.322843   3.788517   3.158263   3.776944
    28  H    2.522539   3.751863   3.125324   3.820123   4.321591
    29  H    3.094022   3.776923   2.571136   2.641325   3.820173
    30  H    6.285189   6.292156   7.013866   6.141269   5.298389
    31  H    6.645321   6.489753   7.586854   7.028151   5.819893
    32  H    6.056846   6.708685   7.222287   7.098190   6.547293
    33  H    7.478245   7.874013   8.632501   8.306468   7.492845
    34  H    6.796449   7.520758   8.321964   8.762275   7.968322
    35  H    6.932740   7.237253   8.347372   8.560607   7.454053
                   26         27         28         29         30
    26  H    0.000000
    27  H    2.560798   0.000000
    28  H    3.777012   1.788833   0.000000
    29  H    3.154759   1.788586   1.782717   0.000000
    30  H    4.513556   4.506275   5.293109   6.135766   0.000000
    31  H    5.550729   5.815631   6.246632   7.246593   1.785083
    32  H    5.802137   4.668130   4.783999   6.176109   2.464181
    33  H    6.837656   6.174479   6.454244   7.752863   2.554456
    34  H    7.677457   6.644973   6.213864   7.845366   4.335061
    35  H    7.379890   6.954842   6.734963   8.187020   3.844892
                   31         32         33         34         35
    31  H    0.000000
    32  H    3.072095   0.000000
    33  H    2.482709   1.773941   0.000000
    34  H    3.838042   2.489162   2.537596   0.000000
    35  H    2.674615   3.081305   2.481531   1.771610   0.000000
 Stoichiometry    C11H19NO4(1+,2)
 Framework group  C1[X(C11H19NO4)]
 Deg. of freedom    99
 Full point group                 C1      NOp   1
 Largest Abelian subgroup         C1      NOp   1
 Largest concise Abelian subgroup C1      NOp   1
                         Standard orientation:                         
 ---------------------------------------------------------------------
 Center     Atomic      Atomic             Coordinates (Angstroms)
 Number     Number       Type             X           Y           Z
 ---------------------------------------------------------------------
      1          8           0       -3.670124   -1.287816   -1.007785
      2          6           0       -2.955198   -1.410803    0.134465
      3          6           0       -2.016779   -0.244631    0.342282
      4          6           0       -1.038638   -0.081725   -0.841471
      5          7           0       -0.155525    1.047676   -0.610470
      6          6           0        1.156374    0.929952   -0.221156
      7          8           0        1.567558   -0.353022   -0.279172
      8          6           0        2.934687   -0.735339    0.072634
      9          6           0        2.929750   -2.247469   -0.143688
     10          6           0        3.928208   -0.055221   -0.871009
     11          6           0        3.209178   -0.399432    1.539833
     12          8           0        1.846481    1.871569    0.121199
     13          6           0       -0.831190    2.326290   -0.430639
     14          6           0       -1.816302    2.248954    0.739458
     15          6           0       -2.784548    1.073604    0.571286
     16          8           0       -3.081289   -2.354288    0.873839
     17          1           0       -4.243907   -2.071306   -1.062891
     18          1           0       -1.431205   -0.487849    1.241799
     19          1           0       -0.440297   -0.986456   -0.984227
     20          1           0       -1.617950    0.097731   -1.763113
     21          1           0        2.179226   -2.727231    0.502268
     22          1           0        2.690730   -2.486824   -1.190750
     23          1           0        3.917704   -2.668584    0.094815
     24          1           0        4.942474   -0.436922   -0.677364
     25          1           0        3.671563   -0.278915   -1.918079
     26          1           0        3.922736    1.032044   -0.728092
     27          1           0        3.195620    0.684968    1.702655
     28          1           0        2.449751   -0.867701    2.185171
     29          1           0        4.195316   -0.792590    1.830994
     30          1           0       -0.065997    3.092951   -0.264574
     31          1           0       -1.372621    2.570492   -1.362887
     32          1           0       -1.242905    2.130708    1.674798
     33          1           0       -2.376353    3.194731    0.820389
     34          1           0       -3.438173    0.978509    1.453076
     35          1           0       -3.441289    1.251885   -0.297312
 ---------------------------------------------------------------------
 Rotational constants (GHZ):           0.8118298           0.3157257           0.2569914
 Standard basis: def2SVP (5D, 7F)
 There are   335 symmetry adapted cartesian basis functions of A   symmetry.
 There are   319 symmetry adapted basis functions of A   symmetry.
   319 basis functions,   533 primitive gaussians,   335 cartesian basis functions
    62 alpha electrons       61 beta electrons
       nuclear repulsion energy      1210.7480240371 Hartrees.
 NAtoms=   35 NActive=   35 NUniq=   35 SFac= 1.00D+00 NAtFMM=   60 NAOKFM=F Big=F
 Integral buffers will be    131072 words long.
 Raffenetti 2 integral format.
 Two-electron integral symmetry is turned on.
 One-electron integrals computed using PRISM.
   1 Symmetry operations used in ECPInt.
 ECPInt:  NShTT=   11781 NPrTT=   41593 LenC2=   11011 LenP2D=   28089.
 LDataN:  DoStor=T MaxTD1= 4 Len=   56
 NBasis=   319 RedAO= T EigKep=  1.16D-03  NBF=   319
 NBsUse=   319 1.00D-06 EigRej= -1.00D+00 NBFU=   319
 ExpMin= 1.22D-01 ExpMax= 2.27D+03 ExpMxC= 3.41D+02 IAcc=3 IRadAn=         5 AccDes= 0.00D+00
 Harris functional with IExCor=  402 and IRadAn=       5 diagonalized for initial guess.
 HarFok:  IExCor=  402 AccDes= 0.00D+00 IRadAn=         5 IDoV= 1 UseB2=F ITyADJ=14
 ICtDFT=  3500011 ScaDFX=  1.000000  1.000000  1.000000  1.000000
 FoFCou: FMM=F IPFlag=           0 FMFlag=      100000 FMFlg1=           0
         NFxFlg=           0 DoJE=T BraDBF=F KetDBF=T FulRan=T
         wScrn=  0.000000 ICntrl=       500 IOpCl=  0 I1Cent=   200000004 NGrid=           0
         NMat0=    1 NMatS0=      1 NMatT0=    0 NMatD0=    1 NMtDS0=    0 NMtDT0=    0
 Petite list used in FoFCou.
 Initial guess <Sx>= 0.0000 <Sy>= 0.0000 <Sz>= 0.5000 <S**2>= 0.7500 S= 0.5000
 Requested convergence on RMS density matrix=1.00D-08 within 128 cycles.
 Requested convergence on MAX density matrix=1.00D-06.
 Requested convergence on             energy=1.00D-06.
 No special actions if energy rises.
 Integral accuracy reduced to 1.0D-05 until final iterations.
 Initial convergence to 1.0D-05 achieved.  Increase integral accuracy.
 SCF Done:  E(UB3LYP) =  -785.435560882     A.U. after   26 cycles
            NFock= 26  Conv=0.98D-08     -V/T= 2.0100
 <Sx>= 0.0000 <Sy>= 0.0000 <Sz>= 0.5000 <S**2>= 0.7583 S= 0.5041
 <L.S>= 0.000000000000E+00
 Annihilation of the first spin contaminant:
 S**2 before annihilation     0.7583,   after     0.7500

 **********************************************************************

            Population analysis using the SCF Density.

 **********************************************************************

 Orbital symmetries:
 Alpha Orbitals:
       Occupied  (A) (A) (A) (A) (A) (A) (A) (A) (A) (A) (A) (A)
                 (A) (A) (A) (A) (A) (A) (A) (A) (A) (A) (A) (A)
                 (A) (A) (A) (A) (A) (A) (A) (A) (A) (A) (A) (A)
                 (A) (A) (A) (A) (A) (A) (A) (A) (A) (A) (A) (A)
                 (A) (A) (A) (A) (A) (A) (A) (A) (A) (A) (A) (A)
                 (A) (A)
       Virtual   (A) (A) (A) (A) (A) (A) (A) (A) (A) (A) (A) (A)
                 (A) (A) (A) (A) (A) (A) (A) (A) (A) (A) (A) (A)
                 (A) (A) (A) (A) (A) (A) (A) (A) (A) (A) (A) (A)
                 (A) (A) (A) (A) (A) (A) (A) (A) (A) (A) (A) (A)
                 (A) (A) (A) (A) (A) (A) (A) (A) (A) (A) (A) (A)
                 (A) (A) (A) (A) (A) (A) (A) (A) (A) (A) (A) (A)
                 (A) (A) (A) (A) (A) (A) (A) (A) (A) (A) (A) (A)
                 (A) (A) (A) (A) (A) (A) (A) (A) (A) (A) (A) (A)
                 (A) (A) (A) (A) (A) (A) (A) (A) (A) (A) (A) (A)
                 (A) (A) (A) (A) (A) (A) (A) (A) (A) (A) (A) (A)
                 (A) (A) (A) (A) (A) (A) (A) (A) (A) (A) (A) (A)
                 (A) (A) (A) (A) (A) (A) (A) (A) (A) (A) (A) (A)
                 (A) (A) (A) (A) (A) (A) (A) (A) (A) (A) (A) (A)
                 (A) (A) (A) (A) (A) (A) (A) (A) (A) (A) (A) (A)
                 (A) (A) (A) (A) (A) (A) (A) (A) (A) (A) (A) (A)
                 (A) (A) (A) (A) (A) (A) (A) (A) (A) (A) (A) (A)
                 (A) (A) (A) (A) (A) (A) (A) (A) (A) (A) (A) (A)
                 (A) (A) (A) (A) (A) (A) (A) (A) (A) (A) (A) (A)
                 (A) (A) (A) (A) (A) (A) (A) (A) (A) (A) (A) (A)
                 (A) (A) (A) (A) (A) (A) (A) (A) (A) (A) (A) (A)
                 (A) (A) (A) (A) (A) (A) (A) (A) (A) (A) (A) (A)
                 (A) (A) (A) (A) (A)
 Beta  Orbitals:
       Occupied  (A) (A) (A) (A) (A) (A) (A) (A) (A) (A) (A) (A)
                 (A) (A) (A) (A) (A) (A) (A) (A) (A) (A) (A) (A)
                 (A) (A) (A) (A) (A) (A) (A) (A) (A) (A) (A) (A)
                 (A) (A) (A) (A) (A) (A) (A) (A) (A) (A) (A) (A)
                 (A) (A) (A) (A) (A) (A) (A) (A) (A) (A) (A) (A)
                 (A)
       Virtual   (A) (A) (A) (A) (A) (A) (A) (A) (A) (A) (A) (A)
                 (A) (A) (A) (A) (A) (A) (A) (A) (A) (A) (A) (A)
                 (A) (A) (A) (A) (A) (A) (A) (A) (A) (A) (A) (A)
                 (A) (A) (A) (A) (A) (A) (A) (A) (A) (A) (A) (A)
                 (A) (A) (A) (A) (A) (A) (A) (A) (A) (A) (A) (A)
                 (A) (A) (A) (A) (A) (A) (A) (A) (A) (A) (A) (A)
                 (A) (A) (A) (A) (A) (A) (A) (A) (A) (A) (A) (A)
                 (A) (A) (A) (A) (A) (A) (A) (A) (A) (A) (A) (A)
                 (A) (A) (A) (A) (A) (A) (A) (A) (A) (A) (A) (A)
                 (A) (A) (A) (A) (A) (A) (A) (A) (A) (A) (A) (A)
                 (A) (A) (A) (A) (A) (A) (A) (A) (A) (A) (A) (A)
                 (A) (A) (A) (A) (A) (A) (A) (A) (A) (A) (A) (A)
                 (A) (A) (A) (A) (A) (A) (A) (A) (A) (A) (A) (A)
                 (A) (A) (A) (A) (A) (A) (A) (A) (A) (A) (A) (A)
                 (A) (A) (A) (A) (A) (A) (A) (A) (A) (A) (A) (A)
                 (A) (A) (A) (A) (A) (A) (A) (A) (A) (A) (A) (A)
                 (A) (A) (A) (A) (A) (A) (A) (A) (A) (A) (A) (A)
                 (A) (A) (A) (A) (A) (A) (A) (A) (A) (A) (A) (A)
                 (A) (A) (A) (A) (A) (A) (A) (A) (A) (A) (A) (A)
                 (A) (A) (A) (A) (A) (A) (A) (A) (A) (A) (A) (A)
                 (A) (A) (A) (A) (A) (A) (A) (A) (A) (A) (A) (A)
                 (A) (A) (A) (A) (A) (A)
 The electronic state is 2-A.
 Alpha  occ. eigenvalues --  -19.33957 -19.33160 -19.30917 -19.28964 -14.62692
 Alpha  occ. eigenvalues --  -10.52313 -10.47601 -10.42032 -10.41035 -10.38774
 Alpha  occ. eigenvalues --  -10.38607 -10.36663 -10.35804 -10.29906 -10.29813
 Alpha  occ. eigenvalues --  -10.29771  -1.28060  -1.25123  -1.18757  -1.17082
 Alpha  occ. eigenvalues --   -1.16185  -0.99595  -0.96274  -0.93604  -0.88107
 Alpha  occ. eigenvalues --   -0.85066  -0.80942  -0.80777  -0.79521  -0.76256
 Alpha  occ. eigenvalues --   -0.75177  -0.73007  -0.69277  -0.67392  -0.65489
 Alpha  occ. eigenvalues --   -0.64543  -0.63961  -0.63079  -0.62028  -0.61637
 Alpha  occ. eigenvalues --   -0.60463  -0.59808  -0.58472  -0.58305  -0.57223
 Alpha  occ. eigenvalues --   -0.55818  -0.54349  -0.54245  -0.53743  -0.51980
 Alpha  occ. eigenvalues --   -0.51220  -0.51115  -0.50623  -0.49505  -0.49079
 Alpha  occ. eigenvalues --   -0.48442  -0.48126  -0.47705  -0.47290  -0.44938
 Alpha  occ. eigenvalues --   -0.44258  -0.43976
 Alpha virt. eigenvalues --   -0.15931  -0.14661  -0.09696  -0.08538  -0.07049
 Alpha virt. eigenvalues --   -0.06199  -0.04886  -0.03973  -0.03733  -0.02964
 Alpha virt. eigenvalues --   -0.02861  -0.01728  -0.01385  -0.00970   0.00147
 Alpha virt. eigenvalues --    0.00374   0.00804   0.01663   0.01812   0.02595
 Alpha virt. eigenvalues --    0.02896   0.03788   0.05267   0.05795   0.05866
 Alpha virt. eigenvalues --    0.06844   0.07472   0.08005   0.08119   0.08543
 Alpha virt. eigenvalues --    0.09360   0.12002   0.12193   0.16384   0.17235
 Alpha virt. eigenvalues --    0.18288   0.19931   0.23517   0.23727   0.24815
 Alpha virt. eigenvalues --    0.27063   0.27564   0.28476   0.29486   0.30160
 Alpha virt. eigenvalues --    0.31836   0.32610   0.34248   0.35560   0.37164
 Alpha virt. eigenvalues --    0.38755   0.39539   0.40141   0.41711   0.42385
 Alpha virt. eigenvalues --    0.42709   0.43418   0.44793   0.45431   0.46496
 Alpha virt. eigenvalues --    0.46752   0.47566   0.47894   0.48555   0.49240
 Alpha virt. eigenvalues --    0.49921   0.50370   0.50976   0.51396   0.51621
 Alpha virt. eigenvalues --    0.52140   0.52704   0.53307   0.53488   0.54106
 Alpha virt. eigenvalues --    0.54124   0.54695   0.54955   0.55802   0.57012
 Alpha virt. eigenvalues --    0.57573   0.58073   0.58829   0.59250   0.60236
 Alpha virt. eigenvalues --    0.61228   0.62128   0.63707   0.64252   0.68469
 Alpha virt. eigenvalues --    0.68955   0.70995   0.72790   0.76606   0.78368
 Alpha virt. eigenvalues --    0.80625   0.82818   0.83947   0.85298   0.86335
 Alpha virt. eigenvalues --    0.87742   0.89490   0.90146   0.91922   0.94696
 Alpha virt. eigenvalues --    0.95128   0.96630   0.98066   0.98719   1.00503
 Alpha virt. eigenvalues --    1.02114   1.03524   1.06544   1.07065   1.09416
 Alpha virt. eigenvalues --    1.10538   1.13264   1.14270   1.15189   1.16071
 Alpha virt. eigenvalues --    1.18765   1.24110   1.25099   1.26678   1.27726
 Alpha virt. eigenvalues --    1.29918   1.31167   1.33754   1.35314   1.38407
 Alpha virt. eigenvalues --    1.39632   1.41385   1.41628   1.42034   1.42795
 Alpha virt. eigenvalues --    1.44835   1.45138   1.45449   1.47046   1.48893
 Alpha virt. eigenvalues --    1.52043   1.53875   1.55007   1.56003   1.58474
 Alpha virt. eigenvalues --    1.59320   1.60144   1.60865   1.61196   1.61760
 Alpha virt. eigenvalues --    1.63769   1.64351   1.64887   1.65037   1.67126
 Alpha virt. eigenvalues --    1.67857   1.69045   1.69346   1.70233   1.70502
 Alpha virt. eigenvalues --    1.71213   1.71656   1.71860   1.72152   1.72607
 Alpha virt. eigenvalues --    1.73085   1.74170   1.74512   1.74747   1.76497
 Alpha virt. eigenvalues --    1.78632   1.79290   1.79881   1.80933   1.81654
 Alpha virt. eigenvalues --    1.82426   1.84260   1.85571   1.85783   1.86810
 Alpha virt. eigenvalues --    1.88634   1.90735   1.95600   1.95617   1.98891
 Alpha virt. eigenvalues --    2.00099   2.01751   2.02829   2.03984   2.06771
 Alpha virt. eigenvalues --    2.07394   2.08590   2.09656   2.13635   2.16067
 Alpha virt. eigenvalues --    2.18572   2.19832   2.22856   2.25680   2.26347
 Alpha virt. eigenvalues --    2.27660   2.28192   2.31513   2.32509   2.32542
 Alpha virt. eigenvalues --    2.34058   2.36517   2.37456   2.40060   2.41028
 Alpha virt. eigenvalues --    2.42221   2.42817   2.46321   2.47022   2.48248
 Alpha virt. eigenvalues --    2.50533   2.50834   2.51476   2.52350   2.54060
 Alpha virt. eigenvalues --    2.58132   2.59971   2.63280   2.64143   2.65493
 Alpha virt. eigenvalues --    2.68055   2.69782   2.72893   2.74063   2.74646
 Alpha virt. eigenvalues --    2.75608   2.76993   2.77507   2.78333   2.78921
 Alpha virt. eigenvalues --    2.81062   2.81668   2.83130   2.83249   2.83673
 Alpha virt. eigenvalues --    2.84669   2.85644   2.90854   2.91227   2.94863
 Alpha virt. eigenvalues --    2.97693   3.03839   3.04533   3.05174   3.08181
 Alpha virt. eigenvalues --    3.11398   3.30024   3.36734   3.48456   3.49648
 Alpha virt. eigenvalues --    3.53581   3.62223
  Beta  occ. eigenvalues --  -19.33897 -19.33141 -19.30483 -19.28692 -14.61403
  Beta  occ. eigenvalues --  -10.52471 -10.47608 -10.42031 -10.41040 -10.38626
  Beta  occ. eigenvalues --  -10.38600 -10.36535 -10.35807 -10.29891 -10.29795
  Beta  occ. eigenvalues --  -10.29771  -1.27436  -1.24922  -1.18196  -1.15817
  Beta  occ. eigenvalues --   -1.15069  -0.99069  -0.95895  -0.93426  -0.87636
  Beta  occ. eigenvalues --   -0.84736  -0.80891  -0.80709  -0.79122  -0.75878
  Beta  occ. eigenvalues --   -0.74912  -0.72127  -0.68007  -0.66369  -0.65150
  Beta  occ. eigenvalues --   -0.63715  -0.63673  -0.62888  -0.61726  -0.61400
  Beta  occ. eigenvalues --   -0.59689  -0.59598  -0.58280  -0.57949  -0.56731
  Beta  occ. eigenvalues --   -0.55414  -0.54251  -0.53821  -0.52418  -0.51744
  Beta  occ. eigenvalues --   -0.51083  -0.50687  -0.50493  -0.49381  -0.48699
  Beta  occ. eigenvalues --   -0.48152  -0.47872  -0.47313  -0.44518  -0.44060
  Beta  occ. eigenvalues --   -0.42701
  Beta virt. eigenvalues --   -0.37702  -0.15595  -0.13491  -0.09545  -0.08355
  Beta virt. eigenvalues --   -0.06943  -0.06106  -0.04605  -0.03937  -0.03620
  Beta virt. eigenvalues --   -0.02830  -0.02566  -0.01608  -0.01265  -0.00798
  Beta virt. eigenvalues --    0.00262   0.00637   0.00886   0.01691   0.01857
  Beta virt. eigenvalues --    0.02667   0.03154   0.04017   0.05342   0.05820
  Beta virt. eigenvalues --    0.05947   0.06876   0.07782   0.08055   0.08178
  Beta virt. eigenvalues --    0.08669   0.09841   0.12043   0.12226   0.16671
  Beta virt. eigenvalues --    0.17617   0.18456   0.20223   0.23632   0.23833
  Beta virt. eigenvalues --    0.25051   0.27129   0.27652   0.28713   0.29631
  Beta virt. eigenvalues --    0.30451   0.31928   0.32887   0.34288   0.35949
  Beta virt. eigenvalues --    0.37395   0.38886   0.39650   0.40292   0.42007
  Beta virt. eigenvalues --    0.42503   0.42973   0.43527   0.44911   0.45670
  Beta virt. eigenvalues --    0.46664   0.46906   0.47745   0.48139   0.48725
  Beta virt. eigenvalues --    0.49363   0.50005   0.50505   0.51075   0.51492
  Beta virt. eigenvalues --    0.51669   0.52208   0.52800   0.53376   0.53591
  Beta virt. eigenvalues --    0.54158   0.54306   0.54792   0.55062   0.55891
  Beta virt. eigenvalues --    0.57124   0.57606   0.58307   0.58874   0.59299
  Beta virt. eigenvalues --    0.60314   0.61277   0.62152   0.63803   0.64356
  Beta virt. eigenvalues --    0.68693   0.69233   0.71163   0.73243   0.76772
  Beta virt. eigenvalues --    0.78767   0.81240   0.83093   0.84151   0.85656
  Beta virt. eigenvalues --    0.86854   0.88143   0.89835   0.90413   0.92104
  Beta virt. eigenvalues --    0.94915   0.95586   0.96966   0.98268   0.99463
  Beta virt. eigenvalues --    1.00839   1.02292   1.04029   1.06822   1.07330
  Beta virt. eigenvalues --    1.09596   1.10814   1.13495   1.14480   1.15425
  Beta virt. eigenvalues --    1.16168   1.19129   1.24407   1.25309   1.26855
  Beta virt. eigenvalues --    1.27799   1.30362   1.31424   1.33951   1.35649
  Beta virt. eigenvalues --    1.38549   1.39803   1.41510   1.41639   1.42054
  Beta virt. eigenvalues --    1.42873   1.44962   1.45198   1.45512   1.47160
  Beta virt. eigenvalues --    1.49190   1.52352   1.53885   1.55209   1.56349
  Beta virt. eigenvalues --    1.58661   1.59545   1.60310   1.60942   1.61394
  Beta virt. eigenvalues --    1.61822   1.64017   1.64447   1.65106   1.65558
  Beta virt. eigenvalues --    1.67290   1.68133   1.69218   1.69546   1.70340
  Beta virt. eigenvalues --    1.70609   1.71364   1.71669   1.71948   1.72297
  Beta virt. eigenvalues --    1.72739   1.73140   1.74354   1.74715   1.74976
  Beta virt. eigenvalues --    1.76903   1.78693   1.79657   1.80017   1.81049
  Beta virt. eigenvalues --    1.81854   1.82628   1.84474   1.85753   1.85908
  Beta virt. eigenvalues --    1.86760   1.88657   1.90929   1.95756   1.95949
  Beta virt. eigenvalues --    1.98977   2.00340   2.02135   2.02871   2.04336
  Beta virt. eigenvalues --    2.06830   2.07740   2.08756   2.09868   2.13920
  Beta virt. eigenvalues --    2.16753   2.19495   2.20100   2.22915   2.25843
  Beta virt. eigenvalues --    2.26393   2.27848   2.28284   2.32048   2.32593
  Beta virt. eigenvalues --    2.32849   2.34150   2.37439   2.37682   2.40450
  Beta virt. eigenvalues --    2.41385   2.42939   2.43540   2.46837   2.47854
  Beta virt. eigenvalues --    2.48957   2.50715   2.51069   2.52015   2.53476
  Beta virt. eigenvalues --    2.54817   2.58193   2.60870   2.63993   2.65016
  Beta virt. eigenvalues --    2.65829   2.68307   2.70098   2.73286   2.74173
  Beta virt. eigenvalues --    2.74704   2.76084   2.77044   2.77638   2.78550
  Beta virt. eigenvalues --    2.79205   2.81118   2.81966   2.83247   2.83303
  Beta virt. eigenvalues --    2.83949   2.84832   2.86149   2.91046   2.91330
  Beta virt. eigenvalues --    2.94993   2.97926   3.04295   3.05051   3.05495
  Beta virt. eigenvalues --    3.08290   3.11622   3.30292   3.36984   3.48735
  Beta virt. eigenvalues --    3.49774   3.53880   3.62287
          Condensed to atoms (all electrons):
               1          2          3          4          5          6
     1  O    7.664588   0.395722  -0.150889   0.006297   0.000068  -0.000000
     2  C    0.395722   4.555762   0.199903  -0.007358   0.003515  -0.000307
     3  C   -0.150889   0.199903   5.398942   0.248254  -0.025196  -0.002191
     4  C    0.006297  -0.007358   0.248254   4.674526   0.292177  -0.026926
     5  N    0.000068   0.003515  -0.025196   0.292177   6.685456   0.250298
     6  C   -0.000000  -0.000307  -0.002191  -0.026926   0.250298   4.497024
     7  O   -0.000000  -0.000105  -0.003180   0.002979  -0.103439   0.374572
     8  C   -0.000000   0.000002  -0.000016   0.000385   0.002394  -0.027393
     9  C    0.000000  -0.000002   0.000027  -0.000243   0.000075   0.006145
    10  C   -0.000000  -0.000000  -0.000018   0.000128  -0.000732  -0.004837
    11  C    0.000000  -0.000000   0.000051  -0.000164  -0.000652  -0.004609
    12  O   -0.000000  -0.000000   0.000095   0.001351  -0.080055   0.638582
    13  C   -0.000013   0.000086  -0.014458  -0.043435   0.287184  -0.018040
    14  C    0.000012   0.005112  -0.047389  -0.024007  -0.031711  -0.007057
    15  C    0.002055  -0.011676   0.335186  -0.037326  -0.019659   0.000149
    16  O   -0.078306   0.713684  -0.086205   0.000229  -0.000004  -0.000005
    17  H    0.314191  -0.007986   0.015398  -0.000521   0.000011   0.000001
    18  H    0.005261  -0.000871   0.319768  -0.004582  -0.005790   0.002693
    19  H   -0.000638   0.001596  -0.014332   0.373766  -0.014115  -0.011588
    20  H    0.012853  -0.006265  -0.020406   0.371323  -0.017929   0.003953
    21  H   -0.000000  -0.000000  -0.000053   0.000001  -0.000029  -0.000172
    22  H    0.000000  -0.000002   0.000021  -0.000210  -0.000008  -0.000039
    23  H    0.000000  -0.000000  -0.000000   0.000005   0.000005  -0.000092
    24  H    0.000000   0.000000   0.000000  -0.000002   0.000014   0.000166
    25  H    0.000000  -0.000000   0.000004  -0.000038  -0.000024   0.001202
    26  H    0.000000   0.000000  -0.000001  -0.000009   0.000255   0.002146
    27  H   -0.000000  -0.000000   0.000020  -0.000061   0.000272   0.002267
    28  H   -0.000000  -0.000001  -0.000076   0.000088  -0.000050   0.001100
    29  H   -0.000000  -0.000000  -0.000001   0.000003   0.000012   0.000177
    30  H   -0.000000   0.000011   0.000433   0.004836  -0.017364  -0.005138
    31  H   -0.000061   0.000011  -0.006779   0.003633  -0.025245   0.004412
    32  H   -0.000007   0.000012  -0.001815  -0.005257  -0.007513   0.003527
    33  H   -0.000002  -0.000141   0.006445   0.000755   0.004346  -0.000062
    34  H   -0.000717   0.000961  -0.019211   0.008421   0.000446   0.000030
    35  H    0.009992  -0.007202  -0.028491  -0.006610  -0.002547   0.000054
               7          8          9         10         11         12
     1  O   -0.000000  -0.000000   0.000000  -0.000000   0.000000  -0.000000
     2  C   -0.000105   0.000002  -0.000002  -0.000000  -0.000000  -0.000000
     3  C   -0.003180  -0.000016   0.000027  -0.000018   0.000051   0.000095
     4  C    0.002979   0.000385  -0.000243   0.000128  -0.000164   0.001351
     5  N   -0.103439   0.002394   0.000075  -0.000732  -0.000652  -0.080055
     6  C    0.374572  -0.027393   0.006145  -0.004837  -0.004609   0.638582
     7  O    8.038757   0.169959  -0.044708  -0.036560  -0.036989  -0.067937
     8  C    0.169959   4.806244   0.416360   0.424011   0.423736   0.001990
     9  C   -0.044708   0.416360   4.553615  -0.057839  -0.057859   0.000170
    10  C   -0.036560   0.424011  -0.057839   4.568751  -0.066294  -0.009441
    11  C   -0.036989   0.423736  -0.057859  -0.066294   4.570750  -0.010052
    12  O   -0.067937   0.001990   0.000170  -0.009441  -0.010052   7.648129
    13  C    0.001544  -0.000024   0.000005  -0.000009   0.000046  -0.000561
    14  C    0.000069   0.000003  -0.000000   0.000000  -0.000009  -0.002840
    15  C    0.000050   0.000002   0.000000   0.000000  -0.000001   0.000038
    16  O    0.000000   0.000000  -0.000000  -0.000000   0.000000  -0.000000
    17  H    0.000000  -0.000000   0.000000   0.000000  -0.000000   0.000000
    18  H    0.001953  -0.000064  -0.000026   0.000016  -0.000036  -0.000216
    19  H    0.020114   0.000210  -0.000356   0.000015   0.000219   0.000441
    20  H    0.000127  -0.000013   0.000000   0.000011  -0.000003  -0.000079
    21  H   -0.000160  -0.012181   0.373668   0.008517  -0.009665   0.000002
    22  H   -0.000401  -0.012134   0.374861  -0.009483   0.008446   0.000004
    23  H    0.003796  -0.013612   0.385279  -0.003705  -0.003789   0.000017
    24  H    0.003602  -0.014207  -0.003330   0.387105  -0.004083   0.000133
    25  H   -0.001154  -0.010613  -0.010011   0.368606   0.008597  -0.000261
    26  H   -0.004164  -0.014054   0.006914   0.383582  -0.008185   0.011543
    27  H   -0.004541  -0.014099   0.006936  -0.008288   0.384005   0.011968
    28  H   -0.001065  -0.011338  -0.010185   0.008717   0.367349  -0.000265
    29  H    0.003633  -0.014038  -0.003332  -0.003968   0.387272   0.000157
    30  H    0.000903   0.000010   0.000001  -0.000001   0.000001   0.020381
    31  H   -0.000090   0.000001  -0.000000   0.000002  -0.000001   0.000290
    32  H   -0.000194  -0.000007   0.000000   0.000000   0.000003   0.001531
    33  H    0.000002  -0.000000   0.000000  -0.000000   0.000000  -0.000032
    34  H   -0.000000   0.000000  -0.000000  -0.000000   0.000000  -0.000001
    35  H   -0.000002  -0.000000  -0.000000   0.000000  -0.000000   0.000000
              13         14         15         16         17         18
     1  O   -0.000013   0.000012   0.002055  -0.078306   0.314191   0.005261
     2  C    0.000086   0.005112  -0.011676   0.713684  -0.007986  -0.000871
     3  C   -0.014458  -0.047389   0.335186  -0.086205   0.015398   0.319768
     4  C   -0.043435  -0.024007  -0.037326   0.000229  -0.000521  -0.004582
     5  N    0.287184  -0.031711  -0.019659  -0.000004   0.000011  -0.005790
     6  C   -0.018040  -0.007057   0.000149  -0.000005   0.000001   0.002693
     7  O    0.001544   0.000069   0.000050   0.000000   0.000000   0.001953
     8  C   -0.000024   0.000003   0.000002   0.000000  -0.000000  -0.000064
     9  C    0.000005  -0.000000   0.000000  -0.000000   0.000000  -0.000026
    10  C   -0.000009   0.000000   0.000000  -0.000000   0.000000   0.000016
    11  C    0.000046  -0.000009  -0.000001   0.000000  -0.000000  -0.000036
    12  O   -0.000561  -0.002840   0.000038  -0.000000   0.000000  -0.000216
    13  C    4.600147   0.397296  -0.043169  -0.000005   0.000006  -0.004978
    14  C    0.397296   4.584439   0.430658  -0.000104   0.000034  -0.000711
    15  C   -0.043169   0.430658   4.651016  -0.001171  -0.000318  -0.021517
    16  O   -0.000005  -0.000104  -0.001171   7.557823   0.006027   0.009670
    17  H    0.000006   0.000034  -0.000318   0.006027   0.458379  -0.000536
    18  H   -0.004978  -0.000711  -0.021517   0.009670  -0.000536   0.643148
    19  H    0.004421  -0.000028   0.006371   0.001089  -0.000139  -0.007213
    20  H    0.000210  -0.005399  -0.005528   0.000182  -0.000590   0.007108
    21  H   -0.000003   0.000001   0.000000   0.000001   0.000000   0.000105
    22  H    0.000002  -0.000000  -0.000000   0.000000  -0.000000  -0.000007
    23  H   -0.000000   0.000000  -0.000000   0.000000  -0.000000   0.000001
    24  H   -0.000000  -0.000000  -0.000000   0.000000  -0.000000  -0.000000
    25  H    0.000005  -0.000000  -0.000000   0.000000  -0.000000  -0.000001
    26  H   -0.000007   0.000001  -0.000000   0.000000  -0.000000   0.000001
    27  H    0.000036  -0.000008  -0.000000  -0.000000   0.000000  -0.000019
    28  H   -0.000023   0.000012  -0.000000  -0.000000   0.000000   0.000268
    29  H   -0.000002   0.000000   0.000000  -0.000000   0.000000  -0.000000
    30  H    0.369598  -0.002652   0.005137  -0.000000   0.000000  -0.000009
    31  H    0.377008  -0.020707  -0.002736   0.000000  -0.000001   0.000286
    32  H   -0.007518   0.360217  -0.023372   0.000000   0.000001   0.004271
    33  H   -0.012019   0.373319  -0.008524   0.000001  -0.000002  -0.000047
    34  H    0.006420  -0.009906   0.365553   0.001107  -0.000112  -0.007299
    35  H   -0.003158  -0.023010   0.376381   0.000152  -0.000466   0.007480
              19         20         21         22         23         24
     1  O   -0.000638   0.012853  -0.000000   0.000000   0.000000   0.000000
     2  C    0.001596  -0.006265  -0.000000  -0.000002  -0.000000   0.000000
     3  C   -0.014332  -0.020406  -0.000053   0.000021  -0.000000   0.000000
     4  C    0.373766   0.371323   0.000001  -0.000210   0.000005  -0.000002
     5  N   -0.014115  -0.017929  -0.000029  -0.000008   0.000005   0.000014
     6  C   -0.011588   0.003953  -0.000172  -0.000039  -0.000092   0.000166
     7  O    0.020114   0.000127  -0.000160  -0.000401   0.003796   0.003602
     8  C    0.000210  -0.000013  -0.012181  -0.012134  -0.013612  -0.014207
     9  C   -0.000356   0.000000   0.373668   0.374861   0.385279  -0.003330
    10  C    0.000015   0.000011   0.008517  -0.009483  -0.003705   0.387105
    11  C    0.000219  -0.000003  -0.009665   0.008446  -0.003789  -0.004083
    12  O    0.000441  -0.000079   0.000002   0.000004   0.000017   0.000133
    13  C    0.004421   0.000210  -0.000003   0.000002  -0.000000  -0.000000
    14  C   -0.000028  -0.005399   0.000001  -0.000000   0.000000  -0.000000
    15  C    0.006371  -0.005528   0.000000  -0.000000  -0.000000  -0.000000
    16  O    0.001089   0.000182   0.000001   0.000000   0.000000   0.000000
    17  H   -0.000139  -0.000590   0.000000  -0.000000  -0.000000  -0.000000
    18  H   -0.007213   0.007108   0.000105  -0.000007   0.000001  -0.000000
    19  H    0.565894  -0.018204   0.000462   0.000763   0.000004  -0.000002
    20  H   -0.018204   0.582608   0.000004  -0.000003   0.000000  -0.000000
    21  H    0.000462   0.000004   0.649843  -0.024042  -0.016133   0.000061
    22  H    0.000763  -0.000003  -0.024042   0.646313  -0.016182  -0.000685
    23  H    0.000004   0.000000  -0.016133  -0.016182   0.615317   0.002180
    24  H   -0.000002  -0.000000   0.000061  -0.000685   0.002180   0.607777
    25  H    0.000085  -0.000003  -0.000048   0.005917  -0.000432  -0.016268
    26  H   -0.000035   0.000002  -0.000490   0.000028   0.000097  -0.014883
    27  H   -0.000024  -0.000000   0.000008  -0.000486   0.000106  -0.000379
    28  H    0.000015   0.000002   0.006011  -0.000050  -0.000414  -0.000018
    29  H   -0.000007   0.000000  -0.000642   0.000065   0.002254   0.002617
    30  H   -0.000338  -0.000098  -0.000000  -0.000000  -0.000000  -0.000000
    31  H    0.000030   0.001826  -0.000000   0.000000   0.000000   0.000000
    32  H    0.000015   0.000253  -0.000001   0.000000  -0.000000   0.000000
    33  H    0.000031  -0.000015  -0.000000   0.000000  -0.000000   0.000000
    34  H   -0.000228   0.000028  -0.000000   0.000000   0.000000   0.000000
    35  H   -0.000004   0.005827   0.000000   0.000000   0.000000   0.000000
              25         26         27         28         29         30
     1  O    0.000000   0.000000  -0.000000  -0.000000  -0.000000  -0.000000
     2  C   -0.000000   0.000000  -0.000000  -0.000001  -0.000000   0.000011
     3  C    0.000004  -0.000001   0.000020  -0.000076  -0.000001   0.000433
     4  C   -0.000038  -0.000009  -0.000061   0.000088   0.000003   0.004836
     5  N   -0.000024   0.000255   0.000272  -0.000050   0.000012  -0.017364
     6  C    0.001202   0.002146   0.002267   0.001100   0.000177  -0.005138
     7  O   -0.001154  -0.004164  -0.004541  -0.001065   0.003633   0.000903
     8  C   -0.010613  -0.014054  -0.014099  -0.011338  -0.014038   0.000010
     9  C   -0.010011   0.006914   0.006936  -0.010185  -0.003332   0.000001
    10  C    0.368606   0.383582  -0.008288   0.008717  -0.003968  -0.000001
    11  C    0.008597  -0.008185   0.384005   0.367349   0.387272   0.000001
    12  O   -0.000261   0.011543   0.011968  -0.000265   0.000157   0.020381
    13  C    0.000005  -0.000007   0.000036  -0.000023  -0.000002   0.369598
    14  C   -0.000000   0.000001  -0.000008   0.000012   0.000000  -0.002652
    15  C   -0.000000  -0.000000  -0.000000  -0.000000   0.000000   0.005137
    16  O    0.000000   0.000000  -0.000000  -0.000000  -0.000000  -0.000000
    17  H   -0.000000  -0.000000   0.000000   0.000000   0.000000   0.000000
    18  H   -0.000001   0.000001  -0.000019   0.000268  -0.000000  -0.000009
    19  H    0.000085  -0.000035  -0.000024   0.000015  -0.000007  -0.000338
    20  H   -0.000003   0.000002  -0.000000   0.000002   0.000000  -0.000098
    21  H   -0.000048  -0.000490   0.000008   0.006011  -0.000642  -0.000000
    22  H    0.005917   0.000028  -0.000486  -0.000050   0.000065  -0.000000
    23  H   -0.000432   0.000097   0.000106  -0.000414   0.002254  -0.000000
    24  H   -0.016268  -0.014883  -0.000379  -0.000018   0.002617  -0.000000
    25  H    0.651015  -0.022668   0.000102  -0.000545  -0.000023  -0.000004
    26  H   -0.022668   0.607771   0.003831   0.000087  -0.000417   0.000041
    27  H    0.000102   0.003831   0.609373  -0.023354  -0.014969   0.000030
    28  H   -0.000545   0.000087  -0.023354   0.658929  -0.016143  -0.000001
    29  H   -0.000023  -0.000417  -0.014969  -0.016143   0.607303  -0.000000
    30  H   -0.000004   0.000041   0.000030  -0.000001  -0.000000   0.557160
    31  H   -0.000000   0.000000  -0.000000  -0.000000  -0.000000  -0.019291
    32  H    0.000000  -0.000001   0.000018  -0.000007  -0.000000  -0.008013
    33  H    0.000000   0.000000  -0.000000  -0.000000  -0.000000  -0.002598
    34  H    0.000000  -0.000000  -0.000000  -0.000000  -0.000000  -0.000215
    35  H    0.000000  -0.000000   0.000000   0.000000  -0.000000  -0.000046
              31         32         33         34         35
     1  O   -0.000061  -0.000007  -0.000002  -0.000717   0.009992
     2  C    0.000011   0.000012  -0.000141   0.000961  -0.007202
     3  C   -0.006779  -0.001815   0.006445  -0.019211  -0.028491
     4  C    0.003633  -0.005257   0.000755   0.008421  -0.006610
     5  N   -0.025245  -0.007513   0.004346   0.000446  -0.002547
     6  C    0.004412   0.003527  -0.000062   0.000030   0.000054
     7  O   -0.000090  -0.000194   0.000002  -0.000000  -0.000002
     8  C    0.000001  -0.000007  -0.000000   0.000000  -0.000000
     9  C   -0.000000   0.000000   0.000000  -0.000000  -0.000000
    10  C    0.000002   0.000000  -0.000000  -0.000000   0.000000
    11  C   -0.000001   0.000003   0.000000   0.000000  -0.000000
    12  O    0.000290   0.001531  -0.000032  -0.000001   0.000000
    13  C    0.377008  -0.007518  -0.012019   0.006420  -0.003158
    14  C   -0.020707   0.360217   0.373319  -0.009906  -0.023010
    15  C   -0.002736  -0.023372  -0.008524   0.365553   0.376381
    16  O    0.000000   0.000000   0.000001   0.001107   0.000152
    17  H   -0.000001   0.000001  -0.000002  -0.000112  -0.000466
    18  H    0.000286   0.004271  -0.000047  -0.007299   0.007480
    19  H    0.000030   0.000015   0.000031  -0.000228  -0.000004
    20  H    0.001826   0.000253  -0.000015   0.000028   0.005827
    21  H   -0.000000  -0.000001  -0.000000  -0.000000   0.000000
    22  H    0.000000   0.000000   0.000000   0.000000   0.000000
    23  H    0.000000  -0.000000  -0.000000   0.000000   0.000000
    24  H    0.000000   0.000000   0.000000   0.000000   0.000000
    25  H   -0.000000   0.000000   0.000000   0.000000   0.000000
    26  H    0.000000  -0.000001   0.000000  -0.000000  -0.000000
    27  H   -0.000000   0.000018  -0.000000  -0.000000   0.000000
    28  H   -0.000000  -0.000007  -0.000000  -0.000000   0.000000
    29  H   -0.000000  -0.000000  -0.000000  -0.000000  -0.000000
    30  H   -0.019291  -0.008013  -0.002598  -0.000215  -0.000046
    31  H    0.603299   0.007184  -0.006193   0.000025   0.004077
    32  H    0.007184   0.645976  -0.018617  -0.007357   0.007239
    33  H   -0.006193  -0.018617   0.596210  -0.003300  -0.007719
    34  H    0.000025  -0.007357  -0.003300   0.612270  -0.020833
    35  H    0.004077   0.007239  -0.007719  -0.020833   0.640161
          Atomic-Atomic Spin Densities.
               1          2          3          4          5          6
     1  O    0.006400   0.000093   0.000992  -0.000233  -0.000019   0.000000
     2  C    0.000093  -0.019719   0.019955  -0.003029  -0.000477   0.000018
     3  C    0.000992   0.019955   0.040621   0.037052  -0.012789  -0.000200
     4  C   -0.000233  -0.003029   0.037052  -0.017638  -0.046334   0.002036
     5  N   -0.000019  -0.000477  -0.012789  -0.046334   0.723207  -0.011045
     6  C    0.000000   0.000018  -0.000200   0.002036  -0.011045  -0.083958
     7  O    0.000000   0.000006   0.000283   0.000699  -0.005444   0.010384
     8  C   -0.000000  -0.000000  -0.000007  -0.000028   0.000039   0.000281
     9  C   -0.000000  -0.000000   0.000001   0.000002  -0.000002  -0.000083
    10  C    0.000000  -0.000000   0.000002  -0.000003   0.000053   0.000047
    11  C   -0.000000   0.000000  -0.000007   0.000009   0.000059   0.000092
    12  O    0.000000   0.000000   0.000032   0.000154  -0.007432  -0.001686
    13  C    0.000010   0.000096   0.001778   0.004643  -0.046452   0.000800
    14  C   -0.000022  -0.000064   0.002947   0.000895  -0.008773   0.000896
    15  C    0.000625   0.000503  -0.011070   0.005144   0.000178   0.000062
    16  O   -0.001234  -0.006671  -0.002850   0.000000  -0.000017   0.000000
    17  H   -0.001054   0.000431  -0.000027   0.000030   0.000004  -0.000000
    18  H   -0.000186  -0.001298   0.003885  -0.001622   0.001111   0.000052
    19  H   -0.000041   0.000017  -0.000880   0.000956   0.000172   0.000194
    20  H   -0.000616   0.000688  -0.003801   0.003476  -0.005771  -0.000071
    21  H    0.000000   0.000001   0.000005   0.000001  -0.000007   0.000008
    22  H   -0.000000  -0.000000  -0.000002   0.000005  -0.000004   0.000013
    23  H   -0.000000  -0.000000  -0.000000  -0.000000   0.000000   0.000000
    24  H   -0.000000  -0.000000  -0.000000   0.000000  -0.000002   0.000017
    25  H   -0.000000   0.000000  -0.000001   0.000003  -0.000034   0.000033
    26  H   -0.000000  -0.000000   0.000000  -0.000000  -0.000020  -0.000051
    27  H    0.000000   0.000000  -0.000000   0.000006  -0.000029   0.000027
    28  H    0.000000   0.000000   0.000008   0.000001  -0.000039   0.000039
    29  H    0.000000   0.000000   0.000000   0.000000  -0.000003   0.000007
    30  H   -0.000000  -0.000001  -0.000058  -0.000172   0.000339   0.000133
    31  H   -0.000006  -0.000013  -0.000700  -0.000074  -0.005632  -0.000135
    32  H   -0.000002  -0.000015  -0.000041  -0.000185   0.002437  -0.000309
    33  H   -0.000001  -0.000019   0.000103  -0.000167   0.000370  -0.000015
    34  H    0.000184  -0.000087  -0.005758   0.000327  -0.000599   0.000006
    35  H   -0.000211   0.000271   0.000866  -0.000536   0.000395  -0.000007
               7          8          9         10         11         12
     1  O    0.000000  -0.000000  -0.000000   0.000000  -0.000000   0.000000
     2  C    0.000006  -0.000000  -0.000000  -0.000000   0.000000   0.000000
     3  C    0.000283  -0.000007   0.000001   0.000002  -0.000007   0.000032
     4  C    0.000699  -0.000028   0.000002  -0.000003   0.000009   0.000154
     5  N   -0.005444   0.000039  -0.000002   0.000053   0.000059  -0.007432
     6  C    0.010384   0.000281  -0.000083   0.000047   0.000092  -0.001686
     7  O    0.021419  -0.004269   0.000075  -0.000007  -0.000095   0.001791
     8  C   -0.004269   0.003066   0.000415   0.001931   0.002340  -0.000634
     9  C    0.000075   0.000415  -0.000247  -0.000079  -0.000089  -0.000010
    10  C   -0.000007   0.001931  -0.000079   0.004835  -0.000420  -0.000412
    11  C   -0.000095   0.002340  -0.000089  -0.000420   0.003515   0.000084
    12  O    0.001791  -0.000634  -0.000010  -0.000412   0.000084   0.176126
    13  C    0.000122  -0.000002   0.000000   0.000004  -0.000005   0.001370
    14  C    0.000001  -0.000002  -0.000000   0.000000  -0.000000   0.000390
    15  C    0.000007  -0.000000   0.000000   0.000000  -0.000000   0.000003
    16  O    0.000000  -0.000000  -0.000000   0.000000  -0.000000   0.000000
    17  H   -0.000000   0.000000   0.000000  -0.000000   0.000000  -0.000000
    18  H   -0.000086   0.000001  -0.000000  -0.000001   0.000006   0.000001
    19  H   -0.000170   0.000019  -0.000003  -0.000000  -0.000002  -0.000004
    20  H    0.000036  -0.000002  -0.000001  -0.000002   0.000001   0.000006
    21  H    0.000005  -0.000048   0.000043  -0.000021   0.000041   0.000000
    22  H    0.000068  -0.000195  -0.000009   0.000063  -0.000009   0.000003
    23  H   -0.000001   0.000035  -0.000016  -0.000021   0.000034  -0.000000
    24  H    0.000043  -0.000454  -0.000023  -0.000435   0.000264   0.000048
    25  H    0.000101  -0.000222  -0.000009  -0.000087   0.000000   0.000102
    26  H    0.000132  -0.000171  -0.000018   0.000814   0.000182  -0.000427
    27  H    0.000145  -0.000154   0.000007   0.000210   0.000146  -0.000356
    28  H    0.000082  -0.000184  -0.000009   0.000001   0.000043   0.000061
    29  H    0.000033  -0.000299   0.000028   0.000214  -0.000186   0.000005
    30  H   -0.000026   0.000002   0.000000  -0.000002   0.000001  -0.000798
    31  H   -0.000003   0.000000  -0.000000  -0.000001   0.000000  -0.000009
    32  H   -0.000009   0.000002  -0.000000  -0.000000   0.000000  -0.000228
    33  H   -0.000000   0.000000  -0.000000  -0.000000   0.000000  -0.000011
    34  H    0.000001  -0.000000  -0.000000   0.000000  -0.000000   0.000002
    35  H   -0.000000   0.000000  -0.000000  -0.000000   0.000000  -0.000001
              13         14         15         16         17         18
     1  O    0.000010  -0.000022   0.000625  -0.001234  -0.001054  -0.000186
     2  C    0.000096  -0.000064   0.000503  -0.006671   0.000431  -0.001298
     3  C    0.001778   0.002947  -0.011070  -0.002850  -0.000027   0.003885
     4  C    0.004643   0.000895   0.005144   0.000000   0.000030  -0.001622
     5  N   -0.046452  -0.008773   0.000178  -0.000017   0.000004   0.001111
     6  C    0.000800   0.000896   0.000062   0.000000  -0.000000   0.000052
     7  O    0.000122   0.000001   0.000007   0.000000  -0.000000  -0.000086
     8  C   -0.000002  -0.000002  -0.000000  -0.000000   0.000000   0.000001
     9  C    0.000000  -0.000000   0.000000  -0.000000   0.000000  -0.000000
    10  C    0.000004   0.000000   0.000000   0.000000  -0.000000  -0.000001
    11  C   -0.000005  -0.000000  -0.000000  -0.000000   0.000000   0.000006
    12  O    0.001370   0.000390   0.000003   0.000000  -0.000000   0.000001
    13  C   -0.004769   0.021986   0.004250   0.000004  -0.000003  -0.000093
    14  C    0.021986   0.059990  -0.004363  -0.000026   0.000005   0.000096
    15  C    0.004250  -0.004363  -0.005671   0.000621  -0.000109  -0.000405
    16  O    0.000004  -0.000026   0.000621   0.112724   0.000752  -0.000828
    17  H   -0.000003   0.000005  -0.000109   0.000752   0.001030   0.000028
    18  H   -0.000093   0.000096  -0.000405  -0.000828   0.000028  -0.002546
    19  H   -0.000188  -0.000000  -0.000058  -0.000018   0.000012   0.000007
    20  H   -0.000241  -0.000545  -0.000424  -0.000021   0.000206   0.000134
    21  H    0.000000  -0.000000   0.000000   0.000000  -0.000000  -0.000004
    22  H   -0.000000  -0.000000  -0.000000  -0.000000   0.000000   0.000001
    23  H   -0.000000  -0.000000  -0.000000  -0.000000   0.000000   0.000000
    24  H   -0.000000  -0.000000  -0.000000  -0.000000   0.000000   0.000000
    25  H   -0.000001  -0.000000  -0.000000  -0.000000   0.000000   0.000000
    26  H    0.000003  -0.000000   0.000000  -0.000000   0.000000  -0.000000
    27  H    0.000000   0.000002  -0.000000   0.000000  -0.000000   0.000001
    28  H    0.000004  -0.000000   0.000001   0.000000  -0.000000  -0.000009
    29  H    0.000000   0.000000   0.000000   0.000000  -0.000000  -0.000000
    30  H    0.001608  -0.002135  -0.000051  -0.000000   0.000000   0.000005
    31  H    0.005417  -0.004910   0.000159  -0.000001   0.000003   0.000015
    32  H   -0.001317   0.000334  -0.001019  -0.000005   0.000000   0.000142
    33  H   -0.001458   0.000668  -0.000354  -0.000001   0.000001   0.000006
    34  H    0.000510  -0.004738   0.010847   0.000266  -0.000046  -0.000363
    35  H   -0.000601   0.000646  -0.001254  -0.000029   0.000064   0.000034
              19         20         21         22         23         24
     1  O   -0.000041  -0.000616   0.000000  -0.000000  -0.000000  -0.000000
     2  C    0.000017   0.000688   0.000001  -0.000000  -0.000000  -0.000000
     3  C   -0.000880  -0.003801   0.000005  -0.000002  -0.000000  -0.000000
     4  C    0.000956   0.003476   0.000001   0.000005  -0.000000   0.000000
     5  N    0.000172  -0.005771  -0.000007  -0.000004   0.000000  -0.000002
     6  C    0.000194  -0.000071   0.000008   0.000013   0.000000   0.000017
     7  O   -0.000170   0.000036   0.000005   0.000068  -0.000001   0.000043
     8  C    0.000019  -0.000002  -0.000048  -0.000195   0.000035  -0.000454
     9  C   -0.000003  -0.000001   0.000043  -0.000009  -0.000016  -0.000023
    10  C   -0.000000  -0.000002  -0.000021   0.000063  -0.000021  -0.000435
    11  C   -0.000002   0.000001   0.000041  -0.000009   0.000034   0.000264
    12  O   -0.000004   0.000006   0.000000   0.000003  -0.000000   0.000048
    13  C   -0.000188  -0.000241   0.000000  -0.000000  -0.000000  -0.000000
    14  C   -0.000000  -0.000545  -0.000000  -0.000000  -0.000000  -0.000000
    15  C   -0.000058  -0.000424   0.000000  -0.000000  -0.000000  -0.000000
    16  O   -0.000018  -0.000021   0.000000  -0.000000  -0.000000  -0.000000
    17  H    0.000012   0.000206  -0.000000   0.000000   0.000000   0.000000
    18  H    0.000007   0.000134  -0.000004   0.000001   0.000000   0.000000
    19  H    0.000283   0.000546  -0.000006   0.000005   0.000000   0.000000
    20  H    0.000546   0.039123  -0.000002   0.000004   0.000000   0.000000
    21  H   -0.000006  -0.000002   0.000110  -0.000055  -0.000028  -0.000011
    22  H    0.000005   0.000004  -0.000055   0.000189   0.000049   0.000050
    23  H    0.000000   0.000000  -0.000028   0.000049  -0.000041   0.000025
    24  H    0.000000   0.000000  -0.000011   0.000050   0.000025   0.003700
    25  H    0.000001   0.000002  -0.000003   0.000025   0.000007   0.000297
    26  H    0.000001   0.000000  -0.000002   0.000009   0.000000   0.000054
    27  H   -0.000001  -0.000000   0.000008  -0.000003  -0.000003  -0.000042
    28  H   -0.000001  -0.000001   0.000014  -0.000002  -0.000006  -0.000011
    29  H   -0.000000  -0.000000   0.000028  -0.000010  -0.000046  -0.000239
    30  H    0.000006   0.000078  -0.000000   0.000000   0.000000   0.000000
    31  H    0.000040   0.002054  -0.000000   0.000000   0.000000   0.000000
    32  H    0.000005   0.000069  -0.000000   0.000000   0.000000   0.000000
    33  H    0.000001   0.000057  -0.000000   0.000000   0.000000   0.000000
    34  H   -0.000009  -0.000225   0.000000  -0.000000  -0.000000  -0.000000
    35  H    0.000011   0.000735  -0.000000   0.000000   0.000000   0.000000
              25         26         27         28         29         30
     1  O   -0.000000  -0.000000   0.000000   0.000000   0.000000  -0.000000
     2  C    0.000000  -0.000000   0.000000   0.000000   0.000000  -0.000001
     3  C   -0.000001   0.000000  -0.000000   0.000008   0.000000  -0.000058
     4  C    0.000003  -0.000000   0.000006   0.000001   0.000000  -0.000172
     5  N   -0.000034  -0.000020  -0.000029  -0.000039  -0.000003   0.000339
     6  C    0.000033  -0.000051   0.000027   0.000039   0.000007   0.000133
     7  O    0.000101   0.000132   0.000145   0.000082   0.000033  -0.000026
     8  C   -0.000222  -0.000171  -0.000154  -0.000184  -0.000299   0.000002
     9  C   -0.000009  -0.000018   0.000007  -0.000009   0.000028   0.000000
    10  C   -0.000087   0.000814   0.000210   0.000001   0.000214  -0.000002
    11  C    0.000000   0.000182   0.000146   0.000043  -0.000186   0.000001
    12  O    0.000102  -0.000427  -0.000356   0.000061   0.000005  -0.000798
    13  C   -0.000001   0.000003   0.000000   0.000004   0.000000   0.001608
    14  C   -0.000000  -0.000000   0.000002  -0.000000   0.000000  -0.002135
    15  C   -0.000000   0.000000  -0.000000   0.000001   0.000000  -0.000051
    16  O   -0.000000  -0.000000   0.000000   0.000000   0.000000  -0.000000
    17  H    0.000000   0.000000  -0.000000  -0.000000  -0.000000   0.000000
    18  H    0.000000  -0.000000   0.000001  -0.000009  -0.000000   0.000005
    19  H    0.000001   0.000001  -0.000001  -0.000001  -0.000000   0.000006
    20  H    0.000002   0.000000  -0.000000  -0.000001  -0.000000   0.000078
    21  H   -0.000003  -0.000002   0.000008   0.000014   0.000028  -0.000000
    22  H    0.000025   0.000009  -0.000003  -0.000002  -0.000010   0.000000
    23  H    0.000007   0.000000  -0.000003  -0.000006  -0.000046   0.000000
    24  H    0.000297   0.000054  -0.000042  -0.000011  -0.000239   0.000000
    25  H    0.000034   0.000212  -0.000015   0.000001  -0.000011   0.000000
    26  H    0.000212  -0.000430   0.000053  -0.000015  -0.000022   0.000001
    27  H   -0.000015   0.000053  -0.000488   0.000167   0.000123  -0.000001
    28  H    0.000001  -0.000015   0.000167  -0.000108   0.000188  -0.000000
    29  H   -0.000011  -0.000022   0.000123   0.000188   0.002032  -0.000000
    30  H    0.000000   0.000001  -0.000001  -0.000000  -0.000000   0.001895
    31  H    0.000000   0.000000  -0.000000  -0.000000  -0.000000   0.000964
    32  H    0.000000   0.000000  -0.000003  -0.000001  -0.000000   0.000112
    33  H    0.000000   0.000000  -0.000000  -0.000000  -0.000000   0.000257
    34  H   -0.000000  -0.000000   0.000000   0.000000   0.000000  -0.000013
    35  H    0.000000   0.000000  -0.000000  -0.000000  -0.000000   0.000018
              31         32         33         34         35
     1  O   -0.000006  -0.000002  -0.000001   0.000184  -0.000211
     2  C   -0.000013  -0.000015  -0.000019  -0.000087   0.000271
     3  C   -0.000700  -0.000041   0.000103  -0.005758   0.000866
     4  C   -0.000074  -0.000185  -0.000167   0.000327  -0.000536
     5  N   -0.005632   0.002437   0.000370  -0.000599   0.000395
     6  C   -0.000135  -0.000309  -0.000015   0.000006  -0.000007
     7  O   -0.000003  -0.000009  -0.000000   0.000001  -0.000000
     8  C    0.000000   0.000002   0.000000  -0.000000   0.000000
     9  C   -0.000000  -0.000000  -0.000000  -0.000000  -0.000000
    10  C   -0.000001  -0.000000  -0.000000   0.000000  -0.000000
    11  C    0.000000   0.000000   0.000000  -0.000000   0.000000
    12  O   -0.000009  -0.000228  -0.000011   0.000002  -0.000001
    13  C    0.005417  -0.001317  -0.001458   0.000510  -0.000601
    14  C   -0.004910   0.000334   0.000668  -0.004738   0.000646
    15  C    0.000159  -0.001019  -0.000354   0.010847  -0.001254
    16  O   -0.000001  -0.000005  -0.000001   0.000266  -0.000029
    17  H    0.000003   0.000000   0.000001  -0.000046   0.000064
    18  H    0.000015   0.000142   0.000006  -0.000363   0.000034
    19  H    0.000040   0.000005   0.000001  -0.000009   0.000011
    20  H    0.002054   0.000069   0.000057  -0.000225   0.000735
    21  H   -0.000000  -0.000000  -0.000000   0.000000  -0.000000
    22  H    0.000000   0.000000   0.000000  -0.000000   0.000000
    23  H    0.000000   0.000000   0.000000  -0.000000   0.000000
    24  H    0.000000   0.000000   0.000000  -0.000000   0.000000
    25  H    0.000000   0.000000   0.000000  -0.000000   0.000000
    26  H    0.000000   0.000000   0.000000  -0.000000   0.000000
    27  H   -0.000000  -0.000003  -0.000000   0.000000  -0.000000
    28  H   -0.000000  -0.000001  -0.000000   0.000000  -0.000000
    29  H   -0.000000  -0.000000  -0.000000   0.000000  -0.000000
    30  H    0.000964   0.000112   0.000257  -0.000013   0.000018
    31  H    0.032849   0.000290   0.000841  -0.000180   0.000576
    32  H    0.000290  -0.001395   0.000961  -0.000564   0.000092
    33  H    0.000841   0.000961   0.000989  -0.000783   0.000389
    34  H   -0.000180  -0.000564  -0.000783   0.019321  -0.001692
    35  H    0.000576   0.000092   0.000389  -0.001692   0.002194
 Mulliken charges and spin densities:
               1          2
     1  O   -0.180405   0.004680
     2  C    0.165540  -0.009314
     3  C   -0.103839   0.070338
     4  C    0.167592  -0.014583
     5  N   -0.174469   0.577437
     6  C    0.319958  -0.082416
     7  O   -0.317373   0.025322
     8  C   -0.101513   0.001460
     9  C    0.063835  -0.000026
    10  C    0.051716   0.006685
    11  C    0.051915   0.006004
    12  O   -0.165083   0.168169
    13  C    0.103408  -0.012525
    14  C    0.024365   0.063277
    15  C    0.002402  -0.002381
    16  O   -0.124165   0.102667
    17  H    0.216624   0.001327
    18  H    0.051894  -0.001913
    19  H    0.091711   0.000894
    20  H    0.088216   0.035492
    21  H    0.024933   0.000077
    22  H    0.027311   0.000192
    23  H    0.045300  -0.000011
    24  H    0.050203   0.003281
    25  H    0.026559   0.000436
    26  H    0.048617   0.000306
    27  H    0.047257  -0.000201
    28  H    0.020958   0.000224
    29  H    0.050050   0.001842
    30  H    0.097225   0.002160
    31  H    0.079018   0.031545
    32  H    0.049432  -0.000648
    33  H    0.078162   0.001832
    34  H    0.073918   0.016406
    35  H    0.048726   0.001961
 Sum of Mulliken charges =   1.00000   1.00000
 Mulliken charges and spin densities with hydrogens summed into heavy atoms:
               1          2
     1  O    0.036219   0.006007
     2  C    0.165540  -0.009314
     3  C   -0.051945   0.068425
     4  C    0.347519   0.021803
     5  N   -0.174469   0.577437
     6  C    0.319958  -0.082416
     7  O   -0.317373   0.025322
     8  C   -0.101513   0.001460
     9  C    0.161379   0.000233
    10  C    0.177094   0.010709
    11  C    0.170181   0.007870
    12  O   -0.165083   0.168169
    13  C    0.279651   0.021180
    14  C    0.151960   0.064461
    15  C    0.125047   0.015987
    16  O   -0.124165   0.102667
 Electronic spatial extent (au):  <R**2>=           4379.8164
 Charge=              1.0000 electrons
 Dipole moment (field-independent basis, Debye):
    X=             -2.9474    Y=              2.0490    Z=             -1.8582  Tot=              4.0421
 Quadrupole moment (field-independent basis, Debye-Ang):
   XX=            -56.8321   YY=            -82.0069   ZZ=            -88.5786
   XY=             -9.4205   XZ=              4.4723   YZ=              3.6847
 Traceless Quadrupole moment (field-independent basis, Debye-Ang):
   XX=             18.9737   YY=             -6.2010   ZZ=            -12.7727
   XY=             -9.4205   XZ=              4.4723   YZ=              3.6847
 Octapole moment (field-independent basis, Debye-Ang**2):
  XXX=            -28.8909  YYY=             17.9164  ZZZ=             -5.4141  XYY=            -29.1314
  XXY=            -37.6687  XXZ=            -13.9534  XZZ=             -6.1179  YZZ=              3.0332
  YYZ=            -17.1992  XYZ=            -22.6716
 Hexadecapole moment (field-independent basis, Debye-Ang**3):
 XXXX=          -3114.1484 YYYY=          -1240.2726 ZZZZ=           -431.5537 XXXY=             84.1838
 XXXZ=             89.9535 YYYX=             -8.4557 YYYZ=             31.2777 ZZZX=             13.2526
 ZZZY=              4.3794 XXYY=           -742.5573 XXZZ=           -670.1679 YYZZ=           -283.4748
 XXYZ=             73.1146 YYXZ=             50.7914 ZZXY=              8.2544
 N-N= 1.210748024037D+03 E-N=-4.232061945191D+03  KE= 7.776750060950D+02
                          Isotropic Fermi Contact Couplings
        Atom                 a.u.       MegaHertz       Gauss      10(-4) cm-1
     1  O(17)              0.00788      -4.77462      -1.70370      -1.59264
     2  C(13)              0.00181       2.03143       0.72487       0.67761
     3  C(13)              0.01049      11.79047       4.20713       3.93288
     4  C(13)             -0.02222     -24.98057      -8.91369      -8.33262
     5  N(14)              0.19723      63.72698      22.73937      21.25703
     6  C(13)             -0.04137     -46.50542     -16.59429     -15.51254
     7  O(17)              0.00298      -1.80896      -0.64548      -0.60340
     8  C(13)             -0.00131      -1.47029      -0.52464      -0.49044
     9  C(13)             -0.00006      -0.06642      -0.02370      -0.02215
    10  C(13)              0.00579       6.50466       2.32102       2.16972
    11  C(13)              0.00489       5.49996       1.96252       1.83459
    12  O(17)              0.05361     -32.49787     -11.59605     -10.84012
    13  C(13)             -0.02173     -24.43055      -8.71743      -8.14915
    14  C(13)              0.02211      24.85145       8.86761       8.28955
    15  C(13)             -0.00607      -6.82026      -2.43364      -2.27499
    16  O(17)              0.03367     -20.41128      -7.28325      -6.80847
    17  H(1)               0.00008       0.36072       0.12871       0.12032
    18  H(1)              -0.00053      -2.38598      -0.85138      -0.79588
    19  H(1)               0.00031       1.40584       0.50164       0.46894
    20  H(1)               0.01479      66.11795      23.59253      22.05457
    21  H(1)               0.00001       0.05091       0.01817       0.01698
    22  H(1)               0.00002       0.07260       0.02591       0.02422
    23  H(1)              -0.00000      -0.00848      -0.00303      -0.00283
    24  H(1)               0.00128       5.70982       2.03741       1.90459
    25  H(1)               0.00010       0.44688       0.15946       0.14906
    26  H(1)               0.00061       2.73972       0.97760       0.91387
    27  H(1)               0.00007       0.30838       0.11004       0.10287
    28  H(1)               0.00003       0.12794       0.04565       0.04268
    29  H(1)               0.00071       3.18917       1.13798       1.06379
    30  H(1)               0.00126       5.63646       2.01123       1.88012
    31  H(1)               0.01358      60.72263      21.66735      20.25489
    32  H(1)              -0.00048      -2.15838      -0.77016      -0.71996
    33  H(1)               0.00072       3.21542       1.14734       1.07255
    34  H(1)               0.00774      34.58217      12.33978      11.53537
    35  H(1)               0.00046       2.07626       0.74086       0.69256
 --------------------------------------------------------
       Center         ----  Spin Dipole Couplings  ----
                      3XX-RR        3YY-RR        3ZZ-RR
 --------------------------------------------------------
     1   Atom       -0.012368     -0.019269      0.031637
     2   Atom       -0.006043      0.018093     -0.012050
     3   Atom        0.041487     -0.045385      0.003898
     4   Atom       -0.018319     -0.022650      0.040969
     5   Atom       -0.591484     -0.625451      1.216936
     6   Atom        0.051460      0.025881     -0.077340
     7   Atom       -0.028839     -0.049751      0.078590
     8   Atom       -0.002245     -0.004573      0.006818
     9   Atom        0.000146      0.001514     -0.001660
    10   Atom        0.007864     -0.005603     -0.002260
    11   Atom       -0.002364     -0.004817      0.007180
    12   Atom       -0.150168     -0.324387      0.474556
    13   Atom       -0.015482     -0.018873      0.034355
    14   Atom        0.032658     -0.048710      0.016052
    15   Atom        0.005757     -0.003475     -0.002282
    16   Atom       -0.082803      0.024781      0.058023
    17   Atom        0.000080     -0.000440      0.000360
    18   Atom        0.000120     -0.004507      0.004387
    19   Atom       -0.005484      0.011973     -0.006489
    20   Atom        0.004921     -0.004416     -0.000504
    21   Atom       -0.000202      0.001425     -0.001223
    22   Atom        0.000062      0.001131     -0.001192
    23   Atom        0.000267      0.000573     -0.000841
    24   Atom        0.002206     -0.001138     -0.001067
    25   Atom        0.001508     -0.001455     -0.000053
    26   Atom        0.003418      0.000017     -0.003435
    27   Atom        0.000606     -0.000710      0.000104
    28   Atom        0.000206     -0.000640      0.000434
    29   Atom        0.001510     -0.000835     -0.000676
    30   Atom       -0.003760      0.010595     -0.006835
    31   Atom        0.002556      0.000781     -0.003337
    32   Atom       -0.001653     -0.006496      0.008149
    33   Atom       -0.000911      0.005686     -0.004774
    34   Atom        0.001286     -0.002528      0.001243
    35   Atom        0.004531     -0.002046     -0.002485
 --------------------------------------------------------
                        XY            XZ            YZ
 --------------------------------------------------------
     1   Atom        0.006307      0.024063     -0.013327
     2   Atom        0.019990      0.005146     -0.009410
     3   Atom        0.050695     -0.089812     -0.040735
     4   Atom        0.019725     -0.034716     -0.014536
     5   Atom        0.075721     -0.433243     -0.329755
     6   Atom        0.002567      0.048283      0.016565
     7   Atom       -0.012092     -0.042899      0.019174
     8   Atom       -0.002180     -0.004786     -0.000151
     9   Atom       -0.001674      0.000161     -0.000102
    10   Atom       -0.006494     -0.009470      0.003978
    11   Atom       -0.003081      0.007499     -0.005136
    12   Atom        0.013440     -0.373211     -0.011741
    13   Atom       -0.004144     -0.038735     -0.008087
    14   Atom        0.009848     -0.079665     -0.008983
    15   Atom        0.005838     -0.011815     -0.005127
    16   Atom        0.162443      0.165255      0.250624
    17   Atom        0.001846      0.002282     -0.000274
    18   Atom        0.003673      0.001351     -0.006955
    19   Atom       -0.000274     -0.000999      0.002997
    20   Atom        0.004588      0.011112      0.002806
    21   Atom       -0.001198      0.000341     -0.000653
    22   Atom       -0.001437     -0.000315      0.000596
    23   Atom       -0.001069      0.000123     -0.000136
    24   Atom       -0.001413      0.000457     -0.000117
    25   Atom       -0.001346     -0.001029      0.000991
    26   Atom       -0.000582     -0.001411      0.000042
    27   Atom       -0.001375      0.003272     -0.000487
    28   Atom       -0.000729      0.001149     -0.001872
    29   Atom       -0.001315      0.001005     -0.000649
    30   Atom        0.002375      0.001910      0.003952
    31   Atom       -0.008063      0.008715     -0.004654
    32   Atom       -0.001844     -0.000566      0.002593
    33   Atom       -0.006607     -0.003466      0.001027
    34   Atom       -0.000235     -0.004962      0.000645
    35   Atom       -0.000557      0.000245     -0.000253
 --------------------------------------------------------


 ---------------------------------------------------------------------------------
              Anisotropic Spin Dipole Couplings in Principal Axis System
 ---------------------------------------------------------------------------------

       Atom             a.u.   MegaHertz   Gauss  10(-4) cm-1        Axes

              Baa    -0.0330     2.384     0.851     0.795 -0.6448  0.6647  0.3774
     1 O(17)  Bbb    -0.0108     0.782     0.279     0.261  0.6664  0.7307 -0.1484
              Bcc     0.0438    -3.167    -1.130    -1.056  0.3744 -0.1558  0.9141
 
              Baa    -0.0244    -3.273    -1.168    -1.092  0.6550 -0.4437 -0.6116
     2 C(13)  Bbb    -0.0058    -0.776    -0.277    -0.259  0.5968 -0.1927  0.7789
              Bcc     0.0302     4.048     1.445     1.350  0.4635  0.8752 -0.1386
 
              Baa    -0.0692    -9.288    -3.314    -3.098  0.6811 -0.3941  0.6171
     3 C(13)  Bbb    -0.0684    -9.172    -3.273    -3.059  0.0273  0.8559  0.5165
              Bcc     0.1376    18.460     6.587     6.158  0.7317  0.3349 -0.5937
 
              Baa    -0.0431    -5.788    -2.065    -1.931  0.7756 -0.5924  0.2178
     4 C(13)  Bbb    -0.0193    -2.596    -0.926    -0.866  0.4593  0.7664  0.4491
              Bcc     0.0625     8.384     2.992     2.797 -0.4329 -0.2483  0.8666
 
              Baa    -0.6900   -26.612    -9.496    -8.877  0.9736 -0.1039  0.2032
     5 N(14)  Bbb    -0.6827   -26.329    -9.395    -8.782  0.0660  0.9805  0.1853
              Bcc     1.3727    52.940    18.890    17.659 -0.2185 -0.1670  0.9614
 
              Baa    -0.0953   -12.784    -4.562    -4.264 -0.3083 -0.1225  0.9434
     6 C(13)  Bbb     0.0263     3.530     1.260     1.178 -0.2106  0.9759  0.0578
              Bcc     0.0690     9.254     3.302     3.087  0.9277  0.1809  0.3266
 
              Baa    -0.0553     4.000     1.427     1.334  0.4242  0.9056  0.0062
     7 O(17)  Bbb    -0.0417     3.015     1.076     1.006  0.8425 -0.3972  0.3639
              Bcc     0.0969    -7.015    -2.503    -2.340 -0.3320  0.1491  0.9314
 
              Baa    -0.0065    -0.875    -0.312    -0.292  0.6385  0.7321  0.2373
     8 C(13)  Bbb    -0.0024    -0.321    -0.115    -0.107 -0.6560  0.6790 -0.3297
              Bcc     0.0089     1.197     0.427     0.399 -0.4025  0.0548  0.9138
 
              Baa    -0.0017    -0.225    -0.080    -0.075 -0.1132 -0.0278  0.9932
     9 C(13)  Bbb    -0.0010    -0.130    -0.046    -0.043  0.8222  0.5585  0.1093
              Bcc     0.0026     0.355     0.127     0.118 -0.5578  0.8290 -0.0404
 
              Baa    -0.0083    -1.111    -0.396    -0.370  0.1745  0.9252 -0.3370
    10 C(13)  Bbb    -0.0079    -1.063    -0.379    -0.355  0.5610  0.1879  0.8062
              Bcc     0.0162     2.174     0.776     0.725  0.8092 -0.3297 -0.4862
 
              Baa    -0.0069    -0.927    -0.331    -0.309  0.5322  0.8463  0.0252
    11 C(13)  Bbb    -0.0064    -0.855    -0.305    -0.285  0.7107 -0.4304 -0.5565
              Bcc     0.0133     1.782     0.636     0.594  0.4601 -0.3141  0.8305
 
              Baa    -0.3318    24.007     8.566     8.008 -0.6418  0.7113 -0.2867
    12 O(17)  Bbb    -0.3174    22.964     8.194     7.660  0.6395  0.7027  0.3118
              Bcc     0.6491   -46.972   -16.761   -15.668 -0.4232 -0.0168  0.9059
 
              Baa    -0.0394    -5.288    -1.887    -1.764  0.8139  0.3476  0.4655
    13 C(13)  Bbb    -0.0164    -2.206    -0.787    -0.736 -0.3374  0.9351 -0.1084
              Bcc     0.0558     7.494     2.674     2.500 -0.4730 -0.0688  0.8784
 
              Baa    -0.0557    -7.480    -2.669    -2.495  0.6686  0.0136  0.7435
    14 C(13)  Bbb    -0.0499    -6.691    -2.387    -2.232 -0.0730  0.9962  0.0475
              Bcc     0.1056    14.171     5.057     4.727  0.7401  0.0861 -0.6670
 
              Baa    -0.0109    -1.457    -0.520    -0.486  0.5367  0.1519  0.8300
    15 C(13)  Bbb    -0.0063    -0.840    -0.300    -0.280 -0.3759  0.9237  0.0740
              Bcc     0.0171     2.298     0.820     0.766  0.7554  0.3517 -0.5529
 
              Baa    -0.2112    15.286     5.454     5.099 -0.2493  0.7804 -0.5734
    16 O(17)  Bbb    -0.1918    13.878     4.952     4.629  0.8675 -0.0832 -0.4904
              Bcc     0.4030   -29.164   -10.406    -9.728  0.4304  0.6197  0.6563
 
              Baa    -0.0030    -1.625    -0.580    -0.542  0.6811 -0.5352 -0.4996
    17 H(1)   Bbb     0.0001     0.077     0.027     0.026  0.1515  0.7706 -0.6190
              Bcc     0.0029     1.548     0.552     0.516  0.7163  0.3459  0.6060
 
              Baa    -0.0098    -5.242    -1.871    -1.749 -0.3633  0.8227  0.4372
    18 H(1)   Bbb     0.0016     0.845     0.301     0.282  0.9282  0.2794  0.2456
              Bcc     0.0082     4.397     1.569     1.467 -0.0800 -0.4951  0.8652
 
              Baa    -0.0074    -3.962    -1.414    -1.321  0.4392 -0.1311  0.8888
    19 H(1)   Bbb    -0.0050    -2.685    -0.958    -0.896  0.8981  0.0903 -0.4304
              Bcc     0.0125     6.647     2.372     2.217 -0.0238  0.9872  0.1574
 
              Baa    -0.0093    -4.982    -1.778    -1.662 -0.6390  0.1679  0.7506
    20 H(1)   Bbb    -0.0058    -3.080    -1.099    -1.027 -0.0991  0.9498 -0.2968
              Bcc     0.0151     8.061     2.877     2.689  0.7628  0.2641  0.5903
 
              Baa    -0.0014    -0.737    -0.263    -0.246 -0.0911  0.1888  0.9778
    21 H(1)   Bbb    -0.0008    -0.446    -0.159    -0.149  0.8845  0.4664 -0.0077
              Bcc     0.0022     1.183     0.422     0.395 -0.4575  0.8642 -0.2095
 
              Baa    -0.0013    -0.714    -0.255    -0.238 -0.0543 -0.2641  0.9630
    22 H(1)   Bbb    -0.0009    -0.492    -0.175    -0.164  0.8292  0.5253  0.1909
              Bcc     0.0023     1.206     0.430     0.402 -0.5563  0.8089  0.1905
 
              Baa    -0.0009    -0.456    -0.163    -0.152 -0.0676  0.0441  0.9967
    23 H(1)   Bbb    -0.0007    -0.352    -0.126    -0.117  0.7542  0.6563  0.0221
              Bcc     0.0015     0.808     0.288     0.270 -0.6532  0.7532 -0.0776
 
              Baa    -0.0017    -0.885    -0.316    -0.295  0.3511  0.9323 -0.0872
    24 H(1)   Bbb    -0.0011    -0.598    -0.213    -0.199 -0.0832  0.1238  0.9888
              Bcc     0.0028     1.483     0.529     0.495  0.9326 -0.3399  0.1210
 
              Baa    -0.0022    -1.150    -0.411    -0.384  0.2498  0.9173 -0.3099
    25 H(1)   Bbb    -0.0005    -0.279    -0.099    -0.093  0.5211  0.1424  0.8416
              Bcc     0.0027     1.429     0.510     0.477  0.8161 -0.3718 -0.4424
 
              Baa    -0.0037    -1.982    -0.707    -0.661  0.1955  0.0195  0.9805
    26 H(1)   Bbb    -0.0001    -0.038    -0.014    -0.013  0.1452  0.9882 -0.0486
              Bcc     0.0038     2.020     0.721     0.674  0.9699 -0.1519 -0.1903
 
              Baa    -0.0031    -1.646    -0.587    -0.549  0.6931  0.2638 -0.6709
    27 H(1)   Bbb    -0.0009    -0.499    -0.178    -0.166  0.0166  0.9246  0.3807
              Bcc     0.0040     2.145     0.765     0.715  0.7207 -0.2750  0.6364
 
              Baa    -0.0021    -1.098    -0.392    -0.366 -0.0610  0.7842  0.6175
    28 H(1)   Bbb    -0.0006    -0.295    -0.105    -0.098  0.8687  0.3464 -0.3541
              Bcc     0.0026     1.393     0.497     0.465  0.4916 -0.5148  0.7024
 
              Baa    -0.0015    -0.800    -0.286    -0.267  0.2599  0.8869  0.3818
    29 H(1)   Bbb    -0.0010    -0.553    -0.197    -0.184 -0.4591 -0.2343  0.8569
              Bcc     0.0025     1.353     0.483     0.451  0.8495 -0.3980  0.3463
 
              Baa    -0.0082    -4.350    -1.552    -1.451 -0.3216 -0.1561  0.9339
    30 H(1)   Bbb    -0.0038    -2.013    -0.718    -0.671  0.9311 -0.2315  0.2819
              Bcc     0.0119     6.363     2.270     2.122  0.1721  0.9602  0.2198
 
              Baa    -0.0097    -5.194    -1.853    -1.732 -0.6367 -0.1538  0.7556
    31 H(1)   Bbb    -0.0052    -2.757    -0.984    -0.920  0.3428  0.8213  0.4561
              Bcc     0.0149     7.951     2.837     2.652  0.6907 -0.5494  0.4702
 
              Baa    -0.0075    -3.979    -1.420    -1.327  0.2865  0.9467 -0.1469
    32 H(1)   Bbb    -0.0012    -0.647    -0.231    -0.216  0.9542 -0.2683  0.1320
              Bcc     0.0087     4.626     1.651     1.543 -0.0856  0.1780  0.9803
 
              Baa    -0.0075    -4.005    -1.429    -1.336  0.6441  0.2668  0.7169
    33 H(1)   Bbb    -0.0028    -1.474    -0.526    -0.492 -0.5404 -0.5045  0.6733
              Bcc     0.0103     5.478     1.955     1.827 -0.5414  0.8211  0.1808
 
              Baa    -0.0038    -2.011    -0.717    -0.671  0.6753 -0.2355  0.6990
    34 H(1)   Bbb    -0.0025    -1.335    -0.476    -0.445  0.2154  0.9693  0.1185
              Bcc     0.0063     3.346     1.194     1.116  0.7054 -0.0705 -0.7053
 
              Baa    -0.0026    -1.387    -0.495    -0.463  0.0012  0.4156  0.9095
    35 H(1)   Bbb    -0.0020    -1.061    -0.378    -0.354  0.0930  0.9056 -0.4139
              Bcc     0.0046     2.448     0.874     0.817  0.9957 -0.0850  0.0376
 

 ---------------------------------------------------------------------------------

 ******************************Gaussian NBO Version 3.1******************************
             N A T U R A L   A T O M I C   O R B I T A L   A N D
          N A T U R A L   B O N D   O R B I T A L   A N A L Y S I S
 ******************************Gaussian NBO Version 3.1******************************
       /RESON  / : Allow strongly delocalized NBO set

 Analyzing the SCF density

 Job title: 17                                                              

 Storage needed:    309312 in NPA,    409240 in NBO ( 939517621 available)
 GSVD:  LWork=       63127 too small for GESVD, short by       12908 words or       12908 for optimal perf.


 NATURAL POPULATIONS:  Natural atomic orbital occupancies 
                                                          
   NAO  Atom  No  lang   Type(AO)    Occupancy
 --------------------------------------------
     1    O    1  S      Cor( 1S)     1.99969
     2    O    1  S      Val( 2S)     1.68019
     3    O    1  S      Ryd( 3S)     0.00186
     4    O    1  px     Val( 2p)     1.63596
     5    O    1  px     Ryd( 3p)     0.00160
     6    O    1  py     Val( 2p)     1.71454
     7    O    1  py     Ryd( 3p)     0.00129
     8    O    1  pz     Val( 2p)     1.65998
     9    O    1  pz     Ryd( 3p)     0.00120
    10    O    1  dxy    Ryd( 3d)     0.00094
    11    O    1  dxz    Ryd( 3d)     0.00084
    12    O    1  dyz    Ryd( 3d)     0.00086
    13    O    1  dx2y2  Ryd( 3d)     0.00048
    14    O    1  dz2    Ryd( 3d)     0.00130

    15    C    2  S      Cor( 1S)     1.99924
    16    C    2  S      Val( 2S)     0.73416
    17    C    2  S      Ryd( 3S)     0.00504
    18    C    2  px     Val( 2p)     0.80950
    19    C    2  px     Ryd( 3p)     0.00601
    20    C    2  py     Val( 2p)     0.82650
    21    C    2  py     Ryd( 3p)     0.01587
    22    C    2  pz     Val( 2p)     0.70991
    23    C    2  pz     Ryd( 3p)     0.01436
    24    C    2  dxy    Ryd( 3d)     0.00312
    25    C    2  dxz    Ryd( 3d)     0.00314
    26    C    2  dyz    Ryd( 3d)     0.00239
    27    C    2  dx2y2  Ryd( 3d)     0.00193
    28    C    2  dz2    Ryd( 3d)     0.00461

    29    C    3  S      Cor( 1S)     1.99891
    30    C    3  S      Val( 2S)     0.98610
    31    C    3  S      Ryd( 3S)     0.00237
    32    C    3  px     Val( 2p)     1.09464
    33    C    3  px     Ryd( 3p)     0.00341
    34    C    3  py     Val( 2p)     1.10400
    35    C    3  py     Ryd( 3p)     0.00438
    36    C    3  pz     Val( 2p)     1.14267
    37    C    3  pz     Ryd( 3p)     0.00530
    38    C    3  dxy    Ryd( 3d)     0.00098
    39    C    3  dxz    Ryd( 3d)     0.00093
    40    C    3  dyz    Ryd( 3d)     0.00053
    41    C    3  dx2y2  Ryd( 3d)     0.00049
    42    C    3  dz2    Ryd( 3d)     0.00072

    43    C    4  S      Cor( 1S)     1.99908
    44    C    4  S      Val( 2S)     1.00492
    45    C    4  S      Ryd( 3S)     0.00226
    46    C    4  px     Val( 2p)     1.04946
    47    C    4  px     Ryd( 3p)     0.00667
    48    C    4  py     Val( 2p)     1.02570
    49    C    4  py     Ryd( 3p)     0.00528
    50    C    4  pz     Val( 2p)     1.12978
    51    C    4  pz     Ryd( 3p)     0.00247
    52    C    4  dxy    Ryd( 3d)     0.00146
    53    C    4  dxz    Ryd( 3d)     0.00081
    54    C    4  dyz    Ryd( 3d)     0.00066
    55    C    4  dx2y2  Ryd( 3d)     0.00042
    56    C    4  dz2    Ryd( 3d)     0.00092

    57    N    5  S      Cor( 1S)     1.99910
    58    N    5  S      Val( 2S)     1.23183
    59    N    5  S      Ryd( 3S)     0.00188
    60    N    5  px     Val( 2p)     1.34742
    61    N    5  px     Ryd( 3p)     0.00111
    62    N    5  py     Val( 2p)     1.34896
    63    N    5  py     Ryd( 3p)     0.00200
    64    N    5  pz     Val( 2p)     1.29824
    65    N    5  pz     Ryd( 3p)     0.00262
    66    N    5  dxy    Ryd( 3d)     0.00073
    67    N    5  dxz    Ryd( 3d)     0.00070
    68    N    5  dyz    Ryd( 3d)     0.00053
    69    N    5  dx2y2  Ryd( 3d)     0.00102
    70    N    5  dz2    Ryd( 3d)     0.00055

    71    C    6  S      Cor( 1S)     1.99928
    72    C    6  S      Val( 2S)     0.66395
    73    C    6  S      Ryd( 3S)     0.00344
    74    C    6  px     Val( 2p)     0.77737
    75    C    6  px     Ryd( 3p)     0.01000
    76    C    6  py     Val( 2p)     0.70588
    77    C    6  py     Ryd( 3p)     0.02063
    78    C    6  pz     Val( 2p)     0.82990
    79    C    6  pz     Ryd( 3p)     0.00512
    80    C    6  dxy    Ryd( 3d)     0.00318
    81    C    6  dxz    Ryd( 3d)     0.00195
    82    C    6  dyz    Ryd( 3d)     0.00410
    83    C    6  dx2y2  Ryd( 3d)     0.00560
    84    C    6  dz2    Ryd( 3d)     0.00159

    85    O    7  S      Cor( 1S)     1.99962
    86    O    7  S      Val( 2S)     1.59355
    87    O    7  S      Ryd( 3S)     0.00214
    88    O    7  px     Val( 2p)     1.62688
    89    O    7  px     Ryd( 3p)     0.00157
    90    O    7  py     Val( 2p)     1.58580
    91    O    7  py     Ryd( 3p)     0.00158
    92    O    7  pz     Val( 2p)     1.75819
    93    O    7  pz     Ryd( 3p)     0.00218
    94    O    7  dxy    Ryd( 3d)     0.00083
    95    O    7  dxz    Ryd( 3d)     0.00037
    96    O    7  dyz    Ryd( 3d)     0.00093
    97    O    7  dx2y2  Ryd( 3d)     0.00122
    98    O    7  dz2    Ryd( 3d)     0.00056

    99    C    8  S      Cor( 1S)     1.99878
   100    C    8  S      Val( 2S)     0.87733
   101    C    8  S      Ryd( 3S)     0.00125
   102    C    8  px     Val( 2p)     0.71047
   103    C    8  px     Ryd( 3p)     0.00485
   104    C    8  py     Val( 2p)     1.05175
   105    C    8  py     Ryd( 3p)     0.00554
   106    C    8  pz     Val( 2p)     1.05583
   107    C    8  pz     Ryd( 3p)     0.00396
   108    C    8  dxy    Ryd( 3d)     0.00134
   109    C    8  dxz    Ryd( 3d)     0.00136
   110    C    8  dyz    Ryd( 3d)     0.00104
   111    C    8  dx2y2  Ryd( 3d)     0.00176
   112    C    8  dz2    Ryd( 3d)     0.00142

   113    C    9  S      Cor( 1S)     1.99911
   114    C    9  S      Val( 2S)     1.08414
   115    C    9  S      Ryd( 3S)     0.00115
   116    C    9  px     Val( 2p)     1.24240
   117    C    9  px     Ryd( 3p)     0.00293
   118    C    9  py     Val( 2p)     1.06553
   119    C    9  py     Ryd( 3p)     0.00207
   120    C    9  pz     Val( 2p)     1.23377
   121    C    9  pz     Ryd( 3p)     0.00392
   122    C    9  dxy    Ryd( 3d)     0.00034
   123    C    9  dxz    Ryd( 3d)     0.00041
   124    C    9  dyz    Ryd( 3d)     0.00035
   125    C    9  dx2y2  Ryd( 3d)     0.00066
   126    C    9  dz2    Ryd( 3d)     0.00063

   127    C   10  S      Cor( 1S)     1.99911
   128    C   10  S      Val( 2S)     1.08608
   129    C   10  S      Ryd( 3S)     0.00123
   130    C   10  px     Val( 2p)     1.16993
   131    C   10  px     Ryd( 3p)     0.00195
   132    C   10  py     Val( 2p)     1.21971
   133    C   10  py     Ryd( 3p)     0.00318
   134    C   10  pz     Val( 2p)     1.16847
   135    C   10  pz     Ryd( 3p)     0.00285
   136    C   10  dxy    Ryd( 3d)     0.00036
   137    C   10  dxz    Ryd( 3d)     0.00045
   138    C   10  dyz    Ryd( 3d)     0.00027
   139    C   10  dx2y2  Ryd( 3d)     0.00063
   140    C   10  dz2    Ryd( 3d)     0.00069

   141    C   11  S      Cor( 1S)     1.99911
   142    C   11  S      Val( 2S)     1.08578
   143    C   11  S      Ryd( 3S)     0.00121
   144    C   11  px     Val( 2p)     1.23824
   145    C   11  px     Ryd( 3p)     0.00216
   146    C   11  py     Val( 2p)     1.24251
   147    C   11  py     Ryd( 3p)     0.00346
   148    C   11  pz     Val( 2p)     1.07716
   149    C   11  pz     Ryd( 3p)     0.00224
   150    C   11  dxy    Ryd( 3d)     0.00033
   151    C   11  dxz    Ryd( 3d)     0.00045
   152    C   11  dyz    Ryd( 3d)     0.00033
   153    C   11  dx2y2  Ryd( 3d)     0.00059
   154    C   11  dz2    Ryd( 3d)     0.00069

   155    O   12  S      Cor( 1S)     1.99973
   156    O   12  S      Val( 2S)     1.70554
   157    O   12  S      Ryd( 3S)     0.00114
   158    O   12  px     Val( 2p)     1.70189
   159    O   12  px     Ryd( 3p)     0.00112
   160    O   12  py     Val( 2p)     1.68523
   161    O   12  py     Ryd( 3p)     0.00079
   162    O   12  pz     Val( 2p)     1.42484
   163    O   12  pz     Ryd( 3p)     0.00077
   164    O   12  dxy    Ryd( 3d)     0.00121
   165    O   12  dxz    Ryd( 3d)     0.00079
   166    O   12  dyz    Ryd( 3d)     0.00116
   167    O   12  dx2y2  Ryd( 3d)     0.00160
   168    O   12  dz2    Ryd( 3d)     0.00067

   169    C   13  S      Cor( 1S)     1.99911
   170    C   13  S      Val( 2S)     1.01355
   171    C   13  S      Ryd( 3S)     0.00158
   172    C   13  px     Val( 2p)     1.12551
   173    C   13  px     Ryd( 3p)     0.00631
   174    C   13  py     Val( 2p)     0.92681
   175    C   13  py     Ryd( 3p)     0.00363
   176    C   13  pz     Val( 2p)     1.14733
   177    C   13  pz     Ryd( 3p)     0.00293
   178    C   13  dxy    Ryd( 3d)     0.00128
   179    C   13  dxz    Ryd( 3d)     0.00078
   180    C   13  dyz    Ryd( 3d)     0.00061
   181    C   13  dx2y2  Ryd( 3d)     0.00066
   182    C   13  dz2    Ryd( 3d)     0.00102

   183    C   14  S      Cor( 1S)     1.99910
   184    C   14  S      Val( 2S)     1.02856
   185    C   14  S      Ryd( 3S)     0.00083
   186    C   14  px     Val( 2p)     1.09684
   187    C   14  px     Ryd( 3p)     0.00359
   188    C   14  py     Val( 2p)     1.17601
   189    C   14  py     Ryd( 3p)     0.00427
   190    C   14  pz     Val( 2p)     1.11443
   191    C   14  pz     Ryd( 3p)     0.00210
   192    C   14  dxy    Ryd( 3d)     0.00072
   193    C   14  dxz    Ryd( 3d)     0.00099
   194    C   14  dyz    Ryd( 3d)     0.00028
   195    C   14  dx2y2  Ryd( 3d)     0.00053
   196    C   14  dz2    Ryd( 3d)     0.00065

   197    C   15  S      Cor( 1S)     1.99910
   198    C   15  S      Val( 2S)     1.01660
   199    C   15  S      Ryd( 3S)     0.00123
   200    C   15  px     Val( 2p)     1.14094
   201    C   15  px     Ryd( 3p)     0.00282
   202    C   15  py     Val( 2p)     1.00978
   203    C   15  py     Ryd( 3p)     0.00254
   204    C   15  pz     Val( 2p)     1.25351
   205    C   15  pz     Ryd( 3p)     0.00552
   206    C   15  dxy    Ryd( 3d)     0.00080
   207    C   15  dxz    Ryd( 3d)     0.00087
   208    C   15  dyz    Ryd( 3d)     0.00034
   209    C   15  dx2y2  Ryd( 3d)     0.00049
   210    C   15  dz2    Ryd( 3d)     0.00059

   211    O   16  S      Cor( 1S)     1.99971
   212    O   16  S      Val( 2S)     1.69774
   213    O   16  S      Ryd( 3S)     0.00133
   214    O   16  px     Val( 2p)     1.61422
   215    O   16  px     Ryd( 3p)     0.00164
   216    O   16  py     Val( 2p)     1.56692
   217    O   16  py     Ryd( 3p)     0.00093
   218    O   16  pz     Val( 2p)     1.61422
   219    O   16  pz     Ryd( 3p)     0.00140
   220    O   16  dxy    Ryd( 3d)     0.00115
   221    O   16  dxz    Ryd( 3d)     0.00080
   222    O   16  dyz    Ryd( 3d)     0.00123
   223    O   16  dx2y2  Ryd( 3d)     0.00098
   224    O   16  dz2    Ryd( 3d)     0.00132

   225    H   17  S      Val( 1S)     0.48400
   226    H   17  S      Ryd( 2S)     0.00204
   227    H   17  px     Ryd( 2p)     0.00154
   228    H   17  py     Ryd( 2p)     0.00183
   229    H   17  pz     Ryd( 2p)     0.00091

   230    H   18  S      Val( 1S)     0.72512
   231    H   18  S      Ryd( 2S)     0.00393
   232    H   18  px     Ryd( 2p)     0.00026
   233    H   18  py     Ryd( 2p)     0.00017
   234    H   18  pz     Ryd( 2p)     0.00058

   235    H   19  S      Val( 1S)     0.71449
   236    H   19  S      Ryd( 2S)     0.00265
   237    H   19  px     Ryd( 2p)     0.00036
   238    H   19  py     Ryd( 2p)     0.00058
   239    H   19  pz     Ryd( 2p)     0.00013

   240    H   20  S      Val( 1S)     0.72016
   241    H   20  S      Ryd( 2S)     0.00239
   242    H   20  px     Ryd( 2p)     0.00033
   243    H   20  py     Ryd( 2p)     0.00014
   244    H   20  pz     Ryd( 2p)     0.00064

   245    H   21  S      Val( 1S)     0.76991
   246    H   21  S      Ryd( 2S)     0.00163
   247    H   21  px     Ryd( 2p)     0.00041
   248    H   21  py     Ryd( 2p)     0.00026
   249    H   21  pz     Ryd( 2p)     0.00035

   250    H   22  S      Val( 1S)     0.76862
   251    H   22  S      Ryd( 2S)     0.00160
   252    H   22  px     Ryd( 2p)     0.00021
   253    H   22  py     Ryd( 2p)     0.00016
   254    H   22  pz     Ryd( 2p)     0.00065

   255    H   23  S      Val( 1S)     0.75502
   256    H   23  S      Ryd( 2S)     0.00079
   257    H   23  px     Ryd( 2p)     0.00059
   258    H   23  py     Ryd( 2p)     0.00024
   259    H   23  pz     Ryd( 2p)     0.00021

   260    H   24  S      Val( 1S)     0.74894
   261    H   24  S      Ryd( 2S)     0.00087
   262    H   24  px     Ryd( 2p)     0.00066
   263    H   24  py     Ryd( 2p)     0.00022
   264    H   24  pz     Ryd( 2p)     0.00017

   265    H   25  S      Val( 1S)     0.76892
   266    H   25  S      Ryd( 2S)     0.00159
   267    H   25  px     Ryd( 2p)     0.00016
   268    H   25  py     Ryd( 2p)     0.00018
   269    H   25  pz     Ryd( 2p)     0.00066

   270    H   26  S      Val( 1S)     0.75690
   271    H   26  S      Ryd( 2S)     0.00151
   272    H   26  px     Ryd( 2p)     0.00019
   273    H   26  py     Ryd( 2p)     0.00072
   274    H   26  pz     Ryd( 2p)     0.00016

   275    H   27  S      Val( 1S)     0.75764
   276    H   27  S      Ryd( 2S)     0.00147
   277    H   27  px     Ryd( 2p)     0.00019
   278    H   27  py     Ryd( 2p)     0.00073
   279    H   27  pz     Ryd( 2p)     0.00015

   280    H   28  S      Val( 1S)     0.77242
   281    H   28  S      Ryd( 2S)     0.00166
   282    H   28  px     Ryd( 2p)     0.00039
   283    H   28  py     Ryd( 2p)     0.00027
   284    H   28  pz     Ryd( 2p)     0.00035

   285    H   29  S      Val( 1S)     0.74933
   286    H   29  S      Ryd( 2S)     0.00087
   287    H   29  px     Ryd( 2p)     0.00060
   288    H   29  py     Ryd( 2p)     0.00024
   289    H   29  pz     Ryd( 2p)     0.00020

   290    H   30  S      Val( 1S)     0.71393
   291    H   30  S      Ryd( 2S)     0.00276
   292    H   30  px     Ryd( 2p)     0.00046
   293    H   30  py     Ryd( 2p)     0.00049
   294    H   30  pz     Ryd( 2p)     0.00011

   295    H   31  S      Val( 1S)     0.73437
   296    H   31  S      Ryd( 2S)     0.00205
   297    H   31  px     Ryd( 2p)     0.00027
   298    H   31  py     Ryd( 2p)     0.00021
   299    H   31  pz     Ryd( 2p)     0.00060

   300    H   32  S      Val( 1S)     0.75548
   301    H   32  S      Ryd( 2S)     0.00254
   302    H   32  px     Ryd( 2p)     0.00027
   303    H   32  py     Ryd( 2p)     0.00014
   304    H   32  pz     Ryd( 2p)     0.00063

   305    H   33  S      Val( 1S)     0.72423
   306    H   33  S      Ryd( 2S)     0.00150
   307    H   33  px     Ryd( 2p)     0.00030
   308    H   33  py     Ryd( 2p)     0.00058
   309    H   33  pz     Ryd( 2p)     0.00015

   310    H   34  S      Val( 1S)     0.72280
   311    H   34  S      Ryd( 2S)     0.00170
   312    H   34  px     Ryd( 2p)     0.00038
   313    H   34  py     Ryd( 2p)     0.00011
   314    H   34  pz     Ryd( 2p)     0.00053

   315    H   35  S      Val( 1S)     0.75400
   316    H   35  S      Ryd( 2S)     0.00272
   317    H   35  px     Ryd( 2p)     0.00043
   318    H   35  py     Ryd( 2p)     0.00014
   319    H   35  pz     Ryd( 2p)     0.00046

 WARNING:  1 low occupancy (<1.9990e) core orbital  found on  C    3
           1 low occupancy (<1.9990e) core orbital  found on  C    8


 Summary of Natural Population Analysis:                  
                                                          
                                       Natural Population 
                Natural  -----------------------------------------------
    Atom  No    Charge         Core      Valence    Rydberg      Total
 -----------------------------------------------------------------------
      O    1   -0.70074      1.99969     6.69067    0.01037     8.70074
      C    2    0.86423      1.99924     3.08007    0.05646     5.13577
      C    3   -0.34546      1.99891     4.32743    0.01912     6.34546
      C    4   -0.22989      1.99908     4.20986    0.02095     6.22989
      N    5   -0.23668      1.99910     5.22645    0.01113     7.23668
      C    6    0.96800      1.99928     2.97709    0.05562     5.03200
      O    7   -0.57541      1.99962     6.56442    0.01137     8.57541
      C    8    0.28333      1.99878     3.69537    0.02252     5.71667
      C    9   -0.63743      1.99911     4.62585    0.01247     6.63743
      C   10   -0.65491      1.99911     4.64419    0.01161     6.65491
      C   11   -0.65428      1.99911     4.64370    0.01147     6.65428
      O   12   -0.52648      1.99973     6.51750    0.00925     8.52648
      C   13   -0.23110      1.99911     4.21319    0.01880     6.23110
      C   14   -0.42889      1.99910     4.41583    0.01396     6.42889
      C   15   -0.43512      1.99910     4.42083    0.01519     6.43512
      O   16   -0.50357      1.99971     6.49309    0.01077     8.50357
      H   17    0.50967      0.00000     0.48400    0.00632     0.49033
      H   18    0.26994      0.00000     0.72512    0.00494     0.73006
      H   19    0.28179      0.00000     0.71449    0.00372     0.71821
      H   20    0.27635      0.00000     0.72016    0.00349     0.72365
      H   21    0.22744      0.00000     0.76991    0.00265     0.77256
      H   22    0.22876      0.00000     0.76862    0.00262     0.77124
      H   23    0.24315      0.00000     0.75502    0.00182     0.75685
      H   24    0.24914      0.00000     0.74894    0.00191     0.75086
      H   25    0.22848      0.00000     0.76892    0.00260     0.77152
      H   26    0.24052      0.00000     0.75690    0.00258     0.75948
      H   27    0.23982      0.00000     0.75764    0.00254     0.76018
      H   28    0.22490      0.00000     0.77242    0.00267     0.77510
      H   29    0.24876      0.00000     0.74933    0.00191     0.75124
      H   30    0.28225      0.00000     0.71393    0.00382     0.71775
      H   31    0.26250      0.00000     0.73437    0.00313     0.73750
      H   32    0.24095      0.00000     0.75548    0.00358     0.75905
      H   33    0.27324      0.00000     0.72423    0.00253     0.72676
      H   34    0.27447      0.00000     0.72280    0.00273     0.72553
      H   35    0.24225      0.00000     0.75400    0.00375     0.75775
 =======================================================================
   * Total *    1.00000     31.98778    90.64183    0.37038   123.00000

                                 Natural Population      
 --------------------------------------------------------
   Core                      31.98778 ( 99.9618% of  32)
   Valence                   90.64183 ( 99.6064% of  91)
   Natural Minimal Basis    122.62962 ( 99.6989% of 123)
   Natural Rydberg Basis      0.37038 (  0.3011% of 123)
 --------------------------------------------------------

    Atom  No          Natural Electron Configuration
 ----------------------------------------------------------------------------
      O    1      [core]2S( 1.68)2p( 5.01)
      C    2      [core]2S( 0.73)2p( 2.35)3S( 0.01)3p( 0.04)3d( 0.02)
      C    3      [core]2S( 0.99)2p( 3.34)3p( 0.01)
      C    4      [core]2S( 1.00)2p( 3.20)3p( 0.01)
      N    5      [core]2S( 1.23)2p( 3.99)3p( 0.01)
      C    6      [core]2S( 0.66)2p( 2.31)3p( 0.04)3d( 0.02)
      O    7      [core]2S( 1.59)2p( 4.97)3p( 0.01)
      C    8      [core]2S( 0.88)2p( 2.82)3p( 0.01)3d( 0.01)
      C    9      [core]2S( 1.08)2p( 3.54)3p( 0.01)
      C   10      [core]2S( 1.09)2p( 3.56)3p( 0.01)
      C   11      [core]2S( 1.09)2p( 3.56)3p( 0.01)
      O   12      [core]2S( 1.71)2p( 4.81)3d( 0.01)
      C   13      [core]2S( 1.01)2p( 3.20)3p( 0.01)
      C   14      [core]2S( 1.03)2p( 3.39)3p( 0.01)
      C   15      [core]2S( 1.02)2p( 3.40)3p( 0.01)
      O   16      [core]2S( 1.70)2p( 4.80)3d( 0.01)
      H   17            1S( 0.48)
      H   18            1S( 0.73)
      H   19            1S( 0.71)
      H   20            1S( 0.72)
      H   21            1S( 0.77)
      H   22            1S( 0.77)
      H   23            1S( 0.76)
      H   24            1S( 0.75)
      H   25            1S( 0.77)
      H   26            1S( 0.76)
      H   27            1S( 0.76)
      H   28            1S( 0.77)
      H   29            1S( 0.75)
      H   30            1S( 0.71)
      H   31            1S( 0.73)
      H   32            1S( 0.76)
      H   33            1S( 0.72)
      H   34            1S( 0.72)
      H   35            1S( 0.75)


 ***************************************************
 *******         Alpha spin orbitals         *******
 ***************************************************


 NATURAL POPULATIONS:  Natural atomic orbital occupancies 
                                                          
   NAO  Atom  No  lang   Type(AO)    Occupancy      Energy
 ----------------------------------------------------------
     1    O    1  S      Cor( 1S)     0.99985     -19.14195
     2    O    1  S      Val( 2S)     0.84022      -1.05078
     3    O    1  S      Ryd( 3S)     0.00093       1.33567
     4    O    1  px     Val( 2p)     0.81781      -0.47832
     5    O    1  px     Ryd( 3p)     0.00078       0.95380
     6    O    1  py     Val( 2p)     0.85694      -0.48377
     7    O    1  py     Ryd( 3p)     0.00064       1.03398
     8    O    1  pz     Val( 2p)     0.83291      -0.49702
     9    O    1  pz     Ryd( 3p)     0.00060       0.91573
    10    O    1  dxy    Ryd( 3d)     0.00047       2.97620
    11    O    1  dxz    Ryd( 3d)     0.00043       2.85459
    12    O    1  dyz    Ryd( 3d)     0.00043       2.67805
    13    O    1  dx2y2  Ryd( 3d)     0.00024       2.68152
    14    O    1  dz2    Ryd( 3d)     0.00066       2.82444

    15    C    2  S      Cor( 1S)     0.99962     -10.36910
    16    C    2  S      Val( 2S)     0.36744      -0.28661
    17    C    2  S      Ryd( 3S)     0.00252       0.41470
    18    C    2  px     Val( 2p)     0.40337      -0.24959
    19    C    2  px     Ryd( 3p)     0.00298       0.43303
    20    C    2  py     Val( 2p)     0.41303      -0.19842
    21    C    2  py     Ryd( 3p)     0.00787       0.45652
    22    C    2  pz     Val( 2p)     0.35189      -0.18963
    23    C    2  pz     Ryd( 3p)     0.00732       0.46277
    24    C    2  dxy    Ryd( 3d)     0.00158       1.99277
    25    C    2  dxz    Ryd( 3d)     0.00156       1.99272
    26    C    2  dyz    Ryd( 3d)     0.00122       2.09265
    27    C    2  dx2y2  Ryd( 3d)     0.00098       1.91267
    28    C    2  dz2    Ryd( 3d)     0.00236       1.94745

    29    C    3  S      Cor( 1S)     0.99946     -10.26240
    30    C    3  S      Val( 2S)     0.49356      -0.39170
    31    C    3  S      Ryd( 3S)     0.00118       0.81235
    32    C    3  px     Val( 2p)     0.56353      -0.28779
    33    C    3  px     Ryd( 3p)     0.00173       0.59091
    34    C    3  py     Val( 2p)     0.55463      -0.28646
    35    C    3  py     Ryd( 3p)     0.00218       0.57749
    36    C    3  pz     Val( 2p)     0.58273      -0.27771
    37    C    3  pz     Ryd( 3p)     0.00262       0.64540
    38    C    3  dxy    Ryd( 3d)     0.00051       2.11044
    39    C    3  dxz    Ryd( 3d)     0.00052       2.19217
    40    C    3  dyz    Ryd( 3d)     0.00026       1.90034
    41    C    3  dx2y2  Ryd( 3d)     0.00025       1.90779
    42    C    3  dz2    Ryd( 3d)     0.00038       2.04307

    43    C    4  S      Cor( 1S)     0.99954     -10.30092
    44    C    4  S      Val( 2S)     0.50054      -0.40646
    45    C    4  S      Ryd( 3S)     0.00110       0.77682
    46    C    4  px     Val( 2p)     0.52139      -0.27979
    47    C    4  px     Ryd( 3p)     0.00331       0.55651
    48    C    4  py     Val( 2p)     0.50895      -0.26954
    49    C    4  py     Ryd( 3p)     0.00265       0.55097
    50    C    4  pz     Val( 2p)     0.57383      -0.28700
    51    C    4  pz     Ryd( 3p)     0.00137       0.42083
    52    C    4  dxy    Ryd( 3d)     0.00071       2.17389
    53    C    4  dxz    Ryd( 3d)     0.00055       2.13474
    54    C    4  dyz    Ryd( 3d)     0.00035       1.87969
    55    C    4  dx2y2  Ryd( 3d)     0.00021       2.00500
    56    C    4  dz2    Ryd( 3d)     0.00046       2.09488

    57    N    5  S      Cor( 1S)     0.99956     -14.46515
    58    N    5  S      Val( 2S)     0.62748      -0.76425
    59    N    5  S      Ryd( 3S)     0.00101       0.96679
    60    N    5  px     Val( 2p)     0.69184      -0.50749
    61    N    5  px     Ryd( 3p)     0.00064       1.06368
    62    N    5  py     Val( 2p)     0.68787      -0.49047
    63    N    5  py     Ryd( 3p)     0.00101       1.09699
    64    N    5  pz     Val( 2p)     0.89008      -0.53264
    65    N    5  pz     Ryd( 3p)     0.00178       0.78791
    66    N    5  dxy    Ryd( 3d)     0.00036       2.51220
    67    N    5  dxz    Ryd( 3d)     0.00036       2.17250
    68    N    5  dyz    Ryd( 3d)     0.00025       2.07210
    69    N    5  dx2y2  Ryd( 3d)     0.00052       2.45228
    70    N    5  dz2    Ryd( 3d)     0.00016       2.23509

    71    C    6  S      Cor( 1S)     0.99964     -10.41626
    72    C    6  S      Val( 2S)     0.32843      -0.27554
    73    C    6  S      Ryd( 3S)     0.00172       0.26268
    74    C    6  px     Val( 2p)     0.38151      -0.19266
    75    C    6  px     Ryd( 3p)     0.00497       0.58222
    76    C    6  py     Val( 2p)     0.35113      -0.17100
    77    C    6  py     Ryd( 3p)     0.01026       0.46050
    78    C    6  pz     Val( 2p)     0.39040      -0.30472
    79    C    6  pz     Ryd( 3p)     0.00265       0.37555
    80    C    6  dxy    Ryd( 3d)     0.00161       2.19853
    81    C    6  dxz    Ryd( 3d)     0.00124       1.83100
    82    C    6  dyz    Ryd( 3d)     0.00202       1.82340
    83    C    6  dx2y2  Ryd( 3d)     0.00283       2.21124
    84    C    6  dz2    Ryd( 3d)     0.00093       1.89375

    85    O    7  S      Cor( 1S)     0.99981     -19.13248
    86    O    7  S      Val( 2S)     0.79688      -1.02014
    87    O    7  S      Ryd( 3S)     0.00106       1.41084
    88    O    7  px     Val( 2p)     0.81479      -0.50061
    89    O    7  px     Ryd( 3p)     0.00079       1.28175
    90    O    7  py     Val( 2p)     0.79306      -0.50398
    91    O    7  py     Ryd( 3p)     0.00078       1.22557
    92    O    7  pz     Val( 2p)     0.89007      -0.48758
    93    O    7  pz     Ryd( 3p)     0.00105       1.01664
    94    O    7  dxy    Ryd( 3d)     0.00042       2.75892
    95    O    7  dxz    Ryd( 3d)     0.00018       2.58971
    96    O    7  dyz    Ryd( 3d)     0.00048       2.56566
    97    O    7  dx2y2  Ryd( 3d)     0.00061       2.96346
    98    O    7  dz2    Ryd( 3d)     0.00028       2.69856

    99    C    8  S      Cor( 1S)     0.99939     -10.26897
   100    C    8  S      Val( 2S)     0.43855      -0.31845
   101    C    8  S      Ryd( 3S)     0.00062       0.75464
   102    C    8  px     Val( 2p)     0.35506      -0.19600
   103    C    8  px     Ryd( 3p)     0.00242       0.56584
   104    C    8  py     Val( 2p)     0.52569      -0.23682
   105    C    8  py     Ryd( 3p)     0.00274       0.66778
   106    C    8  pz     Val( 2p)     0.52934      -0.23169
   107    C    8  pz     Ryd( 3p)     0.00198       0.59021
   108    C    8  dxy    Ryd( 3d)     0.00067       1.94784
   109    C    8  dxz    Ryd( 3d)     0.00068       1.99948
   110    C    8  dyz    Ryd( 3d)     0.00052       1.94627
   111    C    8  dx2y2  Ryd( 3d)     0.00088       2.17750
   112    C    8  dz2    Ryd( 3d)     0.00071       2.13710

   113    C    9  S      Cor( 1S)     0.99956     -10.17457
   114    C    9  S      Val( 2S)     0.54207      -0.34870
   115    C    9  S      Ryd( 3S)     0.00058       0.75181
   116    C    9  px     Val( 2p)     0.62121      -0.19589
   117    C    9  px     Ryd( 3p)     0.00146       0.52671
   118    C    9  py     Val( 2p)     0.53280      -0.18993
   119    C    9  py     Ryd( 3p)     0.00104       0.39906
   120    C    9  pz     Val( 2p)     0.61689      -0.19431
   121    C    9  pz     Ryd( 3p)     0.00197       0.54050
   122    C    9  dxy    Ryd( 3d)     0.00017       2.11851
   123    C    9  dxz    Ryd( 3d)     0.00021       2.17352
   124    C    9  dyz    Ryd( 3d)     0.00018       2.06744
   125    C    9  dx2y2  Ryd( 3d)     0.00033       2.18290
   126    C    9  dz2    Ryd( 3d)     0.00032       2.26158

   127    C   10  S      Cor( 1S)     0.99956     -10.17466
   128    C   10  S      Val( 2S)     0.54327      -0.34958
   129    C   10  S      Ryd( 3S)     0.00061       0.74485
   130    C   10  px     Val( 2p)     0.58663      -0.19766
   131    C   10  px     Ryd( 3p)     0.00099       0.47369
   132    C   10  py     Val( 2p)     0.61001      -0.19394
   133    C   10  py     Ryd( 3p)     0.00158       0.52467
   134    C   10  pz     Val( 2p)     0.58555      -0.19363
   135    C   10  pz     Ryd( 3p)     0.00143       0.48977
   136    C   10  dxy    Ryd( 3d)     0.00018       2.10647
   137    C   10  dxz    Ryd( 3d)     0.00023       2.09513
   138    C   10  dyz    Ryd( 3d)     0.00014       2.04275
   139    C   10  dx2y2  Ryd( 3d)     0.00032       2.28785
   140    C   10  dz2    Ryd( 3d)     0.00034       2.29411

   141    C   11  S      Cor( 1S)     0.99956     -10.17558
   142    C   11  S      Val( 2S)     0.54308      -0.35031
   143    C   11  S      Ryd( 3S)     0.00060       0.74562
   144    C   11  px     Val( 2p)     0.61934      -0.19993
   145    C   11  px     Ryd( 3p)     0.00110       0.53249
   146    C   11  py     Val( 2p)     0.62144      -0.19541
   147    C   11  py     Ryd( 3p)     0.00172       0.54174
   148    C   11  pz     Val( 2p)     0.54095      -0.19275
   149    C   11  pz     Ryd( 3p)     0.00112       0.40967
   150    C   11  dxy    Ryd( 3d)     0.00017       2.13677
   151    C   11  dxz    Ryd( 3d)     0.00022       2.14951
   152    C   11  dyz    Ryd( 3d)     0.00017       2.06778
   153    C   11  dx2y2  Ryd( 3d)     0.00030       2.29234
   154    C   11  dz2    Ryd( 3d)     0.00035       2.17546

   155    O   12  S      Cor( 1S)     0.99986     -19.06175
   156    O   12  S      Val( 2S)     0.85407      -1.04957
   157    O   12  S      Ryd( 3S)     0.00055       1.38816
   158    O   12  px     Val( 2p)     0.86513      -0.45654
   159    O   12  px     Ryd( 3p)     0.00054       1.02133
   160    O   12  py     Val( 2p)     0.84338      -0.46900
   161    O   12  py     Ryd( 3p)     0.00039       0.97975
   162    O   12  pz     Val( 2p)     0.77967      -0.44552
   163    O   12  pz     Ryd( 3p)     0.00036       0.92927
   164    O   12  dxy    Ryd( 3d)     0.00062       2.99030
   165    O   12  dxz    Ryd( 3d)     0.00040       2.60671
   166    O   12  dyz    Ryd( 3d)     0.00063       2.69380
   167    O   12  dx2y2  Ryd( 3d)     0.00080       2.80899
   168    O   12  dz2    Ryd( 3d)     0.00035       2.65238

   169    C   13  S      Cor( 1S)     0.99955     -10.29265
   170    C   13  S      Val( 2S)     0.50502      -0.40290
   171    C   13  S      Ryd( 3S)     0.00080       0.78084
   172    C   13  px     Val( 2p)     0.56109      -0.27525
   173    C   13  px     Ryd( 3p)     0.00314       0.56600
   174    C   13  py     Val( 2p)     0.45868      -0.25077
   175    C   13  py     Ryd( 3p)     0.00186       0.44136
   176    C   13  pz     Val( 2p)     0.58173      -0.27937
   177    C   13  pz     Ryd( 3p)     0.00164       0.44126
   178    C   13  dxy    Ryd( 3d)     0.00062       2.18940
   179    C   13  dxz    Ryd( 3d)     0.00050       2.13166
   180    C   13  dyz    Ryd( 3d)     0.00034       1.89012
   181    C   13  dx2y2  Ryd( 3d)     0.00033       1.97902
   182    C   13  dz2    Ryd( 3d)     0.00051       2.09600

   183    C   14  S      Cor( 1S)     0.99955     -10.24474
   184    C   14  S      Val( 2S)     0.51544      -0.39154
   185    C   14  S      Ryd( 3S)     0.00042       0.81370
   186    C   14  px     Val( 2p)     0.56227      -0.25314
   187    C   14  px     Ryd( 3p)     0.00180       0.51678
   188    C   14  py     Val( 2p)     0.58915      -0.25195
   189    C   14  py     Ryd( 3p)     0.00214       0.52311
   190    C   14  pz     Val( 2p)     0.56905      -0.25086
   191    C   14  pz     Ryd( 3p)     0.00106       0.44453
   192    C   14  dxy    Ryd( 3d)     0.00036       2.18222
   193    C   14  dxz    Ryd( 3d)     0.00054       2.18417
   194    C   14  dyz    Ryd( 3d)     0.00014       1.87662
   195    C   14  dx2y2  Ryd( 3d)     0.00027       1.96261
   196    C   14  dz2    Ryd( 3d)     0.00033       2.13439

   197    C   15  S      Cor( 1S)     0.99955     -10.23454
   198    C   15  S      Val( 2S)     0.50785      -0.37727
   199    C   15  S      Ryd( 3S)     0.00062       0.79409
   200    C   15  px     Val( 2p)     0.57139      -0.24322
   201    C   15  px     Ryd( 3p)     0.00145       0.45862
   202    C   15  py     Val( 2p)     0.50440      -0.24007
   203    C   15  py     Ryd( 3p)     0.00130       0.46533
   204    C   15  pz     Val( 2p)     0.62790      -0.25199
   205    C   15  pz     Ryd( 3p)     0.00297       0.66615
   206    C   15  dxy    Ryd( 3d)     0.00040       2.11129
   207    C   15  dxz    Ryd( 3d)     0.00046       2.32354
   208    C   15  dyz    Ryd( 3d)     0.00017       1.91091
   209    C   15  dx2y2  Ryd( 3d)     0.00025       1.96905
   210    C   15  dz2    Ryd( 3d)     0.00029       2.08092

   211    O   16  S      Cor( 1S)     0.99986     -19.03486
   212    O   16  S      Val( 2S)     0.84966      -1.02860
   213    O   16  S      Ryd( 3S)     0.00066       1.31185
   214    O   16  px     Val( 2p)     0.81719      -0.41378
   215    O   16  px     Ryd( 3p)     0.00081       0.97587
   216    O   16  py     Val( 2p)     0.80156      -0.45347
   217    O   16  py     Ryd( 3p)     0.00047       0.91784
   218    O   16  pz     Val( 2p)     0.82967      -0.44138
   219    O   16  pz     Ryd( 3p)     0.00071       0.94321
   220    O   16  dxy    Ryd( 3d)     0.00058       2.67503
   221    O   16  dxz    Ryd( 3d)     0.00040       2.61451
   222    O   16  dyz    Ryd( 3d)     0.00061       3.07306
   223    O   16  dx2y2  Ryd( 3d)     0.00050       2.77353
   224    O   16  dz2    Ryd( 3d)     0.00068       2.69866

   225    H   17  S      Val( 1S)     0.24232      -0.04615
   226    H   17  S      Ryd( 2S)     0.00105       0.25817
   227    H   17  px     Ryd( 2p)     0.00077       1.79788
   228    H   17  py     Ryd( 2p)     0.00092       2.02028
   229    H   17  pz     Ryd( 2p)     0.00045       1.63220

   230    H   18  S      Val( 1S)     0.36205      -0.07129
   231    H   18  S      Ryd( 2S)     0.00192       0.22824
   232    H   18  px     Ryd( 2p)     0.00013       1.84276
   233    H   18  py     Ryd( 2p)     0.00008       1.77332
   234    H   18  pz     Ryd( 2p)     0.00029       2.03425

   235    H   19  S      Val( 1S)     0.35763      -0.07352
   236    H   19  S      Ryd( 2S)     0.00131       0.24330
   237    H   19  px     Ryd( 2p)     0.00018       1.82871
   238    H   19  py     Ryd( 2p)     0.00029       2.04690
   239    H   19  pz     Ryd( 2p)     0.00007       1.66419

   240    H   20  S      Val( 1S)     0.37388      -0.10454
   241    H   20  S      Ryd( 2S)     0.00128       0.21465
   242    H   20  px     Ryd( 2p)     0.00017       1.79123
   243    H   20  py     Ryd( 2p)     0.00007       1.73407
   244    H   20  pz     Ryd( 2p)     0.00032       2.03196

   245    H   21  S      Val( 1S)     0.38498      -0.03848
   246    H   21  S      Ryd( 2S)     0.00081       0.26707
   247    H   21  px     Ryd( 2p)     0.00021       1.96244
   248    H   21  py     Ryd( 2p)     0.00013       1.79660
   249    H   21  pz     Ryd( 2p)     0.00017       1.88179

   250    H   22  S      Val( 1S)     0.38436      -0.03723
   251    H   22  S      Ryd( 2S)     0.00080       0.26861
   252    H   22  px     Ryd( 2p)     0.00010       1.72546
   253    H   22  py     Ryd( 2p)     0.00008       1.70435
   254    H   22  pz     Ryd( 2p)     0.00032       2.21205

   255    H   23  S      Val( 1S)     0.37751      -0.03251
   256    H   23  S      Ryd( 2S)     0.00039       0.27104
   257    H   23  px     Ryd( 2p)     0.00029       2.15086
   258    H   23  py     Ryd( 2p)     0.00012       1.75121
   259    H   23  pz     Ryd( 2p)     0.00010       1.72611

   260    H   24  S      Val( 1S)     0.37554      -0.03298
   261    H   24  S      Ryd( 2S)     0.00044       0.26826
   262    H   24  px     Ryd( 2p)     0.00033       2.18552
   263    H   24  py     Ryd( 2p)     0.00011       1.75783
   264    H   24  pz     Ryd( 2p)     0.00009       1.68884

   265    H   25  S      Val( 1S)     0.38464      -0.04010
   266    H   25  S      Ryd( 2S)     0.00079       0.26492
   267    H   25  px     Ryd( 2p)     0.00008       1.70460
   268    H   25  py     Ryd( 2p)     0.00009       1.71626
   269    H   25  pz     Ryd( 2p)     0.00033       2.21726

   270    H   26  S      Val( 1S)     0.37849      -0.02465
   271    H   26  S      Ryd( 2S)     0.00074       0.29646
   272    H   26  px     Ryd( 2p)     0.00009       1.68074
   273    H   26  py     Ryd( 2p)     0.00036       2.27983
   274    H   26  pz     Ryd( 2p)     0.00008       1.68656

   275    H   27  S      Val( 1S)     0.37872      -0.02570
   276    H   27  S      Ryd( 2S)     0.00072       0.29497
   277    H   27  px     Ryd( 2p)     0.00010       1.69706
   278    H   27  py     Ryd( 2p)     0.00036       2.27121
   279    H   27  pz     Ryd( 2p)     0.00007       1.67690

   280    H   28  S      Val( 1S)     0.38630      -0.04404
   281    H   28  S      Ryd( 2S)     0.00083       0.26699
   282    H   28  px     Ryd( 2p)     0.00020       1.95566
   283    H   28  py     Ryd( 2p)     0.00014       1.79633
   284    H   28  pz     Ryd( 2p)     0.00017       1.87866

   285    H   29  S      Val( 1S)     0.37522      -0.03317
   286    H   29  S      Ryd( 2S)     0.00043       0.26741
   287    H   29  px     Ryd( 2p)     0.00030       2.15490
   288    H   29  py     Ryd( 2p)     0.00012       1.77467
   289    H   29  pz     Ryd( 2p)     0.00010       1.70222

   290    H   30  S      Val( 1S)     0.35803      -0.06573
   291    H   30  S      Ryd( 2S)     0.00136       0.22150
   292    H   30  px     Ryd( 2p)     0.00023       1.91126
   293    H   30  py     Ryd( 2p)     0.00025       1.92394
   294    H   30  pz     Ryd( 2p)     0.00006       1.66776

   295    H   31  S      Val( 1S)     0.38002      -0.10492
   296    H   31  S      Ryd( 2S)     0.00109       0.20104
   297    H   31  px     Ryd( 2p)     0.00014       1.78349
   298    H   31  py     Ryd( 2p)     0.00010       1.68877
   299    H   31  pz     Ryd( 2p)     0.00031       2.01445

   300    H   32  S      Val( 1S)     0.37745      -0.07772
   301    H   32  S      Ryd( 2S)     0.00128       0.23057
   302    H   32  px     Ryd( 2p)     0.00013       1.79519
   303    H   32  py     Ryd( 2p)     0.00007       1.70010
   304    H   32  pz     Ryd( 2p)     0.00031       2.06295

   305    H   33  S      Val( 1S)     0.36266      -0.06082
   306    H   33  S      Ryd( 2S)     0.00075       0.20952
   307    H   33  px     Ryd( 2p)     0.00015       1.80942
   308    H   33  py     Ryd( 2p)     0.00029       2.07071
   309    H   33  pz     Ryd( 2p)     0.00008       1.68243

   310    H   34  S      Val( 1S)     0.36860      -0.06087
   311    H   34  S      Ryd( 2S)     0.00096       0.21691
   312    H   34  px     Ryd( 2p)     0.00019       1.87458
   313    H   34  py     Ryd( 2p)     0.00005       1.68107
   314    H   34  pz     Ryd( 2p)     0.00028       2.03757

   315    H   35  S      Val( 1S)     0.37761      -0.07286
   316    H   35  S      Ryd( 2S)     0.00140       0.24530
   317    H   35  px     Ryd( 2p)     0.00022       1.89937
   318    H   35  py     Ryd( 2p)     0.00007       1.67864
   319    H   35  pz     Ryd( 2p)     0.00023       2.03686


 Summary of Natural Population Analysis:                  
                                                          
                                       Natural Population 
                Natural  -----------------------------------------------
    Atom  No    Charge         Core      Valence    Rydberg      Total
 -----------------------------------------------------------------------
      O    1   -0.35292      0.99985     3.34789    0.00518     4.35292
      C    2    0.43625      0.99962     1.53573    0.02839     2.56375
      C    3   -0.20353      0.99946     2.19444    0.00962     3.20353
      C    4   -0.11496      0.99954     2.10472    0.01071     3.11496
      N    5   -0.40291      0.99956     2.89727    0.00608     3.90291
      C    6    0.52066      0.99964     1.45147    0.02823     2.47934
      O    7   -0.30025      0.99981     3.29480    0.00564     4.30025
      C    8    0.14075      0.99939     1.84863    0.01123     2.85925
      C    9   -0.31876      0.99956     2.31296    0.00624     3.31876
      C   10   -0.33084      0.99956     2.32546    0.00582     3.33084
      C   11   -0.33012      0.99956     2.32481    0.00575     3.33012
      O   12   -0.34676      0.99986     3.34225    0.00464     4.34676
      C   13   -0.11581      0.99955     2.10652    0.00975     3.11581
      C   14   -0.24253      0.99955     2.23592    0.00706     3.24253
      C   15   -0.21900      0.99955     2.21154    0.00791     3.21900
      O   16   -0.30334      0.99986     3.29806    0.00542     4.30334
      H   17    0.25449      0.00000     0.24232    0.00319     0.24551
      H   18    0.13554      0.00000     0.36205    0.00242     0.36446
      H   19    0.14052      0.00000     0.35763    0.00185     0.35948
      H   20    0.12427      0.00000     0.37388    0.00185     0.37573
      H   21    0.11370      0.00000     0.38498    0.00132     0.38630
      H   22    0.11433      0.00000     0.38436    0.00131     0.38567
      H   23    0.12158      0.00000     0.37751    0.00091     0.37842
      H   24    0.12350      0.00000     0.37554    0.00096     0.37650
      H   25    0.11406      0.00000     0.38464    0.00130     0.38594
      H   26    0.12024      0.00000     0.37849    0.00127     0.37976
      H   27    0.12003      0.00000     0.37872    0.00125     0.37997
      H   28    0.11236      0.00000     0.38630    0.00133     0.38764
      H   29    0.12382      0.00000     0.37522    0.00096     0.37618
      H   30    0.14008      0.00000     0.35803    0.00189     0.35992
      H   31    0.11834      0.00000     0.38002    0.00164     0.38166
      H   32    0.12076      0.00000     0.37745    0.00179     0.37924
      H   33    0.13608      0.00000     0.36266    0.00126     0.36392
      H   34    0.12992      0.00000     0.36860    0.00148     0.37008
      H   35    0.12047      0.00000     0.37761    0.00191     0.37953
 =======================================================================
   * Total *    0.00000     15.99392    45.81849    0.18759    62.00000

                                 Natural Population      
 --------------------------------------------------------
   Core                      15.99392 ( 99.9620% of  16)
   Valence                   45.81849 ( 99.6054% of  46)
   Natural Minimal Basis     61.81241 ( 99.6974% of  62)
   Natural Rydberg Basis      0.18759 (  0.3026% of  62)
 --------------------------------------------------------

    Atom  No          Natural Electron Configuration
 ----------------------------------------------------------------------------
      O    1      [core]2S( 0.84)2p( 2.51)
      C    2      [core]2S( 0.37)2p( 1.17)3p( 0.02)3d( 0.01)
      C    3      [core]2S( 0.49)2p( 1.70)3p( 0.01)
      C    4      [core]2S( 0.50)2p( 1.60)3p( 0.01)
      N    5      [core]2S( 0.63)2p( 2.27)
      C    6      [core]2S( 0.33)2p( 1.12)3p( 0.02)3d( 0.01)
      O    7      [core]2S( 0.80)2p( 2.50)
      C    8      [core]2S( 0.44)2p( 1.41)3p( 0.01)
      C    9      [core]2S( 0.54)2p( 1.77)
      C   10      [core]2S( 0.54)2p( 1.78)
      C   11      [core]2S( 0.54)2p( 1.78)
      O   12      [core]2S( 0.85)2p( 2.49)
      C   13      [core]2S( 0.51)2p( 1.60)3p( 0.01)
      C   14      [core]2S( 0.52)2p( 1.72)3p( 0.01)
      C   15      [core]2S( 0.51)2p( 1.70)3p( 0.01)
      O   16      [core]2S( 0.85)2p( 2.45)
      H   17            1S( 0.24)
      H   18            1S( 0.36)
      H   19            1S( 0.36)
      H   20            1S( 0.37)
      H   21            1S( 0.38)
      H   22            1S( 0.38)
      H   23            1S( 0.38)
      H   24            1S( 0.38)
      H   25            1S( 0.38)
      H   26            1S( 0.38)
      H   27            1S( 0.38)
      H   28            1S( 0.39)
      H   29            1S( 0.38)
      H   30            1S( 0.36)
      H   31            1S( 0.38)
      H   32            1S( 0.38)
      H   33            1S( 0.36)
      H   34            1S( 0.37)
      H   35            1S( 0.38)


 NATURAL BOND ORBITAL ANALYSIS, alpha spin orbitals:

                       Occupancies       Lewis Structure    Low   High
           Occ.    -------------------  -----------------   occ   occ
  Cycle   Thresh.   Lewis   Non-Lewis     CR  BD  3C  LP    (L)   (NL)   Dev
 =============================================================================
   1(1)    0.90    60.99628   1.00372     16  37   0   9     1      2    0.04
   2(2)    0.90    60.99628   1.00372     16  37   0   9     1      2    0.04
   3(1)    0.80    61.13534   0.86466     16  37   0   9     0      2    0.04
 -----------------------------------------------------------------------------

 Structure accepted: No low occupancy Lewis orbitals

 --------------------------------------------------------
   Core                     15.99392 ( 99.962% of  16)
   Valence Lewis            45.14142 ( 98.134% of  46)
  ==================       ============================
   Total Lewis              61.13534 ( 98.605% of  62)
  -----------------------------------------------------
   Valence non-Lewis         0.72328 (  1.167% of  62)
   Rydberg non-Lewis         0.14138 (  0.228% of  62)
  ==================       ============================
   Total non-Lewis           0.86466 (  1.395% of  62)
 --------------------------------------------------------


       (Occupancy)   Bond orbital/ Coefficients/ Hybrids
 ---------------------------------------------------------------------------------
     1. (0.99774) BD ( 1) O   1 - C   2  
                ( 69.36%)   0.8329* O   1 s( 35.75%)p 1.80( 64.18%)d 0.00(  0.07%)
                                           -0.0000  0.5979 -0.0019  0.4274  0.0015
                                           -0.0675  0.0003  0.6742  0.0018 -0.0037
                                            0.0175 -0.0107  0.0021  0.0159
                ( 30.64%)   0.5535* C   2 s( 26.62%)p 2.74( 73.05%)d 0.01(  0.33%)
                                           -0.0001  0.5159 -0.0107 -0.4844 -0.0323
                                            0.0079 -0.0052 -0.7022 -0.0394 -0.0055
                                            0.0443 -0.0049  0.0150  0.0326
     2. (0.99281) BD ( 1) O   1 - H  17  
                ( 75.90%)   0.8712* O   1 s( 21.42%)p 3.67( 78.51%)d 0.00(  0.08%)
                                            0.0002  0.4626  0.0127 -0.5520 -0.0224
                                           -0.6804 -0.0101 -0.1278 -0.0224  0.0189
                                           -0.0052 -0.0074 -0.0133 -0.0130
                ( 24.10%)   0.4910* H  17 s( 99.51%)p 0.00(  0.49%)
                                            0.9975 -0.0077  0.0430  0.0545  0.0073
     3. (0.98471) BD ( 1) C   2 - C   3  
                ( 46.58%)   0.6825* C   2 s( 39.60%)p 1.52( 60.34%)d 0.00(  0.06%)
                                            0.0002  0.6286  0.0300  0.4932 -0.0073
                                            0.5857 -0.0277  0.1263  0.0155  0.0198
                                           -0.0013  0.0033 -0.0060 -0.0133
                ( 53.42%)   0.7309* C   3 s( 25.92%)p 2.86( 74.02%)d 0.00(  0.06%)
                                            0.0003  0.5090  0.0110 -0.5355  0.0028
                                           -0.6597 -0.0079 -0.1338  0.0125  0.0193
                                            0.0040  0.0075 -0.0038 -0.0103
     4. (0.99801) BD ( 1) C   2 - O  16  
                ( 33.28%)   0.5769* C   2 s( 33.44%)p 1.98( 66.32%)d 0.01(  0.25%)
                                           -0.0001 -0.5772  0.0349  0.0747  0.0161
                                            0.6595  0.0553 -0.4672 -0.0334 -0.0063
                                            0.0065  0.0401  0.0276 -0.0003
                ( 66.72%)   0.8168* O  16 s( 43.33%)p 1.31( 56.58%)d 0.00(  0.09%)
                                            0.0000 -0.6578  0.0239 -0.1057  0.0014
                                           -0.5721  0.0155  0.4764 -0.0135 -0.0041
                                            0.0046  0.0245  0.0151 -0.0030
     5. (0.99529) BD ( 2) C   2 - O  16  
                ( 31.18%)   0.5584* C   2 s(  0.05%)p99.99( 99.50%)d 8.36(  0.44%)
                                            0.0000 -0.0229  0.0025  0.7150 -0.0220
                                           -0.4663  0.0174 -0.5152  0.0139 -0.0346
                                            0.0329  0.0075 -0.0295 -0.0351
                ( 68.82%)   0.8296* O  16 s(  0.05%)p99.99( 99.79%)d 2.96(  0.16%)
                                            0.0000 -0.0229  0.0007  0.7127 -0.0036
                                           -0.5071  0.0035 -0.4825  0.0028  0.0199
                                           -0.0193 -0.0027  0.0184  0.0209
     6. (0.98490) BD ( 1) C   3 - C   4  
                ( 50.50%)   0.7106* C   3 s( 25.44%)p 2.93( 74.50%)d 0.00(  0.06%)
                                            0.0000  0.5043  0.0055  0.5437  0.0117
                                            0.0828 -0.0203 -0.6649 -0.0002  0.0029
                                           -0.0205 -0.0025  0.0062  0.0106
                ( 49.50%)   0.7036* C   4 s( 28.96%)p 2.45( 70.98%)d 0.00(  0.06%)
                                            0.0004  0.5382 -0.0051 -0.5246  0.0086
                                           -0.0782 -0.0195  0.6542  0.0019  0.0003
                                           -0.0198 -0.0000  0.0066  0.0112
     7. (0.98133) BD ( 1) C   3 - C  15  
                ( 52.42%)   0.7240* C   3 s( 26.90%)p 2.72( 73.06%)d 0.00(  0.03%)
                                            0.0001  0.5187 -0.0000 -0.4325 -0.0108
                                            0.7252 -0.0147  0.1301  0.0189 -0.0135
                                           -0.0026  0.0006 -0.0061 -0.0111
                ( 47.58%)   0.6898* C  15 s( 26.41%)p 2.78( 73.54%)d 0.00(  0.05%)
                                            0.0004  0.5139  0.0006  0.4186 -0.0080
                                           -0.7378 -0.0102 -0.1244  0.0154 -0.0170
                                           -0.0038  0.0053 -0.0076 -0.0107
     8. (0.98299) BD ( 1) C   3 - H  18  
                ( 63.78%)   0.7986* C   3 s( 21.66%)p 3.61( 78.30%)d 0.00(  0.04%)
                                           -0.0003  0.4654 -0.0071  0.4792 -0.0093
                                           -0.1768 -0.0070  0.7225 -0.0003 -0.0040
                                            0.0152 -0.0070  0.0047  0.0080
                ( 36.22%)   0.6018* H  18 s( 99.90%)p 0.00(  0.10%)
                                            0.9995 -0.0053 -0.0139  0.0094 -0.0264
     9. (0.99159) BD ( 1) C   4 - N   5  
                ( 34.17%)   0.5845* C   4 s( 21.41%)p 3.66( 78.42%)d 0.01(  0.16%)
                                            0.0001  0.4622  0.0222  0.5467  0.0304
                                            0.6810  0.0228  0.1407 -0.0173  0.0330
                                            0.0081  0.0107 -0.0085 -0.0176
                ( 65.83%)   0.8114* N   5 s( 33.06%)p 2.02( 66.91%)d 0.00(  0.02%)
                                            0.0002  0.5750 -0.0045 -0.4665 -0.0103
                                           -0.6563 -0.0060 -0.1436  0.0089  0.0121
                                           -0.0002 -0.0007 -0.0038 -0.0067
    10. (0.99034) BD ( 1) C   4 - H  19  
                ( 64.25%)   0.8016* C   4 s( 25.44%)p 2.93( 74.52%)d 0.00(  0.04%)
                                            0.0001 -0.5044 -0.0027 -0.4826  0.0123
                                            0.7066 -0.0122  0.1117  0.0167  0.0168
                                            0.0015 -0.0018  0.0031  0.0089
                ( 35.75%)   0.5979* H  19 s( 99.89%)p 0.00(  0.11%)
                                           -0.9995  0.0038  0.0167 -0.0273 -0.0060
    11. (0.99088) BD ( 1) C   4 - H  20  
                ( 62.84%)   0.7927* C   4 s( 24.13%)p 3.14( 75.82%)d 0.00(  0.05%)
                                            0.0002 -0.4912  0.0061  0.4359 -0.0194
                                           -0.1685  0.0218  0.7341  0.0113  0.0062
                                           -0.0152  0.0086 -0.0029 -0.0101
                ( 37.16%)   0.6096* H  20 s( 99.89%)p 0.00(  0.11%)
                                           -0.9995  0.0026 -0.0169  0.0000 -0.0277
    12. (0.99227) BD ( 1) N   5 - C   6  
                ( 65.85%)   0.8115* N   5 s( 34.16%)p 1.93( 65.81%)d 0.00(  0.03%)
                                           -0.0000  0.5843  0.0122  0.7742 -0.0128
                                           -0.0877  0.0010  0.2256  0.0004 -0.0032
                                            0.0103 -0.0027  0.0148 -0.0021
                ( 34.15%)   0.5844* C   6 s( 32.98%)p 2.03( 66.84%)d 0.01(  0.18%)
                                           -0.0001  0.5742 -0.0060 -0.7825  0.0021
                                            0.0980 -0.0016 -0.2153 -0.0102 -0.0026
                                            0.0185 -0.0014  0.0355 -0.0149
    13. (0.99053) BD ( 1) N   5 - C  13  
                ( 66.43%)   0.8151* N   5 s( 31.72%)p 2.15( 68.26%)d 0.00(  0.02%)
                                            0.0002  0.5631 -0.0075 -0.3665 -0.0071
                                            0.7354  0.0056  0.0857  0.0108 -0.0094
                                           -0.0033  0.0059 -0.0066 -0.0051
                ( 33.57%)   0.5794* C  13 s( 20.70%)p 3.82( 79.13%)d 0.01(  0.17%)
                                            0.0001  0.4547  0.0152  0.4146  0.0267
                                           -0.7775 -0.0246 -0.1134 -0.0257 -0.0286
                                           -0.0036  0.0064 -0.0211 -0.0199
    14. (0.99502) BD ( 1) C   6 - O   7  
                ( 31.51%)   0.5613* C   6 s( 30.93%)p 2.22( 68.77%)d 0.01(  0.30%)
                                            0.0002 -0.5560 -0.0147 -0.3172  0.0114
                                            0.7653  0.0266  0.0231  0.0061  0.0258
                                            0.0027 -0.0040  0.0402  0.0254
                ( 68.49%)   0.8276* O   7 s( 31.37%)p 2.19( 68.56%)d 0.00(  0.07%)
                                           -0.0000 -0.5599 -0.0137  0.2611  0.0075
                                           -0.7853 -0.0086 -0.0264  0.0014  0.0068
                                            0.0010 -0.0041  0.0215  0.0124
    15. (0.99773) BD ( 1) C   6 - O  12  
                ( 27.50%)   0.5245* C   6 s(  3.74%)p25.62( 95.79%)d 0.13(  0.48%)
                                           -0.0000  0.1934  0.0016 -0.1169  0.0174
                                            0.0621  0.0171  0.9693 -0.0144 -0.0096
                                            0.0315  0.0551 -0.0052  0.0245
                ( 72.50%)   0.8514* O  12 s(  4.13%)p23.19( 95.73%)d 0.03(  0.14%)
                                           -0.0000  0.2031 -0.0063 -0.3951 -0.0055
                                           -0.3297 -0.0054  0.8321  0.0017  0.0182
                                           -0.0152 -0.0211 -0.0003 -0.0199
    16. (0.99657) BD ( 2) C   6 - O  12  
                ( 33.42%)   0.5781* C   6 s( 32.20%)p 2.10( 67.55%)d 0.01(  0.25%)
                                           -0.0002  0.5673 -0.0129  0.5195  0.0278
                                            0.6282  0.0390 -0.0907  0.0209  0.0402
                                            0.0021  0.0002 -0.0125 -0.0270
                ( 66.58%)   0.8160* O  12 s( 36.75%)p 1.72( 63.16%)d 0.00(  0.09%)
                                           -0.0000  0.6058 -0.0208 -0.3402 -0.0122
                                           -0.5055 -0.0155 -0.5098 -0.0075  0.0192
                                            0.0128  0.0190 -0.0065 -0.0034
    17. (0.99146) BD ( 1) O   7 - C   8  
                ( 72.96%)   0.8541* O   7 s( 36.70%)p 1.72( 63.26%)d 0.00(  0.04%)
                                            0.0001  0.6058 -0.0050  0.7472 -0.0095
                                           -0.1897 -0.0049  0.1953 -0.0030  0.0028
                                            0.0104  0.0013  0.0153 -0.0085
                ( 27.04%)   0.5200* C   8 s( 15.83%)p 5.30( 83.85%)d 0.02(  0.32%)
                                           -0.0003  0.3977  0.0093 -0.8433 -0.0207
                                            0.2868 -0.0186 -0.2102 -0.0090 -0.0272
                                            0.0212 -0.0067  0.0378 -0.0239
    18. (0.98655) BD ( 1) C   8 - C   9  
                ( 52.08%)   0.7217* C   8 s( 27.25%)p 2.67( 72.70%)d 0.00(  0.05%)
                                           -0.0000  0.5219  0.0102 -0.0104 -0.0148
                                           -0.8435  0.0075 -0.1231 -0.0035  0.0045
                                            0.0005  0.0065 -0.0187 -0.0098
                ( 47.92%)   0.6922* C   9 s( 29.79%)p 2.35( 70.16%)d 0.00(  0.05%)
                                            0.0007  0.5458  0.0028 -0.0017 -0.0087
                                            0.8293  0.0036  0.1173 -0.0022 -0.0012
                                            0.0000  0.0050 -0.0186 -0.0107
    19. (0.98804) BD ( 1) C   8 - C  10  
                ( 51.77%)   0.7195* C   8 s( 28.50%)p 2.51( 71.45%)d 0.00(  0.05%)
                                            0.0001  0.5338 -0.0071  0.5201  0.0041
                                            0.4012 -0.0049 -0.5319 -0.0048  0.0109
                                           -0.0143 -0.0121  0.0013  0.0034
                ( 48.23%)   0.6945* C  10 s( 29.11%)p 2.43( 70.84%)d 0.00(  0.05%)
                                            0.0005  0.5396 -0.0007 -0.5562 -0.0042
                                           -0.3659  0.0023  0.5149 -0.0011  0.0105
                                           -0.0157 -0.0100  0.0057  0.0010
    20. (0.98805) BD ( 1) C   8 - C  11  
                ( 51.71%)   0.7191* C   8 s( 28.42%)p 2.52( 71.53%)d 0.00(  0.05%)
                                            0.0001  0.5330 -0.0070  0.1200  0.0015
                                            0.2097 -0.0061  0.8105  0.0049  0.0011
                                            0.0030  0.0096 -0.0014  0.0196
                ( 48.29%)   0.6949* C  11 s( 29.15%)p 2.43( 70.80%)d 0.00(  0.05%)
                                            0.0005  0.5399 -0.0009 -0.1622 -0.0044
                                           -0.1771  0.0024 -0.8064 -0.0005  0.0012
                                            0.0079  0.0072  0.0004  0.0194
    21. (0.99306) BD ( 1) C   9 - H  21  
                ( 61.39%)   0.7835* C   9 s( 23.29%)p 3.29( 76.67%)d 0.00(  0.04%)
                                           -0.0001  0.4826  0.0008 -0.5943  0.0074
                                           -0.3907 -0.0178  0.5103 -0.0112  0.0091
                                           -0.0145 -0.0086  0.0063  0.0010
                ( 38.61%)   0.6214* H  21 s( 99.92%)p 0.00(  0.08%)
                                            0.9996 -0.0011  0.0186  0.0147 -0.0161
    22. (0.99308) BD ( 1) C   9 - H  22  
                ( 61.45%)   0.7839* C   9 s( 23.31%)p 3.29( 76.65%)d 0.00(  0.04%)
                                            0.0001 -0.4828 -0.0008  0.1892 -0.0016
                                            0.2003  0.0204  0.8307 -0.0085 -0.0009
                                           -0.0075 -0.0056 -0.0010 -0.0178
                ( 38.55%)   0.6209* H  22 s( 99.92%)p 0.00(  0.08%)
                                           -0.9996  0.0011 -0.0056 -0.0085 -0.0268
    23. (0.98950) BD ( 1) C   9 - H  23  
                ( 61.95%)   0.7871* C   9 s( 23.53%)p 3.25( 76.43%)d 0.00(  0.04%)
                                           -0.0001  0.4851 -0.0012  0.7813 -0.0067
                                           -0.3440 -0.0215  0.1872 -0.0052 -0.0099
                                            0.0074 -0.0026  0.0129 -0.0082
                ( 38.05%)   0.6168* H  23 s( 99.91%)p 0.00(  0.09%)
                                            0.9996  0.0001 -0.0252  0.0137 -0.0056
    24. (0.98807) BD ( 1) C  10 - H  24  
                ( 62.12%)   0.7882* C  10 s( 23.72%)p 3.21( 76.24%)d 0.00(  0.04%)
                                           -0.0002  0.4870  0.0015  0.8068  0.0084
                                           -0.2974  0.0136  0.1501 -0.0151 -0.0119
                                            0.0069 -0.0031  0.0109 -0.0082
                ( 37.88%)   0.6155* H  24 s( 99.91%)p 0.00(  0.09%)
                                            0.9996 -0.0002 -0.0278  0.0084 -0.0032
    25. (0.99266) BD ( 1) C  10 - H  25  
                ( 61.40%)   0.7836* C  10 s( 23.03%)p 3.34( 76.93%)d 0.00(  0.04%)
                                            0.0001 -0.4799 -0.0006  0.1973 -0.0180
                                            0.1709 -0.0116  0.8370  0.0055 -0.0014
                                           -0.0093 -0.0079 -0.0008 -0.0161
                ( 38.60%)   0.6213* H  25 s( 99.92%)p 0.00(  0.08%)
                                           -0.9996  0.0011 -0.0043 -0.0050 -0.0279
    26. (0.99315) BD ( 1) C  10 - H  26  
                ( 62.10%)   0.7880* C  10 s( 24.05%)p 3.16( 75.91%)d 0.00(  0.04%)
                                           -0.0001  0.4904  0.0008  0.0029  0.0171
                                            0.8647 -0.0010  0.1043 -0.0148 -0.0021
                                            0.0002  0.0058 -0.0164 -0.0095
                ( 37.90%)   0.6157* H  26 s( 99.91%)p 0.00(  0.09%)
                                            0.9996 -0.0019 -0.0014 -0.0293 -0.0033
    27. (0.99318) BD ( 1) C  11 - H  27  
                ( 62.08%)   0.7879* C  11 s( 24.04%)p 3.16( 75.92%)d 0.00(  0.04%)
                                           -0.0001  0.4903  0.0008 -0.0102  0.0068
                                            0.8595 -0.0061  0.1413  0.0204 -0.0013
                                            0.0000  0.0031 -0.0166 -0.0102
                ( 37.92%)   0.6158* H  27 s( 99.91%)p 0.00(  0.09%)
                                            0.9996 -0.0016 -0.0007 -0.0289 -0.0054
    28. (0.99274) BD ( 1) C  11 - H  28  
                ( 61.24%)   0.7826* C  11 s( 22.98%)p 3.35( 76.98%)d 0.00(  0.04%)
                                           -0.0001  0.4794  0.0006 -0.6017  0.0114
                                           -0.3668  0.0079  0.5222  0.0173  0.0107
                                           -0.0135 -0.0091  0.0058 -0.0018
                ( 38.76%)   0.6226* H  28 s( 99.92%)p 0.00(  0.08%)
                                            0.9996 -0.0011  0.0179  0.0120 -0.0187
    29. (0.98811) BD ( 1) C  11 - H  29  
                ( 62.16%)   0.7884* C  11 s( 23.74%)p 3.21( 76.22%)d 0.00(  0.04%)
                                           -0.0002  0.4873  0.0016  0.7817 -0.0023
                                           -0.3078  0.0087  0.2365  0.0200 -0.0119
                                            0.0059 -0.0026  0.0113 -0.0086
                ( 37.84%)   0.6152* H  29 s( 99.91%)p 0.00(  0.09%)
                                            0.9996 -0.0003 -0.0257  0.0094 -0.0102
    30. (0.99215) BD ( 1) C  13 - C  14  
                ( 50.86%)   0.7131* C  13 s( 29.85%)p 2.35( 70.10%)d 0.00(  0.05%)
                                            0.0002  0.5464 -0.0020 -0.5316  0.0032
                                           -0.0596  0.0331  0.6431  0.0084  0.0049
                                           -0.0189 -0.0060  0.0063  0.0085
                ( 49.14%)   0.7010* C  14 s( 26.46%)p 2.78( 73.48%)d 0.00(  0.07%)
                                            0.0002  0.5143  0.0055  0.5518  0.0110
                                            0.0483  0.0286 -0.6534 -0.0051 -0.0003
                                           -0.0220  0.0011  0.0087  0.0099
    31. (0.98992) BD ( 1) C  13 - H  30  
                ( 64.22%)   0.8014* C  13 s( 25.47%)p 2.92( 74.49%)d 0.00(  0.04%)
                                           -0.0001  0.5047  0.0028  0.6070 -0.0204
                                            0.5993 -0.0009  0.1290 -0.0159  0.0165
                                            0.0047  0.0029  0.0045 -0.0081
                ( 35.78%)   0.5981* H  30 s( 99.89%)p 0.00(  0.11%)
                                            0.9994 -0.0041 -0.0209 -0.0251 -0.0041
    32. (0.99126) BD ( 1) C  13 - H  31  
                ( 62.21%)   0.7888* C  13 s( 23.94%)p 3.18( 76.01%)d 0.00(  0.05%)
                                            0.0002 -0.4892  0.0060  0.4170 -0.0204
                                           -0.1717 -0.0225  0.7455 -0.0013  0.0004
                                           -0.0161  0.0026 -0.0044 -0.0139
                ( 37.79%)   0.6147* H  31 s( 99.90%)p 0.00(  0.10%)
                                           -0.9995  0.0024 -0.0142  0.0124 -0.0259
    33. (0.98966) BD ( 1) C  14 - C  15  
                ( 50.17%)   0.7083* C  14 s( 27.77%)p 2.60( 72.18%)d 0.00(  0.04%)
                                            0.0003  0.5270  0.0005 -0.5387 -0.0250
                                           -0.6502  0.0140 -0.0884  0.0164  0.0160
                                            0.0030  0.0066 -0.0060 -0.0093
                ( 49.83%)   0.7059* C  15 s( 27.72%)p 2.61( 72.23%)d 0.00(  0.05%)
                                            0.0002  0.5265  0.0047  0.5338 -0.0213
                                            0.6533  0.0174  0.0972  0.0196  0.0185
                                            0.0016  0.0022 -0.0002 -0.0112
    34. (0.98851) BD ( 1) C  14 - H  32  
                ( 62.28%)   0.7892* C  14 s( 22.18%)p 3.51( 77.77%)d 0.00(  0.04%)
                                           -0.0002  0.4709 -0.0085  0.4555 -0.0132
                                           -0.0965  0.0231  0.7485  0.0072 -0.0040
                                            0.0167 -0.0048  0.0060  0.0088
                ( 37.72%)   0.6142* H  32 s( 99.91%)p 0.00(  0.09%)
                                            0.9995 -0.0041 -0.0131 -0.0009 -0.0276
    35. (0.98564) BD ( 1) C  14 - H  33  
                ( 63.49%)   0.7968* C  14 s( 23.48%)p 3.26( 76.48%)d 0.00(  0.04%)
                                           -0.0001  0.4845  0.0048 -0.4432  0.0105
                                            0.7511 -0.0083  0.0621  0.0150 -0.0141
                                           -0.0002 -0.0010 -0.0086 -0.0093
                ( 36.51%)   0.6042* H  33 s( 99.91%)p 0.00(  0.09%)
                                            0.9995 -0.0022  0.0150 -0.0262 -0.0050
    36. (0.98871) BD ( 1) C  15 - H  34  
                ( 63.04%)   0.7940* C  15 s( 23.48%)p 3.26( 76.48%)d 0.00(  0.04%)
                                            0.0001 -0.4846 -0.0056  0.5153  0.0059
                                            0.0738 -0.0106 -0.7024  0.0153 -0.0024
                                            0.0158  0.0032 -0.0051 -0.0102
                ( 36.96%)   0.6079* H  34 s( 99.90%)p 0.00(  0.10%)
                                           -0.9995  0.0010 -0.0197 -0.0011  0.0239
    37. (0.98886) BD ( 1) C  15 - H  35  
                ( 62.28%)   0.7892* C  15 s( 22.27%)p 3.49( 77.69%)d 0.00(  0.04%)
                                            0.0002 -0.4718  0.0088  0.5230  0.0215
                                           -0.1491 -0.0048  0.6931 -0.0179  0.0025
                                           -0.0159  0.0042 -0.0047 -0.0116
                ( 37.72%)   0.6142* H  35 s( 99.91%)p 0.00(  0.09%)
                                           -0.9995  0.0041 -0.0218  0.0049 -0.0209
    38. (0.99985) CR ( 1) O   1           s(100.00%)p 0.00(  0.00%)
                                            1.0000 -0.0002 -0.0000  0.0001  0.0000
                                            0.0000  0.0000  0.0002  0.0000 -0.0000
                                            0.0000 -0.0000  0.0000  0.0000
    39. (0.99963) CR ( 1) C   2           s(100.00%)p 0.00(  0.00%)
                                            1.0000 -0.0001 -0.0000 -0.0002 -0.0000
                                           -0.0001  0.0000 -0.0001 -0.0000 -0.0000
                                            0.0000  0.0000  0.0000  0.0000
    40. (0.99946) CR ( 1) C   3           s(100.00%)p 0.00(  0.00%)
                                            1.0000 -0.0000 -0.0000  0.0003 -0.0000
                                            0.0001  0.0000  0.0003 -0.0000 -0.0000
                                            0.0000 -0.0000  0.0000  0.0000
    41. (0.99954) CR ( 1) C   4           s(100.00%)p 0.00(  0.00%)
                                            1.0000 -0.0001 -0.0000  0.0001 -0.0000
                                           -0.0000  0.0000 -0.0004 -0.0000 -0.0000
                                            0.0000 -0.0000 -0.0000 -0.0000
    42. (0.99956) CR ( 1) N   5           s(100.00%)p 0.00(  0.00%)
                                            1.0000 -0.0002  0.0000  0.0002  0.0000
                                            0.0000 -0.0000 -0.0002 -0.0000 -0.0000
                                           -0.0000 -0.0000  0.0000  0.0000
    43. (0.99964) CR ( 1) C   6           s(100.00%)
                                            1.0000  0.0003 -0.0000  0.0001  0.0000
                                           -0.0000  0.0000 -0.0000  0.0000  0.0000
                                            0.0000  0.0000 -0.0000 -0.0000
    44. (0.99981) CR ( 1) O   7           s(100.00%)p 0.00(  0.00%)
                                            1.0000 -0.0002  0.0000  0.0001 -0.0000
                                            0.0002  0.0000  0.0000  0.0000  0.0000
                                           -0.0000  0.0000 -0.0000 -0.0000
    45. (0.99939) CR ( 1) C   8           s(100.00%)p 0.00(  0.00%)
                                            1.0000  0.0000  0.0000 -0.0003 -0.0000
                                           -0.0000 -0.0000 -0.0001 -0.0000 -0.0000
                                            0.0000 -0.0000  0.0000 -0.0000
    46. (0.99956) CR ( 1) C   9           s(100.00%)p 0.00(  0.00%)
                                            1.0000 -0.0002 -0.0000  0.0000  0.0000
                                           -0.0006 -0.0000 -0.0001  0.0000  0.0000
                                            0.0000 -0.0000  0.0000  0.0000
    47. (0.99956) CR ( 1) C  10           s(100.00%)p 0.00(  0.00%)
                                            1.0000 -0.0001  0.0000  0.0004  0.0000
                                            0.0002  0.0000 -0.0003 -0.0000 -0.0000
                                            0.0000  0.0000 -0.0000 -0.0000
    48. (0.99956) CR ( 1) C  11           s(100.00%)p 0.00(  0.00%)
                                            1.0000 -0.0001  0.0000  0.0002  0.0000
                                            0.0001  0.0000  0.0005  0.0000 -0.0000
                                           -0.0000 -0.0000  0.0000 -0.0000
    49. (0.99986) CR ( 1) O  12           s(100.00%)p 0.00(  0.00%)
                                            1.0000 -0.0003 -0.0000 -0.0001 -0.0000
                                           -0.0003 -0.0000 -0.0001 -0.0000  0.0000
                                            0.0000  0.0000 -0.0000 -0.0000
    50. (0.99955) CR ( 1) C  13           s(100.00%)p 0.00(  0.00%)
                                            1.0000  0.0000 -0.0000  0.0000 -0.0000
                                            0.0002  0.0000 -0.0003 -0.0000  0.0000
                                            0.0000  0.0000  0.0000  0.0000
    51. (0.99955) CR ( 1) C  14           s(100.00%)p 0.00(  0.00%)
                                            1.0000 -0.0001 -0.0000  0.0000  0.0000
                                            0.0002 -0.0000  0.0003 -0.0000 -0.0000
                                            0.0000 -0.0000 -0.0000  0.0000
    52. (0.99955) CR ( 1) C  15           s(100.00%)p 0.00(  0.00%)
                                            1.0000 -0.0002 -0.0000 -0.0004  0.0000
                                            0.0002  0.0000 -0.0000 -0.0000  0.0000
                                            0.0000 -0.0000  0.0000  0.0000
    53. (0.99986) CR ( 1) O  16           s(100.00%)p 0.00(  0.00%)
                                            1.0000 -0.0004 -0.0000 -0.0000 -0.0000
                                            0.0003 -0.0000 -0.0003  0.0000 -0.0000
                                            0.0000 -0.0000 -0.0000  0.0000
    54. (0.98731) LP ( 1) O   1           s( 42.80%)p 1.34( 57.16%)d 0.00(  0.04%)
                                            0.0002  0.6542 -0.0023  0.0010 -0.0033
                                            0.5427 -0.0075 -0.5262  0.0035  0.0032
                                            0.0022  0.0167  0.0084 -0.0047
    55. (0.90197) LP ( 2) O   1           s(  0.00%)p 1.00( 99.93%)d 0.00(  0.07%)
                                           -0.0000  0.0008  0.0001 -0.7150  0.0092
                                            0.4864 -0.0061  0.5013 -0.0067  0.0134
                                           -0.0129  0.0021  0.0051  0.0183
    56. (0.90859) LP ( 1) N   5           s(  1.04%)p94.85( 98.94%)d 0.01(  0.01%)
                                           -0.0002  0.1016  0.0100  0.2192  0.0045
                                            0.1432 -0.0013 -0.9596  0.0029  0.0008
                                           -0.0073  0.0023  0.0029 -0.0074
    57. (0.97572) LP ( 1) O   7           s( 31.93%)p 2.13( 68.04%)d 0.00(  0.03%)
                                            0.0003  0.5650 -0.0007 -0.5408  0.0069
                                           -0.5744 -0.0026 -0.2407  0.0011 -0.0151
                                           -0.0040 -0.0068  0.0054  0.0052
    58. (0.89203) LP ( 2) O   7           s(  0.00%)p 1.00( 99.94%)d 0.00(  0.06%)
                                            0.0000  0.0031 -0.0008 -0.2834  0.0001
                                           -0.1283 -0.0006  0.9501  0.0033 -0.0072
                                            0.0036  0.0209  0.0015  0.0080
    59. (0.98704) LP ( 1) O  12           s( 59.14%)p 0.69( 40.84%)d 0.00(  0.02%)
                                            0.0005  0.7690  0.0112  0.3605  0.0023
                                            0.4959  0.0021  0.1803  0.0009 -0.0088
                                           -0.0053 -0.0046  0.0028  0.0069
    60. (0.91986) LP ( 2) O  12           s(  0.01%)p99.99( 99.89%)d 6.40(  0.10%)
                                           -0.0001  0.0122  0.0002  0.7726 -0.0098
                                           -0.6231  0.0051  0.1169 -0.0018 -0.0066
                                           -0.0090  0.0027 -0.0287 -0.0011
    61. (0.98739) LP ( 1) O  16           s( 56.65%)p 0.76( 43.33%)d 0.00(  0.02%)
                                            0.0006  0.7525  0.0135 -0.0601  0.0003
                                           -0.5101  0.0006  0.4117 -0.0006 -0.0017
                                            0.0010  0.0122  0.0065 -0.0012
    62. (0.92644) LP ( 2) O  16           s(  0.01%)p99.99( 99.89%)d 6.58(  0.09%)
                                           -0.0001  0.0117  0.0013 -0.6899 -0.0084
                                           -0.3919 -0.0044 -0.6077 -0.0071 -0.0174
                                            0.0112 -0.0069  0.0072  0.0197
    63. (0.00112) RY*( 1) O   1           s( 66.07%)p 0.49( 32.14%)d 0.03(  1.79%)
                                            0.0000  0.0049  0.8128  0.0016  0.3092
                                            0.0026  0.4747 -0.0001  0.0227  0.0860
                                           -0.0164  0.0635 -0.0041 -0.0784
    64. (0.00036) RY*( 2) O   1           s(  0.08%)p99.99( 94.13%)d72.01(  5.79%)
                                            0.0000  0.0003  0.0284  0.0052  0.6952
                                           -0.0028 -0.4773 -0.0037 -0.4797 -0.0927
                                            0.0871 -0.0800  0.0523 -0.1806
    65. (0.00032) RY*( 3) O   1           s( 20.78%)p 3.14( 65.25%)d 0.67( 13.97%)
                                            0.0000 -0.0023  0.4559  0.0027 -0.1425
                                            0.0039 -0.6452  0.0008  0.4646 -0.1770
                                           -0.1937 -0.2301 -0.1204  0.0587
    66. (0.00005) RY*( 4) O   1           s(  9.90%)p 7.76( 76.89%)d 1.33( 13.21%)
    67. (0.00000) RY*( 5) O   1           s(  0.22%)p38.01(  8.20%)d99.99( 91.58%)
    68. (0.00001) RY*( 6) O   1           s(  1.48%)p 2.60(  3.84%)d64.17( 94.69%)
    69. (0.00000) RY*( 7) O   1           s(  0.07%)p99.99( 11.60%)d99.99( 88.33%)
    70. (0.00000) RY*( 8) O   1           s(  0.16%)p10.17(  1.65%)d99.99( 98.19%)
    71. (0.00000) RY*( 9) O   1           s(  1.27%)p 5.17(  6.54%)d72.88( 92.19%)
    72. (0.01116) RY*( 1) C   2           s(  3.48%)p27.36( 95.17%)d 0.39(  1.35%)
                                           -0.0000  0.0407  0.1820  0.0199 -0.0432
                                           -0.0294  0.6607  0.0588 -0.7131 -0.0428
                                            0.0709  0.0191  0.0514  0.0605
    73. (0.00555) RY*( 2) C   2           s(  3.90%)p13.81( 53.80%)d10.86( 42.30%)
                                            0.0000  0.0423  0.1928 -0.0372  0.5174
                                           -0.0227  0.4139 -0.0351  0.3095  0.3514
                                           -0.2889  0.1548 -0.1464 -0.4131
    74. (0.00246) RY*( 3) C   2           s(  1.26%)p 8.87( 11.20%)d69.35( 87.54%)
                                            0.0000 -0.0011  0.1124  0.0478  0.2470
                                           -0.0366 -0.1676 -0.0325 -0.1347  0.4156
                                           -0.4256  0.0482  0.1914  0.6947
    75. (0.00220) RY*( 4) C   2           s(  0.22%)p99.99( 76.46%)d99.99( 23.31%)
                                            0.0000 -0.0005  0.0473  0.0102  0.6233
                                           -0.0097 -0.4396 -0.0082 -0.4274 -0.1170
                                            0.1382 -0.2085  0.2383 -0.3164
    76. (0.00187) RY*( 5) C   2           s( 43.07%)p 0.38( 16.26%)d 0.94( 40.67%)
                                            0.0000  0.0064  0.6563 -0.0147  0.1937
                                           -0.0070  0.1212  0.0083  0.3317 -0.4237
                                            0.1903 -0.3083  0.0050  0.3096
    77. (0.00083) RY*( 6) C   2           s(  1.33%)p 1.91(  2.54%)d72.26( 96.13%)
                                           -0.0000  0.0108  0.1148  0.0019  0.0664
                                           -0.0303  0.0055  0.0352  0.1373  0.1384
                                            0.5432  0.6527  0.4661  0.0620
    78. (0.00036) RY*( 7) C   2           s( 46.89%)p 0.71( 33.28%)d 0.42( 19.83%)
                                            0.0000 -0.0213  0.6844 -0.0251 -0.4140
                                           -0.0245 -0.3537 -0.0044 -0.1873  0.2493
                                           -0.1354  0.1335 -0.1150 -0.2946
    79. (0.00002) RY*( 8) C   2           s(  0.02%)p99.99( 10.72%)d99.99( 89.26%)
    80. (0.00002) RY*( 9) C   2           s(  0.12%)p11.77(  1.36%)d99.99( 98.52%)
    81. (0.00325) RY*( 1) C   3           s(  4.96%)p18.58( 92.09%)d 0.60(  2.96%)
                                            0.0000 -0.0225  0.2215  0.0115  0.4056
                                           -0.0036 -0.3786  0.0145  0.7827 -0.0046
                                           -0.1303  0.0824 -0.0119 -0.0750
    82. (0.00194) RY*( 2) C   3           s(  8.64%)p10.01( 86.51%)d 0.56(  4.85%)
                                            0.0000  0.0187  0.2934  0.0062  0.5272
                                            0.0136  0.7661  0.0070  0.0032  0.1712
                                            0.0183  0.0608 -0.0914 -0.0822
    83. (0.00101) RY*( 3) C   3           s( 11.21%)p 7.43( 83.29%)d 0.49(  5.50%)
                                            0.0000 -0.0023  0.3349 -0.0101  0.5202
                                            0.0030 -0.4547  0.0142 -0.5959 -0.1415
                                            0.0029 -0.0197  0.1041 -0.1541
    84. (0.00094) RY*( 4) C   3           s( 74.34%)p 0.32( 23.53%)d 0.03(  2.13%)
                                            0.0000 -0.0055  0.8622  0.0058 -0.4847
                                            0.0009  0.0130  0.0027  0.0130  0.0031
                                           -0.0741 -0.0149 -0.0434  0.1170
    85. (0.00026) RY*( 5) C   3           s(  0.14%)p16.01(  2.28%)d99.99( 97.58%)
                                            0.0000 -0.0043  0.0375  0.0075  0.0144
                                            0.0078 -0.1453 -0.0103  0.0349  0.3419
                                            0.5058 -0.5656 -0.5094 -0.1541
    86. (0.00017) RY*( 6) C   3           s(  0.15%)p16.32(  2.39%)d99.99( 97.47%)
                                           -0.0000 -0.0001  0.0382 -0.0079 -0.0091
                                            0.0003  0.1066 -0.0027  0.1112  0.0382
                                            0.0094 -0.6247  0.7506 -0.1397
    87. (0.00012) RY*( 7) C   3           s(  0.17%)p24.22(  4.06%)d99.99( 95.77%)
                                           -0.0000  0.0046  0.0407  0.0028 -0.0030
                                           -0.0155  0.1561 -0.0191  0.1251 -0.8755
                                            0.4046 -0.0836 -0.0931 -0.1088
    88. (0.00010) RY*( 8) C   3           s(  0.04%)p99.99(  5.00%)d99.99( 94.97%)
                                            0.0000 -0.0024  0.0186  0.0224 -0.2216
                                            0.0028  0.0021 -0.0054  0.0176  0.1392
                                            0.1556  0.3539  0.1161 -0.8760
    89. (0.00005) RY*( 9) C   3           s(  0.43%)p 2.26(  0.97%)d99.99( 98.60%)
    90. (0.00355) RY*( 1) C   4           s(  0.48%)p99.99( 95.77%)d 7.75(  3.75%)
                                           -0.0000  0.0134  0.0682 -0.0287 -0.7926
                                            0.0238  0.4986 -0.0045 -0.2818 -0.0682
                                           -0.0973  0.0482 -0.0835 -0.1185
    91. (0.00160) RY*( 2) C   4           s(  8.75%)p 9.69( 84.83%)d 0.73(  6.42%)
                                            0.0000  0.0021  0.2958  0.0205 -0.4531
                                            0.0095 -0.7958  0.0010 -0.0955  0.1694
                                           -0.0249 -0.1602  0.0345 -0.0898
    92. (0.00116) RY*( 3) C   4           s( 23.32%)p 2.31( 53.96%)d 0.97( 22.72%)
                                            0.0000 -0.0237  0.4823 -0.0227  0.3791
                                           -0.0217  0.1588 -0.0027 -0.6080  0.1574
                                           -0.2893 -0.2889  0.0780 -0.1707
    93. (0.00079) RY*( 4) C   4           s( 62.06%)p 0.55( 33.84%)d 0.07(  4.10%)
                                           -0.0000  0.0080  0.7877 -0.0156 -0.0046
                                           -0.0075  0.1817 -0.0070  0.5523 -0.1080
                                            0.0862  0.1371  0.0379 -0.0408
    94. (0.00021) RY*( 5) C   4           s(  0.01%)p99.99(  7.86%)d99.99( 92.13%)
                                            0.0000  0.0083 -0.0082  0.0130 -0.0516
                                            0.0071  0.0712 -0.0050  0.2658  0.0393
                                           -0.3367 -0.6150 -0.5298  0.3840
    95. (0.00015) RY*( 6) C   4           s(  4.78%)p 3.59( 17.18%)d16.31( 78.03%)
                                           -0.0000 -0.0084  0.2186  0.0071  0.0319
                                            0.0076 -0.1006  0.0175 -0.4004 -0.4397
                                            0.3956  0.1422 -0.2396  0.5940
    96. (0.00013) RY*( 7) C   4           s(  0.24%)p 6.46(  1.53%)d99.99( 98.23%)
                                           -0.0000 -0.0053  0.0484 -0.0276  0.0507
                                           -0.0322  0.0874  0.0046 -0.0571  0.6191
                                            0.5183  0.0942 -0.5406 -0.1712
    97. (0.00002) RY*( 8) C   4           s(  0.14%)p23.19(  3.29%)d99.99( 96.57%)
    98. (0.00002) RY*( 9) C   4           s(  0.25%)p 7.98(  2.00%)d99.99( 97.75%)
    99. (0.00198) RY*( 1) N   5           s(  2.00%)p46.19( 92.58%)d 2.70(  5.42%)
                                           -0.0000  0.0163  0.1406 -0.0082  0.3361
                                            0.0005  0.0782  0.0022 -0.8981  0.0230
                                           -0.2092  0.0051  0.0990 -0.0081
   100. (0.00105) RY*( 2) N   5           s( 23.90%)p 3.13( 74.88%)d 0.05(  1.23%)
                                           -0.0000 -0.0034  0.4888 -0.0065 -0.0500
                                           -0.0058  0.8542  0.0018  0.1288  0.0231
                                           -0.0202  0.0084 -0.0849 -0.0635
   101. (0.00073) RY*( 3) N   5           s( 69.44%)p 0.39( 27.16%)d 0.05(  3.39%)
                                           -0.0000 -0.0052  0.8333 -0.0144 -0.1866
                                            0.0080 -0.4861  0.0061  0.0143  0.1164
                                            0.0730  0.0853  0.0835 -0.0281
   102. (0.00036) RY*( 4) N   5           s(  0.32%)p32.62( 10.51%)d99.99( 89.17%)
                                           -0.0000  0.0011  0.0568 -0.0168  0.2726
                                            0.0001  0.0677 -0.0021  0.1610 -0.2150
                                            0.1793 -0.2479  0.8537  0.1517
   103. (0.00024) RY*( 5) N   5           s(  0.52%)p15.65(  8.07%)d99.99( 91.41%)
                                           -0.0000 -0.0033  0.0717 -0.0031 -0.2564
                                           -0.0018 -0.0572 -0.0025 -0.1081 -0.4646
                                           -0.0688 -0.7764 -0.1835 -0.2389
   104. (0.00019) RY*( 6) N   5           s(  1.82%)p39.24( 71.52%)d14.63( 26.66%)
                                            0.0000  0.0106  0.1346  0.0068  0.7853
                                            0.0018 -0.1171  0.0088  0.2910  0.2428
                                           -0.0632 -0.3181 -0.3069 -0.0911
   105. (0.00016) RY*( 7) N   5           s(  1.59%)p 5.82(  9.25%)d56.12( 89.16%)
                                           -0.0000  0.0047  0.1260  0.0006  0.2801
                                           -0.0154 -0.0653  0.0007  0.0978 -0.8116
                                           -0.0875  0.4130 -0.1989  0.1228
   106. (0.00017) RY*( 8) N   5           s(  0.04%)p99.99(  4.85%)d99.99( 95.11%)
                                           -0.0000  0.0044  0.0188 -0.0052  0.0588
                                            0.0029  0.0455 -0.0107 -0.2069 -0.0308
                                            0.8696 -0.0936 -0.2629  0.3407
   107. (0.00002) RY*( 9) N   5           s(  0.39%)p 3.20(  1.25%)d99.99( 98.37%)
   108. (0.01178) RY*( 1) C   6           s(  2.90%)p33.17( 96.09%)d 0.35(  1.01%)
                                           -0.0000  0.0140  0.1696  0.0137 -0.3567
                                            0.0626 -0.8796  0.0139 -0.2359 -0.0699
                                           -0.0288 -0.0138 -0.0643 -0.0094
   109. (0.00521) RY*( 2) C   6           s(  0.08%)p99.99( 56.75%)d99.99( 43.18%)
                                            0.0000  0.0115  0.0249  0.0365 -0.6644
                                           -0.0136  0.2723  0.0041 -0.2246  0.1356
                                            0.2113 -0.0279  0.6019  0.0757
   110. (0.00345) RY*( 3) C   6           s(  0.17%)p 3.52(  0.62%)d99.99( 99.21%)
                                            0.0000  0.0002  0.0418 -0.0182 -0.0119
                                           -0.0121  0.0012  0.0678  0.0307  0.3388
                                           -0.3226 -0.7761  0.0490 -0.4104
   111. (0.00232) RY*( 4) C   6           s( 34.73%)p 0.84( 29.23%)d 1.04( 36.05%)
                                           -0.0000 -0.0025  0.5893 -0.0279 -0.3504
                                            0.0269  0.3604 -0.0094 -0.1950 -0.0600
                                           -0.1179  0.0338 -0.5836 -0.0350
   112. (0.00215) RY*( 5) C   6           s(  0.01%)p 1.00( 73.28%)d 0.36( 26.72%)
                                            0.0000  0.0048  0.0068 -0.0154 -0.3812
                                            0.0040 -0.0392  0.0174  0.7651 -0.0522
                                           -0.4008  0.2711  0.0681 -0.1603
   113. (0.00107) RY*( 6) C   6           s( 24.98%)p 0.44( 10.87%)d 2.57( 64.15%)
                                            0.0000 -0.0056  0.4998 -0.0002  0.3111
                                           -0.0276 -0.0865 -0.0115 -0.0593  0.6257
                                           -0.1590  0.3859  0.2745 -0.0194
   114. (0.00085) RY*( 7) C   6           s(  1.56%)p10.18( 15.91%)d52.77( 82.52%)
                                           -0.0000  0.0031  0.1250  0.0183  0.1774
                                            0.0197  0.0838  0.0037 -0.3463 -0.5802
                                           -0.5292  0.1068  0.3742 -0.2390
   115. (0.00054) RY*( 8) C   6           s( 35.41%)p 0.52( 18.24%)d 1.31( 46.35%)
                                           -0.0000  0.0085  0.5950  0.0160  0.1825
                                            0.0092 -0.0601  0.0030  0.3810 -0.3469
                                            0.3539 -0.3385  0.2596  0.1896
   116. (0.00001) RY*( 9) C   6           s(  0.32%)p 0.23(  0.07%)d99.99( 99.61%)
   117. (0.00147) RY*( 1) O   7           s( 52.06%)p 0.84( 43.80%)d 0.08(  4.14%)
                                            0.0000 -0.0077  0.7215  0.0018 -0.3586
                                           -0.0081 -0.5410  0.0002 -0.1292 -0.1842
                                           -0.0091 -0.0325 -0.0582 -0.0543
   118. (0.00113) RY*( 2) O   7           s(  0.11%)p99.99( 94.67%)d46.62(  5.22%)
                                           -0.0000 -0.0006  0.0334 -0.0001  0.2672
                                           -0.0008  0.0940  0.0042 -0.9308  0.0056
                                           -0.1926  0.0225  0.0588 -0.1054
   119. (0.00054) RY*( 3) O   7           s(  2.36%)p37.82( 89.20%)d 3.58(  8.44%)
                                            0.0000 -0.0034  0.1535 -0.0086 -0.7042
                                           -0.0085  0.6143 -0.0027 -0.1365  0.1740
                                            0.0569  0.0198  0.2195  0.0484
   120. (0.00040) RY*( 4) O   7           s( 45.05%)p 1.09( 48.95%)d 0.13(  6.00%)
                                           -0.0000  0.0038  0.6712  0.0085  0.5345
                                           -0.0057  0.3986  0.0017  0.2116  0.2160
                                            0.0118  0.0361  0.0643  0.0882
   121. (0.00005) RY*( 5) O   7           s(  0.01%)p 1.00(  3.65%)d26.38( 96.34%)
   122. (0.00005) RY*( 6) O   7           s(  0.28%)p38.47( 10.87%)d99.99( 88.84%)
   123. (0.00002) RY*( 7) O   7           s(  0.10%)p68.16(  6.99%)d99.99( 92.91%)
   124. (0.00001) RY*( 8) O   7           s(  0.00%)p 1.00(  1.41%)d69.95( 98.59%)
   125. (0.00001) RY*( 9) O   7           s(  0.03%)p21.26(  0.66%)d99.99( 99.31%)
   126. (0.00309) RY*( 1) C   8           s(  0.03%)p99.99( 99.51%)d15.54(  0.46%)
                                           -0.0000  0.0165  0.0051 -0.0254  0.5748
                                            0.0087  0.7687 -0.0064  0.2704  0.0176
                                           -0.0185  0.0135 -0.0617  0.0005
   127. (0.00222) RY*( 2) C   8           s( 13.08%)p 6.03( 78.90%)d 0.61(  8.02%)
                                           -0.0000 -0.0046  0.3616  0.0128 -0.6672
                                            0.0211  0.5537  0.0071 -0.1912 -0.2052
                                           -0.0459 -0.0209 -0.1786 -0.0608
   128. (0.00187) RY*( 3) C   8           s(  0.05%)p99.99( 98.07%)d37.28(  1.88%)
                                           -0.0000  0.0000  0.0224  0.0018 -0.3209
                                            0.0021 -0.0894 -0.0040  0.9326  0.0049
                                           -0.1150 -0.0120  0.0182 -0.0709
   129. (0.00060) RY*( 4) C   8           s(  1.58%)p 0.57(  0.91%)d61.52( 97.51%)
                                            0.0000  0.0055  0.1258 -0.0510  0.0027
                                            0.0197 -0.0766 -0.0128 -0.0066  0.5117
                                           -0.3266  0.1225 -0.6473  0.4154
   130. (0.00053) RY*( 5) C   8           s(  0.00%)p 1.00(  1.52%)d64.88( 98.48%)
                                           -0.0000 -0.0000  0.0068  0.0046 -0.0299
                                            0.0009 -0.0152 -0.0101  0.1180 -0.0575
                                            0.8137 -0.3245 -0.2788  0.3692
   131. (0.00040) RY*( 6) C   8           s(  0.57%)p 6.94(  3.95%)d99.99( 95.48%)
                                            0.0000  0.0018  0.0754 -0.0047  0.1557
                                           -0.0117 -0.1202 -0.0033  0.0257 -0.6808
                                           -0.4100 -0.3209 -0.0643  0.4650
   132. (0.00036) RY*( 7) C   8           s(  0.00%)p 1.00(  0.37%)d99.99( 99.63%)
                                            0.0000  0.0000  0.0020 -0.0062  0.0175
                                           -0.0029  0.0054  0.0207 -0.0535  0.2934
                                           -0.1826 -0.8698 -0.0594 -0.3417
   133. (0.00029) RY*( 8) C   8           s( 23.36%)p 0.64( 15.07%)d 2.64( 61.57%)
                                           -0.0000  0.0012  0.4833  0.0124  0.2829
                                            0.0144 -0.2611  0.0057  0.0455 -0.2808
                                            0.1076  0.1277 -0.4711 -0.5358
   134. (0.00021) RY*( 9) C   8           s( 61.32%)p 0.04(  2.18%)d 0.60( 36.50%)
                                            0.0000 -0.0017  0.7831  0.0111  0.1243
                                           -0.0076 -0.0729  0.0022  0.0296  0.2513
                                            0.0431 -0.0526  0.4857  0.2476
   135. (0.00206) RY*( 1) C   9           s(  0.00%)p 1.00( 94.09%)d 0.06(  5.91%)
                                            0.0000  0.0001  0.0021 -0.0051 -0.2673
                                           -0.0024 -0.1293  0.0176  0.9233 -0.0721
                                            0.0470  0.2102  0.0127  0.0856
   136. (0.00149) RY*( 2) C   9           s( 10.25%)p 8.47( 86.81%)d 0.29(  2.94%)
                                           -0.0000  0.0075  0.3201  0.0118  0.8822
                                            0.0035  0.1244  0.0040  0.2723  0.1611
                                            0.0007  0.0346  0.0046  0.0470
   137. (0.00067) RY*( 3) C   9           s( 58.92%)p 0.69( 40.56%)d 0.01(  0.52%)
                                            0.0000  0.0118  0.7675 -0.0011 -0.3416
                                           -0.0143  0.5367 -0.0023 -0.0254 -0.0317
                                           -0.0102 -0.0256  0.0485  0.0334
   138. (0.00012) RY*( 4) C   9           s( 25.30%)p 2.42( 61.19%)d 0.53( 13.52%)
                                           -0.0000 -0.0222  0.5025 -0.0048 -0.0099
                                            0.0236 -0.7737  0.0017 -0.1123 -0.1581
                                            0.0418 -0.1039  0.3080  0.0525
   139. (0.00001) RY*( 5) C   9           s(  0.31%)p16.73(  5.21%)d99.99( 94.48%)
   140. (0.00000) RY*( 6) C   9           s(  0.02%)p21.24(  0.40%)d99.99( 99.58%)
   141. (0.00001) RY*( 7) C   9           s(  0.37%)p14.10(  5.25%)d99.99( 94.38%)
   142. (0.00001) RY*( 8) C   9           s(  4.43%)p 1.29(  5.72%)d20.29( 89.85%)
   143. (0.00001) RY*( 9) C   9           s(  0.47%)p 1.82(  0.86%)d99.99( 98.67%)
   144. (0.00206) RY*( 1) C  10           s(  0.42%)p99.99( 93.70%)d14.03(  5.88%)
                                            0.0000  0.0021  0.0647 -0.0005 -0.1804
                                           -0.0111 -0.7326 -0.0098 -0.6062  0.0976
                                            0.0484 -0.0395 -0.0976 -0.1894
   145. (0.00121) RY*( 2) C  10           s( 35.15%)p 1.76( 61.89%)d 0.08(  2.96%)
                                           -0.0000  0.0102  0.5927  0.0085  0.2899
                                           -0.0049 -0.4772  0.0029  0.5541  0.0170
                                            0.0307 -0.0289 -0.1377  0.0927
   146. (0.00058) RY*( 3) C  10           s( 25.11%)p 2.92( 73.29%)d 0.06(  1.61%)
                                            0.0000  0.0144  0.5008  0.0017 -0.8322
                                            0.0111  0.1791 -0.0109  0.0894 -0.0244
                                            0.0109  0.0563  0.0787 -0.0774
   147. (0.00009) RY*( 4) C  10           s( 33.06%)p 1.53( 50.73%)d 0.49( 16.20%)
   148. (0.00003) RY*( 5) C  10           s(  2.79%)p 4.15( 11.59%)d30.70( 85.63%)
   149. (0.00001) RY*( 6) C  10           s(  1.49%)p 0.77(  1.16%)d65.14( 97.35%)
   150. (0.00001) RY*( 7) C  10           s(  0.87%)p 0.90(  0.78%)d99.99( 98.36%)
   151. (0.00001) RY*( 8) C  10           s(  0.92%)p 2.66(  2.44%)d99.99( 96.64%)
   152. (0.00000) RY*( 9) C  10           s(  0.28%)p15.85(  4.51%)d99.99( 95.20%)
   153. (0.00205) RY*( 1) C  11           s(  0.45%)p99.99( 93.60%)d13.27(  5.95%)
                                           -0.0000  0.0021  0.0669 -0.0046 -0.4243
                                           -0.0129 -0.8466  0.0047  0.1977  0.0221
                                            0.0864  0.1835 -0.0809 -0.1064
   154. (0.00120) RY*( 2) C  11           s( 35.79%)p 1.71( 61.24%)d 0.08(  2.98%)
                                           -0.0000  0.0102  0.5981  0.0091  0.5705
                                           -0.0048 -0.3360  0.0006 -0.4170  0.0254
                                           -0.1495  0.0414 -0.0708  0.0090
   155. (0.00053) RY*( 3) C  11           s( 24.03%)p 3.08( 73.93%)d 0.09(  2.05%)
                                            0.0000  0.0145  0.4899 -0.0059 -0.6658
                                            0.0079  0.2641  0.0127 -0.4753 -0.0074
                                            0.1121 -0.0538  0.0424 -0.0562
   156. (0.00010) RY*( 4) C  11           s( 33.15%)p 1.52( 50.33%)d 0.50( 16.52%)
   157. (0.00003) RY*( 5) C  11           s(  3.07%)p 3.87( 11.91%)d27.65( 85.02%)
   158. (0.00000) RY*( 6) C  11           s(  0.02%)p12.61(  0.27%)d99.99( 99.71%)
   159. (0.00001) RY*( 7) C  11           s(  0.36%)p12.28(  4.48%)d99.99( 95.16%)
   160. (0.00000) RY*( 8) C  11           s(  0.00%)p 1.00(  1.54%)d63.74( 98.45%)
   161. (0.00001) RY*( 9) C  11           s(  3.21%)p 0.87(  2.78%)d29.29( 94.01%)
   162. (0.00047) RY*( 1) O  12           s(  5.47%)p17.14( 93.75%)d 0.14(  0.78%)
                                            0.0000  0.0005  0.2339 -0.0068 -0.8076
                                            0.0030  0.4632 -0.0058  0.2658  0.0548
                                            0.0044 -0.0361  0.0557 -0.0202
   163. (0.00038) RY*( 2) O  12           s(  2.27%)p42.19( 95.96%)d 0.78(  1.77%)
                                            0.0000  0.0003  0.1508 -0.0059 -0.0446
                                           -0.0015  0.3721  0.0067 -0.9050 -0.0084
                                            0.0445  0.1074  0.0368  0.0523
   164. (0.00012) RY*( 3) O  12           s( 84.64%)p 0.12( 10.24%)d 0.06(  5.12%)
                                            0.0000  0.0051  0.9200 -0.0066  0.2882
                                           -0.0201 -0.0609 -0.0060  0.1233  0.2034
                                            0.0243  0.0316  0.0720  0.0551
   165. (0.00006) RY*( 4) O  12           s(  0.97%)p96.72( 93.57%)d 5.64(  5.46%)
   166. (0.00001) RY*( 5) O  12           s(  5.38%)p 0.68(  3.66%)d16.91( 90.96%)
   167. (0.00001) RY*( 6) O  12           s(  0.09%)p 2.73(  0.24%)d99.99( 99.68%)
   168. (0.00000) RY*( 7) O  12           s(  0.19%)p 8.79(  1.66%)d99.99( 98.15%)
   169. (0.00001) RY*( 8) O  12           s(  0.62%)p 1.38(  0.86%)d99.99( 98.52%)
   170. (0.00000) RY*( 9) O  12           s(  0.34%)p 1.33(  0.45%)d99.99( 99.22%)
   171. (0.00318) RY*( 1) C  13           s(  0.09%)p99.99( 95.80%)d43.55(  4.11%)
                                           -0.0000  0.0100  0.0290 -0.0334 -0.8439
                                           -0.0165 -0.2696 -0.0146 -0.4143  0.1423
                                           -0.0636  0.0635 -0.0476 -0.1023
   172. (0.00130) RY*( 2) C  13           s( 21.83%)p 2.58( 56.32%)d 1.00( 21.85%)
                                            0.0000 -0.0158  0.4669 -0.0218  0.3717
                                            0.0302 -0.0669  0.0056 -0.6474 -0.1448
                                           -0.2532  0.3338  0.1433 -0.0385
   173. (0.00096) RY*( 3) C  13           s( 22.16%)p 2.85( 63.06%)d 0.67( 14.79%)
                                           -0.0000  0.0131  0.4705 -0.0261  0.1381
                                            0.0160 -0.7374  0.0069  0.2582  0.1692
                                            0.1599 -0.2762 -0.0135 -0.1313
   174. (0.00051) RY*( 4) C  13           s( 40.50%)p 1.17( 47.24%)d 0.30( 12.27%)
                                            0.0000  0.0011  0.6364  0.0129 -0.3230
                                           -0.0114  0.3915 -0.0148  0.4628 -0.1291
                                           -0.1202  0.2080  0.1829 -0.1218
   175. (0.00021) RY*( 5) C  13           s(  2.66%)p 0.38(  1.00%)d36.21( 96.34%)
                                           -0.0000  0.0032  0.1631  0.0149 -0.0205
                                           -0.0140 -0.0435 -0.0017  0.0854  0.3668
                                           -0.0960  0.2495 -0.2643  0.8292
   176. (0.00014) RY*( 6) C  13           s(  0.21%)p36.54(  7.50%)d99.99( 92.29%)
                                            0.0000 -0.0045  0.0451  0.0200  0.0349
                                           -0.0341  0.2289 -0.0112 -0.1405  0.6019
                                           -0.1100 -0.4050  0.6174  0.0572
   177. (0.00007) RY*( 7) C  13           s(  9.53%)p 1.92( 18.31%)d 7.57( 72.16%)
   178. (0.00002) RY*( 8) C  13           s(  1.85%)p 5.48( 10.14%)d47.59( 88.01%)
   179. (0.00001) RY*( 9) C  13           s(  1.23%)p 0.73(  0.90%)d79.80( 97.88%)
   180. (0.00233) RY*( 1) C  14           s(  6.52%)p13.54( 88.24%)d 0.80(  5.24%)
                                           -0.0000  0.0180  0.2547  0.0177  0.6259
                                           -0.0300 -0.6308  0.0092  0.3025 -0.0729
                                           -0.1012  0.0177 -0.1197 -0.1489
   181. (0.00090) RY*( 2) C  14           s(  3.01%)p23.44( 70.54%)d 8.79( 26.45%)
                                            0.0000 -0.0247  0.1717 -0.0056  0.2062
                                            0.0068  0.5638  0.0081  0.5873  0.2556
                                           -0.2234 -0.2147  0.2305 -0.2236
   182. (0.00072) RY*( 3) C  14           s(  0.76%)p99.99( 92.15%)d 9.28(  7.09%)
                                            0.0000 -0.0036  0.0873  0.0206 -0.6978
                                            0.0103 -0.3979 -0.0110  0.5249  0.0215
                                           -0.1704 -0.1691 -0.0561  0.0980
   183. (0.00022) RY*( 4) C  14           s( 78.33%)p 0.17( 13.24%)d 0.11(  8.43%)
                                           -0.0000  0.0038  0.8850 -0.0067 -0.1085
                                            0.0011  0.0014  0.0099 -0.3471  0.1084
                                            0.0008 -0.1509  0.1827  0.1281
   184. (0.00013) RY*( 5) C  14           s(  0.31%)p18.93(  5.88%)d99.99( 93.81%)
                                            0.0000  0.0004  0.0557  0.0105 -0.1411
                                            0.0070 -0.1327 -0.0130  0.1447  0.0042
                                            0.4899  0.4686  0.5752 -0.3841
   185. (0.00005) RY*( 6) C  14           s(  1.11%)p 0.89(  0.99%)d88.04( 97.90%)
   186. (0.00002) RY*( 7) C  14           s(  7.17%)p 2.12( 15.21%)d10.82( 77.61%)
   187. (0.00002) RY*( 8) C  14           s(  0.25%)p44.96( 11.29%)d99.99( 88.46%)
   188. (0.00001) RY*( 9) C  14           s(  2.64%)p 0.96(  2.53%)d35.93( 94.83%)
   189. (0.00282) RY*( 1) C  15           s(  5.89%)p15.13( 89.12%)d 0.85(  4.99%)
                                           -0.0000  0.0209  0.2418  0.0137  0.1625
                                            0.0054  0.0830 -0.0312 -0.9256  0.0371
                                           -0.2170  0.0104  0.0347  0.0100
   190. (0.00160) RY*( 2) C  15           s( 11.44%)p 7.20( 82.38%)d 0.54(  6.18%)
                                            0.0000 -0.0085  0.3382 -0.0057 -0.6102
                                            0.0043 -0.6655  0.0053 -0.0922  0.1184
                                            0.0470  0.0716 -0.1964 -0.0427
   191. (0.00064) RY*( 3) C  15           s(  2.57%)p29.96( 77.05%)d 7.92( 20.38%)
                                            0.0000 -0.0235  0.1586 -0.0050 -0.5481
                                           -0.0135  0.6855 -0.0019  0.0069 -0.0953
                                           -0.0926 -0.0273 -0.4102 -0.1310
   192. (0.00026) RY*( 4) C  15           s( 71.31%)p 0.25( 17.89%)d 0.15( 10.81%)
                                            0.0000  0.0033  0.8444 -0.0061  0.3379
                                            0.0003  0.0567 -0.0035  0.2479 -0.0624
                                            0.1310 -0.2892 -0.0034 -0.0578
   193. (0.00013) RY*( 5) C  15           s(  5.96%)p 0.53(  3.13%)d15.26( 90.91%)
                                            0.0000 -0.0012  0.2440 -0.0030  0.0679
                                           -0.0048  0.1516  0.0006  0.0606  0.1056
                                            0.2021  0.8989  0.0603  0.2134
   194. (0.00005) RY*( 6) C  15           s(  0.00%)p 1.00(  2.22%)d44.04( 97.78%)
   195. (0.00006) RY*( 7) C  15           s(  0.78%)p27.42( 21.28%)d99.99( 77.94%)
   196. (0.00001) RY*( 8) C  15           s(  2.17%)p 3.06(  6.65%)d41.98( 91.18%)
   197. (0.00000) RY*( 9) C  15           s(  0.00%)p 1.00(  0.35%)d99.99( 99.65%)
   198. (0.00134) RY*( 1) O  16           s(  3.85%)p24.76( 95.43%)d 0.18(  0.71%)
                                           -0.0000  0.0017  0.1963  0.0075 -0.6726
                                            0.0081 -0.3858  0.0016 -0.5941  0.0573
                                           -0.0200  0.0165 -0.0196 -0.0525
   199. (0.00027) RY*( 2) O  16           s(  0.03%)p99.99( 97.50%)d87.50(  2.47%)
                                           -0.0000  0.0001  0.0168 -0.0070 -0.7074
                                            0.0052  0.4775  0.0051  0.4964  0.0644
                                           -0.0684  0.0420 -0.0229  0.1167
   200. (0.00008) RY*( 3) O  16           s( 83.79%)p 0.06(  4.94%)d 0.13( 11.26%)
   201. (0.00004) RY*( 4) O  16           s(  0.03%)p99.99( 83.56%)d99.99( 16.41%)
   202. (0.00000) RY*( 5) O  16           s(  0.19%)p 6.20(  1.18%)d99.99( 98.63%)
   203. (0.00000) RY*( 6) O  16           s(  5.48%)p 0.38(  2.06%)d16.89( 92.46%)
   204. (0.00000) RY*( 7) O  16           s(  2.29%)p 4.77( 10.93%)d37.83( 86.77%)
   205. (0.00000) RY*( 8) O  16           s(  2.68%)p 1.07(  2.86%)d35.19( 94.45%)
   206. (0.00000) RY*( 9) O  16           s(  1.61%)p 1.20(  1.92%)d60.10( 96.47%)
   207. (0.00117) RY*( 1) H  17           s( 88.67%)p 0.13( 11.33%)
                                            0.0172  0.9415 -0.1902  0.0050 -0.2777
   208. (0.00053) RY*( 2) H  17           s(  0.01%)p 1.00( 99.99%)
                                            0.0000  0.0081  0.7209 -0.5043 -0.4753
   209. (0.00035) RY*( 3) H  17           s(  8.76%)p10.42( 91.24%)
                                            0.0081  0.2958  0.2511 -0.4130  0.8239
   210. (0.00001) RY*( 4) H  17           s(  3.06%)p31.72( 96.94%)
   211. (0.00193) RY*( 1) H  18           s( 99.90%)p 0.00(  0.10%)
                                            0.0062  0.9995  0.0257 -0.0059  0.0161
   212. (0.00007) RY*( 2) H  18           s(  0.02%)p99.99( 99.98%)
   213. (0.00005) RY*( 3) H  18           s(  0.01%)p 1.00( 99.99%)
   214. (0.00002) RY*( 4) H  18           s(  0.17%)p99.99( 99.83%)
   215. (0.00134) RY*( 1) H  19           s( 98.39%)p 0.02(  1.61%)
                                            0.0053  0.9919  0.1250  0.0163  0.0155
   216. (0.00008) RY*( 2) H  19           s(  0.83%)p99.99( 99.17%)
   217. (0.00004) RY*( 3) H  19           s(  0.73%)p99.99( 99.27%)
   218. (0.00001) RY*( 4) H  19           s(  0.16%)p99.99( 99.84%)
   219. (0.00129) RY*( 1) H  20           s( 99.91%)p 0.00(  0.09%)
                                            0.0035  0.9995 -0.0250  0.0088 -0.0151
   220. (0.00008) RY*( 2) H  20           s(  0.05%)p99.99( 99.95%)
   221. (0.00006) RY*( 3) H  20           s(  0.00%)p 1.00(100.00%)
   222. (0.00002) RY*( 4) H  20           s(  0.15%)p99.99( 99.85%)
   223. (0.00082) RY*( 1) H  21           s( 98.64%)p 0.01(  1.36%)
                                            0.0044  0.9932 -0.0558 -0.0768  0.0674
   224. (0.00009) RY*( 2) H  21           s(  0.02%)p99.99( 99.98%)
   225. (0.00006) RY*( 3) H  21           s(  0.01%)p 1.00( 99.99%)
   226. (0.00002) RY*( 4) H  21           s(  1.41%)p69.79( 98.59%)
   227. (0.00081) RY*( 1) H  22           s( 98.63%)p 0.01(  1.37%)
                                            0.0044  0.9931 -0.0059 -0.0531 -0.1042
   228. (0.00009) RY*( 2) H  22           s(  0.01%)p99.99( 99.99%)
   229. (0.00006) RY*( 3) H  22           s(  0.01%)p 1.00( 99.99%)
   230. (0.00002) RY*( 4) H  22           s(  1.43%)p68.82( 98.57%)
   231. (0.00041) RY*( 1) H  23           s( 95.74%)p 0.04(  4.26%)
                                            0.0059  0.9785  0.1754 -0.1010  0.0401
   232. (0.00010) RY*( 2) H  23           s(  0.00%)p 1.00(100.00%)
   233. (0.00006) RY*( 3) H  23           s(  0.04%)p99.99( 99.96%)
   234. (0.00001) RY*( 4) H  23           s(  4.30%)p22.26( 95.70%)
   235. (0.00045) RY*( 1) H  24           s( 96.79%)p 0.03(  3.21%)
                                            0.0054  0.9838  0.1755 -0.0362  0.0014
   236. (0.00010) RY*( 2) H  24           s(  0.00%)p 1.00(100.00%)
   237. (0.00007) RY*( 3) H  24           s(  0.00%)p 1.00(100.00%)
   238. (0.00002) RY*( 4) H  24           s(  3.30%)p29.34( 96.70%)
   239. (0.00080) RY*( 1) H  25           s( 98.75%)p 0.01(  1.25%)
                                            0.0042  0.9937  0.0039 -0.0183 -0.1104
   240. (0.00009) RY*( 2) H  25           s(  0.01%)p 1.00( 99.99%)
   241. (0.00007) RY*( 3) H  25           s(  0.01%)p99.99( 99.99%)
   242. (0.00002) RY*( 4) H  25           s(  1.31%)p75.17( 98.69%)
   243. (0.00075) RY*( 1) H  26           s( 98.49%)p 0.02(  1.51%)
                                            0.0051  0.9924 -0.0430  0.1095  0.0356
   244. (0.00010) RY*( 2) H  26           s(  0.24%)p99.99( 99.76%)
   245. (0.00007) RY*( 3) H  26           s(  0.45%)p99.99( 99.55%)
   246. (0.00002) RY*( 4) H  26           s(  0.90%)p99.99( 99.10%)
   247. (0.00073) RY*( 1) H  27           s( 98.33%)p 0.02(  1.67%)
                                            0.0050  0.9916 -0.0318  0.1229 -0.0254
   248. (0.00010) RY*( 2) H  27           s(  0.32%)p99.99( 99.68%)
   249. (0.00007) RY*( 3) H  27           s(  0.47%)p99.99( 99.53%)
   250. (0.00002) RY*( 4) H  27           s(  0.97%)p99.99( 99.03%)
   251. (0.00084) RY*( 1) H  28           s( 98.79%)p 0.01(  1.21%)
                                            0.0042  0.9939 -0.0560 -0.0436  0.0840
   252. (0.00009) RY*( 2) H  28           s(  0.00%)p 1.00(100.00%)
   253. (0.00007) RY*( 3) H  28           s(  0.01%)p99.99( 99.99%)
   254. (0.00002) RY*( 4) H  28           s(  1.27%)p77.47( 98.73%)
   255. (0.00045) RY*( 1) H  29           s( 96.76%)p 0.03(  3.24%)
                                            0.0055  0.9837  0.1504 -0.0488  0.0859
   256. (0.00010) RY*( 2) H  29           s(  0.00%)p 1.00(100.00%)
   257. (0.00006) RY*( 3) H  29           s(  0.00%)p 1.00(100.00%)
   258. (0.00002) RY*( 4) H  29           s(  3.32%)p29.12( 96.68%)
   259. (0.00138) RY*( 1) H  30           s( 98.62%)p 0.01(  1.38%)
                                            0.0056  0.9931  0.1126 -0.0322  0.0086
   260. (0.00007) RY*( 2) H  30           s(  0.86%)p99.99( 99.14%)
   261. (0.00004) RY*( 3) H  30           s(  0.53%)p99.99( 99.47%)
   262. (0.00001) RY*( 4) H  30           s(  0.10%)p99.99( 99.90%)
   263. (0.00110) RY*( 1) H  31           s( 99.43%)p 0.01(  0.57%)
                                            0.0032  0.9972  0.0144 -0.0424 -0.0605
   264. (0.00008) RY*( 2) H  31           s(  0.06%)p99.99( 99.94%)
   265. (0.00005) RY*( 3) H  31           s(  0.52%)p99.99( 99.48%)
   266. (0.00001) RY*( 4) H  31           s(  0.09%)p99.99( 99.91%)
   267. (0.00129) RY*( 1) H  32           s( 99.73%)p 0.00(  0.27%)
                                            0.0056  0.9986  0.0355  0.0024  0.0381
   268. (0.00007) RY*( 2) H  32           s(  0.04%)p99.99( 99.96%)
   269. (0.00007) RY*( 3) H  32           s(  0.01%)p 1.00( 99.99%)
   270. (0.00002) RY*( 4) H  32           s(  0.32%)p99.99( 99.68%)
   271. (0.00075) RY*( 1) H  33           s( 99.41%)p 0.01(  0.59%)
                                            0.0043  0.9970 -0.0030  0.0756  0.0127
   272. (0.00007) RY*( 2) H  33           s(  0.08%)p99.99( 99.92%)
   273. (0.00007) RY*( 3) H  33           s(  0.01%)p99.99( 99.99%)
   274. (0.00002) RY*( 4) H  33           s(  0.59%)p99.99( 99.41%)
   275. (0.00096) RY*( 1) H  34           s( 99.78%)p 0.00(  0.22%)
                                            0.0023  0.9989 -0.0419 -0.0076  0.0195
   276. (0.00008) RY*( 2) H  34           s(  0.01%)p99.99( 99.99%)
   277. (0.00005) RY*( 3) H  34           s(  0.01%)p99.99( 99.99%)
   278. (0.00002) RY*( 4) H  34           s(  0.29%)p99.99( 99.71%)
   279. (0.00141) RY*( 1) H  35           s( 99.57%)p 0.00(  0.43%)
                                            0.0055  0.9979 -0.0242 -0.0311 -0.0520
   280. (0.00007) RY*( 2) H  35           s(  0.07%)p99.99( 99.93%)
   281. (0.00006) RY*( 3) H  35           s(  0.17%)p99.99( 99.83%)
   282. (0.00002) RY*( 4) H  35           s(  0.27%)p99.99( 99.73%)
   283. (0.04903) BD*( 1) O   1 - C   2  
                ( 30.64%)   0.5535* O   1 s( 35.75%)p 1.80( 64.18%)d 0.00(  0.07%)
                                            0.0000 -0.5979  0.0019 -0.4274 -0.0015
                                            0.0675 -0.0003 -0.6742 -0.0018  0.0037
                                           -0.0175  0.0107 -0.0021 -0.0159
                ( 69.36%)  -0.8329* C   2 s( 26.62%)p 2.74( 73.05%)d 0.01(  0.33%)
                                            0.0001 -0.5159  0.0107  0.4844  0.0323
                                           -0.0079  0.0052  0.7022  0.0394  0.0055
                                           -0.0443  0.0049 -0.0150 -0.0326
   284. (0.00547) BD*( 1) O   1 - H  17  
                ( 24.10%)   0.4910* O   1 s( 21.42%)p 3.67( 78.51%)d 0.00(  0.08%)
                                           -0.0002 -0.4626 -0.0127  0.5520  0.0224
                                            0.6804  0.0101  0.1278  0.0224 -0.0189
                                            0.0052  0.0074  0.0133  0.0130
                ( 75.90%)  -0.8712* H  17 s( 99.51%)p 0.00(  0.49%)
                                           -0.9975  0.0077 -0.0430 -0.0545 -0.0073
   285. (0.03318) BD*( 1) C   2 - C   3  
                ( 53.42%)   0.7309* C   2 s( 39.60%)p 1.52( 60.34%)d 0.00(  0.06%)
                                            0.0002  0.6286  0.0300  0.4932 -0.0073
                                            0.5857 -0.0277  0.1263  0.0155  0.0198
                                           -0.0013  0.0033 -0.0060 -0.0133
                ( 46.58%)  -0.6825* C   3 s( 25.92%)p 2.86( 74.02%)d 0.00(  0.06%)
                                            0.0003  0.5090  0.0110 -0.5355  0.0028
                                           -0.6597 -0.0079 -0.1338  0.0125  0.0193
                                            0.0040  0.0075 -0.0038 -0.0103
   286. (0.01134) BD*( 1) C   2 - O  16  
                ( 66.72%)   0.8168* C   2 s( 33.44%)p 1.98( 66.32%)d 0.01(  0.25%)
                                           -0.0001 -0.5772  0.0349  0.0747  0.0161
                                            0.6595  0.0553 -0.4672 -0.0334 -0.0063
                                            0.0065  0.0401  0.0276 -0.0003
                ( 33.28%)  -0.5769* O  16 s( 43.33%)p 1.31( 56.58%)d 0.00(  0.09%)
                                            0.0000 -0.6578  0.0239 -0.1057  0.0014
                                           -0.5721  0.0155  0.4764 -0.0135 -0.0041
                                            0.0046  0.0245  0.0151 -0.0030
   287. (0.10680) BD*( 2) C   2 - O  16  
                ( 68.82%)   0.8296* C   2 s(  0.05%)p99.99( 99.50%)d 8.36(  0.44%)
                                            0.0000 -0.0229  0.0025  0.7150 -0.0220
                                           -0.4663  0.0174 -0.5152  0.0139 -0.0346
                                            0.0329  0.0075 -0.0295 -0.0351
                ( 31.18%)  -0.5584* O  16 s(  0.05%)p99.99( 99.79%)d 2.96(  0.16%)
                                            0.0000 -0.0229  0.0007  0.7127 -0.0036
                                           -0.5071  0.0035 -0.4825  0.0028  0.0199
                                           -0.0193 -0.0027  0.0184  0.0209
   288. (0.01407) BD*( 1) C   3 - C   4  
                ( 49.50%)   0.7036* C   3 s( 25.44%)p 2.93( 74.50%)d 0.00(  0.06%)
                                           -0.0000 -0.5043 -0.0055 -0.5437 -0.0117
                                           -0.0828  0.0203  0.6649  0.0002 -0.0029
                                            0.0205  0.0025 -0.0062 -0.0106
                ( 50.50%)  -0.7106* C   4 s( 28.96%)p 2.45( 70.98%)d 0.00(  0.06%)
                                           -0.0004 -0.5382  0.0051  0.5246 -0.0086
                                            0.0782  0.0195 -0.6542 -0.0019 -0.0003
                                            0.0198  0.0000 -0.0066 -0.0112
   289. (0.01138) BD*( 1) C   3 - C  15  
                ( 47.58%)   0.6898* C   3 s( 26.90%)p 2.72( 73.06%)d 0.00(  0.03%)
                                           -0.0001 -0.5187  0.0000  0.4325  0.0108
                                           -0.7252  0.0147 -0.1301 -0.0189  0.0135
                                            0.0026 -0.0006  0.0061  0.0111
                ( 52.42%)  -0.7240* C  15 s( 26.41%)p 2.78( 73.54%)d 0.00(  0.05%)
                                           -0.0004 -0.5139 -0.0006 -0.4186  0.0080
                                            0.7378  0.0102  0.1244 -0.0154  0.0170
                                            0.0038 -0.0053  0.0076  0.0107
   290. (0.01001) BD*( 1) C   3 - H  18  
                ( 36.22%)   0.6018* C   3 s( 21.66%)p 3.61( 78.30%)d 0.00(  0.04%)
                                            0.0003 -0.4654  0.0071 -0.4792  0.0093
                                            0.1768  0.0070 -0.7225  0.0003  0.0040
                                           -0.0152  0.0070 -0.0047 -0.0080
                ( 63.78%)  -0.7986* H  18 s( 99.90%)p 0.00(  0.10%)
                                           -0.9995  0.0053  0.0139 -0.0094  0.0264
   291. (0.01465) BD*( 1) C   4 - N   5  
                ( 65.83%)   0.8114* C   4 s( 21.41%)p 3.66( 78.42%)d 0.01(  0.16%)
                                            0.0001  0.4622  0.0222  0.5467  0.0304
                                            0.6810  0.0228  0.1407 -0.0173  0.0330
                                            0.0081  0.0107 -0.0085 -0.0176
                ( 34.17%)  -0.5845* N   5 s( 33.06%)p 2.02( 66.91%)d 0.00(  0.02%)
                                            0.0002  0.5750 -0.0045 -0.4665 -0.0103
                                           -0.6563 -0.0060 -0.1436  0.0089  0.0121
                                           -0.0002 -0.0007 -0.0038 -0.0067
   292. (0.00618) BD*( 1) C   4 - H  19  
                ( 35.75%)   0.5979* C   4 s( 25.44%)p 2.93( 74.52%)d 0.00(  0.04%)
                                           -0.0001  0.5044  0.0027  0.4826 -0.0123
                                           -0.7066  0.0122 -0.1117 -0.0167 -0.0168
                                           -0.0015  0.0018 -0.0031 -0.0089
                ( 64.25%)  -0.8016* H  19 s( 99.89%)p 0.00(  0.11%)
                                            0.9995 -0.0038 -0.0167  0.0273  0.0060
   293. (0.00959) BD*( 1) C   4 - H  20  
                ( 37.16%)   0.6096* C   4 s( 24.13%)p 3.14( 75.82%)d 0.00(  0.05%)
                                           -0.0002  0.4912 -0.0061 -0.4359  0.0194
                                            0.1685 -0.0218 -0.7341 -0.0113 -0.0062
                                            0.0152 -0.0086  0.0029  0.0101
                ( 62.84%)  -0.7927* H  20 s( 99.89%)p 0.00(  0.11%)
                                            0.9995 -0.0026  0.0169 -0.0000  0.0277
   294. (0.04569) BD*( 1) N   5 - C   6  
                ( 34.15%)   0.5844* N   5 s( 34.16%)p 1.93( 65.81%)d 0.00(  0.03%)
                                            0.0000 -0.5843 -0.0122 -0.7742  0.0128
                                            0.0877 -0.0010 -0.2256 -0.0004  0.0032
                                           -0.0103  0.0027 -0.0148  0.0021
                ( 65.85%)  -0.8115* C   6 s( 32.98%)p 2.03( 66.84%)d 0.01(  0.18%)
                                            0.0001 -0.5742  0.0060  0.7825 -0.0021
                                           -0.0980  0.0016  0.2153  0.0102  0.0026
                                           -0.0185  0.0014 -0.0355  0.0149
   295. (0.01486) BD*( 1) N   5 - C  13  
                ( 33.57%)   0.5794* N   5 s( 31.72%)p 2.15( 68.26%)d 0.00(  0.02%)
                                           -0.0002 -0.5631  0.0075  0.3665  0.0071
                                           -0.7354 -0.0056 -0.0857 -0.0108  0.0094
                                            0.0033 -0.0059  0.0066  0.0051
                ( 66.43%)  -0.8151* C  13 s( 20.70%)p 3.82( 79.13%)d 0.01(  0.17%)
                                           -0.0001 -0.4547 -0.0152 -0.4146 -0.0267
                                            0.7775  0.0246  0.1134  0.0257  0.0286
                                            0.0036 -0.0064  0.0211  0.0199
   296. (0.04503) BD*( 1) C   6 - O   7  
                ( 68.49%)   0.8276* C   6 s( 30.93%)p 2.22( 68.77%)d 0.01(  0.30%)
                                            0.0002 -0.5560 -0.0147 -0.3172  0.0114
                                            0.7653  0.0266  0.0231  0.0061  0.0258
                                            0.0027 -0.0040  0.0402  0.0254
                ( 31.51%)  -0.5613* O   7 s( 31.37%)p 2.19( 68.56%)d 0.00(  0.07%)
                                           -0.0000 -0.5599 -0.0137  0.2611  0.0075
                                           -0.7853 -0.0086 -0.0264  0.0014  0.0068
                                            0.0010 -0.0041  0.0215  0.0124
   297. (0.15631) BD*( 1) C   6 - O  12  
                ( 72.50%)   0.8514* C   6 s(  3.74%)p25.62( 95.79%)d 0.13(  0.48%)
                                           -0.0000  0.1934  0.0016 -0.1169  0.0174
                                            0.0621  0.0171  0.9693 -0.0144 -0.0096
                                            0.0315  0.0551 -0.0052  0.0245
                ( 27.50%)  -0.5245* O  12 s(  4.13%)p23.19( 95.73%)d 0.03(  0.14%)
                                           -0.0000  0.2031 -0.0063 -0.3951 -0.0055
                                           -0.3297 -0.0054  0.8321  0.0017  0.0182
                                           -0.0152 -0.0211 -0.0003 -0.0199
   298. (0.02735) BD*( 2) C   6 - O  12  
                ( 66.58%)   0.8160* C   6 s( 32.20%)p 2.10( 67.55%)d 0.01(  0.25%)
                                           -0.0002  0.5673 -0.0129  0.5195  0.0278
                                            0.6282  0.0390 -0.0907  0.0209  0.0402
                                            0.0021  0.0002 -0.0125 -0.0270
                ( 33.42%)  -0.5781* O  12 s( 36.75%)p 1.72( 63.16%)d 0.00(  0.09%)
                                           -0.0000  0.6058 -0.0208 -0.3402 -0.0122
                                           -0.5055 -0.0155 -0.5098 -0.0075  0.0192
                                            0.0128  0.0190 -0.0065 -0.0034
   299. (0.03690) BD*( 1) O   7 - C   8  
                ( 27.04%)   0.5200* O   7 s( 36.70%)p 1.72( 63.26%)d 0.00(  0.04%)
                                           -0.0001 -0.6058  0.0050 -0.7472  0.0095
                                            0.1897  0.0049 -0.1953  0.0030 -0.0028
                                           -0.0104 -0.0013 -0.0153  0.0085
                ( 72.96%)  -0.8541* C   8 s( 15.83%)p 5.30( 83.85%)d 0.02(  0.32%)
                                            0.0003 -0.3977 -0.0093  0.8433  0.0207
                                           -0.2868  0.0186  0.2102  0.0090  0.0272
                                           -0.0212  0.0067 -0.0378  0.0239
   300. (0.01161) BD*( 1) C   8 - C   9  
                ( 47.92%)   0.6922* C   8 s( 27.25%)p 2.67( 72.70%)d 0.00(  0.05%)
                                            0.0000 -0.5219 -0.0102  0.0104  0.0148
                                            0.8435 -0.0075  0.1231  0.0035 -0.0045
                                           -0.0005 -0.0065  0.0187  0.0098
                ( 52.08%)  -0.7217* C   9 s( 29.79%)p 2.35( 70.16%)d 0.00(  0.05%)
                                           -0.0007 -0.5458 -0.0028  0.0017  0.0087
                                           -0.8293 -0.0036 -0.1173  0.0022  0.0012
                                           -0.0000 -0.0050  0.0186  0.0107
   301. (0.01387) BD*( 1) C   8 - C  10  
                ( 48.23%)   0.6945* C   8 s( 28.50%)p 2.51( 71.45%)d 0.00(  0.05%)
                                           -0.0001 -0.5338  0.0071 -0.5201 -0.0041
                                           -0.4012  0.0049  0.5319  0.0048 -0.0109
                                            0.0143  0.0121 -0.0013 -0.0034
                ( 51.77%)  -0.7195* C  10 s( 29.11%)p 2.43( 70.84%)d 0.00(  0.05%)
                                           -0.0005 -0.5396  0.0007  0.5562  0.0042
                                            0.3659 -0.0023 -0.5149  0.0011 -0.0105
                                            0.0157  0.0100 -0.0057 -0.0010
   302. (0.01395) BD*( 1) C   8 - C  11  
                ( 48.29%)   0.6949* C   8 s( 28.42%)p 2.52( 71.53%)d 0.00(  0.05%)
                                           -0.0001 -0.5330  0.0070 -0.1200 -0.0015
                                           -0.2097  0.0061 -0.8105 -0.0049 -0.0011
                                           -0.0030 -0.0096  0.0014 -0.0196
                ( 51.71%)  -0.7191* C  11 s( 29.15%)p 2.43( 70.80%)d 0.00(  0.05%)
                                           -0.0005 -0.5399  0.0009  0.1622  0.0044
                                            0.1771 -0.0024  0.8064  0.0005 -0.0012
                                           -0.0079 -0.0072 -0.0004 -0.0194
   303. (0.00302) BD*( 1) C   9 - H  21  
                ( 38.61%)   0.6214* C   9 s( 23.29%)p 3.29( 76.67%)d 0.00(  0.04%)
                                            0.0001 -0.4826 -0.0008  0.5943 -0.0074
                                            0.3907  0.0178 -0.5103  0.0112 -0.0091
                                            0.0145  0.0086 -0.0063 -0.0010
                ( 61.39%)  -0.7835* H  21 s( 99.92%)p 0.00(  0.08%)
                                           -0.9996  0.0011 -0.0186 -0.0147  0.0161
   304. (0.00301) BD*( 1) C   9 - H  22  
                ( 38.55%)   0.6209* C   9 s( 23.31%)p 3.29( 76.65%)d 0.00(  0.04%)
                                           -0.0001  0.4828  0.0008 -0.1892  0.0016
                                           -0.2003 -0.0204 -0.8307  0.0085  0.0009
                                            0.0075  0.0056  0.0010  0.0178
                ( 61.45%)  -0.7839* H  22 s( 99.92%)p 0.00(  0.08%)
                                            0.9996 -0.0011  0.0056  0.0085  0.0268
   305. (0.00217) BD*( 1) C   9 - H  23  
                ( 38.05%)   0.6168* C   9 s( 23.53%)p 3.25( 76.43%)d 0.00(  0.04%)
                                            0.0001 -0.4851  0.0012 -0.7813  0.0067
                                            0.3440  0.0215 -0.1872  0.0052  0.0099
                                           -0.0074  0.0026 -0.0129  0.0082
                ( 61.95%)  -0.7871* H  23 s( 99.91%)p 0.00(  0.09%)
                                           -0.9996 -0.0001  0.0252 -0.0137  0.0056
   306. (0.00257) BD*( 1) C  10 - H  24  
                ( 37.88%)   0.6155* C  10 s( 23.72%)p 3.21( 76.24%)d 0.00(  0.04%)
                                            0.0002 -0.4870 -0.0015 -0.8068 -0.0084
                                            0.2974 -0.0136 -0.1501  0.0151  0.0119
                                           -0.0069  0.0031 -0.0109  0.0082
                ( 62.12%)  -0.7882* H  24 s( 99.91%)p 0.00(  0.09%)
                                           -0.9996  0.0002  0.0278 -0.0084  0.0032
   307. (0.00296) BD*( 1) C  10 - H  25  
                ( 38.60%)   0.6213* C  10 s( 23.03%)p 3.34( 76.93%)d 0.00(  0.04%)
                                           -0.0001  0.4799  0.0006 -0.1973  0.0180
                                           -0.1709  0.0116 -0.8370 -0.0055  0.0014
                                            0.0093  0.0079  0.0008  0.0161
                ( 61.40%)  -0.7836* H  25 s( 99.92%)p 0.00(  0.08%)
                                            0.9996 -0.0011  0.0043  0.0050  0.0279
   308. (0.00383) BD*( 1) C  10 - H  26  
                ( 37.90%)   0.6157* C  10 s( 24.05%)p 3.16( 75.91%)d 0.00(  0.04%)
                                            0.0001 -0.4904 -0.0008 -0.0029 -0.0171
                                           -0.8647  0.0010 -0.1043  0.0148  0.0021
                                           -0.0002 -0.0058  0.0164  0.0095
                ( 62.10%)  -0.7880* H  26 s( 99.91%)p 0.00(  0.09%)
                                           -0.9996  0.0019  0.0014  0.0293  0.0033
   309. (0.00386) BD*( 1) C  11 - H  27  
                ( 37.92%)   0.6158* C  11 s( 24.04%)p 3.16( 75.92%)d 0.00(  0.04%)
                                            0.0001 -0.4903 -0.0008  0.0102 -0.0068
                                           -0.8595  0.0061 -0.1413 -0.0204  0.0013
                                           -0.0000 -0.0031  0.0166  0.0102
                ( 62.08%)  -0.7879* H  27 s( 99.91%)p 0.00(  0.09%)
                                           -0.9996  0.0016  0.0007  0.0289  0.0054
   310. (0.00301) BD*( 1) C  11 - H  28  
                ( 38.76%)   0.6226* C  11 s( 22.98%)p 3.35( 76.98%)d 0.00(  0.04%)
                                            0.0001 -0.4794 -0.0006  0.6017 -0.0114
                                            0.3668 -0.0079 -0.5222 -0.0173 -0.0107
                                            0.0135  0.0091 -0.0058  0.0018
                ( 61.24%)  -0.7826* H  28 s( 99.92%)p 0.00(  0.08%)
                                           -0.9996  0.0011 -0.0179 -0.0120  0.0187
   311. (0.00258) BD*( 1) C  11 - H  29  
                ( 37.84%)   0.6152* C  11 s( 23.74%)p 3.21( 76.22%)d 0.00(  0.04%)
                                            0.0002 -0.4873 -0.0016 -0.7817  0.0023
                                            0.3078 -0.0087 -0.2365 -0.0200  0.0119
                                           -0.0059  0.0026 -0.0113  0.0086
                ( 62.16%)  -0.7884* H  29 s( 99.91%)p 0.00(  0.09%)
                                           -0.9996  0.0003  0.0257 -0.0094  0.0102
   312. (0.00930) BD*( 1) C  13 - C  14  
                ( 49.14%)   0.7010* C  13 s( 29.85%)p 2.35( 70.10%)d 0.00(  0.05%)
                                           -0.0002 -0.5464  0.0020  0.5316 -0.0032
                                            0.0596 -0.0331 -0.6431 -0.0084 -0.0049
                                            0.0189  0.0060 -0.0063 -0.0085
                ( 50.86%)  -0.7131* C  14 s( 26.46%)p 2.78( 73.48%)d 0.00(  0.07%)
                                           -0.0002 -0.5143 -0.0055 -0.5518 -0.0110
                                           -0.0483 -0.0286  0.6534  0.0051  0.0003
                                            0.0220 -0.0011 -0.0087 -0.0099
   313. (0.00661) BD*( 1) C  13 - H  30  
                ( 35.78%)   0.5981* C  13 s( 25.47%)p 2.92( 74.49%)d 0.00(  0.04%)
                                            0.0001 -0.5047 -0.0028 -0.6070  0.0204
                                           -0.5993  0.0009 -0.1290  0.0159 -0.0165
                                           -0.0047 -0.0029 -0.0045  0.0081
                ( 64.22%)  -0.8014* H  30 s( 99.89%)p 0.00(  0.11%)
                                           -0.9994  0.0041  0.0209  0.0251  0.0041
   314. (0.00940) BD*( 1) C  13 - H  31  
                ( 37.79%)   0.6147* C  13 s( 23.94%)p 3.18( 76.01%)d 0.00(  0.05%)
                                           -0.0002  0.4892 -0.0060 -0.4170  0.0204
                                            0.1717  0.0225 -0.7455  0.0013 -0.0004
                                            0.0161 -0.0026  0.0044  0.0139
                ( 62.21%)  -0.7888* H  31 s( 99.90%)p 0.00(  0.10%)
                                            0.9995 -0.0024  0.0142 -0.0124  0.0259
   315. (0.00718) BD*( 1) C  14 - C  15  
                ( 49.83%)   0.7059* C  14 s( 27.77%)p 2.60( 72.18%)d 0.00(  0.04%)
                                           -0.0003 -0.5270 -0.0005  0.5387  0.0250
                                            0.6502 -0.0140  0.0884 -0.0164 -0.0160
                                           -0.0030 -0.0066  0.0060  0.0093
                ( 50.17%)  -0.7083* C  15 s( 27.72%)p 2.61( 72.23%)d 0.00(  0.05%)
                                           -0.0002 -0.5265 -0.0047 -0.5338  0.0213
                                           -0.6533 -0.0174 -0.0972 -0.0196 -0.0185
                                           -0.0016 -0.0022  0.0002  0.0112
   316. (0.00791) BD*( 1) C  14 - H  32  
                ( 37.72%)   0.6142* C  14 s( 22.18%)p 3.51( 77.77%)d 0.00(  0.04%)
                                            0.0002 -0.4709  0.0085 -0.4555  0.0132
                                            0.0965 -0.0231 -0.7485 -0.0072  0.0040
                                           -0.0167  0.0048 -0.0060 -0.0088
                ( 62.28%)  -0.7892* H  32 s( 99.91%)p 0.00(  0.09%)
                                           -0.9995  0.0041  0.0131  0.0009  0.0276
   317. (0.00493) BD*( 1) C  14 - H  33  
                ( 36.51%)   0.6042* C  14 s( 23.48%)p 3.26( 76.48%)d 0.00(  0.04%)
                                            0.0001 -0.4845 -0.0048  0.4432 -0.0105
                                           -0.7511  0.0083 -0.0621 -0.0150  0.0141
                                            0.0002  0.0010  0.0086  0.0093
                ( 63.49%)  -0.7968* H  33 s( 99.91%)p 0.00(  0.09%)
                                           -0.9995  0.0022 -0.0150  0.0262  0.0050
   318. (0.00567) BD*( 1) C  15 - H  34  
                ( 36.96%)   0.6079* C  15 s( 23.48%)p 3.26( 76.48%)d 0.00(  0.04%)
                                           -0.0001  0.4846  0.0056 -0.5153 -0.0059
                                           -0.0738  0.0106  0.7024 -0.0153  0.0024
                                           -0.0158 -0.0032  0.0051  0.0102
                ( 63.04%)  -0.7940* H  34 s( 99.90%)p 0.00(  0.10%)
                                            0.9995 -0.0010  0.0197  0.0011 -0.0239
   319. (0.00800) BD*( 1) C  15 - H  35  
                ( 37.72%)   0.6142* C  15 s( 22.27%)p 3.49( 77.69%)d 0.00(  0.04%)
                                           -0.0002  0.4718 -0.0088 -0.5230 -0.0215
                                            0.1491  0.0048 -0.6931  0.0179 -0.0025
                                            0.0159 -0.0042  0.0047  0.0116
                ( 62.28%)  -0.7892* H  35 s( 99.91%)p 0.00(  0.09%)
                                            0.9995 -0.0041  0.0218 -0.0049  0.0209


 NHO Directionality and "Bond Bending" (deviations from line of nuclear centers)

         [Thresholds for printing:  angular deviation  >  1.0 degree]
                                    hybrid p-character > 25.0%
                                    orbital occupancy  >  0.10e

                                Line of Centers        Hybrid 1              Hybrid 2
                                ---------------  -------------------   ------------------
                NBO               Theta   Phi    Theta   Phi    Dev    Theta   Phi    Dev
 ========================================================================================
     1. BD (   1) O   1 - C   2    32.4  350.2     --     --    --     145.1  179.7   5.8
     2. BD (   1) O   1 - H  17    93.2  233.8    99.5  230.2   7.2      --     --    --
     3. BD (   1) C   2 - C   3    82.1   51.2    79.1   49.0   3.7      --     --    --
     4. BD (   1) C   2 - O  16    52.2  262.4    55.2  262.8   3.1    129.3   79.4   2.7
     5. BD (   2) C   2 - O  16    52.2  262.4    58.7  147.1  88.3     61.1  144.6  88.5
     6. BD (   1) C   3 - C   4   140.0    9.5   140.0    6.4   2.0     38.7  190.7   1.5
     7. BD (   1) C   3 - C  15    81.5  120.2    79.9  122.0   2.3     97.3  298.8   1.9
     9. BD (   1) C   4 - N   5    80.8   52.0    82.3   50.6   1.9     99.4  234.3   2.3
    10. BD (   1) C   4 - H  19    97.5  303.5    98.7  304.1   1.4      --     --    --
    11. BD (   1) C   4 - H  20   146.7  162.8   149.4  160.6   2.9      --     --    --
    12. BD (   1) N   5 - C   6    73.5  354.9    73.6  353.5   1.3    106.0  173.0   1.9
    13. BD (   1) N   5 - C  13    82.9  117.9    83.4  116.8   1.2     98.6  298.8   1.8
    14. BD (   1) C   6 - O   7    92.5  287.8    92.0  291.1   3.4     88.3  108.7   1.2
    15. BD (   1) C   6 - O  12    73.7   53.8     7.6  141.5  73.5     32.1  219.9  75.2
    16. BD (   2) C   6 - O  12    73.7   53.8    94.6   50.6  21.2    129.4  235.9  23.2
    17. BD (   1) O   7 - C   8    76.1  344.4     --     --    --     103.6  162.8   1.6
    18. BD (   1) C   8 - C   9    98.1  269.8    98.6  268.3   1.6      --     --    --
    19. BD (   1) C   8 - C  10   128.1   34.4   129.2   37.1   2.4     52.4  213.0   1.2
    20. BD (   1) C   8 - C  11    16.5   50.7    16.2   59.2   2.4    163.3  226.4   1.3
    21. BD (   1) C   9 - H  21    54.1  212.6    55.1  214.8   2.1      --     --    --
    22. BD (   1) C   9 - H  22   162.1  225.0   160.6  229.6   2.1      --     --    --
    23. BD (   1) C   9 - H  23    77.5  336.9    78.0  334.7   2.2      --     --    --
    24. BD (   1) C  10 - H  24    79.9  339.4    81.1  340.8   1.9      --     --    --
    25. BD (   1) C  10 - H  25   162.0  221.1   164.1  221.6   2.1      --     --    --
    26. BD (   1) C  10 - H  26    82.5   90.3    84.1   88.7   2.2      --     --    --
    27. BD (   1) C  11 - H  27    81.5   90.7    79.3   90.2   2.2      --     --    --
    28. BD (   1) C  11 - H  28    54.1  211.7    52.0  211.3   2.1      --     --    --
    29. BD (   1) C  11 - H  29    74.7  338.3    72.9  339.0   1.9      --     --    --
    30. BD (   1) C  13 - C  14    40.2  184.5    39.1  182.9   1.5    139.2    7.8   2.2
    31. BD (   1) C  13 - H  30    81.3   45.1    82.3   45.6   1.2      --     --    --
    32. BD (   1) C  13 - H  31   147.5  155.7   149.3  153.9   2.1      --     --    --
    33. BD (   1) C  14 - C  15    96.3  230.5    94.8  228.5   2.5     82.1   52.6   2.6
    34. BD (   1) C  14 - H  32    32.0  348.3    30.7  350.6   1.8      --     --    --
    35. BD (   1) C  14 - H  33    85.8  120.6    84.9  120.2   1.0      --     --    --
    37. BD (   1) C  15 - H  35   141.9  164.8   140.0  164.2   1.9      --     --    --
    54. LP (   1) O   1             --     --    134.3   90.3   --       --     --    --
    55. LP (   2) O   1             --     --     59.9  145.8   --       --     --    --
    56. LP (   1) N   5             --     --    164.5   32.4   --       --     --    --
    57. LP (   1) O   7             --     --    107.0  227.2   --       --     --    --
    58. LP (   2) O   7             --     --     18.1  204.5   --       --     --    --
    59. LP (   1) O  12             --     --     73.6   53.9   --       --     --    --
    60. LP (   2) O  12             --     --     83.3  321.0   --       --     --    --
    61. LP (   1) O  16             --     --     51.3  263.3   --       --     --    --
    62. LP (   2) O  16             --     --    127.4  209.6   --       --     --    --
   287. BD*(   2) C   2 - O  16    52.2  262.4    58.7  147.1  88.3     61.1  144.6  88.5
   297. BD*(   1) C   6 - O  12    73.7   53.8     7.6  141.5  73.5     32.1  219.9  75.2


 Second Order Perturbation Theory Analysis of Fock Matrix in NBO Basis

     Threshold for printing:   0.25 kcal/mol
                                                                              E(2)  E(j)-E(i) F(i,j)
         Donor NBO (i)                     Acceptor NBO (j)                 kcal/mol   a.u.    a.u. 
 ===================================================================================================

 within unit  1
   1. BD (   1) O   1 - C   2        / 81. RY*(   1) C   3                    0.40    1.92    0.035
   1. BD (   1) O   1 - C   2        /290. BD*(   1) C   3 - H  18            0.54    1.37    0.035
   2. BD (   1) O   1 - H  17        / 72. RY*(   1) C   2                    0.53    1.35    0.034
   2. BD (   1) O   1 - H  17        / 73. RY*(   2) C   2                    0.33    2.04    0.033
   2. BD (   1) O   1 - H  17        /285. BD*(   1) C   2 - C   3            2.63    1.11    0.069
   2. BD (   1) O   1 - H  17        /286. BD*(   1) C   2 - O  16            0.58    1.34    0.035
   3. BD (   1) C   2 - C   3        / 63. RY*(   1) O   1                    0.30    2.11    0.032
   3. BD (   1) C   2 - C   3        / 91. RY*(   2) C   4                    0.51    1.39    0.034
   3. BD (   1) C   2 - C   3        /190. RY*(   2) C  15                    0.63    1.45    0.038
   3. BD (   1) C   2 - C   3        /198. RY*(   1) O  16                    0.89    1.84    0.051
   3. BD (   1) C   2 - C   3        /284. BD*(   1) O   1 - H  17            1.42    1.08    0.050
   3. BD (   1) C   2 - C   3        /286. BD*(   1) C   2 - O  16            0.73    1.28    0.039
   3. BD (   1) C   2 - C   3        /288. BD*(   1) C   3 - C   4            0.60    1.00    0.031
   3. BD (   1) C   2 - C   3        /289. BD*(   1) C   3 - C  15            0.81    1.02    0.036
   3. BD (   1) C   2 - C   3        /290. BD*(   1) C   3 - H  18            0.28    1.11    0.022
   3. BD (   1) C   2 - C   3        /291. BD*(   1) C   4 - N   5            1.41    0.95    0.046
   3. BD (   1) C   2 - C   3        /315. BD*(   1) C  14 - C  15            1.08    1.04    0.043
   4. BD (   1) C   2 - O  16        / 72. RY*(   1) C   2                    0.96    1.71    0.051
   4. BD (   1) C   2 - O  16        / 81. RY*(   1) C   3                    0.46    2.08    0.039
   4. BD (   1) C   2 - O  16        /285. BD*(   1) C   2 - C   3            1.05    1.47    0.051
   5. BD (   2) C   2 - O  16        / 64. RY*(   2) O   1                    0.30    1.48    0.027
   5. BD (   2) C   2 - O  16        /287. BD*(   2) C   2 - O  16            0.35    0.40    0.016
   5. BD (   2) C   2 - O  16        /288. BD*(   1) C   3 - C   4            0.81    0.72    0.031
   5. BD (   2) C   2 - O  16        /289. BD*(   1) C   3 - C  15            0.77    0.75    0.030
   6. BD (   1) C   3 - C   4        / 75. RY*(   4) C   2                    0.33    1.51    0.028
   6. BD (   1) C   3 - C   4        / 99. RY*(   1) N   5                    0.52    1.66    0.037
   6. BD (   1) C   3 - C   4        /189. RY*(   1) C  15                    0.65    1.63    0.041
   6. BD (   1) C   3 - C   4        /285. BD*(   1) C   2 - C   3            0.45    1.02    0.027
   6. BD (   1) C   3 - C   4        /286. BD*(   1) C   2 - O  16            0.97    1.25    0.044
   6. BD (   1) C   3 - C   4        /287. BD*(   2) C   2 - O  16            1.18    0.65    0.037
   6. BD (   1) C   3 - C   4        /289. BD*(   1) C   3 - C  15            0.62    1.00    0.032
   6. BD (   1) C   3 - C   4        /290. BD*(   1) C   3 - H  18            0.30    1.08    0.023
   6. BD (   1) C   3 - C   4        /292. BD*(   1) C   4 - H  19            0.36    1.09    0.025
   6. BD (   1) C   3 - C   4        /294. BD*(   1) N   5 - C   6            0.62    1.04    0.033
   6. BD (   1) C   3 - C   4        /318. BD*(   1) C  15 - H  34            0.89    1.10    0.040
   7. BD (   1) C   3 - C  15        / 75. RY*(   4) C   2                    0.46    1.47    0.033
   7. BD (   1) C   3 - C  15        / 90. RY*(   1) C   4                    0.46    1.59    0.034
   7. BD (   1) C   3 - C  15        /180. RY*(   1) C  14                    0.57    1.58    0.038
   7. BD (   1) C   3 - C  15        /285. BD*(   1) C   2 - C   3            0.56    0.99    0.030
   7. BD (   1) C   3 - C  15        /286. BD*(   1) C   2 - O  16            0.96    1.22    0.043
   7. BD (   1) C   3 - C  15        /287. BD*(   2) C   2 - O  16            1.44    0.62    0.040
   7. BD (   1) C   3 - C  15        /288. BD*(   1) C   3 - C   4            0.55    0.94    0.029
   7. BD (   1) C   3 - C  15        /290. BD*(   1) C   3 - H  18            0.44    1.05    0.027
   7. BD (   1) C   3 - C  15        /292. BD*(   1) C   4 - H  19            0.96    1.06    0.040
   7. BD (   1) C   3 - C  15        /315. BD*(   1) C  14 - C  15            0.37    0.99    0.024
   7. BD (   1) C   3 - C  15        /317. BD*(   1) C  14 - H  33            0.86    1.07    0.039
   7. BD (   1) C   3 - C  15        /318. BD*(   1) C  15 - H  34            0.25    1.07    0.021
   8. BD (   1) C   3 - H  18        / 72. RY*(   1) C   2                    0.26    1.12    0.021
   8. BD (   1) C   3 - H  18        / 90. RY*(   1) C   4                    0.27    1.49    0.026
   8. BD (   1) C   3 - H  18        /283. BD*(   1) O   1 - C   2            2.47    0.86    0.059
   8. BD (   1) C   3 - H  18        /289. BD*(   1) C   3 - C  15            0.29    0.86    0.020
   8. BD (   1) C   3 - H  18        /293. BD*(   1) C   4 - H  20            1.52    0.92    0.047
   8. BD (   1) C   3 - H  18        /319. BD*(   1) C  15 - H  35            1.41    0.95    0.046
   9. BD (   1) C   4 - N   5        / 82. RY*(   2) C   3                    0.30    1.70    0.029
   9. BD (   1) C   4 - N   5        /111. RY*(   4) C   6                    0.25    2.08    0.029
   9. BD (   1) C   4 - N   5        /171. RY*(   1) C  13                    0.51    1.76    0.038
   9. BD (   1) C   4 - N   5        /285. BD*(   1) C   2 - C   3            0.71    1.19    0.037
   9. BD (   1) C   4 - N   5        /294. BD*(   1) N   5 - C   6            0.67    1.20    0.037
   9. BD (   1) C   4 - N   5        /295. BD*(   1) N   5 - C  13            0.81    1.09    0.038
   9. BD (   1) C   4 - N   5        /298. BD*(   2) C   6 - O  12            1.66    1.32    0.060
   9. BD (   1) C   4 - N   5        /313. BD*(   1) C  13 - H  30            0.51    1.26    0.032
  10. BD (   1) C   4 - H  19        / 81. RY*(   1) C   3                    0.35    1.52    0.029
  10. BD (   1) C   4 - H  19        /288. BD*(   1) C   3 - C   4            0.31    0.87    0.021
  10. BD (   1) C   4 - H  19        /289. BD*(   1) C   3 - C  15            1.51    0.89    0.046
  10. BD (   1) C   4 - H  19        /295. BD*(   1) N   5 - C  13            1.78    0.82    0.048
  11. BD (   1) C   4 - H  20        / 83. RY*(   3) C   3                    0.31    1.30    0.026
  11. BD (   1) C   4 - H  20        /290. BD*(   1) C   3 - H  18            1.44    0.98    0.047
  11. BD (   1) C   4 - H  20        /294. BD*(   1) N   5 - C   6            1.42    0.93    0.047
  12. BD (   1) N   5 - C   6        / 90. RY*(   1) C   4                    0.59    1.88    0.042
  12. BD (   1) N   5 - C   6        /171. RY*(   1) C  13                    0.58    1.84    0.042
  12. BD (   1) N   5 - C   6        /291. BD*(   1) C   4 - N   5            0.95    1.18    0.042
  12. BD (   1) N   5 - C   6        /295. BD*(   1) N   5 - C  13            0.84    1.18    0.040
  12. BD (   1) N   5 - C   6        /298. BD*(   2) C   6 - O  12            0.36    1.41    0.029
  12. BD (   1) N   5 - C   6        /299. BD*(   1) O   7 - C   8            1.14    1.15    0.046
  13. BD (   1) N   5 - C  13        / 90. RY*(   1) C   4                    0.62    1.78    0.042
  13. BD (   1) N   5 - C  13        /108. RY*(   1) C   6                    0.71    1.39    0.040
  13. BD (   1) N   5 - C  13        /180. RY*(   1) C  14                    0.34    1.77    0.031
  13. BD (   1) N   5 - C  13        /291. BD*(   1) C   4 - N   5            0.80    1.08    0.037
  13. BD (   1) N   5 - C  13        /292. BD*(   1) C   4 - H  19            0.64    1.24    0.036
  13. BD (   1) N   5 - C  13        /294. BD*(   1) N   5 - C   6            0.88    1.19    0.042
  13. BD (   1) N   5 - C  13        /296. BD*(   1) C   6 - O   7            1.67    1.15    0.056
  13. BD (   1) N   5 - C  13        /317. BD*(   1) C  14 - H  33            0.58    1.25    0.034
  14. BD (   1) C   6 - O   7        /126. RY*(   1) C   8                    1.06    1.73    0.054
  14. BD (   1) C   6 - O   7        /295. BD*(   1) N   5 - C  13            1.24    1.22    0.049
  14. BD (   1) C   6 - O   7        /298. BD*(   2) C   6 - O  12            0.29    1.44    0.026
  14. BD (   1) C   6 - O   7        /299. BD*(   1) O   7 - C   8            0.26    1.19    0.023
  14. BD (   1) C   6 - O   7        /300. BD*(   1) C   8 - C   9            0.31    1.35    0.026
  15. BD (   1) C   6 - O  12        /297. BD*(   1) C   6 - O  12            1.24    0.52    0.035
  16. BD (   2) C   6 - O  12        /108. RY*(   1) C   6                    0.69    1.63    0.042
  16. BD (   2) C   6 - O  12        /291. BD*(   1) C   4 - N   5            0.98    1.32    0.046
  16. BD (   2) C   6 - O  12        /294. BD*(   1) N   5 - C   6            0.70    1.42    0.041
  16. BD (   2) C   6 - O  12        /299. BD*(   1) O   7 - C   8            0.33    1.29    0.026
  17. BD (   1) O   7 - C   8        /108. RY*(   1) C   6                    0.79    1.43    0.043
  17. BD (   1) O   7 - C   8        /294. BD*(   1) N   5 - C   6            1.42    1.22    0.054
  17. BD (   1) O   7 - C   8        /305. BD*(   1) C   9 - H  23            0.72    1.32    0.039
  17. BD (   1) O   7 - C   8        /306. BD*(   1) C  10 - H  24            0.52    1.32    0.033
  17. BD (   1) O   7 - C   8        /311. BD*(   1) C  11 - H  29            0.52    1.32    0.033
  18. BD (   1) C   8 - C   9        /117. RY*(   1) O   7                    0.63    1.90    0.044
  18. BD (   1) C   8 - C   9        /144. RY*(   1) C  10                    0.55    1.38    0.035
  18. BD (   1) C   8 - C   9        /153. RY*(   1) C  11                    0.54    1.38    0.035
  18. BD (   1) C   8 - C   9        /296. BD*(   1) C   6 - O   7            1.45    0.93    0.047
  18. BD (   1) C   8 - C   9        /301. BD*(   1) C   8 - C  10            0.81    0.99    0.036
  18. BD (   1) C   8 - C   9        /302. BD*(   1) C   8 - C  11            0.81    0.99    0.036
  18. BD (   1) C   8 - C   9        /303. BD*(   1) C   9 - H  21            0.27    1.07    0.021
  18. BD (   1) C   8 - C   9        /304. BD*(   1) C   9 - H  22            0.27    1.07    0.021
  18. BD (   1) C   8 - C   9        /308. BD*(   1) C  10 - H  26            0.95    1.08    0.041
  18. BD (   1) C   8 - C   9        /309. BD*(   1) C  11 - H  27            0.95    1.08    0.041
  19. BD (   1) C   8 - C  10        /118. RY*(   2) O   7                    0.31    1.79    0.030
  19. BD (   1) C   8 - C  10        /135. RY*(   1) C   9                    0.51    1.38    0.034
  19. BD (   1) C   8 - C  10        /153. RY*(   1) C  11                    0.49    1.39    0.033
  19. BD (   1) C   8 - C  10        /154. RY*(   2) C  11                    0.25    1.40    0.024
  19. BD (   1) C   8 - C  10        /300. BD*(   1) C   8 - C   9            0.88    1.00    0.037
  19. BD (   1) C   8 - C  10        /302. BD*(   1) C   8 - C  11            0.69    0.99    0.033
  19. BD (   1) C   8 - C  10        /303. BD*(   1) C   9 - H  21            0.93    1.07    0.040
  19. BD (   1) C   8 - C  10        /306. BD*(   1) C  10 - H  24            0.25    1.07    0.021
  19. BD (   1) C   8 - C  10        /308. BD*(   1) C  10 - H  26            0.29    1.08    0.022
  19. BD (   1) C   8 - C  10        /310. BD*(   1) C  11 - H  28            0.87    1.06    0.039
  20. BD (   1) C   8 - C  11        /118. RY*(   2) O   7                    0.32    1.79    0.030
  20. BD (   1) C   8 - C  11        /135. RY*(   1) C   9                    0.53    1.38    0.034
  20. BD (   1) C   8 - C  11        /144. RY*(   1) C  10                    0.49    1.39    0.033
  20. BD (   1) C   8 - C  11        /145. RY*(   2) C  10                    0.25    1.40    0.024
  20. BD (   1) C   8 - C  11        /300. BD*(   1) C   8 - C   9            0.87    1.00    0.037
  20. BD (   1) C   8 - C  11        /301. BD*(   1) C   8 - C  10            0.68    0.99    0.033
  20. BD (   1) C   8 - C  11        /304. BD*(   1) C   9 - H  22            0.93    1.07    0.040
  20. BD (   1) C   8 - C  11        /307. BD*(   1) C  10 - H  25            0.86    1.07    0.038
  20. BD (   1) C   8 - C  11        /309. BD*(   1) C  11 - H  27            0.30    1.08    0.023
  20. BD (   1) C   8 - C  11        /311. BD*(   1) C  11 - H  29            0.25    1.07    0.021
  21. BD (   1) C   9 - H  21        /126. RY*(   1) C   8                    0.25    1.24    0.022
  21. BD (   1) C   9 - H  21        /299. BD*(   1) O   7 - C   8            0.39    0.70    0.021
  21. BD (   1) C   9 - H  21        /301. BD*(   1) C   8 - C  10            1.78    0.86    0.050
  22. BD (   1) C   9 - H  22        /126. RY*(   1) C   8                    0.25    1.24    0.022
  22. BD (   1) C   9 - H  22        /299. BD*(   1) O   7 - C   8            0.38    0.70    0.021
  22. BD (   1) C   9 - H  22        /302. BD*(   1) C   8 - C  11            1.78    0.86    0.050
  23. BD (   1) C   9 - H  23        /126. RY*(   1) C   8                    0.47    1.24    0.031
  23. BD (   1) C   9 - H  23        /299. BD*(   1) O   7 - C   8            2.50    0.70    0.054
  24. BD (   1) C  10 - H  24        /128. RY*(   3) C   8                    0.48    1.23    0.031
  24. BD (   1) C  10 - H  24        /299. BD*(   1) O   7 - C   8            3.21    0.70    0.061
  25. BD (   1) C  10 - H  25        /126. RY*(   1) C   8                    0.30    1.24    0.024
  25. BD (   1) C  10 - H  25        /299. BD*(   1) O   7 - C   8            0.35    0.70    0.020
  25. BD (   1) C  10 - H  25        /302. BD*(   1) C   8 - C  11            1.88    0.86    0.051
  26. BD (   1) C  10 - H  26        /128. RY*(   3) C   8                    0.42    1.24    0.029
  26. BD (   1) C  10 - H  26        /300. BD*(   1) C   8 - C   9            1.73    0.87    0.049
  27. BD (   1) C  11 - H  27        /128. RY*(   3) C   8                    0.39    1.24    0.028
  27. BD (   1) C  11 - H  27        /300. BD*(   1) C   8 - C   9            1.71    0.87    0.049
  28. BD (   1) C  11 - H  28        /126. RY*(   1) C   8                    0.29    1.24    0.024
  28. BD (   1) C  11 - H  28        /299. BD*(   1) O   7 - C   8            0.35    0.71    0.020
  28. BD (   1) C  11 - H  28        /301. BD*(   1) C   8 - C  10            1.86    0.86    0.051
  29. BD (   1) C  11 - H  29        /128. RY*(   3) C   8                    0.52    1.24    0.032
  29. BD (   1) C  11 - H  29        /299. BD*(   1) O   7 - C   8            3.19    0.71    0.061
  30. BD (   1) C  13 - C  14        / 99. RY*(   1) N   5                    0.41    1.65    0.033
  30. BD (   1) C  13 - C  14        /189. RY*(   1) C  15                    0.64    1.62    0.041
  30. BD (   1) C  13 - C  14        /294. BD*(   1) N   5 - C   6            0.57    1.03    0.031
  30. BD (   1) C  13 - C  14        /313. BD*(   1) C  13 - H  30            0.44    1.09    0.028
  30. BD (   1) C  13 - C  14        /314. BD*(   1) C  13 - H  31            0.26    1.05    0.021
  30. BD (   1) C  13 - C  14        /315. BD*(   1) C  14 - C  15            0.42    1.02    0.026
  30. BD (   1) C  13 - C  14        /317. BD*(   1) C  14 - H  33            0.29    1.09    0.023
  30. BD (   1) C  13 - C  14        /318. BD*(   1) C  15 - H  34            0.93    1.09    0.040
  31. BD (   1) C  13 - H  30        /181. RY*(   2) C  14                    0.36    1.52    0.030
  31. BD (   1) C  13 - H  30        /291. BD*(   1) C   4 - N   5            1.86    0.81    0.049
  31. BD (   1) C  13 - H  30        /296. BD*(   1) C   6 - O   7            0.31    0.88    0.021
  31. BD (   1) C  13 - H  30        /312. BD*(   1) C  13 - C  14            0.32    0.88    0.021
  31. BD (   1) C  13 - H  30        /315. BD*(   1) C  14 - C  15            1.56    0.91    0.047
  32. BD (   1) C  13 - H  31        /294. BD*(   1) N   5 - C   6            1.15    0.92    0.042
  32. BD (   1) C  13 - H  31        /316. BD*(   1) C  14 - H  32            1.41    0.97    0.047
  33. BD (   1) C  14 - C  15        / 82. RY*(   2) C   3                    0.48    1.50    0.034
  33. BD (   1) C  14 - C  15        /171. RY*(   1) C  13                    0.33    1.56    0.029
  33. BD (   1) C  14 - C  15        /285. BD*(   1) C   2 - C   3            1.19    0.99    0.044
  33. BD (   1) C  14 - C  15        /289. BD*(   1) C   3 - C  15            0.50    0.96    0.028
  33. BD (   1) C  14 - C  15        /312. BD*(   1) C  13 - C  14            0.37    0.97    0.024
  33. BD (   1) C  14 - C  15        /313. BD*(   1) C  13 - H  30            0.94    1.06    0.040
  33. BD (   1) C  14 - C  15        /316. BD*(   1) C  14 - H  32            0.26    1.05    0.021
  33. BD (   1) C  14 - C  15        /317. BD*(   1) C  14 - H  33            0.37    1.07    0.025
  33. BD (   1) C  14 - C  15        /318. BD*(   1) C  15 - H  34            0.37    1.07    0.025
  33. BD (   1) C  14 - C  15        /319. BD*(   1) C  15 - H  35            0.26    1.05    0.021
  34. BD (   1) C  14 - H  32        /314. BD*(   1) C  13 - H  31            1.62    0.91    0.049
  34. BD (   1) C  14 - H  32        /319. BD*(   1) C  15 - H  35            1.52    0.94    0.048
  35. BD (   1) C  14 - H  33        /191. RY*(   3) C  15                    0.26    1.41    0.024
  35. BD (   1) C  14 - H  33        /289. BD*(   1) C   3 - C  15            1.82    0.85    0.050
  35. BD (   1) C  14 - H  33        /295. BD*(   1) N   5 - C  13            2.42    0.78    0.055
  35. BD (   1) C  14 - H  33        /315. BD*(   1) C  14 - C  15            0.25    0.87    0.019
  36. BD (   1) C  15 - H  34        /181. RY*(   2) C  14                    0.30    1.49    0.027
  36. BD (   1) C  15 - H  34        /288. BD*(   1) C   3 - C   4            1.77    0.82    0.048
  36. BD (   1) C  15 - H  34        /312. BD*(   1) C  13 - C  14            1.71    0.85    0.048
  36. BD (   1) C  15 - H  34        /315. BD*(   1) C  14 - C  15            0.25    0.87    0.019
  37. BD (   1) C  15 - H  35        / 83. RY*(   3) C   3                    0.33    1.25    0.026
  37. BD (   1) C  15 - H  35        /182. RY*(   3) C  14                    0.26    1.17    0.022
  37. BD (   1) C  15 - H  35        /290. BD*(   1) C   3 - H  18            1.64    0.93    0.049
  37. BD (   1) C  15 - H  35        /316. BD*(   1) C  14 - H  32            1.52    0.93    0.047
  38. CR (   1) O   1                / 72. RY*(   1) C   2                    0.77   19.61    0.156
  38. CR (   1) O   1                / 73. RY*(   2) C   2                    0.91   20.30    0.172
  38. CR (   1) O   1                / 76. RY*(   5) C   2                    0.36   20.24    0.108
  39. CR (   1) C   2                / 82. RY*(   2) C   3                    0.39   11.11    0.083
  40. CR (   1) C   3                / 73. RY*(   2) C   2                    0.47   11.42    0.093
  40. CR (   1) C   3                / 78. RY*(   7) C   2                    0.29   11.16    0.072
  40. CR (   1) C   3                / 93. RY*(   4) C   4                    0.27   10.97    0.068
  40. CR (   1) C   3                /191. RY*(   3) C  15                    0.31   11.03    0.074
  40. CR (   1) C   3                /211. RY*(   1) H  18                    0.39   10.50    0.080
  40. CR (   1) C   3                /286. BD*(   1) C   2 - O  16            0.32   10.72    0.074
  41. CR (   1) C   4                / 83. RY*(   3) C   3                    0.54   10.91    0.097
  41. CR (   1) C   4                /215. RY*(   1) H  19                    0.45   10.58    0.087
  41. CR (   1) C   4                /219. RY*(   1) H  20                    0.40   10.52    0.082
  41. CR (   1) C   4                /294. BD*(   1) N   5 - C   6            0.50   10.54    0.094
  41. CR (   1) C   4                /295. BD*(   1) N   5 - C  13            0.43   10.43    0.085
  42. CR (   1) N   5                / 91. RY*(   2) C   4                    0.48   15.04    0.108
  42. CR (   1) N   5                / 92. RY*(   3) C   4                    0.30   15.27    0.086
  42. CR (   1) N   5                /109. RY*(   2) C   6                    0.99   15.77    0.158
  42. CR (   1) N   5                /113. RY*(   6) C   6                    0.28   15.93    0.084
  42. CR (   1) N   5                /172. RY*(   2) C  13                    0.36   15.27    0.093
  42. CR (   1) N   5                /173. RY*(   3) C  13                    0.54   15.16    0.115
  43. CR (   1) C   6                /104. RY*(   6) N   5                    0.30   11.71    0.075
  43. CR (   1) C   6                /291. BD*(   1) C   4 - N   5            0.67   10.55    0.107
  43. CR (   1) C   6                /295. BD*(   1) N   5 - C  13            0.58   10.55    0.099
  43. CR (   1) C   6                /299. BD*(   1) O   7 - C   8            0.76   10.52    0.115
  44. CR (   1) O   7                /108. RY*(   1) C   6                    0.92   19.58    0.171
  44. CR (   1) O   7                /109. RY*(   2) C   6                    0.46   20.43    0.123
  44. CR (   1) O   7                /111. RY*(   4) C   6                    0.27   20.25    0.093
  44. CR (   1) O   7                /126. RY*(   1) C   8                    0.33   19.78    0.102
  44. CR (   1) O   7                /127. RY*(   2) C   8                    1.09   19.87    0.186
  44. CR (   1) O   7                /298. BD*(   2) C   6 - O  12            0.29   19.49    0.096
  45. CR (   1) C   8                /137. RY*(   3) C   9                    0.43   10.89    0.086
  45. CR (   1) C   8                /146. RY*(   3) C  10                    0.30   10.83    0.072
  45. CR (   1) C   8                /155. RY*(   3) C  11                    0.30   10.84    0.072
  45. CR (   1) C   8                /296. BD*(   1) C   6 - O   7            0.52   10.47    0.095
  45. CR (   1) C   8                /299. BD*(   1) O   7 - C   8            0.61   10.37    0.102
  46. CR (   1) C   9                /126. RY*(   1) C   8                    0.75   10.82    0.114
  46. CR (   1) C   9                /133. RY*(   8) C   8                    0.31   11.77    0.076
  46. CR (   1) C   9                /223. RY*(   1) H  21                    0.34   10.49    0.075
  46. CR (   1) C   9                /227. RY*(   1) H  22                    0.34   10.49    0.075
  46. CR (   1) C   9                /231. RY*(   1) H  23                    0.38   10.57    0.080
  47. CR (   1) C  10                /126. RY*(   1) C   8                    0.33   10.82    0.076
  47. CR (   1) C  10                /128. RY*(   3) C   8                    0.78   10.81    0.116
  47. CR (   1) C  10                /235. RY*(   1) H  24                    0.38   10.54    0.079
  47. CR (   1) C  10                /239. RY*(   1) H  25                    0.33   10.49    0.075
  47. CR (   1) C  10                /243. RY*(   1) H  26                    0.40   10.52    0.082
  48. CR (   1) C  11                /126. RY*(   1) C   8                    0.31   10.82    0.074
  48. CR (   1) C  11                /128. RY*(   3) C   8                    0.79   10.81    0.116
  48. CR (   1) C  11                /247. RY*(   1) H  27                    0.39   10.53    0.081
  48. CR (   1) C  11                /251. RY*(   1) H  28                    0.33   10.49    0.074
  48. CR (   1) C  11                /255. RY*(   1) H  29                    0.38   10.54    0.080
  49. CR (   1) O  12                /108. RY*(   1) C   6                    3.22   19.51    0.318
  49. CR (   1) O  12                /294. BD*(   1) N   5 - C   6            0.38   19.30    0.110
  50. CR (   1) C  13                /182. RY*(   3) C  14                    0.49   10.82    0.092
  50. CR (   1) C  13                /259. RY*(   1) H  30                    0.45   10.55    0.087
  50. CR (   1) C  13                /263. RY*(   1) H  31                    0.37   10.51    0.079
  50. CR (   1) C  13                /291. BD*(   1) C   4 - N   5            0.45   10.43    0.087
  50. CR (   1) C  13                /294. BD*(   1) N   5 - C   6            0.44   10.53    0.088
  51. CR (   1) C  14                /174. RY*(   4) C  13                    0.46   10.99    0.090
  51. CR (   1) C  14                /190. RY*(   2) C  15                    0.30   10.87    0.072
  51. CR (   1) C  14                /267. RY*(   1) H  32                    0.35   10.49    0.076
  51. CR (   1) C  14                /271. RY*(   1) H  33                    0.38   10.48    0.079
  52. CR (   1) C  15                /182. RY*(   3) C  14                    0.40   10.76    0.082
  52. CR (   1) C  15                /275. RY*(   1) H  34                    0.37   10.46    0.079
  52. CR (   1) C  15                /279. RY*(   1) H  35                    0.36   10.50    0.077
  53. CR (   1) O  16                / 72. RY*(   1) C   2                    3.51   19.50    0.332
  53. CR (   1) O  16                / 73. RY*(   2) C   2                    0.26   20.20    0.092
  53. CR (   1) O  16                /285. BD*(   1) C   2 - C   3            0.48   19.26    0.124
  54. LP (   1) O   1                / 72. RY*(   1) C   2                    1.42    1.21    0.052
  54. LP (   1) O   1                / 76. RY*(   5) C   2                    0.71    1.84    0.046
  54. LP (   1) O   1                /209. RY*(   3) H  17                    0.33    2.32    0.035
  54. LP (   1) O   1                /286. BD*(   1) C   2 - O  16            3.36    1.20    0.080
  55. LP (   2) O   1                / 74. RY*(   3) C   2                    1.04    2.09    0.062
  55. LP (   2) O   1                / 75. RY*(   4) C   2                    0.33    1.19    0.027
  55. LP (   2) O   1                / 79. RY*(   8) C   2                    0.26    2.11    0.031
  55. LP (   2) O   1                /208. RY*(   2) H  17                    0.81    1.96    0.053
  55. LP (   2) O   1                /287. BD*(   2) C   2 - O  16           23.88    0.34    0.114
  56. LP (   1) N   5                / 92. RY*(   3) C   4                    0.52    1.35    0.035
  56. LP (   1) N   5                /110. RY*(   3) C   6                    0.31    2.30    0.036
  56. LP (   1) N   5                /112. RY*(   5) C   6                    1.49    1.29    0.058
  56. LP (   1) N   5                /172. RY*(   2) C  13                    0.43    1.34    0.032
  56. LP (   1) N   5                /173. RY*(   3) C  13                    0.34    1.24    0.027
  56. LP (   1) N   5                /285. BD*(   1) C   2 - C   3            0.25    0.77    0.018
  56. LP (   1) N   5                /288. BD*(   1) C   3 - C   4            2.61    0.72    0.057
  56. LP (   1) N   5                /293. BD*(   1) C   4 - H  20            1.66    0.80    0.048
  56. LP (   1) N   5                /297. BD*(   1) C   6 - O  12           16.55    0.42    0.108
  56. LP (   1) N   5                /298. BD*(   2) C   6 - O  12            0.68    0.90    0.032
  56. LP (   1) N   5                /312. BD*(   1) C  13 - C  14            2.28    0.75    0.054
  56. LP (   1) N   5                /314. BD*(   1) C  13 - H  31            1.66    0.80    0.048
  57. LP (   1) O   7                /108. RY*(   1) C   6                    1.39    1.12    0.050
  57. LP (   1) O   7                /111. RY*(   4) C   6                    0.53    1.79    0.039
  57. LP (   1) O   7                /127. RY*(   2) C   8                    1.81    1.42    0.065
  57. LP (   1) O   7                /291. BD*(   1) C   4 - N   5            0.29    0.81    0.020
  57. LP (   1) O   7                /292. BD*(   1) C   4 - H  19            0.37    0.97    0.024
  57. LP (   1) O   7                /294. BD*(   1) N   5 - C   6            1.15    0.92    0.041
  57. LP (   1) O   7                /297. BD*(   1) C   6 - O  12            0.79    0.55    0.028
  57. LP (   1) O   7                /298. BD*(   2) C   6 - O  12            4.49    1.03    0.086
  57. LP (   1) O   7                /300. BD*(   1) C   8 - C   9            0.51    0.94    0.028
  57. LP (   1) O   7                /301. BD*(   1) C   8 - C  10            0.59    0.94    0.030
  57. LP (   1) O   7                /302. BD*(   1) C   8 - C  11            0.58    0.94    0.030
  57. LP (   1) O   7                /305. BD*(   1) C   9 - H  23            0.40    1.02    0.026
  58. LP (   2) O   7                /110. RY*(   3) C   6                    0.92    2.25    0.061
  58. LP (   2) O   7                /114. RY*(   7) C   6                    0.38    2.17    0.038
  58. LP (   2) O   7                /130. RY*(   5) C   8                    0.37    2.36    0.039
  58. LP (   2) O   7                /297. BD*(   1) C   6 - O  12           19.91    0.36    0.110
  58. LP (   2) O   7                /298. BD*(   2) C   6 - O  12            0.88    0.84    0.036
  58. LP (   2) O   7                /301. BD*(   1) C   8 - C  10            1.86    0.75    0.049
  58. LP (   2) O   7                /302. BD*(   1) C   8 - C  11            1.88    0.75    0.050
  59. LP (   1) O  12                /108. RY*(   1) C   6                    6.35    1.30    0.115
  59. LP (   1) O  12                /294. BD*(   1) N   5 - C   6            1.18    1.09    0.046
  59. LP (   1) O  12                /296. BD*(   1) C   6 - O   7            0.90    1.05    0.040
  60. LP (   2) O  12                /109. RY*(   2) C   6                    1.38    1.74    0.064
  60. LP (   2) O  12                /111. RY*(   4) C   6                    1.21    1.55    0.057
  60. LP (   2) O  12                /113. RY*(   6) C   6                    0.27    1.91    0.030
  60. LP (   2) O  12                /294. BD*(   1) N   5 - C   6           12.91    0.68    0.120
  60. LP (   2) O  12                /296. BD*(   1) C   6 - O   7           14.05    0.65    0.122
  60. LP (   2) O  12                /313. BD*(   1) C  13 - H  30            0.30    0.74    0.020
  61. LP (   1) O  16                / 72. RY*(   1) C   2                    6.83    1.29    0.118
  61. LP (   1) O  16                /283. BD*(   1) O   1 - C   2            0.64    1.02    0.033
  61. LP (   1) O  16                /285. BD*(   1) C   2 - C   3            1.48    1.04    0.050
  62. LP (   2) O  16                / 73. RY*(   2) C   2                    1.75    1.59    0.069
  62. LP (   2) O  16                / 76. RY*(   5) C   2                    1.02    1.53    0.052
  62. LP (   2) O  16                / 78. RY*(   7) C   2                    0.65    1.33    0.038
  62. LP (   2) O  16                /283. BD*(   1) O   1 - C   2           16.24    0.63    0.129
  62. LP (   2) O  16                /285. BD*(   1) C   2 - C   3            9.20    0.65    0.100
 287. BD*(   2) C   2 - O  16        / 74. RY*(   3) C   2                    0.73    1.75    0.136
 287. BD*(   2) C   2 - O  16        / 75. RY*(   4) C   2                    0.40    0.85    0.070
 287. BD*(   2) C   2 - O  16        / 79. RY*(   8) C   2                    0.25    1.77    0.082
 287. BD*(   2) C   2 - O  16        /199. RY*(   2) O  16                    0.68    1.11    0.106
 287. BD*(   2) C   2 - O  16        /288. BD*(   1) C   3 - C   4            0.54    0.32    0.048
 287. BD*(   2) C   2 - O  16        /289. BD*(   1) C   3 - C  15            0.49    0.35    0.048
 297. BD*(   1) C   6 - O  12        /110. RY*(   3) C   6                    1.49    1.89    0.167
 297. BD*(   1) C   6 - O  12        /114. RY*(   7) C   6                    0.43    1.80    0.089
 297. BD*(   1) C   6 - O  12        /163. RY*(   2) O  12                    0.71    1.09    0.089
 297. BD*(   1) C   6 - O  12        /298. BD*(   2) C   6 - O  12            7.77    0.48    0.180


 Natural Bond Orbitals (Summary):

                                                            Principal Delocalizations
           NBO                        Occupancy    Energy   (geminal,vicinal,remote)
 ====================================================================================
 Molecular unit  1  (C11H19NO4)
     1. BD (   1) O   1 - C   2          0.99774    -1.08589  290(v),81(v)
     2. BD (   1) O   1 - H  17          0.99281    -0.88185  285(v),286(v),72(v),73(v)
     3. BD (   1) C   2 - C   3          0.98471    -0.81698  284(v),291(v),315(v),198(v)
                                                    289(g),286(g),190(v),288(g)
                                                    91(v),63(v),290(g)
     4. BD (   1) C   2 - O  16          0.99801    -1.24553  285(g),72(g),81(v)
     5. BD (   2) C   2 - O  16          0.99529    -0.54530  288(v),289(v),287(g),64(v)
     6. BD (   1) C   3 - C   4          0.98490    -0.79489  287(v),286(v),318(v),189(v)
                                                    294(v),289(g),99(v),285(g)
                                                    292(g),75(v),290(g)
     7. BD (   1) C   3 - C  15          0.98133    -0.76205  287(v),292(v),286(v),317(v)
                                                    180(v),285(g),288(g),75(v)
                                                    90(v),290(g),315(g),318(g)
     8. BD (   1) C   3 - H  18          0.98299    -0.65675  283(v),293(v),319(v),289(g)
                                                    90(v),72(v)
     9. BD (   1) C   4 - N   5          0.99159    -0.96112  298(v),295(g),285(v),294(g)
                                                    313(v),171(v),82(v),111(v)
    10. BD (   1) C   4 - H  19          0.99034    -0.68789  295(v),289(v),81(v),288(g)
    11. BD (   1) C   4 - H  20          0.99088    -0.68965  294(v),290(v),83(v)
    12. BD (   1) N   5 - C   6          0.99227    -1.04829  299(v),291(g),295(g),90(v)
                                                    171(v),298(g)
    13. BD (   1) N   5 - C  13          0.99053    -0.94588  296(v),294(g),291(g),108(v)
                                                    292(v),90(v),317(v),180(v)
    14. BD (   1) C   6 - O   7          0.99502    -1.08328  295(v),126(v),300(v),298(g)
                                                    299(g)
    15. BD (   1) C   6 - O  12          0.99773    -0.63992  297(g)
    16. BD (   2) C   6 - O  12          0.99657    -1.18104  291(v),294(g),108(g),299(v)
    17. BD (   1) O   7 - C   8          0.99146    -0.98436  294(v),108(v),305(v),311(v)
                                                    306(v)
    18. BD (   1) C   8 - C   9          0.98655    -0.73011  296(v),309(v),308(v),301(g)
                                                    302(g),117(v),144(v),153(v)
                                                    304(g),303(g)
    19. BD (   1) C   8 - C  10          0.98804    -0.73334  303(v),310(v),300(g),302(g)
                                                    135(v),153(v),118(v),308(g)
                                                    154(v),306(g)
    20. BD (   1) C   8 - C  11          0.98805    -0.73370  304(v),307(v),300(g),301(g)
                                                    135(v),144(v),118(v),309(g)
                                                    311(g),145(v)
    21. BD (   1) C   9 - H  21          0.99306    -0.59963  301(v),299(v)
    22. BD (   1) C   9 - H  22          0.99308    -0.59925  302(v),299(v),126(v)
    23. BD (   1) C   9 - H  23          0.98950    -0.59937  299(v),126(v)
    24. BD (   1) C  10 - H  24          0.98807    -0.59965  299(v),128(v)
    25. BD (   1) C  10 - H  25          0.99266    -0.59943  302(v),299(v),126(v)
    26. BD (   1) C  10 - H  26          0.99315    -0.60149  300(v),128(v)
    27. BD (   1) C  11 - H  27          0.99318    -0.60227  300(v),128(v)
    28. BD (   1) C  11 - H  28          0.99274    -0.60128  301(v),299(v),126(v)
    29. BD (   1) C  11 - H  29          0.98811    -0.60029  299(v),128(v)
    30. BD (   1) C  13 - C  14          0.99215    -0.78979  318(v),189(v),294(v),313(g)
                                                    315(g),99(v),317(g),314(g)
    31. BD (   1) C  13 - H  30          0.98992    -0.67807  291(v),315(v),181(v),296(r)
                                                    312(g)
    32. BD (   1) C  13 - H  31          0.99126    -0.68258  316(v),294(v)
    33. BD (   1) C  14 - C  15          0.98966    -0.76143  285(v),313(v),289(g),82(v)
                                                    312(g),317(g),318(g),171(v)
                                                    319(g),316(g)
    34. BD (   1) C  14 - H  32          0.98851    -0.64636  314(v),319(v)
    35. BD (   1) C  14 - H  33          0.98564    -0.64683  295(v),289(v),191(v),315(g)
    36. BD (   1) C  15 - H  34          0.98871    -0.64443  288(v),312(v),181(v),315(g)
    37. BD (   1) C  15 - H  35          0.98886    -0.64052  290(v),316(v),83(v),182(v)
    38. CR (   1) O   1                  0.99985   -19.14255  73(v),72(v),76(v)
    39. CR (   1) C   2                  0.99963   -10.36899  82(v),283(g)
    40. CR (   1) C   3                  0.99946   -10.26236  73(v),211(v),286(v),191(v)
                                                    78(v),93(v)
    41. CR (   1) C   4                  0.99954   -10.30085  83(v),294(v),215(v),295(v)
                                                    219(v)
    42. CR (   1) N   5                  0.99956   -14.46549  109(v),173(v),91(v),172(v)
                                                    92(v),113(v)
    43. CR (   1) C   6                  0.99964   -10.41659  299(v),291(v),295(v),104(v)
    44. CR (   1) O   7                  0.99981   -19.13334  127(v),108(v),109(v),126(v)
                                                    298(v),111(v)
    45. CR (   1) C   8                  0.99939   -10.26904  299(g),296(v),137(v),146(v)
                                                    155(v)
    46. CR (   1) C   9                  0.99956   -10.17425  126(v),231(v),227(v),223(v)
                                                    133(v)
    47. CR (   1) C  10                  0.99956   -10.17449  128(v),243(v),235(v),126(v)
                                                    239(v)
    48. CR (   1) C  11                  0.99956   -10.17541  128(v),247(v),255(v),251(v)
                                                    126(v)
    49. CR (   1) O  12                  0.99986   -19.06313  108(v),294(v)
    50. CR (   1) C  13                  0.99955   -10.29268  182(v),294(v),291(v),259(v)
                                                    263(v)
    51. CR (   1) C  14                  0.99955   -10.24455  174(v),271(v),267(v),190(v)
    52. CR (   1) C  15                  0.99955   -10.23424  182(v),275(v),279(v)
    53. CR (   1) O  16                  0.99986   -19.03648  72(v),285(v),73(v)
    54. LP (   1) O   1                  0.98731    -0.74059  286(v),72(v),76(v),209(v)
    55. LP (   2) O   1                  0.90197    -0.48166  287(v),74(v),208(v),75(v)
                                                    79(v)
    56. LP (   1) N   5                  0.90859    -0.53828  297(v),288(v),312(v),293(v)
                                                    314(v),112(v),298(v),92(v)
                                                    172(v),173(v),110(v)
    57. LP (   1) O   7                  0.97572    -0.67681  298(v),127(v),108(v),294(v)
                                                    297(v),301(v),302(v),111(v)
                                                    300(v),305(r),292(r),291(r)
    58. LP (   2) O   7                  0.89203    -0.48613  297(v),302(v),301(v),110(v)
                                                    298(v),114(v),130(v)
    59. LP (   1) O  12                  0.98704    -0.84921  108(v),294(v),296(v)
    60. LP (   2) O  12                  0.91986    -0.44044  296(v),294(v),109(v),111(v)
                                                    313(r),113(v)
    61. LP (   1) O  16                  0.98739    -0.81754  72(v),285(v),283(v)
    62. LP (   2) O  16                  0.92644    -0.42750  283(v),285(v),73(v),76(v)
                                                    78(v)
    63. RY*(   1) O   1                  0.00112     1.28984   
    64. RY*(   2) O   1                  0.00036     0.93356   
    65. RY*(   3) O   1                  0.00032     1.48011   
    66. RY*(   4) O   1                  0.00005     1.15254   
    67. RY*(   5) O   1                  0.00000     2.79255   
    68. RY*(   6) O   1                  0.00001     2.73390   
    69. RY*(   7) O   1                  0.00000     2.50677   
    70. RY*(   8) O   1                  0.00000     2.65674   
    71. RY*(   9) O   1                  0.00000     2.70471   
    72. RY*(   1) C   2                  0.01116     0.46819   
    73. RY*(   2) C   2                  0.00555     1.16060   
    74. RY*(   3) C   2                  0.00246     1.60881   
    75. RY*(   4) C   2                  0.00220     0.71125   
    76. RY*(   5) C   2                  0.00187     1.09910   
    77. RY*(   6) C   2                  0.00083     2.13570   
    78. RY*(   7) C   2                  0.00036     0.90016   
    79. RY*(   8) C   2                  0.00002     1.63020   
    80. RY*(   9) C   2                  0.00002     1.93710   
    81. RY*(   1) C   3                  0.00325     0.83093   
    82. RY*(   2) C   3                  0.00194     0.73941   
    83. RY*(   3) C   3                  0.00101     0.61283   
    84. RY*(   4) C   3                  0.00094     0.75259   
    85. RY*(   5) C   3                  0.00026     1.93859   
    86. RY*(   6) C   3                  0.00017     1.85492   
    87. RY*(   7) C   3                  0.00012     2.03412   
    88. RY*(   8) C   3                  0.00010     1.95211   
    89. RY*(   9) C   3                  0.00005     2.05156   
    90. RY*(   1) C   4                  0.00355     0.82929   
    91. RY*(   2) C   4                  0.00160     0.57103   
    92. RY*(   3) C   4                  0.00116     0.80762   
    93. RY*(   4) C   4                  0.00079     0.70470   
    94. RY*(   5) C   4                  0.00021     1.77832   
    95. RY*(   6) C   4                  0.00015     1.70577   
    96. RY*(   7) C   4                  0.00013     2.02482   
    97. RY*(   8) C   4                  0.00002     2.15203   
    98. RY*(   9) C   4                  0.00002     1.99395   
    99. RY*(   1) N   5                  0.00198     0.86023   
   100. RY*(   2) N   5                  0.00105     1.06839   
   101. RY*(   3) N   5                  0.00073     1.04103   
   102. RY*(   4) N   5                  0.00036     2.44460   
   103. RY*(   5) N   5                  0.00024     2.08034   
   104. RY*(   6) N   5                  0.00019     1.29589   
   105. RY*(   7) N   5                  0.00016     2.24559   
   106. RY*(   8) N   5                  0.00017     2.01449   
   107. RY*(   9) N   5                  0.00002     2.30497   
   108. RY*(   1) C   6                  0.01178     0.44750   
   109. RY*(   2) C   6                  0.00521     1.30018   
   110. RY*(   3) C   6                  0.00345     1.76635   
   111. RY*(   4) C   6                  0.00232     1.11423   
   112. RY*(   5) C   6                  0.00215     0.74707   
   113. RY*(   6) C   6                  0.00107     1.46692   
   114. RY*(   7) C   6                  0.00085     1.67943   
   115. RY*(   8) C   6                  0.00054     1.11951   
   116. RY*(   9) C   6                  0.00001     1.93890   
   117. RY*(   1) O   7                  0.00147     1.17393   
   118. RY*(   2) O   7                  0.00113     1.05589   
   119. RY*(   3) O   7                  0.00054     1.60356   
   120. RY*(   4) O   7                  0.00040     1.55956   
   121. RY*(   5) O   7                  0.00005     2.55727   
   122. RY*(   6) O   7                  0.00005     2.69146   
   123. RY*(   7) O   7                  0.00002     2.70292   
   124. RY*(   8) O   7                  0.00001     2.54192   
   125. RY*(   9) O   7                  0.00001     2.62160   
   126. RY*(   1) C   8                  0.00309     0.64290   
   127. RY*(   2) C   8                  0.00222     0.74117   
   128. RY*(   3) C   8                  0.00187     0.63485   
   129. RY*(   4) C   8                  0.00060     2.17204   
   130. RY*(   5) C   8                  0.00053     1.87200   
   131. RY*(   6) C   8                  0.00040     1.82555   
   132. RY*(   7) C   8                  0.00036     2.03568   
   133. RY*(   8) C   8                  0.00029     1.59621   
   134. RY*(   9) C   8                  0.00021     1.24957   
   135. RY*(   1) C   9                  0.00206     0.65006   
   136. RY*(   2) C   9                  0.00149     0.61011   
   137. RY*(   3) C   9                  0.00067     0.61951   
   138. RY*(   4) C   9                  0.00012     0.71083   
   139. RY*(   5) C   9                  0.00001     2.02271   
   140. RY*(   6) C   9                  0.00000     2.15558   
   141. RY*(   7) C   9                  0.00001     1.98258   
   142. RY*(   8) C   9                  0.00001     2.02813   
   143. RY*(   9) C   9                  0.00001     2.22752   
   144. RY*(   1) C  10                  0.00206     0.65147   
   145. RY*(   2) C  10                  0.00121     0.66630   
   146. RY*(   3) C  10                  0.00058     0.56532   
   147. RY*(   4) C  10                  0.00009     0.78458   
   148. RY*(   5) C  10                  0.00003     1.94093   
   149. RY*(   6) C  10                  0.00001     2.05809   
   150. RY*(   7) C  10                  0.00001     2.10810   
   151. RY*(   8) C  10                  0.00001     2.03506   
   152. RY*(   9) C  10                  0.00000     2.23565   
   153. RY*(   1) C  11                  0.00205     0.65255   
   154. RY*(   2) C  11                  0.00120     0.66731   
   155. RY*(   3) C  11                  0.00053     0.56745   
   156. RY*(   4) C  11                  0.00010     0.78982   
   157. RY*(   5) C  11                  0.00003     1.93592   
   158. RY*(   6) C  11                  0.00000     2.11418   
   159. RY*(   7) C  11                  0.00001     2.00941   
   160. RY*(   8) C  11                  0.00000     2.19454   
   161. RY*(   9) C  11                  0.00001     2.10654   
   162. RY*(   1) O  12                  0.00047     1.06988   
   163. RY*(   2) O  12                  0.00038     0.97273   
   164. RY*(   3) O  12                  0.00012     1.51321   
   165. RY*(   4) O  12                  0.00006     0.97689   
   166. RY*(   5) O  12                  0.00001     2.79419   
   167. RY*(   6) O  12                  0.00001     2.60199   
   168. RY*(   7) O  12                  0.00000     2.66580   
   169. RY*(   8) O  12                  0.00001     2.81348   
   170. RY*(   9) O  12                  0.00000     2.65519   
   171. RY*(   1) C  13                  0.00318     0.79540   
   172. RY*(   2) C  13                  0.00130     0.79972   
   173. RY*(   3) C  13                  0.00096     0.69715   
   174. RY*(   4) C  13                  0.00051     0.74148   
   175. RY*(   5) C  13                  0.00021     1.89180   
   176. RY*(   6) C  13                  0.00014     1.92309   
   177. RY*(   7) C  13                  0.00007     1.68033   
   178. RY*(   8) C  13                  0.00002     1.95277   
   179. RY*(   9) C  13                  0.00001     2.00701   
   180. RY*(   1) C  14                  0.00233     0.81976   
   181. RY*(   2) C  14                  0.00090     0.84682   
   182. RY*(   3) C  14                  0.00072     0.52745   
   183. RY*(   4) C  14                  0.00022     0.88534   
   184. RY*(   5) C  14                  0.00013     1.82112   
   185. RY*(   6) C  14                  0.00005     2.01771   
   186. RY*(   7) C  14                  0.00002     1.79053   
   187. RY*(   8) C  14                  0.00002     2.04070   
   188. RY*(   9) C  14                  0.00001     1.87283   
   189. RY*(   1) C  15                  0.00282     0.83263   
   190. RY*(   2) C  15                  0.00160     0.62989   
   191. RY*(   3) C  15                  0.00064     0.76738   
   192. RY*(   4) C  15                  0.00026     0.85338   
   193. RY*(   5) C  15                  0.00013     1.78062   
   194. RY*(   6) C  15                  0.00005     2.06293   
   195. RY*(   7) C  15                  0.00006     1.74542   
   196. RY*(   8) C  15                  0.00001     2.09345   
   197. RY*(   9) C  15                  0.00000     2.00021   
   198. RY*(   1) O  16                  0.00134     1.02453   
   199. RY*(   2) O  16                  0.00027     0.96883   
   200. RY*(   3) O  16                  0.00008     1.56597   
   201. RY*(   4) O  16                  0.00004     1.19619   
   202. RY*(   5) O  16                  0.00000     2.66187   
   203. RY*(   6) O  16                  0.00000     2.48904   
   204. RY*(   7) O  16                  0.00000     2.79319   
   205. RY*(   8) O  16                  0.00000     2.61773   
   206. RY*(   9) O  16                  0.00000     2.65857   
   207. RY*(   1) H  17                  0.00117     0.44576   
   208. RY*(   2) H  17                  0.00053     1.47368   
   209. RY*(   3) H  17                  0.00035     1.58228   
   210. RY*(   4) H  17                  0.00001     2.17380   
   211. RY*(   1) H  18                  0.00193     0.23342   
   212. RY*(   2) H  18                  0.00007     1.79001   
   213. RY*(   3) H  18                  0.00005     1.64913   
   214. RY*(   4) H  18                  0.00002     2.19619   
   215. RY*(   1) H  19                  0.00134     0.27795   
   216. RY*(   2) H  19                  0.00008     1.77479   
   217. RY*(   3) H  19                  0.00004     1.70906   
   218. RY*(   4) H  19                  0.00001     2.01145   
   219. RY*(   1) H  20                  0.00129     0.22028   
   220. RY*(   2) H  20                  0.00008     1.79296   
   221. RY*(   3) H  20                  0.00006     1.64320   
   222. RY*(   4) H  20                  0.00002     2.10632   
   223. RY*(   1) H  21                  0.00082     0.31818   
   224. RY*(   2) H  21                  0.00009     1.69816   
   225. RY*(   3) H  21                  0.00006     1.71721   
   226. RY*(   4) H  21                  0.00002     2.16679   
   227. RY*(   1) H  22                  0.00081     0.32011   
   228. RY*(   2) H  22                  0.00009     1.69884   
   229. RY*(   3) H  22                  0.00006     1.71663   
   230. RY*(   4) H  22                  0.00002     2.16733   
   231. RY*(   1) H  23                  0.00041     0.39990   
   232. RY*(   2) H  23                  0.00010     1.70301   
   233. RY*(   3) H  23                  0.00006     1.67586   
   234. RY*(   4) H  23                  0.00001     2.11324   
   235. RY*(   1) H  24                  0.00045     0.36908   
   236. RY*(   2) H  24                  0.00010     1.70796   
   237. RY*(   3) H  24                  0.00007     1.68327   
   238. RY*(   4) H  24                  0.00002     2.13274   
   239. RY*(   1) H  25                  0.00080     0.31326   
   240. RY*(   2) H  25                  0.00009     1.70606   
   241. RY*(   3) H  25                  0.00007     1.71678   
   242. RY*(   4) H  25                  0.00002     2.15940   
   243. RY*(   1) H  26                  0.00075     0.34996   
   244. RY*(   2) H  26                  0.00010     1.70138   
   245. RY*(   3) H  26                  0.00007     1.70581   
   246. RY*(   4) H  26                  0.00002     2.17831   
   247. RY*(   1) H  27                  0.00073     0.35279   
   248. RY*(   2) H  27                  0.00010     1.69917   
   249. RY*(   3) H  27                  0.00007     1.70140   
   250. RY*(   4) H  27                  0.00002     2.17878   
   251. RY*(   1) H  28                  0.00084     0.31407   
   252. RY*(   2) H  28                  0.00009     1.70274   
   253. RY*(   3) H  28                  0.00007     1.71368   
   254. RY*(   4) H  28                  0.00002     2.15965   
   255. RY*(   1) H  29                  0.00045     0.36868   
   256. RY*(   2) H  29                  0.00010     1.70815   
   257. RY*(   3) H  29                  0.00006     1.68434   
   258. RY*(   4) H  29                  0.00002     2.13061   
   259. RY*(   1) H  30                  0.00138     0.25267   
   260. RY*(   2) H  30                  0.00007     1.78067   
   261. RY*(   3) H  30                  0.00004     1.66756   
   262. RY*(   4) H  30                  0.00001     2.01349   
   263. RY*(   1) H  31                  0.00110     0.21462   
   264. RY*(   2) H  31                  0.00008     1.77045   
   265. RY*(   3) H  31                  0.00005     1.67233   
   266. RY*(   4) H  31                  0.00001     2.02141   
   267. RY*(   1) H  32                  0.00129     0.24468   
   268. RY*(   2) H  32                  0.00007     1.66433   
   269. RY*(   3) H  32                  0.00007     1.72957   
   270. RY*(   4) H  32                  0.00002     2.14113   
   271. RY*(   1) H  33                  0.00075     0.23419   
   272. RY*(   2) H  33                  0.00007     1.66944   
   273. RY*(   3) H  33                  0.00007     1.70972   
   274. RY*(   4) H  33                  0.00002     2.15007   
   275. RY*(   1) H  34                  0.00096     0.22943   
   276. RY*(   2) H  34                  0.00008     1.71240   
   277. RY*(   3) H  34                  0.00005     1.68990   
   278. RY*(   4) H  34                  0.00002     2.17009   
   279. RY*(   1) H  35                  0.00141     0.26097   
   280. RY*(   2) H  35                  0.00007     1.76883   
   281. RY*(   3) H  35                  0.00006     1.66335   
   282. RY*(   4) H  35                  0.00002     2.15792   
   283. BD*(   1) O   1 - C   2          0.04903     0.19837   
   284. BD*(   1) O   1 - H  17          0.00547     0.26241   
   285. BD*(   1) C   2 - C   3          0.03318     0.22676   
   286. BD*(   1) C   2 - O  16          0.01134     0.45978   
   287. BD*(   2) C   2 - O  16          0.10680    -0.14203  74(g),199(g),288(v),289(v)
                                                    75(g),79(g)
   288. BD*(   1) C   3 - C   4          0.01407     0.17852   
   289. BD*(   1) C   3 - C  15          0.01138     0.20315   
   290. BD*(   1) C   3 - H  18          0.01001     0.28842   
   291. BD*(   1) C   4 - N   5          0.01465     0.13602   
   292. BD*(   1) C   4 - H  19          0.00618     0.29497   
   293. BD*(   1) C   4 - H  20          0.00959     0.26060   
   294. BD*(   1) N   5 - C   6          0.04569     0.24012   
   295. BD*(   1) N   5 - C  13          0.01486     0.13203   
   296. BD*(   1) C   6 - O   7          0.04503     0.20483   
   297. BD*(   1) C   6 - O  12          0.15631    -0.12227  298(g),110(g),163(g),114(g)
   298. BD*(   2) C   6 - O  12          0.02735     0.35733   
   299. BD*(   1) O   7 - C   8          0.03690     0.10490   
   300. BD*(   1) C   8 - C   9          0.01161     0.26433   
   301. BD*(   1) C   8 - C  10          0.01387     0.26044   
   302. BD*(   1) C   8 - C  11          0.01395     0.25952   
   303. BD*(   1) C   9 - H  21          0.00302     0.33568   
   304. BD*(   1) C   9 - H  22          0.00301     0.33651   
   305. BD*(   1) C   9 - H  23          0.00217     0.33956   
   306. BD*(   1) C  10 - H  24          0.00257     0.33722   
   307. BD*(   1) C  10 - H  25          0.00296     0.33296   
   308. BD*(   1) C  10 - H  26          0.00383     0.35116   
   309. BD*(   1) C  11 - H  27          0.00386     0.35000   
   310. BD*(   1) C  11 - H  28          0.00301     0.32995   
   311. BD*(   1) C  11 - H  29          0.00258     0.33685   
   312. BD*(   1) C  13 - C  14          0.00930     0.20684   
   313. BD*(   1) C  13 - H  30          0.00661     0.30306   
   314. BD*(   1) C  13 - H  31          0.00940     0.26361   
   315. BD*(   1) C  14 - C  15          0.00718     0.22765   
   316. BD*(   1) C  14 - H  32          0.00791     0.28849   
   317. BD*(   1) C  14 - H  33          0.00493     0.30358   
   318. BD*(   1) C  15 - H  34          0.00567     0.30515   
   319. BD*(   1) C  15 - H  35          0.00800     0.29293   
       -------------------------------
              Total Lewis   61.13534  ( 98.6054%)
        Valence non-Lewis    0.72328  (  1.1666%)
        Rydberg non-Lewis    0.14138  (  0.2280%)
       -------------------------------
            Total unit  1   62.00000  (100.0000%)
           Charge unit  1    0.00000


 ***************************************************
 *******         Beta  spin orbitals         *******
 ***************************************************


 NATURAL POPULATIONS:  Natural atomic orbital occupancies 
                                                          
   NAO  Atom  No  lang   Type(AO)    Occupancy      Energy
 ----------------------------------------------------------
     1    O    1  S      Cor( 1S)     0.99985     -19.14178
     2    O    1  S      Val( 2S)     0.83996      -1.05017
     3    O    1  S      Ryd( 3S)     0.00093       1.33591
     4    O    1  px     Val( 2p)     0.81815      -0.47814
     5    O    1  px     Ryd( 3p)     0.00081       0.95389
     6    O    1  py     Val( 2p)     0.85760      -0.48378
     7    O    1  py     Ryd( 3p)     0.00064       1.03406
     8    O    1  pz     Val( 2p)     0.82707      -0.49528
     9    O    1  pz     Ryd( 3p)     0.00060       0.91625
    10    O    1  dxy    Ryd( 3d)     0.00047       2.97624
    11    O    1  dxz    Ryd( 3d)     0.00042       2.85509
    12    O    1  dyz    Ryd( 3d)     0.00043       2.67853
    13    O    1  dx2y2  Ryd( 3d)     0.00024       2.68154
    14    O    1  dz2    Ryd( 3d)     0.00065       2.82508

    15    C    2  S      Cor( 1S)     0.99961     -10.36915
    16    C    2  S      Val( 2S)     0.36672      -0.28663
    17    C    2  S      Ryd( 3S)     0.00252       0.41473
    18    C    2  px     Val( 2p)     0.40613      -0.25013
    19    C    2  px     Ryd( 3p)     0.00303       0.43321
    20    C    2  py     Val( 2p)     0.41347      -0.19752
    21    C    2  py     Ryd( 3p)     0.00799       0.45723
    22    C    2  pz     Val( 2p)     0.35802      -0.19087
    23    C    2  pz     Ryd( 3p)     0.00705       0.46314
    24    C    2  dxy    Ryd( 3d)     0.00154       1.99302
    25    C    2  dxz    Ryd( 3d)     0.00157       1.99207
    26    C    2  dyz    Ryd( 3d)     0.00117       2.09299
    27    C    2  dx2y2  Ryd( 3d)     0.00094       1.91313
    28    C    2  dz2    Ryd( 3d)     0.00225       1.94711

    29    C    3  S      Cor( 1S)     0.99945     -10.26109
    30    C    3  S      Val( 2S)     0.49255      -0.38580
    31    C    3  S      Ryd( 3S)     0.00119       0.81302
    32    C    3  px     Val( 2p)     0.53112      -0.27757
    33    C    3  px     Ryd( 3p)     0.00168       0.59275
    34    C    3  py     Val( 2p)     0.54937      -0.28316
    35    C    3  py     Ryd( 3p)     0.00220       0.57842
    36    C    3  pz     Val( 2p)     0.55995      -0.27002
    37    C    3  pz     Ryd( 3p)     0.00268       0.64680
    38    C    3  dxy    Ryd( 3d)     0.00047       2.11475
    39    C    3  dxz    Ryd( 3d)     0.00041       2.19806
    40    C    3  dyz    Ryd( 3d)     0.00027       1.90363
    41    C    3  dx2y2  Ryd( 3d)     0.00024       1.91211
    42    C    3  dz2    Ryd( 3d)     0.00034       2.04783

    43    C    4  S      Cor( 1S)     0.99955     -10.30089
    44    C    4  S      Val( 2S)     0.50438      -0.40585
    45    C    4  S      Ryd( 3S)     0.00117       0.77753
    46    C    4  px     Val( 2p)     0.52806      -0.28049
    47    C    4  px     Ryd( 3p)     0.00336       0.55703
    48    C    4  py     Val( 2p)     0.51675      -0.27094
    49    C    4  py     Ryd( 3p)     0.00262       0.55151
    50    C    4  pz     Val( 2p)     0.55595      -0.28201
    51    C    4  pz     Ryd( 3p)     0.00111       0.42318
    52    C    4  dxy    Ryd( 3d)     0.00076       2.17333
    53    C    4  dxz    Ryd( 3d)     0.00026       2.13690
    54    C    4  dyz    Ryd( 3d)     0.00031       1.88095
    55    C    4  dx2y2  Ryd( 3d)     0.00021       2.00437
    56    C    4  dz2    Ryd( 3d)     0.00046       2.09686

    57    N    5  S      Cor( 1S)     0.99954     -14.45348
    58    N    5  S      Val( 2S)     0.60435      -0.71244
    59    N    5  S      Ryd( 3S)     0.00087       0.98269
    60    N    5  px     Val( 2p)     0.65558      -0.48294
    61    N    5  px     Ryd( 3p)     0.00047       1.07157
    62    N    5  py     Val( 2p)     0.66108      -0.46789
    63    N    5  py     Ryd( 3p)     0.00100       1.10482
    64    N    5  pz     Val( 2p)     0.40816      -0.41351
    65    N    5  pz     Ryd( 3p)     0.00084       0.82742
    66    N    5  dxy    Ryd( 3d)     0.00037       2.52357
    67    N    5  dxz    Ryd( 3d)     0.00033       2.21593
    68    N    5  dyz    Ryd( 3d)     0.00028       2.11505
    69    N    5  dx2y2  Ryd( 3d)     0.00050       2.46399
    70    N    5  dz2    Ryd( 3d)     0.00039       2.29017

    71    C    6  S      Cor( 1S)     0.99964     -10.41765
    72    C    6  S      Val( 2S)     0.33551      -0.28102
    73    C    6  S      Ryd( 3S)     0.00173       0.26121
    74    C    6  px     Val( 2p)     0.39586      -0.19666
    75    C    6  px     Ryd( 3p)     0.00503       0.58342
    76    C    6  py     Val( 2p)     0.35474      -0.17371
    77    C    6  py     Ryd( 3p)     0.01037       0.46072
    78    C    6  pz     Val( 2p)     0.43950      -0.31561
    79    C    6  pz     Ryd( 3p)     0.00248       0.37423
    80    C    6  dxy    Ryd( 3d)     0.00158       2.19713
    81    C    6  dxz    Ryd( 3d)     0.00070       1.82794
    82    C    6  dyz    Ryd( 3d)     0.00208       1.81912
    83    C    6  dx2y2  Ryd( 3d)     0.00277       2.21039
    84    C    6  dz2    Ryd( 3d)     0.00066       1.88870

    85    O    7  S      Cor( 1S)     0.99981     -19.13194
    86    O    7  S      Val( 2S)     0.79667      -1.01804
    87    O    7  S      Ryd( 3S)     0.00108       1.41135
    88    O    7  px     Val( 2p)     0.81209      -0.49936
    89    O    7  px     Ryd( 3p)     0.00078       1.28242
    90    O    7  py     Val( 2p)     0.79275      -0.50324
    91    O    7  py     Ryd( 3p)     0.00079       1.22584
    92    O    7  pz     Val( 2p)     0.86812      -0.48204
    93    O    7  pz     Ryd( 3p)     0.00113       1.01847
    94    O    7  dxy    Ryd( 3d)     0.00041       2.75938
    95    O    7  dxz    Ryd( 3d)     0.00019       2.59156
    96    O    7  dyz    Ryd( 3d)     0.00046       2.56744
    97    O    7  dx2y2  Ryd( 3d)     0.00061       2.96386
    98    O    7  dz2    Ryd( 3d)     0.00028       2.70080

    99    C    8  S      Cor( 1S)     0.99939     -10.26891
   100    C    8  S      Val( 2S)     0.43878      -0.31821
   101    C    8  S      Ryd( 3S)     0.00063       0.75473
   102    C    8  px     Val( 2p)     0.35541      -0.19600
   103    C    8  px     Ryd( 3p)     0.00243       0.56588
   104    C    8  py     Val( 2p)     0.52605      -0.23682
   105    C    8  py     Ryd( 3p)     0.00280       0.66790
   106    C    8  pz     Val( 2p)     0.52649      -0.23070
   107    C    8  pz     Ryd( 3p)     0.00198       0.59053
   108    C    8  dxy    Ryd( 3d)     0.00067       1.94783
   109    C    8  dxz    Ryd( 3d)     0.00067       1.99980
   110    C    8  dyz    Ryd( 3d)     0.00052       1.94664
   111    C    8  dx2y2  Ryd( 3d)     0.00088       2.17749
   112    C    8  dz2    Ryd( 3d)     0.00070       2.13759

   113    C    9  S      Cor( 1S)     0.99956     -10.17457
   114    C    9  S      Val( 2S)     0.54207      -0.34869
   115    C    9  S      Ryd( 3S)     0.00057       0.75182
   116    C    9  px     Val( 2p)     0.62119      -0.19589
   117    C    9  px     Ryd( 3p)     0.00147       0.52672
   118    C    9  py     Val( 2p)     0.53273      -0.18991
   119    C    9  py     Ryd( 3p)     0.00104       0.39907
   120    C    9  pz     Val( 2p)     0.61688      -0.19432
   121    C    9  pz     Ryd( 3p)     0.00195       0.54051
   122    C    9  dxy    Ryd( 3d)     0.00017       2.11852
   123    C    9  dxz    Ryd( 3d)     0.00021       2.17351
   124    C    9  dyz    Ryd( 3d)     0.00018       2.06744
   125    C    9  dx2y2  Ryd( 3d)     0.00033       2.18292
   126    C    9  dz2    Ryd( 3d)     0.00032       2.26158

   127    C   10  S      Cor( 1S)     0.99955     -10.17450
   128    C   10  S      Val( 2S)     0.54281      -0.34885
   129    C   10  S      Ryd( 3S)     0.00062       0.74496
   130    C   10  px     Val( 2p)     0.58330      -0.19653
   131    C   10  px     Ryd( 3p)     0.00096       0.47394
   132    C   10  py     Val( 2p)     0.60970      -0.19361
   133    C   10  py     Ryd( 3p)     0.00160       0.52483
   134    C   10  pz     Val( 2p)     0.58292      -0.19286
   135    C   10  pz     Ryd( 3p)     0.00142       0.48993
   136    C   10  dxy    Ryd( 3d)     0.00017       2.10701
   137    C   10  dxz    Ryd( 3d)     0.00022       2.09578
   138    C   10  dyz    Ryd( 3d)     0.00014       2.04311
   139    C   10  dx2y2  Ryd( 3d)     0.00031       2.28836
   140    C   10  dz2    Ryd( 3d)     0.00035       2.29460

   141    C   11  S      Cor( 1S)     0.99955     -10.17544
   142    C   11  S      Val( 2S)     0.54270      -0.34969
   143    C   11  S      Ryd( 3S)     0.00061       0.74568
   144    C   11  px     Val( 2p)     0.61890      -0.19958
   145    C   11  px     Ryd( 3p)     0.00106       0.53259
   146    C   11  py     Val( 2p)     0.62107      -0.19511
   147    C   11  py     Ryd( 3p)     0.00173       0.54184
   148    C   11  pz     Val( 2p)     0.53621      -0.19149
   149    C   11  pz     Ryd( 3p)     0.00112       0.40992
   150    C   11  dxy    Ryd( 3d)     0.00017       2.13700
   151    C   11  dxz    Ryd( 3d)     0.00022       2.15007
   152    C   11  dyz    Ryd( 3d)     0.00017       2.06832
   153    C   11  dx2y2  Ryd( 3d)     0.00030       2.29257
   154    C   11  dz2    Ryd( 3d)     0.00034       2.17610

   155    O   12  S      Cor( 1S)     0.99986     -19.05788
   156    O   12  S      Val( 2S)     0.85147      -1.03444
   157    O   12  S      Ryd( 3S)     0.00059       1.39207
   158    O   12  px     Val( 2p)     0.83676      -0.44516
   159    O   12  px     Ryd( 3p)     0.00057       1.02541
   160    O   12  py     Val( 2p)     0.84185      -0.46369
   161    O   12  py     Ryd( 3p)     0.00041       0.98210
   162    O   12  pz     Val( 2p)     0.64517      -0.40920
   163    O   12  pz     Ryd( 3p)     0.00041       0.94110
   164    O   12  dxy    Ryd( 3d)     0.00059       2.99450
   165    O   12  dxz    Ryd( 3d)     0.00039       2.62022
   166    O   12  dyz    Ryd( 3d)     0.00053       2.70552
   167    O   12  dx2y2  Ryd( 3d)     0.00080       2.81317
   168    O   12  dz2    Ryd( 3d)     0.00032       2.66790

   169    C   13  S      Cor( 1S)     0.99956     -10.29267
   170    C   13  S      Val( 2S)     0.50852      -0.40242
   171    C   13  S      Ryd( 3S)     0.00078       0.78172
   172    C   13  px     Val( 2p)     0.56442      -0.27539
   173    C   13  px     Ryd( 3p)     0.00317       0.56663
   174    C   13  py     Val( 2p)     0.46813      -0.25263
   175    C   13  py     Ryd( 3p)     0.00177       0.44165
   176    C   13  pz     Val( 2p)     0.56560      -0.27485
   177    C   13  pz     Ryd( 3p)     0.00129       0.44359
   178    C   13  dxy    Ryd( 3d)     0.00066       2.18884
   179    C   13  dxz    Ryd( 3d)     0.00028       2.13364
   180    C   13  dyz    Ryd( 3d)     0.00027       1.89126
   181    C   13  dx2y2  Ryd( 3d)     0.00033       1.97846
   182    C   13  dz2    Ryd( 3d)     0.00050       2.09789

   183    C   14  S      Cor( 1S)     0.99954     -10.24358
   184    C   14  S      Val( 2S)     0.51311      -0.38622
   185    C   14  S      Ryd( 3S)     0.00041       0.81427
   186    C   14  px     Val( 2p)     0.53457      -0.24448
   187    C   14  px     Ryd( 3p)     0.00178       0.51842
   188    C   14  py     Val( 2p)     0.58686      -0.24972
   189    C   14  py     Ryd( 3p)     0.00214       0.52378
   190    C   14  pz     Val( 2p)     0.54538      -0.24352
   191    C   14  pz     Ryd( 3p)     0.00104       0.44610
   192    C   14  dxy    Ryd( 3d)     0.00036       2.18570
   193    C   14  dxz    Ryd( 3d)     0.00045       2.18952
   194    C   14  dyz    Ryd( 3d)     0.00014       1.87961
   195    C   14  dx2y2  Ryd( 3d)     0.00026       1.96615
   196    C   14  dz2    Ryd( 3d)     0.00032       2.13883

   197    C   15  S      Cor( 1S)     0.99955     -10.23457
   198    C   15  S      Val( 2S)     0.50876      -0.37721
   199    C   15  S      Ryd( 3S)     0.00060       0.79462
   200    C   15  px     Val( 2p)     0.56955      -0.24289
   201    C   15  px     Ryd( 3p)     0.00137       0.45897
   202    C   15  py     Val( 2p)     0.50538      -0.24021
   203    C   15  py     Ryd( 3p)     0.00124       0.46558
   204    C   15  pz     Val( 2p)     0.62561      -0.25164
   205    C   15  pz     Ryd( 3p)     0.00255       0.66681
   206    C   15  dxy    Ryd( 3d)     0.00040       2.11135
   207    C   15  dxz    Ryd( 3d)     0.00041       2.32381
   208    C   15  dyz    Ryd( 3d)     0.00017       1.91089
   209    C   15  dx2y2  Ryd( 3d)     0.00024       1.96918
   210    C   15  dz2    Ryd( 3d)     0.00029       2.08107

   211    O   16  S      Cor( 1S)     0.99986     -19.03244
   212    O   16  S      Val( 2S)     0.84808      -1.01933
   213    O   16  S      Ryd( 3S)     0.00067       1.31438
   214    O   16  px     Val( 2p)     0.79703      -0.40616
   215    O   16  px     Ryd( 3p)     0.00083       0.97860
   216    O   16  py     Val( 2p)     0.76536      -0.44176
   217    O   16  py     Ryd( 3p)     0.00046       0.92168
   218    O   16  pz     Val( 2p)     0.78455      -0.42818
   219    O   16  pz     Ryd( 3p)     0.00069       0.94759
   220    O   16  dxy    Ryd( 3d)     0.00057       2.68028
   221    O   16  dxz    Ryd( 3d)     0.00040       2.62017
   222    O   16  dyz    Ryd( 3d)     0.00061       3.07986
   223    O   16  dx2y2  Ryd( 3d)     0.00048       2.77886
   224    O   16  dz2    Ryd( 3d)     0.00064       2.70529

   225    H   17  S      Val( 1S)     0.24169      -0.04599
   226    H   17  S      Ryd( 2S)     0.00099       0.25820
   227    H   17  px     Ryd( 2p)     0.00077       1.79793
   228    H   17  py     Ryd( 2p)     0.00092       2.02038
   229    H   17  pz     Ryd( 2p)     0.00046       1.63231

   230    H   18  S      Val( 1S)     0.36307      -0.07151
   231    H   18  S      Ryd( 2S)     0.00202       0.22828
   232    H   18  px     Ryd( 2p)     0.00013       1.84305
   233    H   18  py     Ryd( 2p)     0.00008       1.77328
   234    H   18  pz     Ryd( 2p)     0.00030       2.03432

   235    H   19  S      Val( 1S)     0.35686      -0.07325
   236    H   19  S      Ryd( 2S)     0.00133       0.24338
   237    H   19  px     Ryd( 2p)     0.00018       1.82886
   238    H   19  py     Ryd( 2p)     0.00029       2.04706
   239    H   19  pz     Ryd( 2p)     0.00006       1.66463

   240    H   20  S      Val( 1S)     0.34628      -0.09304
   241    H   20  S      Ryd( 2S)     0.00111       0.21639
   242    H   20  px     Ryd( 2p)     0.00015       1.79683
   243    H   20  py     Ryd( 2p)     0.00007       1.73944
   244    H   20  pz     Ryd( 2p)     0.00031       2.03744

   245    H   21  S      Val( 1S)     0.38493      -0.03847
   246    H   21  S      Ryd( 2S)     0.00082       0.26707
   247    H   21  px     Ryd( 2p)     0.00021       1.96245
   248    H   21  py     Ryd( 2p)     0.00013       1.79662
   249    H   21  pz     Ryd( 2p)     0.00017       1.88180

   250    H   22  S      Val( 1S)     0.38426      -0.03721
   251    H   22  S      Ryd( 2S)     0.00080       0.26861
   252    H   22  px     Ryd( 2p)     0.00010       1.72547
   253    H   22  py     Ryd( 2p)     0.00008       1.70436
   254    H   22  pz     Ryd( 2p)     0.00032       2.21206

   255    H   23  S      Val( 1S)     0.37752      -0.03251
   256    H   23  S      Ryd( 2S)     0.00040       0.27103
   257    H   23  px     Ryd( 2p)     0.00029       2.15086
   258    H   23  py     Ryd( 2p)     0.00012       1.75121
   259    H   23  pz     Ryd( 2p)     0.00010       1.72611

   260    H   24  S      Val( 1S)     0.37340      -0.03201
   261    H   24  S      Ryd( 2S)     0.00043       0.26842
   262    H   24  px     Ryd( 2p)     0.00033       2.18601
   263    H   24  py     Ryd( 2p)     0.00011       1.75828
   264    H   24  pz     Ryd( 2p)     0.00008       1.68935

   265    H   25  S      Val( 1S)     0.38428      -0.03996
   266    H   25  S      Ryd( 2S)     0.00080       0.26496
   267    H   25  px     Ryd( 2p)     0.00008       1.70471
   268    H   25  py     Ryd( 2p)     0.00009       1.71632
   269    H   25  pz     Ryd( 2p)     0.00033       2.21734

   270    H   26  S      Val( 1S)     0.37842      -0.02442
   271    H   26  S      Ryd( 2S)     0.00077       0.29660
   272    H   26  px     Ryd( 2p)     0.00009       1.68083
   273    H   26  py     Ryd( 2p)     0.00036       2.28005
   274    H   26  pz     Ryd( 2p)     0.00008       1.68671

   275    H   27  S      Val( 1S)     0.37892      -0.02571
   276    H   27  S      Ryd( 2S)     0.00075       0.29503
   277    H   27  px     Ryd( 2p)     0.00010       1.69705
   278    H   27  py     Ryd( 2p)     0.00036       2.27123
   279    H   27  pz     Ryd( 2p)     0.00007       1.67693

   280    H   28  S      Val( 1S)     0.38612      -0.04397
   281    H   28  S      Ryd( 2S)     0.00083       0.26703
   282    H   28  px     Ryd( 2p)     0.00019       1.95574
   283    H   28  py     Ryd( 2p)     0.00014       1.79637
   284    H   28  pz     Ryd( 2p)     0.00017       1.87871

   285    H   29  S      Val( 1S)     0.37411      -0.03263
   286    H   29  S      Ryd( 2S)     0.00044       0.26750
   287    H   29  px     Ryd( 2p)     0.00030       2.15521
   288    H   29  py     Ryd( 2p)     0.00012       1.77492
   289    H   29  pz     Ryd( 2p)     0.00010       1.70248

   290    H   30  S      Val( 1S)     0.35590      -0.06483
   291    H   30  S      Ryd( 2S)     0.00140       0.22169
   292    H   30  px     Ryd( 2p)     0.00023       1.91166
   293    H   30  py     Ryd( 2p)     0.00024       1.92435
   294    H   30  pz     Ryd( 2p)     0.00005       1.66861

   295    H   31  S      Val( 1S)     0.35435      -0.09432
   296    H   31  S      Ryd( 2S)     0.00096       0.20262
   297    H   31  px     Ryd( 2p)     0.00013       1.78876
   298    H   31  py     Ryd( 2p)     0.00011       1.69373
   299    H   31  pz     Ryd( 2p)     0.00029       2.01951

   300    H   32  S      Val( 1S)     0.37803      -0.07785
   301    H   32  S      Ryd( 2S)     0.00126       0.23062
   302    H   32  px     Ryd( 2p)     0.00013       1.79549
   303    H   32  py     Ryd( 2p)     0.00007       1.70009
   304    H   32  pz     Ryd( 2p)     0.00032       2.06308

   305    H   33  S      Val( 1S)     0.36157      -0.06004
   306    H   33  S      Ryd( 2S)     0.00075       0.20962
   307    H   33  px     Ryd( 2p)     0.00015       1.80988
   308    H   33  py     Ryd( 2p)     0.00029       2.07146
   309    H   33  pz     Ryd( 2p)     0.00008       1.68291

   310    H   34  S      Val( 1S)     0.35420      -0.05498
   311    H   34  S      Ryd( 2S)     0.00075       0.21781
   312    H   34  px     Ryd( 2p)     0.00019       1.87745
   313    H   34  py     Ryd( 2p)     0.00005       1.68377
   314    H   34  pz     Ryd( 2p)     0.00026       2.04060

   315    H   35  S      Val( 1S)     0.37638      -0.07242
   316    H   35  S      Ryd( 2S)     0.00132       0.24528
   317    H   35  px     Ryd( 2p)     0.00021       1.89962
   318    H   35  py     Ryd( 2p)     0.00007       1.67889
   319    H   35  pz     Ryd( 2p)     0.00023       2.03709


 Summary of Natural Population Analysis:                  
                                                          
                                       Natural Population 
                Natural  -----------------------------------------------
    Atom  No    Charge         Core      Valence    Rydberg      Total
 -----------------------------------------------------------------------
      O    1   -0.34782      0.99985     3.34278    0.00519     4.34782
      C    2    0.42798      0.99961     1.54434    0.02807     2.57202
      C    3   -0.14193      0.99945     2.13298    0.00950     3.14193
      C    4   -0.11493      0.99955     2.10514    0.01024     3.11493
      N    5    0.16624      0.99954     2.32918    0.00505     3.33376
      C    6    0.44734      0.99964     1.52562    0.02739     2.55266
      O    7   -0.27516      0.99981     3.26963    0.00573     4.27516
      C    8    0.14258      0.99939     1.84674    0.01129     2.85742
      C    9   -0.31867      0.99956     2.31289    0.00623     3.31867
      C   10   -0.32408      0.99955     2.31873    0.00579     3.32408
      C   11   -0.32416      0.99955     2.31889    0.00572     3.32416
      O   12   -0.17972      0.99986     3.17525    0.00460     4.17972
      C   13   -0.11528      0.99956     2.10667    0.00905     3.11528
      C   14   -0.18636      0.99954     2.17992    0.00690     3.18636
      C   15   -0.21612      0.99955     2.20929    0.00728     3.21612
      O   16   -0.20023      0.99986     3.19502    0.00535     4.20023
      H   17    0.25518      0.00000     0.24169    0.00313     0.24482
      H   18    0.13441      0.00000     0.36307    0.00252     0.36559
      H   19    0.14127      0.00000     0.35686    0.00186     0.35873
      H   20    0.15208      0.00000     0.34628    0.00164     0.34792
      H   21    0.11375      0.00000     0.38493    0.00133     0.38625
      H   22    0.11443      0.00000     0.38426    0.00131     0.38557
      H   23    0.12157      0.00000     0.37752    0.00091     0.37843
      H   24    0.12564      0.00000     0.37340    0.00095     0.37436
      H   25    0.11442      0.00000     0.38428    0.00130     0.38558
      H   26    0.12028      0.00000     0.37842    0.00131     0.37972
      H   27    0.11979      0.00000     0.37892    0.00129     0.38021
      H   28    0.11254      0.00000     0.38612    0.00134     0.38746
      H   29    0.12494      0.00000     0.37411    0.00096     0.37506
      H   30    0.14217      0.00000     0.35590    0.00193     0.35783
      H   31    0.14417      0.00000     0.35435    0.00149     0.35583
      H   32    0.12019      0.00000     0.37803    0.00178     0.37981
      H   33    0.13716      0.00000     0.36157    0.00127     0.36284
      H   34    0.14456      0.00000     0.35420    0.00125     0.35544
      H   35    0.12178      0.00000     0.37638    0.00184     0.37822
 =======================================================================
   * Total *    1.00000     15.99387    44.82334    0.18279    61.00000

                                 Natural Population      
 --------------------------------------------------------
   Core                      15.99387 ( 99.9617% of  16)
   Valence                   44.82334 ( 99.6074% of  45)
   Natural Minimal Basis     60.81721 ( 99.7003% of  61)
   Natural Rydberg Basis      0.18279 (  0.2997% of  61)
 --------------------------------------------------------

    Atom  No          Natural Electron Configuration
 ----------------------------------------------------------------------------
      O    1      [core]2S( 0.84)2p( 2.50)
      C    2      [core]2S( 0.37)2p( 1.18)3p( 0.02)3d( 0.01)
      C    3      [core]2S( 0.49)2p( 1.64)3p( 0.01)
      C    4      [core]2S( 0.50)2p( 1.60)3p( 0.01)
      N    5      [core]2S( 0.60)2p( 1.72)
      C    6      [core]2S( 0.34)2p( 1.19)3p( 0.02)3d( 0.01)
      O    7      [core]2S( 0.80)2p( 2.47)
      C    8      [core]2S( 0.44)2p( 1.41)3p( 0.01)
      C    9      [core]2S( 0.54)2p( 1.77)
      C   10      [core]2S( 0.54)2p( 1.78)
      C   11      [core]2S( 0.54)2p( 1.78)
      O   12      [core]2S( 0.85)2p( 2.32)
      C   13      [core]2S( 0.51)2p( 1.60)3p( 0.01)
      C   14      [core]2S( 0.51)2p( 1.67)
      C   15      [core]2S( 0.51)2p( 1.70)3p( 0.01)
      O   16      [core]2S( 0.85)2p( 2.35)
      H   17            1S( 0.24)
      H   18            1S( 0.36)
      H   19            1S( 0.36)
      H   20            1S( 0.35)
      H   21            1S( 0.38)
      H   22            1S( 0.38)
      H   23            1S( 0.38)
      H   24            1S( 0.37)
      H   25            1S( 0.38)
      H   26            1S( 0.38)
      H   27            1S( 0.38)
      H   28            1S( 0.39)
      H   29            1S( 0.37)
      H   30            1S( 0.36)
      H   31            1S( 0.35)
      H   32            1S( 0.38)
      H   33            1S( 0.36)
      H   34            1S( 0.35)
      H   35            1S( 0.38)


 NATURAL BOND ORBITAL ANALYSIS, beta spin orbitals:

                       Occupancies       Lewis Structure    Low   High
           Occ.    -------------------  -----------------   occ   occ
  Cycle   Thresh.   Lewis   Non-Lewis     CR  BD  3C  LP    (L)   (NL)   Dev
 =============================================================================
   1(1)    0.90    59.45995   1.54005     16  38   0   7     3      0    0.06
   2(2)    0.90    59.36034   1.63966     16  39   0   6     3      0    0.04
   3(3)    0.90    59.36034   1.63966     16  39   0   6     3      0    0.04
   4(4)    0.90    59.54879   1.45121     16  39   0   6     1      0    0.04
   5(5)    0.90    59.54879   1.45121     16  39   0   6     1      0    0.04
   6(1)    0.80    59.79388   1.20612     16  37   0   8     0      0    0.06
 -----------------------------------------------------------------------------

 Structure accepted: No low occupancy Lewis orbitals

 --------------------------------------------------------
   Core                     15.99387 ( 99.962% of  16)
   Valence Lewis            43.80001 ( 97.333% of  45)
  ==================       ============================
   Total Lewis              59.79388 ( 98.023% of  61)
  -----------------------------------------------------
   Valence non-Lewis         1.06994 (  1.754% of  61)
   Rydberg non-Lewis         0.13618 (  0.223% of  61)
  ==================       ============================
   Total non-Lewis           1.20612 (  1.977% of  61)
 --------------------------------------------------------


       (Occupancy)   Bond orbital/ Coefficients/ Hybrids
 ---------------------------------------------------------------------------------
     1. (0.99453) BD ( 1) O   1 - C   2  
                ( 68.96%)   0.8304* O   1 s( 34.88%)p 1.86( 65.05%)d 0.00(  0.07%)
                                           -0.0001  0.5906 -0.0013  0.4245  0.0016
                                           -0.0665  0.0007  0.6825  0.0016 -0.0036
                                            0.0172 -0.0107  0.0021  0.0159
                ( 31.04%)   0.5571* C   2 s( 27.51%)p 2.62( 72.17%)d 0.01(  0.32%)
                                           -0.0003  0.5244 -0.0096 -0.5053 -0.0310
                                            0.0279 -0.0054 -0.6805 -0.0383 -0.0040
                                            0.0433 -0.0043  0.0151  0.0320
     2. (0.99265) BD ( 1) O   1 - H  17  
                ( 75.93%)   0.8714* O   1 s( 21.60%)p 3.63( 78.32%)d 0.00(  0.08%)
                                            0.0002  0.4646  0.0124 -0.5519 -0.0224
                                           -0.6797 -0.0101 -0.1243 -0.0225  0.0189
                                           -0.0052 -0.0073 -0.0132 -0.0130
                ( 24.07%)   0.4906* H  17 s( 99.51%)p 0.00(  0.49%)
                                            0.9975 -0.0082  0.0430  0.0546  0.0074
     3. (0.96842) BD ( 1) C   2 - C   3  
                ( 46.97%)   0.6854* C   2 s( 38.30%)p 1.61( 61.66%)d 0.00(  0.05%)
                                            0.0005  0.6181  0.0296  0.5328 -0.0086
                                            0.5667 -0.0288  0.1028  0.0103  0.0172
                                           -0.0008  0.0017 -0.0047 -0.0123
                ( 53.03%)   0.7282* C   3 s( 25.27%)p 2.96( 74.68%)d 0.00(  0.05%)
                                            0.0001  0.5026  0.0105 -0.5351  0.0039
                                           -0.6652 -0.0053 -0.1333  0.0129  0.0175
                                            0.0043  0.0083 -0.0045 -0.0096
     4. (0.99783) BD ( 1) C   2 - O  16  
                ( 33.37%)   0.5777* C   2 s( 30.91%)p 2.23( 68.83%)d 0.01(  0.26%)
                                            0.0001  0.5550 -0.0334  0.0933 -0.0202
                                           -0.7543 -0.0487  0.3263  0.0364 -0.0013
                                            0.0008 -0.0368 -0.0342 -0.0090
                ( 66.63%)   0.8163* O  16 s( 40.37%)p 1.47( 59.53%)d 0.00(  0.10%)
                                           -0.0000  0.6350 -0.0230  0.2615 -0.0021
                                            0.4265 -0.0143 -0.5871  0.0137  0.0078
                                           -0.0095 -0.0253 -0.0098  0.0082
     5. (0.98334) BD ( 2) C   2 - O  16  
                ( 32.67%)   0.5716* C   2 s(  2.97%)p32.59( 96.63%)d 0.14(  0.40%)
                                            0.0004 -0.1721  0.0063  0.6685 -0.0111
                                           -0.3232  0.0347 -0.6431  0.0099 -0.0289
                                            0.0285  0.0181 -0.0232 -0.0391
                ( 67.33%)   0.8205* O  16 s(  2.92%)p33.14( 96.92%)d 0.05(  0.15%)
                                           -0.0000 -0.1709  0.0062  0.5259 -0.0041
                                           -0.6960  0.0059 -0.4563 -0.0018  0.0148
                                           -0.0152  0.0022  0.0227  0.0234
     6. (0.93044) BD ( 1) C   3 - C   4  
                ( 48.64%)   0.6974* C   3 s( 25.26%)p 2.96( 74.69%)d 0.00(  0.04%)
                                            0.0005  0.5026  0.0037  0.5349  0.0065
                                            0.0844 -0.0232 -0.6731  0.0024  0.0043
                                           -0.0165 -0.0024  0.0046  0.0098
                ( 51.36%)   0.7167* C   4 s( 30.39%)p 2.29( 69.58%)d 0.00(  0.03%)
                                            0.0004  0.5512 -0.0071 -0.5319  0.0102
                                           -0.0728 -0.0195  0.6380 -0.0018 -0.0009
                                           -0.0122  0.0055  0.0059  0.0111
     7. (0.98075) BD ( 1) C   3 - C  15  
                ( 52.12%)   0.7219* C   3 s( 27.18%)p 2.68( 72.78%)d 0.00(  0.04%)
                                           -0.0000  0.5213 -0.0001 -0.4378 -0.0109
                                            0.7198 -0.0145  0.1319  0.0192 -0.0143
                                           -0.0021  0.0013 -0.0063 -0.0111
                ( 47.88%)   0.6920* C  15 s( 26.52%)p 2.77( 73.43%)d 0.00(  0.05%)
                                            0.0004  0.5150  0.0001  0.4149 -0.0075
                                           -0.7396 -0.0095 -0.1214  0.0143 -0.0172
                                           -0.0041  0.0053 -0.0075 -0.0107
     8. (0.98162) BD ( 1) C   3 - H  18  
                ( 63.62%)   0.7976* C   3 s( 22.21%)p 3.50( 77.75%)d 0.00(  0.04%)
                                           -0.0004  0.4712 -0.0074  0.4848 -0.0095
                                           -0.1775 -0.0067  0.7147 -0.0002 -0.0045
                                            0.0155 -0.0067  0.0043  0.0084
                ( 36.38%)   0.6032* H  18 s( 99.90%)p 0.00(  0.10%)
                                            0.9995 -0.0049 -0.0137  0.0094 -0.0268
     9. (0.99133) BD ( 1) C   4 - N   5  
                ( 35.67%)   0.5973* C   4 s( 21.95%)p 3.55( 77.87%)d 0.01(  0.18%)
                                            0.0001  0.4681  0.0208  0.5459  0.0296
                                            0.6800  0.0222  0.1292 -0.0179  0.0346
                                            0.0071  0.0096 -0.0088 -0.0188
                ( 64.33%)   0.8021* N   5 s( 33.48%)p 1.99( 66.48%)d 0.00(  0.04%)
                                            0.0001  0.5786 -0.0011 -0.4521 -0.0107
                                           -0.6467 -0.0065 -0.2049  0.0085  0.0123
                                            0.0023  0.0018 -0.0038 -0.0149
    10. (0.98903) BD ( 1) C   4 - H  19  
                ( 64.29%)   0.8018* C   4 s( 25.36%)p 2.94( 74.60%)d 0.00(  0.04%)
                                            0.0001 -0.5036 -0.0030 -0.4789  0.0123
                                            0.7089 -0.0121  0.1161  0.0166  0.0167
                                            0.0018 -0.0013  0.0026  0.0093
                ( 35.71%)   0.5976* H  19 s( 99.89%)p 0.00(  0.11%)
                                           -0.9995  0.0038  0.0168 -0.0271 -0.0066
    11. (0.96054) BD ( 1) C   4 - H  20  
                ( 64.45%)   0.8028* C   4 s( 22.24%)p 3.50( 77.72%)d 0.00(  0.04%)
                                            0.0005 -0.4715  0.0063  0.4322 -0.0194
                                           -0.1652  0.0222  0.7498  0.0105  0.0057
                                           -0.0118  0.0122 -0.0029 -0.0084
                ( 35.55%)   0.5963* H  20 s( 99.89%)p 0.00(  0.11%)
                                           -0.9994  0.0068 -0.0160 -0.0014 -0.0285
    12. (0.99189) BD ( 1) N   5 - C   6  
                ( 64.39%)   0.8024* N   5 s( 34.40%)p 1.91( 65.55%)d 0.00(  0.05%)
                                           -0.0000  0.5863  0.0158  0.7825 -0.0129
                                           -0.0824  0.0007  0.1903  0.0007 -0.0037
                                            0.0134 -0.0003  0.0144 -0.0099
                ( 35.61%)   0.5968* C   6 s( 33.46%)p 1.98( 66.35%)d 0.01(  0.19%)
                                           -0.0001  0.5784 -0.0034 -0.7716  0.0009
                                            0.1005 -0.0021 -0.2407 -0.0106 -0.0029
                                            0.0202 -0.0021  0.0358 -0.0142
    13. (0.99031) BD ( 1) N   5 - C  13  
                ( 64.86%)   0.8054* N   5 s( 31.98%)p 2.13( 67.98%)d 0.00(  0.04%)
                                            0.0001  0.5655 -0.0045 -0.3580 -0.0077
                                            0.7409  0.0061  0.0500  0.0105 -0.0105
                                           -0.0009  0.0086 -0.0068 -0.0128
                ( 35.14%)   0.5928* C  13 s( 21.15%)p 3.72( 78.67%)d 0.01(  0.18%)
                                            0.0001  0.4597  0.0135  0.4152  0.0261
                                           -0.7731 -0.0240 -0.1213 -0.0255 -0.0297
                                           -0.0043  0.0077 -0.0216 -0.0205
    14. (0.99470) BD ( 1) C   6 - O   7  
                ( 31.66%)   0.5627* C   6 s( 30.62%)p 2.26( 69.09%)d 0.01(  0.29%)
                                            0.0002 -0.5531 -0.0148 -0.3121  0.0106
                                            0.7699  0.0266 -0.0033  0.0068  0.0251
                                            0.0038 -0.0030  0.0400  0.0251
                ( 68.34%)   0.8267* O   7 s( 31.25%)p 2.20( 68.68%)d 0.00(  0.07%)
                                           -0.0000 -0.5589 -0.0140  0.2674  0.0076
                                           -0.7825 -0.0089 -0.0531  0.0015  0.0069
                                            0.0007 -0.0046  0.0214  0.0124
    15. (0.99719) BD ( 1) C   6 - O  12  
                ( 34.52%)   0.5876* C   6 s( 35.77%)p 1.79( 64.01%)d 0.01(  0.21%)
                                           -0.0002  0.5980 -0.0112  0.4590  0.0320
                                            0.6145  0.0424  0.2207  0.0154  0.0350
                                            0.0114  0.0174 -0.0136 -0.0171
                ( 65.48%)   0.8092* O  12 s( 41.07%)p 1.43( 58.84%)d 0.00(  0.09%)
                                           -0.0000  0.6405 -0.0221 -0.4448 -0.0133
                                           -0.5836 -0.0165 -0.2222 -0.0066  0.0236
                                            0.0088  0.0114 -0.0065 -0.0111
    16. (0.92494) BD ( 2) C   6 - O  12  
                ( 39.12%)   0.6254* C   6 s(  0.01%)p 1.00( 99.72%)d 0.00(  0.27%)
                                           -0.0002  0.0052  0.0079 -0.3053  0.0143
                                           -0.1158  0.0001  0.9433 -0.0225 -0.0172
                                            0.0096  0.0445  0.0002  0.0184
                ( 60.88%)   0.7803* O  12 s(  0.00%)p 1.00( 99.84%)d 0.00(  0.16%)
                                            0.0000  0.0021  0.0008 -0.3441 -0.0001
                                           -0.0910 -0.0007  0.9336  0.0035  0.0124
                                           -0.0189 -0.0269  0.0051 -0.0188
    17. (0.99156) BD ( 1) O   7 - C   8  
                ( 72.87%)   0.8536* O   7 s( 36.71%)p 1.72( 63.25%)d 0.00(  0.04%)
                                            0.0001  0.6058 -0.0051  0.7486 -0.0095
                                           -0.1894 -0.0049  0.1900 -0.0031  0.0027
                                            0.0105  0.0011  0.0153 -0.0088
                ( 27.13%)   0.5209* C   8 s( 15.89%)p 5.27( 83.79%)d 0.02(  0.32%)
                                           -0.0003  0.3985  0.0091 -0.8427 -0.0206
                                            0.2870 -0.0187 -0.2109 -0.0091 -0.0272
                                            0.0212 -0.0068  0.0379 -0.0239
    18. (0.98635) BD ( 1) C   8 - C   9  
                ( 52.08%)   0.7217* C   8 s( 27.21%)p 2.67( 72.74%)d 0.00(  0.05%)
                                           -0.0000  0.5216  0.0103 -0.0103 -0.0148
                                           -0.8437  0.0075 -0.1231 -0.0034  0.0045
                                            0.0006  0.0065 -0.0187 -0.0098
                ( 47.92%)   0.6922* C   9 s( 29.80%)p 2.35( 70.15%)d 0.00(  0.05%)
                                            0.0007  0.5459  0.0028 -0.0018 -0.0087
                                            0.8292  0.0035  0.1176 -0.0020 -0.0012
                                            0.0000  0.0051 -0.0186 -0.0107
    19. (0.98331) BD ( 1) C   8 - C  10  
                ( 51.89%)   0.7204* C   8 s( 28.46%)p 2.51( 71.49%)d 0.00(  0.05%)
                                            0.0001  0.5335 -0.0074  0.5211  0.0038
                                            0.4007 -0.0055 -0.5317 -0.0040  0.0107
                                           -0.0138 -0.0119  0.0013  0.0036
                ( 48.11%)   0.6936* C  10 s( 29.04%)p 2.44( 70.91%)d 0.00(  0.05%)
                                            0.0006  0.5389 -0.0009 -0.5557 -0.0029
                                           -0.3678  0.0023  0.5149 -0.0008  0.0103
                                           -0.0155 -0.0100  0.0057  0.0010
    20. (0.98234) BD ( 1) C   8 - C  11  
                ( 51.86%)   0.7201* C   8 s( 28.43%)p 2.52( 71.52%)d 0.00(  0.05%)
                                            0.0001  0.5332 -0.0072  0.1200  0.0017
                                            0.2096 -0.0060  0.8105  0.0038  0.0012
                                            0.0026  0.0094 -0.0012  0.0191
                ( 48.14%)   0.6938* C  11 s( 29.11%)p 2.43( 70.85%)d 0.00(  0.05%)
                                            0.0007  0.5395 -0.0010 -0.1614 -0.0031
                                           -0.1787  0.0022 -0.8065 -0.0001  0.0011
                                            0.0077  0.0071  0.0005  0.0191
    21. (0.99302) BD ( 1) C   9 - H  21  
                ( 61.39%)   0.7835* C   9 s( 23.28%)p 3.29( 76.68%)d 0.00(  0.04%)
                                           -0.0001  0.4825  0.0008 -0.5942  0.0073
                                           -0.3909 -0.0178  0.5102 -0.0112  0.0091
                                           -0.0145 -0.0086  0.0063  0.0010
                ( 38.61%)   0.6214* H  21 s( 99.92%)p 0.00(  0.08%)
                                            0.9996 -0.0012  0.0186  0.0146 -0.0161
    22. (0.99297) BD ( 1) C   9 - H  22  
                ( 61.46%)   0.7839* C   9 s( 23.32%)p 3.29( 76.64%)d 0.00(  0.04%)
                                            0.0001 -0.4829 -0.0008  0.1892 -0.0016
                                            0.2001  0.0203  0.8307 -0.0085 -0.0009
                                           -0.0075 -0.0056 -0.0010 -0.0178
                ( 38.54%)   0.6208* H  22 s( 99.92%)p 0.00(  0.08%)
                                           -0.9996  0.0012 -0.0056 -0.0084 -0.0268
    23. (0.98949) BD ( 1) C   9 - H  23  
                ( 61.95%)   0.7871* C   9 s( 23.53%)p 3.25( 76.44%)d 0.00(  0.04%)
                                           -0.0001  0.4850 -0.0012  0.7813 -0.0067
                                           -0.3440 -0.0215  0.1872 -0.0052 -0.0098
                                            0.0074 -0.0026  0.0129 -0.0082
                ( 38.05%)   0.6168* H  23 s( 99.91%)p 0.00(  0.09%)
                                            0.9996  0.0001 -0.0252  0.0137 -0.0056
    24. (0.98496) BD ( 1) C  10 - H  24  
                ( 62.21%)   0.7888* C  10 s( 23.72%)p 3.22( 76.25%)d 0.00(  0.04%)
                                           -0.0002  0.4870  0.0015  0.8073  0.0075
                                           -0.2962  0.0139  0.1502 -0.0155 -0.0118
                                            0.0070 -0.0032  0.0107 -0.0082
                ( 37.79%)   0.6147* H  24 s( 99.91%)p 0.00(  0.09%)
                                            0.9996 -0.0005 -0.0279  0.0085 -0.0028
    25. (0.99157) BD ( 1) C  10 - H  25  
                ( 61.40%)   0.7836* C  10 s( 23.08%)p 3.33( 76.88%)d 0.00(  0.04%)
                                            0.0002 -0.4804 -0.0006  0.1970 -0.0176
                                            0.1706 -0.0117  0.8369  0.0057 -0.0015
                                           -0.0094 -0.0079 -0.0007 -0.0161
                ( 38.60%)   0.6213* H  25 s( 99.92%)p 0.00(  0.08%)
                                           -0.9996  0.0012 -0.0041 -0.0051 -0.0280
    26. (0.99152) BD ( 1) C  10 - H  26  
                ( 62.04%)   0.7877* C  10 s( 24.08%)p 3.15( 75.88%)d 0.00(  0.04%)
                                           -0.0000  0.4907  0.0007  0.0012  0.0176
                                            0.8644 -0.0016  0.1055 -0.0145 -0.0020
                                            0.0002  0.0057 -0.0163 -0.0094
                ( 37.96%)   0.6161* H  26 s( 99.91%)p 0.00(  0.09%)
                                            0.9996 -0.0012 -0.0013 -0.0291 -0.0034
    27. (0.99294) BD ( 1) C  11 - H  27  
                ( 62.05%)   0.7877* C  11 s( 24.10%)p 3.15( 75.86%)d 0.00(  0.04%)
                                           -0.0001  0.4909  0.0008 -0.0106  0.0071
                                            0.8593 -0.0063  0.1399  0.0203 -0.0013
                                            0.0000  0.0033 -0.0166 -0.0102
                ( 37.95%)   0.6160* H  27 s( 99.91%)p 0.00(  0.09%)
                                            0.9996 -0.0014 -0.0007 -0.0289 -0.0053
    28. (0.99198) BD ( 1) C  11 - H  28  
                ( 61.23%)   0.7825* C  11 s( 23.01%)p 3.34( 76.95%)d 0.00(  0.04%)
                                           -0.0001  0.4797  0.0006 -0.6015  0.0111
                                           -0.3668  0.0080  0.5222  0.0174  0.0107
                                           -0.0135 -0.0090  0.0058 -0.0018
                ( 38.77%)   0.6227* H  28 s( 99.92%)p 0.00(  0.08%)
                                            0.9996 -0.0012  0.0178  0.0120 -0.0188
    29. (0.98625) BD ( 1) C  11 - H  29  
                ( 62.20%)   0.7887* C  11 s( 23.70%)p 3.22( 76.26%)d 0.00(  0.04%)
                                           -0.0002  0.4868  0.0015  0.7820 -0.0029
                                           -0.3073  0.0089  0.2371  0.0199 -0.0118
                                            0.0059 -0.0025  0.0113 -0.0087
                ( 37.80%)   0.6148* H  29 s( 99.91%)p 0.00(  0.09%)
                                            0.9996 -0.0004 -0.0256  0.0094 -0.0104
    30. (0.94090) BD ( 1) C  13 - C  14  
                ( 52.75%)   0.7263* C  13 s( 31.09%)p 2.21( 68.87%)d 0.00(  0.04%)
                                            0.0002  0.5576 -0.0053 -0.5364  0.0068
                                           -0.0569  0.0299  0.6299  0.0059  0.0053
                                           -0.0128 -0.0115  0.0040  0.0057
                ( 47.25%)   0.6874* C  14 s( 26.25%)p 2.81( 73.70%)d 0.00(  0.05%)
                                            0.0007  0.5123  0.0045  0.5458  0.0073
                                            0.0496  0.0317 -0.6600 -0.0035 -0.0021
                                           -0.0189  0.0021  0.0073  0.0098
    31. (0.98648) BD ( 1) C  13 - H  30  
                ( 64.32%)   0.8020* C  13 s( 25.36%)p 2.94( 74.60%)d 0.00(  0.04%)
                                           -0.0001  0.5036  0.0032  0.6043 -0.0207
                                            0.6039 -0.0003  0.1239 -0.0160  0.0161
                                            0.0042  0.0041  0.0053 -0.0079
                ( 35.68%)   0.5973* H  30 s( 99.89%)p 0.00(  0.11%)
                                            0.9995 -0.0042 -0.0209 -0.0251 -0.0030
    32. (0.96254) BD ( 1) C  13 - H  31  
                ( 63.67%)   0.7980* C  13 s( 22.34%)p 3.47( 77.61%)d 0.00(  0.04%)
                                            0.0003 -0.4727  0.0056  0.4143 -0.0198
                                           -0.1764 -0.0239  0.7566 -0.0014  0.0006
                                           -0.0136 -0.0018 -0.0057 -0.0145
                ( 36.33%)   0.6027* H  31 s( 99.90%)p 0.00(  0.10%)
                                           -0.9995  0.0059 -0.0130  0.0140 -0.0260
    33. (0.98265) BD ( 1) C  14 - C  15  
                ( 49.76%)   0.7054* C  14 s( 27.68%)p 2.61( 72.27%)d 0.00(  0.05%)
                                            0.0001  0.5261  0.0005 -0.5395 -0.0251
                                           -0.6505  0.0129 -0.0867  0.0170  0.0167
                                            0.0033  0.0061 -0.0062 -0.0096
                ( 50.24%)   0.7088* C  15 s( 28.04%)p 2.56( 71.91%)d 0.00(  0.05%)
                                            0.0002  0.5295  0.0039  0.5328 -0.0203
                                            0.6516  0.0173  0.0982  0.0166  0.0185
                                            0.0008  0.0020  0.0007 -0.0111
    34. (0.98704) BD ( 1) C  14 - H  32  
                ( 62.16%)   0.7884* C  14 s( 22.59%)p 3.43( 77.37%)d 0.00(  0.04%)
                                           -0.0002  0.4752 -0.0086  0.4603 -0.0136
                                           -0.0955  0.0227  0.7429  0.0073 -0.0040
                                            0.0170 -0.0049  0.0056  0.0091
                ( 37.84%)   0.6152* H  32 s( 99.91%)p 0.00(  0.09%)
                                            0.9995 -0.0041 -0.0128 -0.0007 -0.0279
    35. (0.98206) BD ( 1) C  14 - H  33  
                ( 63.47%)   0.7967* C  14 s( 23.37%)p 3.28( 76.60%)d 0.00(  0.04%)
                                           -0.0002  0.4834  0.0045 -0.4446  0.0104
                                            0.7509 -0.0097  0.0633  0.0156 -0.0141
                                            0.0002 -0.0008 -0.0089 -0.0095
                ( 36.53%)   0.6044* H  33 s( 99.90%)p 0.00(  0.10%)
                                            0.9995 -0.0020  0.0158 -0.0259 -0.0058
    36. (0.96979) BD ( 1) C  15 - H  34  
                ( 63.76%)   0.7985* C  15 s( 22.98%)p 3.35( 76.99%)d 0.00(  0.03%)
                                            0.0002 -0.4793 -0.0058  0.5174  0.0065
                                            0.0727 -0.0097 -0.7047  0.0135 -0.0023
                                            0.0146  0.0030 -0.0041 -0.0102
                ( 36.24%)   0.6020* H  34 s( 99.90%)p 0.00(  0.10%)
                                           -0.9995  0.0039 -0.0201 -0.0013  0.0233
    37. (0.98808) BD ( 1) C  15 - H  35  
                ( 62.36%)   0.7897* C  15 s( 22.35%)p 3.47( 77.61%)d 0.00(  0.04%)
                                            0.0002 -0.4727  0.0088  0.5248  0.0212
                                           -0.1484 -0.0050  0.6913 -0.0173  0.0026
                                           -0.0156  0.0041 -0.0049 -0.0116
                ( 37.64%)   0.6135* H  35 s( 99.91%)p 0.00(  0.09%)
                                           -0.9995  0.0047 -0.0216  0.0050 -0.0211
    38. (0.99985) CR ( 1) O   1           s(100.00%)p 0.00(  0.00%)
                                            1.0000 -0.0002 -0.0000  0.0001  0.0000
                                            0.0000  0.0000  0.0002  0.0000 -0.0000
                                            0.0000 -0.0000  0.0000  0.0000
    39. (0.99962) CR ( 1) C   2           s(100.00%)p 0.00(  0.00%)
                                            1.0000 -0.0001 -0.0000 -0.0007 -0.0000
                                           -0.0001 -0.0000 -0.0000 -0.0000  0.0000
                                            0.0000 -0.0000  0.0000  0.0000
    40. (0.99945) CR ( 1) C   3           s(100.00%)p 0.00(  0.00%)
                                            1.0000 -0.0001 -0.0000 -0.0000 -0.0000
                                           -0.0000  0.0000  0.0006 -0.0000 -0.0000
                                            0.0000 -0.0000 -0.0000 -0.0000
    41. (0.99954) CR ( 1) C   4           s(100.00%)p 0.00(  0.00%)
                                            1.0000  0.0000 -0.0000  0.0001  0.0000
                                           -0.0000 -0.0000 -0.0006 -0.0000 -0.0000
                                            0.0000 -0.0000 -0.0000 -0.0000
    42. (0.99954) CR ( 1) N   5           s(100.00%)p 0.00(  0.00%)
                                            1.0000 -0.0001  0.0000  0.0001  0.0000
                                           -0.0000  0.0000  0.0000 -0.0000 -0.0000
                                            0.0000 -0.0000  0.0000  0.0000
    43. (0.99964) CR ( 1) C   6           s(100.00%)p 0.00(  0.00%)
                                            1.0000  0.0003  0.0000 -0.0000  0.0000
                                           -0.0001  0.0000  0.0002 -0.0000 -0.0000
                                            0.0000  0.0000 -0.0000 -0.0000
    44. (0.99981) CR ( 1) O   7           s(100.00%)p 0.00(  0.00%)
                                            1.0000 -0.0002  0.0000  0.0001 -0.0000
                                            0.0002  0.0000  0.0000  0.0000  0.0000
                                           -0.0000  0.0000 -0.0000 -0.0000
    45. (0.99939) CR ( 1) C   8           s(100.00%)p 0.00(  0.00%)
                                            1.0000  0.0001  0.0000 -0.0003 -0.0000
                                            0.0000 -0.0000 -0.0001 -0.0000 -0.0000
                                            0.0000 -0.0000  0.0000 -0.0000
    46. (0.99956) CR ( 1) C   9           s(100.00%)p 0.00(  0.00%)
                                            1.0000 -0.0002 -0.0000  0.0000  0.0000
                                           -0.0006 -0.0000 -0.0001  0.0000  0.0000
                                            0.0000 -0.0000  0.0000  0.0000
    47. (0.99955) CR ( 1) C  10           s(100.00%)p 0.00(  0.00%)
                                            1.0000 -0.0001  0.0000  0.0005  0.0000
                                            0.0002  0.0000 -0.0004 -0.0000 -0.0000
                                            0.0000  0.0000 -0.0000 -0.0000
    48. (0.99956) CR ( 1) C  11           s(100.00%)p 0.00(  0.00%)
                                            1.0000 -0.0001  0.0000  0.0002  0.0000
                                            0.0000  0.0000  0.0007  0.0000 -0.0000
                                           -0.0000 -0.0000  0.0000 -0.0000
    49. (0.99986) CR ( 1) O  12           s(100.00%)p 0.00(  0.00%)
                                            1.0000 -0.0003 -0.0000 -0.0001 -0.0000
                                           -0.0003 -0.0000 -0.0001 -0.0000  0.0000
                                            0.0000  0.0000 -0.0000 -0.0000
    50. (0.99956) CR ( 1) C  13           s(100.00%)p 0.00(  0.00%)
                                            1.0000  0.0001 -0.0000 -0.0000  0.0000
                                            0.0002  0.0000 -0.0003 -0.0000  0.0000
                                            0.0000  0.0000  0.0000  0.0000
    51. (0.99954) CR ( 1) C  14           s(100.00%)p 0.00(  0.00%)
                                            1.0000 -0.0002 -0.0000 -0.0004 -0.0000
                                            0.0002 -0.0000  0.0007  0.0000 -0.0000
                                            0.0000 -0.0000 -0.0000 -0.0000
    52. (0.99955) CR ( 1) C  15           s(100.00%)p 0.00(  0.00%)
                                            1.0000 -0.0002 -0.0000 -0.0005  0.0000
                                            0.0002  0.0000  0.0000 -0.0000  0.0000
                                            0.0000 -0.0000  0.0000  0.0000
    53. (0.99986) CR ( 1) O  16           s(100.00%)p 0.00(  0.00%)
                                            1.0000 -0.0004 -0.0000 -0.0000 -0.0000
                                            0.0003 -0.0000 -0.0003 -0.0000 -0.0000
                                            0.0000 -0.0000 -0.0000  0.0000
    54. (0.98639) LP ( 1) O   1           s( 43.49%)p 1.30( 56.47%)d 0.00(  0.04%)
                                            0.0002  0.6594 -0.0026  0.0008 -0.0032
                                            0.5446 -0.0076 -0.5177  0.0035  0.0031
                                            0.0022  0.0166  0.0085 -0.0046
    55. (0.90416) LP ( 2) O   1           s(  0.01%)p 1.00( 99.92%)d 0.00(  0.07%)
                                            0.0000  0.0076 -0.0004  0.7168 -0.0094
                                           -0.4854  0.0060 -0.4997  0.0068 -0.0134
                                            0.0129 -0.0020 -0.0051 -0.0181
    56. (0.38526) LP*( 1) N   5           s(  0.05%)p99.99( 99.94%)d 0.16(  0.01%)
                                            0.0000  0.0218  0.0058  0.2334 -0.0022
                                            0.1605 -0.0037 -0.9586  0.0127 -0.0008
                                            0.0002  0.0029 -0.0007 -0.0086
    57. (0.97589) LP ( 1) O   7           s( 32.00%)p 2.12( 67.96%)d 0.00(  0.03%)
                                            0.0003  0.5657 -0.0009 -0.5462  0.0070
                                           -0.5752 -0.0024 -0.2243  0.0013 -0.0152
                                           -0.0037 -0.0065  0.0053  0.0050
    58. (0.86872) LP ( 2) O   7           s(  0.04%)p99.99( 99.91%)d 1.55(  0.05%)
                                           -0.0000  0.0187  0.0007  0.2626 -0.0002
                                            0.1410  0.0004 -0.9541 -0.0012  0.0065
                                           -0.0037 -0.0205 -0.0021 -0.0080
    59. (0.98677) LP ( 1) O  12           s( 58.96%)p 0.70( 41.03%)d 0.00(  0.01%)
                                            0.0005  0.7677  0.0124  0.3646  0.0012
                                            0.4945  0.0007  0.1809  0.0004 -0.0091
                                           -0.0032 -0.0046  0.0023  0.0046
    60. (0.91719) LP ( 2) O  12           s(  0.01%)p 1.00( 99.90%)d 0.00(  0.10%)
                                           -0.0001  0.0081  0.0003  0.7412 -0.0109
                                           -0.6363  0.0062  0.2111 -0.0022 -0.0055
                                           -0.0105  0.0002 -0.0284 -0.0027
    61. (0.98714) LP ( 1) O  16           s( 56.41%)p 0.77( 43.57%)d 0.00(  0.02%)
                                            0.0006  0.7510  0.0139 -0.0392  0.0005
                                           -0.4972 -0.0002  0.4324  0.0005 -0.0019
                                           -0.0002  0.0112  0.0066 -0.0022
    62. (0.84643) LP ( 2) O  16           s(  0.34%)p99.99( 99.57%)d 0.29(  0.10%)
                                           -0.0001  0.0580  0.0004 -0.8075 -0.0100
                                           -0.2911 -0.0060 -0.5086 -0.0075 -0.0208
                                            0.0143 -0.0069  0.0039  0.0161
    63. (0.00112) RY*( 1) O   1           s( 66.84%)p 0.47( 31.55%)d 0.02(  1.61%)
                                            0.0000  0.0049  0.8175  0.0014  0.3398
                                            0.0023  0.4470 -0.0012  0.0129  0.0781
                                           -0.0128  0.0551  0.0011 -0.0827
    64. (0.00039) RY*( 2) O   1           s(  0.69%)p99.99( 93.06%)d 9.11(  6.26%)
                                            0.0000 -0.0004  0.0829  0.0057  0.6387
                                           -0.0022 -0.6159 -0.0036 -0.3784 -0.1303
                                            0.0476 -0.1295  0.0283 -0.1604
    65. (0.00032) RY*( 3) O   1           s( 18.91%)p 3.56( 67.28%)d 0.73( 13.81%)
                                            0.0000 -0.0020  0.4349  0.0012 -0.2749
                                            0.0041 -0.5361  0.0013  0.5566 -0.1588
                                           -0.2058 -0.2147 -0.1240  0.0951
    66. (0.00005) RY*( 4) O   1           s( 10.45%)p 7.25( 75.69%)d 1.33( 13.87%)
    67. (0.00000) RY*( 5) O   1           s(  0.21%)p40.14(  8.33%)d99.99( 91.46%)
    68. (0.00001) RY*( 6) O   1           s(  1.45%)p 2.68(  3.88%)d65.31( 94.67%)
    69. (0.00000) RY*( 7) O   1           s(  0.08%)p99.99( 12.02%)d99.99( 87.90%)
    70. (0.00000) RY*( 8) O   1           s(  0.10%)p17.60(  1.68%)d99.99( 98.23%)
    71. (0.00000) RY*( 9) O   1           s(  1.32%)p 5.12(  6.75%)d69.82( 91.94%)
    72. (0.01123) RY*( 1) C   2           s(  4.16%)p22.76( 94.68%)d 0.28(  1.15%)
                                            0.0000  0.0397  0.2001  0.0197 -0.0363
                                           -0.0333  0.6724  0.0553 -0.6992 -0.0377
                                            0.0685  0.0268  0.0439  0.0529
    73. (0.00532) RY*( 2) C   2           s(  1.69%)p32.39( 54.81%)d25.70( 43.49%)
                                            0.0000  0.0448  0.1221 -0.0407  0.5603
                                           -0.0111  0.3841 -0.0276  0.2899  0.3555
                                           -0.3058  0.1150 -0.1214 -0.4325
    74. (0.00239) RY*( 3) C   2           s(  4.65%)p 1.55(  7.23%)d18.95( 88.12%)
                                           -0.0000 -0.0012  0.2157  0.0411  0.2207
                                           -0.0394 -0.1257 -0.0307 -0.0599  0.3722
                                           -0.3947  0.0519  0.1677  0.7457
    75. (0.00209) RY*( 4) C   2           s(  2.74%)p27.00( 74.02%)d 8.47( 23.23%)
                                           -0.0000 -0.0033  0.1655  0.0112  0.6302
                                           -0.0158 -0.4388 -0.0067 -0.3875 -0.1792
                                            0.1792 -0.2419  0.2642 -0.1994
    76. (0.00182) RY*( 5) C   2           s( 40.31%)p 0.59( 23.89%)d 0.89( 35.80%)
                                            0.0000  0.0081  0.6349 -0.0215  0.0734
                                           -0.0005  0.2184  0.0086  0.4305 -0.4332
                                            0.1859 -0.2811 -0.0877  0.2215
    77. (0.00081) RY*( 6) C   2           s(  2.26%)p 1.52(  3.45%)d41.67( 94.29%)
                                            0.0000  0.0124  0.1499 -0.0001  0.0486
                                           -0.0297  0.0265  0.0346  0.1712  0.1383
                                            0.5366  0.6624  0.4429  0.0296
    78. (0.00035) RY*( 7) C   2           s( 44.37%)p 0.69( 30.82%)d 0.56( 24.81%)
                                           -0.0000 -0.0205  0.6658 -0.0263 -0.4038
                                           -0.0236 -0.3369 -0.0078 -0.1742  0.2644
                                           -0.1692  0.1194 -0.1270 -0.3453
    79. (0.00001) RY*( 8) C   2           s(  0.01%)p 1.00( 10.50%)d 8.53( 89.50%)
    80. (0.00002) RY*( 9) C   2           s(  0.11%)p11.83(  1.32%)d99.99( 98.57%)
    81. (0.00327) RY*( 1) C   3           s(  4.50%)p20.59( 92.63%)d 0.64(  2.87%)
                                            0.0000 -0.0223  0.2109  0.0116  0.4061
                                           -0.0038 -0.3801  0.0146  0.7852 -0.0030
                                           -0.1255  0.0833 -0.0131 -0.0763
    82. (0.00190) RY*( 2) C   3           s(  6.84%)p12.89( 88.13%)d 0.74(  5.03%)
                                            0.0000  0.0202  0.2607  0.0102  0.5216
                                            0.0152  0.7799  0.0033  0.0256  0.1722
                                            0.0188  0.0645 -0.0992 -0.0795
    83. (0.00110) RY*( 3) C   3           s( 42.01%)p 1.31( 55.14%)d 0.07(  2.85%)
                                            0.0000 -0.0010  0.6481 -0.0053  0.3213
                                            0.0038 -0.3926  0.0131 -0.5421 -0.0869
                                           -0.0355 -0.0397  0.0740 -0.1123
    84. (0.00093) RY*( 4) C   3           s( 45.51%)p 1.10( 49.97%)d 0.10(  4.52%)
                                            0.0000 -0.0052  0.6746  0.0081 -0.6381
                                           -0.0001  0.1836 -0.0013  0.2425  0.0823
                                           -0.0693 -0.0139 -0.0853  0.1618
    85. (0.00024) RY*( 5) C   3           s(  0.01%)p99.99(  1.75%)d99.99( 98.24%)
                                           -0.0000 -0.0046  0.0104  0.0034  0.0290
                                            0.0049 -0.1204 -0.0084  0.0455  0.2607
                                            0.4643 -0.6367 -0.5264 -0.1276
    86. (0.00017) RY*( 6) C   3           s(  0.07%)p38.01(  2.48%)d99.99( 97.45%)
                                           -0.0000  0.0016  0.0255 -0.0080 -0.0079
                                            0.0006  0.1112 -0.0019  0.1111  0.0753
                                           -0.0307 -0.6081  0.7620 -0.1318
    87. (0.00012) RY*( 7) C   3           s(  0.66%)p 5.81(  3.85%)d99.99( 95.49%)
                                           -0.0000  0.0022  0.0813  0.0049 -0.0278
                                           -0.0139  0.1520 -0.0194  0.1184 -0.8573
                                            0.4343 -0.0264  0.0085 -0.1747
    88. (0.00010) RY*( 8) C   3           s(  0.00%)p 1.00(  5.04%)d18.85( 94.96%)
    89. (0.00004) RY*( 9) C   3           s(  0.48%)p 2.28(  1.10%)d99.99( 98.42%)
    90. (0.00350) RY*( 1) C   4           s(  0.62%)p99.99( 95.71%)d 5.97(  3.67%)
                                            0.0000  0.0143  0.0771 -0.0286 -0.8132
                                            0.0240  0.4809 -0.0050 -0.2513 -0.0686
                                           -0.0878  0.0548 -0.0876 -0.1167
    91. (0.00168) RY*( 2) C   4           s( 13.43%)p 5.88( 78.93%)d 0.57(  7.63%)
                                           -0.0000  0.0031  0.3665  0.0177 -0.4295
                                            0.0068 -0.7770  0.0024 -0.0280  0.1819
                                           -0.0374 -0.1740  0.0404 -0.0997
    92. (0.00093) RY*( 3) C   4           s( 78.52%)p 0.22( 17.51%)d 0.05(  3.97%)
                                            0.0000 -0.0071  0.8861 -0.0295  0.2655
                                           -0.0202  0.3141 -0.0050  0.0683  0.0292
                                           -0.0961 -0.0552  0.0771 -0.1436
    93. (0.00065) RY*( 4) C   4           s(  0.45%)p99.99( 88.17%)d25.51( 11.39%)
                                            0.0000  0.0271  0.0611  0.0124 -0.2567
                                            0.0156  0.0240 -0.0048  0.9027 -0.2158
                                            0.1130  0.1536 -0.0760  0.1586
    94. (0.00018) RY*( 5) C   4           s(  0.21%)p 3.80(  0.80%)d99.99( 98.99%)
                                           -0.0000  0.0011  0.0459 -0.0001  0.0229
                                           -0.0074  0.0852  0.0044  0.0128  0.2084
                                           -0.0473 -0.5134 -0.7190  0.4046
    95. (0.00015) RY*( 6) C   4           s(  4.75%)p 2.57( 12.24%)d17.46( 83.01%)
                                           -0.0000 -0.0040  0.2180  0.0195 -0.0053
                                            0.0228 -0.1493  0.0102 -0.3147 -0.6800
                                            0.1507  0.1244  0.0173  0.5738
    96. (0.00007) RY*( 7) C   4           s(  1.53%)p 1.45(  2.22%)d63.10( 96.26%)
    97. (0.00002) RY*( 8) C   4           s(  0.04%)p99.99(  4.36%)d99.99( 95.60%)
    98. (0.00002) RY*( 9) C   4           s(  0.52%)p 0.55(  0.29%)d99.99( 99.19%)
    99. (0.00108) RY*( 1) N   5           s( 13.90%)p 6.08( 84.49%)d 0.12(  1.61%)
                                           -0.0000 -0.0096  0.3727 -0.0037 -0.1264
                                           -0.0069  0.8381  0.0022  0.3556  0.0165
                                            0.0371 -0.0096 -0.1134 -0.0381
   100. (0.00077) RY*( 2) N   5           s( 51.92%)p 0.81( 41.86%)d 0.12(  6.21%)
                                           -0.0000  0.0053  0.7206 -0.0125  0.1092
                                            0.0055 -0.0138 -0.0060 -0.6374  0.0920
                                           -0.1941  0.0705  0.1000 -0.0319
   101. (0.00066) RY*( 3) N   5           s( 29.01%)p 2.19( 63.45%)d 0.26(  7.54%)
                                            0.0000 -0.0170  0.5384 -0.0095 -0.3357
                                            0.0064 -0.5130  0.0109  0.5083  0.0968
                                            0.2488  0.0469  0.0282  0.0338
   102. (0.00036) RY*( 4) N   5           s(  0.31%)p30.41(  9.56%)d99.99( 90.13%)
                                           -0.0000  0.0037  0.0559 -0.0162  0.2653
                                            0.0004  0.0754 -0.0049  0.1386 -0.2175
                                            0.1266 -0.2590  0.8685  0.1288
   103. (0.00024) RY*( 5) N   5           s(  0.61%)p10.72(  6.57%)d99.99( 92.82%)
                                           -0.0000 -0.0040  0.0781 -0.0021 -0.2356
                                           -0.0011 -0.0755  0.0001 -0.0667 -0.3864
                                           -0.1459 -0.8034 -0.1901 -0.2756
   104. (0.00019) RY*( 6) N   5           s(  1.84%)p37.61( 69.31%)d15.65( 28.84%)
                                            0.0000  0.0126  0.1352  0.0061  0.7882
                                            0.0044 -0.0989  0.0044  0.2492  0.3235
                                            0.0286 -0.3111 -0.2921 -0.0293
   105. (0.00019) RY*( 7) N   5           s(  0.11%)p85.01(  9.74%)d99.99( 90.14%)
                                           -0.0000  0.0055  0.0334 -0.0082  0.0396
                                            0.0001  0.0706 -0.0089 -0.3012 -0.2054
                                            0.8207 -0.1065 -0.2274  0.3503
   106. (0.00017) RY*( 8) N   5           s(  2.29%)p 5.87( 13.43%)d36.82( 84.28%)
                                           -0.0000  0.0038  0.1513  0.0015  0.3098
                                           -0.0159 -0.0895  0.0017  0.1735 -0.7950
                                           -0.1936  0.3549 -0.2015  0.0823
   107. (0.00001) RY*( 9) N   5           s(  0.07%)p24.10(  1.65%)d99.99( 98.29%)
   108. (0.01189) RY*( 1) C   6           s(  2.87%)p33.50( 96.12%)d 0.35(  1.01%)
                                            0.0000  0.0131  0.1689  0.0158 -0.3503
                                            0.0626 -0.8814  0.0111 -0.2395 -0.0669
                                           -0.0347 -0.0128 -0.0632 -0.0151
   109. (0.00536) RY*( 2) C   6           s(  0.11%)p99.99( 56.22%)d99.99( 43.66%)
                                           -0.0000  0.0109  0.0320  0.0340 -0.6710
                                           -0.0153  0.2643  0.0165 -0.2012  0.1519
                                            0.2129 -0.0661  0.5999  0.0630
   110. (0.00272) RY*( 3) C   6           s(  0.23%)p 5.23(  1.22%)d99.99( 98.55%)
                                           -0.0000 -0.0018  0.0482 -0.0169  0.0263
                                           -0.0045  0.0302  0.0449 -0.0908  0.3158
                                           -0.0892 -0.8807 -0.1320 -0.2911
   111. (0.00229) RY*( 4) C   6           s( 35.54%)p 0.80( 28.54%)d 1.01( 35.92%)
                                            0.0000 -0.0026  0.5962 -0.0264 -0.3816
                                            0.0269  0.3514 -0.0123 -0.1217 -0.0779
                                           -0.1807  0.1323 -0.5487 -0.0429
   112. (0.00155) RY*( 5) C   6           s(  4.90%)p18.03( 88.42%)d 1.36(  6.68%)
                                           -0.0000 -0.0066  0.2213  0.0202  0.4454
                                           -0.0052  0.0670 -0.0284 -0.8247  0.0686
                                            0.1864  0.0622  0.0901  0.1237
   113. (0.00100) RY*( 6) C   6           s( 13.35%)p 0.88( 11.81%)d 5.60( 74.84%)
                                           -0.0000 -0.0057  0.3654 -0.0120  0.1300
                                           -0.0333 -0.1369 -0.0051  0.2848  0.8194
                                            0.1020  0.2381  0.0559  0.0817
   114. (0.00060) RY*( 7) C   6           s( 42.53%)p 0.36( 15.33%)d 0.99( 42.14%)
                                            0.0000  0.0073  0.6521  0.0200  0.2483
                                            0.0103 -0.0507  0.0079  0.2975 -0.4090
                                           -0.0429 -0.2034  0.4592  0.0087
   115. (0.00032) RY*( 8) C   6           s(  0.24%)p13.01(  3.07%)d99.99( 96.70%)
                                            0.0000 -0.0002  0.0485  0.0002 -0.0421
                                            0.0037 -0.0231 -0.0026  0.1683 -0.1303
                                            0.8173 -0.2243 -0.3039  0.3734
   116. (0.00002) RY*( 9) C   6           s(  0.36%)p 0.25(  0.09%)d99.99( 99.54%)
   117. (0.00149) RY*( 1) O   7           s( 52.49%)p 0.83( 43.43%)d 0.08(  4.08%)
                                            0.0000 -0.0076  0.7245  0.0018 -0.3549
                                           -0.0083 -0.5391 -0.0003 -0.1330 -0.1836
                                           -0.0096 -0.0321 -0.0558 -0.0536
   118. (0.00122) RY*( 2) O   7           s(  0.18%)p99.99( 95.62%)d23.92(  4.21%)
                                           -0.0000 -0.0006  0.0419  0.0004  0.2666
                                           -0.0009  0.1131  0.0025 -0.9340  0.0148
                                           -0.1717  0.0052  0.0530 -0.0976
   119. (0.00053) RY*( 3) O   7           s(  4.22%)p20.48( 86.41%)d 2.22(  9.37%)
                                            0.0000 -0.0032  0.2054 -0.0077 -0.6629
                                           -0.0091  0.6429 -0.0031 -0.1061  0.1906
                                            0.0716  0.0152  0.2199  0.0608
   120. (0.00041) RY*( 4) O   7           s( 42.73%)p 1.22( 52.29%)d 0.12(  4.98%)
                                           -0.0000  0.0039  0.6537  0.0094  0.5869
                                           -0.0053  0.3524  0.0020  0.2329  0.1998
                                            0.0162  0.0264  0.0367  0.0869
   121. (0.00007) RY*( 5) O   7           s(  0.00%)p 1.00(  2.52%)d38.70( 97.48%)
   122. (0.00006) RY*( 6) O   7           s(  0.25%)p42.32( 10.78%)d99.99( 88.96%)
   123. (0.00002) RY*( 7) O   7           s(  0.10%)p72.98(  7.13%)d99.99( 92.77%)
   124. (0.00001) RY*( 8) O   7           s(  0.00%)p 1.00(  1.33%)d74.44( 98.67%)
   125. (0.00001) RY*( 9) O   7           s(  0.03%)p21.15(  0.69%)d99.99( 99.28%)
   126. (0.00312) RY*( 1) C   8           s(  0.06%)p99.99( 99.46%)d 8.45(  0.48%)
                                           -0.0000  0.0167  0.0172 -0.0247  0.5529
                                            0.0096  0.7843 -0.0065  0.2700  0.0116
                                           -0.0164  0.0129 -0.0654  0.0009
   127. (0.00225) RY*( 2) C   8           s( 13.35%)p 5.90( 78.81%)d 0.59(  7.84%)
                                           -0.0000 -0.0049  0.3654  0.0137 -0.6887
                                            0.0211  0.5288  0.0070 -0.1830 -0.2052
                                           -0.0445 -0.0209 -0.1744 -0.0590
   128. (0.00188) RY*( 3) C   8           s(  0.02%)p99.99( 98.35%)d76.65(  1.63%)
                                           -0.0000  0.0001  0.0146  0.0012 -0.3133
                                            0.0018 -0.1020 -0.0029  0.9353  0.0102
                                           -0.1053 -0.0190  0.0169 -0.0671
   129. (0.00060) RY*( 4) C   8           s(  1.60%)p 0.56(  0.90%)d61.01( 97.50%)
                                           -0.0000  0.0058  0.1263 -0.0508  0.0034
                                            0.0200 -0.0762 -0.0128 -0.0058  0.5119
                                           -0.3123  0.1176 -0.6538  0.4173
   130. (0.00054) RY*( 5) C   8           s(  0.00%)p 1.00(  1.18%)d83.43( 98.81%)
                                            0.0000  0.0003  0.0036 -0.0050  0.0290
                                           -0.0005  0.0143  0.0082 -0.1035  0.0474
                                           -0.8158  0.3573  0.2710 -0.3453
   131. (0.00040) RY*( 6) C   8           s(  0.69%)p 6.02(  4.13%)d99.99( 95.18%)
                                            0.0000  0.0020  0.0828 -0.0048  0.1588
                                           -0.0115 -0.1230 -0.0030  0.0278 -0.6775
                                           -0.4046 -0.3348 -0.0728  0.4601
   132. (0.00036) RY*( 7) C   8           s(  0.00%)p 1.00(  0.47%)d99.99( 99.52%)
                                            0.0000 -0.0000  0.0068 -0.0060  0.0198
                                           -0.0026  0.0086  0.0205 -0.0618  0.3025
                                           -0.2077 -0.8509 -0.0496 -0.3661
   133. (0.00029) RY*( 8) C   8           s( 23.83%)p 0.63( 14.96%)d 2.57( 61.21%)
                                           -0.0000  0.0012  0.4882  0.0127  0.2822
                                            0.0144 -0.2596  0.0056  0.0474 -0.2763
                                            0.1171  0.1353 -0.4651 -0.5360
   134. (0.00022) RY*( 9) C   8           s( 60.45%)p 0.04(  2.20%)d 0.62( 37.35%)
                                            0.0000 -0.0015  0.7775  0.0110  0.1228
                                           -0.0076 -0.0756  0.0021  0.0318  0.2560
                                            0.0487 -0.0527  0.4881  0.2541
   135. (0.00205) RY*( 1) C   9           s(  0.00%)p 1.00( 94.05%)d 0.06(  5.95%)
                                            0.0000  0.0001  0.0035 -0.0050 -0.2637
                                           -0.0026 -0.1279  0.0175  0.9243 -0.0714
                                            0.0467  0.2113  0.0127  0.0859
   136. (0.00150) RY*( 2) C   9           s( 10.04%)p 8.67( 87.02%)d 0.29(  2.93%)
                                           -0.0000  0.0075  0.3168  0.0118  0.8848
                                            0.0036  0.1228  0.0039  0.2686  0.1614
                                            0.0006  0.0338  0.0043  0.0463
   137. (0.00067) RY*( 3) C   9           s( 59.05%)p 0.68( 40.44%)d 0.01(  0.51%)
                                            0.0000  0.0118  0.7684 -0.0010 -0.3378
                                           -0.0143  0.5380 -0.0023 -0.0246 -0.0303
                                           -0.0105 -0.0255  0.0478  0.0337
   138. (0.00012) RY*( 4) C   9           s( 25.37%)p 2.41( 61.04%)d 0.54( 13.58%)
                                           -0.0000 -0.0222  0.5032 -0.0049 -0.0102
                                            0.0236 -0.7729  0.0017 -0.1115 -0.1590
                                            0.0415 -0.1042  0.3086  0.0523
   139. (0.00001) RY*( 5) C   9           s(  0.31%)p16.72(  5.23%)d99.99( 94.46%)
   140. (0.00000) RY*( 6) C   9           s(  0.02%)p22.08(  0.40%)d99.99( 99.58%)
   141. (0.00001) RY*( 7) C   9           s(  0.37%)p14.13(  5.29%)d99.99( 94.33%)
   142. (0.00001) RY*( 8) C   9           s(  4.43%)p 1.30(  5.76%)d20.27( 89.81%)
   143. (0.00001) RY*( 9) C   9           s(  0.47%)p 1.82(  0.86%)d99.99( 98.67%)
   144. (0.00205) RY*( 1) C  10           s(  0.44%)p99.99( 93.71%)d13.44(  5.85%)
                                           -0.0000  0.0020  0.0660 -0.0008 -0.1590
                                           -0.0116 -0.7449 -0.0094 -0.5973  0.0963
                                            0.0490 -0.0391 -0.0981 -0.1889
   145. (0.00120) RY*( 2) C  10           s( 35.78%)p 1.71( 61.24%)d 0.08(  2.98%)
                                            0.0000  0.0103  0.5981  0.0093  0.2773
                                           -0.0049 -0.4621  0.0025  0.5673  0.0181
                                            0.0293 -0.0284 -0.1358  0.0969
   146. (0.00058) RY*( 3) C  10           s( 24.64%)p 2.98( 73.46%)d 0.08(  1.90%)
                                            0.0000  0.0145  0.4962  0.0001 -0.8364
                                            0.0112  0.1747 -0.0102  0.0659 -0.0302
                                            0.0134  0.0586  0.0831 -0.0872
   147. (0.00009) RY*( 4) C  10           s( 33.29%)p 1.56( 52.01%)d 0.44( 14.71%)
   148. (0.00003) RY*( 5) C  10           s(  2.16%)p 4.75( 10.28%)d40.49( 87.56%)
   149. (0.00001) RY*( 6) C  10           s(  1.46%)p 0.76(  1.11%)d66.66( 97.43%)
   150. (0.00001) RY*( 7) C  10           s(  0.88%)p 0.89(  0.78%)d99.99( 98.34%)
   151. (0.00001) RY*( 8) C  10           s(  1.18%)p 2.47(  2.92%)d81.35( 95.90%)
   152. (0.00000) RY*( 9) C  10           s(  0.27%)p17.26(  4.58%)d99.99( 95.15%)
   153. (0.00204) RY*( 1) C  11           s(  0.49%)p99.99( 93.57%)d12.14(  5.94%)
                                           -0.0000  0.0022  0.0699 -0.0045 -0.4093
                                           -0.0132 -0.8540  0.0043  0.1967  0.0219
                                            0.0853  0.1834 -0.0812 -0.1069
   154. (0.00119) RY*( 2) C  11           s( 36.87%)p 1.63( 60.13%)d 0.08(  3.00%)
                                           -0.0000  0.0104  0.6072  0.0095  0.5608
                                           -0.0048 -0.3188  0.0016 -0.4302  0.0268
                                           -0.1507  0.0395 -0.0696  0.0113
   155. (0.00054) RY*( 3) C  11           s( 22.93%)p 3.26( 74.83%)d 0.10(  2.24%)
                                            0.0000  0.0147  0.4786 -0.0066 -0.6817
                                            0.0080  0.2626  0.0115 -0.4631 -0.0105
                                            0.1178 -0.0533  0.0441 -0.0600
   156. (0.00010) RY*( 4) C  11           s( 33.21%)p 1.52( 50.47%)d 0.49( 16.32%)
   157. (0.00003) RY*( 5) C  11           s(  2.89%)p 4.06( 11.74%)d29.52( 85.37%)
   158. (0.00000) RY*( 6) C  11           s(  0.05%)p 8.46(  0.40%)d99.99( 99.55%)
   159. (0.00001) RY*( 7) C  11           s(  0.42%)p10.93(  4.57%)d99.99( 95.02%)
   160. (0.00000) RY*( 8) C  11           s(  0.01%)p 1.00(  1.57%)d62.69( 98.42%)
   161. (0.00001) RY*( 9) C  11           s(  3.22%)p 0.87(  2.81%)d29.22( 93.98%)
   162. (0.00049) RY*( 1) O  12           s(  4.03%)p23.61( 95.15%)d 0.20(  0.82%)
                                           -0.0000  0.0004  0.2008 -0.0068 -0.7878
                                            0.0033  0.4008 -0.0065  0.4125  0.0523
                                            0.0026 -0.0519  0.0486 -0.0196
   163. (0.00043) RY*( 2) O  12           s(  3.53%)p26.93( 95.12%)d 0.38(  1.35%)
                                           -0.0000  0.0006  0.1879 -0.0082 -0.1691
                                           -0.0003  0.4535  0.0045 -0.8466  0.0003
                                            0.0419  0.0911  0.0393  0.0439
   164. (0.00012) RY*( 3) O  12           s( 84.91%)p 0.11(  9.74%)d 0.06(  5.35%)
                                            0.0000  0.0047  0.9215 -0.0065  0.2772
                                           -0.0205 -0.0714 -0.0061  0.1223  0.2084
                                            0.0310  0.0341  0.0697  0.0552
   165. (0.00006) RY*( 4) O  12           s(  0.73%)p99.99( 93.47%)d 7.93(  5.80%)
   166. (0.00001) RY*( 5) O  12           s(  5.50%)p 0.73(  4.02%)d16.45( 90.48%)
   167. (0.00001) RY*( 6) O  12           s(  0.13%)p 1.71(  0.22%)d99.99( 99.65%)
   168. (0.00000) RY*( 7) O  12           s(  0.20%)p 7.99(  1.58%)d99.99( 98.22%)
   169. (0.00001) RY*( 8) O  12           s(  0.59%)p 1.31(  0.77%)d99.99( 98.65%)
   170. (0.00000) RY*( 9) O  12           s(  0.34%)p 0.95(  0.33%)d99.99( 99.33%)
   171. (0.00314) RY*( 1) C  13           s(  0.04%)p99.99( 95.92%)d90.70(  4.03%)
                                            0.0000  0.0113  0.0178 -0.0332 -0.8640
                                           -0.0178 -0.2723 -0.0142 -0.3700  0.1492
                                           -0.0465  0.0431 -0.0565 -0.1042
   172. (0.00108) RY*( 2) C  13           s( 47.27%)p 1.03( 48.88%)d 0.08(  3.86%)
                                            0.0000 -0.0016  0.6875 -0.0339  0.3223
                                            0.0314 -0.5565  0.0070 -0.2702 -0.0095
                                           -0.0713  0.0578  0.0938 -0.1458
   173. (0.00067) RY*( 3) C  13           s(  1.69%)p42.07( 71.28%)d15.96( 27.03%)
                                            0.0000  0.0214  0.1284  0.0058 -0.1633
                                           -0.0156 -0.3885 -0.0064  0.7313  0.3270
                                            0.1919 -0.3417 -0.0647  0.0745
   174. (0.00048) RY*( 4) C  13           s( 33.80%)p 1.38( 46.52%)d 0.58( 19.68%)
                                            0.0000  0.0001  0.5814  0.0093 -0.3107
                                           -0.0101  0.4812 -0.0073  0.3699 -0.2315
                                           -0.1315  0.2425  0.1928 -0.1728
   175. (0.00018) RY*( 5) C  13           s(  3.33%)p 0.10(  0.34%)d28.89( 96.33%)
                                           -0.0000  0.0024  0.1826  0.0032 -0.0309
                                            0.0030 -0.0335  0.0079  0.0351  0.0064
                                           -0.0335  0.4359 -0.4988  0.7234
   176. (0.00012) RY*( 6) C  13           s(  4.58%)p 3.48( 15.93%)d17.37( 79.49%)
                                           -0.0000 -0.0056  0.2139  0.0235  0.0107
                                           -0.0359  0.3112 -0.0060 -0.2458  0.5558
                                           -0.0162 -0.2698  0.4610  0.4477
   177. (0.00005) RY*( 7) C  13           s(  5.84%)p 1.52(  8.86%)d14.62( 85.30%)
   178. (0.00002) RY*( 8) C  13           s(  1.01%)p 9.62(  9.67%)d88.85( 89.32%)
   179. (0.00001) RY*( 9) C  13           s(  2.49%)p 1.14(  2.85%)d37.96( 94.66%)
   180. (0.00230) RY*( 1) C  14           s(  6.24%)p14.15( 88.27%)d 0.88(  5.49%)
                                            0.0000  0.0190  0.2490  0.0205  0.6387
                                           -0.0301 -0.6168  0.0065  0.3050 -0.0786
                                           -0.1003  0.0225 -0.1205 -0.1537
   181. (0.00090) RY*( 2) C  14           s(  3.21%)p22.58( 72.38%)d 7.62( 24.41%)
                                           -0.0000 -0.0238  0.1774 -0.0080  0.2671
                                            0.0062  0.6131  0.0098  0.5257  0.2393
                                           -0.2037 -0.1953  0.2357 -0.2274
   182. (0.00069) RY*( 3) C  14           s(  1.24%)p73.19( 90.60%)d 6.59(  8.16%)
                                            0.0000 -0.0075  0.1110  0.0199 -0.6650
                                            0.0105 -0.3459 -0.0096  0.5862  0.0397
                                           -0.1893 -0.1950 -0.0361  0.0696
   183. (0.00022) RY*( 4) C  14           s( 77.75%)p 0.18( 13.95%)d 0.11(  8.30%)
                                            0.0000  0.0056  0.8818 -0.0060 -0.0996
                                            0.0009 -0.0077  0.0094 -0.3597  0.1103
                                           -0.0176 -0.1635  0.1497  0.1461
   184. (0.00013) RY*( 5) C  14           s(  0.79%)p 7.07(  5.58%)d99.99( 93.64%)
                                            0.0000 -0.0001  0.0888  0.0095 -0.1454
                                            0.0067 -0.1373 -0.0110  0.1245  0.0133
                                            0.4709  0.4671  0.5958 -0.3758
   185. (0.00005) RY*( 6) C  14           s(  0.58%)p 0.93(  0.54%)d99.99( 98.87%)
   186. (0.00002) RY*( 7) C  14           s(  0.34%)p32.48( 11.02%)d99.99( 88.64%)
   187. (0.00001) RY*( 8) C  14           s(  6.24%)p 2.11( 13.16%)d12.92( 80.60%)
   188. (0.00001) RY*( 9) C  14           s(  3.73%)p 1.22(  4.55%)d24.58( 91.72%)
   189. (0.00246) RY*( 1) C  15           s( 10.92%)p 7.72( 84.31%)d 0.44(  4.76%)
                                           -0.0000  0.0173  0.3301  0.0096  0.0537
                                            0.0040 -0.0008 -0.0284 -0.9162  0.0558
                                           -0.2095  0.0216 -0.0120  0.0026
   190. (0.00147) RY*( 2) C  15           s(  6.07%)p14.47( 87.81%)d 1.01(  6.12%)
                                            0.0000 -0.0106  0.2461 -0.0058 -0.6298
                                            0.0040 -0.6924  0.0093  0.0439  0.1117
                                            0.0821  0.0752 -0.1854 -0.0447
   191. (0.00062) RY*( 3) C  15           s(  0.96%)p80.78( 77.85%)d21.99( 21.19%)
                                            0.0000 -0.0239  0.0952 -0.0046 -0.5856
                                           -0.0126  0.6596 -0.0005  0.0179 -0.0953
                                           -0.0895 -0.0302 -0.4173 -0.1405
   192. (0.00024) RY*( 4) C  15           s( 67.72%)p 0.21( 14.26%)d 0.27( 18.02%)
                                            0.0000  0.0015  0.8229 -0.0058  0.2593
                                            0.0006  0.0483 -0.0024  0.2702 -0.0838
                                            0.1201 -0.3837 -0.0328 -0.1022
   193. (0.00012) RY*( 5) C  15           s( 11.38%)p 0.36(  4.12%)d 7.43( 84.50%)
                                            0.0000 -0.0016  0.3373 -0.0034  0.0761
                                           -0.0033  0.1605  0.0010  0.0983  0.0434
                                            0.2209  0.8690  0.0432  0.1929
   194. (0.00005) RY*( 6) C  15           s(  0.03%)p86.69(  2.51%)d99.99( 97.46%)
   195. (0.00006) RY*( 7) C  15           s(  0.69%)p31.10( 21.62%)d99.99( 77.69%)
   196. (0.00001) RY*( 8) C  15           s(  2.28%)p 3.13(  7.13%)d39.75( 90.59%)
   197. (0.00000) RY*( 9) C  15           s(  0.05%)p 9.11(  0.46%)d99.99( 99.49%)
   198. (0.00130) RY*( 1) O  16           s(  3.65%)p26.22( 95.65%)d 0.19(  0.70%)
                                           -0.0000  0.0017  0.1910  0.0092 -0.6880
                                            0.0084 -0.3755  0.0025 -0.5848  0.0586
                                           -0.0220  0.0158 -0.0170 -0.0509
   199. (0.00026) RY*( 2) O  16           s(  0.06%)p99.99( 97.48%)d42.46(  2.46%)
                                            0.0000  0.0001  0.0241 -0.0060 -0.6915
                                            0.0052  0.4861  0.0050  0.5102  0.0639
                                           -0.0685  0.0427 -0.0273  0.1153
   200. (0.00008) RY*( 3) O  16           s( 83.67%)p 0.06(  4.75%)d 0.14( 11.58%)
   201. (0.00004) RY*( 4) O  16           s(  0.04%)p99.99( 83.13%)d99.99( 16.82%)
   202. (0.00000) RY*( 5) O  16           s(  0.16%)p 7.51(  1.23%)d99.99( 98.61%)
   203. (0.00000) RY*( 6) O  16           s(  5.71%)p 0.37(  2.10%)d16.14( 92.19%)
   204. (0.00000) RY*( 7) O  16           s(  2.67%)p 4.22( 11.26%)d32.27( 86.07%)
   205. (0.00000) RY*( 8) O  16           s(  2.47%)p 1.17(  2.89%)d38.38( 94.65%)
   206. (0.00000) RY*( 9) O  16           s(  1.53%)p 1.25(  1.91%)d63.09( 96.56%)
   207. (0.00111) RY*( 1) H  17           s( 87.57%)p 0.14( 12.43%)
                                            0.0177  0.9356 -0.2066  0.0192 -0.2850
   208. (0.00053) RY*( 2) H  17           s(  0.03%)p99.99( 99.97%)
                                            0.0003  0.0176  0.7132 -0.4983 -0.4927
   209. (0.00035) RY*( 3) H  17           s(  9.79%)p 9.22( 90.21%)
                                            0.0084  0.3127  0.2586 -0.4208  0.8113
   210. (0.00001) RY*( 4) H  17           s(  3.10%)p31.25( 96.90%)
   211. (0.00203) RY*( 1) H  18           s( 99.89%)p 0.00(  0.11%)
                                            0.0059  0.9994  0.0254 -0.0115  0.0175
   212. (0.00006) RY*( 2) H  18           s(  0.02%)p99.99( 99.98%)
   213. (0.00006) RY*( 3) H  18           s(  0.00%)p 1.00(100.00%)
   214. (0.00002) RY*( 4) H  18           s(  0.19%)p99.99( 99.81%)
   215. (0.00136) RY*( 1) H  19           s( 98.41%)p 0.02(  1.59%)
                                            0.0053  0.9920  0.1239  0.0170  0.0151
   216. (0.00008) RY*( 2) H  19           s(  1.03%)p95.67( 98.97%)
   217. (0.00003) RY*( 3) H  19           s(  0.50%)p99.99( 99.50%)
   218. (0.00001) RY*( 4) H  19           s(  0.16%)p99.99( 99.84%)
   219. (0.00112) RY*( 1) H  20           s( 99.83%)p 0.00(  0.17%)
                                            0.0076  0.9991 -0.0280  0.0266 -0.0149
   220. (0.00007) RY*( 2) H  20           s(  0.03%)p99.99( 99.97%)
   221. (0.00007) RY*( 3) H  20           s(  0.11%)p99.99( 99.89%)
   222. (0.00002) RY*( 4) H  20           s(  0.14%)p99.99( 99.86%)
   223. (0.00083) RY*( 1) H  21           s( 98.66%)p 0.01(  1.34%)
                                            0.0044  0.9933 -0.0560 -0.0762  0.0664
   224. (0.00009) RY*( 2) H  21           s(  0.02%)p99.99( 99.98%)
   225. (0.00006) RY*( 3) H  21           s(  0.01%)p 1.00( 99.99%)
   226. (0.00002) RY*( 4) H  21           s(  1.40%)p70.67( 98.60%)
   227. (0.00081) RY*( 1) H  22           s( 98.64%)p 0.01(  1.36%)
                                            0.0044  0.9931 -0.0067 -0.0529 -0.1039
   228. (0.00009) RY*( 2) H  22           s(  0.01%)p99.99( 99.99%)
   229. (0.00006) RY*( 3) H  22           s(  0.01%)p 1.00( 99.99%)
   230. (0.00002) RY*( 4) H  22           s(  1.43%)p69.04( 98.57%)
   231. (0.00041) RY*( 1) H  23           s( 95.78%)p 0.04(  4.22%)
                                            0.0059  0.9786  0.1743 -0.1010  0.0405
   232. (0.00010) RY*( 2) H  23           s(  0.00%)p 1.00(100.00%)
   233. (0.00006) RY*( 3) H  23           s(  0.04%)p99.99( 99.96%)
   234. (0.00001) RY*( 4) H  23           s(  4.26%)p22.45( 95.74%)
   235. (0.00045) RY*( 1) H  24           s( 96.74%)p 0.03(  3.26%)
                                            0.0057  0.9835  0.1772 -0.0337  0.0092
   236. (0.00010) RY*( 2) H  24           s(  0.00%)p 1.00(100.00%)
   237. (0.00007) RY*( 3) H  24           s(  0.00%)p 1.00(100.00%)
   238. (0.00002) RY*( 4) H  24           s(  3.34%)p28.93( 96.66%)
   239. (0.00081) RY*( 1) H  25           s( 98.82%)p 0.01(  1.18%)
                                            0.0043  0.9941 -0.0022 -0.0153 -0.1074
   240. (0.00009) RY*( 2) H  25           s(  0.00%)p 1.00(100.00%)
   241. (0.00007) RY*( 3) H  25           s(  0.02%)p99.99( 99.98%)
   242. (0.00002) RY*( 4) H  25           s(  1.24%)p79.63( 98.76%)
   243. (0.00079) RY*( 1) H  26           s( 98.36%)p 0.02(  1.64%)
                                            0.0044  0.9918 -0.0552  0.1082  0.0403
   244. (0.00010) RY*( 2) H  26           s(  0.35%)p99.99( 99.65%)
   245. (0.00007) RY*( 3) H  26           s(  0.53%)p99.99( 99.47%)
   246. (0.00002) RY*( 4) H  26           s(  0.84%)p99.99( 99.16%)
   247. (0.00077) RY*( 1) H  27           s( 98.23%)p 0.02(  1.77%)
                                            0.0048  0.9911 -0.0375  0.1228 -0.0348
   248. (0.00010) RY*( 2) H  27           s(  0.40%)p99.99( 99.60%)
   249. (0.00007) RY*( 3) H  27           s(  0.56%)p99.99( 99.44%)
   250. (0.00002) RY*( 4) H  27           s(  0.89%)p99.99( 99.11%)
   251. (0.00084) RY*( 1) H  28           s( 98.85%)p 0.01(  1.15%)
                                            0.0043  0.9942 -0.0586 -0.0414  0.0795
   252. (0.00009) RY*( 2) H  28           s(  0.00%)p 1.00(100.00%)
   253. (0.00007) RY*( 3) H  28           s(  0.02%)p99.99( 99.98%)
   254. (0.00002) RY*( 4) H  28           s(  1.21%)p81.80( 98.79%)
   255. (0.00045) RY*( 1) H  29           s( 96.81%)p 0.03(  3.19%)
                                            0.0056  0.9839  0.1511 -0.0469  0.0831
   256. (0.00010) RY*( 2) H  29           s(  0.00%)p 1.00(100.00%)
   257. (0.00006) RY*( 3) H  29           s(  0.00%)p 1.00(100.00%)
   258. (0.00002) RY*( 4) H  29           s(  3.28%)p29.53( 96.72%)
   259. (0.00143) RY*( 1) H  30           s( 98.56%)p 0.01(  1.44%)
                                            0.0058  0.9928  0.1147 -0.0320  0.0135
   260. (0.00007) RY*( 2) H  30           s(  1.19%)p83.32( 98.81%)
   261. (0.00004) RY*( 3) H  30           s(  0.26%)p99.99( 99.74%)
   262. (0.00001) RY*( 4) H  30           s(  0.10%)p99.99( 99.90%)
   263. (0.00097) RY*( 1) H  31           s( 99.04%)p 0.01(  0.96%)
                                            0.0066  0.9952  0.0121 -0.0659 -0.0714
   264. (0.00008) RY*( 2) H  31           s(  0.08%)p99.99( 99.92%)
   265. (0.00005) RY*( 3) H  31           s(  0.87%)p99.99( 99.13%)
   266. (0.00001) RY*( 4) H  31           s(  0.11%)p99.99( 99.89%)
   267. (0.00127) RY*( 1) H  32           s( 99.68%)p 0.00(  0.32%)
                                            0.0057  0.9984  0.0413  0.0029  0.0384
   268. (0.00007) RY*( 2) H  32           s(  0.06%)p99.99( 99.94%)
   269. (0.00007) RY*( 3) H  32           s(  0.01%)p 1.00( 99.99%)
   270. (0.00002) RY*( 4) H  32           s(  0.35%)p99.99( 99.65%)
   271. (0.00076) RY*( 1) H  33           s( 99.32%)p 0.01(  0.68%)
                                            0.0040  0.9966  0.0052  0.0823 -0.0021
   272. (0.00006) RY*( 2) H  33           s(  0.14%)p99.99( 99.86%)
   273. (0.00007) RY*( 3) H  33           s(  0.07%)p99.99( 99.93%)
   274. (0.00002) RY*( 4) H  33           s(  0.57%)p99.99( 99.43%)
   275. (0.00075) RY*( 1) H  34           s( 99.71%)p 0.00(  0.29%)
                                            0.0055  0.9985 -0.0318 -0.0066  0.0430
   276. (0.00008) RY*( 2) H  34           s(  0.02%)p99.99( 99.98%)
   277. (0.00005) RY*( 3) H  34           s(  0.00%)p 1.00(100.00%)
   278. (0.00002) RY*( 4) H  34           s(  0.37%)p99.99( 99.63%)
   279. (0.00133) RY*( 1) H  35           s( 99.54%)p 0.00(  0.46%)
                                            0.0062  0.9977 -0.0342 -0.0367 -0.0452
   280. (0.00007) RY*( 2) H  35           s(  0.05%)p99.99( 99.95%)
   281. (0.00006) RY*( 3) H  35           s(  0.20%)p99.99( 99.80%)
   282. (0.00002) RY*( 4) H  35           s(  0.30%)p99.99( 99.70%)
   283. (0.04768) BD*( 1) O   1 - C   2  
                ( 31.04%)   0.5571* O   1 s( 34.88%)p 1.86( 65.05%)d 0.00(  0.07%)
                                            0.0001 -0.5906  0.0013 -0.4245 -0.0016
                                            0.0665 -0.0007 -0.6825 -0.0016  0.0036
                                           -0.0172  0.0107 -0.0021 -0.0159
                ( 68.96%)  -0.8304* C   2 s( 27.51%)p 2.62( 72.17%)d 0.01(  0.32%)
                                            0.0003 -0.5244  0.0096  0.5053  0.0310
                                           -0.0279  0.0054  0.6805  0.0383  0.0040
                                           -0.0433  0.0043 -0.0151 -0.0320
   284. (0.00509) BD*( 1) O   1 - H  17  
                ( 24.07%)   0.4906* O   1 s( 21.60%)p 3.63( 78.32%)d 0.00(  0.08%)
                                           -0.0002 -0.4646 -0.0124  0.5519  0.0224
                                            0.6797  0.0101  0.1243  0.0225 -0.0189
                                            0.0052  0.0073  0.0132  0.0130
                ( 75.93%)  -0.8714* H  17 s( 99.51%)p 0.00(  0.49%)
                                           -0.9975  0.0082 -0.0430 -0.0546 -0.0074
   285. (0.03611) BD*( 1) C   2 - C   3  
                ( 53.03%)   0.7282* C   2 s( 38.30%)p 1.61( 61.66%)d 0.00(  0.05%)
                                            0.0005  0.6181  0.0296  0.5328 -0.0086
                                            0.5667 -0.0288  0.1028  0.0103  0.0172
                                           -0.0008  0.0017 -0.0047 -0.0123
                ( 46.97%)  -0.6854* C   3 s( 25.27%)p 2.96( 74.68%)d 0.00(  0.05%)
                                            0.0001  0.5026  0.0105 -0.5351  0.0039
                                           -0.6652 -0.0053 -0.1333  0.0129  0.0175
                                            0.0043  0.0083 -0.0045 -0.0096
   286. (0.01852) BD*( 1) C   2 - O  16  
                ( 66.63%)   0.8163* C   2 s( 30.91%)p 2.23( 68.83%)d 0.01(  0.26%)
                                            0.0001  0.5550 -0.0334  0.0933 -0.0202
                                           -0.7543 -0.0487  0.3263  0.0364 -0.0013
                                            0.0008 -0.0368 -0.0342 -0.0090
                ( 33.37%)  -0.5777* O  16 s( 40.37%)p 1.47( 59.53%)d 0.00(  0.10%)
                                           -0.0000  0.6350 -0.0230  0.2615 -0.0021
                                            0.4265 -0.0143 -0.5871  0.0137  0.0078
                                           -0.0095 -0.0253 -0.0098  0.0082
   287. (0.09815) BD*( 2) C   2 - O  16  
                ( 67.33%)   0.8205* C   2 s(  2.97%)p32.59( 96.63%)d 0.14(  0.40%)
                                            0.0004 -0.1721  0.0063  0.6685 -0.0111
                                           -0.3232  0.0347 -0.6431  0.0099 -0.0289
                                            0.0285  0.0181 -0.0232 -0.0391
                ( 32.67%)  -0.5716* O  16 s(  2.92%)p33.14( 96.92%)d 0.05(  0.15%)
                                           -0.0000 -0.1709  0.0062  0.5259 -0.0041
                                           -0.6960  0.0059 -0.4563 -0.0018  0.0148
                                           -0.0152  0.0022  0.0227  0.0234
   288. (0.01403) BD*( 1) C   3 - C   4  
                ( 51.36%)   0.7167* C   3 s( 25.26%)p 2.96( 74.69%)d 0.00(  0.04%)
                                            0.0005  0.5026  0.0037  0.5349  0.0065
                                            0.0844 -0.0232 -0.6731  0.0024  0.0043
                                           -0.0165 -0.0024  0.0046  0.0098
                ( 48.64%)  -0.6974* C   4 s( 30.39%)p 2.29( 69.58%)d 0.00(  0.03%)
                                            0.0004  0.5512 -0.0071 -0.5319  0.0102
                                           -0.0728 -0.0195  0.6380 -0.0018 -0.0009
                                           -0.0122  0.0055  0.0059  0.0111
   289. (0.01080) BD*( 1) C   3 - C  15  
                ( 47.88%)   0.6920* C   3 s( 27.18%)p 2.68( 72.78%)d 0.00(  0.04%)
                                            0.0000 -0.5213  0.0001  0.4378  0.0109
                                           -0.7198  0.0145 -0.1319 -0.0192  0.0143
                                            0.0021 -0.0013  0.0063  0.0111
                ( 52.12%)  -0.7219* C  15 s( 26.52%)p 2.77( 73.43%)d 0.00(  0.05%)
                                           -0.0004 -0.5150 -0.0001 -0.4149  0.0075
                                            0.7396  0.0095  0.1214 -0.0143  0.0172
                                            0.0041 -0.0053  0.0075  0.0107
   290. (0.00989) BD*( 1) C   3 - H  18  
                ( 36.38%)   0.6032* C   3 s( 22.21%)p 3.50( 77.75%)d 0.00(  0.04%)
                                            0.0004 -0.4712  0.0074 -0.4848  0.0095
                                            0.1775  0.0067 -0.7147  0.0002  0.0045
                                           -0.0155  0.0067 -0.0043 -0.0084
                ( 63.62%)  -0.7976* H  18 s( 99.90%)p 0.00(  0.10%)
                                           -0.9995  0.0049  0.0137 -0.0094  0.0268
   291. (0.01542) BD*( 1) C   4 - N   5  
                ( 64.33%)   0.8021* C   4 s( 21.95%)p 3.55( 77.87%)d 0.01(  0.18%)
                                            0.0001  0.4681  0.0208  0.5459  0.0296
                                            0.6800  0.0222  0.1292 -0.0179  0.0346
                                            0.0071  0.0096 -0.0088 -0.0188
                ( 35.67%)  -0.5973* N   5 s( 33.48%)p 1.99( 66.48%)d 0.00(  0.04%)
                                            0.0001  0.5786 -0.0011 -0.4521 -0.0107
                                           -0.6467 -0.0065 -0.2049  0.0085  0.0123
                                            0.0023  0.0018 -0.0038 -0.0149
   292. (0.00627) BD*( 1) C   4 - H  19  
                ( 35.71%)   0.5976* C   4 s( 25.36%)p 2.94( 74.60%)d 0.00(  0.04%)
                                           -0.0001  0.5036  0.0030  0.4789 -0.0123
                                           -0.7089  0.0121 -0.1161 -0.0166 -0.0167
                                           -0.0018  0.0013 -0.0026 -0.0093
                ( 64.29%)  -0.8018* H  19 s( 99.89%)p 0.00(  0.11%)
                                            0.9995 -0.0038 -0.0168  0.0271  0.0066
   293. (0.00797) BD*( 1) C   4 - H  20  
                ( 35.55%)   0.5963* C   4 s( 22.24%)p 3.50( 77.72%)d 0.00(  0.04%)
                                           -0.0005  0.4715 -0.0063 -0.4322  0.0194
                                            0.1652 -0.0222 -0.7498 -0.0105 -0.0057
                                            0.0118 -0.0122  0.0029  0.0084
                ( 64.45%)  -0.8028* H  20 s( 99.89%)p 0.00(  0.11%)
                                            0.9994 -0.0068  0.0160  0.0014  0.0285
   294. (0.04478) BD*( 1) N   5 - C   6  
                ( 35.61%)   0.5968* N   5 s( 34.40%)p 1.91( 65.55%)d 0.00(  0.05%)
                                            0.0000 -0.5863 -0.0158 -0.7825  0.0129
                                            0.0824 -0.0007 -0.1903 -0.0007  0.0037
                                           -0.0134  0.0003 -0.0144  0.0099
                ( 64.39%)  -0.8024* C   6 s( 33.46%)p 1.98( 66.35%)d 0.01(  0.19%)
                                            0.0001 -0.5784  0.0034  0.7716 -0.0009
                                           -0.1005  0.0021  0.2407  0.0106  0.0029
                                           -0.0202  0.0021 -0.0358  0.0142
   295. (0.01462) BD*( 1) N   5 - C  13  
                ( 35.14%)   0.5928* N   5 s( 31.98%)p 2.13( 67.98%)d 0.00(  0.04%)
                                           -0.0001 -0.5655  0.0045  0.3580  0.0077
                                           -0.7409 -0.0061 -0.0500 -0.0105  0.0105
                                            0.0009 -0.0086  0.0068  0.0128
                ( 64.86%)  -0.8054* C  13 s( 21.15%)p 3.72( 78.67%)d 0.01(  0.18%)
                                           -0.0001 -0.4597 -0.0135 -0.4152 -0.0261
                                            0.7731  0.0240  0.1213  0.0255  0.0297
                                            0.0043 -0.0077  0.0216  0.0205
   296. (0.04621) BD*( 1) C   6 - O   7  
                ( 68.34%)   0.8267* C   6 s( 30.62%)p 2.26( 69.09%)d 0.01(  0.29%)
                                            0.0002 -0.5531 -0.0148 -0.3121  0.0106
                                            0.7699  0.0266 -0.0033  0.0068  0.0251
                                            0.0038 -0.0030  0.0400  0.0251
                ( 31.66%)  -0.5627* O   7 s( 31.25%)p 2.20( 68.68%)d 0.00(  0.07%)
                                           -0.0000 -0.5589 -0.0140  0.2674  0.0076
                                           -0.7825 -0.0089 -0.0531  0.0015  0.0069
                                            0.0007 -0.0046  0.0214  0.0124
   297. (0.01091) BD*( 1) C   6 - O  12  
                ( 65.48%)   0.8092* C   6 s( 35.77%)p 1.79( 64.01%)d 0.01(  0.21%)
                                           -0.0002  0.5980 -0.0112  0.4590  0.0320
                                            0.6145  0.0424  0.2207  0.0154  0.0350
                                            0.0114  0.0174 -0.0136 -0.0171
                ( 34.52%)  -0.5876* O  12 s( 41.07%)p 1.43( 58.84%)d 0.00(  0.09%)
                                           -0.0000  0.6405 -0.0221 -0.4448 -0.0133
                                           -0.5836 -0.0165 -0.2222 -0.0066  0.0236
                                            0.0088  0.0114 -0.0065 -0.0111
   298. (0.14038) BD*( 2) C   6 - O  12  
                ( 60.88%)   0.7803* C   6 s(  0.01%)p 1.00( 99.72%)d 0.00(  0.27%)
                                           -0.0002  0.0052  0.0079 -0.3053  0.0143
                                           -0.1158  0.0001  0.9433 -0.0225 -0.0172
                                            0.0096  0.0445  0.0002  0.0184
                ( 39.12%)  -0.6254* O  12 s(  0.00%)p 1.00( 99.84%)d 0.00(  0.16%)
                                            0.0000  0.0021  0.0008 -0.3441 -0.0001
                                           -0.0910 -0.0007  0.9336  0.0035  0.0124
                                           -0.0189 -0.0269  0.0051 -0.0188
   299. (0.03701) BD*( 1) O   7 - C   8  
                ( 27.13%)   0.5209* O   7 s( 36.71%)p 1.72( 63.25%)d 0.00(  0.04%)
                                           -0.0001 -0.6058  0.0051 -0.7486  0.0095
                                            0.1894  0.0049 -0.1900  0.0031 -0.0027
                                           -0.0105 -0.0011 -0.0153  0.0088
                ( 72.87%)  -0.8536* C   8 s( 15.89%)p 5.27( 83.79%)d 0.02(  0.32%)
                                            0.0003 -0.3985 -0.0091  0.8427  0.0206
                                           -0.2870  0.0187  0.2109  0.0091  0.0272
                                           -0.0212  0.0068 -0.0379  0.0239
   300. (0.01164) BD*( 1) C   8 - C   9  
                ( 47.92%)   0.6922* C   8 s( 27.21%)p 2.67( 72.74%)d 0.00(  0.05%)
                                            0.0000 -0.5216 -0.0103  0.0103  0.0148
                                            0.8437 -0.0075  0.1231  0.0034 -0.0045
                                           -0.0006 -0.0065  0.0187  0.0098
                ( 52.08%)  -0.7217* C   9 s( 29.80%)p 2.35( 70.15%)d 0.00(  0.05%)
                                           -0.0007 -0.5459 -0.0028  0.0018  0.0087
                                           -0.8292 -0.0035 -0.1176  0.0020  0.0012
                                           -0.0000 -0.0051  0.0186  0.0107
   301. (0.01391) BD*( 1) C   8 - C  10  
                ( 48.11%)   0.6936* C   8 s( 28.46%)p 2.51( 71.49%)d 0.00(  0.05%)
                                           -0.0001 -0.5335  0.0074 -0.5211 -0.0038
                                           -0.4007  0.0055  0.5317  0.0040 -0.0107
                                            0.0138  0.0119 -0.0013 -0.0036
                ( 51.89%)  -0.7204* C  10 s( 29.04%)p 2.44( 70.91%)d 0.00(  0.05%)
                                           -0.0006 -0.5389  0.0009  0.5557  0.0029
                                            0.3678 -0.0023 -0.5149  0.0008 -0.0103
                                            0.0155  0.0100 -0.0057 -0.0010
   302. (0.01391) BD*( 1) C   8 - C  11  
                ( 48.14%)   0.6938* C   8 s( 28.43%)p 2.52( 71.52%)d 0.00(  0.05%)
                                           -0.0001 -0.5332  0.0072 -0.1200 -0.0017
                                           -0.2096  0.0060 -0.8105 -0.0038 -0.0012
                                           -0.0026 -0.0094  0.0012 -0.0191
                ( 51.86%)  -0.7201* C  11 s( 29.11%)p 2.43( 70.85%)d 0.00(  0.05%)
                                           -0.0007 -0.5395  0.0010  0.1614  0.0031
                                            0.1787 -0.0022  0.8065  0.0001 -0.0011
                                           -0.0077 -0.0071 -0.0005 -0.0191
   303. (0.00302) BD*( 1) C   9 - H  21  
                ( 38.61%)   0.6214* C   9 s( 23.28%)p 3.29( 76.68%)d 0.00(  0.04%)
                                            0.0001 -0.4825 -0.0008  0.5942 -0.0073
                                            0.3909  0.0178 -0.5102  0.0112 -0.0091
                                            0.0145  0.0086 -0.0063 -0.0010
                ( 61.39%)  -0.7835* H  21 s( 99.92%)p 0.00(  0.08%)
                                           -0.9996  0.0012 -0.0186 -0.0146  0.0161
   304. (0.00301) BD*( 1) C   9 - H  22  
                ( 38.54%)   0.6208* C   9 s( 23.32%)p 3.29( 76.64%)d 0.00(  0.04%)
[truncated: 77,399 more chars]
