# Supplementary material for: Machine-Learning-Guided Discovery of Electrochemical Reactions
Source: J Am Chem Soc. 2022 Dec 2;144(49):22599–610. doi: 10.1021/jacs.2c08997 (PMC9756344; doi:10.1021/jacs.2c08997)
Supplement: Supplementary file 4 — ja2c08997_si_004.zip [file ja2c08997_si_004.zip › Reactivity Prediction/Ologs_notimes/30.log]

 Entering Gaussian System, Link 0=g16
 Input=30.com
 Output=30.log
 Initial command:
  
 Copyright (c) 1988-2019, Gaussian, Inc.  All Rights Reserved.
  
 This is part of the Gaussian(R) 16 program.  It is based on
 the Gaussian(R) 09 system (copyright 2009, Gaussian, Inc.),
 the Gaussian(R) 03 system (copyright 2003, Gaussian, Inc.),
 the Gaussian(R) 98 system (copyright 1998, Gaussian, Inc.),
 the Gaussian(R) 94 system (copyright 1995, Gaussian, Inc.),
 the Gaussian 92(TM) system (copyright 1992, Gaussian, Inc.),
 the Gaussian 90(TM) system (copyright 1990, Gaussian, Inc.),
 the Gaussian 88(TM) system (copyright 1988, Gaussian, Inc.),
 the Gaussian 86(TM) system (copyright 1986, Carnegie Mellon
 University), and the Gaussian 82(TM) system (copyright 1983,
 Carnegie Mellon University). Gaussian is a federally registered
 trademark of Gaussian, Inc.
  
 This software contains proprietary and confidential information,
 including trade secrets, belonging to Gaussian, Inc.
  
 This software is provided under written license and may be
 used, copied, transmitted, or stored only in accord with that
 written license.
  
 The following legend is applicable only to US Government
 contracts under FAR:
  
                    RESTRICTED RIGHTS LEGEND
  
 Use, reproduction and disclosure by the US Government is
 subject to restrictions as set forth in subparagraphs (a)
 and (c) of the Commercial Computer Software - Restricted
 Rights clause in FAR 52.227-19.
  
 Gaussian, Inc.
 340 Quinnipiac St., Bldg. 40, Wallingford CT 06492
  
  
 ---------------------------------------------------------------
 Warning -- This program may not be used in any manner that
 competes with the business of Gaussian, Inc. or will provide
 assistance to any competitor of Gaussian, Inc.  The licensee
 of this program is prohibited from giving any competitor of
 Gaussian, Inc. access to this program.  By using this program,
 the user acknowledges that Gaussian, Inc. is engaged in the
 business of creating and licensing software in the field of
 computational chemistry and represents and warrants to the
 licensee that it is not a competitor of Gaussian, Inc. and that
 it will not use this program in any manner prohibited above.
 ---------------------------------------------------------------
  

 Cite this work as:
 Gaussian 16, Revision C.01,
 M. J. Frisch, G. W. Trucks, H. B. Schlegel, G. E. Scuseria, 
 M. A. Robb, J. R. Cheeseman, G. Scalmani, V. Barone, 
 G. A. Petersson, H. Nakatsuji, X. Li, M. Caricato, A. V. Marenich, 
 J. Bloino, B. G. Janesko, R. Gomperts, B. Mennucci, H. P. Hratchian, 
 J. V. Ortiz, A. F. Izmaylov, J. L. Sonnenberg, D. Williams-Young, 
 F. Ding, F. Lipparini, F. Egidi, J. Goings, B. Peng, A. Petrone, 
 T. Henderson, D. Ranasinghe, V. G. Zakrzewski, J. Gao, N. Rega, 
 G. Zheng, W. Liang, M. Hada, M. Ehara, K. Toyota, R. Fukuda, 
 J. Hasegawa, M. Ishida, T. Nakajima, Y. Honda, O. Kitao, H. Nakai, 
 T. Vreven, K. Throssell, J. A. Montgomery, Jr., J. E. Peralta, 
 F. Ogliaro, M. J. Bearpark, J. J. Heyd, E. N. Brothers, K. N. Kudin, 
 V. N. Staroverov, T. A. Keith, R. Kobayashi, J. Normand, 
 K. Raghavachari, A. P. Rendell, J. C. Burant, S. S. Iyengar, 
 J. Tomasi, M. Cossi, J. M. Millam, M. Klene, C. Adamo, R. Cammi, 
 J. W. Ochterski, R. L. Martin, K. Morokuma, O. Farkas, 
 J. B. Foresman, and D. J. Fox, Gaussian, Inc., Wallingford CT, 2019.
 
 ******************************************
 Gaussian 16:  ES64L-G16RevC.01  3-Jul-2019
                13-Mar-2021 
 ******************************************
 %nprocshared=16
 Will use up to   16 processors via shared memory.
 %mem=7GB
 -----------------------------------------
 # b3lyp/def2svp geom=NewRedundant pop=NBO
 -----------------------------------------
 1/29=4000,38=1,172=1/1;
 2/12=2,17=6,18=5,40=1/2;
 3/5=43,7=101,11=2,25=1,30=1,74=-5/1,2,3;
 4//1;
 5/5=2,38=5/2;
 6/7=2,8=2,9=2,10=2,28=1,40=1/1,7;
 99/5=1,9=1/99;
 --
 30
 --
 Symbolic Z-matrix:
 Charge =  1 Multiplicity = 2
 O                    -0.42868   1.04586  -1.60532 
 C                    -0.1829    0.21973  -0.74495 
 N                     1.06536  -0.29071  -0.50974 
 C                     1.39738  -1.22916   0.55456 
 C                     2.41092  -0.61102   1.523 
 C                     3.64189  -0.09074   0.77227 
 C                     3.23179   0.86223  -0.35628 
 C                     2.19807   0.20883  -1.27786 
 O                    -1.09703  -0.31223   0.09635 
 C                    -2.50323   0.07696   0.03708 
 C                    -3.13497  -0.76158   1.14718 
 C                    -3.09509  -0.29514  -1.32409 
 C                    -2.64832   1.57006   0.33938 
 H                     1.83363  -2.13953   0.09872 
 H                     0.47783  -1.52298   1.06928 
 H                     2.70093  -1.35818   2.28024 
 H                     1.92201   0.22186   2.05814 
 H                     4.33772   0.4068    1.46722 
 H                     4.19014  -0.94861   0.34035 
 H                     4.11062   1.17039  -0.94632 
 H                     2.79156   1.77924   0.07271 
 H                     2.66482  -0.63856  -1.81661 
 H                     1.81282   0.91408  -2.02315 
 H                    -4.21445  -0.55863   1.21023 
 H                    -2.99114  -1.83442   0.94935 
 H                    -2.67652  -0.52338   2.11878 
 H                    -2.63244   0.29359  -2.1252 
 H                    -4.17981  -0.10685  -1.32057 
 H                    -2.933    -1.36491  -1.5284 
 H                    -2.17323   1.80986   1.30342 
 H                    -3.71531   1.83245   0.40825 
 H                    -2.18139   2.1747   -0.44725 
 
                          Input orientation:                          
 ---------------------------------------------------------------------
 Center     Atomic      Atomic             Coordinates (Angstroms)
 Number     Number       Type             X           Y           Z
 ---------------------------------------------------------------------
      1          8           0       -0.428682    1.045862   -1.605318
      2          6           0       -0.182899    0.219731   -0.744951
      3          7           0        1.065363   -0.290709   -0.509741
      4          6           0        1.397382   -1.229160    0.554560
      5          6           0        2.410924   -0.611023    1.522998
      6          6           0        3.641888   -0.090743    0.772271
      7          6           0        3.231790    0.862228   -0.356280
      8          6           0        2.198065    0.208833   -1.277860
      9          8           0       -1.097027   -0.312226    0.096354
     10          6           0       -2.503226    0.076960    0.037077
     11          6           0       -3.134968   -0.761580    1.147177
     12          6           0       -3.095085   -0.295145   -1.324091
     13          6           0       -2.648325    1.570060    0.339382
     14          1           0        1.833627   -2.139530    0.098724
     15          1           0        0.477833   -1.522984    1.069277
     16          1           0        2.700928   -1.358178    2.280236
     17          1           0        1.922006    0.221859    2.058143
     18          1           0        4.337720    0.406798    1.467216
     19          1           0        4.190141   -0.948608    0.340353
     20          1           0        4.110622    1.170389   -0.946317
     21          1           0        2.791561    1.779239    0.072706
     22          1           0        2.664817   -0.638564   -1.816608
     23          1           0        1.812824    0.914078   -2.023153
     24          1           0       -4.214447   -0.558634    1.210232
     25          1           0       -2.991142   -1.834422    0.949351
     26          1           0       -2.676516   -0.523384    2.118776
     27          1           0       -2.632436    0.293594   -2.125197
     28          1           0       -4.179812   -0.106850   -1.320570
     29          1           0       -2.932999   -1.364906   -1.528397
     30          1           0       -2.173229    1.809862    1.303416
     31          1           0       -3.715308    1.832447    0.408249
     32          1           0       -2.181390    2.174705   -0.447249
 ---------------------------------------------------------------------
                    Distance matrix (angstroms):
                    1          2          3          4          5
     1  O    0.000000
     2  C    1.217840   0.000000
     3  N    2.284487   1.368952   0.000000
     4  C    3.629780   2.507050   1.457279   0.000000
     5  C    4.538171   3.544243   2.458691   1.532068   0.000000
     6  C    4.849159   4.126421   2.884792   2.526104   1.532826
     7  C    3.872063   3.496279   2.458906   2.927214   2.525069
     8  C    2.776265   2.439898   1.456902   2.463063   2.926137
     9  O    2.277449   1.351445   2.245829   2.696813   3.798726
    10  C    2.817794   2.452727   3.628914   4.145900   5.179784
    11  C    4.262283   3.641130   4.539810   4.594782   5.560650
    12  C    2.997848   3.013525   4.239400   4.958223   6.206596
    13  C    2.997241   3.012888   4.239687   4.924397   5.635075
    14  H    4.262455   3.216251   2.092510   1.107641   2.167524
    15  H    3.817616   2.600969   2.087340   1.094000   2.185035
    16  H    5.538176   4.467438   3.405662   2.166526   1.102611
    17  H    4.430085   3.505419   2.755102   2.154402   1.104135
    18  H    5.706790   5.036335   3.886283   3.486386   2.179820
    19  H    5.394170   4.654715   3.304501   2.814977   2.162920
    20  H    4.588581   4.402116   3.405732   3.920732   3.487108
    21  H    3.704534   3.456593   2.757478   3.350579   2.821628
    22  H    3.528693   3.161425   2.094555   2.752750   3.349356
    23  H    2.283923   2.469581   2.073795   3.377967   3.906257
    24  H    4.983346   4.547743   5.559360   5.689652   6.632956
    25  H    4.624777   3.869939   4.578999   4.447622   5.568491
    26  H    4.624301   3.869273   4.578744   4.420581   5.122956
    27  H    2.385941   2.812609   4.077356   5.073393   6.289924
    28  H    3.934565   4.051334   5.310660   5.990057   7.195684
    29  H    3.476970   3.269237   4.263620   4.807217   6.199747
    30  H    3.476762   3.268904   4.264787   4.748231   5.188772
    31  H    3.933838   4.050758   5.310867   5.961078   6.689091
    32  H    2.384826   2.811497   4.077201   5.039596   5.721145
                    6          7          8          9         10
     6  C    0.000000
     7  C    1.532958   0.000000
     8  C    2.525353   1.531281   0.000000
     9  O    4.791998   4.508090   3.607991   0.000000
    10  C    6.191209   5.801878   4.883502   1.460265   0.000000
    11  C    6.820290   6.740381   5.938329   2.336525   1.527930
    12  C    7.058564   6.504269   5.317290   2.451569   1.530208
    13  C    6.520157   5.963281   5.287335   2.451242   1.530291
    14  H    2.814427   3.342519   2.746381   3.453662   4.870824
    15  H    3.485796   3.912253   3.386361   2.211945   3.537227
    16  H    2.183061   3.487582   3.920260   4.504200   5.845905
    17  H    2.170065   2.820468   3.347431   3.639838   4.867071
    18  H    1.102124   2.180742   3.486080   5.650906   6.996616
    19  H    1.105923   2.163992   2.815431   5.330916   6.778269
    20  H    2.182593   1.102476   2.166192   5.514066   6.775370
    21  H    2.170087   1.103965   2.154632   4.415416   5.561816
    22  H    2.820828   2.169422   1.107334   4.232895   5.536858
    23  H    3.488486   2.189662   1.096012   3.803073   4.855265
    24  H    7.882432   7.740752   6.920976   3.319600   2.169919
    25  H    6.860675   6.906625   6.005266   2.575336   2.173405
    26  H    6.474758   6.553923   5.986219   2.574794   2.173457
    27  H    6.921719   6.151550   4.904988   2.767632   2.176937
    28  H    8.096866   7.536631   6.385828   3.399031   2.165163
    29  H    7.081363   6.658724   5.372824   2.668097   2.171264
    30  H    6.140847   5.732959   5.323015   2.668045   2.171512
    31  H    7.613114   7.056061   6.359801   3.398867   2.165328
    32  H    6.366321   5.570761   4.871775   2.766978   2.176851
                   11         12         13         14         15
    11  C    0.000000
    12  C    2.515217   0.000000
    13  C    2.515134   2.538844   0.000000
    14  H    5.261647   5.451455   5.822960   0.000000
    15  H    3.692985   4.472308   4.457862   1.777717   0.000000
    16  H    5.974733   6.907603   6.399687   2.474210   2.536875
    17  H    5.231634   6.072726   5.065541   3.069738   2.471431
    18  H    7.570244   7.970616   7.171472   3.824531   4.333721
    19  H    7.371781   7.501460   7.287545   2.651384   3.826547
    20  H    7.785486   7.362929   6.891743   4.151191   4.951165
    21  H    6.537124   6.395836   5.450434   4.034236   4.153452
    22  H    6.514343   5.791113   6.144574   2.571434   3.727389
    23  H    6.110603   5.102791   5.090553   3.718510   4.157474
    24  H    1.100199   2.783018   2.782527   6.349321   4.792424
    25  H    1.100369   2.747493   3.475642   4.908671   3.484991
    26  H    1.100418   3.475719   2.747644   5.199416   3.471393
    27  H    3.474818   1.096553   2.775567   5.550823   4.814394
    28  H    2.758649   1.100954   2.812992   6.504432   5.423141
    29  H    2.750179   1.101091   3.490510   5.095909   4.290300
    30  H    2.749849   3.490654   1.101174   5.753596   4.265069
    31  H    2.758946   2.812886   1.100928   6.831038   5.410943
    32  H    3.474662   2.775581   1.096545   5.918705   4.800439
                   16         17         18         19         20
    16  H    0.000000
    17  H    1.775545   0.000000
    18  H    2.540714   2.493806   0.000000
    19  H    2.479647   3.076562   1.768821   0.000000
    20  H    4.334920   3.836213   2.541611   2.480322   0.000000
    21  H    3.837289   2.668991   2.493764   3.077143   1.774550
    22  H    4.159721   4.038043   3.830781   2.659929   2.473878
    23  H    4.946820   4.141022   4.337639   3.835023   2.550519
    24  H    7.043194   6.243731   8.610323   8.458479   8.771944
    25  H    5.864957   5.440288   7.681371   7.261292   7.940875
    26  H    5.444250   4.658913   7.105581   7.105954   7.637337
    27  H    7.112030   6.184531   7.842278   7.359998   6.901259
    28  H    7.866143   6.982545   8.976856   8.574575   8.396589
    29  H    6.800504   6.241167   8.060768   7.375951   7.508604
    30  H    5.894748   4.456715   6.662422   7.002080   6.704999
    31  H    7.406248   6.090603   8.246523   8.380633   7.969841
    32  H    6.614942   5.189263   7.020645   7.139454   6.391176
                   21         22         23         24         25
    21  H    0.000000
    22  H    3.071049   0.000000
    23  H    2.469626   1.783046   0.000000
    24  H    7.472868   7.516144   6.996546   0.000000
    25  H    6.875078   6.408625   6.282365   1.786664   0.000000
    26  H    6.276013   6.635537   6.275034   1.786596   1.784759
    27  H    6.038019   5.387490   4.489516   3.788685   3.756324
    28  H    7.355174   6.883148   6.119445   2.571044   3.090305
    29  H    6.724564   5.652096   5.287853   3.129260   2.522510
    30  H    5.115146   6.255879   5.268501   3.128103   3.751686
    31  H    6.515732   7.194573   6.108630   2.570911   3.776657
    32  H    5.015674   5.768479   4.475086   3.788364   4.321954
                   26         27         28         29         30
    26  H    0.000000
    27  H    4.322118   0.000000
    28  H    3.776572   1.789456   0.000000
    29  H    3.751774   1.788052   1.783378   0.000000
    30  H    2.522330   3.776947   3.819092   4.321523   0.000000
    31  H    3.091105   3.155794   2.639214   3.819119   1.783212
    32  H    3.756237   2.560768   3.156244   3.776591   1.788296
                   31         32
    31  H    0.000000
    32  H    1.789392   0.000000
 Stoichiometry    C10H19NO2(1+,2)
 Framework group  C1[X(C10H19NO2)]
 Deg. of freedom    90
 Full point group                 C1      NOp   1
 Largest Abelian subgroup         C1      NOp   1
 Largest concise Abelian subgroup C1      NOp   1
                         Standard orientation:                         
 ---------------------------------------------------------------------
 Center     Atomic      Atomic             Coordinates (Angstroms)
 Number     Number       Type             X           Y           Z
 ---------------------------------------------------------------------
      1          8           0        0.555799   -1.798536    0.090436
      2          6           0        0.243371   -0.652339   -0.177439
      3          7           0       -1.029575   -0.261384   -0.494914
      4          6           0       -1.441515    1.112126   -0.754604
      5          6           0       -2.482982    1.567106    0.272807
      6          6           0       -3.659331    0.586309    0.334438
      7          6           0       -3.165831   -0.845195    0.573633
      8          6           0       -2.107579   -1.240799   -0.460011
      9          8           0        1.098583    0.393787   -0.202618
     10          6           0        2.516906    0.224807    0.100999
     11          6           0        3.067815    1.641996   -0.049481
     12          6           0        3.164116   -0.717051   -0.916625
     13          6           0        2.691039   -0.272301    1.537784
     14          1           0       -1.881448    1.162471   -1.769884
     15          1           0       -0.557675    1.756737   -0.742874
     16          1           0       -2.832113    2.581928    0.019835
     17          1           0       -1.996685    1.627445    1.262246
     18          1           0       -4.373654    0.886980    1.118030
     19          1           0       -4.210712    0.623807   -0.623497
     20          1           0       -4.004871   -1.559350    0.535576
     21          1           0       -2.720396   -0.921722    1.580842
     22          1           0       -2.571999   -1.295516   -1.463759
     23          1           0       -1.665202   -2.218431   -0.236894
     24          1           0        4.148389    1.654377    0.157024
     25          1           0        2.902233    2.013520   -1.071911
     26          1           0        2.569102    2.326253    0.653368
     27          1           0        2.759325   -1.731763   -0.822106
     28          1           0        4.252441   -0.747887   -0.753234
     29          1           0        2.980716   -0.353712   -1.939733
     30          1           0        2.176130    0.403691    2.238131
     31          1           0        3.760612   -0.286096    1.798296
     32          1           0        2.281723   -1.282998    1.653383
 ---------------------------------------------------------------------
 Rotational constants (GHZ):           1.6459086           0.4451650           0.3993878
 Standard basis: def2SVP (5D, 7F)
 There are   290 symmetry adapted cartesian basis functions of A   symmetry.
 There are   277 symmetry adapted basis functions of A   symmetry.
   277 basis functions,   458 primitive gaussians,   290 cartesian basis functions
    51 alpha electrons       50 beta electrons
       nuclear repulsion energy       887.1127736697 Hartrees.
 NAtoms=   32 NActive=   32 NUniq=   32 SFac= 1.00D+00 NAtFMM=   60 NAOKFM=F Big=F
 Integral buffers will be    131072 words long.
 Raffenetti 2 integral format.
 Two-electron integral symmetry is turned on.
 One-electron integrals computed using PRISM.
   1 Symmetry operations used in ECPInt.
 ECPInt:  NShTT=    9180 NPrTT=   31852 LenC2=    8786 LenP2D=   22770.
 LDataN:  DoStor=T MaxTD1= 4 Len=   56
 NBasis=   277 RedAO= T EigKep=  1.49D-03  NBF=   277
 NBsUse=   277 1.00D-06 EigRej= -1.00D+00 NBFU=   277
 ExpMin= 1.22D-01 ExpMax= 2.27D+03 ExpMxC= 3.41D+02 IAcc=3 IRadAn=         5 AccDes= 0.00D+00
 Harris functional with IExCor=  402 and IRadAn=       5 diagonalized for initial guess.
 HarFok:  IExCor=  402 AccDes= 0.00D+00 IRadAn=         5 IDoV= 1 UseB2=F ITyADJ=14
 ICtDFT=  3500011 ScaDFX=  1.000000  1.000000  1.000000  1.000000
 FoFCou: FMM=F IPFlag=           0 FMFlag=      100000 FMFlg1=           0
         NFxFlg=           0 DoJE=T BraDBF=F KetDBF=T FulRan=T
         wScrn=  0.000000 ICntrl=       500 IOpCl=  0 I1Cent=   200000004 NGrid=           0
         NMat0=    1 NMatS0=      1 NMatT0=    0 NMatD0=    1 NMtDS0=    0 NMtDT0=    0
 Petite list used in FoFCou.
 Initial guess <Sx>= 0.0000 <Sy>= 0.0000 <Sz>= 0.5000 <S**2>= 0.7500 S= 0.5000
 Requested convergence on RMS density matrix=1.00D-08 within 128 cycles.
 Requested convergence on MAX density matrix=1.00D-06.
 Requested convergence on             energy=1.00D-06.
 No special actions if energy rises.
 Integral accuracy reduced to 1.0D-05 until final iterations.
 Initial convergence to 1.0D-05 achieved.  Increase integral accuracy.
 SCF Done:  E(UB3LYP) =  -597.008703449     A.U. after   23 cycles
            NFock= 23  Conv=0.48D-08     -V/T= 2.0109
 <Sx>= 0.0000 <Sy>= 0.0000 <Sz>= 0.5000 <S**2>= 0.7587 S= 0.5043
 <L.S>= 0.000000000000E+00
 Annihilation of the first spin contaminant:
 S**2 before annihilation     0.7587,   after     0.7500

 **********************************************************************

            Population analysis using the SCF Density.

 **********************************************************************

 Orbital symmetries:
 Alpha Orbitals:
       Occupied  (A) (A) (A) (A) (A) (A) (A) (A) (A) (A) (A) (A)
                 (A) (A) (A) (A) (A) (A) (A) (A) (A) (A) (A) (A)
                 (A) (A) (A) (A) (A) (A) (A) (A) (A) (A) (A) (A)
                 (A) (A) (A) (A) (A) (A) (A) (A) (A) (A) (A) (A)
                 (A) (A) (A)
       Virtual   (A) (A) (A) (A) (A) (A) (A) (A) (A) (A) (A) (A)
                 (A) (A) (A) (A) (A) (A) (A) (A) (A) (A) (A) (A)
                 (A) (A) (A) (A) (A) (A) (A) (A) (A) (A) (A) (A)
                 (A) (A) (A) (A) (A) (A) (A) (A) (A) (A) (A) (A)
                 (A) (A) (A) (A) (A) (A) (A) (A) (A) (A) (A) (A)
                 (A) (A) (A) (A) (A) (A) (A) (A) (A) (A) (A) (A)
                 (A) (A) (A) (A) (A) (A) (A) (A) (A) (A) (A) (A)
                 (A) (A) (A) (A) (A) (A) (A) (A) (A) (A) (A) (A)
                 (A) (A) (A) (A) (A) (A) (A) (A) (A) (A) (A) (A)
                 (A) (A) (A) (A) (A) (A) (A) (A) (A) (A) (A) (A)
                 (A) (A) (A) (A) (A) (A) (A) (A) (A) (A) (A) (A)
                 (A) (A) (A) (A) (A) (A) (A) (A) (A) (A) (A) (A)
                 (A) (A) (A) (A) (A) (A) (A) (A) (A) (A) (A) (A)
                 (A) (A) (A) (A) (A) (A) (A) (A) (A) (A) (A) (A)
                 (A) (A) (A) (A) (A) (A) (A) (A) (A) (A) (A) (A)
                 (A) (A) (A) (A) (A) (A) (A) (A) (A) (A) (A) (A)
                 (A) (A) (A) (A) (A) (A) (A) (A) (A) (A) (A) (A)
                 (A) (A) (A) (A) (A) (A) (A) (A) (A) (A) (A) (A)
                 (A) (A) (A) (A) (A) (A) (A) (A) (A) (A)
 Beta  Orbitals:
       Occupied  (A) (A) (A) (A) (A) (A) (A) (A) (A) (A) (A) (A)
                 (A) (A) (A) (A) (A) (A) (A) (A) (A) (A) (A) (A)
                 (A) (A) (A) (A) (A) (A) (A) (A) (A) (A) (A) (A)
                 (A) (A) (A) (A) (A) (A) (A) (A) (A) (A) (A) (A)
                 (A) (A)
       Virtual   (A) (A) (A) (A) (A) (A) (A) (A) (A) (A) (A) (A)
                 (A) (A) (A) (A) (A) (A) (A) (A) (A) (A) (A) (A)
                 (A) (A) (A) (A) (A) (A) (A) (A) (A) (A) (A) (A)
                 (A) (A) (A) (A) (A) (A) (A) (A) (A) (A) (A) (A)
                 (A) (A) (A) (A) (A) (A) (A) (A) (A) (A) (A) (A)
                 (A) (A) (A) (A) (A) (A) (A) (A) (A) (A) (A) (A)
                 (A) (A) (A) (A) (A) (A) (A) (A) (A) (A) (A) (A)
                 (A) (A) (A) (A) (A) (A) (A) (A) (A) (A) (A) (A)
                 (A) (A) (A) (A) (A) (A) (A) (A) (A) (A) (A) (A)
                 (A) (A) (A) (A) (A) (A) (A) (A) (A) (A) (A) (A)
                 (A) (A) (A) (A) (A) (A) (A) (A) (A) (A) (A) (A)
                 (A) (A) (A) (A) (A) (A) (A) (A) (A) (A) (A) (A)
                 (A) (A) (A) (A) (A) (A) (A) (A) (A) (A) (A) (A)
                 (A) (A) (A) (A) (A) (A) (A) (A) (A) (A) (A) (A)
                 (A) (A) (A) (A) (A) (A) (A) (A) (A) (A) (A) (A)
                 (A) (A) (A) (A) (A) (A) (A) (A) (A) (A) (A) (A)
                 (A) (A) (A) (A) (A) (A) (A) (A) (A) (A) (A) (A)
                 (A) (A) (A) (A) (A) (A) (A) (A) (A) (A) (A) (A)
                 (A) (A) (A) (A) (A) (A) (A) (A) (A) (A) (A)
 The electronic state is 2-A.
 Alpha  occ. eigenvalues --  -19.34448 -19.31651 -14.63942 -10.52920 -10.41703
 Alpha  occ. eigenvalues --  -10.41428 -10.38896 -10.36499 -10.36334 -10.34723
 Alpha  occ. eigenvalues --  -10.30178 -10.30094 -10.29984  -1.28659  -1.19286
 Alpha  occ. eigenvalues --   -1.17765  -0.98627  -0.95725  -0.93702  -0.87776
 Alpha  occ. eigenvalues --   -0.82281  -0.81070  -0.81026  -0.78440  -0.75281
 Alpha  occ. eigenvalues --   -0.73600  -0.67796  -0.67663  -0.65791  -0.63511
 Alpha  occ. eigenvalues --   -0.62336  -0.61910  -0.60835  -0.60162  -0.59113
 Alpha  occ. eigenvalues --   -0.57956  -0.57508  -0.54604  -0.53596  -0.53261
 Alpha  occ. eigenvalues --   -0.51604  -0.51382  -0.50250  -0.49801  -0.49615
 Alpha  occ. eigenvalues --   -0.49402  -0.48683  -0.48513  -0.47812  -0.45236
 Alpha  occ. eigenvalues --   -0.44592
 Alpha virt. eigenvalues --   -0.15672  -0.09802  -0.08402  -0.06409  -0.05788
 Alpha virt. eigenvalues --   -0.05321  -0.04154  -0.03552  -0.02965  -0.02157
 Alpha virt. eigenvalues --   -0.01669  -0.01312  -0.00978  -0.00070   0.00490
 Alpha virt. eigenvalues --    0.01433   0.01564   0.02190   0.02881   0.03340
 Alpha virt. eigenvalues --    0.04950   0.05043   0.05566   0.05788   0.06578
 Alpha virt. eigenvalues --    0.07497   0.07852   0.08101   0.09575   0.11771
 Alpha virt. eigenvalues --    0.11895   0.16682   0.19269   0.22140   0.22879
 Alpha virt. eigenvalues --    0.24040   0.26628   0.27160   0.27663   0.27946
 Alpha virt. eigenvalues --    0.28744   0.30168   0.32787   0.33952   0.35563
 Alpha virt. eigenvalues --    0.38574   0.39142   0.39899   0.43034   0.43138
 Alpha virt. eigenvalues --    0.43987   0.44357   0.44971   0.45894   0.46305
 Alpha virt. eigenvalues --    0.47798   0.48533   0.49048   0.49810   0.50413
 Alpha virt. eigenvalues --    0.50699   0.51174   0.51551   0.51788   0.52487
 Alpha virt. eigenvalues --    0.52912   0.53319   0.53922   0.54059   0.54379
 Alpha virt. eigenvalues --    0.54593   0.55357   0.56012   0.57245   0.57703
 Alpha virt. eigenvalues --    0.58024   0.58493   0.59789   0.59998   0.61319
 Alpha virt. eigenvalues --    0.62265   0.63092   0.63762   0.70559   0.74761
 Alpha virt. eigenvalues --    0.75887   0.78954   0.81632   0.83160   0.85744
 Alpha virt. eigenvalues --    0.87697   0.88139   0.91143   0.92726   0.95437
 Alpha virt. eigenvalues --    0.97015   0.97234   0.98605   1.01599   1.04796
 Alpha virt. eigenvalues --    1.06388   1.07193   1.09174   1.12816   1.14490
 Alpha virt. eigenvalues --    1.15572   1.16079   1.19713   1.23086   1.26699
 Alpha virt. eigenvalues --    1.28415   1.31259   1.32933   1.37274   1.37494
 Alpha virt. eigenvalues --    1.40965   1.41407   1.41791   1.42371   1.44908
 Alpha virt. eigenvalues --    1.45056   1.47677   1.48939   1.53335   1.54647
 Alpha virt. eigenvalues --    1.55417   1.57829   1.58743   1.59356   1.60090
 Alpha virt. eigenvalues --    1.60695   1.61283   1.62584   1.63496   1.64309
 Alpha virt. eigenvalues --    1.64539   1.66096   1.66205   1.68445   1.68634
 Alpha virt. eigenvalues --    1.69020   1.69102   1.69563   1.70583   1.71208
 Alpha virt. eigenvalues --    1.71421   1.71909   1.72561   1.72605   1.73801
 Alpha virt. eigenvalues --    1.74758   1.76285   1.78302   1.78681   1.80033
 Alpha virt. eigenvalues --    1.80647   1.81491   1.83150   1.84839   1.85759
 Alpha virt. eigenvalues --    1.86928   1.88407   1.92754   1.95122   1.97116
 Alpha virt. eigenvalues --    1.98689   2.02434   2.04081   2.04871   2.06537
 Alpha virt. eigenvalues --    2.08003   2.08661   2.10367   2.12769   2.18388
 Alpha virt. eigenvalues --    2.19876   2.22667   2.25851   2.26093   2.27538
 Alpha virt. eigenvalues --    2.27951   2.29767   2.32219   2.33731   2.36455
 Alpha virt. eigenvalues --    2.37362   2.39493   2.40104   2.42103   2.43057
 Alpha virt. eigenvalues --    2.44011   2.46580   2.47845   2.50391   2.50944
 Alpha virt. eigenvalues --    2.51268   2.51540   2.57898   2.61157   2.63691
 Alpha virt. eigenvalues --    2.64808   2.66280   2.68510   2.72208   2.73609
 Alpha virt. eigenvalues --    2.74802   2.75068   2.76804   2.78648   2.79897
 Alpha virt. eigenvalues --    2.81335   2.81753   2.82962   2.83463   2.84179
 Alpha virt. eigenvalues --    2.85303   2.86421   2.90821   2.94516   2.95986
 Alpha virt. eigenvalues --    3.03403   3.03569   3.10413   3.29649   3.48658
 Alpha virt. eigenvalues --    3.52958
  Beta  occ. eigenvalues --  -19.34374 -19.31169 -14.62500 -10.53099 -10.41708
  Beta  occ. eigenvalues --  -10.41433 -10.38888 -10.36374 -10.36210 -10.34725
  Beta  occ. eigenvalues --  -10.30159 -10.30074 -10.29984  -1.27935  -1.18662
  Beta  occ. eigenvalues --   -1.15457  -0.98123  -0.95271  -0.93485  -0.87339
  Beta  occ. eigenvalues --   -0.81902  -0.80988  -0.80940  -0.77869  -0.74889
  Beta  occ. eigenvalues --   -0.72201  -0.67184  -0.65725  -0.65192  -0.63270
  Beta  occ. eigenvalues --   -0.62031  -0.61322  -0.60502  -0.59591  -0.58811
  Beta  occ. eigenvalues --   -0.57300  -0.56948  -0.54525  -0.53142  -0.51816
  Beta  occ. eigenvalues --   -0.51527  -0.50668  -0.50135  -0.49603  -0.49471
  Beta  occ. eigenvalues --   -0.48951  -0.48404  -0.48254  -0.44758  -0.44393
  Beta virt. eigenvalues --   -0.37816  -0.14214  -0.09514  -0.08203  -0.06296
  Beta virt. eigenvalues --   -0.05613  -0.04875  -0.03913  -0.03477  -0.02708
  Beta virt. eigenvalues --   -0.02016  -0.01507  -0.01172  -0.00884   0.00011
  Beta virt. eigenvalues --    0.00665   0.01459   0.01616   0.02226   0.03150
  Beta virt. eigenvalues --    0.03605   0.05022   0.05214   0.05595   0.05885
  Beta virt. eigenvalues --    0.06621   0.07832   0.08073   0.08200   0.09791
  Beta virt. eigenvalues --    0.11812   0.11939   0.16920   0.19608   0.22396
  Beta virt. eigenvalues --    0.23028   0.24268   0.26815   0.27258   0.27965
  Beta virt. eigenvalues --    0.28158   0.29004   0.30432   0.33323   0.34012
  Beta virt. eigenvalues --    0.35741   0.38815   0.39405   0.40070   0.43189
  Beta virt. eigenvalues --    0.43356   0.44182   0.44513   0.45298   0.46061
  Beta virt. eigenvalues --    0.46387   0.48059   0.48783   0.49225   0.49943
  Beta virt. eigenvalues --    0.50556   0.50840   0.51275   0.51641   0.51889
  Beta virt. eigenvalues --    0.52570   0.52977   0.53381   0.54042   0.54140
  Beta virt. eigenvalues --    0.54441   0.54658   0.55425   0.56335   0.57394
  Beta virt. eigenvalues --    0.57830   0.58184   0.58652   0.59842   0.60212
  Beta virt. eigenvalues --    0.61373   0.62319   0.63285   0.63814   0.70796
  Beta virt. eigenvalues --    0.75226   0.76468   0.79152   0.81847   0.84065
  Beta virt. eigenvalues --    0.86680   0.88165   0.88458   0.91398   0.93034
  Beta virt. eigenvalues --    0.95748   0.97510   0.97603   0.99360   1.01691
  Beta virt. eigenvalues --    1.05279   1.06680   1.07740   1.09391   1.12996
  Beta virt. eigenvalues --    1.14920   1.15715   1.16283   1.20049   1.23342
  Beta virt. eigenvalues --    1.26884   1.28661   1.32000   1.33201   1.37369
  Beta virt. eigenvalues --    1.37692   1.41130   1.41420   1.41806   1.42458
  Beta virt. eigenvalues --    1.44993   1.45104   1.48132   1.49187   1.53357
  Beta virt. eigenvalues --    1.54884   1.55813   1.58204   1.59006   1.59615
  Beta virt. eigenvalues --    1.60230   1.60831   1.61385   1.62922   1.63678
  Beta virt. eigenvalues --    1.64513   1.65107   1.66323   1.66516   1.68652
  Beta virt. eigenvalues --    1.68801   1.69232   1.69287   1.69750   1.70669
  Beta virt. eigenvalues --    1.71323   1.71444   1.72168   1.72612   1.72679
  Beta virt. eigenvalues --    1.73967   1.75051   1.76637   1.78397   1.78994
  Beta virt. eigenvalues --    1.80170   1.80836   1.81791   1.83353   1.84966
  Beta virt. eigenvalues --    1.85842   1.87059   1.88434   1.92941   1.95864
  Beta virt. eigenvalues --    1.97505   1.98769   2.02470   2.04518   2.05257
  Beta virt. eigenvalues --    2.06573   2.08049   2.09100   2.10606   2.13914
  Beta virt. eigenvalues --    2.19299   2.20108   2.22732   2.25989   2.26185
  Beta virt. eigenvalues --    2.27702   2.28036   2.30310   2.32263   2.33800
  Beta virt. eigenvalues --    2.37180   2.37635   2.40456   2.40764   2.43081
  Beta virt. eigenvalues --    2.43716   2.44615   2.47824   2.48218   2.50514
  Beta virt. eigenvalues --    2.51138   2.51853   2.52731   2.57972   2.62893
  Beta virt. eigenvalues --    2.64115   2.65034   2.66625   2.68845   2.72582
  Beta virt. eigenvalues --    2.73727   2.75091   2.75529   2.76877   2.79106
  Beta virt. eigenvalues --    2.80046   2.81413   2.82060   2.83023   2.83601
  Beta virt. eigenvalues --    2.84669   2.85628   2.86593   2.90881   2.94675
  Beta virt. eigenvalues --    2.96181   3.03957   3.04264   3.10647   3.29948
  Beta virt. eigenvalues --    3.48788   3.53278
          Condensed to atoms (all electrons):
               1          2          3          4          5          6
     1  O    7.647682   0.634154  -0.078532   0.001188   0.000002   0.000004
     2  C    0.634154   4.501011   0.252031  -0.023495  -0.001239   0.000204
     3  N   -0.078532   0.252031   6.685139   0.274280  -0.030220  -0.016738
     4  C    0.001188  -0.023495   0.274280   4.641636   0.374524  -0.047379
     5  C    0.000002  -0.001239  -0.030220   0.374524   4.640955   0.432863
     6  C    0.000004   0.000204  -0.016738  -0.047379   0.432863   4.598132
     7  C   -0.001405  -0.003407  -0.030958  -0.018584  -0.057707   0.435273
     8  C   -0.003193  -0.020816   0.287135  -0.045126  -0.019195  -0.047844
     9  O   -0.068697   0.375750  -0.102177   0.001118  -0.001834  -0.000006
    10  C    0.002084  -0.027659   0.002301   0.000377  -0.000002   0.000001
    11  C    0.000166   0.006120   0.000064  -0.000187   0.000008   0.000000
    12  C   -0.009706  -0.004740  -0.000708   0.000060  -0.000011   0.000000
    13  C   -0.009796  -0.004677  -0.000689  -0.000093   0.000034  -0.000001
    14  H   -0.000084   0.002826  -0.021123   0.372229  -0.016970  -0.005145
    15  H    0.000440  -0.010940  -0.014173   0.375837  -0.004046   0.005237
    16  H    0.000002  -0.000017   0.004001  -0.012075   0.370488  -0.006417
    17  H   -0.000084   0.001324  -0.006573  -0.010609   0.364904  -0.029322
    18  H   -0.000000   0.000059   0.000458   0.006947  -0.009562   0.364346
    19  H    0.000000  -0.000048  -0.003056  -0.003257  -0.029018   0.374973
    20  H   -0.000028  -0.000035   0.004165   0.000632   0.006768  -0.006751
    21  H    0.000687   0.001595  -0.006904  -0.004127  -0.001346  -0.029613
    22  H    0.000151   0.002804  -0.022625   0.000799  -0.004803  -0.004919
    23  H    0.021138  -0.005406  -0.018310   0.004572   0.000166   0.005185
    24  H    0.000018  -0.000093   0.000005   0.000003  -0.000000  -0.000000
    25  H    0.000004  -0.000068  -0.000011  -0.000154   0.000015  -0.000000
    26  H    0.000002  -0.000136  -0.000021  -0.000041  -0.000035  -0.000000
    27  H    0.011345   0.002128   0.000252  -0.000013  -0.000001   0.000000
    28  H    0.000143   0.000164   0.000014  -0.000001   0.000000  -0.000000
    29  H   -0.000273   0.001198  -0.000024  -0.000015   0.000003  -0.000000
    30  H   -0.000302   0.001195  -0.000035   0.000056  -0.000039  -0.000000
    31  H    0.000142   0.000168   0.000013   0.000002  -0.000000   0.000000
    32  H    0.011615   0.002147   0.000253  -0.000037   0.000009  -0.000000
               7          8          9         10         11         12
     1  O   -0.001405  -0.003193  -0.068697   0.002084   0.000166  -0.009706
     2  C   -0.003407  -0.020816   0.375750  -0.027659   0.006120  -0.004740
     3  N   -0.030958   0.287135  -0.102177   0.002301   0.000064  -0.000708
     4  C   -0.018584  -0.045126   0.001118   0.000377  -0.000187   0.000060
     5  C   -0.057707  -0.019195  -0.001834  -0.000002   0.000008  -0.000011
     6  C    0.435273  -0.047844  -0.000006   0.000001   0.000000   0.000000
     7  C    4.622912   0.384548   0.000045   0.000004  -0.000000   0.000000
     8  C    0.384548   4.630627   0.001308  -0.000022   0.000006  -0.000000
     9  O    0.000045   0.001308   8.034782   0.169869  -0.044689  -0.036548
    10  C    0.000004  -0.000022   0.169869   4.812577   0.415893   0.422829
    11  C   -0.000000   0.000006  -0.044689   0.415893   4.553103  -0.057835
    12  C    0.000000  -0.000000  -0.036548   0.422829  -0.057835   4.569242
    13  C   -0.000003   0.000028  -0.036934   0.423124  -0.057805  -0.066352
    14  H   -0.004860   0.000458   0.000047  -0.000026  -0.000001   0.000017
    15  H    0.000269   0.004167   0.019413   0.000180  -0.000360   0.000066
    16  H    0.006673   0.000724  -0.000024   0.000001   0.000000  -0.000000
    17  H   -0.001001  -0.004321   0.000885  -0.000039  -0.000008   0.000006
    18  H   -0.009297   0.006866  -0.000000   0.000000  -0.000000  -0.000000
    19  H   -0.028615  -0.003168  -0.000001  -0.000000  -0.000000   0.000000
    20  H    0.371683  -0.012607   0.000002  -0.000000   0.000000   0.000000
    21  H    0.365982  -0.009860  -0.000104  -0.000007  -0.000000   0.000000
    22  H   -0.017821   0.375850  -0.000083  -0.000001  -0.000000   0.000002
    23  H   -0.004215   0.372027   0.000926   0.000012   0.000001  -0.000001
    24  H    0.000000  -0.000000   0.003777  -0.013620   0.385662  -0.003774
    25  H   -0.000000   0.000001  -0.000315  -0.012230   0.374998  -0.009479
    26  H    0.000001  -0.000002  -0.000285  -0.012209   0.373810   0.008495
    27  H    0.000001   0.000001  -0.004200  -0.014408   0.006909   0.384167
    28  H   -0.000000  -0.000000   0.003579  -0.014032  -0.003373   0.387691
    29  H   -0.000000   0.000001  -0.001114  -0.010834  -0.010026   0.368633
    30  H    0.000006  -0.000018  -0.001043  -0.011125  -0.010164   0.008697
    31  H    0.000000  -0.000001   0.003591  -0.013926  -0.003304  -0.004054
    32  H   -0.000004   0.000027  -0.004346  -0.014455   0.006942  -0.008185
              13         14         15         16         17         18
     1  O   -0.009796  -0.000084   0.000440   0.000002  -0.000084  -0.000000
     2  C   -0.004677   0.002826  -0.010940  -0.000017   0.001324   0.000059
     3  N   -0.000689  -0.021123  -0.014173   0.004001  -0.006573   0.000458
     4  C   -0.000093   0.372229   0.375837  -0.012075  -0.010609   0.006947
     5  C    0.000034  -0.016970  -0.004046   0.370488   0.364904  -0.009562
     6  C   -0.000001  -0.005145   0.005237  -0.006417  -0.029322   0.364346
     7  C   -0.000003  -0.004860   0.000269   0.006673  -0.001001  -0.009297
     8  C    0.000028   0.000458   0.004167   0.000724  -0.004321   0.006866
     9  O   -0.036934   0.000047   0.019413  -0.000024   0.000885  -0.000000
    10  C    0.423124  -0.000026   0.000180   0.000001  -0.000039   0.000000
    11  C   -0.057805  -0.000001  -0.000360   0.000000  -0.000008  -0.000000
    12  C   -0.066352   0.000017   0.000066  -0.000000   0.000006  -0.000000
    13  C    4.570600  -0.000003   0.000162  -0.000000  -0.000020   0.000000
    14  H   -0.000003   0.594418  -0.018386  -0.006899   0.007275   0.000011
    15  H    0.000162  -0.018386   0.556402  -0.002949  -0.007548  -0.000227
    16  H   -0.000000  -0.006899  -0.002949   0.601014  -0.019619  -0.003435
    17  H   -0.000020   0.007275  -0.007548  -0.019619   0.648383  -0.007066
    18  H    0.000000   0.000011  -0.000227  -0.003435  -0.007066   0.611964
    19  H   -0.000000   0.005170  -0.000011  -0.007814   0.007987  -0.021298
    20  H    0.000000  -0.000041   0.000025  -0.000277  -0.000132  -0.003458
    21  H   -0.000000   0.000327  -0.000007  -0.000117   0.005076  -0.007093
    22  H   -0.000001   0.002625  -0.000080  -0.000034   0.000327   0.000003
    23  H    0.000000  -0.000147  -0.000291   0.000027  -0.000016  -0.000220
    24  H   -0.003765   0.000000   0.000006  -0.000000   0.000000   0.000000
    25  H    0.008443  -0.000003   0.000654  -0.000000  -0.000003   0.000000
    26  H   -0.009668   0.000005   0.000560  -0.000000   0.000040  -0.000000
    27  H   -0.008160   0.000003  -0.000033   0.000000   0.000000  -0.000000
    28  H   -0.004111  -0.000000  -0.000004   0.000000  -0.000000   0.000000
    29  H    0.008611  -0.000003   0.000060  -0.000000  -0.000000   0.000000
    30  H    0.367370   0.000002   0.000034  -0.000000   0.000092  -0.000000
    31  H    0.387888   0.000000  -0.000005   0.000000   0.000000  -0.000000
    32  H    0.384083  -0.000000  -0.000027  -0.000000  -0.000006   0.000000
              19         20         21         22         23         24
     1  O    0.000000  -0.000028   0.000687   0.000151   0.021138   0.000018
     2  C   -0.000048  -0.000035   0.001595   0.002804  -0.005406  -0.000093
     3  N   -0.003056   0.004165  -0.006904  -0.022625  -0.018310   0.000005
     4  C   -0.003257   0.000632  -0.004127   0.000799   0.004572   0.000003
     5  C   -0.029018   0.006768  -0.001346  -0.004803   0.000166  -0.000000
     6  C    0.374973  -0.006751  -0.029613  -0.004919   0.005185  -0.000000
     7  C   -0.028615   0.371683   0.365982  -0.017821  -0.004215   0.000000
     8  C   -0.003168  -0.012607  -0.009860   0.375850   0.372027  -0.000000
     9  O   -0.000001   0.000002  -0.000104  -0.000083   0.000926   0.003777
    10  C   -0.000000  -0.000000  -0.000007  -0.000001   0.000012  -0.013620
    11  C   -0.000000   0.000000  -0.000000  -0.000000   0.000001   0.385662
    12  C    0.000000   0.000000   0.000000   0.000002  -0.000001  -0.003774
    13  C   -0.000000   0.000000  -0.000000  -0.000001   0.000000  -0.003765
    14  H    0.005170  -0.000041   0.000327   0.002625  -0.000147   0.000000
    15  H   -0.000011   0.000025  -0.000007  -0.000080  -0.000291   0.000006
    16  H   -0.007814  -0.000277  -0.000117  -0.000034   0.000027  -0.000000
    17  H    0.007987  -0.000132   0.005076   0.000327  -0.000016   0.000000
    18  H   -0.021298  -0.003458  -0.007093   0.000003  -0.000220   0.000000
    19  H    0.667639  -0.007840   0.007985   0.005117  -0.000035   0.000000
    20  H   -0.007840   0.599125  -0.019561  -0.006904  -0.002557  -0.000000
    21  H    0.007985  -0.019561   0.646869   0.007148  -0.007774   0.000000
    22  H    0.005117  -0.006904   0.007148   0.591453  -0.018397   0.000000
    23  H   -0.000035  -0.002557  -0.007774  -0.018397   0.555341  -0.000000
    24  H    0.000000  -0.000000   0.000000   0.000000  -0.000000   0.614315
    25  H    0.000000   0.000000   0.000000   0.000000  -0.000000  -0.016047
    26  H    0.000000  -0.000000  -0.000000  -0.000000  -0.000000  -0.016219
    27  H   -0.000000   0.000000  -0.000000  -0.000000   0.000042   0.000103
    28  H   -0.000000  -0.000000   0.000000   0.000000  -0.000000   0.002217
    29  H    0.000000   0.000000   0.000000  -0.000000  -0.000003  -0.000434
    30  H    0.000000   0.000000  -0.000001  -0.000000  -0.000001  -0.000427
    31  H   -0.000000  -0.000000  -0.000000  -0.000000  -0.000000   0.002224
    32  H   -0.000000  -0.000000   0.000004  -0.000000   0.000038   0.000104
              25         26         27         28         29         30
     1  O    0.000004   0.000002   0.011345   0.000143  -0.000273  -0.000302
     2  C   -0.000068  -0.000136   0.002128   0.000164   0.001198   0.001195
     3  N   -0.000011  -0.000021   0.000252   0.000014  -0.000024  -0.000035
     4  C   -0.000154  -0.000041  -0.000013  -0.000001  -0.000015   0.000056
     5  C    0.000015  -0.000035  -0.000001   0.000000   0.000003  -0.000039
     6  C   -0.000000  -0.000000   0.000000  -0.000000  -0.000000  -0.000000
     7  C   -0.000000   0.000001   0.000001  -0.000000  -0.000000   0.000006
     8  C    0.000001  -0.000002   0.000001  -0.000000   0.000001  -0.000018
     9  O   -0.000315  -0.000285  -0.004200   0.003579  -0.001114  -0.001043
    10  C   -0.012230  -0.012209  -0.014408  -0.014032  -0.010834  -0.011125
    11  C    0.374998   0.373810   0.006909  -0.003373  -0.010026  -0.010164
    12  C   -0.009479   0.008495   0.384167   0.387691   0.368633   0.008697
    13  C    0.008443  -0.009668  -0.008160  -0.004111   0.008611   0.367370
    14  H   -0.000003   0.000005   0.000003  -0.000000  -0.000003   0.000002
    15  H    0.000654   0.000560  -0.000033  -0.000004   0.000060   0.000034
    16  H   -0.000000  -0.000000   0.000000   0.000000  -0.000000  -0.000000
    17  H   -0.000003   0.000040   0.000000  -0.000000  -0.000000   0.000092
    18  H    0.000000  -0.000000  -0.000000   0.000000   0.000000  -0.000000
    19  H    0.000000   0.000000  -0.000000  -0.000000   0.000000   0.000000
    20  H    0.000000  -0.000000   0.000000  -0.000000   0.000000   0.000000
    21  H    0.000000  -0.000000  -0.000000   0.000000   0.000000  -0.000001
    22  H    0.000000  -0.000000  -0.000000   0.000000  -0.000000  -0.000000
    23  H   -0.000000  -0.000000   0.000042  -0.000000  -0.000003  -0.000001
    24  H   -0.016047  -0.016219   0.000103   0.002217  -0.000434  -0.000427
    25  H    0.645372  -0.023942   0.000025  -0.000688   0.005932  -0.000051
    26  H   -0.023942   0.649575  -0.000491   0.000070  -0.000047   0.006039
    27  H    0.000025  -0.000491   0.607924  -0.014883  -0.022770   0.000091
    28  H   -0.000688   0.000070  -0.014883   0.605586  -0.016137  -0.000012
    29  H    0.005932  -0.000047  -0.022770  -0.016137   0.651004  -0.000544
    30  H   -0.000051   0.006039   0.000091  -0.000012  -0.000544   0.656736
    31  H    0.000069  -0.000678  -0.000413   0.002664  -0.000014  -0.016209
    32  H   -0.000487   0.000015   0.003800  -0.000401   0.000095  -0.023230
              31         32
     1  O    0.000142   0.011615
     2  C    0.000168   0.002147
     3  N    0.000013   0.000253
     4  C    0.000002  -0.000037
     5  C   -0.000000   0.000009
     6  C    0.000000  -0.000000
     7  C    0.000000  -0.000004
     8  C   -0.000001   0.000027
     9  O    0.003591  -0.004346
    10  C   -0.013926  -0.014455
    11  C   -0.003304   0.006942
    12  C   -0.004054  -0.008185
    13  C    0.387888   0.384083
    14  H    0.000000  -0.000000
    15  H   -0.000005  -0.000027
    16  H    0.000000  -0.000000
    17  H    0.000000  -0.000006
    18  H   -0.000000   0.000000
    19  H   -0.000000  -0.000000
    20  H   -0.000000  -0.000000
    21  H   -0.000000   0.000004
    22  H   -0.000000  -0.000000
    23  H   -0.000000   0.000038
    24  H    0.002224   0.000104
    25  H    0.000069  -0.000487
    26  H   -0.000678   0.000015
    27  H   -0.000413   0.003800
    28  H    0.002664  -0.000401
    29  H   -0.000014   0.000095
    30  H   -0.016209  -0.023230
    31  H    0.604915  -0.014826
    32  H   -0.014826   0.609016
          Atomic-Atomic Spin Densities.
               1          2          3          4          5          6
     1  O    0.195334  -0.001571  -0.008393   0.000108   0.000022  -0.000001
     2  C   -0.001571  -0.095100  -0.012696   0.001817   0.000032   0.000064
     3  N   -0.008393  -0.012696   0.803871  -0.048675  -0.012428   0.001641
     4  C    0.000108   0.001817  -0.048675  -0.012563   0.026721   0.004406
     5  C    0.000022   0.000032  -0.012428   0.026721   0.060049  -0.004871
     6  C   -0.000001   0.000064   0.001641   0.004406  -0.004871  -0.008494
     7  C    0.000201   0.000533  -0.010499   0.000746   0.002261  -0.003810
     8  C    0.001488   0.001185  -0.051837   0.004232   0.001919   0.003635
     9  O    0.002207   0.011402  -0.006136   0.000671   0.000212   0.000002
    10  C   -0.000831   0.000319   0.000023  -0.000026  -0.000005  -0.000000
    11  C   -0.000010  -0.000090  -0.000001   0.000003  -0.000000   0.000000
    12  C   -0.000222   0.000077   0.000066  -0.000001   0.000002   0.000000
    13  C   -0.000151   0.000081   0.000074   0.000004  -0.000005  -0.000000
    14  H    0.000021  -0.000098  -0.009381   0.008219  -0.007930   0.000328
    15  H   -0.000005   0.000221   0.000186   0.001300  -0.001110  -0.000047
    16  H   -0.000000  -0.000005   0.000422  -0.001398  -0.000428  -0.000899
    17  H   -0.000021  -0.000056   0.003620  -0.002211  -0.002064  -0.000968
    18  H    0.000001   0.000002  -0.000495   0.000248  -0.003143   0.010051
    19  H   -0.000000  -0.000006   0.000291  -0.000485   0.000122  -0.001047
    20  H   -0.000006  -0.000006   0.000413  -0.000113   0.000026  -0.000876
    21  H   -0.000151  -0.000204   0.003306  -0.000341  -0.000133  -0.001087
    22  H    0.000126  -0.000028  -0.009010   0.000380  -0.000995   0.000279
    23  H   -0.000673   0.000257   0.000316  -0.000137  -0.000020  -0.000021
    24  H   -0.000000   0.000000  -0.000000  -0.000000   0.000000  -0.000000
    25  H    0.000002   0.000008  -0.000006   0.000005  -0.000003  -0.000000
    26  H    0.000002   0.000014  -0.000007  -0.000000   0.000008   0.000000
    27  H   -0.000421   0.000002  -0.000025   0.000002  -0.000000   0.000000
    28  H    0.000033   0.000015  -0.000003   0.000000  -0.000000   0.000000
    29  H    0.000102   0.000034  -0.000042   0.000003  -0.000001  -0.000000
    30  H    0.000098   0.000042  -0.000047   0.000001   0.000007   0.000000
    31  H    0.000027   0.000012  -0.000003   0.000000   0.000000  -0.000000
    32  H   -0.000423   0.000004  -0.000028   0.000004  -0.000000  -0.000000
               7          8          9         10         11         12
     1  O    0.000201   0.001488   0.002207  -0.000831  -0.000010  -0.000222
     2  C    0.000533   0.001185   0.011402   0.000319  -0.000090   0.000077
     3  N   -0.010499  -0.051837  -0.006136   0.000023  -0.000001   0.000066
     4  C    0.000746   0.004232   0.000671  -0.000026   0.000003  -0.000001
     5  C    0.002261   0.001919   0.000212  -0.000005  -0.000000   0.000002
     6  C   -0.003810   0.003635   0.000002  -0.000000   0.000000   0.000000
     7  C    0.054481   0.026036  -0.000002  -0.000001   0.000000   0.000000
     8  C    0.026036  -0.005642   0.000095  -0.000000  -0.000000   0.000003
     9  O   -0.000002   0.000095   0.026989  -0.004967   0.000083  -0.000150
    10  C   -0.000001  -0.000000  -0.004967   0.003462   0.000405   0.002645
    11  C    0.000000  -0.000000   0.000083   0.000405  -0.000429  -0.000096
    12  C    0.000000   0.000003  -0.000150   0.002645  -0.000096   0.005517
    13  C   -0.000000  -0.000005  -0.000088   0.002576  -0.000087  -0.000584
    14  H   -0.000837   0.000128   0.000113  -0.000005  -0.000000  -0.000003
    15  H   -0.000003  -0.000149  -0.000182   0.000022  -0.000003  -0.000000
    16  H    0.000069  -0.000147  -0.000005   0.000000   0.000000  -0.000000
    17  H    0.000063  -0.000582  -0.000122   0.000006   0.000000  -0.000001
    18  H   -0.003585   0.000443   0.000000  -0.000000  -0.000000   0.000000
    19  H    0.000332  -0.000637  -0.000000   0.000000   0.000000  -0.000000
    20  H    0.000242  -0.001778  -0.000000   0.000000   0.000000  -0.000000
    21  H   -0.000622  -0.002444  -0.000007   0.000001   0.000000  -0.000000
    22  H   -0.006462   0.007403   0.000012  -0.000001   0.000000  -0.000001
    23  H   -0.001057   0.001451  -0.000024   0.000001   0.000000  -0.000001
    24  H    0.000000  -0.000000  -0.000003   0.000058  -0.000018  -0.000001
    25  H   -0.000000  -0.000000   0.000047  -0.000142   0.000009   0.000049
    26  H    0.000000   0.000000   0.000046  -0.000137   0.000022  -0.000015
    27  H   -0.000000   0.000003   0.000155  -0.000198  -0.000004   0.000517
    28  H   -0.000000  -0.000000   0.000049  -0.000449   0.000010  -0.000454
    29  H   -0.000000  -0.000000   0.000126  -0.000236  -0.000010  -0.000084
    30  H    0.000000   0.000003   0.000118  -0.000249  -0.000012   0.000006
    31  H    0.000000   0.000000   0.000043  -0.000412   0.000000   0.000293
    32  H    0.000002  -0.000001   0.000153  -0.000168  -0.000005   0.000225
              13         14         15         16         17         18
     1  O   -0.000151   0.000021  -0.000005  -0.000000  -0.000021   0.000001
     2  C    0.000081  -0.000098   0.000221  -0.000005  -0.000056   0.000002
     3  N    0.000074  -0.009381   0.000186   0.000422   0.003620  -0.000495
     4  C    0.000004   0.008219   0.001300  -0.001398  -0.002211   0.000248
     5  C   -0.000005  -0.007930  -0.001110  -0.000428  -0.002064  -0.003143
     6  C   -0.000000   0.000328  -0.000047  -0.000899  -0.000968   0.010051
     7  C   -0.000000  -0.000837  -0.000003   0.000069   0.000063  -0.003585
     8  C   -0.000005   0.000128  -0.000149  -0.000147  -0.000582   0.000443
     9  O   -0.000088   0.000113  -0.000182  -0.000005  -0.000122   0.000000
    10  C    0.002576  -0.000005   0.000022   0.000000   0.000006  -0.000000
    11  C   -0.000087  -0.000000  -0.000003   0.000000   0.000000  -0.000000
    12  C   -0.000584  -0.000003  -0.000000  -0.000000  -0.000001   0.000000
    13  C    0.004867   0.000002  -0.000002   0.000000   0.000004  -0.000000
    14  H    0.000002   0.051927   0.000125   0.001390   0.000634  -0.000218
    15  H   -0.000002   0.000125  -0.000257   0.000130   0.000050  -0.000002
    16  H    0.000000   0.001390   0.000130   0.004321   0.001663  -0.000836
    17  H    0.000004   0.000634   0.000050   0.001663   0.001475  -0.000926
    18  H   -0.000000  -0.000218  -0.000002  -0.000836  -0.000926   0.017562
    19  H    0.000000   0.000839   0.000007   0.000494   0.000182  -0.001823
    20  H    0.000000   0.000070   0.000001   0.000020   0.000069  -0.000812
    21  H    0.000001   0.000100   0.000004   0.000064   0.000466  -0.000769
    22  H    0.000001   0.002684   0.000029   0.000068   0.000108  -0.000205
    23  H    0.000000   0.000037   0.000002   0.000001   0.000008  -0.000004
    24  H    0.000008   0.000000   0.000000   0.000000  -0.000000  -0.000000
    25  H   -0.000014   0.000006   0.000002   0.000000   0.000001  -0.000000
    26  H    0.000058  -0.000003  -0.000005  -0.000001  -0.000006   0.000000
    27  H    0.000218   0.000000   0.000001   0.000000   0.000000  -0.000000
    28  H    0.000298   0.000000   0.000000   0.000000   0.000000  -0.000000
    29  H    0.000005   0.000004   0.000000   0.000000   0.000000  -0.000000
    30  H   -0.000026  -0.000001  -0.000001  -0.000000  -0.000010   0.000000
    31  H   -0.000373  -0.000000  -0.000000  -0.000000  -0.000000   0.000000
    32  H    0.000440  -0.000000  -0.000001  -0.000000  -0.000001   0.000000
              19         20         21         22         23         24
     1  O   -0.000000  -0.000006  -0.000151   0.000126  -0.000673  -0.000000
     2  C   -0.000006  -0.000006  -0.000204  -0.000028   0.000257   0.000000
     3  N    0.000291   0.000413   0.003306  -0.009010   0.000316  -0.000000
     4  C   -0.000485  -0.000113  -0.000341   0.000380  -0.000137  -0.000000
     5  C    0.000122   0.000026  -0.000133  -0.000995  -0.000020   0.000000
     6  C   -0.001047  -0.000876  -0.001087   0.000279  -0.000021  -0.000000
     7  C    0.000332   0.000242  -0.000622  -0.006462  -0.001057   0.000000
     8  C   -0.000637  -0.001778  -0.002444   0.007403   0.001451  -0.000000
     9  O   -0.000000  -0.000000  -0.000007   0.000012  -0.000024  -0.000003
    10  C    0.000000   0.000000   0.000001  -0.000001   0.000001   0.000058
    11  C    0.000000   0.000000   0.000000   0.000000   0.000000  -0.000018
    12  C   -0.000000  -0.000000  -0.000000  -0.000001  -0.000001  -0.000001
    13  C    0.000000   0.000000   0.000001   0.000001   0.000000   0.000008
    14  H    0.000839   0.000070   0.000100   0.002684   0.000037   0.000000
    15  H    0.000007   0.000001   0.000004   0.000029   0.000002   0.000000
    16  H    0.000494   0.000020   0.000064   0.000068   0.000001   0.000000
    17  H    0.000182   0.000069   0.000466   0.000108   0.000008  -0.000000
    18  H   -0.001823  -0.000812  -0.000769  -0.000205  -0.000004  -0.000000
    19  H    0.002482   0.000485   0.000156   0.000800   0.000008   0.000000
    20  H    0.000485   0.004103   0.001482   0.001321   0.000140   0.000000
    21  H    0.000156   0.001482   0.000563   0.000532   0.000036   0.000000
    22  H    0.000800   0.001321   0.000532   0.050244   0.000143   0.000000
    23  H    0.000008   0.000140   0.000036   0.000143  -0.000564   0.000000
    24  H    0.000000   0.000000   0.000000   0.000000   0.000000  -0.000103
    25  H    0.000000   0.000000   0.000000   0.000000   0.000000   0.000015
    26  H   -0.000000  -0.000000  -0.000000  -0.000000  -0.000000   0.000006
    27  H    0.000000   0.000000   0.000000   0.000001   0.000001  -0.000001
    28  H    0.000000   0.000000   0.000000   0.000000   0.000000  -0.000012
    29  H    0.000000   0.000000   0.000000   0.000001   0.000000   0.000001
    30  H   -0.000000  -0.000000  -0.000001  -0.000000  -0.000000  -0.000001
    31  H   -0.000000  -0.000000  -0.000000  -0.000000  -0.000000  -0.000018
    32  H   -0.000000  -0.000000  -0.000002  -0.000000  -0.000001  -0.000001
              25         26         27         28         29         30
     1  O    0.000002   0.000002  -0.000421   0.000033   0.000102   0.000098
     2  C    0.000008   0.000014   0.000002   0.000015   0.000034   0.000042
     3  N   -0.000006  -0.000007  -0.000025  -0.000003  -0.000042  -0.000047
     4  C    0.000005  -0.000000   0.000002   0.000000   0.000003   0.000001
     5  C   -0.000003   0.000008  -0.000000  -0.000000  -0.000001   0.000007
     6  C   -0.000000   0.000000   0.000000   0.000000  -0.000000   0.000000
     7  C   -0.000000   0.000000  -0.000000  -0.000000  -0.000000   0.000000
     8  C   -0.000000   0.000000   0.000003  -0.000000  -0.000000   0.000003
     9  O    0.000047   0.000046   0.000155   0.000049   0.000126   0.000118
    10  C   -0.000142  -0.000137  -0.000198  -0.000449  -0.000236  -0.000249
    11  C    0.000009   0.000022  -0.000004   0.000010  -0.000010  -0.000012
    12  C    0.000049  -0.000015   0.000517  -0.000454  -0.000084   0.000006
    13  C   -0.000014   0.000058   0.000218   0.000298   0.000005  -0.000026
    14  H    0.000006  -0.000003   0.000000   0.000000   0.000004  -0.000001
    15  H    0.000002  -0.000005   0.000001   0.000000   0.000000  -0.000001
    16  H    0.000000  -0.000001   0.000000   0.000000   0.000000  -0.000000
    17  H    0.000001  -0.000006   0.000000   0.000000   0.000000  -0.000010
    18  H   -0.000000   0.000000  -0.000000  -0.000000  -0.000000   0.000000
    19  H    0.000000  -0.000000   0.000000   0.000000   0.000000  -0.000000
    20  H    0.000000  -0.000000   0.000000   0.000000   0.000000  -0.000000
    21  H    0.000000  -0.000000   0.000000   0.000000   0.000000  -0.000001
    22  H    0.000000  -0.000000   0.000001   0.000000   0.000001  -0.000000
    23  H    0.000000  -0.000000   0.000001   0.000000   0.000000  -0.000000
    24  H    0.000015   0.000006  -0.000001  -0.000012   0.000001  -0.000001
    25  H    0.000194  -0.000067   0.000009   0.000048   0.000027  -0.000003
    26  H   -0.000067   0.000193  -0.000003  -0.000013  -0.000003   0.000022
    27  H    0.000009  -0.000003  -0.000587   0.000115   0.000228  -0.000018
    28  H    0.000048  -0.000013   0.000115   0.003584   0.000312  -0.000014
    29  H    0.000027  -0.000003   0.000228   0.000312  -0.000016   0.000001
    30  H   -0.000003   0.000022  -0.000018  -0.000014   0.000001  -0.000018
    31  H   -0.000013   0.000044  -0.000035  -0.000286  -0.000014   0.000289
    32  H   -0.000003   0.000010   0.000065  -0.000038  -0.000017   0.000226
              31         32
     1  O    0.000027  -0.000423
     2  C    0.000012   0.000004
     3  N   -0.000003  -0.000028
     4  C    0.000000   0.000004
     5  C    0.000000  -0.000000
     6  C   -0.000000  -0.000000
     7  C    0.000000   0.000002
     8  C    0.000000  -0.000001
     9  O    0.000043   0.000153
    10  C   -0.000412  -0.000168
    11  C    0.000000  -0.000005
    12  C    0.000293   0.000225
    13  C   -0.000373   0.000440
    14  H   -0.000000  -0.000000
    15  H   -0.000000  -0.000001
    16  H   -0.000000  -0.000000
    17  H   -0.000000  -0.000001
    18  H    0.000000   0.000000
    19  H   -0.000000  -0.000000
    20  H   -0.000000  -0.000000
    21  H   -0.000000  -0.000002
    22  H   -0.000000  -0.000000
    23  H   -0.000000  -0.000001
    24  H   -0.000018  -0.000001
    25  H   -0.000013  -0.000003
    26  H    0.000044   0.000010
    27  H   -0.000035   0.000065
    28  H   -0.000286  -0.000038
    29  H   -0.000014  -0.000017
    30  H    0.000289   0.000226
    31  H    0.003125   0.000111
    32  H    0.000111  -0.000578
 Mulliken charges and spin densities:
               1          2
     1  O   -0.158868   0.186892
     2  C    0.317898  -0.093736
     3  N   -0.157234   0.644519
     4  C    0.110934  -0.017080
     5  C   -0.014711   0.058245
     6  C   -0.022082  -0.001714
     7  C   -0.009519   0.058087
     8  C    0.102403  -0.015196
     9  O   -0.312694   0.030837
    10  C   -0.104660   0.001692
    11  C    0.064070  -0.000233
    12  C    0.051489   0.007787
    13  C    0.051733   0.007301
    14  H    0.088279   0.048150
    15  H    0.095574   0.000315
    16  H    0.076747   0.004922
    17  H    0.050067   0.001383
    18  H    0.071002   0.015488
    19  H    0.035290   0.002199
    20  H    0.077791   0.004780
    21  H    0.050841   0.000950
    22  H    0.089388   0.047428
    23  H    0.097900  -0.000099
    24  H    0.045942  -0.000070
    25  H    0.027965   0.000173
    26  H    0.025160   0.000165
    27  H    0.048582   0.000024
    28  H    0.051514   0.003195
    29  H    0.026702   0.000420
    30  H    0.022883   0.000413
    31  H    0.051754   0.002791
    32  H    0.047857  -0.000027
 Sum of Mulliken charges =   1.00000   1.00000
 Mulliken charges and spin densities with hydrogens summed into heavy atoms:
               1          2
     1  O   -0.158868   0.186892
     2  C    0.317898  -0.093736
     3  N   -0.157234   0.644519
     4  C    0.294786   0.031384
     5  C    0.112103   0.064549
     6  C    0.084211   0.015973
     7  C    0.119113   0.063817
     8  C    0.289690   0.032133
     9  O   -0.312694   0.030837
    10  C   -0.104660   0.001692
    11  C    0.163138   0.000035
    12  C    0.178288   0.011427
    13  C    0.174227   0.010478
 Electronic spatial extent (au):  <R**2>=           2994.6571
 Charge=              1.0000 electrons
 Dipole moment (field-independent basis, Debye):
    X=             -4.7791    Y=              1.3785    Z=             -1.0648  Tot=              5.0866
 Quadrupole moment (field-independent basis, Debye-Ang):
   XX=            -38.9357   YY=            -72.6916   ZZ=            -72.3504
   XY=              1.3727   XZ=              1.9379   YZ=              0.4731
 Traceless Quadrupole moment (field-independent basis, Debye-Ang):
   XX=             22.3902   YY=            -11.3657   ZZ=            -11.0245
   XY=              1.3727   XZ=              1.9379   YZ=              0.4731
 Octapole moment (field-independent basis, Debye-Ang**2):
  XXX=            -21.3398  YYY=              6.0794  ZZZ=             -4.2809  XYY=            -17.7731
  XXY=              0.1506  XXZ=              4.8240  XZZ=             -5.5469  YZZ=             -0.7584
  YYZ=             -3.6976  XYZ=             -0.1542
 Hexadecapole moment (field-independent basis, Debye-Ang**3):
 XXXX=          -2467.4992 YYYY=           -639.3944 ZZZZ=           -332.4276 XXXY=             10.9466
 XXXZ=             -7.7648 YYYX=             -0.8963 YYYZ=             -0.8226 ZZZX=              8.1326
 ZZZY=             -2.2165 XXYY=           -540.8072 XXZZ=           -511.5869 YYZZ=           -161.4785
 XXYZ=              4.7916 YYXZ=              2.9712 ZZXY=             -2.4702
 N-N= 8.871127736697D+02 E-N=-3.144068308701D+03  KE= 5.905943814676D+02
                          Isotropic Fermi Contact Couplings
        Atom                 a.u.       MegaHertz       Gauss      10(-4) cm-1
     1  O(17)              0.05958     -36.11475     -12.88664     -12.04658
     2  C(13)             -0.04675     -52.55646     -18.75345     -17.53095
     3  N(14)              0.21564      69.67533      24.86189      23.24119
     4  C(13)             -0.02209     -24.83828      -8.86292      -8.28516
     5  C(13)              0.02479      27.87054       9.94490       9.29661
     6  C(13)             -0.00593      -6.66648      -2.37877      -2.22370
     7  C(13)              0.02447      27.51030       9.81636       9.17645
     8  C(13)             -0.02249     -25.28169      -9.02114      -8.43306
     9  O(17)              0.00451      -2.73576      -0.97619      -0.91255
    10  C(13)             -0.00155      -1.73737      -0.61994      -0.57952
    11  C(13)             -0.00025      -0.27938      -0.09969      -0.09319
    12  C(13)              0.00670       7.52721       2.68589       2.51081
    13  C(13)              0.00623       7.00525       2.49965       2.33670
    14  H(1)               0.02038      91.07942      32.49940      30.38082
    15  H(1)               0.00008       0.37143       0.13254       0.12390
    16  H(1)               0.00188       8.40667       2.99971       2.80416
    17  H(1)              -0.00026      -1.17123      -0.41793      -0.39068
    18  H(1)               0.00759      33.93456      12.10869      11.31935
    19  H(1)               0.00046       2.06422       0.73657       0.68855
    20  H(1)               0.00183       8.20108       2.92635       2.73559
    21  H(1)              -0.00024      -1.05685      -0.37711      -0.35253
    22  H(1)               0.02024      90.45569      32.27684      30.17277
    23  H(1)               0.00009       0.38822       0.13853       0.12950
    24  H(1)              -0.00002      -0.09474      -0.03380      -0.03160
    25  H(1)               0.00002       0.08190       0.02922       0.02732
    26  H(1)               0.00002       0.10704       0.03819       0.03570
    27  H(1)               0.00037       1.63921       0.58491       0.54678
    28  H(1)               0.00124       5.53339       1.97445       1.84574
    29  H(1)               0.00008       0.34045       0.12148       0.11356
    30  H(1)               0.00009       0.38780       0.13838       0.12936
    31  H(1)               0.00108       4.84017       1.72709       1.61451
    32  H(1)               0.00031       1.39933       0.49932       0.46677
 --------------------------------------------------------
       Center         ----  Spin Dipole Couplings  ----
                      3XX-RR        3YY-RR        3ZZ-RR
 --------------------------------------------------------
     1   Atom       -0.312258     -0.323637      0.635896
     2   Atom        0.056782      0.039139     -0.095921
     3   Atom       -0.700249     -0.694865      1.395115
     4   Atom       -0.028751     -0.012525      0.041276
     5   Atom        0.033369     -0.031509     -0.001860
     6   Atom        0.010346     -0.006781     -0.003565
     7   Atom        0.041526     -0.042339      0.000813
     8   Atom       -0.013811     -0.026886      0.040697
     9   Atom       -0.042209     -0.054520      0.096729
    10   Atom       -0.002600     -0.006450      0.009050
    11   Atom        0.001566      0.000065     -0.001631
    12   Atom        0.010237     -0.008941     -0.001296
    13   Atom        0.000394     -0.007869      0.007475
    14   Atom       -0.002566     -0.000077      0.002643
    15   Atom       -0.003197      0.010614     -0.007417
    16   Atom       -0.003564      0.007761     -0.004196
    17   Atom       -0.003773     -0.002027      0.005801
    18   Atom        0.002195     -0.002483      0.000288
    19   Atom        0.004740     -0.002378     -0.002362
    20   Atom        0.004735      0.000331     -0.005066
    21   Atom       -0.000042     -0.007919      0.007962
    22   Atom        0.004717     -0.004808      0.000090
    23   Atom       -0.003183      0.011338     -0.008155
    24   Atom        0.001080     -0.000192     -0.000888
    25   Atom        0.001202      0.000117     -0.001318
    26   Atom        0.000764      0.000478     -0.001242
    27   Atom        0.003673     -0.000250     -0.003423
    28   Atom        0.003014     -0.001830     -0.001185
    29   Atom        0.002078     -0.002123      0.000045
    30   Atom        0.000755     -0.001330      0.000576
    31   Atom        0.002563     -0.001687     -0.000876
    32   Atom        0.001593     -0.001254     -0.000339
 --------------------------------------------------------
                        XY            XZ            YZ
 --------------------------------------------------------
     1   Atom       -0.041614     -0.218655      0.171508
     2   Atom       -0.015472      0.036248     -0.030010
     3   Atom       -0.065525     -0.386645      0.378589
     4   Atom       -0.015733     -0.033199      0.017437
     5   Atom       -0.040172     -0.067810      0.030022
     6   Atom       -0.007202     -0.012069      0.004144
     7   Atom       -0.026791     -0.072321      0.021855
     8   Atom        0.005382     -0.036258      0.018537
     9   Atom       -0.002387     -0.033547      0.030806
    10   Atom        0.000884     -0.003098      0.003438
    11   Atom        0.001759      0.000280      0.000036
    12   Atom       -0.001389     -0.011957      0.000943
    13   Atom        0.002458      0.011585      0.003338
    14   Atom       -0.005329      0.010531     -0.008115
    15   Atom        0.006886     -0.001070     -0.001827
    16   Atom       -0.005735     -0.001338     -0.002453
    17   Atom       -0.003860     -0.000129      0.006588
    18   Atom       -0.002204     -0.004618      0.001772
    19   Atom       -0.002163      0.000746     -0.000147
    20   Atom        0.007398     -0.002196      0.001240
    21   Atom        0.000997     -0.003618     -0.002296
    22   Atom        0.006185      0.012215      0.002468
    23   Atom        0.003056     -0.000136     -0.002858
    24   Atom        0.001047      0.000182      0.000079
    25   Atom        0.001664     -0.000496     -0.000490
    26   Atom        0.001694      0.000711      0.000558
    27   Atom       -0.000783     -0.001749      0.000800
    28   Atom       -0.000072      0.000339     -0.000041
    29   Atom        0.000024     -0.001574     -0.000714
    30   Atom        0.000260      0.001930      0.001468
    31   Atom        0.000059      0.001215      0.000246
    32   Atom        0.000626      0.003559     -0.001233
 --------------------------------------------------------


 ---------------------------------------------------------------------------------
              Anisotropic Spin Dipole Couplings in Principal Axis System
 ---------------------------------------------------------------------------------

       Atom             a.u.   MegaHertz   Gauss  10(-4) cm-1        Axes

              Baa    -0.3620    26.194     9.347     8.737  0.9031  0.4100  0.1274
     1 O(17)  Bbb    -0.3519    25.463     9.086     8.494 -0.3734  0.8966 -0.2383
              Bcc     0.7139   -51.657   -18.433   -17.231 -0.2120  0.1677  0.9628
 
              Baa    -0.1087   -14.587    -5.205    -4.866 -0.1950  0.1755  0.9650
     2 C(13)  Bbb     0.0305     4.089     1.459     1.364  0.5480  0.8354 -0.0412
              Bcc     0.0782    10.498     3.746     3.502  0.8134 -0.5208  0.2591
 
              Baa    -0.7698   -29.690   -10.594    -9.903  0.9509 -0.2276  0.2096
     3 N(14)  Bbb    -0.7607   -29.339   -10.469    -9.786  0.2564  0.9588 -0.1224
              Bcc     1.5305    59.029    21.063    19.690 -0.1731  0.1701  0.9701
 
              Baa    -0.0444    -5.965    -2.128    -1.990  0.9112  0.2884  0.2942
     4 C(13)  Bbb    -0.0167    -2.242    -0.800    -0.748 -0.1690  0.9130 -0.3713
              Bcc     0.0612     8.206     2.928     2.737 -0.3757  0.2886  0.8806
 
              Baa    -0.0544    -7.306    -2.607    -2.437  0.6487  0.1631  0.7434
     5 C(13)  Bbb    -0.0499    -6.694    -2.389    -2.233  0.1641  0.9238 -0.3458
              Bcc     0.1043    14.000     4.995     4.670  0.7432 -0.3463 -0.5725
 
              Baa    -0.0105    -1.414    -0.505    -0.472  0.5034  0.0120  0.8640
     6 C(13)  Bbb    -0.0094    -1.257    -0.449    -0.419  0.2511  0.9547 -0.1595
              Bcc     0.0199     2.671     0.953     0.891  0.8268 -0.2973 -0.4776
 
              Baa    -0.0543    -7.292    -2.602    -2.432  0.5227 -0.2918  0.8010
     7 C(13)  Bbb    -0.0501    -6.722    -2.399    -2.242  0.3554  0.9286  0.1063
              Bcc     0.1044    14.014     5.001     4.675  0.7749 -0.2292 -0.5891
 
              Baa    -0.0436    -5.846    -2.086    -1.950 -0.6246  0.6619 -0.4144
     8 C(13)  Bbb    -0.0176    -2.357    -0.841    -0.786  0.6582  0.7318  0.1768
              Bcc     0.0611     8.204     2.927     2.736 -0.4203  0.1623  0.8928
 
              Baa    -0.0619     4.476     1.597     1.493 -0.3031  0.9214 -0.2431
     9 O(17)  Bbb    -0.0482     3.489     1.245     1.164  0.9286  0.3429  0.1420
              Bcc     0.1101    -7.966    -2.842    -2.657 -0.2142  0.1827  0.9595
 
              Baa    -0.0077    -1.029    -0.367    -0.343 -0.3105  0.9181 -0.2463
    10 C(13)  Bbb    -0.0027    -0.367    -0.131    -0.123  0.9257  0.3509  0.1409
              Bcc     0.0104     1.397     0.498     0.466 -0.2158  0.1843  0.9589
 
              Baa    -0.0017    -0.224    -0.080    -0.075 -0.1628  0.1446  0.9760
    11 C(13)  Bbb    -0.0011    -0.144    -0.051    -0.048 -0.5271  0.8235 -0.2099
              Bcc     0.0027     0.368     0.131     0.123  0.8341  0.5486  0.0579
 
              Baa    -0.0091    -1.216    -0.434    -0.406 -0.0705  0.9715 -0.2265
    12 C(13)  Bbb    -0.0088    -1.180    -0.421    -0.393  0.5299  0.2288  0.8166
              Bcc     0.0179     2.395     0.855     0.799  0.8451 -0.0625 -0.5309
 
              Baa    -0.0086    -1.150    -0.410    -0.383 -0.0779  0.9858 -0.1488
    13 C(13)  Bbb    -0.0082    -1.098    -0.392    -0.366  0.8062 -0.0255 -0.5912
              Bcc     0.0167     2.247     0.802     0.750  0.5866  0.1661  0.7927
 
              Baa    -0.0109    -5.821    -2.077    -1.942  0.7469 -0.1222 -0.6536
    14 H(1)   Bbb    -0.0056    -2.999    -1.070    -1.000  0.4135  0.8551  0.3127
              Bcc     0.0165     8.820     3.147     2.942  0.5207 -0.5038  0.6892
 
              Baa    -0.0077    -4.096    -1.462    -1.366  0.1986  0.0231  0.9798
    15 H(1)   Bbb    -0.0060    -3.197    -1.141    -1.066  0.9028 -0.3935 -0.1737
              Bcc     0.0137     7.293     2.602     2.433  0.3815  0.9190 -0.0990
 
              Baa    -0.0075    -3.994    -1.425    -1.332  0.7330  0.3678  0.5722
    16 H(1)   Bbb    -0.0029    -1.539    -0.549    -0.513 -0.5723 -0.1214  0.8110
              Bcc     0.0104     5.534     1.974     1.846 -0.3677  0.9220 -0.1215
 
              Baa    -0.0083    -4.427    -1.580    -1.477  0.6068  0.7223 -0.3319
    17 H(1)   Bbb    -0.0016    -0.836    -0.298    -0.279  0.7798 -0.4598  0.4248
              Bcc     0.0099     5.264     1.878     1.756 -0.1542  0.5166  0.8422
 
              Baa    -0.0035    -1.855    -0.662    -0.619  0.6547  0.1215  0.7460
    18 H(1)   Bbb    -0.0033    -1.782    -0.636    -0.594  0.1437  0.9490 -0.2806
              Bcc     0.0068     3.637     1.298     1.213  0.7421 -0.2909 -0.6039
 
              Baa    -0.0030    -1.596    -0.569    -0.532  0.2774  0.9549 -0.1060
    19 H(1)   Bbb    -0.0024    -1.296    -0.463    -0.432 -0.0642  0.1285  0.9896
              Bcc     0.0054     2.892     1.032     0.965  0.9586 -0.2678  0.0970
 
              Baa    -0.0075    -3.981    -1.421    -1.328  0.4576 -0.5460  0.7018
    20 H(1)   Bbb    -0.0029    -1.526    -0.544    -0.509 -0.3760  0.5964  0.7092
              Bcc     0.0103     5.507     1.965     1.837  0.8058  0.5884 -0.0676
 
              Baa    -0.0083    -4.416    -1.576    -1.473 -0.0647  0.9900  0.1256
    21 H(1)   Bbb    -0.0014    -0.765    -0.273    -0.255  0.9319  0.0150  0.3625
              Bcc     0.0097     5.181     1.849     1.728 -0.3570 -0.1405  0.9235
 
              Baa    -0.0109    -5.838    -2.083    -1.947  0.6564 -0.4059 -0.6359
    22 H(1)   Bbb    -0.0058    -3.080    -1.099    -1.027  0.0606  0.8686 -0.4919
              Bcc     0.0167     8.919     3.182     2.975  0.7520  0.2843  0.5947
 
              Baa    -0.0086    -4.580    -1.634    -1.528 -0.0605  0.1508  0.9867
    23 H(1)   Bbb    -0.0038    -2.007    -0.716    -0.670  0.9794 -0.1816  0.0878
              Bcc     0.0123     6.587     2.350     2.197  0.1924  0.9717 -0.1367
 
              Baa    -0.0009    -0.484    -0.173    -0.161 -0.1423  0.0991  0.9848
    24 H(1)   Bbb    -0.0008    -0.415    -0.148    -0.138 -0.4733  0.8671 -0.1557
              Bcc     0.0017     0.899     0.321     0.300  0.8693  0.4882  0.0765
 
              Baa    -0.0015    -0.784    -0.280    -0.262 -0.0186  0.3127  0.9497
    25 H(1)   Bbb    -0.0011    -0.567    -0.202    -0.189 -0.6081  0.7504 -0.2590
              Bcc     0.0025     1.351     0.482     0.451  0.7936  0.5823 -0.1762
 
              Baa    -0.0015    -0.784    -0.280    -0.261 -0.2851 -0.0266  0.9581
    26 H(1)   Bbb    -0.0011    -0.569    -0.203    -0.190 -0.6336  0.7553 -0.1676
              Bcc     0.0025     1.353     0.483     0.451  0.7192  0.6549  0.2322
 
              Baa    -0.0039    -2.098    -0.749    -0.700  0.2047 -0.1659  0.9647
    27 H(1)   Bbb    -0.0003    -0.185    -0.066    -0.062  0.2380  0.9644  0.1154
              Bcc     0.0043     2.283     0.815     0.762  0.9495 -0.2059 -0.2369
 
              Baa    -0.0018    -0.978    -0.349    -0.326  0.0108  0.9983  0.0572
    28 H(1)   Bbb    -0.0012    -0.646    -0.230    -0.215 -0.0808 -0.0561  0.9951
              Bcc     0.0030     1.623     0.579     0.542  0.9967 -0.0154  0.0800
 
              Baa    -0.0024    -1.274    -0.455    -0.425  0.1181  0.9295  0.3494
    29 H(1)   Bbb    -0.0006    -0.306    -0.109    -0.102  0.4784 -0.3616  0.8003
              Bcc     0.0030     1.580     0.564     0.527  0.8702  0.0726 -0.4874
 
              Baa    -0.0023    -1.251    -0.447    -0.417  0.2962  0.7604 -0.5780
    30 H(1)   Bbb    -0.0006    -0.323    -0.115    -0.108  0.6977 -0.5855 -0.4127
              Bcc     0.0030     1.574     0.562     0.525  0.6522  0.2810  0.7040
 
              Baa    -0.0018    -0.950    -0.339    -0.317  0.0921  0.9227 -0.3743
    31 H(1)   Bbb    -0.0012    -0.625    -0.223    -0.209 -0.2910  0.3844  0.8761
              Bcc     0.0030     1.575     0.562     0.525  0.9523  0.0282  0.3039
 
              Baa    -0.0038    -2.023    -0.722    -0.675 -0.5234  0.4733  0.7085
    32 H(1)   Bbb    -0.0005    -0.285    -0.102    -0.095  0.3239  0.8796 -0.3484
              Bcc     0.0043     2.308     0.824     0.770  0.7881 -0.0472  0.6137
 

 ---------------------------------------------------------------------------------

 ******************************Gaussian NBO Version 3.1******************************
             N A T U R A L   A T O M I C   O R B I T A L   A N D
          N A T U R A L   B O N D   O R B I T A L   A N A L Y S I S
 ******************************Gaussian NBO Version 3.1******************************
       /RESON  / : Allow strongly delocalized NBO set

 Analyzing the SCF density

 Job title: 30                                                              

 Storage needed:    233568 in NPA,    308785 in NBO ( 939518656 available)
 GSVD:  LWork=       45985 too small for GESVD, short by       14405 words or       14405 for optimal perf.


 NATURAL POPULATIONS:  Natural atomic orbital occupancies 
                                                          
   NAO  Atom  No  lang   Type(AO)    Occupancy
 --------------------------------------------
     1    O    1  S      Cor( 1S)     1.99973
     2    O    1  S      Val( 2S)     1.70707
     3    O    1  S      Ryd( 3S)     0.00114
     4    O    1  px     Val( 2p)     1.80033
     5    O    1  px     Ryd( 3p)     0.00117
     6    O    1  py     Val( 2p)     1.60056
     7    O    1  py     Ryd( 3p)     0.00073
     8    O    1  pz     Val( 2p)     1.39925
     9    O    1  pz     Ryd( 3p)     0.00077
    10    O    1  dxy    Ryd( 3d)     0.00155
    11    O    1  dxz    Ryd( 3d)     0.00027
    12    O    1  dyz    Ryd( 3d)     0.00172
    13    O    1  dx2y2  Ryd( 3d)     0.00133
    14    O    1  dz2    Ryd( 3d)     0.00057

    15    C    2  S      Cor( 1S)     1.99928
    16    C    2  S      Val( 2S)     0.66450
    17    C    2  S      Ryd( 3S)     0.00332
    18    C    2  px     Val( 2p)     0.76555
    19    C    2  px     Ryd( 3p)     0.00740
    20    C    2  py     Val( 2p)     0.71477
    21    C    2  py     Ryd( 3p)     0.02341
    22    C    2  pz     Val( 2p)     0.83697
    23    C    2  pz     Ryd( 3p)     0.00448
    24    C    2  dxy    Ryd( 3d)     0.00514
    25    C    2  dxz    Ryd( 3d)     0.00178
    26    C    2  dyz    Ryd( 3d)     0.00431
    27    C    2  dx2y2  Ryd( 3d)     0.00377
    28    C    2  dz2    Ryd( 3d)     0.00133

    29    N    3  S      Cor( 1S)     1.99910
    30    N    3  S      Val( 2S)     1.23556
    31    N    3  S      Ryd( 3S)     0.00203
    32    N    3  px     Val( 2p)     1.35281
    33    N    3  px     Ryd( 3p)     0.00115
    34    N    3  py     Val( 2p)     1.35848
    35    N    3  py     Ryd( 3p)     0.00205
    36    N    3  pz     Val( 2p)     1.24401
    37    N    3  pz     Ryd( 3p)     0.00222
    38    N    3  dxy    Ryd( 3d)     0.00081
    39    N    3  dxz    Ryd( 3d)     0.00067
    40    N    3  dyz    Ryd( 3d)     0.00050
    41    N    3  dx2y2  Ryd( 3d)     0.00100
    42    N    3  dz2    Ryd( 3d)     0.00054

    43    C    4  S      Cor( 1S)     1.99909
    44    C    4  S      Val( 2S)     1.01507
    45    C    4  S      Ryd( 3S)     0.00158
    46    C    4  px     Val( 2p)     1.18845
    47    C    4  px     Ryd( 3p)     0.00642
    48    C    4  py     Val( 2p)     0.86185
    49    C    4  py     Ryd( 3p)     0.00355
    50    C    4  pz     Val( 2p)     1.15308
    51    C    4  pz     Ryd( 3p)     0.00224
    52    C    4  dxy    Ryd( 3d)     0.00092
    53    C    4  dxz    Ryd( 3d)     0.00064
    54    C    4  dyz    Ryd( 3d)     0.00061
    55    C    4  dx2y2  Ryd( 3d)     0.00106
    56    C    4  dz2    Ryd( 3d)     0.00108

    57    C    5  S      Cor( 1S)     1.99910
    58    C    5  S      Val( 2S)     1.03023
    59    C    5  S      Ryd( 3S)     0.00092
    60    C    5  px     Val( 2p)     1.05813
    61    C    5  px     Ryd( 3p)     0.00274
    62    C    5  py     Val( 2p)     1.18993
    63    C    5  py     Ryd( 3p)     0.00421
    64    C    5  pz     Val( 2p)     1.14150
    65    C    5  pz     Ryd( 3p)     0.00255
    66    C    5  dxy    Ryd( 3d)     0.00060
    67    C    5  dxz    Ryd( 3d)     0.00095
    68    C    5  dyz    Ryd( 3d)     0.00037
    69    C    5  dx2y2  Ryd( 3d)     0.00066
    70    C    5  dz2    Ryd( 3d)     0.00061

    71    C    6  S      Cor( 1S)     1.99910
    72    C    6  S      Val( 2S)     1.02014
    73    C    6  S      Ryd( 3S)     0.00080
    74    C    6  px     Val( 2p)     1.13050
    75    C    6  px     Ryd( 3p)     0.00293
    76    C    6  py     Val( 2p)     1.03389
    77    C    6  py     Ryd( 3p)     0.00238
    78    C    6  pz     Val( 2p)     1.24277
    79    C    6  pz     Ryd( 3p)     0.00465
    80    C    6  dxy    Ryd( 3d)     0.00075
    81    C    6  dxz    Ryd( 3d)     0.00077
    82    C    6  dyz    Ryd( 3d)     0.00037
    83    C    6  dx2y2  Ryd( 3d)     0.00058
    84    C    6  dz2    Ryd( 3d)     0.00066

    85    C    7  S      Cor( 1S)     1.99910
    86    C    7  S      Val( 2S)     1.03017
    87    C    7  S      Ryd( 3S)     0.00089
    88    C    7  px     Val( 2p)     1.13218
    89    C    7  px     Ryd( 3p)     0.00428
    90    C    7  py     Val( 2p)     1.12269
    91    C    7  py     Ryd( 3p)     0.00312
    92    C    7  pz     Val( 2p)     1.13557
    93    C    7  pz     Ryd( 3p)     0.00219
    94    C    7  dxy    Ryd( 3d)     0.00078
    95    C    7  dxz    Ryd( 3d)     0.00084
    96    C    7  dyz    Ryd( 3d)     0.00040
    97    C    7  dx2y2  Ryd( 3d)     0.00048
    98    C    7  dz2    Ryd( 3d)     0.00068

    99    C    8  S      Cor( 1S)     1.99910
   100    C    8  S      Val( 2S)     1.01600
   101    C    8  S      Ryd( 3S)     0.00163
   102    C    8  px     Val( 2p)     0.96174
   103    C    8  px     Ryd( 3p)     0.00490
   104    C    8  py     Val( 2p)     1.06946
   105    C    8  py     Ryd( 3p)     0.00480
   106    C    8  pz     Val( 2p)     1.16914
   107    C    8  pz     Ryd( 3p)     0.00273
   108    C    8  dxy    Ryd( 3d)     0.00154
   109    C    8  dxz    Ryd( 3d)     0.00066
   110    C    8  dyz    Ryd( 3d)     0.00051
   111    C    8  dx2y2  Ryd( 3d)     0.00048
   112    C    8  dz2    Ryd( 3d)     0.00113

   113    O    9  S      Cor( 1S)     1.99962
   114    O    9  S      Val( 2S)     1.59451
   115    O    9  S      Ryd( 3S)     0.00214
   116    O    9  px     Val( 2p)     1.50106
   117    O    9  px     Ryd( 3p)     0.00136
   118    O    9  py     Val( 2p)     1.70950
   119    O    9  py     Ryd( 3p)     0.00174
   120    O    9  pz     Val( 2p)     1.75315
   121    O    9  pz     Ryd( 3p)     0.00219
   122    O    9  dxy    Ryd( 3d)     0.00124
   123    O    9  dxz    Ryd( 3d)     0.00031
   124    O    9  dyz    Ryd( 3d)     0.00098
   125    O    9  dx2y2  Ryd( 3d)     0.00085
   126    O    9  dz2    Ryd( 3d)     0.00055

   127    C   10  S      Cor( 1S)     1.99878
   128    C   10  S      Val( 2S)     0.87712
   129    C   10  S      Ryd( 3S)     0.00125
   130    C   10  px     Val( 2p)     0.66801
   131    C   10  px     Ryd( 3p)     0.00416
   132    C   10  py     Val( 2p)     1.08984
   133    C   10  py     Ryd( 3p)     0.00633
   134    C   10  pz     Val( 2p)     1.06115
   135    C   10  pz     Ryd( 3p)     0.00385
   136    C   10  dxy    Ryd( 3d)     0.00108
   137    C   10  dxz    Ryd( 3d)     0.00127
   138    C   10  dyz    Ryd( 3d)     0.00112
   139    C   10  dx2y2  Ryd( 3d)     0.00205
   140    C   10  dz2    Ryd( 3d)     0.00143

   141    C   11  S      Cor( 1S)     1.99912
   142    C   11  S      Val( 2S)     1.08432
   143    C   11  S      Ryd( 3S)     0.00116
   144    C   11  px     Val( 2p)     1.22080
   145    C   11  px     Ryd( 3p)     0.00268
   146    C   11  py     Val( 2p)     1.08486
   147    C   11  py     Ryd( 3p)     0.00231
   148    C   11  pz     Val( 2p)     1.23573
   149    C   11  pz     Ryd( 3p)     0.00396
   150    C   11  dxy    Ryd( 3d)     0.00037
   151    C   11  dxz    Ryd( 3d)     0.00026
   152    C   11  dyz    Ryd( 3d)     0.00055
   153    C   11  dx2y2  Ryd( 3d)     0.00062
   154    C   11  dz2    Ryd( 3d)     0.00060

   155    C   12  S      Cor( 1S)     1.99911
   156    C   12  S      Val( 2S)     1.08632
   157    C   12  S      Ryd( 3S)     0.00124
   158    C   12  px     Val( 2p)     1.21316
   159    C   12  px     Ryd( 3p)     0.00182
   160    C   12  py     Val( 2p)     1.18723
   161    C   12  py     Ryd( 3p)     0.00338
   162    C   12  pz     Val( 2p)     1.15697
   163    C   12  pz     Ryd( 3p)     0.00277
   164    C   12  dxy    Ryd( 3d)     0.00036
   165    C   12  dxz    Ryd( 3d)     0.00027
   166    C   12  dyz    Ryd( 3d)     0.00049
   167    C   12  dx2y2  Ryd( 3d)     0.00061
   168    C   12  dz2    Ryd( 3d)     0.00066

   169    C   13  S      Cor( 1S)     1.99911
   170    C   13  S      Val( 2S)     1.08616
   171    C   13  S      Ryd( 3S)     0.00122
   172    C   13  px     Val( 2p)     1.24525
   173    C   13  px     Ryd( 3p)     0.00178
   174    C   13  py     Val( 2p)     1.23016
   175    C   13  py     Ryd( 3p)     0.00380
   176    C   13  pz     Val( 2p)     1.08204
   177    C   13  pz     Ryd( 3p)     0.00231
   178    C   13  dxy    Ryd( 3d)     0.00036
   179    C   13  dxz    Ryd( 3d)     0.00029
   180    C   13  dyz    Ryd( 3d)     0.00052
   181    C   13  dx2y2  Ryd( 3d)     0.00056
   182    C   13  dz2    Ryd( 3d)     0.00067

   183    H   14  S      Val( 1S)     0.72508
   184    H   14  S      Ryd( 2S)     0.00222
   185    H   14  px     Ryd( 2p)     0.00024
   186    H   14  py     Ryd( 2p)     0.00014
   187    H   14  pz     Ryd( 2p)     0.00072

   188    H   15  S      Val( 1S)     0.71686
   189    H   15  S      Ryd( 2S)     0.00256
   190    H   15  px     Ryd( 2p)     0.00059
   191    H   15  py     Ryd( 2p)     0.00037
   192    H   15  pz     Ryd( 2p)     0.00011

   193    H   16  S      Val( 1S)     0.72581
   194    H   16  S      Ryd( 2S)     0.00152
   195    H   16  px     Ryd( 2p)     0.00020
   196    H   16  py     Ryd( 2p)     0.00067
   197    H   16  pz     Ryd( 2p)     0.00016

   198    H   17  S      Val( 1S)     0.75760
   199    H   17  S      Ryd( 2S)     0.00278
   200    H   17  px     Ryd( 2p)     0.00022
   201    H   17  py     Ryd( 2p)     0.00015
   202    H   17  pz     Ryd( 2p)     0.00066

   203    H   18  S      Val( 1S)     0.72596
   204    H   18  S      Ryd( 2S)     0.00167
   205    H   18  px     Ryd( 2p)     0.00042
   206    H   18  py     Ryd( 2p)     0.00016
   207    H   18  pz     Ryd( 2p)     0.00044

   208    H   19  S      Val( 1S)     0.76661
   209    H   19  S      Ryd( 2S)     0.00254
   210    H   19  px     Ryd( 2p)     0.00036
   211    H   19  py     Ryd( 2p)     0.00013
   212    H   19  pz     Ryd( 2p)     0.00053

   213    H   20  S      Val( 1S)     0.72498
   214    H   20  S      Ryd( 2S)     0.00151
   215    H   20  px     Ryd( 2p)     0.00051
   216    H   20  py     Ryd( 2p)     0.00037
   217    H   20  pz     Ryd( 2p)     0.00015

   218    H   21  S      Val( 1S)     0.75638
   219    H   21  S      Ryd( 2S)     0.00261
   220    H   21  px     Ryd( 2p)     0.00021
   221    H   21  py     Ryd( 2p)     0.00013
   222    H   21  pz     Ryd( 2p)     0.00070

   223    H   22  S      Val( 1S)     0.72574
   224    H   22  S      Ryd( 2S)     0.00213
   225    H   22  px     Ryd( 2p)     0.00026
   226    H   22  py     Ryd( 2p)     0.00017
   227    H   22  pz     Ryd( 2p)     0.00067

   228    H   23  S      Val( 1S)     0.71545
   229    H   23  S      Ryd( 2S)     0.00280
   230    H   23  px     Ryd( 2p)     0.00022
   231    H   23  py     Ryd( 2p)     0.00072
   232    H   23  pz     Ryd( 2p)     0.00012

   233    H   24  S      Val( 1S)     0.75470
   234    H   24  S      Ryd( 2S)     0.00078
   235    H   24  px     Ryd( 2p)     0.00070
   236    H   24  py     Ryd( 2p)     0.00013
   237    H   24  pz     Ryd( 2p)     0.00021

   238    H   25  S      Val( 1S)     0.76825
   239    H   25  S      Ryd( 2S)     0.00159
   240    H   25  px     Ryd( 2p)     0.00018
   241    H   25  py     Ryd( 2p)     0.00021
   242    H   25  pz     Ryd( 2p)     0.00062

   243    H   26  S      Val( 1S)     0.76980
   244    H   26  S      Ryd( 2S)     0.00161
   245    H   26  px     Ryd( 2p)     0.00026
   246    H   26  py     Ryd( 2p)     0.00038
   247    H   26  pz     Ryd( 2p)     0.00038

   248    H   27  S      Val( 1S)     0.75739
   249    H   27  S      Ryd( 2S)     0.00148
   250    H   27  px     Ryd( 2p)     0.00026
   251    H   27  py     Ryd( 2p)     0.00065
   252    H   27  pz     Ryd( 2p)     0.00015

   253    H   28  S      Val( 1S)     0.74818
   254    H   28  S      Ryd( 2S)     0.00086
   255    H   28  px     Ryd( 2p)     0.00071
   256    H   28  py     Ryd( 2p)     0.00017
   257    H   28  pz     Ryd( 2p)     0.00016

   258    H   29  S      Val( 1S)     0.76895
   259    H   29  S      Ryd( 2S)     0.00160
   260    H   29  px     Ryd( 2p)     0.00017
   261    H   29  py     Ryd( 2p)     0.00020
   262    H   29  pz     Ryd( 2p)     0.00064

   263    H   30  S      Val( 1S)     0.77110
   264    H   30  S      Ryd( 2S)     0.00164
   265    H   30  px     Ryd( 2p)     0.00027
   266    H   30  py     Ryd( 2p)     0.00035
   267    H   30  pz     Ryd( 2p)     0.00039

   268    H   31  S      Val( 1S)     0.74808
   269    H   31  S      Ryd( 2S)     0.00086
   270    H   31  px     Ryd( 2p)     0.00067
   271    H   31  py     Ryd( 2p)     0.00019
   272    H   31  pz     Ryd( 2p)     0.00019

   273    H   32  S      Val( 1S)     0.75773
   274    H   32  S      Ryd( 2S)     0.00147
   275    H   32  px     Ryd( 2p)     0.00027
   276    H   32  py     Ryd( 2p)     0.00066
   277    H   32  pz     Ryd( 2p)     0.00014

 WARNING:  1 low occupancy (<1.9990e) core orbital  found on  C   10


 Summary of Natural Population Analysis:                  
                                                          
                                       Natural Population 
                Natural  -----------------------------------------------
    Atom  No    Charge         Core      Valence    Rydberg      Total
 -----------------------------------------------------------------------
      O    1   -0.51617      1.99973     6.50721    0.00923     8.51617
      C    2    0.96401      1.99928     2.98179    0.05493     5.03599
      N    3   -0.20093      1.99910     5.19086    0.01098     7.20093
      C    4   -0.23566      1.99909     4.21846    0.01811     6.23566
      C    5   -0.43247      1.99910     4.41978    0.01360     6.43247
      C    6   -0.44030      1.99910     4.42731    0.01389     6.44030
      C    7   -0.43337      1.99910     4.42061    0.01366     6.43337
      C    8   -0.23383      1.99910     4.21634    0.01838     6.23383
      O    9   -0.56920      1.99962     6.55822    0.01136     8.56920
      C   10    0.28256      1.99878     3.69613    0.02254     5.71744
      C   11   -0.63733      1.99912     4.62571    0.01250     6.63733
      C   12   -0.65440      1.99911     4.64368    0.01160     6.65440
      C   13   -0.65423      1.99911     4.64360    0.01151     6.65423
      H   14    0.27160      0.00000     0.72508    0.00331     0.72840
      H   15    0.27952      0.00000     0.71686    0.00362     0.72048
      H   16    0.27165      0.00000     0.72581    0.00254     0.72835
      H   17    0.23858      0.00000     0.75760    0.00382     0.76142
      H   18    0.27135      0.00000     0.72596    0.00269     0.72865
      H   19    0.22982      0.00000     0.76661    0.00357     0.77018
      H   20    0.27249      0.00000     0.72498    0.00254     0.72751
      H   21    0.23997      0.00000     0.75638    0.00365     0.76003
      H   22    0.27104      0.00000     0.72574    0.00322     0.72896
      H   23    0.28069      0.00000     0.71545    0.00386     0.71931
      H   24    0.24348      0.00000     0.75470    0.00182     0.75652
      H   25    0.22915      0.00000     0.76825    0.00261     0.77085
      H   26    0.22757      0.00000     0.76980    0.00263     0.77243
      H   27    0.24006      0.00000     0.75739    0.00255     0.75994
      H   28    0.24992      0.00000     0.74818    0.00190     0.75008
      H   29    0.22844      0.00000     0.76895    0.00261     0.77156
      H   30    0.22624      0.00000     0.77110    0.00266     0.77376
      H   31    0.25002      0.00000     0.74808    0.00190     0.74998
      H   32    0.23973      0.00000     0.75773    0.00254     0.76027
 =======================================================================
   * Total *    1.00000     25.98933    74.73434    0.27633   101.00000

                                 Natural Population      
 --------------------------------------------------------
   Core                      25.98933 ( 99.9589% of  26)
   Valence                   74.73434 ( 99.6458% of  75)
   Natural Minimal Basis    100.72367 ( 99.7264% of 101)
   Natural Rydberg Basis      0.27633 (  0.2736% of 101)
 --------------------------------------------------------

    Atom  No          Natural Electron Configuration
 ----------------------------------------------------------------------------
      O    1      [core]2S( 1.71)2p( 4.80)3d( 0.01)
      C    2      [core]2S( 0.66)2p( 2.32)3p( 0.04)3d( 0.02)
      N    3      [core]2S( 1.24)2p( 3.96)3p( 0.01)
      C    4      [core]2S( 1.02)2p( 3.20)3p( 0.01)
      C    5      [core]2S( 1.03)2p( 3.39)3p( 0.01)
      C    6      [core]2S( 1.02)2p( 3.41)3p( 0.01)
      C    7      [core]2S( 1.03)2p( 3.39)3p( 0.01)
      C    8      [core]2S( 1.02)2p( 3.20)3p( 0.01)
      O    9      [core]2S( 1.59)2p( 4.96)3p( 0.01)
      C   10      [core]2S( 0.88)2p( 2.82)3p( 0.01)3d( 0.01)
      C   11      [core]2S( 1.08)2p( 3.54)3p( 0.01)
      C   12      [core]2S( 1.09)2p( 3.56)3p( 0.01)
      C   13      [core]2S( 1.09)2p( 3.56)3p( 0.01)
      H   14            1S( 0.73)
      H   15            1S( 0.72)
      H   16            1S( 0.73)
      H   17            1S( 0.76)
      H   18            1S( 0.73)
      H   19            1S( 0.77)
      H   20            1S( 0.72)
      H   21            1S( 0.76)
      H   22            1S( 0.73)
      H   23            1S( 0.72)
      H   24            1S( 0.75)
      H   25            1S( 0.77)
      H   26            1S( 0.77)
      H   27            1S( 0.76)
      H   28            1S( 0.75)
      H   29            1S( 0.77)
      H   30            1S( 0.77)
      H   31            1S( 0.75)
      H   32            1S( 0.76)


 ***************************************************
 *******         Alpha spin orbitals         *******
 ***************************************************


 NATURAL POPULATIONS:  Natural atomic orbital occupancies 
                                                          
   NAO  Atom  No  lang   Type(AO)    Occupancy      Energy
 ----------------------------------------------------------
     1    O    1  S      Cor( 1S)     0.99986     -19.06977
     2    O    1  S      Val( 2S)     0.85497      -1.05723
     3    O    1  S      Ryd( 3S)     0.00055       1.37970
     4    O    1  px     Val( 2p)     0.90425      -0.44892
     5    O    1  px     Ryd( 3p)     0.00056       1.05238
     6    O    1  py     Val( 2p)     0.80403      -0.48938
     7    O    1  py     Ryd( 3p)     0.00036       0.93686
     8    O    1  pz     Val( 2p)     0.78323      -0.45308
     9    O    1  pz     Ryd( 3p)     0.00036       0.92009
    10    O    1  dxy    Ryd( 3d)     0.00078       2.84586
    11    O    1  dxz    Ryd( 3d)     0.00013       2.50204
    12    O    1  dyz    Ryd( 3d)     0.00093       2.72868
    13    O    1  dx2y2  Ryd( 3d)     0.00067       2.97833
    14    O    1  dz2    Ryd( 3d)     0.00030       2.65410

    15    C    2  S      Cor( 1S)     0.99964     -10.42261
    16    C    2  S      Val( 2S)     0.32828      -0.28187
    17    C    2  S      Ryd( 3S)     0.00165       0.24714
    18    C    2  px     Val( 2p)     0.37693      -0.19711
    19    C    2  px     Ryd( 3p)     0.00368       0.59883
    20    C    2  py     Val( 2p)     0.35438      -0.17365
    21    C    2  py     Ryd( 3p)     0.01164       0.42617
    22    C    2  pz     Val( 2p)     0.38912      -0.31622
    23    C    2  pz     Ryd( 3p)     0.00236       0.36538
    24    C    2  dxy    Ryd( 3d)     0.00258       2.22303
    25    C    2  dxz    Ryd( 3d)     0.00121       1.74287
    26    C    2  dyz    Ryd( 3d)     0.00223       1.82560
    27    C    2  dx2y2  Ryd( 3d)     0.00185       2.21849
    28    C    2  dz2    Ryd( 3d)     0.00078       1.90366

    29    N    3  S      Cor( 1S)     0.99956     -14.47762
    30    N    3  S      Val( 2S)     0.63031      -0.77779
    31    N    3  S      Ryd( 3S)     0.00108       0.94421
    32    N    3  px     Val( 2p)     0.69156      -0.51594
    33    N    3  px     Ryd( 3p)     0.00062       1.05084
    34    N    3  py     Val( 2p)     0.69468      -0.50320
    35    N    3  py     Ryd( 3p)     0.00104       1.10584
    36    N    3  pz     Val( 2p)     0.89576      -0.54611
    37    N    3  pz     Ryd( 3p)     0.00165       0.76832
    38    N    3  dxy    Ryd( 3d)     0.00041       2.49388
    39    N    3  dxz    Ryd( 3d)     0.00037       2.10316
    40    N    3  dyz    Ryd( 3d)     0.00024       2.05713
    41    N    3  dx2y2  Ryd( 3d)     0.00050       2.47357
    42    N    3  dz2    Ryd( 3d)     0.00014       2.22888

    43    C    4  S      Cor( 1S)     0.99954     -10.29946
    44    C    4  S      Val( 2S)     0.50553      -0.40991
    45    C    4  S      Ryd( 3S)     0.00080       0.75801
    46    C    4  px     Val( 2p)     0.59261      -0.28628
    47    C    4  px     Ryd( 3p)     0.00320       0.57920
    48    C    4  py     Val( 2p)     0.42450      -0.25101
    49    C    4  py     Ryd( 3p)     0.00182       0.40953
    50    C    4  pz     Val( 2p)     0.58596      -0.28717
    51    C    4  pz     Ryd( 3p)     0.00129       0.42245
    52    C    4  dxy    Ryd( 3d)     0.00046       2.15819
    53    C    4  dxz    Ryd( 3d)     0.00040       2.06544
    54    C    4  dyz    Ryd( 3d)     0.00038       1.84878
    55    C    4  dx2y2  Ryd( 3d)     0.00050       2.00894
    56    C    4  dz2    Ryd( 3d)     0.00055       2.15681

    57    C    5  S      Cor( 1S)     0.99955     -10.24349
    58    C    5  S      Val( 2S)     0.51629      -0.39116
    59    C    5  S      Ryd( 3S)     0.00047       0.79432
    60    C    5  px     Val( 2p)     0.54271      -0.24999
    61    C    5  px     Ryd( 3p)     0.00138       0.46754
    62    C    5  py     Val( 2p)     0.59726      -0.25228
    63    C    5  py     Ryd( 3p)     0.00209       0.51686
    64    C    5  pz     Val( 2p)     0.57985      -0.25056
    65    C    5  pz     Ryd( 3p)     0.00128       0.48909
    66    C    5  dxy    Ryd( 3d)     0.00030       2.09467
    67    C    5  dxz    Ryd( 3d)     0.00052       2.12618
    68    C    5  dyz    Ryd( 3d)     0.00019       1.93590
    69    C    5  dx2y2  Ryd( 3d)     0.00035       2.03024
    70    C    5  dz2    Ryd( 3d)     0.00030       2.13762

    71    C    6  S      Cor( 1S)     0.99955     -10.22513
    72    C    6  S      Val( 2S)     0.50964      -0.37013
    73    C    6  S      Ryd( 3S)     0.00040       0.79491
    74    C    6  px     Val( 2p)     0.56702      -0.23230
    75    C    6  px     Ryd( 3p)     0.00151       0.45634
    76    C    6  py     Val( 2p)     0.51617      -0.22882
    77    C    6  py     Ryd( 3p)     0.00122       0.43502
    78    C    6  pz     Val( 2p)     0.62252      -0.23971
    79    C    6  pz     Ryd( 3p)     0.00248       0.62363
    80    C    6  dxy    Ryd( 3d)     0.00038       2.08618
    81    C    6  dxz    Ryd( 3d)     0.00040       2.27909
    82    C    6  dyz    Ryd( 3d)     0.00019       1.91520
    83    C    6  dx2y2  Ryd( 3d)     0.00030       2.00267
    84    C    6  dz2    Ryd( 3d)     0.00033       2.10758

    85    C    7  S      Cor( 1S)     0.99955     -10.24183
    86    C    7  S      Val( 2S)     0.51624      -0.38951
    87    C    7  S      Ryd( 3S)     0.00046       0.79473
    88    C    7  px     Val( 2p)     0.57959      -0.25363
    89    C    7  px     Ryd( 3p)     0.00215       0.56184
    90    C    7  py     Val( 2p)     0.56369      -0.24646
    91    C    7  py     Ryd( 3p)     0.00156       0.45445
    92    C    7  pz     Val( 2p)     0.57705      -0.24795
    93    C    7  pz     Ryd( 3p)     0.00110       0.46092
    94    C    7  dxy    Ryd( 3d)     0.00041       2.16710
    95    C    7  dxz    Ryd( 3d)     0.00046       2.11146
    96    C    7  dyz    Ryd( 3d)     0.00021       1.89696
    97    C    7  dx2y2  Ryd( 3d)     0.00024       1.97271
    98    C    7  dz2    Ryd( 3d)     0.00034       2.18462

    99    C    8  S      Cor( 1S)     0.99955     -10.29680
   100    C    8  S      Val( 2S)     0.50598      -0.40825
   101    C    8  S      Ryd( 3S)     0.00082       0.76595
   102    C    8  px     Val( 2p)     0.47604      -0.26396
   103    C    8  px     Ryd( 3p)     0.00245       0.46639
   104    C    8  py     Val( 2p)     0.53161      -0.26752
   105    C    8  py     Ryd( 3p)     0.00240       0.49829
   106    C    8  pz     Val( 2p)     0.59474      -0.28694
   107    C    8  pz     Ryd( 3p)     0.00158       0.45003
   108    C    8  dxy    Ryd( 3d)     0.00074       2.11221
   109    C    8  dxz    Ryd( 3d)     0.00050       2.07419
   110    C    8  dyz    Ryd( 3d)     0.00026       1.88372
   111    C    8  dx2y2  Ryd( 3d)     0.00025       2.05166
   112    C    8  dz2    Ryd( 3d)     0.00056       2.13608

   113    O    9  S      Cor( 1S)     0.99981     -19.13761
   114    O    9  S      Val( 2S)     0.79741      -1.02505
   115    O    9  S      Ryd( 3S)     0.00106       1.40325
   116    O    9  px     Val( 2p)     0.75148      -0.50395
   117    O    9  px     Ryd( 3p)     0.00069       1.33245
   118    O    9  py     Val( 2p)     0.85557      -0.50923
   119    O    9  py     Ryd( 3p)     0.00086       1.14449
   120    O    9  pz     Val( 2p)     0.89003      -0.49150
   121    O    9  pz     Ryd( 3p)     0.00105       1.00652
   122    O    9  dxy    Ryd( 3d)     0.00062       2.90094
   123    O    9  dxz    Ryd( 3d)     0.00015       2.59907
   124    O    9  dyz    Ryd( 3d)     0.00050       2.52590
   125    O    9  dx2y2  Ryd( 3d)     0.00043       2.82066
   126    O    9  dz2    Ryd( 3d)     0.00027       2.70160

   127    C   10  S      Cor( 1S)     0.99939     -10.27188
   128    C   10  S      Val( 2S)     0.43842      -0.32128
   129    C   10  S      Ryd( 3S)     0.00062       0.75183
   130    C   10  px     Val( 2p)     0.33358      -0.19776
   131    C   10  px     Ryd( 3p)     0.00207       0.57911
   132    C   10  py     Val( 2p)     0.54480      -0.24043
   133    C   10  py     Ryd( 3p)     0.00313       0.64892
   134    C   10  pz     Val( 2p)     0.53235      -0.23545
   135    C   10  pz     Ryd( 3p)     0.00193       0.58706
   136    C   10  dxy    Ryd( 3d)     0.00054       1.98163
   137    C   10  dxz    Ryd( 3d)     0.00064       1.90558
   138    C   10  dyz    Ryd( 3d)     0.00057       2.03903
   139    C   10  dx2y2  Ryd( 3d)     0.00102       2.13809
   140    C   10  dz2    Ryd( 3d)     0.00072       2.12713

   141    C   11  S      Cor( 1S)     0.99956     -10.17677
   142    C   11  S      Val( 2S)     0.54215      -0.35094
   143    C   11  S      Ryd( 3S)     0.00058       0.74970
   144    C   11  px     Val( 2p)     0.61040      -0.19798
   145    C   11  px     Ryd( 3p)     0.00134       0.49848
   146    C   11  py     Val( 2p)     0.54240      -0.19195
   147    C   11  py     Ryd( 3p)     0.00115       0.42202
   148    C   11  pz     Val( 2p)     0.61786      -0.19651
   149    C   11  pz     Ryd( 3p)     0.00199       0.54019
   150    C   11  dxy    Ryd( 3d)     0.00019       2.06855
   151    C   11  dxz    Ryd( 3d)     0.00013       2.08067
   152    C   11  dyz    Ryd( 3d)     0.00027       2.18396
   153    C   11  dx2y2  Ryd( 3d)     0.00031       2.21942
   154    C   11  dz2    Ryd( 3d)     0.00030       2.23933

   155    C   12  S      Cor( 1S)     0.99956     -10.17754
   156    C   12  S      Val( 2S)     0.54343      -0.35245
   157    C   12  S      Ryd( 3S)     0.00062       0.74195
   158    C   12  px     Val( 2p)     0.60867      -0.20205
   159    C   12  px     Ryd( 3p)     0.00092       0.50286
   160    C   12  py     Val( 2p)     0.59344      -0.19540
   161    C   12  py     Ryd( 3p)     0.00169       0.49870
   162    C   12  pz     Val( 2p)     0.58018      -0.19611
   163    C   12  pz     Ryd( 3p)     0.00139       0.47855
   164    C   12  dxy    Ryd( 3d)     0.00018       2.09457
   165    C   12  dxz    Ryd( 3d)     0.00014       2.03290
   166    C   12  dyz    Ryd( 3d)     0.00025       2.11606
   167    C   12  dx2y2  Ryd( 3d)     0.00031       2.29733
   168    C   12  dz2    Ryd( 3d)     0.00033       2.27108

   169    C   13  S      Cor( 1S)     0.99956     -10.17835
   170    C   13  S      Val( 2S)     0.54333      -0.35321
   171    C   13  S      Ryd( 3S)     0.00061       0.74202
   172    C   13  px     Val( 2p)     0.62324      -0.20339
   173    C   13  px     Ryd( 3p)     0.00090       0.53023
   174    C   13  py     Val( 2p)     0.61517      -0.19735
   175    C   13  py     Ryd( 3p)     0.00191       0.53380
   176    C   13  pz     Val( 2p)     0.54370      -0.19546
   177    C   13  pz     Ryd( 3p)     0.00116       0.41271
   178    C   13  dxy    Ryd( 3d)     0.00018       2.13715
   179    C   13  dxz    Ryd( 3d)     0.00014       2.07285
   180    C   13  dyz    Ryd( 3d)     0.00026       2.14611
   181    C   13  dx2y2  Ryd( 3d)     0.00028       2.28128
   182    C   13  dz2    Ryd( 3d)     0.00034       2.17045

   183    H   14  S      Val( 1S)     0.38185      -0.11539
   184    H   14  S      Ryd( 2S)     0.00124       0.19426
   185    H   14  px     Ryd( 2p)     0.00013       1.75220
   186    H   14  py     Ryd( 2p)     0.00007       1.62145
   187    H   14  pz     Ryd( 2p)     0.00037       2.08833

   188    H   15  S      Val( 1S)     0.35862      -0.07033
   189    H   15  S      Ryd( 2S)     0.00128       0.23872
   190    H   15  px     Ryd( 2p)     0.00029       2.01916
   191    H   15  py     Ryd( 2p)     0.00018       1.82919
   192    H   15  pz     Ryd( 2p)     0.00006       1.64783

   193    H   16  S      Val( 1S)     0.36456      -0.06213
   194    H   16  S      Ryd( 2S)     0.00077       0.20892
   195    H   16  px     Ryd( 2p)     0.00010       1.71148
   196    H   16  py     Ryd( 2p)     0.00033       2.13463
   197    H   16  pz     Ryd( 2p)     0.00008       1.69865

   198    H   17  S      Val( 1S)     0.37895      -0.07876
   199    H   17  S      Ryd( 2S)     0.00144       0.22479
   200    H   17  px     Ryd( 2p)     0.00011       1.73284
   201    H   17  py     Ryd( 2p)     0.00008       1.71315
   202    H   17  pz     Ryd( 2p)     0.00032       2.09828

   203    H   18  S      Val( 1S)     0.36974      -0.05241
   204    H   18  S      Ryd( 2S)     0.00090       0.21623
   205    H   18  px     Ryd( 2p)     0.00021       1.90718
   206    H   18  py     Ryd( 2p)     0.00008       1.69742
   207    H   18  pz     Ryd( 2p)     0.00023       1.96162

   208    H   19  S      Val( 1S)     0.38397      -0.07375
   209    H   19  S      Ryd( 2S)     0.00132       0.23461
   210    H   19  px     Ryd( 2p)     0.00018       1.82738
   211    H   19  py     Ryd( 2p)     0.00007       1.63052
   212    H   19  pz     Ryd( 2p)     0.00026       2.09475

   213    H   20  S      Val( 1S)     0.36411      -0.05965
   214    H   20  S      Ryd( 2S)     0.00076       0.21105
   215    H   20  px     Ryd( 2p)     0.00025       1.98532
   216    H   20  py     Ryd( 2p)     0.00019       1.89054
   217    H   20  pz     Ryd( 2p)     0.00007       1.67756

   218    H   21  S      Val( 1S)     0.37835      -0.07632
   219    H   21  S      Ryd( 2S)     0.00135       0.22663
   220    H   21  px     Ryd( 2p)     0.00010       1.76169
   221    H   21  py     Ryd( 2p)     0.00007       1.66650
   222    H   21  pz     Ryd( 2p)     0.00034       2.12354

   223    H   22  S      Val( 1S)     0.38204      -0.11304
   224    H   22  S      Ryd( 2S)     0.00119       0.19531
   225    H   22  px     Ryd( 2p)     0.00013       1.71500
   226    H   22  py     Ryd( 2p)     0.00008       1.68795
   227    H   22  pz     Ryd( 2p)     0.00035       2.06908

   228    H   23  S      Val( 1S)     0.35790      -0.06833
   229    H   23  S      Ryd( 2S)     0.00137       0.22097
   230    H   23  px     Ryd( 2p)     0.00011       1.70387
   231    H   23  py     Ryd( 2p)     0.00036       2.10362
   232    H   23  pz     Ryd( 2p)     0.00007       1.66974

   233    H   24  S      Val( 1S)     0.37732      -0.03437
   234    H   24  S      Ryd( 2S)     0.00039       0.26926
   235    H   24  px     Ryd( 2p)     0.00035       2.25039
   236    H   24  py     Ryd( 2p)     0.00006       1.65246
   237    H   24  pz     Ryd( 2p)     0.00010       1.71863

   238    H   25  S      Val( 1S)     0.38417      -0.03901
   239    H   25  S      Ryd( 2S)     0.00079       0.26591
   240    H   25  px     Ryd( 2p)     0.00009       1.70845
   241    H   25  py     Ryd( 2p)     0.00011       1.74324
   242    H   25  pz     Ryd( 2p)     0.00031       2.18410

   243    H   26  S      Val( 1S)     0.38496      -0.04050
   244    H   26  S      Ryd( 2S)     0.00080       0.26516
   245    H   26  px     Ryd( 2p)     0.00013       1.80654
   246    H   26  py     Ryd( 2p)     0.00019       1.91081
   247    H   26  pz     Ryd( 2p)     0.00019       1.91677

   248    H   27  S      Val( 1S)     0.37862      -0.02735
   249    H   27  S      Ryd( 2S)     0.00072       0.29389
   250    H   27  px     Ryd( 2p)     0.00013       1.75862
   251    H   27  py     Ryd( 2p)     0.00033       2.20376
   252    H   27  pz     Ryd( 2p)     0.00008       1.67692

   253    H   28  S      Val( 1S)     0.37510      -0.03502
   254    H   28  S      Ryd( 2S)     0.00043       0.26602
   255    H   28  px     Ryd( 2p)     0.00036       2.25661
   256    H   28  py     Ryd( 2p)     0.00008       1.68994
   257    H   28  pz     Ryd( 2p)     0.00008       1.67808

   258    H   29  S      Val( 1S)     0.38464      -0.04279
   259    H   29  S      Ryd( 2S)     0.00080       0.26225
   260    H   29  px     Ryd( 2p)     0.00009       1.70283
   261    H   29  py     Ryd( 2p)     0.00010       1.73587
   262    H   29  pz     Ryd( 2p)     0.00032       2.19070

   263    H   30  S      Val( 1S)     0.38572      -0.04566
   264    H   30  S      Ryd( 2S)     0.00082       0.26091
   265    H   30  px     Ryd( 2p)     0.00014       1.81618
   266    H   30  py     Ryd( 2p)     0.00018       1.89340
   267    H   30  pz     Ryd( 2p)     0.00019       1.91348

   268    H   31  S      Val( 1S)     0.37492      -0.03543
   269    H   31  S      Ryd( 2S)     0.00043       0.26518
   270    H   31  px     Ryd( 2p)     0.00034       2.22834
   271    H   31  py     Ryd( 2p)     0.00009       1.70320
   272    H   31  pz     Ryd( 2p)     0.00009       1.69156

   273    H   32  S      Val( 1S)     0.37879      -0.02847
   274    H   32  S      Ryd( 2S)     0.00072       0.29280
   275    H   32  px     Ryd( 2p)     0.00013       1.77246
   276    H   32  py     Ryd( 2p)     0.00033       2.19718
   277    H   32  pz     Ryd( 2p)     0.00007       1.66734


 Summary of Natural Population Analysis:                  
                                                          
                                       Natural Population 
                Natural  -----------------------------------------------
    Atom  No    Charge         Core      Valence    Rydberg      Total
 -----------------------------------------------------------------------
      O    1   -0.35098      0.99986     3.34648    0.00464     4.35098
      C    2    0.52367      0.99964     1.44870    0.02798     2.47633
      N    3   -0.41792      0.99956     2.91231    0.00605     3.91792
      C    4   -0.11756      0.99954     2.10860    0.00941     3.11756
      C    5   -0.24255      0.99955     2.23612    0.00688     3.24255
      C    6   -0.22210      0.99955     2.21535    0.00720     3.22210
      C    7   -0.24305      0.99955     2.23658    0.00692     3.24305
      C    8   -0.11750      0.99955     2.10838    0.00958     3.11750
      O    9   -0.29993      0.99981     3.29449    0.00563     4.29993
      C   10    0.14022      0.99939     1.84915    0.01124     2.85978
      C   11   -0.31862      0.99956     2.31280    0.00626     3.31862
      C   12   -0.33111      0.99956     2.32573    0.00582     3.33111
      C   13   -0.33077      0.99956     2.32544    0.00578     3.33077
      H   14    0.11635      0.00000     0.38185    0.00181     0.38365
      H   15    0.13956      0.00000     0.35862    0.00182     0.36044
      H   16    0.13416      0.00000     0.36456    0.00128     0.36584
      H   17    0.11910      0.00000     0.37895    0.00196     0.38090
      H   18    0.12884      0.00000     0.36974    0.00142     0.37116
      H   19    0.11419      0.00000     0.38397    0.00184     0.38581
      H   20    0.13462      0.00000     0.36411    0.00128     0.36538
      H   21    0.11979      0.00000     0.37835    0.00186     0.38021
      H   22    0.11621      0.00000     0.38204    0.00175     0.38379
      H   23    0.14020      0.00000     0.35790    0.00191     0.35980
      H   24    0.12177      0.00000     0.37732    0.00091     0.37823
      H   25    0.11452      0.00000     0.38417    0.00130     0.38548
      H   26    0.11373      0.00000     0.38496    0.00131     0.38627
      H   27    0.12012      0.00000     0.37862    0.00126     0.37988
      H   28    0.12394      0.00000     0.37510    0.00095     0.37606
      H   29    0.11406      0.00000     0.38464    0.00130     0.38594
      H   30    0.11295      0.00000     0.38572    0.00132     0.38705
      H   31    0.12413      0.00000     0.37492    0.00095     0.37587
      H   32    0.11996      0.00000     0.37879    0.00125     0.38004
 =======================================================================
   * Total *   -0.00000     12.99468    37.86444    0.14088    51.00000

                                 Natural Population      
 --------------------------------------------------------
   Core                      12.99468 ( 99.9591% of  13)
   Valence                   37.86444 ( 99.6433% of  38)
   Natural Minimal Basis     50.85912 ( 99.7238% of  51)
   Natural Rydberg Basis      0.14088 (  0.2762% of  51)
 --------------------------------------------------------

    Atom  No          Natural Electron Configuration
 ----------------------------------------------------------------------------
      O    1      [core]2S( 0.85)2p( 2.49)
      C    2      [core]2S( 0.33)2p( 1.12)3p( 0.02)3d( 0.01)
      N    3      [core]2S( 0.63)2p( 2.28)
      C    4      [core]2S( 0.51)2p( 1.60)3p( 0.01)
      C    5      [core]2S( 0.52)2p( 1.72)
      C    6      [core]2S( 0.51)2p( 1.71)3p( 0.01)
      C    7      [core]2S( 0.52)2p( 1.72)
      C    8      [core]2S( 0.51)2p( 1.60)3p( 0.01)
      O    9      [core]2S( 0.80)2p( 2.50)
      C   10      [core]2S( 0.44)2p( 1.41)3p( 0.01)
      C   11      [core]2S( 0.54)2p( 1.77)
      C   12      [core]2S( 0.54)2p( 1.78)
      C   13      [core]2S( 0.54)2p( 1.78)
      H   14            1S( 0.38)
      H   15            1S( 0.36)
      H   16            1S( 0.36)
      H   17            1S( 0.38)
      H   18            1S( 0.37)
      H   19            1S( 0.38)
      H   20            1S( 0.36)
      H   21            1S( 0.38)
      H   22            1S( 0.38)
      H   23            1S( 0.36)
      H   24            1S( 0.38)
      H   25            1S( 0.38)
      H   26            1S( 0.38)
      H   27            1S( 0.38)
      H   28            1S( 0.38)
      H   29            1S( 0.38)
      H   30            1S( 0.39)
      H   31            1S( 0.37)
      H   32            1S( 0.38)


 NATURAL BOND ORBITAL ANALYSIS, alpha spin orbitals:

                       Occupancies       Lewis Structure    Low   High
           Occ.    -------------------  -----------------   occ   occ
  Cycle   Thresh.   Lewis   Non-Lewis     CR  BD  3C  LP    (L)   (NL)   Dev
 =============================================================================
   1(1)    0.90    50.15520   0.84480     13  34   0   4     3      2    0.03
   2(2)    0.90    50.15520   0.84480     13  34   0   4     3      2    0.03
   3(1)    0.80    50.37775   0.62225     13  33   0   5     0      1    0.03
 -----------------------------------------------------------------------------

 Structure accepted: No low occupancy Lewis orbitals

 --------------------------------------------------------
   Core                     12.99469 ( 99.959% of  13)
   Valence Lewis            37.38306 ( 98.376% of  38)
  ==================       ============================
   Total Lewis              50.37775 ( 98.780% of  51)
  -----------------------------------------------------
   Valence non-Lewis         0.51681 (  1.013% of  51)
   Rydberg non-Lewis         0.10545 (  0.207% of  51)
  ==================       ============================
   Total non-Lewis           0.62225 (  1.220% of  51)
 --------------------------------------------------------


       (Occupancy)   Bond orbital/ Coefficients/ Hybrids
 ---------------------------------------------------------------------------------
     1. (0.99837) BD ( 1) O   1 - C   2  
                ( 73.73%)   0.8587* O   1 s(  0.18%)p99.99( 99.68%)d 0.83(  0.15%)
                                           -0.0000  0.0418 -0.0012 -0.1945 -0.0011
                                            0.2242  0.0020  0.9532  0.0040 -0.0093
                                           -0.0087  0.0322 -0.0057 -0.0148
                ( 26.27%)   0.5126* C   2 s(  0.16%)p99.99( 99.32%)d 3.20(  0.52%)
                                           -0.0000  0.0401  0.0011 -0.1686  0.0052
                                            0.1251 -0.0069  0.9740 -0.0205  0.0141
                                            0.0101 -0.0650  0.0078  0.0239
     2. (0.99715) BD ( 2) O   1 - C   2  
                ( 65.93%)   0.8120* O   1 s( 40.42%)p 1.47( 59.49%)d 0.00(  0.09%)
                                           -0.0000  0.6354 -0.0217 -0.2023 -0.0067
                                            0.7058  0.0202 -0.2352 -0.0053 -0.0135
                                            0.0029 -0.0125 -0.0212 -0.0097
                ( 34.07%)   0.5837* C   2 s( 35.79%)p 1.79( 63.99%)d 0.01(  0.22%)
                                           -0.0002  0.5982 -0.0108  0.2165  0.0144
                                           -0.7601 -0.0508  0.1105  0.0133 -0.0184
                                            0.0032 -0.0123 -0.0353 -0.0216
     3. (0.99273) BD ( 1) C   2 - N   3  
                ( 34.02%)   0.5833* C   2 s( 33.00%)p 2.03( 66.82%)d 0.01(  0.18%)
                                           -0.0001  0.5744 -0.0080 -0.7695  0.0010
                                            0.2058  0.0032 -0.1834 -0.0042 -0.0231
                                            0.0153 -0.0049  0.0281 -0.0161
                ( 65.98%)   0.8123* N   3 s( 34.62%)p 1.89( 65.35%)d 0.00(  0.03%)
                                           -0.0000  0.5882  0.0139  0.7576 -0.0109
                                           -0.2122  0.0015  0.1852 -0.0025 -0.0093
                                            0.0069 -0.0009  0.0137 -0.0032
     4. (0.99498) BD ( 1) C   2 - O   9  
                ( 31.59%)   0.5620* C   2 s( 30.90%)p 2.23( 68.80%)d 0.01(  0.29%)
                                           -0.0002  0.5557  0.0157  0.5736 -0.0020
                                            0.5985  0.0287 -0.0004 -0.0054  0.0462
                                           -0.0023 -0.0011 -0.0119 -0.0253
                ( 68.41%)   0.8271* O   9 s( 31.03%)p 2.22( 68.90%)d 0.00(  0.07%)
                                            0.0000  0.5568  0.0136 -0.5339 -0.0102
                                           -0.6354 -0.0046  0.0113 -0.0013  0.0197
                                           -0.0016 -0.0022 -0.0113 -0.0125
     5. (0.99197) BD ( 1) N   3 - C   4  
                ( 66.78%)   0.8172* N   3 s( 33.37%)p 2.00( 66.61%)d 0.00(  0.02%)
                                            0.0002  0.5777 -0.0051 -0.1931 -0.0083
                                            0.7780  0.0110 -0.1527  0.0050 -0.0056
                                            0.0002 -0.0020 -0.0101 -0.0049
                ( 33.22%)   0.5764* C   4 s( 20.68%)p 3.83( 79.15%)d 0.01(  0.17%)
                                            0.0001  0.4543  0.0200  0.2627  0.0226
                                           -0.8345 -0.0351  0.1557 -0.0066 -0.0190
                                            0.0038 -0.0129 -0.0291 -0.0180
     6. (0.99074) BD ( 1) N   3 - C   8  
                ( 66.72%)   0.8169* N   3 s( 31.92%)p 2.13( 68.06%)d 0.00(  0.02%)
                                            0.0002  0.5650 -0.0073 -0.5996 -0.0095
                                           -0.5664 -0.0050  0.0102  0.0076  0.0120
                                           -0.0022 -0.0012  0.0001 -0.0055
                ( 33.28%)   0.5769* C   8 s( 20.63%)p 3.84( 79.20%)d 0.01(  0.17%)
                                            0.0001  0.4538  0.0176  0.6587  0.0341
                                            0.5965  0.0174 -0.0261 -0.0144  0.0360
                                           -0.0007 -0.0006  0.0022 -0.0205
     7. (0.99187) BD ( 1) C   4 - C   5  
                ( 51.39%)   0.7169* C   4 s( 30.11%)p 2.32( 69.84%)d 0.00(  0.05%)
                                            0.0002  0.5487 -0.0012 -0.5638  0.0130
                                            0.2267  0.0298  0.5728 -0.0004 -0.0039
                                           -0.0195  0.0042  0.0082  0.0061
                ( 48.61%)   0.6972* C   5 s( 26.20%)p 2.81( 73.73%)d 0.00(  0.07%)
                                            0.0002  0.5118  0.0069  0.5863  0.0175
                                           -0.2514  0.0218 -0.5739 -0.0129 -0.0108
                                           -0.0199  0.0109  0.0069  0.0033
     8. (0.99138) BD ( 1) C   4 - H  14  
                ( 62.09%)   0.7880* C   4 s( 23.69%)p 3.22( 76.26%)d 0.00(  0.05%)
                                           -0.0002  0.4866 -0.0084 -0.3392  0.0219
                                            0.0073  0.0185 -0.8042 -0.0038  0.0025
                                            0.0142  0.0035  0.0033  0.0163
                ( 37.91%)   0.6157* H  14 s( 99.90%)p 0.00(  0.10%)
                                            0.9995 -0.0015  0.0110 -0.0064  0.0296
     9. (0.99020) BD ( 1) C   4 - H  15  
                ( 64.14%)   0.8009* C   4 s( 25.51%)p 2.92( 74.46%)d 0.00(  0.04%)
                                           -0.0001  0.5050  0.0025  0.7040 -0.0186
                                            0.4982 -0.0023  0.0126 -0.0149  0.0147
                                            0.0016  0.0009  0.0094 -0.0087
                ( 35.86%)   0.5988* H  15 s( 99.89%)p 0.00(  0.11%)
                                            0.9995 -0.0035 -0.0248 -0.0210  0.0013
    10. (0.99077) BD ( 1) C   5 - C   6  
                ( 50.91%)   0.7135* C   5 s( 28.07%)p 2.56( 71.89%)d 0.00(  0.04%)
                                            0.0002  0.5298 -0.0007 -0.6555 -0.0202
                                           -0.5355  0.0229  0.0370  0.0092  0.0172
                                            0.0002  0.0017 -0.0009 -0.0107
                ( 49.09%)   0.7007* C   6 s( 27.13%)p 2.68( 72.82%)d 0.00(  0.05%)
                                            0.0002  0.5209  0.0022  0.6491 -0.0149
                                            0.5521  0.0283 -0.0311  0.0120  0.0176
                                           -0.0020 -0.0013  0.0066 -0.0114
    11. (0.98617) BD ( 1) C   5 - H  16  
                ( 63.32%)   0.7958* C   5 s( 23.53%)p 3.25( 76.44%)d 0.00(  0.04%)
                                           -0.0001  0.4850  0.0047 -0.2765  0.0059
                                            0.8040 -0.0052 -0.2028  0.0183 -0.0083
                                            0.0024 -0.0099 -0.0126 -0.0061
                ( 36.68%)   0.6056* H  16 s( 99.91%)p 0.00(  0.09%)
                                            0.9995 -0.0019  0.0099 -0.0287  0.0042
    12. (0.98841) BD ( 1) C   5 - H  17  
                ( 62.14%)   0.7883* C   5 s( 22.11%)p 3.52( 77.85%)d 0.00(  0.04%)
                                           -0.0001  0.4701 -0.0082  0.3855 -0.0097
                                            0.0490  0.0249  0.7917 -0.0003 -0.0010
                                            0.0162 -0.0009  0.0048  0.0123
                ( 37.86%)   0.6153* H  17 s( 99.91%)p 0.00(  0.09%)
                                            0.9995 -0.0040 -0.0108 -0.0060 -0.0277
    13. (0.99074) BD ( 1) C   6 - C   7  
                ( 49.19%)   0.7013* C   6 s( 27.19%)p 2.68( 72.76%)d 0.00(  0.05%)
                                            0.0002  0.5214  0.0020  0.2666 -0.0267
                                           -0.7978 -0.0126  0.1371  0.0170 -0.0138
                                            0.0017 -0.0044 -0.0124 -0.0110
                ( 50.81%)   0.7128* C   7 s( 28.00%)p 2.57( 71.96%)d 0.00(  0.04%)
                                            0.0002  0.5292 -0.0008 -0.2804 -0.0287
                                            0.7895 -0.0061 -0.1285  0.0128 -0.0073
                                            0.0008 -0.0086 -0.0146 -0.0087
    14. (0.98843) BD ( 1) C   6 - H  18  
                ( 62.91%)   0.7932* C   6 s( 23.65%)p 3.23( 76.31%)d 0.00(  0.04%)
                                            0.0001 -0.4863 -0.0067  0.5616  0.0032
                                           -0.2372  0.0017 -0.6254  0.0197  0.0057
                                            0.0154 -0.0068 -0.0054 -0.0065
                ( 37.09%)   0.6090* H  18 s( 99.91%)p 0.00(  0.09%)
                                           -0.9995  0.0015 -0.0213  0.0085  0.0203
    15. (0.98881) BD ( 1) C   6 - H  19  
                ( 61.64%)   0.7851* C   6 s( 21.90%)p 3.56( 78.06%)d 0.00(  0.04%)
                                            0.0001 -0.4678  0.0094  0.4373  0.0221
                                           -0.0286 -0.0081  0.7666 -0.0166  0.0002
                                           -0.0139  0.0002 -0.0034 -0.0156
                ( 38.36%)   0.6193* H  19 s( 99.91%)p 0.00(  0.09%)
                                           -0.9995  0.0037 -0.0193  0.0025 -0.0230
    16. (0.99205) BD ( 1) C   7 - C   8  
                ( 48.66%)   0.6976* C   7 s( 26.25%)p 2.81( 73.68%)d 0.00(  0.07%)
                                            0.0002  0.5123  0.0070  0.5937  0.0028
                                           -0.2261 -0.0302 -0.5765 -0.0064 -0.0062
                                           -0.0221  0.0057  0.0105  0.0046
                ( 51.34%)   0.7165* C   8 s( 30.14%)p 2.32( 69.80%)d 0.00(  0.05%)
                                            0.0002  0.5490 -0.0004 -0.5635 -0.0051
                                            0.2316 -0.0314  0.5709  0.0070 -0.0092
                                           -0.0168  0.0107  0.0041  0.0046
    17. (0.98619) BD ( 1) C   7 - H  20  
                ( 63.37%)   0.7961* C   7 s( 23.52%)p 3.25( 76.44%)d 0.00(  0.04%)
                                            0.0001 -0.4849 -0.0046  0.6650 -0.0093
                                            0.5663 -0.0052  0.0325 -0.0171 -0.0163
                                           -0.0027 -0.0034 -0.0010  0.0089
                ( 36.63%)   0.6052* H  20 s( 99.91%)p 0.00(  0.09%)
                                           -0.9995  0.0020 -0.0234 -0.0197  0.0018
    18. (0.98841) BD ( 1) C   7 - H  21  
                ( 62.20%)   0.7886* C   7 s( 22.13%)p 3.52( 77.82%)d 0.00(  0.04%)
                                           -0.0001  0.4704 -0.0082  0.3537 -0.0210
                                           -0.0593 -0.0161  0.8056  0.0046 -0.0006
                                            0.0158 -0.0015  0.0050  0.0125
                ( 37.80%)   0.6149* H  21 s( 99.91%)p 0.00(  0.09%)
                                            0.9995 -0.0040 -0.0079  0.0046 -0.0290
    19. (0.99161) BD ( 1) C   8 - H  22  
                ( 62.07%)   0.7878* C   8 s( 23.78%)p 3.20( 76.17%)d 0.00(  0.05%)
                                            0.0002 -0.4876  0.0073  0.3449 -0.0087
                                            0.0239  0.0277  0.8009 -0.0021  0.0018
                                           -0.0128  0.0031 -0.0016 -0.0178
                ( 37.93%)   0.6159* H  22 s( 99.90%)p 0.00(  0.10%)
                                           -0.9995  0.0015 -0.0144 -0.0067 -0.0280
    20. (0.99006) BD ( 1) C   8 - H  23  
                ( 64.25%)   0.8016* C   8 s( 25.43%)p 2.93( 74.53%)d 0.00(  0.04%)
                                            0.0001 -0.5043 -0.0019 -0.3547  0.0179
                                            0.7666 -0.0076 -0.1766  0.0165  0.0151
                                           -0.0042  0.0060  0.0072  0.0073
                ( 35.75%)   0.5979* H  23 s( 99.89%)p 0.00(  0.11%)
                                           -0.9994  0.0041  0.0106 -0.0308  0.0053
    21. (0.99158) BD ( 1) O   9 - C  10  
                ( 72.97%)   0.8542* O   9 s( 36.90%)p 1.71( 63.06%)d 0.00(  0.04%)
                                            0.0001  0.6074 -0.0053  0.7681 -0.0069
                                           -0.1105  0.0079  0.1683 -0.0025 -0.0132
                                            0.0078 -0.0042  0.0092 -0.0094
                ( 27.03%)   0.5199* C  10 s( 15.90%)p 5.27( 83.78%)d 0.02(  0.33%)
                                           -0.0003  0.3986  0.0096 -0.8947 -0.0130
                                            0.0565  0.0254 -0.1825 -0.0072 -0.0074
                                            0.0194 -0.0016  0.0468 -0.0251
    22. (0.98643) BD ( 1) C  10 - C  11  
                ( 52.13%)   0.7220* C  10 s( 27.21%)p 2.67( 72.74%)d 0.00(  0.05%)
                                           -0.0000  0.5216  0.0103  0.2996 -0.0169
                                            0.7937 -0.0014 -0.0859 -0.0031  0.0094
                                           -0.0014 -0.0045 -0.0170 -0.0103
                ( 47.87%)   0.6919* C  11 s( 29.77%)p 2.36( 70.18%)d 0.00(  0.05%)
                                            0.0007  0.5456  0.0029 -0.3061 -0.0095
                                           -0.7755 -0.0001  0.0816 -0.0018  0.0137
                                           -0.0012 -0.0033 -0.0129 -0.0110
    23. (0.98801) BD ( 1) C  10 - C  12  
                ( 51.78%)   0.7196* C  10 s( 28.46%)p 2.51( 71.49%)d 0.00(  0.05%)
                                            0.0001  0.5335 -0.0072  0.3202  0.0055
                                           -0.5332  0.0033 -0.5727 -0.0049 -0.0078
                                           -0.0089  0.0168 -0.0058  0.0055
                ( 48.22%)   0.6944* C  12 s( 29.08%)p 2.44( 70.87%)d 0.00(  0.05%)
                                            0.0005  0.5393 -0.0007 -0.3680 -0.0050
                                            0.5143 -0.0005  0.5556 -0.0010 -0.0106
                                           -0.0115  0.0154 -0.0024  0.0030
    24. (0.98806) BD ( 1) C  10 - C  13  
                ( 51.73%)   0.7192* C  10 s( 28.42%)p 2.52( 71.53%)d 0.00(  0.05%)
                                            0.0001  0.5331 -0.0071  0.0568  0.0037
                                           -0.2855  0.0050  0.7940  0.0051 -0.0001
                                            0.0002 -0.0118 -0.0024  0.0185
                ( 48.27%)   0.6948* C  13 s( 29.11%)p 2.43( 70.84%)d 0.00(  0.05%)
                                            0.0005  0.5395 -0.0009 -0.1088 -0.0050
                                            0.2706 -0.0006 -0.7895 -0.0005 -0.0017
                                            0.0057 -0.0114 -0.0009  0.0181
    25. (0.98950) BD ( 1) C  11 - H  24  
                ( 61.97%)   0.7872* C  11 s( 23.56%)p 3.24( 76.40%)d 0.00(  0.04%)
                                           -0.0001  0.4854 -0.0012  0.8583  0.0015
                                            0.0195  0.0228  0.1624 -0.0039 -0.0022
                                            0.0067 -0.0004  0.0163 -0.0086
                ( 38.03%)   0.6167* H  24 s( 99.91%)p 0.00(  0.09%)
                                            0.9996  0.0001 -0.0287 -0.0031 -0.0049
    26. (0.99307) BD ( 1) C  11 - H  25  
                ( 61.47%)   0.7840* C  11 s( 23.32%)p 3.29( 76.64%)d 0.00(  0.04%)
                                           -0.0001  0.4829  0.0008 -0.1269  0.0092
                                            0.3042  0.0179 -0.8107  0.0094 -0.0019
                                            0.0057 -0.0097 -0.0003  0.0166
                ( 38.53%)   0.6207* H  25 s( 99.92%)p 0.00(  0.08%)
                                            0.9996 -0.0011  0.0029 -0.0116  0.0261
    27. (0.99308) BD ( 1) C  11 - H  26  
                ( 61.39%)   0.7835* C  11 s( 23.28%)p 3.29( 76.68%)d 0.00(  0.04%)
                                           -0.0001  0.4825  0.0008 -0.3909  0.0131
                                            0.5519  0.0145  0.5558 -0.0109 -0.0099
                                           -0.0108  0.0136 -0.0012  0.0029
                ( 38.61%)   0.6214* H  26 s( 99.92%)p 0.00(  0.08%)
                                            0.9996 -0.0011  0.0113 -0.0195 -0.0176
    28. (0.99316) BD ( 1) C  12 - H  27  
                ( 62.08%)   0.7879* C  12 s( 24.03%)p 3.16( 75.93%)d 0.00(  0.04%)
                                            0.0001 -0.4902 -0.0008  0.3150 -0.0160
                                            0.8095  0.0046 -0.0653  0.0154 -0.0128
                                            0.0014  0.0042  0.0107  0.0099
                ( 37.92%)   0.6158* H  27 s( 99.91%)p 0.00(  0.09%)
                                           -0.9996  0.0018 -0.0094 -0.0278  0.0019
    29. (0.98810) BD ( 1) C  12 - H  28  
                ( 62.16%)   0.7884* C  12 s( 23.78%)p 3.20( 76.18%)d 0.00(  0.04%)
                                           -0.0002  0.4877  0.0015  0.8629  0.0023
                                           -0.0300 -0.0148  0.1261 -0.0161  0.0008
                                            0.0068  0.0002  0.0163 -0.0084
                ( 37.84%)   0.6151* H  28 s( 99.91%)p 0.00(  0.09%)
                                            0.9996 -0.0003 -0.0291  0.0026 -0.0022
    30. (0.99268) BD ( 1) C  12 - H  29  
                ( 61.40%)   0.7836* C  12 s( 23.02%)p 3.34( 76.94%)d 0.00(  0.04%)
                                            0.0001 -0.4798 -0.0006  0.1422 -0.0124
                                           -0.2801  0.0170  0.8187  0.0069  0.0023
                                           -0.0064  0.0123  0.0009 -0.0146
                ( 38.60%)   0.6213* H  29 s( 99.92%)p 0.00(  0.08%)
                                           -0.9996  0.0011 -0.0028  0.0079 -0.0274
    31. (0.99274) BD ( 1) C  13 - H  30  
                ( 61.30%)   0.7829* C  13 s( 22.98%)p 3.35( 76.98%)d 0.00(  0.04%)
                                            0.0001 -0.4794 -0.0006  0.4087 -0.0081
                                           -0.5312  0.0126 -0.5657 -0.0164  0.0109
                                            0.0098 -0.0139  0.0025 -0.0000
                ( 38.70%)   0.6221* H  30 s( 99.92%)p 0.00(  0.08%)
                                           -0.9996  0.0011 -0.0118  0.0166  0.0201
    32. (0.98814) BD ( 1) C  13 - H  31  
                ( 62.19%)   0.7886* C  13 s( 23.80%)p 3.20( 76.16%)d 0.00(  0.04%)
                                           -0.0002  0.4878  0.0016  0.8463 -0.0047
                                           -0.0149 -0.0084  0.2115  0.0197  0.0005
                                            0.0055  0.0001  0.0165 -0.0089
                ( 37.81%)   0.6149* H  31 s( 99.91%)p 0.00(  0.09%)
                                            0.9996 -0.0003 -0.0277  0.0013 -0.0093
    33. (0.99319) BD ( 1) C  13 - H  32  
                ( 62.07%)   0.7878* C  13 s( 24.03%)p 3.16( 75.94%)d 0.00(  0.04%)
                                            0.0001 -0.4902 -0.0008  0.3230 -0.0093
                                            0.8023 -0.0018 -0.1042 -0.0205 -0.0125
                                            0.0005  0.0015  0.0114  0.0105
                ( 37.93%)   0.6159* H  32 s( 99.91%)p 0.00(  0.09%)
                                           -0.9996  0.0017 -0.0098 -0.0274  0.0042
    34. (0.99986) CR ( 1) O   1           s(100.00%)p 0.00(  0.00%)
                                            1.0000 -0.0003 -0.0000 -0.0000 -0.0000
                                            0.0003  0.0000 -0.0001 -0.0000 -0.0000
                                            0.0000 -0.0000 -0.0000 -0.0000
    35. (0.99964) CR ( 1) C   2           s(100.00%)
                                            1.0000  0.0003  0.0000  0.0001  0.0000
                                            0.0000 -0.0000  0.0000  0.0000  0.0000
                                            0.0000 -0.0000 -0.0000 -0.0000
    36. (0.99956) CR ( 1) N   3           s(100.00%)p 0.00(  0.00%)
                                            1.0000 -0.0002  0.0000  0.0002  0.0000
                                           -0.0001 -0.0000 -0.0001 -0.0000 -0.0000
                                           -0.0000  0.0000  0.0000  0.0000
    37. (0.99954) CR ( 1) C   4           s(100.00%)p 0.00(  0.00%)
                                            1.0000  0.0000 -0.0000  0.0001 -0.0000
                                            0.0000  0.0000 -0.0003 -0.0000  0.0000
                                            0.0000  0.0000  0.0000  0.0000
    38. (0.99955) CR ( 1) C   5           s(100.00%)p 0.00(  0.00%)
                                            1.0000 -0.0001 -0.0000  0.0000 -0.0000
                                            0.0003 -0.0000  0.0002  0.0000 -0.0000
                                            0.0000 -0.0000 -0.0000  0.0000
    39. (0.99955) CR ( 1) C   6           s(100.00%)p 0.00(  0.00%)
                                            1.0000 -0.0001 -0.0000 -0.0003  0.0000
                                            0.0001 -0.0000 -0.0001 -0.0000 -0.0000
                                            0.0000  0.0000  0.0000  0.0000
    40. (0.99955) CR ( 1) C   7           s(100.00%)p 0.00(  0.00%)
                                            1.0000 -0.0001 -0.0000 -0.0001  0.0000
                                           -0.0002  0.0000  0.0003  0.0000  0.0000
                                            0.0000  0.0000  0.0000  0.0000
    41. (0.99955) CR ( 1) C   8           s(100.00%)p 0.00(  0.00%)
                                            1.0000  0.0000 -0.0000  0.0000 -0.0000
                                           -0.0002 -0.0000 -0.0002 -0.0000 -0.0000
                                            0.0000 -0.0000 -0.0000  0.0000
    42. (0.99981) CR ( 1) O   9           s(100.00%)p 0.00(  0.00%)
                                            1.0000 -0.0002  0.0000  0.0000 -0.0000
                                           -0.0002 -0.0000  0.0000  0.0000 -0.0000
                                           -0.0000 -0.0000 -0.0000 -0.0000
    43. (0.99939) CR ( 1) C  10           s(100.00%)p 0.00(  0.00%)
                                            1.0000  0.0000  0.0000 -0.0003 -0.0000
                                            0.0001  0.0000 -0.0001 -0.0000 -0.0000
                                            0.0000 -0.0000  0.0000 -0.0000
    44. (0.99956) CR ( 1) C  11           s(100.00%)p 0.00(  0.00%)
                                            1.0000 -0.0002 -0.0000  0.0003  0.0000
                                            0.0006  0.0000 -0.0001  0.0000 -0.0000
                                            0.0000  0.0000  0.0000  0.0000
    45. (0.99956) CR ( 1) C  12           s(100.00%)p 0.00(  0.00%)
                                            1.0000 -0.0001  0.0000  0.0003  0.0000
                                           -0.0003 -0.0000 -0.0004 -0.0000  0.0000
                                            0.0000 -0.0000  0.0000 -0.0000
    46. (0.99956) CR ( 1) C  13           s(100.00%)p 0.00(  0.00%)
                                            1.0000 -0.0001  0.0000  0.0001  0.0000
                                           -0.0002 -0.0000  0.0005  0.0000  0.0000
                                           -0.0000  0.0000  0.0000 -0.0000
    47. (0.98718) LP ( 1) O   1           s( 59.42%)p 0.68( 40.56%)d 0.00(  0.02%)
                                            0.0005  0.7707  0.0111  0.1599  0.0015
                                           -0.6004 -0.0030  0.1401  0.0008  0.0049
                                           -0.0024  0.0051  0.0081  0.0080
    48. (0.92016) LP ( 2) O   1           s(  0.02%)p99.99( 99.88%)d 4.68(  0.10%)
                                           -0.0001  0.0143  0.0002  0.9458 -0.0111
                                            0.2988 -0.0011  0.1221 -0.0016  0.0246
                                           -0.0076  0.0016 -0.0171 -0.0008
    49. (0.90884) LP ( 1) N   3           s(  0.08%)p99.99( 99.91%)d 0.16(  0.01%)
                                           -0.0001  0.0273  0.0070  0.1688  0.0029
                                           -0.1689 -0.0001 -0.9706  0.0061 -0.0025
                                           -0.0091  0.0024  0.0016 -0.0054
    50. (0.97601) LP ( 1) O   9           s( 32.07%)p 2.12( 67.90%)d 0.00(  0.03%)
                                            0.0003  0.5663 -0.0004 -0.2989  0.0071
                                            0.7437 -0.0000 -0.1910  0.0011  0.0077
                                           -0.0009  0.0063  0.0146  0.0060
    51. (0.89206) LP ( 2) O   9           s(  0.00%)p 1.00( 99.94%)d 0.00(  0.06%)
                                           -0.0000  0.0004  0.0004  0.1866  0.0001
                                           -0.1736 -0.0004 -0.9667 -0.0034 -0.0038
                                            0.0038  0.0219 -0.0047 -0.0062
    52. (0.00045) RY*( 1) O   1           s(  6.48%)p14.31( 92.77%)d 0.11(  0.75%)
                                            0.0000  0.0004  0.2546 -0.0083 -0.9360
                                            0.0003 -0.2060 -0.0037  0.0949 -0.0832
                                            0.0149  0.0132  0.0085 -0.0083
    53. (0.00038) RY*( 2) O   1           s(  0.67%)p99.99( 97.47%)d 2.75(  1.85%)
                                            0.0000  0.0002  0.0821 -0.0035 -0.0244
                                            0.0025 -0.2375  0.0084 -0.9579  0.0003
                                            0.0008 -0.1275  0.0240  0.0410
    54. (0.00012) RY*( 3) O   1           s( 85.38%)p 0.11(  9.56%)d 0.06(  5.06%)
                                            0.0000  0.0050  0.9240  0.0009  0.2893
                                            0.0216 -0.0566 -0.0043  0.0906 -0.2010
                                            0.0068 -0.0339 -0.0791  0.0525
    55. (0.00006) RY*( 4) O   1           s(  0.89%)p99.99( 93.70%)d 6.04(  5.41%)
    56. (0.00001) RY*( 5) O   1           s(  5.17%)p 0.18(  0.94%)d18.17( 93.89%)
    57. (0.00001) RY*( 6) O   1           s(  0.01%)p 1.00(  0.12%)d99.99( 99.88%)
    58. (0.00001) RY*( 7) O   1           s(  1.03%)p 3.59(  3.70%)d92.62( 95.28%)
    59. (0.00000) RY*( 8) O   1           s(  0.04%)p49.63(  1.79%)d99.99( 98.18%)
    60. (0.00000) RY*( 9) O   1           s(  0.30%)p 1.16(  0.34%)d99.99( 99.36%)
    61. (0.01161) RY*( 1) C   2           s(  2.88%)p33.41( 96.13%)d 0.34(  0.99%)
                                            0.0000  0.0134  0.1691 -0.0092 -0.0177
                                           -0.0635  0.9616  0.0088 -0.1794  0.0971
                                           -0.0159  0.0148  0.0001 -0.0030
    62. (0.00517) RY*( 2) C   2           s(  0.02%)p99.99( 56.10%)d99.99( 43.88%)
                                            0.0000  0.0112  0.0072  0.0383 -0.7289
                                           -0.0012  0.0108  0.0044 -0.1676 -0.5221
                                            0.1766 -0.0572  0.3582  0.0593
    63. (0.00350) RY*( 3) C   2           s(  0.13%)p 8.69(  1.13%)d99.99( 98.74%)
                                           -0.0000  0.0004  0.0360 -0.0119 -0.0264
                                            0.0132  0.0147  0.0709  0.0707 -0.2400
                                           -0.0754  0.8930 -0.1369 -0.3285
    64. (0.00232) RY*( 4) C   2           s( 32.87%)p 0.98( 32.16%)d 1.06( 34.97%)
                                            0.0000 -0.0020  0.5733 -0.0371 -0.4624
                                           -0.0143 -0.2039 -0.0095 -0.2540  0.4433
                                           -0.0384  0.0377 -0.3873 -0.0163
    65. (0.00223) RY*( 5) C   2           s(  1.48%)p46.17( 68.50%)d20.23( 30.01%)
                                            0.0000  0.0016  0.1218 -0.0130 -0.2934
                                           -0.0005  0.1062  0.0135  0.7664  0.0314
                                           -0.5068 -0.1517  0.0499 -0.1297
    66. (0.00104) RY*( 6) C   2           s( 21.35%)p 0.42(  8.98%)d 3.26( 69.66%)
                                           -0.0000 -0.0055  0.4621  0.0062  0.2899
                                            0.0321 -0.0169 -0.0091 -0.0660 -0.6724
                                           -0.1706 -0.2514 -0.3895  0.0208
    67. (0.00080) RY*( 7) C   2           s(  1.95%)p12.15( 23.76%)d38.00( 74.28%)
                                            0.0000  0.0033  0.1398  0.0078  0.1475
                                           -0.0169 -0.1237 -0.0010 -0.4474  0.0571
                                           -0.6471  0.0025  0.5277 -0.2060
    68. (0.00055) RY*( 8) C   2           s( 39.08%)p 0.36( 14.21%)d 1.20( 46.71%)
                                            0.0000  0.0077  0.6251  0.0130  0.2468
                                           -0.0160 -0.0561  0.0043  0.2786  0.0616
                                            0.3863  0.1481  0.5165  0.1596
    69. (0.00001) RY*( 9) C   2           s(  0.38%)p 0.24(  0.09%)d99.99( 99.52%)
    70. (0.00203) RY*( 1) N   3           s( 12.38%)p 6.65( 82.29%)d 0.43(  5.33%)
                                           -0.0000  0.0095  0.3518 -0.0117  0.2624
                                            0.0032 -0.2163 -0.0016 -0.8409 -0.0784
                                           -0.1911  0.0490  0.0590 -0.0686
    71. (0.00105) RY*( 2) N   3           s( 16.65%)p 4.92( 81.85%)d 0.09(  1.50%)
                                           -0.0000 -0.0051  0.4080 -0.0026 -0.3936
                                            0.0103 -0.7804  0.0006  0.2334  0.0445
                                            0.0475  0.0296 -0.0860 -0.0501
    72. (0.00070) RY*( 3) N   3           s( 67.76%)p 0.41( 28.02%)d 0.06(  4.22%)
                                           -0.0000 -0.0054  0.8232 -0.0157 -0.0160
                                           -0.0037  0.4925  0.0039  0.1928 -0.1306
                                            0.1017 -0.1190 -0.0231  0.0064
    73. (0.00038) RY*( 4) N   3           s(  0.03%)p99.99( 11.35%)d99.99( 88.62%)
                                           -0.0000  0.0026  0.0176 -0.0156  0.2480
                                            0.0066 -0.1688 -0.0029  0.1524 -0.3948
                                            0.2623  0.1566  0.7722  0.2018
    74. (0.00024) RY*( 5) N   3           s(  0.81%)p 1.81(  1.46%)d99.99( 97.73%)
                                           -0.0000 -0.0000  0.0898  0.0014  0.0166
                                            0.0031  0.1189  0.0015  0.0133  0.3447
                                            0.1677  0.8812  0.0170 -0.2314
    75. (0.00018) RY*( 6) N   3           s(  0.02%)p99.99(  6.55%)d99.99( 93.43%)
                                            0.0000 -0.0029  0.0147  0.0001 -0.0250
                                            0.0014  0.0370  0.0123  0.2517 -0.2449
                                           -0.8461  0.1602  0.1788 -0.3175
    76. (0.00019) RY*( 7) N   3           s(  0.60%)p99.99( 83.89%)d25.75( 15.50%)
                                            0.0000  0.0139  0.0764  0.0065  0.8221
                                           -0.0017 -0.2370  0.0064  0.3270 -0.0049
                                           -0.0249  0.0270 -0.3905  0.0343
    77. (0.00018) RY*( 8) N   3           s(  1.41%)p 2.44(  3.45%)d67.39( 95.14%)
                                           -0.0000  0.0030  0.1188  0.0051  0.1628
                                            0.0125 -0.0233  0.0002  0.0853  0.7990
                                           -0.1917 -0.2830  0.4393  0.0568
    78. (0.00002) RY*( 9) N   3           s(  0.34%)p 3.47(  1.20%)d99.99( 98.46%)
    79. (0.00302) RY*( 1) C   4           s(  0.29%)p99.99( 95.27%)d15.24(  4.44%)
                                           -0.0000  0.0137  0.0522 -0.0351 -0.8750
                                           -0.0149 -0.2513 -0.0094 -0.3499  0.1308
                                           -0.0804  0.0052  0.0041 -0.1443
    80. (0.00145) RY*( 2) C   4           s( 18.55%)p 3.40( 63.06%)d 0.99( 18.40%)
                                            0.0000 -0.0149  0.4304 -0.0145  0.3834
                                            0.0305 -0.3391 -0.0073 -0.6062 -0.1953
                                           -0.1103  0.2947 -0.0224 -0.2151
    81. (0.00081) RY*( 3) C   4           s( 20.63%)p 3.07( 63.41%)d 0.77( 15.96%)
                                           -0.0000  0.0084  0.4542 -0.0223  0.0380
                                            0.0260 -0.6423 -0.0041  0.4679  0.1794
                                            0.0552 -0.3059  0.1689  0.0472
    82. (0.00046) RY*( 4) C   4           s( 43.09%)p 0.92( 39.48%)d 0.40( 17.43%)
                                            0.0000 -0.0008  0.6564  0.0061 -0.2195
                                           -0.0058  0.5125 -0.0111  0.2895 -0.2767
                                            0.0142  0.1339  0.0423 -0.2790
    83. (0.00022) RY*( 5) C   4           s(  5.00%)p 0.29(  1.46%)d18.70( 93.54%)
                                            0.0000  0.0023  0.2236  0.0127 -0.0478
                                           -0.0192  0.0428  0.0032  0.0995  0.4100
                                           -0.2521  0.5825 -0.1596  0.5823
    84. (0.00016) RY*( 6) C   4           s(  0.54%)p22.74( 12.35%)d99.99( 87.11%)
                                            0.0000 -0.0045  0.0736  0.0132  0.0760
                                           -0.0395  0.2483  0.0015 -0.2330  0.2889
                                           -0.1980 -0.1482  0.8476  0.0895
    85. (0.00008) RY*( 7) C   4           s( 10.32%)p 1.77( 18.27%)d 6.92( 71.41%)
    86. (0.00003) RY*( 8) C   4           s(  0.20%)p26.66(  5.34%)d99.99( 94.46%)
    87. (0.00001) RY*( 9) C   4           s(  1.38%)p 1.21(  1.67%)d70.05( 96.95%)
    88. (0.00229) RY*( 1) C   5           s(  7.91%)p10.95( 86.61%)d 0.69(  5.47%)
                                           -0.0000  0.0172  0.2808  0.0101  0.4508
                                           -0.0275 -0.6180  0.0191  0.5289 -0.0462
                                           -0.0810 -0.0858 -0.1310 -0.1467
    89. (0.00089) RY*( 2) C   5           s(  3.10%)p23.41( 72.61%)d 7.83( 24.29%)
                                            0.0000 -0.0218  0.1748 -0.0092  0.4742
                                            0.0101  0.6560  0.0087  0.2657  0.0857
                                           -0.2118 -0.1413  0.3728 -0.1782
    90. (0.00064) RY*( 3) C   5           s(  1.91%)p45.09( 85.99%)d 6.34( 12.10%)
                                            0.0000 -0.0093  0.1378  0.0202 -0.7014
                                            0.0029  0.0753 -0.0101  0.6015  0.0149
                                           -0.2925 -0.1245  0.0978  0.1007
    91. (0.00023) RY*( 4) C   5           s( 76.72%)p 0.21( 16.18%)d 0.09(  7.10%)
                                            0.0000  0.0038  0.8759 -0.0099 -0.0959
                                            0.0052 -0.0787  0.0095 -0.3824  0.0017
                                           -0.0475  0.0181  0.1882  0.1815
    92. (0.00013) RY*( 5) C   5           s(  0.64%)p10.26(  6.55%)d99.99( 92.81%)
                                           -0.0000  0.0002  0.0799  0.0112 -0.1688
                                            0.0011 -0.0544 -0.0155  0.1835 -0.0011
                                            0.7003  0.2647  0.4438 -0.4132
    93. (0.00006) RY*( 6) C   5           s(  3.01%)p 1.40(  4.22%)d30.80( 92.77%)
    94. (0.00003) RY*( 7) C   5           s(  0.66%)p25.36( 16.74%)d99.99( 82.60%)
    95. (0.00001) RY*( 8) C   5           s(  5.49%)p 1.70(  9.32%)d15.52( 85.19%)
    96. (0.00001) RY*( 9) C   5           s(  0.66%)p 2.82(  1.86%)d99.99( 97.48%)
    97. (0.00251) RY*( 1) C   6           s(  6.34%)p13.88( 87.98%)d 0.90(  5.68%)
                                           -0.0000  0.0232  0.2507  0.0181  0.3016
                                           -0.0094 -0.1925 -0.0336 -0.8661 -0.0623
                                           -0.2126  0.0604  0.0497 -0.0405
    98. (0.00086) RY*( 2) C   6           s(  3.49%)p19.87( 69.32%)d 7.79( 27.19%)
                                            0.0000 -0.0240  0.1852 -0.0103 -0.7560
                                            0.0019  0.2200  0.0002 -0.2706  0.2400
                                           -0.1136 -0.0675 -0.4179 -0.1489
    99. (0.00071) RY*( 3) C   6           s(  0.01%)p 1.00( 94.36%)d 0.06(  5.63%)
                                            0.0000 -0.0009  0.0079  0.0069 -0.2914
                                            0.0246 -0.9204 -0.0031  0.1050  0.1308
                                            0.0321  0.1872  0.0308 -0.0468
   100. (0.00017) RY*( 4) C   6           s( 80.02%)p 0.13( 10.61%)d 0.12(  9.36%)
                                            0.0000  0.0033  0.8946 -0.0069  0.2015
                                            0.0014 -0.0251 -0.0014  0.2547  0.1238
                                            0.2283 -0.0861 -0.1337  0.0298
   101. (0.00013) RY*( 5) C   6           s(  0.00%)p 1.00(  4.43%)d21.55( 95.56%)
                                            0.0000  0.0001  0.0041 -0.0029  0.0613
                                           -0.0097  0.2001  0.0009 -0.0207  0.1365
                                            0.2410  0.9139 -0.0529 -0.2024
   102. (0.00006) RY*( 6) C   6           s(  0.01%)p 1.00(  1.23%)d80.07( 98.76%)
   103. (0.00001) RY*( 7) C   6           s(  2.53%)p 3.68(  9.33%)d34.79( 88.13%)
   104. (0.00001) RY*( 8) C   6           s(  7.72%)p 2.67( 20.60%)d 9.29( 71.68%)
   105. (0.00001) RY*( 9) C   6           s(  0.01%)p 1.00(  2.18%)d44.94( 97.82%)
   106. (0.00231) RY*( 1) C   7           s(  7.58%)p11.49( 87.03%)d 0.71(  5.39%)
                                           -0.0000  0.0171  0.2747  0.0246  0.7316
                                            0.0217  0.4030  0.0128  0.4141  0.1315
                                           -0.0712  0.0337 -0.0366 -0.1706
   107. (0.00088) RY*( 2) C   7           s(  2.92%)p24.49( 71.53%)d 8.75( 25.55%)
                                            0.0000 -0.0227  0.1694 -0.0113  0.0401
                                           -0.0024 -0.6915  0.0091  0.4850 -0.3829
                                           -0.0560  0.1962  0.0398 -0.2563
   108. (0.00064) RY*( 3) C   7           s(  1.23%)p72.02( 88.38%)d 8.47( 10.39%)
                                            0.0000 -0.0078  0.1105  0.0158 -0.6107
                                           -0.0157  0.4833 -0.0086  0.5260 -0.0884
                                           -0.1458  0.2681 -0.0445  0.0313
   109. (0.00023) RY*( 4) C   7           s( 76.81%)p 0.20( 15.26%)d 0.10(  7.93%)
                                            0.0000  0.0035  0.8764 -0.0107 -0.0593
                                            0.0033  0.0161  0.0106 -0.3855 -0.1613
                                           -0.0191  0.1549  0.0345  0.1665
   110. (0.00013) RY*( 5) C   7           s(  1.65%)p 3.59(  5.93%)d55.98( 92.42%)
                                           -0.0000  0.0006  0.1285  0.0073 -0.1074
                                           -0.0099  0.1751 -0.0133  0.1294 -0.3316
                                            0.4842 -0.6281  0.3853 -0.1918
   111. (0.00006) RY*( 6) C   7           s(  2.48%)p 1.49(  3.70%)d37.77( 93.82%)
   112. (0.00002) RY*( 7) C   7           s(  3.86%)p 3.02( 11.67%)d21.86( 84.46%)
   113. (0.00002) RY*( 8) C   7           s(  0.20%)p58.71( 11.71%)d99.99( 88.09%)
   114. (0.00000) RY*( 9) C   7           s(  3.37%)p 1.45(  4.89%)d27.23( 91.74%)
   115. (0.00316) RY*( 1) C   8           s(  0.04%)p99.99( 95.81%)d99.99(  4.15%)
                                           -0.0000  0.0116  0.0161 -0.0226 -0.6774
                                            0.0282  0.5537 -0.0154 -0.4372 -0.0805
                                           -0.0609 -0.0392 -0.1250 -0.1188
   116. (0.00149) RY*( 2) C   8           s( 24.70%)p 2.35( 58.01%)d 0.70( 17.29%)
                                            0.0000 -0.0122  0.4968 -0.0305  0.4502
                                           -0.0193  0.0254 -0.0019 -0.6128  0.0127
                                           -0.2815 -0.2063  0.1896 -0.1225
   117. (0.00086) RY*( 3) C   8           s( 17.81%)p 3.53( 62.91%)d 1.08( 19.28%)
                                           -0.0000  0.0114  0.4219 -0.0290  0.3158
                                           -0.0084  0.6335  0.0006  0.3566 -0.1654
                                            0.2956  0.2332 -0.1357 -0.0724
   118. (0.00044) RY*( 4) C   8           s( 41.00%)p 1.06( 43.32%)d 0.38( 15.68%)
                                            0.0000 -0.0015  0.6403  0.0103 -0.4608
                                            0.0014 -0.2689 -0.0109  0.3852  0.0671
                                           -0.0769 -0.1480  0.2826 -0.2112
   119. (0.00022) RY*( 5) C   8           s(  5.95%)p 0.29(  1.73%)d15.52( 92.32%)
                                           -0.0000  0.0022  0.2439  0.0203 -0.0561
                                            0.0092  0.0120  0.0002  0.1163 -0.1367
                                           -0.3764 -0.1930 -0.4015  0.7513
   120. (0.00016) RY*( 6) C   8           s(  0.41%)p27.41( 11.29%)d99.99( 88.29%)
                                            0.0000 -0.0046  0.0640  0.0325 -0.0692
                                            0.0271 -0.2882 -0.0073 -0.1524 -0.8782
                                            0.0780  0.3174  0.0692 -0.0012
   121. (0.00007) RY*( 7) C   8           s(  8.48%)p 2.38( 20.20%)d 8.42( 71.32%)
   122. (0.00003) RY*( 8) C   8           s(  0.30%)p19.16(  5.66%)d99.99( 94.05%)
   123. (0.00001) RY*( 9) C   8           s(  1.34%)p 1.01(  1.35%)d72.86( 97.31%)
   124. (0.00147) RY*( 1) O   9           s( 52.14%)p 0.84( 43.64%)d 0.08(  4.22%)
                                            0.0000 -0.0079  0.7220  0.0054 -0.1401
                                            0.0068  0.6348  0.0002 -0.1170  0.1760
                                            0.0047  0.0320  0.0862 -0.0528
   125. (0.00111) RY*( 2) O   9           s(  0.03%)p99.99( 94.57%)d99.99(  5.40%)
                                            0.0000 -0.0003  0.0181 -0.0002  0.1849
                                            0.0007 -0.1550  0.0043 -0.9420 -0.0417
                                           -0.1998  0.0555  0.0324 -0.0905
   126. (0.00055) RY*( 3) O   9           s(  2.17%)p41.23( 89.50%)d 3.84(  8.33%)
                                            0.0000 -0.0032  0.1473 -0.0047 -0.8862
                                            0.0108 -0.3080 -0.0024 -0.1214 -0.2778
                                            0.0370 -0.0356  0.0352  0.0472
   127. (0.00040) RY*( 4) O   9           s( 45.22%)p 1.07( 48.45%)d 0.14(  6.33%)
                                           -0.0000  0.0040  0.6724  0.0097  0.3540
                                            0.0018 -0.5736  0.0014  0.1734 -0.2082
                                           -0.0059 -0.0348 -0.1075  0.0844
   128. (0.00005) RY*( 5) O   9           s(  0.27%)p39.95( 10.96%)d99.99( 88.77%)
   129. (0.00005) RY*( 6) O   9           s(  0.01%)p 1.00(  3.80%)d25.35( 96.20%)
   130. (0.00002) RY*( 7) O   9           s(  0.13%)p57.37(  7.19%)d99.99( 92.68%)
   131. (0.00001) RY*( 8) O   9           s(  0.00%)p 1.00(  1.58%)d62.28( 98.42%)
   132. (0.00001) RY*( 9) O   9           s(  0.03%)p15.87(  0.51%)d99.99( 99.46%)
   133. (0.00309) RY*( 1) C  10           s(  0.03%)p99.99( 99.51%)d16.16(  0.46%)
                                           -0.0000  0.0168 -0.0013 -0.0273  0.2706
                                            0.0021 -0.9344 -0.0057  0.2192  0.0275
                                           -0.0186 -0.0037 -0.0589  0.0034
   134. (0.00221) RY*( 2) C  10           s( 12.94%)p 6.09( 78.85%)d 0.63(  8.21%)
                                           -0.0000 -0.0046  0.3597  0.0043 -0.8337
                                           -0.0250 -0.2686  0.0055 -0.1436  0.2762
                                           -0.0267  0.0365  0.0146 -0.0597
   135. (0.00187) RY*( 3) C  10           s(  0.01%)p 1.00( 98.01%)d 0.02(  1.98%)
                                           -0.0000  0.0000  0.0099  0.0008 -0.2094
                                           -0.0015  0.1634 -0.0044  0.9537 -0.0220
                                           -0.1113  0.0573  0.0116 -0.0596
   136. (0.00060) RY*( 4) C  10           s(  1.66%)p 0.54(  0.90%)d58.74( 97.44%)
                                            0.0000  0.0056  0.1287 -0.0550  0.0279
                                            0.0011  0.0710 -0.0110 -0.0055  0.0885
                                           -0.3105  0.0100 -0.8295  0.4266
   137. (0.00053) RY*( 5) C  10           s(  0.00%)p 1.00(  1.68%)d58.59( 98.32%)
                                           -0.0000 -0.0000  0.0030  0.0030 -0.0223
                                           -0.0019  0.0211 -0.0105  0.1254  0.1846
                                            0.9045 -0.0310 -0.1499  0.3281
   138. (0.00041) RY*( 6) C  10           s(  0.47%)p 8.23(  3.87%)d99.99( 95.66%)
                                            0.0000  0.0019  0.0686 -0.0004  0.1873
                                            0.0130  0.0538 -0.0026  0.0239  0.5622
                                           -0.2191  0.3638  0.4354  0.5203
   139. (0.00036) RY*( 7) C  10           s(  0.00%)p 1.00(  0.35%)d99.99( 99.65%)
                                            0.0000 -0.0000  0.0048 -0.0040  0.0139
                                            0.0037 -0.0082  0.0212 -0.0528 -0.1550
                                            0.1351  0.9213 -0.1904 -0.2629
   140. (0.00029) RY*( 8) C  10           s( 23.35%)p 0.65( 15.16%)d 2.63( 61.49%)
                                           -0.0000  0.0013  0.4833  0.0066  0.3614
                                           -0.0181  0.1364  0.0044  0.0444  0.5257
                                            0.0603 -0.1120 -0.1513 -0.5472
   141. (0.00021) RY*( 9) C  10           s( 61.54%)p 0.03(  2.14%)d 0.59( 36.32%)
                                            0.0000 -0.0017  0.7845  0.0135  0.1423
                                            0.0028  0.0189  0.0021  0.0255 -0.5137
                                            0.0420  0.0127  0.1856  0.2508
   142. (0.00207) RY*( 1) C  11           s(  0.00%)p 1.00( 94.11%)d 0.06(  5.89%)
                                           -0.0000 -0.0000  0.0002  0.0034  0.1798
                                           -0.0032 -0.1692 -0.0180 -0.9380 -0.0402
                                            0.0292  0.2238 -0.0459 -0.0650
   143. (0.00150) RY*( 2) C  11           s( 10.40%)p 8.34( 86.67%)d 0.28(  2.93%)
                                           -0.0000  0.0076  0.3223  0.0098  0.7780
                                           -0.0078 -0.4558  0.0033  0.2314 -0.1196
                                           -0.0140 -0.0288 -0.1092  0.0453
   144. (0.00067) RY*( 3) C  11           s( 58.92%)p 0.69( 40.54%)d 0.01(  0.54%)
                                            0.0000  0.0117  0.7675  0.0042 -0.5183
                                            0.0140 -0.3681 -0.0017 -0.0328 -0.0101
                                            0.0002  0.0211  0.0598  0.0357
   145. (0.00012) RY*( 4) C  11           s( 25.18%)p 2.44( 61.49%)d 0.53( 13.33%)
                                           -0.0000 -0.0223  0.5013 -0.0132  0.2748
                                           -0.0203  0.7298  0.0010 -0.0789 -0.1020
                                            0.0644  0.0584  0.3348  0.0565
   146. (0.00002) RY*( 5) C  11           s(  3.21%)p 2.89(  9.28%)d27.27( 87.51%)
   147. (0.00001) RY*( 6) C  11           s(  0.03%)p 7.04(  0.19%)d99.99( 99.79%)
   148. (0.00000) RY*( 7) C  11           s(  0.01%)p99.99(  5.25%)d99.99( 94.74%)
   149. (0.00000) RY*( 8) C  11           s(  1.27%)p 1.34(  1.71%)d76.29( 97.02%)
   150. (0.00001) RY*( 9) C  11           s(  1.06%)p 0.80(  0.85%)d92.35( 98.09%)
   151. (0.00206) RY*( 1) C  12           s(  0.43%)p99.99( 93.67%)d13.86(  5.91%)
                                           -0.0000  0.0021  0.0652  0.0034  0.0866
                                            0.0110  0.7818 -0.0092 -0.5637 -0.0065
                                            0.0541  0.0461 -0.1350 -0.1891
   152. (0.00121) RY*( 2) C  12           s( 35.43%)p 1.74( 61.60%)d 0.08(  2.96%)
                                           -0.0000  0.0102  0.5952  0.0098  0.4570
                                            0.0013  0.3039  0.0028  0.5610  0.0799
                                            0.0515  0.0107 -0.1099  0.0918
   153. (0.00057) RY*( 3) C  12           s( 24.84%)p 2.96( 73.43%)d 0.07(  1.73%)
                                            0.0000  0.0144  0.4982 -0.0030 -0.8381
                                           -0.0105  0.1330 -0.0116  0.1185 -0.0384
                                           -0.0197 -0.0534  0.0733 -0.0848
   154. (0.00009) RY*( 4) C  12           s( 33.08%)p 1.54( 51.06%)d 0.48( 15.87%)
   155. (0.00001) RY*( 5) C  12           s(  0.08%)p 8.78(  0.72%)d99.99( 99.20%)
   156. (0.00002) RY*( 6) C  12           s(  0.73%)p10.16(  7.41%)d99.99( 91.86%)
   157. (0.00001) RY*( 7) C  12           s(  2.92%)p 1.28(  3.73%)d31.96( 93.35%)
   158. (0.00000) RY*( 8) C  12           s(  0.92%)p 0.97(  0.89%)d99.99( 98.19%)
   159. (0.00001) RY*( 9) C  12           s(  1.66%)p 4.58(  7.58%)d54.79( 90.76%)
   160. (0.00205) RY*( 1) C  13           s(  0.44%)p99.99( 93.61%)d13.62(  5.96%)
                                            0.0000  0.0022  0.0661  0.0006 -0.0726
                                            0.0134  0.9303  0.0054  0.2551  0.0333
                                            0.0110 -0.1873 -0.0851 -0.1265
   161. (0.00121) RY*( 2) C  13           s( 35.89%)p 1.70( 61.13%)d 0.08(  2.98%)
                                           -0.0000  0.0103  0.5990  0.0102  0.6413
                                            0.0010  0.1250  0.0005 -0.4293  0.0393
                                           -0.1496  0.0181 -0.0722  0.0179
   162. (0.00054) RY*( 3) C  13           s( 24.10%)p 3.07( 73.92%)d 0.08(  1.98%)
                                            0.0000  0.0145  0.4907 -0.0080 -0.7313
                                           -0.0060  0.0289  0.0126 -0.4509 -0.0295
                                            0.1154  0.0120  0.0396 -0.0622
   163. (0.00009) RY*( 4) C  13           s( 33.19%)p 1.53( 50.79%)d 0.48( 16.03%)
   164. (0.00003) RY*( 5) C  13           s(  2.86%)p 4.06( 11.61%)d29.87( 85.53%)
   165. (0.00000) RY*( 6) C  13           s(  0.02%)p20.29(  0.33%)d99.99( 99.65%)
   166. (0.00001) RY*( 7) C  13           s(  0.79%)p 6.19(  4.86%)d99.99( 94.36%)
   167. (0.00000) RY*( 8) C  13           s(  0.02%)p34.17(  0.73%)d99.99( 99.25%)
   168. (0.00001) RY*( 9) C  13           s(  2.78%)p 1.12(  3.11%)d33.88( 94.11%)
   169. (0.00125) RY*( 1) H  14           s( 99.53%)p 0.00(  0.47%)
                                            0.0025  0.9977  0.0055 -0.0506 -0.0456
   170. (0.00009) RY*( 2) H  14           s(  0.04%)p99.99( 99.96%)
   171. (0.00005) RY*( 3) H  14           s(  0.44%)p99.99( 99.56%)
   172. (0.00001) RY*( 4) H  14           s(  0.10%)p99.99( 99.90%)
   173. (0.00131) RY*( 1) H  15           s( 98.02%)p 0.02(  1.98%)
                                            0.0051  0.9900  0.1240 -0.0655  0.0114
   174. (0.00007) RY*( 2) H  15           s(  0.90%)p99.99( 99.10%)
   175. (0.00004) RY*( 3) H  15           s(  1.02%)p96.67( 98.98%)
   176. (0.00001) RY*( 4) H  15           s(  0.16%)p99.99( 99.84%)
   177. (0.00077) RY*( 1) H  16           s( 99.46%)p 0.01(  0.54%)
                                            0.0039  0.9973  0.0119  0.0716 -0.0099
   178. (0.00008) RY*( 2) H  16           s(  0.00%)p 1.00(100.00%)
   179. (0.00006) RY*( 3) H  16           s(  0.08%)p99.99( 99.92%)
   180. (0.00002) RY*( 4) H  16           s(  0.54%)p99.99( 99.46%)
   181. (0.00145) RY*( 1) H  17           s( 99.78%)p 0.00(  0.22%)
                                            0.0053  0.9989  0.0334  0.0037  0.0324
   182. (0.00007) RY*( 2) H  17           s(  0.04%)p99.99( 99.96%)
   183. (0.00007) RY*( 3) H  17           s(  0.02%)p99.99( 99.98%)
   184. (0.00002) RY*( 4) H  17           s(  0.25%)p99.99( 99.75%)
   185. (0.00091) RY*( 1) H  18           s( 99.75%)p 0.00(  0.25%)
                                            0.0030  0.9988 -0.0408  0.0143  0.0248
   186. (0.00008) RY*( 2) H  18           s(  0.00%)p 1.00(100.00%)
   187. (0.00006) RY*( 3) H  18           s(  0.00%)p 1.00(100.00%)
   188. (0.00002) RY*( 4) H  18           s(  0.34%)p99.99( 99.66%)
   189. (0.00134) RY*( 1) H  19           s( 99.60%)p 0.00(  0.40%)
                                            0.0053  0.9980 -0.0105 -0.0042 -0.0626
   190. (0.00008) RY*( 2) H  19           s(  0.16%)p99.99( 99.84%)
   191. (0.00006) RY*( 3) H  19           s(  0.00%)p 1.00(100.00%)
   192. (0.00002) RY*( 4) H  19           s(  0.34%)p99.99( 99.66%)
   193. (0.00077) RY*( 1) H  20           s( 99.48%)p 0.01(  0.52%)
                                            0.0039  0.9974 -0.0294 -0.0653  0.0073
   194. (0.00008) RY*( 2) H  20           s(  0.00%)p 1.00(100.00%)
   195. (0.00006) RY*( 3) H  20           s(  0.07%)p99.99( 99.93%)
   196. (0.00002) RY*( 4) H  20           s(  0.54%)p99.99( 99.46%)
   197. (0.00136) RY*( 1) H  21           s( 99.73%)p 0.00(  0.27%)
                                            0.0054  0.9986  0.0314 -0.0131  0.0392
   198. (0.00008) RY*( 2) H  21           s(  0.06%)p99.99( 99.94%)
   199. (0.00006) RY*( 3) H  21           s(  0.01%)p99.99( 99.99%)
   200. (0.00002) RY*( 4) H  21           s(  0.30%)p99.99( 99.70%)
   201. (0.00120) RY*( 1) H  22           s( 99.50%)p 0.01(  0.50%)
                                            0.0025  0.9975  0.0304  0.0295 -0.0571
   202. (0.00009) RY*( 2) H  22           s(  0.04%)p99.99( 99.96%)
   203. (0.00005) RY*( 3) H  22           s(  0.48%)p99.99( 99.52%)
   204. (0.00001) RY*( 4) H  22           s(  0.09%)p99.99( 99.91%)
   205. (0.00140) RY*( 1) H  23           s( 98.62%)p 0.01(  1.38%)
                                            0.0057  0.9931  0.1165 -0.0119  0.0071
   206. (0.00007) RY*( 2) H  23           s(  0.76%)p99.99( 99.24%)
   207. (0.00004) RY*( 3) H  23           s(  0.63%)p99.99( 99.37%)
   208. (0.00001) RY*( 4) H  23           s(  0.09%)p99.99( 99.91%)
   209. (0.00041) RY*( 1) H  24           s( 95.72%)p 0.04(  4.28%)
                                            0.0060  0.9783  0.2025  0.0235  0.0355
   210. (0.00010) RY*( 2) H  24           s(  0.00%)p 1.00(100.00%)
   211. (0.00006) RY*( 3) H  24           s(  0.06%)p99.99( 99.94%)
   212. (0.00001) RY*( 4) H  24           s(  4.31%)p22.19( 95.69%)
   213. (0.00081) RY*( 1) H  25           s( 98.62%)p 0.01(  1.38%)
                                            0.0044  0.9931  0.0122  0.0574 -0.1019
   214. (0.00009) RY*( 2) H  25           s(  0.02%)p99.99( 99.98%)
   215. (0.00006) RY*( 3) H  25           s(  0.01%)p 1.00( 99.99%)
   216. (0.00002) RY*( 4) H  25           s(  1.44%)p68.36( 98.56%)
   217. (0.00082) RY*( 1) H  26           s( 98.63%)p 0.01(  1.37%)
                                            0.0044  0.9931 -0.0217  0.0885  0.0736
   218. (0.00009) RY*( 2) H  26           s(  0.02%)p99.99( 99.98%)
   219. (0.00007) RY*( 3) H  26           s(  0.01%)p 1.00( 99.99%)
   220. (0.00002) RY*( 4) H  26           s(  1.43%)p68.88( 98.57%)
   221. (0.00073) RY*( 1) H  27           s( 98.47%)p 0.02(  1.53%)
                                            0.0050  0.9923 -0.0789 -0.0897  0.0322
   222. (0.00010) RY*( 2) H  27           s(  0.24%)p99.99( 99.76%)
   223. (0.00007) RY*( 3) H  27           s(  0.45%)p99.99( 99.55%)
   224. (0.00002) RY*( 4) H  27           s(  0.93%)p99.99( 99.07%)
   225. (0.00045) RY*( 1) H  28           s( 96.78%)p 0.03(  3.22%)
                                            0.0055  0.9838  0.1769 -0.0302 -0.0034
   226. (0.00010) RY*( 2) H  28           s(  0.00%)p 1.00(100.00%)
   227. (0.00007) RY*( 3) H  28           s(  0.00%)p 1.00(100.00%)
   228. (0.00002) RY*( 4) H  28           s(  3.30%)p29.28( 96.70%)
   229. (0.00081) RY*( 1) H  29           s( 98.75%)p 0.01(  1.25%)
                                            0.0042  0.9937  0.0073  0.0214 -0.1093
   230. (0.00009) RY*( 2) H  29           s(  0.01%)p 1.00( 99.99%)
   231. (0.00007) RY*( 3) H  29           s(  0.01%)p99.99( 99.99%)
   232. (0.00002) RY*( 4) H  29           s(  1.31%)p75.53( 98.69%)
   233. (0.00083) RY*( 1) H  30           s( 98.79%)p 0.01(  1.21%)
                                            0.0042  0.9939 -0.0326  0.0561  0.0887
   234. (0.00009) RY*( 2) H  30           s(  0.01%)p 1.00( 99.99%)
   235. (0.00007) RY*( 3) H  30           s(  0.01%)p99.99( 99.99%)
   236. (0.00002) RY*( 4) H  30           s(  1.27%)p77.63( 98.73%)
   237. (0.00044) RY*( 1) H  31           s( 96.79%)p 0.03(  3.21%)
                                            0.0055  0.9838  0.1604 -0.0155  0.0785
   238. (0.00010) RY*( 2) H  31           s(  0.00%)p 1.00(100.00%)
   239. (0.00006) RY*( 3) H  31           s(  0.00%)p 1.00(100.00%)
   240. (0.00002) RY*( 4) H  31           s(  3.30%)p29.33( 96.70%)
   241. (0.00073) RY*( 1) H  32           s( 98.43%)p 0.02(  1.57%)
                                            0.0051  0.9921 -0.0705 -0.1004 -0.0261
   242. (0.00010) RY*( 2) H  32           s(  0.27%)p99.99( 99.73%)
   243. (0.00007) RY*( 3) H  32           s(  0.44%)p99.99( 99.56%)
   244. (0.00002) RY*( 4) H  32           s(  0.95%)p99.99( 99.05%)
   245. (0.17230) BD*( 1) O   1 - C   2  
                ( 26.27%)   0.5126* O   1 s(  0.18%)p99.99( 99.68%)d 0.83(  0.15%)
                                            0.0000 -0.0418  0.0012  0.1945  0.0011
                                           -0.2242 -0.0020 -0.9532 -0.0040  0.0093
                                            0.0087 -0.0322  0.0057  0.0148
                ( 73.73%)  -0.8587* C   2 s(  0.16%)p99.99( 99.32%)d 3.20(  0.52%)
                                            0.0000 -0.0401 -0.0011  0.1686 -0.0052
                                           -0.1251  0.0069 -0.9740  0.0205 -0.0141
                                           -0.0101  0.0650 -0.0078 -0.0239
   246. (0.01164) BD*( 2) O   1 - C   2  
                ( 34.07%)   0.5837* O   1 s( 40.42%)p 1.47( 59.49%)d 0.00(  0.09%)
                                            0.0000 -0.6354  0.0217  0.2023  0.0067
                                           -0.7058 -0.0202  0.2352  0.0053  0.0135
                                           -0.0029  0.0125  0.0212  0.0097
                ( 65.93%)  -0.8120* C   2 s( 35.79%)p 1.79( 63.99%)d 0.01(  0.22%)
                                            0.0002 -0.5982  0.0108 -0.2165 -0.0144
                                            0.7601  0.0508 -0.1105 -0.0133  0.0184
                                           -0.0032  0.0123  0.0353  0.0216
   247. (0.04521) BD*( 1) C   2 - N   3  
                ( 65.98%)   0.8123* C   2 s( 33.00%)p 2.03( 66.82%)d 0.01(  0.18%)
                                           -0.0001  0.5744 -0.0080 -0.7695  0.0010
                                            0.2058  0.0032 -0.1834 -0.0042 -0.0231
                                            0.0153 -0.0049  0.0281 -0.0161
                ( 34.02%)  -0.5833* N   3 s( 34.62%)p 1.89( 65.35%)d 0.00(  0.03%)
                                           -0.0000  0.5882  0.0139  0.7576 -0.0109
                                           -0.2122  0.0015  0.1852 -0.0025 -0.0093
                                            0.0069 -0.0009  0.0137 -0.0032
   248. (0.04512) BD*( 1) C   2 - O   9  
                ( 68.41%)   0.8271* C   2 s( 30.90%)p 2.23( 68.80%)d 0.01(  0.29%)
                                           -0.0002  0.5557  0.0157  0.5736 -0.0020
                                            0.5985  0.0287 -0.0004 -0.0054  0.0462
                                           -0.0023 -0.0011 -0.0119 -0.0253
                ( 31.59%)  -0.5620* O   9 s( 31.03%)p 2.22( 68.90%)d 0.00(  0.07%)
                                            0.0000  0.5568  0.0136 -0.5339 -0.0102
                                           -0.6354 -0.0046  0.0113 -0.0013  0.0197
                                           -0.0016 -0.0022 -0.0113 -0.0125
   249. (0.01670) BD*( 1) N   3 - C   4  
                ( 33.22%)   0.5764* N   3 s( 33.37%)p 2.00( 66.61%)d 0.00(  0.02%)
                                           -0.0002 -0.5777  0.0051  0.1931  0.0083
                                           -0.7780 -0.0110  0.1527 -0.0050  0.0056
                                           -0.0002  0.0020  0.0101  0.0049
                ( 66.78%)  -0.8172* C   4 s( 20.68%)p 3.83( 79.15%)d 0.01(  0.17%)
                                           -0.0001 -0.4543 -0.0200 -0.2627 -0.0226
                                            0.8345  0.0351 -0.1557  0.0066  0.0190
                                           -0.0038  0.0129  0.0291  0.0180
   250. (0.01543) BD*( 1) N   3 - C   8  
                ( 33.28%)   0.5769* N   3 s( 31.92%)p 2.13( 68.06%)d 0.00(  0.02%)
                                           -0.0002 -0.5650  0.0073  0.5996  0.0095
                                            0.5664  0.0050 -0.0102 -0.0076 -0.0120
                                            0.0022  0.0012 -0.0001  0.0055
                ( 66.72%)  -0.8169* C   8 s( 20.63%)p 3.84( 79.20%)d 0.01(  0.17%)
                                           -0.0001 -0.4538 -0.0176 -0.6587 -0.0341
                                           -0.5965 -0.0174  0.0261  0.0144 -0.0360
                                            0.0007  0.0006 -0.0022  0.0205
   251. (0.00929) BD*( 1) C   4 - C   5  
                ( 48.61%)   0.6972* C   4 s( 30.11%)p 2.32( 69.84%)d 0.00(  0.05%)
                                           -0.0002 -0.5487  0.0012  0.5638 -0.0130
                                           -0.2267 -0.0298 -0.5728  0.0004  0.0039
                                            0.0195 -0.0042 -0.0082 -0.0061
                ( 51.39%)  -0.7169* C   5 s( 26.20%)p 2.81( 73.73%)d 0.00(  0.07%)
                                           -0.0002 -0.5118 -0.0069 -0.5863 -0.0175
                                            0.2514 -0.0218  0.5739  0.0129  0.0108
                                            0.0199 -0.0109 -0.0069 -0.0033
   252. (0.01036) BD*( 1) C   4 - H  14  
                ( 37.91%)   0.6157* C   4 s( 23.69%)p 3.22( 76.26%)d 0.00(  0.05%)
                                            0.0002 -0.4866  0.0084  0.3392 -0.0219
                                           -0.0073 -0.0185  0.8042  0.0038 -0.0025
                                           -0.0142 -0.0035 -0.0033 -0.0163
                ( 62.09%)  -0.7880* H  14 s( 99.90%)p 0.00(  0.10%)
                                           -0.9995  0.0015 -0.0110  0.0064 -0.0296
   253. (0.00617) BD*( 1) C   4 - H  15  
                ( 35.86%)   0.5988* C   4 s( 25.51%)p 2.92( 74.46%)d 0.00(  0.04%)
                                            0.0001 -0.5050 -0.0025 -0.7040  0.0186
                                           -0.4982  0.0023 -0.0126  0.0149 -0.0147
                                           -0.0016 -0.0009 -0.0094  0.0087
                ( 64.14%)  -0.8009* H  15 s( 99.89%)p 0.00(  0.11%)
                                           -0.9995  0.0035  0.0248  0.0210 -0.0013
   254. (0.00766) BD*( 1) C   5 - C   6  
                ( 49.09%)   0.7007* C   5 s( 28.07%)p 2.56( 71.89%)d 0.00(  0.04%)
                                           -0.0002 -0.5298  0.0007  0.6555  0.0202
                                            0.5355 -0.0229 -0.0370 -0.0092 -0.0172
                                           -0.0002 -0.0017  0.0009  0.0107
                ( 50.91%)  -0.7135* C   6 s( 27.13%)p 2.68( 72.82%)d 0.00(  0.05%)
                                           -0.0002 -0.5209 -0.0022 -0.6491  0.0149
                                           -0.5521 -0.0283  0.0311 -0.0120 -0.0176
                                            0.0020  0.0013 -0.0066  0.0114
   255. (0.00509) BD*( 1) C   5 - H  16  
                ( 36.68%)   0.6056* C   5 s( 23.53%)p 3.25( 76.44%)d 0.00(  0.04%)
                                            0.0001 -0.4850 -0.0047  0.2765 -0.0059
                                           -0.8040  0.0052  0.2028 -0.0183  0.0083
                                           -0.0024  0.0099  0.0126  0.0061
                ( 63.32%)  -0.7958* H  16 s( 99.91%)p 0.00(  0.09%)
                                           -0.9995  0.0019 -0.0099  0.0287 -0.0042
   256. (0.00818) BD*( 1) C   5 - H  17  
                ( 37.86%)   0.6153* C   5 s( 22.11%)p 3.52( 77.85%)d 0.00(  0.04%)
                                            0.0001 -0.4701  0.0082 -0.3855  0.0097
                                           -0.0490 -0.0249 -0.7917  0.0003  0.0010
                                           -0.0162  0.0009 -0.0048 -0.0123
                ( 62.14%)  -0.7883* H  17 s( 99.91%)p 0.00(  0.09%)
                                           -0.9995  0.0040  0.0108  0.0060  0.0277
   257. (0.00763) BD*( 1) C   6 - C   7  
                ( 50.81%)   0.7128* C   6 s( 27.19%)p 2.68( 72.76%)d 0.00(  0.05%)
                                            0.0002  0.5214  0.0020  0.2666 -0.0267
                                           -0.7978 -0.0126  0.1371  0.0170 -0.0138
                                            0.0017 -0.0044 -0.0124 -0.0110
                ( 49.19%)  -0.7013* C   7 s( 28.00%)p 2.57( 71.96%)d 0.00(  0.04%)
                                            0.0002  0.5292 -0.0008 -0.2804 -0.0287
                                            0.7895 -0.0061 -0.1285  0.0128 -0.0073
                                            0.0008 -0.0086 -0.0146 -0.0087
   258. (0.00558) BD*( 1) C   6 - H  18  
                ( 37.09%)   0.6090* C   6 s( 23.65%)p 3.23( 76.31%)d 0.00(  0.04%)
                                           -0.0001  0.4863  0.0067 -0.5616 -0.0032
                                            0.2372 -0.0017  0.6254 -0.0197 -0.0057
                                           -0.0154  0.0068  0.0054  0.0065
                ( 62.91%)  -0.7932* H  18 s( 99.91%)p 0.00(  0.09%)
                                            0.9995 -0.0015  0.0213 -0.0085 -0.0203
   259. (0.00819) BD*( 1) C   6 - H  19  
                ( 38.36%)   0.6193* C   6 s( 21.90%)p 3.56( 78.06%)d 0.00(  0.04%)
                                           -0.0001  0.4678 -0.0094 -0.4373 -0.0221
                                            0.0286  0.0081 -0.7666  0.0166 -0.0002
                                            0.0139 -0.0002  0.0034  0.0156
                ( 61.64%)  -0.7851* H  19 s( 99.91%)p 0.00(  0.09%)
                                            0.9995 -0.0037  0.0193 -0.0025  0.0230
   260. (0.00903) BD*( 1) C   7 - C   8  
                ( 51.34%)   0.7165* C   7 s( 26.25%)p 2.81( 73.68%)d 0.00(  0.07%)
                                            0.0002  0.5123  0.0070  0.5937  0.0028
                                           -0.2261 -0.0302 -0.5765 -0.0064 -0.0062
                                           -0.0221  0.0057  0.0105  0.0046
                ( 48.66%)  -0.6976* C   8 s( 30.14%)p 2.32( 69.80%)d 0.00(  0.05%)
                                            0.0002  0.5490 -0.0004 -0.5635 -0.0051
                                            0.2316 -0.0314  0.5709  0.0070 -0.0092
                                           -0.0168  0.0107  0.0041  0.0046
   261. (0.00507) BD*( 1) C   7 - H  20  
                ( 36.63%)   0.6052* C   7 s( 23.52%)p 3.25( 76.44%)d 0.00(  0.04%)
                                           -0.0001  0.4849  0.0046 -0.6650  0.0093
                                           -0.5663  0.0052 -0.0325  0.0171  0.0163
                                            0.0027  0.0034  0.0010 -0.0089
                ( 63.37%)  -0.7961* H  20 s( 99.91%)p 0.00(  0.09%)
                                            0.9995 -0.0020  0.0234  0.0197 -0.0018
   262. (0.00809) BD*( 1) C   7 - H  21  
                ( 37.80%)   0.6149* C   7 s( 22.13%)p 3.52( 77.82%)d 0.00(  0.04%)
                                            0.0001 -0.4704  0.0082 -0.3537  0.0210
                                            0.0593  0.0161 -0.8056 -0.0046  0.0006
                                           -0.0158  0.0015 -0.0050 -0.0125
                ( 62.20%)  -0.7886* H  21 s( 99.91%)p 0.00(  0.09%)
                                           -0.9995  0.0040  0.0079 -0.0046  0.0290
   263. (0.01013) BD*( 1) C   8 - H  22  
                ( 37.93%)   0.6159* C   8 s( 23.78%)p 3.20( 76.17%)d 0.00(  0.05%)
                                           -0.0002  0.4876 -0.0073 -0.3449  0.0087
                                           -0.0239 -0.0277 -0.8009  0.0021 -0.0018
                                            0.0128 -0.0031  0.0016  0.0178
                ( 62.07%)  -0.7878* H  22 s( 99.90%)p 0.00(  0.10%)
                                            0.9995 -0.0015  0.0144  0.0067  0.0280
   264. (0.00678) BD*( 1) C   8 - H  23  
                ( 35.75%)   0.5979* C   8 s( 25.43%)p 2.93( 74.53%)d 0.00(  0.04%)
                                           -0.0001  0.5043  0.0019  0.3547 -0.0179
                                           -0.7666  0.0076  0.1766 -0.0165 -0.0151
                                            0.0042 -0.0060 -0.0072 -0.0073
                ( 64.25%)  -0.8016* H  23 s( 99.89%)p 0.00(  0.11%)
                                            0.9994 -0.0041 -0.0106  0.0308 -0.0053
   265. (0.03668) BD*( 1) O   9 - C  10  
                ( 27.03%)   0.5199* O   9 s( 36.90%)p 1.71( 63.06%)d 0.00(  0.04%)
                                           -0.0001 -0.6074  0.0053 -0.7681  0.0069
                                            0.1105 -0.0079 -0.1683  0.0025  0.0132
                                           -0.0078  0.0042 -0.0092  0.0094
                ( 72.97%)  -0.8542* C  10 s( 15.90%)p 5.27( 83.78%)d 0.02(  0.33%)
                                            0.0003 -0.3986 -0.0096  0.8947  0.0130
                                           -0.0565 -0.0254  0.1825  0.0072  0.0074
                                           -0.0194  0.0016 -0.0468  0.0251
   266. (0.01164) BD*( 1) C  10 - C  11  
                ( 47.87%)   0.6919* C  10 s( 27.21%)p 2.67( 72.74%)d 0.00(  0.05%)
                                            0.0000 -0.5216 -0.0103 -0.2996  0.0169
                                           -0.7937  0.0014  0.0859  0.0031 -0.0094
                                            0.0014  0.0045  0.0170  0.0103
                ( 52.13%)  -0.7220* C  11 s( 29.77%)p 2.36( 70.18%)d 0.00(  0.05%)
                                           -0.0007 -0.5456 -0.0029  0.3061  0.0095
                                            0.7755  0.0001 -0.0816  0.0018 -0.0137
                                            0.0012  0.0033  0.0129  0.0110
   267. (0.01392) BD*( 1) C  10 - C  12  
                ( 48.22%)   0.6944* C  10 s( 28.46%)p 2.51( 71.49%)d 0.00(  0.05%)
                                           -0.0001 -0.5335  0.0072 -0.3202 -0.0055
                                            0.5332 -0.0033  0.5727  0.0049  0.0078
                                            0.0089 -0.0168  0.0058 -0.0055
                ( 51.78%)  -0.7196* C  12 s( 29.08%)p 2.44( 70.87%)d 0.00(  0.05%)
                                           -0.0005 -0.5393  0.0007  0.3680  0.0050
                                           -0.5143  0.0005 -0.5556  0.0010  0.0106
                                            0.0115 -0.0154  0.0024 -0.0030
   268. (0.01398) BD*( 1) C  10 - C  13  
                ( 48.27%)   0.6948* C  10 s( 28.42%)p 2.52( 71.53%)d 0.00(  0.05%)
                                           -0.0001 -0.5331  0.0071 -0.0568 -0.0037
                                            0.2855 -0.0050 -0.7940 -0.0051  0.0001
                                           -0.0002  0.0118  0.0024 -0.0185
                ( 51.73%)  -0.7192* C  13 s( 29.11%)p 2.43( 70.84%)d 0.00(  0.05%)
                                           -0.0005 -0.5395  0.0009  0.1088  0.0050
                                           -0.2706  0.0006  0.7895  0.0005  0.0017
                                           -0.0057  0.0114  0.0009 -0.0181
   269. (0.00215) BD*( 1) C  11 - H  24  
                ( 38.03%)   0.6167* C  11 s( 23.56%)p 3.24( 76.40%)d 0.00(  0.04%)
                                            0.0001 -0.4854  0.0012 -0.8583 -0.0015
                                           -0.0195 -0.0228 -0.1624  0.0039  0.0022
                                           -0.0067  0.0004 -0.0163  0.0086
                ( 61.97%)  -0.7872* H  24 s( 99.91%)p 0.00(  0.09%)
                                           -0.9996 -0.0001  0.0287  0.0031  0.0049
   270. (0.00300) BD*( 1) C  11 - H  25  
                ( 38.53%)   0.6207* C  11 s( 23.32%)p 3.29( 76.64%)d 0.00(  0.04%)
                                            0.0001 -0.4829 -0.0008  0.1269 -0.0092
                                           -0.3042 -0.0179  0.8107 -0.0094  0.0019
                                           -0.0057  0.0097  0.0003 -0.0166
                ( 61.47%)  -0.7840* H  25 s( 99.92%)p 0.00(  0.08%)
                                           -0.9996  0.0011 -0.0029  0.0116 -0.0261
   271. (0.00302) BD*( 1) C  11 - H  26  
                ( 38.61%)   0.6214* C  11 s( 23.28%)p 3.29( 76.68%)d 0.00(  0.04%)
                                            0.0001 -0.4825 -0.0008  0.3909 -0.0131
                                           -0.5519 -0.0145 -0.5558  0.0109  0.0099
                                            0.0108 -0.0136  0.0012 -0.0029
                ( 61.39%)  -0.7835* H  26 s( 99.92%)p 0.00(  0.08%)
                                           -0.9996  0.0011 -0.0113  0.0195  0.0176
   272. (0.00384) BD*( 1) C  12 - H  27  
                ( 37.92%)   0.6158* C  12 s( 24.03%)p 3.16( 75.93%)d 0.00(  0.04%)
                                           -0.0001  0.4902  0.0008 -0.3150  0.0160
                                           -0.8095 -0.0046  0.0653 -0.0154  0.0128
                                           -0.0014 -0.0042 -0.0107 -0.0099
                ( 62.08%)  -0.7879* H  27 s( 99.91%)p 0.00(  0.09%)
                                            0.9996 -0.0018  0.0094  0.0278 -0.0019
   273. (0.00255) BD*( 1) C  12 - H  28  
                ( 37.84%)   0.6151* C  12 s( 23.78%)p 3.20( 76.18%)d 0.00(  0.04%)
                                            0.0002 -0.4877 -0.0015 -0.8629 -0.0023
                                            0.0300  0.0148 -0.1261  0.0161 -0.0008
                                           -0.0068 -0.0002 -0.0163  0.0084
                ( 62.16%)  -0.7884* H  28 s( 99.91%)p 0.00(  0.09%)
                                           -0.9996  0.0003  0.0291 -0.0026  0.0022
   274. (0.00296) BD*( 1) C  12 - H  29  
                ( 38.60%)   0.6213* C  12 s( 23.02%)p 3.34( 76.94%)d 0.00(  0.04%)
                                           -0.0001  0.4798  0.0006 -0.1422  0.0124
                                            0.2801 -0.0170 -0.8187 -0.0069 -0.0023
                                            0.0064 -0.0123 -0.0009  0.0146
                ( 61.40%)  -0.7836* H  29 s( 99.92%)p 0.00(  0.08%)
                                            0.9996 -0.0011  0.0028 -0.0079  0.0274
   275. (0.00300) BD*( 1) C  13 - H  30  
                ( 38.70%)   0.6221* C  13 s( 22.98%)p 3.35( 76.98%)d 0.00(  0.04%)
                                           -0.0001  0.4794  0.0006 -0.4087  0.0081
                                            0.5312 -0.0126  0.5657  0.0164 -0.0109
                                           -0.0098  0.0139 -0.0025  0.0000
                ( 61.30%)  -0.7829* H  30 s( 99.92%)p 0.00(  0.08%)
                                            0.9996 -0.0011  0.0118 -0.0166 -0.0201
   276. (0.00256) BD*( 1) C  13 - H  31  
                ( 37.81%)   0.6149* C  13 s( 23.80%)p 3.20( 76.16%)d 0.00(  0.04%)
                                            0.0002 -0.4878 -0.0016 -0.8463  0.0047
                                            0.0149  0.0084 -0.2115 -0.0197 -0.0005
                                           -0.0055 -0.0001 -0.0165  0.0089
                ( 62.19%)  -0.7886* H  31 s( 99.91%)p 0.00(  0.09%)
                                           -0.9996  0.0003  0.0277 -0.0013  0.0093
   277. (0.00386) BD*( 1) C  13 - H  32  
                ( 37.93%)   0.6159* C  13 s( 24.03%)p 3.16( 75.94%)d 0.00(  0.04%)
                                           -0.0001  0.4902  0.0008 -0.3230  0.0093
                                           -0.8023  0.0018  0.1042  0.0205  0.0125
                                           -0.0005 -0.0015 -0.0114 -0.0105
                ( 62.07%)  -0.7878* H  32 s( 99.91%)p 0.00(  0.09%)
                                            0.9996 -0.0017  0.0098  0.0274 -0.0042


 NHO Directionality and "Bond Bending" (deviations from line of nuclear centers)

         [Thresholds for printing:  angular deviation  >  1.0 degree]
                                    hybrid p-character > 25.0%
                                    orbital occupancy  >  0.10e

                                Line of Centers        Hybrid 1              Hybrid 2
                                ---------------  -------------------   ------------------
                NBO               Theta   Phi    Theta   Phi    Dev    Theta   Phi    Dev
 ========================================================================================
     1. BD (   1) O   1 - C   2   102.7  105.2    17.4  130.8  87.0     11.9  144.1  86.7
     2. BD (   2) O   1 - C   2   102.7  105.2   107.7  106.1   5.0     81.6  285.9   4.4
     3. BD (   1) C   2 - N   3   103.4  162.9   103.3  164.8   1.8     76.7  344.2   1.3
     4. BD (   1) C   2 - O   9    91.1   50.7    90.4   47.7   3.2     89.3  229.6   1.2
     5. BD (   1) N   3 - C   4   100.3  106.7   100.3  104.3   2.3     80.7  288.2   1.8
     6. BD (   1) N   3 - C   8    88.6  222.3     --     --    --      92.5   41.5   1.3
     7. BD (   1) C   4 - C   5    47.9  156.4    46.7  155.0   1.5    132.3  339.2   2.1
     8. BD (   1) C   4 - H  14   156.4  173.5   158.5  175.4   2.2      --     --    --
    10. BD (   1) C   5 - C   6    87.7  219.8    86.9  217.2   2.8     91.3   42.5   2.8
    12. BD (   1) C   5 - H  17    26.3    7.1    25.8   11.1   1.9      --     --    --
    13. BD (   1) C   6 - C   7    81.0  289.0    79.7  286.5   2.8     97.8  111.5   2.7
    15. BD (   1) C   6 - H  19   150.0  176.1   148.4  175.4   1.6      --     --    --
    16. BD (   1) C   7 - C   8   132.5  339.5   131.9  336.8   2.1     46.2  160.6   1.6
    18. BD (   1) C   7 - H  21    24.2  350.3    22.8  347.2   1.8      --     --    --
    19. BD (   1) C   8 - H  22   155.0  186.7   156.9  188.7   2.1      --     --    --
    21. BD (   1) O   9 - C  10    78.0  353.2     --     --    --     101.8  174.8   1.6
    22. BD (   1) C  10 - C  11    95.7   68.8    96.0   70.4   1.6      --     --    --
    23. BD (   1) C  10 - C  12   131.7  304.5   132.9  301.6   2.5     48.9  126.0   1.2
    24. BD (   1) C  10 - C  13    20.1  289.3    19.8  282.2   2.5    159.6  112.8   1.2
    25. BD (   1) C  11 - H  24    79.2    0.7    79.6    2.8   2.2      --     --    --
    26. BD (   1) C  11 - H  25   158.3  114.0   156.8  110.1   2.1      --     --    --
    27. BD (   1) C  11 - H  26    50.3  126.1    51.3  123.7   2.1      --     --    --
    28. BD (   1) C  12 - H  27    85.1  248.3    86.7  249.8   2.3      --     --    --
    29. BD (   1) C  12 - H  28    81.5  358.4    82.8  357.0   1.9      --     --    --
    30. BD (   1) C  12 - H  29   158.3  116.8   160.4  116.2   2.1      --     --    --
    31. BD (   1) C  13 - H  30    50.5  127.3    48.4  127.7   2.1      --     --    --
    32. BD (   1) C  13 - H  31    76.3  359.3    74.6  358.4   1.9      --     --    --
    33. BD (   1) C  13 - H  32    83.9  248.0    81.7  248.6   2.3      --     --    --
    47. LP (   1) O   1             --     --     77.3  285.0   --       --     --    --
    48. LP (   2) O   1             --     --     83.0   17.7   --       --     --    --
    49. LP (   1) N   3             --     --    166.0  315.5   --       --     --    --
    50. LP (   1) O   9             --     --    103.4  111.4   --       --     --    --
    51. LP (   2) O   9             --     --    165.3  317.0   --       --     --    --
   245. BD*(   1) O   1 - C   2   102.7  105.2    17.4  130.8  87.0     11.9  144.1  86.7


 Second Order Perturbation Theory Analysis of Fock Matrix in NBO Basis

     Threshold for printing:   0.25 kcal/mol
                                                                              E(2)  E(j)-E(i) F(i,j)
         Donor NBO (i)                     Acceptor NBO (j)                 kcal/mol   a.u.    a.u. 
 ===================================================================================================

 within unit  1
   1. BD (   1) O   1 - C   2        /245. BD*(   1) O   1 - C   2            1.10    0.39    0.029
   2. BD (   2) O   1 - C   2        / 61. RY*(   1) C   2                    0.74    1.69    0.045
   2. BD (   2) O   1 - C   2        /247. BD*(   1) C   2 - N   3            0.75    1.49    0.043
   2. BD (   2) O   1 - C   2        /249. BD*(   1) N   3 - C   4            0.98    1.38    0.047
   2. BD (   2) O   1 - C   2        /265. BD*(   1) O   9 - C  10            0.35    1.35    0.028
   3. BD (   1) C   2 - N   3        / 79. RY*(   1) C   4                    0.53    1.85    0.039
   3. BD (   1) C   2 - N   3        /115. RY*(   1) C   8                    0.57    1.83    0.041
   3. BD (   1) C   2 - N   3        /246. BD*(   2) O   1 - C   2            0.42    1.47    0.032
   3. BD (   1) C   2 - N   3        /249. BD*(   1) N   3 - C   4            0.91    1.19    0.042
   3. BD (   1) C   2 - N   3        /250. BD*(   1) N   3 - C   8            0.85    1.19    0.040
   3. BD (   1) C   2 - N   3        /265. BD*(   1) O   9 - C  10            1.10    1.17    0.046
   4. BD (   1) C   2 - O   9        / 71. RY*(   2) N   3                    0.26    2.15    0.030
   4. BD (   1) C   2 - O   9        /133. RY*(   1) C  10                    1.08    1.72    0.054
   4. BD (   1) C   2 - O   9        /246. BD*(   2) O   1 - C   2            0.28    1.49    0.026
   4. BD (   1) C   2 - O   9        /250. BD*(   1) N   3 - C   8            1.26    1.21    0.050
   4. BD (   1) C   2 - O   9        /265. BD*(   1) O   9 - C  10            0.25    1.19    0.022
   4. BD (   1) C   2 - O   9        /266. BD*(   1) C  10 - C  11            0.32    1.35    0.026
   5. BD (   1) N   3 - C   4        / 64. RY*(   4) C   2                    0.25    2.05    0.029
   5. BD (   1) N   3 - C   4        / 88. RY*(   1) C   5                    0.38    1.79    0.033
   5. BD (   1) N   3 - C   4        /115. RY*(   1) C   8                    0.55    1.73    0.039
   5. BD (   1) N   3 - C   4        /246. BD*(   2) O   1 - C   2            1.78    1.37    0.063
   5. BD (   1) N   3 - C   4        /247. BD*(   1) C   2 - N   3            0.68    1.20    0.037
   5. BD (   1) N   3 - C   4        /250. BD*(   1) N   3 - C   8            0.80    1.09    0.037
   5. BD (   1) N   3 - C   4        /255. BD*(   1) C   5 - H  16            0.54    1.27    0.033
   5. BD (   1) N   3 - C   4        /264. BD*(   1) C   8 - H  23            0.51    1.26    0.032
   6. BD (   1) N   3 - C   8        / 61. RY*(   1) C   2                    0.74    1.39    0.041
   6. BD (   1) N   3 - C   8        / 79. RY*(   1) C   4                    0.58    1.74    0.040
   6. BD (   1) N   3 - C   8        /106. RY*(   1) C   7                    0.39    1.77    0.033
   6. BD (   1) N   3 - C   8        /247. BD*(   1) C   2 - N   3            0.89    1.19    0.042
   6. BD (   1) N   3 - C   8        /248. BD*(   1) C   2 - O   9            1.71    1.15    0.057
   6. BD (   1) N   3 - C   8        /249. BD*(   1) N   3 - C   4            0.77    1.08    0.037
   6. BD (   1) N   3 - C   8        /253. BD*(   1) C   4 - H  15            0.58    1.26    0.034
   6. BD (   1) N   3 - C   8        /261. BD*(   1) C   7 - H  20            0.55    1.26    0.033
   7. BD (   1) C   4 - C   5        / 70. RY*(   1) N   3                    0.47    1.65    0.035
   7. BD (   1) C   4 - C   5        / 97. RY*(   1) C   6                    0.59    1.62    0.039
   7. BD (   1) C   4 - C   5        /247. BD*(   1) C   2 - N   3            0.88    1.03    0.039
   7. BD (   1) C   4 - C   5        /252. BD*(   1) C   4 - H  14            0.26    1.04    0.021
   7. BD (   1) C   4 - C   5        /253. BD*(   1) C   4 - H  15            0.46    1.09    0.028
   7. BD (   1) C   4 - C   5        /254. BD*(   1) C   5 - C   6            0.42    1.02    0.026
   7. BD (   1) C   4 - C   5        /255. BD*(   1) C   5 - H  16            0.26    1.10    0.021
   7. BD (   1) C   4 - C   5        /258. BD*(   1) C   6 - H  18            0.91    1.11    0.040
   8. BD (   1) C   4 - H  14        /247. BD*(   1) C   2 - N   3            1.06    0.93    0.040
   8. BD (   1) C   4 - H  14        /256. BD*(   1) C   5 - H  17            1.42    0.98    0.047
   9. BD (   1) C   4 - H  15        / 89. RY*(   2) C   5                    0.32    1.50    0.028
   9. BD (   1) C   4 - H  15        /250. BD*(   1) N   3 - C   8            1.81    0.81    0.048
   9. BD (   1) C   4 - H  15        /251. BD*(   1) C   4 - C   5            0.35    0.89    0.022
   9. BD (   1) C   4 - H  15        /254. BD*(   1) C   5 - C   6            1.52    0.92    0.047
  10. BD (   1) C   5 - C   6        / 79. RY*(   1) C   4                    0.34    1.54    0.029
  10. BD (   1) C   5 - C   6        /106. RY*(   1) C   7                    0.54    1.57    0.037
  10. BD (   1) C   5 - C   6        /251. BD*(   1) C   4 - C   5            0.36    0.96    0.023
  10. BD (   1) C   5 - C   6        /253. BD*(   1) C   4 - H  15            0.98    1.06    0.041
  10. BD (   1) C   5 - C   6        /255. BD*(   1) C   5 - H  16            0.41    1.06    0.026
  10. BD (   1) C   5 - C   6        /256. BD*(   1) C   5 - H  17            0.28    1.04    0.021
  10. BD (   1) C   5 - C   6        /257. BD*(   1) C   6 - C   7            0.39    0.99    0.025
  10. BD (   1) C   5 - C   6        /258. BD*(   1) C   6 - H  18            0.33    1.07    0.024
  10. BD (   1) C   5 - C   6        /261. BD*(   1) C   7 - H  20            0.98    1.06    0.041
  11. BD (   1) C   5 - H  16        / 98. RY*(   2) C   6                    0.33    1.53    0.028
  11. BD (   1) C   5 - H  16        /249. BD*(   1) N   3 - C   4            2.55    0.77    0.056
  11. BD (   1) C   5 - H  16        /254. BD*(   1) C   5 - C   6            0.25    0.88    0.019
  11. BD (   1) C   5 - H  16        /257. BD*(   1) C   6 - C   7            1.66    0.88    0.048
  12. BD (   1) C   5 - H  17        / 99. RY*(   3) C   6                    0.26    1.16    0.022
  12. BD (   1) C   5 - H  17        /252. BD*(   1) C   4 - H  14            1.65    0.90    0.049
  12. BD (   1) C   5 - H  17        /259. BD*(   1) C   6 - H  19            1.50    0.94    0.047
  13. BD (   1) C   6 - C   7        / 88. RY*(   1) C   5                    0.55    1.58    0.037
  13. BD (   1) C   6 - C   7        /115. RY*(   1) C   8                    0.31    1.52    0.027
  13. BD (   1) C   6 - C   7        /254. BD*(   1) C   5 - C   6            0.39    0.98    0.025
  13. BD (   1) C   6 - C   7        /255. BD*(   1) C   5 - H  16            0.99    1.06    0.041
  13. BD (   1) C   6 - C   7        /258. BD*(   1) C   6 - H  18            0.33    1.07    0.024
  13. BD (   1) C   6 - C   7        /260. BD*(   1) C   7 - C   8            0.36    0.96    0.024
  13. BD (   1) C   6 - C   7        /261. BD*(   1) C   7 - H  20            0.40    1.06    0.026
  13. BD (   1) C   6 - C   7        /262. BD*(   1) C   7 - H  21            0.27    1.04    0.021
  13. BD (   1) C   6 - C   7        /264. BD*(   1) C   8 - H  23            0.99    1.05    0.041
  14. BD (   1) C   6 - H  18        /107. RY*(   2) C   7                    0.26    1.47    0.025
  14. BD (   1) C   6 - H  18        /251. BD*(   1) C   4 - C   5            1.78    0.84    0.049
  14. BD (   1) C   6 - H  18        /260. BD*(   1) C   7 - C   8            1.77    0.84    0.049
  15. BD (   1) C   6 - H  19        /256. BD*(   1) C   5 - H  17            1.61    0.92    0.049
  15. BD (   1) C   6 - H  19        /262. BD*(   1) C   7 - H  21            1.60    0.92    0.049
  16. BD (   1) C   7 - C   8        / 70. RY*(   1) N   3                    0.45    1.65    0.035
  16. BD (   1) C   7 - C   8        / 97. RY*(   1) C   6                    0.59    1.62    0.039
  16. BD (   1) C   7 - C   8        /247. BD*(   1) C   2 - N   3            0.74    1.03    0.036
  16. BD (   1) C   7 - C   8        /257. BD*(   1) C   6 - C   7            0.41    1.02    0.026
  16. BD (   1) C   7 - C   8        /258. BD*(   1) C   6 - H  18            0.91    1.11    0.040
  16. BD (   1) C   7 - C   8        /261. BD*(   1) C   7 - H  20            0.26    1.10    0.022
  16. BD (   1) C   7 - C   8        /263. BD*(   1) C   8 - H  22            0.25    1.05    0.021
  16. BD (   1) C   7 - C   8        /264. BD*(   1) C   8 - H  23            0.46    1.09    0.028
  17. BD (   1) C   7 - H  20        / 98. RY*(   2) C   6                    0.32    1.53    0.028
  17. BD (   1) C   7 - H  20        /250. BD*(   1) N   3 - C   8            2.52    0.77    0.056
  17. BD (   1) C   7 - H  20        /254. BD*(   1) C   5 - C   6            1.67    0.87    0.048
  18. BD (   1) C   7 - H  21        / 99. RY*(   3) C   6                    0.27    1.16    0.022
  18. BD (   1) C   7 - H  21        /259. BD*(   1) C   6 - H  19            1.51    0.94    0.048
  18. BD (   1) C   7 - H  21        /263. BD*(   1) C   8 - H  22            1.65    0.90    0.049
  19. BD (   1) C   8 - H  22        /247. BD*(   1) C   2 - N   3            0.87    0.93    0.037
  19. BD (   1) C   8 - H  22        /262. BD*(   1) C   7 - H  21            1.41    0.98    0.047
  20. BD (   1) C   8 - H  23        /107. RY*(   2) C   7                    0.34    1.51    0.029
  20. BD (   1) C   8 - H  23        /248. BD*(   1) C   2 - O   9            0.33    0.88    0.022
  20. BD (   1) C   8 - H  23        /249. BD*(   1) N   3 - C   4            1.86    0.81    0.049
  20. BD (   1) C   8 - H  23        /257. BD*(   1) C   6 - C   7            1.51    0.91    0.047
  20. BD (   1) C   8 - H  23        /260. BD*(   1) C   7 - C   8            0.34    0.89    0.022
  21. BD (   1) O   9 - C  10        / 61. RY*(   1) C   2                    0.79    1.43    0.043
  21. BD (   1) O   9 - C  10        /247. BD*(   1) C   2 - N   3            1.42    1.23    0.054
  21. BD (   1) O   9 - C  10        /269. BD*(   1) C  11 - H  24            0.72    1.33    0.039
  21. BD (   1) O   9 - C  10        /273. BD*(   1) C  12 - H  28            0.51    1.33    0.033
  21. BD (   1) O   9 - C  10        /276. BD*(   1) C  13 - H  31            0.52    1.33    0.033
  22. BD (   1) C  10 - C  11        /124. RY*(   1) O   9                    0.64    1.89    0.044
  22. BD (   1) C  10 - C  11        /151. RY*(   1) C  12                    0.55    1.38    0.035
  22. BD (   1) C  10 - C  11        /160. RY*(   1) C  13                    0.55    1.38    0.035
  22. BD (   1) C  10 - C  11        /248. BD*(   1) C   2 - O   9            1.48    0.93    0.048
  22. BD (   1) C  10 - C  11        /267. BD*(   1) C  10 - C  12            0.82    0.99    0.036
  22. BD (   1) C  10 - C  11        /268. BD*(   1) C  10 - C  13            0.81    0.99    0.036
  22. BD (   1) C  10 - C  11        /270. BD*(   1) C  11 - H  25            0.27    1.07    0.021
  22. BD (   1) C  10 - C  11        /271. BD*(   1) C  11 - H  26            0.26    1.07    0.021
  22. BD (   1) C  10 - C  11        /272. BD*(   1) C  12 - H  27            0.95    1.08    0.041
  22. BD (   1) C  10 - C  11        /277. BD*(   1) C  13 - H  32            0.95    1.08    0.041
  23. BD (   1) C  10 - C  12        /125. RY*(   2) O   9                    0.32    1.78    0.030
  23. BD (   1) C  10 - C  12        /142. RY*(   1) C  11                    0.52    1.38    0.034
  23. BD (   1) C  10 - C  12        /160. RY*(   1) C  13                    0.49    1.39    0.033
  23. BD (   1) C  10 - C  12        /161. RY*(   2) C  13                    0.26    1.40    0.024
  23. BD (   1) C  10 - C  12        /266. BD*(   1) C  10 - C  11            0.88    1.00    0.037
  23. BD (   1) C  10 - C  12        /268. BD*(   1) C  10 - C  13            0.68    0.99    0.033
  23. BD (   1) C  10 - C  12        /271. BD*(   1) C  11 - H  26            0.93    1.07    0.040
  23. BD (   1) C  10 - C  12        /272. BD*(   1) C  12 - H  27            0.29    1.08    0.022
  23. BD (   1) C  10 - C  12        /273. BD*(   1) C  12 - H  28            0.25    1.07    0.021
  23. BD (   1) C  10 - C  12        /275. BD*(   1) C  13 - H  30            0.87    1.06    0.039
  24. BD (   1) C  10 - C  13        /125. RY*(   2) O   9                    0.32    1.79    0.030
  24. BD (   1) C  10 - C  13        /142. RY*(   1) C  11                    0.52    1.38    0.034
  24. BD (   1) C  10 - C  13        /151. RY*(   1) C  12                    0.49    1.39    0.033
  24. BD (   1) C  10 - C  13        /152. RY*(   2) C  12                    0.26    1.40    0.024
  24. BD (   1) C  10 - C  13        /266. BD*(   1) C  10 - C  11            0.87    1.00    0.037
  24. BD (   1) C  10 - C  13        /267. BD*(   1) C  10 - C  12            0.68    0.99    0.033
  24. BD (   1) C  10 - C  13        /270. BD*(   1) C  11 - H  25            0.93    1.07    0.040
  24. BD (   1) C  10 - C  13        /274. BD*(   1) C  12 - H  29            0.86    1.07    0.038
  24. BD (   1) C  10 - C  13        /276. BD*(   1) C  13 - H  31            0.25    1.07    0.021
  24. BD (   1) C  10 - C  13        /277. BD*(   1) C  13 - H  32            0.29    1.08    0.023
  25. BD (   1) C  11 - H  24        /133. RY*(   1) C  10                    0.47    1.24    0.030
  25. BD (   1) C  11 - H  24        /265. BD*(   1) O   9 - C  10            2.50    0.70    0.054
  26. BD (   1) C  11 - H  25        /265. BD*(   1) O   9 - C  10            0.38    0.70    0.021
  26. BD (   1) C  11 - H  25        /268. BD*(   1) C  10 - C  13            1.78    0.86    0.049
  27. BD (   1) C  11 - H  26        /265. BD*(   1) O   9 - C  10            0.38    0.71    0.021
  27. BD (   1) C  11 - H  26        /267. BD*(   1) C  10 - C  12            1.78    0.86    0.049
  28. BD (   1) C  12 - H  27        /135. RY*(   3) C  10                    0.41    1.24    0.028
  28. BD (   1) C  12 - H  27        /266. BD*(   1) C  10 - C  11            1.72    0.87    0.049
  29. BD (   1) C  12 - H  28        /135. RY*(   3) C  10                    0.50    1.24    0.031
  29. BD (   1) C  12 - H  28        /265. BD*(   1) O   9 - C  10            3.20    0.71    0.061
  30. BD (   1) C  12 - H  29        /133. RY*(   1) C  10                    0.29    1.24    0.024
  30. BD (   1) C  12 - H  29        /265. BD*(   1) O   9 - C  10            0.35    0.71    0.020
  30. BD (   1) C  12 - H  29        /268. BD*(   1) C  10 - C  13            1.87    0.86    0.051
  31. BD (   1) C  13 - H  30        /133. RY*(   1) C  10                    0.29    1.24    0.024
  31. BD (   1) C  13 - H  30        /265. BD*(   1) O   9 - C  10            0.35    0.71    0.020
  31. BD (   1) C  13 - H  30        /267. BD*(   1) C  10 - C  12            1.86    0.86    0.051
  32. BD (   1) C  13 - H  31        /135. RY*(   3) C  10                    0.51    1.24    0.032
  32. BD (   1) C  13 - H  31        /265. BD*(   1) O   9 - C  10            3.19    0.71    0.061
  33. BD (   1) C  13 - H  32        /135. RY*(   3) C  10                    0.39    1.24    0.028
  33. BD (   1) C  13 - H  32        /266. BD*(   1) C  10 - C  11            1.71    0.87    0.049
  34. CR (   1) O   1                / 61. RY*(   1) C   2                    3.18   19.51    0.316
  34. CR (   1) O   1                /247. BD*(   1) C   2 - N   3            0.39   19.31    0.112
  35. CR (   1) C   2                / 76. RY*(   7) N   3                    0.37   11.60    0.083
  35. CR (   1) C   2                /249. BD*(   1) N   3 - C   4            0.67   10.55    0.107
  35. CR (   1) C   2                /250. BD*(   1) N   3 - C   8            0.59   10.55    0.100
  35. CR (   1) C   2                /265. BD*(   1) O   9 - C  10            0.75   10.53    0.114
  36. CR (   1) N   3                / 62. RY*(   2) C   2                    1.02   15.78    0.161
  36. CR (   1) N   3                / 68. RY*(   8) C   2                    0.27   15.62    0.081
  36. CR (   1) N   3                / 80. RY*(   2) C   4                    0.34   15.21    0.090
  36. CR (   1) N   3                / 81. RY*(   3) C   4                    0.62   15.14    0.122
  36. CR (   1) N   3                /116. RY*(   2) C   8                    0.40   15.23    0.098
  36. CR (   1) N   3                /117. RY*(   3) C   8                    0.50   15.20    0.110
  37. CR (   1) C   4                / 90. RY*(   3) C   5                    0.46   10.91    0.089
  37. CR (   1) C   4                /169. RY*(   1) H  14                    0.38   10.51    0.080
  37. CR (   1) C   4                /173. RY*(   1) H  15                    0.46   10.58    0.088
  37. CR (   1) C   4                /247. BD*(   1) C   2 - N   3            0.50   10.54    0.094
  37. CR (   1) C   4                /250. BD*(   1) N   3 - C   8            0.42   10.43    0.084
  38. CR (   1) C   5                / 82. RY*(   4) C   4                    0.40   11.08    0.084
  38. CR (   1) C   5                / 99. RY*(   3) C   6                    0.47   10.76    0.090
  38. CR (   1) C   5                /177. RY*(   1) H  16                    0.37   10.48    0.079
  38. CR (   1) C   5                /181. RY*(   1) H  17                    0.34   10.48    0.076
  39. CR (   1) C   6                / 90. RY*(   3) C   5                    0.28   10.84    0.069
  39. CR (   1) C   6                /108. RY*(   3) C   7                    0.31   10.81    0.073
  39. CR (   1) C   6                /185. RY*(   1) H  18                    0.37   10.46    0.079
  39. CR (   1) C   6                /189. RY*(   1) H  19                    0.33   10.48    0.074
  40. CR (   1) C   7                / 99. RY*(   3) C   6                    0.45   10.75    0.088
  40. CR (   1) C   7                /118. RY*(   4) C   8                    0.41   11.04    0.085
  40. CR (   1) C   7                /193. RY*(   1) H  20                    0.38   10.48    0.079
  40. CR (   1) C   7                /197. RY*(   1) H  21                    0.35   10.48    0.076
  41. CR (   1) C   8                /108. RY*(   3) C   7                    0.49   10.88    0.092
  41. CR (   1) C   8                /201. RY*(   1) H  22                    0.38   10.51    0.080
  41. CR (   1) C   8                /205. RY*(   1) H  23                    0.45   10.55    0.087
  41. CR (   1) C   8                /247. BD*(   1) C   2 - N   3            0.45   10.54    0.089
  41. CR (   1) C   8                /249. BD*(   1) N   3 - C   4            0.44   10.42    0.086
  42. CR (   1) O   9                / 61. RY*(   1) C   2                    0.91   19.58    0.169
  42. CR (   1) O   9                / 62. RY*(   2) C   2                    0.44   20.44    0.120
  42. CR (   1) O   9                / 64. RY*(   4) C   2                    0.26   20.23    0.092
  42. CR (   1) O   9                /133. RY*(   1) C  10                    0.36   19.78    0.106
  42. CR (   1) O   9                /134. RY*(   2) C  10                    1.08   19.88    0.185
  42. CR (   1) O   9                /246. BD*(   2) O   1 - C   2            0.30   19.55    0.098
  43. CR (   1) C  10                /144. RY*(   3) C  11                    0.43   10.89    0.086
  43. CR (   1) C  10                /153. RY*(   3) C  12                    0.30   10.83    0.072
  43. CR (   1) C  10                /162. RY*(   3) C  13                    0.30   10.84    0.072
  43. CR (   1) C  10                /248. BD*(   1) C   2 - O   9            0.52   10.47    0.095
  43. CR (   1) C  10                /265. BD*(   1) O   9 - C  10            0.61   10.38    0.102
  44. CR (   1) C  11                /133. RY*(   1) C  10                    0.74   10.81    0.113
  44. CR (   1) C  11                /140. RY*(   8) C  10                    0.30   11.77    0.076
  44. CR (   1) C  11                /209. RY*(   1) H  24                    0.38   10.58    0.080
  44. CR (   1) C  11                /213. RY*(   1) H  25                    0.34   10.49    0.075
  44. CR (   1) C  11                /217. RY*(   1) H  26                    0.34   10.49    0.075
  45. CR (   1) C  12                /133. RY*(   1) C  10                    0.33   10.81    0.075
  45. CR (   1) C  12                /135. RY*(   3) C  10                    0.78   10.81    0.116
  45. CR (   1) C  12                /221. RY*(   1) H  27                    0.40   10.53    0.081
  45. CR (   1) C  12                /225. RY*(   1) H  28                    0.38   10.54    0.080
  45. CR (   1) C  12                /229. RY*(   1) H  29                    0.33   10.49    0.075
  46. CR (   1) C  13                /133. RY*(   1) C  10                    0.32   10.82    0.075
  46. CR (   1) C  13                /135. RY*(   3) C  10                    0.78   10.81    0.116
  46. CR (   1) C  13                /233. RY*(   1) H  30                    0.33   10.49    0.074
  46. CR (   1) C  13                /237. RY*(   1) H  31                    0.38   10.54    0.080
  46. CR (   1) C  13                /241. RY*(   1) H  32                    0.40   10.53    0.081
  47. LP (   1) O   1                / 61. RY*(   1) C   2                    6.26    1.30    0.114
  47. LP (   1) O   1                /247. BD*(   1) C   2 - N   3            1.21    1.10    0.047
  47. LP (   1) O   1                /248. BD*(   1) C   2 - O   9            0.87    1.05    0.039
  48. LP (   2) O   1                / 62. RY*(   2) C   2                    1.40    1.75    0.065
  48. LP (   2) O   1                / 64. RY*(   4) C   2                    1.17    1.53    0.056
  48. LP (   2) O   1                /247. BD*(   1) C   2 - N   3           12.83    0.69    0.120
  48. LP (   2) O   1                /248. BD*(   1) C   2 - O   9           14.01    0.64    0.122
  48. LP (   2) O   1                /264. BD*(   1) C   8 - H  23            0.34    0.75    0.021
  49. LP (   1) N   3                / 63. RY*(   3) C   2                    0.39    2.30    0.039
  49. LP (   1) N   3                / 65. RY*(   5) C   2                    1.46    1.32    0.058
  49. LP (   1) N   3                / 80. RY*(   2) C   4                    0.52    1.28    0.034
  49. LP (   1) N   3                / 81. RY*(   3) C   4                    0.28    1.21    0.024
  49. LP (   1) N   3                /116. RY*(   2) C   8                    0.45    1.30    0.032
  49. LP (   1) N   3                /117. RY*(   3) C   8                    0.33    1.27    0.027
  49. LP (   1) N   3                /245. BD*(   1) O   1 - C   2           21.29    0.36    0.116
  49. LP (   1) N   3                /251. BD*(   1) C   4 - C   5            1.94    0.75    0.050
  49. LP (   1) N   3                /252. BD*(   1) C   4 - H  14            2.08    0.80    0.054
  49. LP (   1) N   3                /260. BD*(   1) C   7 - C   8            1.90    0.76    0.050
  49. LP (   1) N   3                /263. BD*(   1) C   8 - H  22            2.07    0.80    0.054
  50. LP (   1) O   9                / 61. RY*(   1) C   2                    1.36    1.12    0.050
  50. LP (   1) O   9                / 64. RY*(   4) C   2                    0.51    1.77    0.039
  50. LP (   1) O   9                /133. RY*(   1) C  10                    0.26    1.32    0.023
  50. LP (   1) O   9                /134. RY*(   2) C  10                    1.81    1.43    0.065
  50. LP (   1) O   9                /246. BD*(   2) O   1 - C   2            4.54    1.09    0.089
  50. LP (   1) O   9                /247. BD*(   1) C   2 - N   3            1.11    0.92    0.041
  50. LP (   1) O   9                /249. BD*(   1) N   3 - C   4            0.28    0.81    0.019
  50. LP (   1) O   9                /253. BD*(   1) C   4 - H  15            0.41    0.98    0.025
  50. LP (   1) O   9                /266. BD*(   1) C  10 - C  11            0.52    0.94    0.028
  50. LP (   1) O   9                /267. BD*(   1) C  10 - C  12            0.59    0.94    0.030
  50. LP (   1) O   9                /268. BD*(   1) C  10 - C  13            0.59    0.94    0.030
  50. LP (   1) O   9                /269. BD*(   1) C  11 - H  24            0.39    1.02    0.025
  51. LP (   2) O   9                / 63. RY*(   3) C   2                    0.88    2.24    0.059
  51. LP (   2) O   9                / 67. RY*(   7) C   2                    0.57    1.93    0.044
  51. LP (   2) O   9                /137. RY*(   5) C  10                    0.37    2.36    0.039
  51. LP (   2) O   9                /245. BD*(   1) O   1 - C   2           25.93    0.30    0.116
  51. LP (   2) O   9                /267. BD*(   1) C  10 - C  12            1.88    0.75    0.050
  51. LP (   2) O   9                /268. BD*(   1) C  10 - C  13            1.89    0.75    0.050
 245. BD*(   1) O   1 - C   2        / 53. RY*(   2) O   1                    0.78    1.13    0.090
 245. BD*(   1) O   1 - C   2        / 59. RY*(   8) O   1                    0.29    2.83    0.086
 245. BD*(   1) O   1 - C   2        / 63. RY*(   3) C   2                    1.77    1.94    0.176
 245. BD*(   1) O   1 - C   2        /246. BD*(   2) O   1 - C   2            0.29    0.59    0.039


 Natural Bond Orbitals (Summary):

                                                            Principal Delocalizations
           NBO                        Occupancy    Energy   (geminal,vicinal,remote)
 ====================================================================================
 Molecular unit  1  (C10H19NO2)
     1. BD (   1) O   1 - C   2          0.99837    -0.58080  245(g)
     2. BD (   2) O   1 - C   2          0.99715    -1.25143  249(v),247(g),61(g),265(v)
     3. BD (   1) C   2 - N   3          0.99273    -1.06368  265(v),249(g),250(g),115(v)
                                                    79(v),246(g)
     4. BD (   1) C   2 - O   9          0.99498    -1.08416  250(v),133(v),266(v),246(g)
                                                    71(v),265(g)
     5. BD (   1) N   3 - C   4          0.99197    -0.96371  246(v),250(g),247(g),115(v)
                                                    255(v),264(v),88(v),64(v)
     6. BD (   1) N   3 - C   8          0.99074    -0.95559  248(v),247(g),249(g),61(v)
                                                    253(v),79(v),261(v),106(v)
     7. BD (   1) C   4 - C   5          0.99187    -0.79237  258(v),247(v),97(v),70(v)
                                                    253(g),254(g),255(g),252(g)
     8. BD (   1) C   4 - H  14          0.99138    -0.68932  256(v),247(v)
     9. BD (   1) C   4 - H  15          0.99020    -0.68527  250(v),254(v),251(g),89(v)
    10. BD (   1) C   5 - C   6          0.99077    -0.75442  253(v),261(v),106(v),255(g)
                                                    257(g),251(g),79(v),258(g)
                                                    256(g)
    11. BD (   1) C   5 - H  16          0.98617    -0.64665  249(v),257(v),98(v)
    12. BD (   1) C   5 - H  17          0.98841    -0.64522  252(v),259(v),99(v)
    13. BD (   1) C   6 - C   7          0.99074    -0.75360  255(v),264(v),88(v),261(g)
                                                    254(g),260(g),258(g),115(v)
                                                    262(g)
    14. BD (   1) C   6 - H  18          0.98843    -0.63453  251(v),260(v),107(v)
    15. BD (   1) C   6 - H  19          0.98881    -0.63102  256(v),262(v)
    16. BD (   1) C   7 - C   8          0.99205    -0.79112  258(v),247(v),97(v),264(g)
                                                    70(v),257(g),261(g),263(g)
    17. BD (   1) C   7 - H  20          0.98619    -0.64474  250(v),254(v),98(v)
    18. BD (   1) C   7 - H  21          0.98841    -0.64353  263(v),259(v),99(v)
    19. BD (   1) C   8 - H  22          0.99161    -0.68780  262(v),247(v)
    20. BD (   1) C   8 - H  23          0.99006    -0.68110  249(v),257(v),248(r),260(g)
                                                    107(v)
    21. BD (   1) O   9 - C  10          0.99158    -0.99114  247(v),61(v),269(v),276(v)
                                                    273(v)
    22. BD (   1) C  10 - C  11          0.98643    -0.73220  248(v),277(v),272(v),267(g)
                                                    268(g),124(v),151(v),160(v)
                                                    270(g),271(g)
    23. BD (   1) C  10 - C  12          0.98801    -0.73604  271(v),266(g),275(v),268(g)
                                                    142(v),160(v),125(v),272(g)
                                                    161(v)
    24. BD (   1) C  10 - C  13          0.98806    -0.73637  270(v),266(g),274(v),267(g)
                                                    142(v),151(v),125(v),277(g)
                                                    152(v),276(g)
    25. BD (   1) C  11 - H  24          0.98950    -0.60146  265(v),133(v)
    26. BD (   1) C  11 - H  25          0.99307    -0.60124  268(v),265(v)
    27. BD (   1) C  11 - H  26          0.99308    -0.60162  267(v),265(v)
    28. BD (   1) C  12 - H  27          0.99316    -0.60415  266(v),135(v)
    29. BD (   1) C  12 - H  28          0.98810    -0.60230  265(v),135(v)
    30. BD (   1) C  12 - H  29          0.99268    -0.60209  268(v),265(v),133(v)
    31. BD (   1) C  13 - H  30          0.99274    -0.60350  267(v),265(v),133(v)
    32. BD (   1) C  13 - H  31          0.98814    -0.60302  265(v),135(v)
    33. BD (   1) C  13 - H  32          0.99319    -0.60508  266(v),135(v)
    34. CR (   1) O   1                  0.99986   -19.07114  61(v),247(v)
    35. CR (   1) C   2                  0.99964   -10.42294  265(v),249(v),250(v),76(v)
    36. CR (   1) N   3                  0.99956   -14.47798  62(v),81(v),117(v),116(v)
                                                    80(v),68(v)
    37. CR (   1) C   4                  0.99954   -10.29950  247(v),90(v),173(v),250(v)
                                                    169(v)
    38. CR (   1) C   5                  0.99955   -10.24331  99(v),82(v),177(v),181(v)
    39. CR (   1) C   6                  0.99955   -10.22493  185(v),189(v),108(v),90(v)
    40. CR (   1) C   7                  0.99955   -10.24165  99(v),118(v),193(v),197(v)
    41. CR (   1) C   8                  0.99955   -10.29683  108(v),247(v),249(v),205(v)
                                                    201(v)
    42. CR (   1) O   9                  0.99981   -19.13846  134(v),61(v),62(v),133(v)
                                                    246(v),64(v)
    43. CR (   1) C  10                  0.99939   -10.27196  265(g),248(v),144(v),153(v)
                                                    162(v)
    44. CR (   1) C  11                  0.99956   -10.17645  133(v),209(v),213(v),217(v)
                                                    140(v)
    45. CR (   1) C  12                  0.99956   -10.17737  135(v),221(v),225(v),229(v)
                                                    133(v)
    46. CR (   1) C  13                  0.99956   -10.17818  135(v),241(v),237(v),233(v)
                                                    133(v)
    47. LP (   1) O   1                  0.98718    -0.85739  61(v),247(v),248(v)
    48. LP (   2) O   1                  0.92016    -0.44659  248(v),247(v),62(v),64(v)
                                                    264(r)
    49. LP (   1) N   3                  0.90884    -0.54842  245(v),252(v),263(v),251(v)
                                                    260(v),65(v),80(v),116(v)
                                                    63(v),117(v),81(v)
    50. LP (   1) O   9                  0.97601    -0.68172  246(v),134(v),61(v),247(v)
                                                    267(v),268(v),64(v),266(v)
                                                    253(r),269(r),249(r),133(v)
    51. LP (   2) O   9                  0.89206    -0.49073  245(v),268(v),267(v),63(v)
                                                    67(v),137(v)
    52. RY*(   1) O   1                  0.00045     1.08421   
    53. RY*(   2) O   1                  0.00038     0.94192   
    54. RY*(   3) O   1                  0.00012     1.50122   
    55. RY*(   4) O   1                  0.00006     0.97205   
    56. RY*(   5) O   1                  0.00001     2.73617   
    57. RY*(   6) O   1                  0.00001     2.50145   
    58. RY*(   7) O   1                  0.00001     2.95369   
    59. RY*(   8) O   1                  0.00000     2.64326   
    60. RY*(   9) O   1                  0.00000     2.65680   
    61. RY*(   1) C   2                  0.01161     0.43926   
    62. RY*(   2) C   2                  0.00517     1.30613   
    63. RY*(   3) C   2                  0.00350     1.75146   
    64. RY*(   4) C   2                  0.00232     1.08799   
    65. RY*(   5) C   2                  0.00223     0.77382   
    66. RY*(   6) C   2                  0.00104     1.62040   
    67. RY*(   7) C   2                  0.00080     1.44392   
    68. RY*(   8) C   2                  0.00055     1.14308   
    69. RY*(   9) C   2                  0.00001     1.92644   
    70. RY*(   1) N   3                  0.00203     0.85928   
    71. RY*(   2) N   3                  0.00105     1.06268   
    72. RY*(   3) N   3                  0.00070     1.02752   
    73. RY*(   4) N   3                  0.00038     2.42221   
    74. RY*(   5) N   3                  0.00024     2.08625   
    75. RY*(   6) N   3                  0.00018     1.96179   
    76. RY*(   7) N   3                  0.00019     1.17567   
    77. RY*(   8) N   3                  0.00018     2.32220   
    78. RY*(   9) N   3                  0.00002     2.30458   
    79. RY*(   1) C   4                  0.00302     0.78553   
    80. RY*(   2) C   4                  0.00145     0.72748   
    81. RY*(   3) C   4                  0.00081     0.66453   
    82. RY*(   4) C   4                  0.00046     0.84055   
    83. RY*(   5) C   4                  0.00022     1.84172   
    84. RY*(   6) C   4                  0.00016     1.81795   
    85. RY*(   7) C   4                  0.00008     1.64172   
    86. RY*(   8) C   4                  0.00003     2.13275   
    87. RY*(   9) C   4                  0.00001     1.92772   
    88. RY*(   1) C   5                  0.00229     0.82244   
    89. RY*(   2) C   5                  0.00089     0.81044   
    90. RY*(   3) C   5                  0.00064     0.61346   
    91. RY*(   4) C   5                  0.00023     0.83827   
    92. RY*(   5) C   5                  0.00013     1.81445   
    93. RY*(   6) C   5                  0.00006     1.92680   
    94. RY*(   7) C   5                  0.00003     1.85556   
    95. RY*(   8) C   5                  0.00001     1.97420   
    96. RY*(   9) C   5                  0.00001     1.92088   
    97. RY*(   1) C   6                  0.00251     0.83065   
    98. RY*(   2) C   6                  0.00086     0.88336   
    99. RY*(   3) C   6                  0.00071     0.51274   
   100. RY*(   4) C   6                  0.00017     0.89460   
   101. RY*(   5) C   6                  0.00013     1.80829   
   102. RY*(   6) C   6                  0.00006     2.06930   
   103. RY*(   7) C   6                  0.00001     2.06322   
   104. RY*(   8) C   6                  0.00001     1.58348   
   105. RY*(   9) C   6                  0.00001     2.04030   
   106. RY*(   1) C   7                  0.00231     0.81847   
   107. RY*(   2) C   7                  0.00088     0.83221   
   108. RY*(   3) C   7                  0.00064     0.58332   
   109. RY*(   4) C   7                  0.00023     0.85217   
   110. RY*(   5) C   7                  0.00013     1.81771   
   111. RY*(   6) C   7                  0.00006     1.94664   
   112. RY*(   7) C   7                  0.00002     1.89832   
   113. RY*(   8) C   7                  0.00002     2.00807   
   114. RY*(   9) C   7                  0.00000     1.83190   
   115. RY*(   1) C   8                  0.00316     0.76833   
   116. RY*(   2) C   8                  0.00149     0.74757   
   117. RY*(   3) C   8                  0.00086     0.72161   
   118. RY*(   4) C   8                  0.00044     0.79843   
   119. RY*(   5) C   8                  0.00022     1.83865   
   120. RY*(   6) C   8                  0.00016     1.84567   
   121. RY*(   7) C   8                  0.00007     1.63433   
   122. RY*(   8) C   8                  0.00003     2.11818   
   123. RY*(   9) C   8                  0.00001     1.93843   
   124. RY*(   1) O   9                  0.00147     1.16111   
   125. RY*(   2) O   9                  0.00111     1.04877   
   126. RY*(   3) O   9                  0.00055     1.58100   
   127. RY*(   4) O   9                  0.00040     1.55871   
   128. RY*(   5) O   9                  0.00005     2.69191   
   129. RY*(   6) O   9                  0.00005     2.54189   
   130. RY*(   7) O   9                  0.00002     2.69469   
   131. RY*(   8) O   9                  0.00001     2.52105   
   132. RY*(   9) O   9                  0.00001     2.63281   
   133. RY*(   1) C  10                  0.00309     0.63690   
   134. RY*(   2) C  10                  0.00221     0.74345   
   135. RY*(   3) C  10                  0.00187     0.63313   
   136. RY*(   4) C  10                  0.00060     2.16699   
   137. RY*(   5) C  10                  0.00053     1.86664   
   138. RY*(   6) C  10                  0.00041     1.82479   
   139. RY*(   7) C  10                  0.00036     2.03149   
   140. RY*(   8) C  10                  0.00029     1.59251   
   141. RY*(   9) C  10                  0.00021     1.24575   
   142. RY*(   1) C  11                  0.00207     0.64784   
   143. RY*(   2) C  11                  0.00150     0.60871   
   144. RY*(   3) C  11                  0.00067     0.61763   
   145. RY*(   4) C  11                  0.00012     0.70493   
   146. RY*(   5) C  11                  0.00002     2.05183   
   147. RY*(   6) C  11                  0.00001     2.04735   
   148. RY*(   7) C  11                  0.00000     2.09910   
   149. RY*(   8) C  11                  0.00000     2.03260   
   150. RY*(   9) C  11                  0.00001     2.17730   
   151. RY*(   1) C  12                  0.00206     0.64944   
   152. RY*(   2) C  12                  0.00121     0.66464   
   153. RY*(   3) C  12                  0.00057     0.56296   
   154. RY*(   4) C  12                  0.00009     0.77586   
   155. RY*(   5) C  12                  0.00001     2.08441   
   156. RY*(   6) C  12                  0.00002     2.09207   
   157. RY*(   7) C  12                  0.00001     2.03251   
   158. RY*(   8) C  12                  0.00000     2.05701   
   159. RY*(   9) C  12                  0.00001     2.10129   
   160. RY*(   1) C  13                  0.00205     0.64966   
   161. RY*(   2) C  13                  0.00121     0.66503   
   162. RY*(   3) C  13                  0.00054     0.56429   
   163. RY*(   4) C  13                  0.00009     0.77817   
   164. RY*(   5) C  13                  0.00003     1.94052   
   165. RY*(   6) C  13                  0.00000     2.15626   
   166. RY*(   7) C  13                  0.00001     2.06305   
   167. RY*(   8) C  13                  0.00000     2.09829   
   168. RY*(   9) C  13                  0.00001     2.09763   
   169. RY*(   1) H  14                  0.00125     0.20739   
   170. RY*(   2) H  14                  0.00009     1.75597   
   171. RY*(   3) H  14                  0.00005     1.65854   
   172. RY*(   4) H  14                  0.00001     2.02577   
   173. RY*(   1) H  15                  0.00131     0.28094   
   174. RY*(   2) H  15                  0.00007     1.76735   
   175. RY*(   3) H  15                  0.00004     1.68406   
   176. RY*(   4) H  15                  0.00001     1.99283   
   177. RY*(   1) H  16                  0.00077     0.23206   
   178. RY*(   2) H  16                  0.00008     1.71867   
   179. RY*(   3) H  16                  0.00006     1.64576   
   180. RY*(   4) H  16                  0.00002     2.14865   
   181. RY*(   1) H  17                  0.00145     0.23651   
   182. RY*(   2) H  17                  0.00007     1.62533   
   183. RY*(   3) H  17                  0.00007     1.75700   
   184. RY*(   4) H  17                  0.00002     2.14124   
   185. RY*(   1) H  18                  0.00091     0.23107   
   186. RY*(   2) H  18                  0.00008     1.71435   
   187. RY*(   3) H  18                  0.00006     1.65453   
   188. RY*(   4) H  18                  0.00002     2.17405   
   189. RY*(   1) H  19                  0.00134     0.25328   
   190. RY*(   2) H  19                  0.00008     1.75236   
   191. RY*(   3) H  19                  0.00006     1.62221   
   192. RY*(   4) H  19                  0.00002     2.15065   
   193. RY*(   1) H  20                  0.00077     0.23392   
   194. RY*(   2) H  20                  0.00008     1.72362   
   195. RY*(   3) H  20                  0.00006     1.64745   
   196. RY*(   4) H  20                  0.00002     2.15093   
   197. RY*(   1) H  21                  0.00136     0.24054   
   198. RY*(   2) H  21                  0.00008     1.75730   
   199. RY*(   3) H  21                  0.00006     1.62973   
   200. RY*(   4) H  21                  0.00002     2.14179   
   201. RY*(   1) H  22                  0.00120     0.20903   
   202. RY*(   2) H  22                  0.00009     1.75459   
   203. RY*(   3) H  22                  0.00005     1.66868   
   204. RY*(   4) H  22                  0.00001     2.02648   
   205. RY*(   1) H  23                  0.00140     0.25313   
   206. RY*(   2) H  23                  0.00007     1.76805   
   207. RY*(   3) H  23                  0.00004     1.65599   
   208. RY*(   4) H  23                  0.00001     2.01096   
   209. RY*(   1) H  24                  0.00041     0.39885   
   210. RY*(   2) H  24                  0.00010     1.70072   
   211. RY*(   3) H  24                  0.00006     1.67277   
   212. RY*(   4) H  24                  0.00001     2.11118   
   213. RY*(   1) H  25                  0.00081     0.31770   
   214. RY*(   2) H  25                  0.00009     1.69665   
   215. RY*(   3) H  25                  0.00006     1.71587   
   216. RY*(   4) H  25                  0.00002     2.16391   
   217. RY*(   1) H  26                  0.00082     0.31680   
   218. RY*(   2) H  26                  0.00009     1.69601   
   219. RY*(   3) H  26                  0.00007     1.71497   
   220. RY*(   4) H  26                  0.00002     2.16394   
   221. RY*(   1) H  27                  0.00073     0.34838   
   222. RY*(   2) H  27                  0.00010     1.69938   
   223. RY*(   3) H  27                  0.00007     1.70340   
   224. RY*(   4) H  27                  0.00002     2.17397   
   225. RY*(   1) H  28                  0.00045     0.36710   
   226. RY*(   2) H  28                  0.00010     1.70549   
   227. RY*(   3) H  28                  0.00007     1.68116   
   228. RY*(   4) H  28                  0.00002     2.12950   
   229. RY*(   1) H  29                  0.00081     0.31035   
   230. RY*(   2) H  29                  0.00009     1.70319   
   231. RY*(   3) H  29                  0.00007     1.71494   
   232. RY*(   4) H  29                  0.00002     2.15563   
   233. RY*(   1) H  30                  0.00083     0.30805   
   234. RY*(   2) H  30                  0.00009     1.70088   
   235. RY*(   3) H  30                  0.00007     1.71203   
   236. RY*(   4) H  30                  0.00002     2.15548   
   237. RY*(   1) H  31                  0.00044     0.36593   
   238. RY*(   2) H  31                  0.00010     1.70496   
   239. RY*(   3) H  31                  0.00006     1.68150   
   240. RY*(   4) H  31                  0.00002     2.12847   
   241. RY*(   1) H  32                  0.00073     0.34841   
   242. RY*(   2) H  32                  0.00010     1.69823   
   243. RY*(   3) H  32                  0.00007     1.70085   
   244. RY*(   4) H  32                  0.00002     2.17423   
   245. BD*(   1) O   1 - C   2          0.17230    -0.18701  63(g),53(g),59(g),246(g)
   246. BD*(   2) O   1 - C   2          0.01164     0.40663   
   247. BD*(   1) C   2 - N   3          0.04521     0.23853   
   248. BD*(   1) C   2 - O   9          0.04512     0.19556   
   249. BD*(   1) N   3 - C   4          0.01670     0.12523   
   250. BD*(   1) N   3 - C   8          0.01543     0.12593   
   251. BD*(   1) C   4 - C   5          0.00929     0.20410   
   252. BD*(   1) C   4 - H  14          0.01036     0.25122   
   253. BD*(   1) C   4 - H  15          0.00617     0.30071   
   254. BD*(   1) C   5 - C   6          0.00766     0.22992   
   255. BD*(   1) C   5 - H  16          0.00509     0.30325   
   256. BD*(   1) C   5 - H  17          0.00818     0.28787   
   257. BD*(   1) C   6 - C   7          0.00763     0.23063   
   258. BD*(   1) C   6 - H  18          0.00558     0.31578   
   259. BD*(   1) C   6 - H  19          0.00819     0.29445   
   260. BD*(   1) C   7 - C   8          0.00903     0.20694   
   261. BD*(   1) C   7 - H  20          0.00507     0.30550   
   262. BD*(   1) C   7 - H  21          0.00809     0.29008   
   263. BD*(   1) C   8 - H  22          0.01013     0.25409   
   264. BD*(   1) C   8 - H  23          0.00678     0.30046   
   265. BD*(   1) O   9 - C  10          0.03668     0.10345   
   266. BD*(   1) C  10 - C  11          0.01164     0.26144   
   267. BD*(   1) C  10 - C  12          0.01392     0.25699   
   268. BD*(   1) C  10 - C  13          0.01398     0.25640   
   269. BD*(   1) C  11 - H  24          0.00215     0.33760   
   270. BD*(   1) C  11 - H  25          0.00300     0.33462   
   271. BD*(   1) C  11 - H  26          0.00302     0.33354   
   272. BD*(   1) C  12 - H  27          0.00384     0.34853   
   273. BD*(   1) C  12 - H  28          0.00255     0.33493   
   274. BD*(   1) C  12 - H  29          0.00296     0.33023   
   275. BD*(   1) C  13 - H  30          0.00300     0.32790   
   276. BD*(   1) C  13 - H  31          0.00256     0.33441   
   277. BD*(   1) C  13 - H  32          0.00386     0.34745   
       -------------------------------
              Total Lewis   50.37775  ( 98.7799%)
        Valence non-Lewis    0.51681  (  1.0133%)
        Rydberg non-Lewis    0.10545  (  0.2068%)
       -------------------------------
            Total unit  1   51.00000  (100.0000%)
           Charge unit  1    0.00000


 ***************************************************
 *******         Beta  spin orbitals         *******
 ***************************************************


 NATURAL POPULATIONS:  Natural atomic orbital occupancies 
                                                          
   NAO  Atom  No  lang   Type(AO)    Occupancy      Energy
 ----------------------------------------------------------
     1    O    1  S      Cor( 1S)     0.99986     -19.06547
     2    O    1  S      Val( 2S)     0.85210      -1.04040
     3    O    1  S      Ryd( 3S)     0.00059       1.38401
     4    O    1  px     Val( 2p)     0.89608      -0.44176
     5    O    1  px     Ryd( 3p)     0.00061       1.05533
     6    O    1  py     Val( 2p)     0.79653      -0.48211
     7    O    1  py     Ryd( 3p)     0.00036       0.93988
     8    O    1  pz     Val( 2p)     0.61602      -0.40853
     9    O    1  pz     Ryd( 3p)     0.00041       0.93445
    10    O    1  dxy    Ryd( 3d)     0.00077       2.84930
    11    O    1  dxz    Ryd( 3d)     0.00013       2.51664
    12    O    1  dyz    Ryd( 3d)     0.00079       2.74325
    13    O    1  dx2y2  Ryd( 3d)     0.00066       2.98181
    14    O    1  dz2    Ryd( 3d)     0.00027       2.67270

    15    C    2  S      Cor( 1S)     0.99964     -10.42420
    16    C    2  S      Val( 2S)     0.33622      -0.28813
    17    C    2  S      Ryd( 3S)     0.00166       0.24545
    18    C    2  px     Val( 2p)     0.38862      -0.20116
    19    C    2  px     Ryd( 3p)     0.00372       0.59985
    20    C    2  py     Val( 2p)     0.36039      -0.17689
    21    C    2  py     Ryd( 3p)     0.01177       0.42689
    22    C    2  pz     Val( 2p)     0.44785      -0.32905
    23    C    2  pz     Ryd( 3p)     0.00212       0.36376
    24    C    2  dxy    Ryd( 3d)     0.00256       2.22176
    25    C    2  dxz    Ryd( 3d)     0.00056       1.73961
    26    C    2  dyz    Ryd( 3d)     0.00208       1.82096
    27    C    2  dx2y2  Ryd( 3d)     0.00191       2.21714
    28    C    2  dz2    Ryd( 3d)     0.00055       1.89741

    29    N    3  S      Cor( 1S)     0.99954     -14.46457
    30    N    3  S      Val( 2S)     0.60525      -0.71959
    31    N    3  S      Ryd( 3S)     0.00095       0.96224
    32    N    3  px     Val( 2p)     0.66125      -0.49062
    33    N    3  px     Ryd( 3p)     0.00052       1.05884
    34    N    3  py     Val( 2p)     0.66380      -0.47784
    35    N    3  py     Ryd( 3p)     0.00101       1.11437
    36    N    3  pz     Val( 2p)     0.34825      -0.41023
    37    N    3  pz     Ryd( 3p)     0.00057       0.81328
    38    N    3  dxy    Ryd( 3d)     0.00040       2.50597
    39    N    3  dxz    Ryd( 3d)     0.00030       2.15208
    40    N    3  dyz    Ryd( 3d)     0.00027       2.10595
    41    N    3  dx2y2  Ryd( 3d)     0.00049       2.48574
    42    N    3  dz2    Ryd( 3d)     0.00040       2.29187

    43    C    4  S      Cor( 1S)     0.99955     -10.29948
    44    C    4  S      Val( 2S)     0.50954      -0.40943
    45    C    4  S      Ryd( 3S)     0.00078       0.75912
    46    C    4  px     Val( 2p)     0.59583      -0.28661
    47    C    4  px     Ryd( 3p)     0.00323       0.58005
    48    C    4  py     Val( 2p)     0.43735      -0.25322
    49    C    4  py     Ryd( 3p)     0.00173       0.40991
    50    C    4  pz     Val( 2p)     0.56713      -0.28211
    51    C    4  pz     Ryd( 3p)     0.00095       0.42508
    52    C    4  dxy    Ryd( 3d)     0.00046       2.15745
    53    C    4  dxz    Ryd( 3d)     0.00024       2.06727
    54    C    4  dyz    Ryd( 3d)     0.00023       1.85036
    55    C    4  dx2y2  Ryd( 3d)     0.00055       2.00826
    56    C    4  dz2    Ryd( 3d)     0.00052       2.15880

    57    C    5  S      Cor( 1S)     0.99954     -10.24235
    58    C    5  S      Val( 2S)     0.51394      -0.38601
    59    C    5  S      Ryd( 3S)     0.00045       0.79485
    60    C    5  px     Val( 2p)     0.51542      -0.24133
    61    C    5  px     Ryd( 3p)     0.00135       0.46922
    62    C    5  py     Val( 2p)     0.59267      -0.24946
    63    C    5  py     Ryd( 3p)     0.00212       0.51771
    64    C    5  pz     Val( 2p)     0.56164      -0.24472
    65    C    5  pz     Ryd( 3p)     0.00126       0.49038
    66    C    5  dxy    Ryd( 3d)     0.00030       2.09833
    67    C    5  dxz    Ryd( 3d)     0.00043       2.13115
    68    C    5  dyz    Ryd( 3d)     0.00018       1.93865
    69    C    5  dx2y2  Ryd( 3d)     0.00031       2.03420
    70    C    5  dz2    Ryd( 3d)     0.00031       2.14138

    71    C    6  S      Cor( 1S)     0.99955     -10.22515
    72    C    6  S      Val( 2S)     0.51050      -0.37000
    73    C    6  S      Ryd( 3S)     0.00040       0.79545
    74    C    6  px     Val( 2p)     0.56348      -0.23164
    75    C    6  px     Ryd( 3p)     0.00142       0.45675
    76    C    6  py     Val( 2p)     0.51772      -0.22909
    77    C    6  py     Ryd( 3p)     0.00116       0.43525
    78    C    6  pz     Val( 2p)     0.62025      -0.23934
    79    C    6  pz     Ryd( 3p)     0.00217       0.62425
    80    C    6  dxy    Ryd( 3d)     0.00037       2.08633
    81    C    6  dxz    Ryd( 3d)     0.00037       2.27942
    82    C    6  dyz    Ryd( 3d)     0.00018       1.91514
    83    C    6  dx2y2  Ryd( 3d)     0.00028       2.00283
    84    C    6  dz2    Ryd( 3d)     0.00033       2.10773

    85    C    7  S      Cor( 1S)     0.99954     -10.24070
    86    C    7  S      Val( 2S)     0.51393      -0.38437
    87    C    7  S      Ryd( 3S)     0.00044       0.79526
    88    C    7  px     Val( 2p)     0.55259      -0.24512
    89    C    7  px     Ryd( 3p)     0.00213       0.56353
    90    C    7  py     Val( 2p)     0.55900      -0.24360
    91    C    7  py     Ryd( 3p)     0.00156       0.45526
    92    C    7  pz     Val( 2p)     0.55852      -0.24199
    93    C    7  pz     Ryd( 3p)     0.00109       0.46225
    94    C    7  dxy    Ryd( 3d)     0.00038       2.17103
    95    C    7  dxz    Ryd( 3d)     0.00038       2.11634
    96    C    7  dyz    Ryd( 3d)     0.00019       1.89976
    97    C    7  dx2y2  Ryd( 3d)     0.00024       1.97635
    98    C    7  dz2    Ryd( 3d)     0.00035       2.18847

    99    C    8  S      Cor( 1S)     0.99955     -10.29681
   100    C    8  S      Val( 2S)     0.51001      -0.40775
   101    C    8  S      Ryd( 3S)     0.00081       0.76706
   102    C    8  px     Val( 2p)     0.48570      -0.26532
   103    C    8  px     Ryd( 3p)     0.00244       0.46686
   104    C    8  py     Val( 2p)     0.53785      -0.26876
   105    C    8  py     Ryd( 3p)     0.00240       0.49895
   106    C    8  pz     Val( 2p)     0.57440      -0.28162
   107    C    8  pz     Ryd( 3p)     0.00114       0.45284
   108    C    8  dxy    Ryd( 3d)     0.00080       2.11157
   109    C    8  dxz    Ryd( 3d)     0.00016       2.07642
   110    C    8  dyz    Ryd( 3d)     0.00025       1.88503
   111    C    8  dx2y2  Ryd( 3d)     0.00024       2.05084
   112    C    8  dz2    Ryd( 3d)     0.00057       2.13820

   113    O    9  S      Cor( 1S)     0.99981     -19.13695
   114    O    9  S      Val( 2S)     0.79710      -1.02247
   115    O    9  S      Ryd( 3S)     0.00108       1.40386
   116    O    9  px     Val( 2p)     0.74958      -0.50276
   117    O    9  px     Ryd( 3p)     0.00068       1.33315
   118    O    9  py     Val( 2p)     0.85393      -0.50801
   119    O    9  py     Ryd( 3p)     0.00088       1.14499
   120    O    9  pz     Val( 2p)     0.86313      -0.48471
   121    O    9  pz     Ryd( 3p)     0.00114       1.00874
   122    O    9  dxy    Ryd( 3d)     0.00062       2.90143
   123    O    9  dxz    Ryd( 3d)     0.00016       2.60120
   124    O    9  dyz    Ryd( 3d)     0.00048       2.52823
   125    O    9  dx2y2  Ryd( 3d)     0.00042       2.82125
   126    O    9  dz2    Ryd( 3d)     0.00028       2.70435

   127    C   10  S      Cor( 1S)     0.99939     -10.27181
   128    C   10  S      Val( 2S)     0.43870      -0.32100
   129    C   10  S      Ryd( 3S)     0.00063       0.75193
   130    C   10  px     Val( 2p)     0.33443      -0.19789
   131    C   10  px     Ryd( 3p)     0.00209       0.57916
   132    C   10  py     Val( 2p)     0.54504      -0.24036
   133    C   10  py     Ryd( 3p)     0.00319       0.64907
   134    C   10  pz     Val( 2p)     0.52880      -0.23422
   135    C   10  pz     Ryd( 3p)     0.00193       0.58744
   136    C   10  dxy    Ryd( 3d)     0.00054       1.98158
   137    C   10  dxz    Ryd( 3d)     0.00063       1.90590
   138    C   10  dyz    Ryd( 3d)     0.00055       2.03955
   139    C   10  dx2y2  Ryd( 3d)     0.00103       2.13807
   140    C   10  dz2    Ryd( 3d)     0.00071       2.12772

   141    C   11  S      Cor( 1S)     0.99956     -10.17677
   142    C   11  S      Val( 2S)     0.54217      -0.35096
   143    C   11  S      Ryd( 3S)     0.00058       0.74972
   144    C   11  px     Val( 2p)     0.61041      -0.19799
   145    C   11  px     Ryd( 3p)     0.00134       0.49849
   146    C   11  py     Val( 2p)     0.54247      -0.19198
   147    C   11  py     Ryd( 3p)     0.00115       0.42202
   148    C   11  pz     Val( 2p)     0.61787      -0.19653
   149    C   11  pz     Ryd( 3p)     0.00197       0.54021
   150    C   11  dxy    Ryd( 3d)     0.00019       2.06854
   151    C   11  dxz    Ryd( 3d)     0.00013       2.08065
   152    C   11  dyz    Ryd( 3d)     0.00027       2.18395
   153    C   11  dx2y2  Ryd( 3d)     0.00031       2.21942
   154    C   11  dz2    Ryd( 3d)     0.00030       2.23931

   155    C   12  S      Cor( 1S)     0.99955     -10.17735
   156    C   12  S      Val( 2S)     0.54289      -0.35162
   157    C   12  S      Ryd( 3S)     0.00062       0.74206
   158    C   12  px     Val( 2p)     0.60448      -0.20069
   159    C   12  px     Ryd( 3p)     0.00091       0.50316
   160    C   12  py     Val( 2p)     0.59379      -0.19516
   161    C   12  py     Ryd( 3p)     0.00169       0.49883
   162    C   12  pz     Val( 2p)     0.57679      -0.19516
   163    C   12  pz     Ryd( 3p)     0.00138       0.47875
   164    C   12  dxy    Ryd( 3d)     0.00018       2.09512
   165    C   12  dxz    Ryd( 3d)     0.00013       2.03370
   166    C   12  dyz    Ryd( 3d)     0.00024       2.11645
   167    C   12  dx2y2  Ryd( 3d)     0.00030       2.29792
   168    C   12  dz2    Ryd( 3d)     0.00033       2.27166

   169    C   13  S      Cor( 1S)     0.99955     -10.17818
   170    C   13  S      Val( 2S)     0.54283      -0.35244
   171    C   13  S      Ryd( 3S)     0.00061       0.74212
   172    C   13  px     Val( 2p)     0.62201      -0.20277
   173    C   13  px     Ryd( 3p)     0.00088       0.53040
   174    C   13  py     Val( 2p)     0.61499      -0.19705
   175    C   13  py     Ryd( 3p)     0.00190       0.53392
   176    C   13  pz     Val( 2p)     0.53833      -0.19400
   177    C   13  pz     Ryd( 3p)     0.00116       0.41301
   178    C   13  dxy    Ryd( 3d)     0.00018       2.13746
   179    C   13  dxz    Ryd( 3d)     0.00014       2.07357
   180    C   13  dyz    Ryd( 3d)     0.00026       2.14673
   181    C   13  dx2y2  Ryd( 3d)     0.00028       2.28162
   182    C   13  dz2    Ryd( 3d)     0.00033       2.17120

   183    H   14  S      Val( 1S)     0.34323      -0.09944
   184    H   14  S      Ryd( 2S)     0.00098       0.19669
   185    H   14  px     Ryd( 2p)     0.00011       1.76008
   186    H   14  py     Ryd( 2p)     0.00007       1.62874
   187    H   14  pz     Ryd( 2p)     0.00034       2.09610

   188    H   15  S      Val( 1S)     0.35824      -0.07025
   189    H   15  S      Ryd( 2S)     0.00128       0.23878
   190    H   15  px     Ryd( 2p)     0.00030       2.01925
   191    H   15  py     Ryd( 2p)     0.00018       1.82919
   192    H   15  pz     Ryd( 2p)     0.00005       1.64826

   193    H   16  S      Val( 1S)     0.36125      -0.06043
   194    H   16  S      Ryd( 2S)     0.00075       0.20913
   195    H   16  px     Ryd( 2p)     0.00010       1.71233
   196    H   16  py     Ryd( 2p)     0.00033       2.13565
   197    H   16  pz     Ryd( 2p)     0.00008       1.69968

   198    H   17  S      Val( 1S)     0.37865      -0.07868
   199    H   17  S      Ryd( 2S)     0.00134       0.22483
   200    H   17  px     Ryd( 2p)     0.00011       1.73317
   201    H   17  py     Ryd( 2p)     0.00008       1.71325
   202    H   17  pz     Ryd( 2p)     0.00033       2.09850

   203    H   18  S      Val( 1S)     0.35622      -0.04668
   204    H   18  S      Ryd( 2S)     0.00076       0.21705
   205    H   18  px     Ryd( 2p)     0.00021       1.90997
   206    H   18  py     Ryd( 2p)     0.00008       1.70009
   207    H   18  pz     Ryd( 2p)     0.00021       1.96456

   208    H   19  S      Val( 1S)     0.38263      -0.07329
   209    H   19  S      Ryd( 2S)     0.00122       0.23455
   210    H   19  px     Ryd( 2p)     0.00018       1.82765
   211    H   19  py     Ryd( 2p)     0.00007       1.63076
   212    H   19  pz     Ryd( 2p)     0.00027       2.09497

   213    H   20  S      Val( 1S)     0.36087      -0.05798
   214    H   20  S      Ryd( 2S)     0.00075       0.21126
   215    H   20  px     Ryd( 2p)     0.00026       1.98615
   216    H   20  py     Ryd( 2p)     0.00018       1.89166
   217    H   20  pz     Ryd( 2p)     0.00007       1.67848

   218    H   21  S      Val( 1S)     0.37804      -0.07621
   219    H   21  S      Ryd( 2S)     0.00127       0.22669
   220    H   21  px     Ryd( 2p)     0.00010       1.76207
   221    H   21  py     Ryd( 2p)     0.00007       1.66659
   222    H   21  pz     Ryd( 2p)     0.00035       2.12377

   223    H   22  S      Val( 1S)     0.34370      -0.09716
   224    H   22  S      Ryd( 2S)     0.00094       0.19771
   225    H   22  px     Ryd( 2p)     0.00013       1.72240
   226    H   22  py     Ryd( 2p)     0.00009       1.69562
   227    H   22  pz     Ryd( 2p)     0.00032       2.07685

   228    H   23  S      Val( 1S)     0.35756      -0.06824
   229    H   23  S      Ryd( 2S)     0.00142       0.22104
   230    H   23  px     Ryd( 2p)     0.00011       1.70390
   231    H   23  py     Ryd( 2p)     0.00036       2.10366
   232    H   23  pz     Ryd( 2p)     0.00005       1.67021

   233    H   24  S      Val( 1S)     0.37738      -0.03439
   234    H   24  S      Ryd( 2S)     0.00039       0.26925
   235    H   24  px     Ryd( 2p)     0.00035       2.25038
   236    H   24  py     Ryd( 2p)     0.00006       1.65245
   237    H   24  pz     Ryd( 2p)     0.00010       1.71862

   238    H   25  S      Val( 1S)     0.38407      -0.03899
   239    H   25  S      Ryd( 2S)     0.00080       0.26591
   240    H   25  px     Ryd( 2p)     0.00009       1.70846
   241    H   25  py     Ryd( 2p)     0.00011       1.74326
   242    H   25  pz     Ryd( 2p)     0.00031       2.18411

   243    H   26  S      Val( 1S)     0.38485      -0.04048
   244    H   26  S      Ryd( 2S)     0.00081       0.26517
   245    H   26  px     Ryd( 2p)     0.00013       1.80655
   246    H   26  py     Ryd( 2p)     0.00019       1.91083
   247    H   26  pz     Ryd( 2p)     0.00019       1.91678

   248    H   27  S      Val( 1S)     0.37876      -0.02725
   249    H   27  S      Ryd( 2S)     0.00076       0.29400
   250    H   27  px     Ryd( 2p)     0.00013       1.75863
   251    H   27  py     Ryd( 2p)     0.00032       2.20393
   252    H   27  pz     Ryd( 2p)     0.00008       1.67700

   253    H   28  S      Val( 1S)     0.37307      -0.03408
   254    H   28  S      Ryd( 2S)     0.00043       0.26618
   255    H   28  px     Ryd( 2p)     0.00036       2.25709
   256    H   28  py     Ryd( 2p)     0.00008       1.69037
   257    H   28  pz     Ryd( 2p)     0.00008       1.67857

   258    H   29  S      Val( 1S)     0.38431      -0.04265
   259    H   29  S      Ryd( 2S)     0.00080       0.26229
   260    H   29  px     Ryd( 2p)     0.00009       1.70294
   261    H   29  py     Ryd( 2p)     0.00010       1.73593
   262    H   29  pz     Ryd( 2p)     0.00032       2.19077

   263    H   30  S      Val( 1S)     0.38538      -0.04553
   264    H   30  S      Ryd( 2S)     0.00083       0.26096
   265    H   30  px     Ryd( 2p)     0.00014       1.81629
   266    H   30  py     Ryd( 2p)     0.00018       1.89347
   267    H   30  pz     Ryd( 2p)     0.00019       1.91355

   268    H   31  S      Val( 1S)     0.37316      -0.03461
   269    H   31  S      Ryd( 2S)     0.00043       0.26532
   270    H   31  px     Ryd( 2p)     0.00033       2.22879
   271    H   31  py     Ryd( 2p)     0.00009       1.70358
   272    H   31  pz     Ryd( 2p)     0.00009       1.69195

   273    H   32  S      Val( 1S)     0.37894      -0.02839
   274    H   32  S      Ryd( 2S)     0.00075       0.29290
   275    H   32  px     Ryd( 2p)     0.00013       1.77249
   276    H   32  py     Ryd( 2p)     0.00033       2.19729
   277    H   32  pz     Ryd( 2p)     0.00007       1.66741


 Summary of Natural Population Analysis:                  
                                                          
                                       Natural Population 
                Natural  -----------------------------------------------
    Atom  No    Charge         Core      Valence    Rydberg      Total
 -----------------------------------------------------------------------
      O    1   -0.16518      0.99986     3.16073    0.00459     4.16518
      C    2    0.44033      0.99964     1.53308    0.02694     2.55967
      N    3    0.21699      0.99954     2.27855    0.00493     3.28301
      C    4   -0.11810      0.99955     2.10985    0.00870     3.11810
      C    5   -0.18992      0.99954     2.18367    0.00671     3.18992
      C    6   -0.21819      0.99955     2.21196    0.00669     3.21819
      C    7   -0.19032      0.99954     2.18403    0.00675     3.19032
      C    8   -0.11633      0.99955     2.10797    0.00881     3.11633
      O    9   -0.26927      0.99981     3.26373    0.00573     4.26927
      C   10    0.14233      0.99939     1.84697    0.01130     2.85767
      C   11   -0.31871      0.99956     2.31291    0.00624     3.31871
      C   12   -0.32329      0.99955     2.31796    0.00578     3.32329
      C   13   -0.32346      0.99955     2.31817    0.00574     3.32346
      H   14    0.15526      0.00000     0.34323    0.00151     0.34474
      H   15    0.13995      0.00000     0.35824    0.00180     0.36005
      H   16    0.13749      0.00000     0.36125    0.00126     0.36251
      H   17    0.11948      0.00000     0.37865    0.00186     0.38052
      H   18    0.14252      0.00000     0.35622    0.00127     0.35748
      H   19    0.11563      0.00000     0.38263    0.00173     0.38437
      H   20    0.13787      0.00000     0.36087    0.00126     0.36213
      H   21    0.12017      0.00000     0.37804    0.00179     0.37983
      H   22    0.15483      0.00000     0.34370    0.00147     0.34517
      H   23    0.14049      0.00000     0.35756    0.00195     0.35951
      H   24    0.12171      0.00000     0.37738    0.00091     0.37829
      H   25    0.11462      0.00000     0.38407    0.00130     0.38538
      H   26    0.11383      0.00000     0.38485    0.00132     0.38617
      H   27    0.11994      0.00000     0.37876    0.00129     0.38006
      H   28    0.12598      0.00000     0.37307    0.00095     0.37402
      H   29    0.11439      0.00000     0.38431    0.00131     0.38561
      H   30    0.11329      0.00000     0.38538    0.00133     0.38671
      H   31    0.12589      0.00000     0.37316    0.00095     0.37411
      H   32    0.11978      0.00000     0.37894    0.00129     0.38022
 =======================================================================
   * Total *    1.00000     12.99465    36.86990    0.13545    50.00000

                                 Natural Population      
 --------------------------------------------------------
   Core                      12.99465 ( 99.9588% of  13)
   Valence                   36.86990 ( 99.6484% of  37)
   Natural Minimal Basis     49.86455 ( 99.7291% of  50)
   Natural Rydberg Basis      0.13545 (  0.2709% of  50)
 --------------------------------------------------------

    Atom  No          Natural Electron Configuration
 ----------------------------------------------------------------------------
      O    1      [core]2S( 0.85)2p( 2.31)
      C    2      [core]2S( 0.34)2p( 1.20)3p( 0.02)3d( 0.01)
      N    3      [core]2S( 0.61)2p( 1.67)
      C    4      [core]2S( 0.51)2p( 1.60)3p( 0.01)
      C    5      [core]2S( 0.51)2p( 1.67)
      C    6      [core]2S( 0.51)2p( 1.70)
      C    7      [core]2S( 0.51)2p( 1.67)
      C    8      [core]2S( 0.51)2p( 1.60)3p( 0.01)
      O    9      [core]2S( 0.80)2p( 2.47)
      C   10      [core]2S( 0.44)2p( 1.41)3p( 0.01)
      C   11      [core]2S( 0.54)2p( 1.77)
      C   12      [core]2S( 0.54)2p( 1.78)
      C   13      [core]2S( 0.54)2p( 1.78)
      H   14            1S( 0.34)
      H   15            1S( 0.36)
      H   16            1S( 0.36)
      H   17            1S( 0.38)
      H   18            1S( 0.36)
      H   19            1S( 0.38)
      H   20            1S( 0.36)
      H   21            1S( 0.38)
      H   22            1S( 0.34)
      H   23            1S( 0.36)
      H   24            1S( 0.38)
      H   25            1S( 0.38)
      H   26            1S( 0.38)
      H   27            1S( 0.38)
      H   28            1S( 0.37)
      H   29            1S( 0.38)
      H   30            1S( 0.39)
      H   31            1S( 0.37)
      H   32            1S( 0.38)


 NATURAL BOND ORBITAL ANALYSIS, beta spin orbitals:

                       Occupancies       Lewis Structure    Low   High
           Occ.    -------------------  -----------------   occ   occ
  Cycle   Thresh.   Lewis   Non-Lewis     CR  BD  3C  LP    (L)   (NL)   Dev
 =============================================================================
   1(1)    0.90    49.10356   0.89644     13  33   0   4     1      0    0.06
   2(2)    0.90    48.78661   1.21339     13  34   0   3     1      0    0.03
   3(3)    0.90    48.78661   1.21339     13  34   0   3     1      0    0.03
   4(4)    0.90    48.78661   1.21339     13  34   0   3     1      0    0.03
   5(5)    0.90    48.78661   1.21339     13  34   0   3     1      0    0.03
   6(6)    0.90    48.78661   1.21339     13  34   0   3     1      0    0.03
   7(7)    0.90    48.78661   1.21339     13  34   0   3     1      0    0.03
   8(8)    0.90    48.78661   1.21339     13  34   0   3     1      0    0.03
   9(9)    0.90    48.78661   1.21339     13  34   0   3     1      0    0.03
  10(1)    0.80    49.10357   0.89643     13  33   0   4     0      0    0.06
 -----------------------------------------------------------------------------

 Structure accepted: No low occupancy Lewis orbitals

 --------------------------------------------------------
   Core                     12.99465 ( 99.959% of  13)
   Valence Lewis            36.10892 ( 97.592% of  37)
  ==================       ============================
   Total Lewis              49.10357 ( 98.207% of  50)
  -----------------------------------------------------
   Valence non-Lewis         0.79705 (  1.594% of  50)
   Rydberg non-Lewis         0.09938 (  0.199% of  50)
  ==================       ============================
   Total non-Lewis           0.89643 (  1.793% of  50)
 --------------------------------------------------------


       (Occupancy)   Bond orbital/ Coefficients/ Hybrids
 ---------------------------------------------------------------------------------
     1. (0.99721) BD ( 1) O   1 - C   2  
                ( 65.40%)   0.8087* O   1 s( 40.80%)p 1.45( 59.10%)d 0.00(  0.09%)
                                           -0.0000  0.6384 -0.0221 -0.2121 -0.0067
                                            0.7180  0.0203 -0.1732 -0.0050 -0.0138
                                            0.0032 -0.0110 -0.0212 -0.0127
                ( 34.60%)   0.5882* C   2 s( 35.74%)p 1.79( 64.04%)d 0.01(  0.21%)
                                           -0.0002  0.5978 -0.0101  0.2089  0.0148
                                           -0.7507 -0.0512  0.1738  0.0120 -0.0172
                                            0.0034 -0.0161 -0.0347 -0.0190
     2. (0.91799) BD ( 2) O   1 - C   2  
                ( 59.52%)   0.7715* O   1 s(  0.00%)p 1.00( 99.84%)d 0.00(  0.16%)
                                           -0.0000  0.0014  0.0002 -0.1962 -0.0005
                                            0.1733  0.0006  0.9643  0.0036 -0.0094
                                           -0.0101  0.0346 -0.0041 -0.0152
                ( 40.48%)   0.6362* C   2 s(  0.00%)p 1.00( 99.74%)d 0.00(  0.26%)
                                           -0.0001  0.0003  0.0031 -0.1856  0.0071
                                            0.1721 -0.0041  0.9658 -0.0240  0.0089
                                           -0.0076 -0.0463  0.0098  0.0131
     3. (0.99225) BD ( 1) C   2 - N   3  
                ( 35.69%)   0.5974* C   2 s( 33.58%)p 1.97( 66.23%)d 0.01(  0.19%)
                                           -0.0001  0.5794 -0.0049 -0.7657  0.0001
                                            0.2052  0.0043 -0.1839 -0.0045 -0.0236
                                            0.0156 -0.0048  0.0289 -0.0162
                ( 64.31%)   0.8019* N   3 s( 34.62%)p 1.89( 65.33%)d 0.00(  0.05%)
                                           -0.0001  0.5881  0.0176  0.7581 -0.0111
                                           -0.2125  0.0018  0.1825 -0.0023 -0.0086
                                            0.0099 -0.0038  0.0135 -0.0119
     4. (0.99500) BD ( 1) C   2 - O   9  
                ( 31.74%)   0.5633* C   2 s( 30.54%)p 2.26( 69.17%)d 0.01(  0.29%)
                                           -0.0002  0.5524  0.0156  0.5763 -0.0014
                                            0.5990  0.0286  0.0037 -0.0054  0.0460
                                           -0.0027 -0.0008 -0.0122 -0.0243
                ( 68.26%)   0.8262* O   9 s( 30.97%)p 2.23( 68.96%)d 0.00(  0.07%)
                                            0.0000  0.5563  0.0140 -0.5335 -0.0105
                                           -0.6361 -0.0048  0.0143 -0.0013  0.0196
                                           -0.0015 -0.0024 -0.0113 -0.0128
     5. (0.99157) BD ( 1) N   3 - C   4  
                ( 64.99%)   0.8061* N   3 s( 33.37%)p 2.00( 66.59%)d 0.00(  0.04%)
                                            0.0001  0.5777 -0.0016 -0.1889 -0.0089
                                            0.7738  0.0118 -0.1766  0.0045 -0.0056
                                            0.0026 -0.0048 -0.0105 -0.0139
                ( 35.01%)   0.5917* C   4 s( 21.23%)p 3.70( 78.58%)d 0.01(  0.19%)
                                            0.0001  0.4604  0.0179  0.2622  0.0221
                                           -0.8324 -0.0346  0.1498 -0.0067 -0.0200
                                            0.0038 -0.0127 -0.0304 -0.0191
     6. (0.99033) BD ( 1) N   3 - C   8  
                ( 64.96%)   0.8060* N   3 s( 31.94%)p 2.13( 68.02%)d 0.00(  0.04%)
                                            0.0001  0.5652 -0.0041 -0.5952 -0.0105
                                           -0.5706 -0.0052 -0.0138  0.0072  0.0130
                                            0.0001 -0.0037  0.0003 -0.0143
                ( 35.04%)   0.5920* C   8 s( 21.16%)p 3.72( 78.65%)d 0.01(  0.19%)
                                            0.0001  0.4597  0.0156  0.6570  0.0335
                                            0.5936  0.0171 -0.0314 -0.0144  0.0375
                                           -0.0014 -0.0012  0.0026 -0.0214
     7. (0.94074) BD ( 1) C   4 - C   5  
                ( 53.26%)   0.7298* C   4 s( 30.92%)p 2.23( 69.04%)d 0.00(  0.04%)
                                            0.0003  0.5560 -0.0050 -0.5733  0.0161
                                            0.2259  0.0263  0.5566 -0.0024 -0.0018
                                           -0.0145 -0.0037  0.0086  0.0074
                ( 46.74%)   0.6837* C   5 s( 26.02%)p 2.84( 73.93%)d 0.00(  0.05%)
                                            0.0008  0.5101  0.0059  0.5778  0.0134
                                           -0.2505  0.0255 -0.5846 -0.0129 -0.0108
                                           -0.0164  0.0105  0.0039  0.0040
     8. (0.94951) BD ( 1) C   4 - H  14  
                ( 64.33%)   0.8021* C   4 s( 22.05%)p 3.53( 77.90%)d 0.00(  0.04%)
                                            0.0005 -0.4695  0.0078  0.3334 -0.0214
                                           -0.0068 -0.0197  0.8167  0.0035 -0.0014
                                           -0.0122 -0.0093 -0.0026 -0.0136
                ( 35.67%)   0.5973* H  14 s( 99.89%)p 0.00(  0.11%)
                                           -0.9994  0.0078 -0.0095  0.0082 -0.0301
     9. (0.98941) BD ( 1) C   4 - H  15  
                ( 64.15%)   0.8009* C   4 s( 25.77%)p 2.88( 74.19%)d 0.00(  0.04%)
                                           -0.0001  0.5076  0.0029  0.6993 -0.0185
                                            0.5022 -0.0020  0.0100 -0.0148  0.0142
                                            0.0017  0.0011  0.0098 -0.0090
                ( 35.85%)   0.5987* H  15 s( 99.89%)p 0.00(  0.11%)
                                            0.9995 -0.0035 -0.0248 -0.0209  0.0016
    10. (0.98753) BD ( 1) C   5 - C   6  
                ( 50.60%)   0.7113* C   5 s( 27.99%)p 2.57( 71.97%)d 0.00(  0.04%)
                                            0.0001  0.5290 -0.0008 -0.6578 -0.0205
                                           -0.5333  0.0226  0.0399  0.0098  0.0180
                                            0.0002  0.0011 -0.0004 -0.0109
                ( 49.40%)   0.7029* C   6 s( 27.38%)p 2.65( 72.57%)d 0.00(  0.05%)
                                            0.0003  0.5232  0.0018  0.6465 -0.0141
                                            0.5530  0.0272 -0.0293  0.0102  0.0174
                                           -0.0025 -0.0012  0.0071 -0.0115
    11. (0.98024) BD ( 1) C   5 - H  16  
                ( 63.43%)   0.7964* C   5 s( 23.25%)p 3.30( 76.72%)d 0.00(  0.04%)
                                           -0.0003  0.4821  0.0043 -0.2780  0.0056
                                            0.8058 -0.0065 -0.2001  0.0193 -0.0079
                                            0.0026 -0.0101 -0.0125 -0.0063
                ( 36.57%)   0.6047* H  16 s( 99.90%)p 0.00(  0.10%)
                                            0.9995 -0.0022  0.0108 -0.0288  0.0033
    12. (0.98646) BD ( 1) C   5 - H  17  
                ( 62.07%)   0.7879* C   5 s( 22.64%)p 3.42( 77.32%)d 0.00(  0.04%)
                                           -0.0002  0.4757 -0.0083  0.3935 -0.0100
                                            0.0464  0.0247  0.7845 -0.0002 -0.0006
                                            0.0160 -0.0009  0.0047  0.0127
                ( 37.93%)   0.6158* H  17 s( 99.91%)p 0.00(  0.09%)
                                            0.9995 -0.0047 -0.0104 -0.0060 -0.0281
    13. (0.98745) BD ( 1) C   6 - C   7  
                ( 49.50%)   0.7036* C   6 s( 27.44%)p 2.64( 72.51%)d 0.00(  0.05%)
                                            0.0003  0.5238  0.0015  0.2641 -0.0257
                                           -0.7969 -0.0125  0.1388  0.0151 -0.0143
                                            0.0012 -0.0041 -0.0121 -0.0111
                ( 50.50%)   0.7106* C   7 s( 27.91%)p 2.58( 72.04%)d 0.00(  0.04%)
                                            0.0001  0.5283 -0.0007 -0.2833 -0.0287
                                            0.7896 -0.0055 -0.1254  0.0133 -0.0080
                                            0.0012 -0.0083 -0.0152 -0.0091
    14. (0.96900) BD ( 1) C   6 - H  18  
                ( 63.54%)   0.7971* C   6 s( 23.09%)p 3.33( 76.87%)d 0.00(  0.03%)
                                            0.0002 -0.4805 -0.0066  0.5636  0.0036
                                           -0.2381  0.0015 -0.6277  0.0183  0.0050
                                            0.0144 -0.0064 -0.0045 -0.0068
                ( 36.46%)   0.6038* H  18 s( 99.91%)p 0.00(  0.09%)
                                           -0.9995  0.0035 -0.0217  0.0086  0.0197
    15. (0.98807) BD ( 1) C   6 - H  19  
                ( 61.73%)   0.7857* C   6 s( 21.97%)p 3.55( 77.98%)d 0.00(  0.04%)
                                            0.0001 -0.4687  0.0093  0.4401  0.0217
                                           -0.0297 -0.0079  0.7645 -0.0160  0.0003
                                           -0.0137  0.0002 -0.0035 -0.0155
                ( 38.27%)   0.6186* H  19 s( 99.91%)p 0.00(  0.09%)
                                           -0.9995  0.0044 -0.0190  0.0024 -0.0232
    16. (0.94020) BD ( 1) C   7 - C   8  
                ( 46.84%)   0.6844* C   7 s( 26.10%)p 2.83( 73.85%)d 0.00(  0.05%)
                                            0.0008  0.5109  0.0058  0.5850 -0.0027
                                           -0.2250 -0.0311 -0.5870 -0.0056 -0.0030
                                           -0.0194  0.0041  0.0097  0.0055
                ( 53.16%)   0.7291* C   8 s( 31.01%)p 2.22( 68.95%)d 0.00(  0.04%)
                                            0.0003  0.5569 -0.0040 -0.5722 -0.0008
                                            0.2331 -0.0304  0.5539  0.0056 -0.0083
                                           -0.0083  0.0144  0.0020  0.0034
    17. (0.98025) BD ( 1) C   7 - H  20  
                ( 63.47%)   0.7967* C   7 s( 23.22%)p 3.31( 76.74%)d 0.00(  0.04%)
                                            0.0003 -0.4819 -0.0043  0.6673 -0.0098
                                            0.5664 -0.0067  0.0295 -0.0177 -0.0162
                                           -0.0030 -0.0033 -0.0007  0.0091
                ( 36.53%)   0.6044* H  20 s( 99.90%)p 0.00(  0.10%)
                                           -0.9995  0.0022 -0.0241 -0.0191  0.0027
    18. (0.98633) BD ( 1) C   7 - H  21  
                ( 62.13%)   0.7882* C   7 s( 22.66%)p 3.41( 77.30%)d 0.00(  0.04%)
                                           -0.0003  0.4759 -0.0083  0.3612 -0.0212
                                           -0.0628 -0.0158  0.7987  0.0046 -0.0007
                                            0.0158 -0.0014  0.0046  0.0129
                ( 37.87%)   0.6154* H  21 s( 99.91%)p 0.00(  0.09%)
                                            0.9995 -0.0045 -0.0076  0.0043 -0.0294
    19. (0.94909) BD ( 1) C   8 - H  22  
                ( 64.26%)   0.8016* C   8 s( 22.10%)p 3.52( 77.86%)d 0.00(  0.04%)
                                            0.0005 -0.4700  0.0069  0.3402 -0.0079
                                            0.0292  0.0285  0.8131 -0.0019  0.0021
                                           -0.0077  0.0074 -0.0030 -0.0173
                ( 35.74%)   0.5978* H  22 s( 99.89%)p 0.00(  0.11%)
                                           -0.9994  0.0075 -0.0141 -0.0090 -0.0280
    20. (0.98926) BD ( 1) C   8 - H  23  
                ( 64.26%)   0.8016* C   8 s( 25.70%)p 2.89( 74.26%)d 0.00(  0.04%)
                                            0.0001 -0.5070 -0.0023 -0.3486  0.0178
                                            0.7682 -0.0072 -0.1743  0.0164  0.0153
                                           -0.0041  0.0062  0.0066  0.0075
                ( 35.74%)   0.5978* H  23 s( 99.89%)p 0.00(  0.11%)
                                           -0.9994  0.0042  0.0107 -0.0308  0.0050
    21. (0.99177) BD ( 1) O   9 - C  10  
                ( 72.86%)   0.8536* O   9 s( 36.88%)p 1.71( 63.08%)d 0.00(  0.04%)
                                            0.0001  0.6073 -0.0053  0.7686 -0.0068
                                           -0.1102  0.0080  0.1668 -0.0025 -0.0131
                                            0.0079 -0.0043  0.0093 -0.0097
                ( 27.14%)   0.5210* C  10 s( 15.97%)p 5.24( 83.71%)d 0.02(  0.33%)
                                           -0.0003  0.3995  0.0094 -0.8942 -0.0130
                                            0.0562  0.0256 -0.1826 -0.0073 -0.0075
                                            0.0195 -0.0016  0.0469 -0.0251
    22. (0.98645) BD ( 1) C  10 - C  11  
                ( 52.12%)   0.7220* C  10 s( 27.18%)p 2.68( 72.77%)d 0.00(  0.05%)
                                           -0.0000  0.5212  0.0104  0.2999 -0.0170
                                            0.7938 -0.0015 -0.0859 -0.0031  0.0094
                                           -0.0014 -0.0046 -0.0170 -0.0103
                ( 47.88%)   0.6919* C  11 s( 29.77%)p 2.36( 70.18%)d 0.00(  0.05%)
                                            0.0007  0.5456  0.0029 -0.3061 -0.0095
                                           -0.7755 -0.0001  0.0816 -0.0018  0.0137
                                           -0.0012 -0.0033 -0.0129 -0.0110
    23. (0.98153) BD ( 1) C  10 - C  12  
                ( 51.95%)   0.7208* C  10 s( 28.43%)p 2.52( 71.52%)d 0.00(  0.05%)
                                            0.0001  0.5332 -0.0075  0.3211  0.0053
                                           -0.5330  0.0039 -0.5727 -0.0037 -0.0076
                                           -0.0083  0.0163 -0.0057  0.0057
                ( 48.05%)   0.6932* C  12 s( 29.01%)p 2.45( 70.95%)d 0.00(  0.05%)
                                            0.0007  0.5386 -0.0008 -0.3665 -0.0034
                                            0.5161 -0.0010  0.5557 -0.0007 -0.0104
                                           -0.0112  0.0152 -0.0023  0.0030
    24. (0.98187) BD ( 1) C  10 - C  13  
                ( 51.89%)   0.7204* C  10 s( 28.41%)p 2.52( 71.54%)d 0.00(  0.05%)
                                            0.0001  0.5330 -0.0074  0.0574  0.0039
                                           -0.2854  0.0050  0.7941  0.0039 -0.0003
                                           -0.0002 -0.0114 -0.0023  0.0180
                ( 48.11%)   0.6936* C  13 s( 29.04%)p 2.44( 70.91%)d 0.00(  0.05%)
                                            0.0007  0.5389 -0.0010 -0.1073 -0.0035
                                            0.2722 -0.0010 -0.7896 -0.0001 -0.0017
                                            0.0055 -0.0111 -0.0008  0.0179
    25. (0.98955) BD ( 1) C  11 - H  24  
                ( 61.97%)   0.7872* C  11 s( 23.56%)p 3.24( 76.41%)d 0.00(  0.04%)
                                           -0.0001  0.4853 -0.0012  0.8584  0.0015
                                            0.0195  0.0228  0.1624 -0.0039 -0.0022
                                            0.0067 -0.0004  0.0164 -0.0086
                ( 38.03%)   0.6167* H  24 s( 99.91%)p 0.00(  0.09%)
                                            0.9996  0.0001 -0.0287 -0.0031 -0.0049
    26. (0.99298) BD ( 1) C  11 - H  25  
                ( 61.47%)   0.7841* C  11 s( 23.32%)p 3.29( 76.64%)d 0.00(  0.04%)
                                           -0.0001  0.4829  0.0008 -0.1269  0.0093
                                            0.3042  0.0179 -0.8107  0.0093 -0.0019
                                            0.0057 -0.0097 -0.0003  0.0166
                ( 38.53%)   0.6207* H  25 s( 99.92%)p 0.00(  0.08%)
                                            0.9996 -0.0012  0.0029 -0.0115  0.0261
    27. (0.99298) BD ( 1) C  11 - H  26  
                ( 61.40%)   0.7836* C  11 s( 23.28%)p 3.29( 76.68%)d 0.00(  0.04%)
                                           -0.0001  0.4825  0.0008 -0.3908  0.0131
                                            0.5519  0.0145  0.5558 -0.0108 -0.0099
                                           -0.0108  0.0136 -0.0012  0.0029
                ( 38.60%)   0.6213* H  26 s( 99.92%)p 0.00(  0.08%)
                                            0.9996 -0.0012  0.0113 -0.0195 -0.0176
    28. (0.99217) BD ( 1) C  12 - H  27  
                ( 62.03%)   0.7876* C  12 s( 24.10%)p 3.15( 75.86%)d 0.00(  0.04%)
                                            0.0000 -0.4909 -0.0007  0.3164 -0.0166
                                            0.8084  0.0043 -0.0668  0.0152 -0.0127
                                            0.0013  0.0041  0.0108  0.0099
                ( 37.97%)   0.6162* H  27 s( 99.91%)p 0.00(  0.09%)
                                           -0.9996  0.0012 -0.0094 -0.0277  0.0020
    29. (0.98501) BD ( 1) C  12 - H  28  
                ( 62.25%)   0.7890* C  12 s( 23.75%)p 3.21( 76.21%)d 0.00(  0.04%)
                                           -0.0003  0.4873  0.0015  0.8630  0.0013
                                           -0.0312 -0.0148  0.1260 -0.0165  0.0008
                                            0.0070  0.0003  0.0161 -0.0085
                ( 37.75%)   0.6144* H  28 s( 99.91%)p 0.00(  0.09%)
                                            0.9996 -0.0004 -0.0291  0.0026 -0.0019
    30. (0.99155) BD ( 1) C  12 - H  29  
                ( 61.39%)   0.7835* C  12 s( 23.06%)p 3.33( 76.90%)d 0.00(  0.04%)
                                            0.0002 -0.4802 -0.0005  0.1419 -0.0120
                                           -0.2799  0.0170  0.8185  0.0071  0.0023
                                           -0.0064  0.0123  0.0010 -0.0147
                ( 38.61%)   0.6213* H  29 s( 99.92%)p 0.00(  0.08%)
                                           -0.9996  0.0012 -0.0026  0.0079 -0.0275
    31. (0.99162) BD ( 1) C  13 - H  30  
                ( 61.29%)   0.7829* C  13 s( 23.02%)p 3.34( 76.94%)d 0.00(  0.04%)
                                           -0.0002  0.4798  0.0006 -0.4085  0.0077
                                            0.5310 -0.0126  0.5657  0.0164 -0.0109
                                           -0.0099  0.0139 -0.0026  0.0000
                ( 38.71%)   0.6222* H  30 s( 99.92%)p 0.00(  0.08%)
                                            0.9996 -0.0013  0.0117 -0.0166 -0.0202
    32. (0.98543) BD ( 1) C  13 - H  31  
                ( 62.26%)   0.7890* C  13 s( 23.77%)p 3.21( 76.20%)d 0.00(  0.04%)
                                           -0.0002  0.4875  0.0015  0.8463 -0.0056
                                           -0.0158 -0.0082  0.2121  0.0197  0.0005
                                            0.0054 -0.0000  0.0164 -0.0089
                ( 37.74%)   0.6143* H  31 s( 99.91%)p 0.00(  0.09%)
                                            0.9996 -0.0004 -0.0276  0.0012 -0.0097
    33. (0.99235) BD ( 1) C  13 - H  32  
                ( 62.03%)   0.7876* C  13 s( 24.09%)p 3.15( 75.87%)d 0.00(  0.04%)
                                            0.0000 -0.4908 -0.0008  0.3236 -0.0098
                                            0.8019 -0.0020 -0.1022 -0.0205 -0.0123
                                            0.0006  0.0016  0.0113  0.0104
                ( 37.97%)   0.6162* H  32 s( 99.91%)p 0.00(  0.09%)
                                           -0.9996  0.0013 -0.0098 -0.0273  0.0041
    34. (0.99986) CR ( 1) O   1           s(100.00%)p 0.00(  0.00%)
                                            1.0000 -0.0003 -0.0000 -0.0000 -0.0000
                                            0.0003  0.0000 -0.0001 -0.0000 -0.0000
                                            0.0000 -0.0000 -0.0000 -0.0000
    35. (0.99964) CR ( 1) C   2           s(100.00%)
                                            1.0000  0.0003  0.0000  0.0000  0.0000
                                            0.0000 -0.0000  0.0001 -0.0000  0.0000
                                            0.0000 -0.0000 -0.0000 -0.0000
    36. (0.99954) CR ( 1) N   3           s(100.00%)p 0.00(  0.00%)
                                            1.0000 -0.0001  0.0000  0.0001  0.0000
                                           -0.0000 -0.0000  0.0000 -0.0000 -0.0000
                                            0.0000  0.0000  0.0000  0.0000
    37. (0.99955) CR ( 1) C   4           s(100.00%)p 0.00(  0.00%)
                                            1.0000  0.0001 -0.0000  0.0000  0.0000
                                            0.0001  0.0000 -0.0005 -0.0000  0.0000
                                            0.0000  0.0000  0.0000  0.0000
    38. (0.99954) CR ( 1) C   5           s(100.00%)p 0.00(  0.00%)
                                            1.0000 -0.0002 -0.0000 -0.0004 -0.0000
                                            0.0005 -0.0000  0.0006  0.0000  0.0000
                                            0.0000 -0.0000 -0.0000 -0.0000
    39. (0.99955) CR ( 1) C   6           s(100.00%)p 0.00(  0.00%)
                                            1.0000 -0.0001 -0.0000 -0.0004  0.0000
                                            0.0001 -0.0000  0.0000 -0.0000 -0.0000
                                           -0.0000  0.0000  0.0000  0.0000
    40. (0.99954) CR ( 1) C   7           s(100.00%)p 0.00(  0.00%)
                                            1.0000 -0.0002 -0.0000 -0.0005  0.0000
                                           -0.0001  0.0000  0.0007  0.0000  0.0000
                                            0.0000 -0.0000 -0.0000 -0.0000
    41. (0.99955) CR ( 1) C   8           s(100.00%)p 0.00(  0.00%)
                                            1.0000  0.0001 -0.0000 -0.0000 -0.0000
                                           -0.0002 -0.0000 -0.0005 -0.0000 -0.0000
                                            0.0000 -0.0000 -0.0000  0.0000
    42. (0.99981) CR ( 1) O   9           s(100.00%)p 0.00(  0.00%)
                                            1.0000 -0.0002  0.0000  0.0000 -0.0000
                                           -0.0002 -0.0000  0.0000  0.0000 -0.0000
                                           -0.0000 -0.0000 -0.0000 -0.0000
    43. (0.99939) CR ( 1) C  10           s(100.00%)p 0.00(  0.00%)
                                            1.0000  0.0001  0.0000 -0.0003 -0.0000
                                            0.0001  0.0000 -0.0001 -0.0000 -0.0000
                                            0.0000 -0.0000  0.0000 -0.0000
    44. (0.99956) CR ( 1) C  11           s(100.00%)p 0.00(  0.00%)
                                            1.0000 -0.0002 -0.0000  0.0003  0.0000
                                            0.0006  0.0000 -0.0001  0.0000 -0.0000
                                            0.0000  0.0000  0.0000  0.0000
    45. (0.99955) CR ( 1) C  12           s(100.00%)p 0.00(  0.00%)
                                            1.0000 -0.0002  0.0000  0.0004  0.0000
                                           -0.0003 -0.0000 -0.0005 -0.0000  0.0000
                                            0.0000 -0.0000  0.0000 -0.0000
    46. (0.99955) CR ( 1) C  13           s(100.00%)p 0.00(  0.00%)
                                            1.0000 -0.0002  0.0000  0.0002  0.0000
                                           -0.0001 -0.0000  0.0007  0.0000 -0.0000
                                           -0.0000  0.0000  0.0000 -0.0000
    47. (0.98689) LP ( 1) O   1           s( 59.22%)p 0.69( 40.77%)d 0.00(  0.01%)
                                            0.0005  0.7694  0.0124  0.1647  0.0010
                                           -0.6007 -0.0011  0.1403  0.0003  0.0053
                                           -0.0012  0.0042  0.0081  0.0049
    48. (0.91979) LP ( 2) O   1           s(  0.01%)p 1.00( 99.90%)d 0.00(  0.09%)
                                           -0.0001  0.0097  0.0004  0.9424 -0.0127
                                            0.3029 -0.0017  0.1373 -0.0019  0.0244
                                           -0.0077  0.0020 -0.0171 -0.0010
    49. (0.32753) LP*( 1) N   3           s(  0.00%)p 1.00(100.00%)d 0.00(  0.00%)
                                           -0.0000  0.0029  0.0002 -0.1863  0.0062
                                            0.1734 -0.0047  0.9667 -0.0242 -0.0004
                                            0.0010 -0.0010  0.0013  0.0031
    50. (0.97619) LP ( 1) O   9           s( 32.14%)p 2.11( 67.82%)d 0.00(  0.03%)
                                            0.0003  0.5670 -0.0006 -0.2987  0.0072
                                            0.7417 -0.0004 -0.1972  0.0011  0.0077
                                           -0.0008  0.0063  0.0145  0.0056
    51. (0.86290) LP ( 2) O   9           s(  0.00%)p 1.00( 99.94%)d 0.00(  0.05%)
                                            0.0000  0.0026 -0.0003 -0.1859  0.0002
                                            0.1799  0.0000  0.9657  0.0009  0.0037
                                           -0.0037 -0.0214  0.0047  0.0061
    52. (0.00048) RY*( 1) O   1           s(  5.44%)p17.25( 93.78%)d 0.14(  0.79%)
                                           -0.0000  0.0004  0.2332 -0.0091 -0.9045
                                            0.0000 -0.1605 -0.0055  0.3062 -0.0777
                                            0.0171  0.0373  0.0032 -0.0110
    53. (0.00044) RY*( 2) O   1           s(  1.58%)p61.60( 97.03%)d 0.89(  1.40%)
                                            0.0000  0.0003  0.1255 -0.0060 -0.2303
                                            0.0022 -0.2840  0.0063 -0.9146 -0.0155
                                           -0.0005 -0.1095  0.0251  0.0332
    54. (0.00012) RY*( 3) O   1           s( 85.59%)p 0.11(  9.13%)d 0.06(  5.27%)
                                            0.0000  0.0046  0.9252  0.0010  0.2878
                                            0.0221 -0.0463 -0.0043  0.0764 -0.2055
                                            0.0023 -0.0384 -0.0827  0.0467
    55. (0.00006) RY*( 4) O   1           s(  0.69%)p99.99( 93.57%)d 8.37(  5.74%)
    56. (0.00001) RY*( 5) O   1           s(  5.30%)p 0.20(  1.08%)d17.65( 93.61%)
    57. (0.00001) RY*( 6) O   1           s(  0.00%)p 1.00(  0.13%)d99.99( 99.87%)
    58. (0.00001) RY*( 7) O   1           s(  1.09%)p 3.56(  3.90%)d86.79( 95.01%)
    59. (0.00000) RY*( 8) O   1           s(  0.03%)p44.20(  1.50%)d99.99( 98.47%)
    60. (0.00000) RY*( 9) O   1           s(  0.24%)p 1.18(  0.28%)d99.99( 99.48%)
    61. (0.01174) RY*( 1) C   2           s(  2.82%)p34.15( 96.20%)d 0.35(  0.99%)
                                            0.0000  0.0124  0.1674 -0.0078 -0.0121
                                           -0.0636  0.9622  0.0089 -0.1784  0.0960
                                           -0.0185  0.0155 -0.0021 -0.0069
    62. (0.00532) RY*( 2) C   2           s(  0.04%)p99.99( 55.35%)d99.99( 44.61%)
                                           -0.0000  0.0105  0.0159  0.0389 -0.7271
                                           -0.0006  0.0185  0.0101 -0.1513 -0.5385
                                            0.1652 -0.0255  0.3557  0.0412
    63. (0.00268) RY*( 3) C   2           s(  0.13%)p10.52(  1.37%)d99.99( 98.50%)
                                            0.0000 -0.0007  0.0361 -0.0100  0.0152
                                            0.0083 -0.0237  0.0452 -0.1036 -0.1302
                                            0.2556  0.8950 -0.2411 -0.2086
    64. (0.00229) RY*( 4) C   2           s( 35.23%)p 0.86( 30.14%)d 0.98( 34.64%)
                                            0.0000 -0.0023  0.5935 -0.0371 -0.5084
                                           -0.0142 -0.1765 -0.0085 -0.1003  0.4353
                                           -0.1593 -0.0278 -0.3599 -0.0352
    65. (0.00142) RY*( 5) C   2           s(  1.16%)p81.65( 94.86%)d 3.43(  3.98%)
                                           -0.0000 -0.0024  0.1078  0.0119  0.2742
                                           -0.0022 -0.1741 -0.0295 -0.9176 -0.0637
                                            0.1014 -0.1332  0.0109  0.0873
    66. (0.00103) RY*( 6) C   2           s( 18.11%)p 0.50(  9.14%)d 4.02( 72.75%)
                                           -0.0000 -0.0065  0.4255  0.0037  0.2338
                                            0.0351  0.0345 -0.0036  0.1853 -0.6694
                                           -0.0328 -0.2049 -0.4832  0.0525
    67. (0.00060) RY*( 7) C   2           s( 41.80%)p 0.28( 11.57%)d 1.12( 46.62%)
                                            0.0000  0.0068  0.6465  0.0158  0.2849
                                           -0.0189 -0.0826  0.0068  0.1645  0.0245
                                            0.0238  0.1690  0.6597  0.0368
    68. (0.00021) RY*( 8) C   2           s(  0.42%)p 4.94(  2.06%)d99.99( 97.53%)
                                            0.0000  0.0001  0.0645  0.0004 -0.0026
                                           -0.0010  0.0173 -0.0024  0.1423  0.1952
                                            0.8801 -0.1567 -0.1140  0.3536
    69. (0.00002) RY*( 9) C   2           s(  0.44%)p 0.28(  0.12%)d99.99( 99.44%)
    70. (0.00109) RY*( 1) N   3           s( 29.62%)p 2.34( 69.27%)d 0.04(  1.11%)
                                           -0.0000 -0.0054  0.5442 -0.0057 -0.2931
                                            0.0099 -0.7781 -0.0054 -0.0350  0.0010
                                           -0.0390  0.0533 -0.0640 -0.0518
    71. (0.00079) RY*( 2) N   3           s( 56.49%)p 0.69( 38.80%)d 0.08(  4.71%)
                                           -0.0000 -0.0015  0.7516 -0.0160  0.2381
                                           -0.0063  0.4524 -0.0103 -0.3554 -0.1741
                                           -0.1147 -0.0328  0.0484 -0.0147
    72. (0.00040) RY*( 3) N   3           s(  8.38%)p 6.40( 53.64%)d 4.53( 37.98%)
                                            0.0000 -0.0150  0.2890 -0.0042 -0.3956
                                           -0.0017  0.2952  0.0161  0.5408  0.0567
                                            0.4383 -0.3148 -0.2568  0.1396
    73. (0.00037) RY*( 4) N   3           s(  0.38%)p25.75(  9.85%)d99.99( 89.77%)
                                           -0.0000  0.0029  0.0618 -0.0165  0.1503
                                            0.0063 -0.1120 -0.0018  0.2510 -0.3920
                                            0.3523  0.1021  0.7483  0.2227
    74. (0.00024) RY*( 5) N   3           s(  1.06%)p 2.84(  3.00%)d90.72( 95.94%)
                                           -0.0000 -0.0030  0.1028 -0.0000 -0.0616
                                            0.0020  0.1532  0.0034  0.0519  0.2796
                                            0.3182  0.8615 -0.0561 -0.1862
    75. (0.00019) RY*( 6) N   3           s(  0.35%)p24.52(  8.69%)d99.99( 90.96%)
                                           -0.0000 -0.0016  0.0595  0.0020 -0.1654
                                            0.0118  0.0489 -0.0075 -0.2386  0.7751
                                            0.0560 -0.2261  0.4881  0.1277
    76. (0.00019) RY*( 7) N   3           s(  0.96%)p70.36( 67.57%)d32.78( 31.47%)
                                           -0.0000  0.0167  0.0966  0.0058  0.7740
                                            0.0013 -0.2431 -0.0027  0.1320  0.3022
                                            0.2936 -0.0968 -0.2778  0.2251
    77. (0.00016) RY*( 8) N   3           s(  2.76%)p17.14( 47.25%)d18.13( 49.99%)
                                           -0.0000 -0.0027  0.1660  0.0038  0.1770
                                            0.0066  0.0543  0.0165  0.6618  0.2053
                                           -0.5993  0.0580  0.1909 -0.2424
    78. (0.00001) RY*( 9) N   3           s(  0.08%)p24.77(  1.99%)d99.99( 97.93%)
    79. (0.00294) RY*( 1) C   4           s(  0.16%)p99.99( 95.45%)d27.11(  4.39%)
                                            0.0000  0.0154  0.0371 -0.0350 -0.9022
                                           -0.0158 -0.2344 -0.0086 -0.2899  0.1480
                                           -0.0668 -0.0290  0.0060 -0.1290
    80. (0.00108) RY*( 2) C   4           s( 36.09%)p 1.60( 57.69%)d 0.17(  6.22%)
                                            0.0000 -0.0090  0.6007 -0.0257  0.3036
                                            0.0388 -0.6031 -0.0085 -0.3446 -0.1157
                                           -0.0340  0.0596  0.0495 -0.2041
    81. (0.00065) RY*( 3) C   4           s( 11.70%)p 6.17( 72.17%)d 1.38( 16.14%)
                                            0.0000  0.0154  0.3416 -0.0065 -0.1366
                                            0.0015 -0.2885 -0.0042  0.7872  0.2601
                                           -0.0096 -0.1900  0.1722  0.1669
    82. (0.00046) RY*( 4) C   4           s( 33.74%)p 1.19( 40.05%)d 0.78( 26.21%)
                                            0.0000 -0.0014  0.5809  0.0040 -0.1988
                                           -0.0036  0.5810 -0.0035  0.1528 -0.3694
                                            0.0481  0.1390 -0.0082 -0.3223
    83. (0.00017) RY*( 5) C   4           s(  4.52%)p 0.08(  0.36%)d21.03( 95.12%)
                                           -0.0000  0.0020  0.2126  0.0018 -0.0556
                                            0.0083 -0.0135  0.0084  0.0145  0.1502
                                           -0.0103  0.5247 -0.6580  0.4692
    84. (0.00015) RY*( 6) C   4           s(  7.21%)p 2.79( 20.09%)d10.09( 72.70%)
                                            0.0000 -0.0039  0.2684  0.0171  0.0470
                                           -0.0425  0.3142  0.0066 -0.3128  0.4017
                                           -0.1767  0.1333  0.5762  0.4297
    85. (0.00003) RY*( 7) C   4           s(  0.70%)p 9.66(  6.78%)d99.99( 92.51%)
    86. (0.00004) RY*( 8) C   4           s(  4.04%)p 1.41(  5.71%)d22.34( 90.25%)
    87. (0.00001) RY*( 9) C   4           s(  1.87%)p 1.05(  1.97%)d51.46( 96.16%)
    88. (0.00227) RY*( 1) C   5           s(  7.47%)p11.63( 86.83%)d 0.76(  5.70%)
                                           -0.0000  0.0186  0.2726  0.0134  0.4570
                                           -0.0294 -0.6098  0.0165  0.5351 -0.0493
                                           -0.0777 -0.0849 -0.1363 -0.1509
    89. (0.00091) RY*( 2) C   5           s(  3.39%)p22.48( 76.16%)d 6.04( 20.46%)
                                            0.0000 -0.0198  0.1830 -0.0104  0.5369
                                            0.0099  0.6588  0.0091  0.1975  0.0666
                                           -0.1720 -0.1282  0.3467 -0.1841
    90. (0.00061) RY*( 3) C   5           s(  3.00%)p27.61( 82.73%)d 4.76( 14.28%)
                                           -0.0000 -0.0131  0.1726  0.0184 -0.6499
                                            0.0040  0.1412 -0.0084  0.6201  0.0175
                                           -0.3084 -0.1494  0.1300  0.0903
    91. (0.00022) RY*( 4) C   5           s( 74.40%)p 0.24( 17.79%)d 0.10(  7.81%)
                                            0.0000  0.0061  0.8625 -0.0098 -0.0776
                                            0.0050 -0.1049  0.0098 -0.4008  0.0147
                                           -0.0891  0.0218  0.1632  0.2069
    92. (0.00013) RY*( 5) C   5           s(  1.54%)p 3.99(  6.17%)d59.74( 92.28%)
                                           -0.0000 -0.0002  0.1243  0.0100 -0.1770
                                            0.0016 -0.0637 -0.0137  0.1614 -0.0135
                                            0.6801  0.2796  0.4658 -0.4063
    93. (0.00006) RY*( 6) C   5           s(  1.97%)p 0.99(  1.95%)d48.74( 96.08%)
    94. (0.00003) RY*( 7) C   5           s(  0.14%)p99.99( 15.09%)d99.99( 84.77%)
    95. (0.00001) RY*( 8) C   5           s(  7.81%)p 1.53( 11.96%)d10.27( 80.23%)
    96. (0.00000) RY*( 9) C   5           s(  0.40%)p 3.52(  1.40%)d99.99( 98.21%)
    97. (0.00219) RY*( 1) C   6           s(  9.22%)p 9.24( 85.24%)d 0.60(  5.54%)
                                           -0.0000  0.0204  0.3030  0.0148  0.2622
                                           -0.0083 -0.1809 -0.0322 -0.8658 -0.0469
                                           -0.2179  0.0570  0.0241 -0.0434
    98. (0.00084) RY*( 2) C   6           s(  1.57%)p45.44( 71.22%)d17.36( 27.21%)
                                            0.0000 -0.0248  0.1227 -0.0102 -0.7768
                                            0.0022  0.2302  0.0018 -0.2361  0.2406
                                           -0.1059 -0.0709 -0.4173 -0.1543
    99. (0.00068) RY*( 3) C   6           s(  0.00%)p 1.00( 93.65%)d 0.07(  6.34%)
                                            0.0000 -0.0010  0.0058  0.0066 -0.2911
                                            0.0238 -0.9165 -0.0029  0.1058  0.1308
                                            0.0370  0.2039  0.0283 -0.0508
   100. (0.00014) RY*( 4) C   6           s( 77.12%)p 0.13( 10.34%)d 0.16( 12.54%)
                                            0.0000  0.0023  0.8782 -0.0077  0.1644
                                            0.0016 -0.0098 -0.0002  0.2761  0.1507
                                            0.2547 -0.0993 -0.1669 -0.0092
   101. (0.00013) RY*( 5) C   6           s(  0.00%)p 1.00(  5.04%)d18.86( 94.96%)
                                           -0.0000 -0.0001  0.0024  0.0026 -0.0639
                                            0.0089 -0.2135 -0.0008  0.0246 -0.1043
                                           -0.2432 -0.9132  0.0700  0.2019
   102. (0.00006) RY*( 6) C   6           s(  0.01%)p99.99(  1.34%)d99.99( 98.64%)
   103. (0.00001) RY*( 7) C   6           s(  4.31%)p 2.28(  9.84%)d19.91( 85.85%)
   104. (0.00002) RY*( 8) C   6           s(  7.70%)p 2.75( 21.15%)d 9.23( 71.14%)
   105. (0.00001) RY*( 9) C   6           s(  0.18%)p12.35(  2.22%)d99.99( 97.60%)
   106. (0.00229) RY*( 1) C   7           s(  7.14%)p12.22( 87.24%)d 0.79(  5.62%)
                                           -0.0000  0.0185  0.2666  0.0282  0.7332
                                            0.0210  0.3946  0.0101  0.4216  0.1380
                                           -0.0707  0.0295 -0.0353 -0.1734
   107. (0.00089) RY*( 2) C   7           s(  3.11%)p24.18( 75.27%)d 6.95( 21.62%)
                                            0.0000 -0.0208  0.1752 -0.0125  0.0990
                                           -0.0012 -0.7527  0.0096  0.4197 -0.3480
                                           -0.0361  0.1617  0.0553 -0.2541
   108. (0.00062) RY*( 3) C   7           s(  1.96%)p43.63( 85.31%)d 6.52( 12.74%)
                                            0.0000 -0.0120  0.1393  0.0136 -0.6004
                                           -0.0153  0.4001 -0.0066  0.5763 -0.1255
                                           -0.1452  0.2985 -0.0376  0.0035
   109. (0.00022) RY*( 4) C   7           s( 74.88%)p 0.22( 16.12%)d 0.12(  9.01%)
                                            0.0000  0.0055  0.8653 -0.0100 -0.0367
                                            0.0033  0.0206  0.0104 -0.3990 -0.1474
                                           -0.0482  0.1785 -0.0004  0.1848
   110. (0.00013) RY*( 5) C   7           s(  2.98%)p 1.90(  5.66%)d30.69( 91.37%)
                                            0.0000  0.0003  0.1725  0.0061 -0.1095
                                           -0.0094  0.1826 -0.0116  0.1047 -0.3522
                                            0.4618 -0.6199  0.3980 -0.1835
   111. (0.00006) RY*( 6) C   7           s(  1.46%)p 1.28(  1.87%)d66.03( 96.66%)
   112. (0.00003) RY*( 7) C   7           s(  0.13%)p99.99( 15.11%)d99.99( 84.76%)
   113. (0.00000) RY*( 8) C   7           s(  0.21%)p 3.97(  0.85%)d99.99( 98.94%)
   114. (0.00001) RY*( 9) C   7           s(  8.24%)p 1.53( 12.65%)d 9.60( 79.11%)
   115. (0.00310) RY*( 1) C   8           s(  0.02%)p99.99( 95.91%)d99.99(  4.07%)
                                            0.0000  0.0133 -0.0018 -0.0218 -0.7064
                                            0.0292  0.5615 -0.0145 -0.3786 -0.0812
                                           -0.0302 -0.0187 -0.1411 -0.1138
   116. (0.00116) RY*( 2) C   8           s( 45.13%)p 1.09( 49.14%)d 0.13(  5.73%)
                                            0.0000 -0.0040  0.6718 -0.0422  0.4887
                                           -0.0190  0.3646 -0.0020 -0.3427 -0.0439
                                           -0.0666 -0.0578  0.1145 -0.1856
   117. (0.00058) RY*( 3) C   8           s(  1.10%)p61.53( 67.63%)d28.45( 31.27%)
                                            0.0000  0.0167  0.1035  0.0005  0.1050
                                            0.0049  0.5044 -0.0035  0.6410 -0.2761
                                            0.2244  0.2511 -0.3025  0.1774
   118. (0.00043) RY*( 4) C   8           s( 37.72%)p 1.33( 49.99%)d 0.33( 12.29%)
                                            0.0000  0.0021  0.6142  0.0102 -0.4768
                                            0.0044 -0.2581 -0.0052  0.4536  0.0648
                                           -0.0644 -0.1267  0.2643 -0.1693
   119. (0.00018) RY*( 5) C   8           s(  3.76%)p 0.10(  0.36%)d25.52( 95.88%)
                                           -0.0000  0.0020  0.1938 -0.0025 -0.0180
                                           -0.0068  0.0556  0.0102  0.0045  0.4227
                                           -0.3227 -0.3409 -0.3623  0.6546
   120. (0.00014) RY*( 6) C   8           s(  5.49%)p 3.81( 20.90%)d13.40( 73.60%)
                                           -0.0000 -0.0050  0.2343  0.0367 -0.1069
                                            0.0280 -0.3504 -0.0015 -0.2697 -0.7139
                                           -0.0315  0.1607 -0.0945  0.4367
   121. (0.00003) RY*( 7) C   8           s(  2.22%)p 4.28(  9.51%)d39.77( 88.27%)
   122. (0.00003) RY*( 8) C   8           s(  2.86%)p 1.78(  5.08%)d32.24( 92.07%)
   123. (0.00001) RY*( 9) C   8           s(  1.73%)p 1.02(  1.76%)d55.81( 96.51%)
   124. (0.00149) RY*( 1) O   9           s( 52.69%)p 0.82( 43.19%)d 0.08(  4.12%)
                                            0.0000 -0.0078  0.7258  0.0054 -0.1404
                                            0.0072  0.6320  0.0000 -0.1125  0.1732
                                            0.0059  0.0314  0.0872 -0.0511
   125. (0.00122) RY*( 2) O   9           s(  0.05%)p99.99( 95.66%)d83.71(  4.29%)
                                           -0.0000 -0.0004  0.0226  0.0003  0.1829
                                            0.0004 -0.1553  0.0022 -0.9482 -0.0390
                                           -0.1712  0.0662  0.0248 -0.0840
   126. (0.00054) RY*( 3) O   9           s(  3.92%)p22.14( 86.78%)d 2.37(  9.30%)
                                            0.0000 -0.0030  0.1980 -0.0037 -0.8555
                                            0.0111 -0.3534 -0.0024 -0.1044 -0.2936
                                            0.0404 -0.0384  0.0273  0.0546
   127. (0.00040) RY*( 4) O   9           s( 42.94%)p 1.21( 51.82%)d 0.12(  5.24%)
                                           -0.0000  0.0041  0.6553  0.0104  0.4218
                                            0.0011 -0.5533  0.0018  0.1846 -0.1798
                                           -0.0094 -0.0308 -0.1124  0.0796
   128. (0.00007) RY*( 5) O   9           s(  0.00%)p 1.00(  2.56%)d38.06( 97.44%)
   129. (0.00006) RY*( 6) O   9           s(  0.25%)p44.23( 10.85%)d99.99( 88.91%)
   130. (0.00002) RY*( 7) O   9           s(  0.12%)p62.75(  7.31%)d99.99( 92.57%)
   131. (0.00001) RY*( 8) O   9           s(  0.00%)p 1.00(  1.54%)d63.76( 98.45%)
   132. (0.00001) RY*( 9) O   9           s(  0.03%)p14.44(  0.49%)d99.99( 99.48%)
   133. (0.00312) RY*( 1) C  10           s(  0.05%)p99.99( 99.47%)d10.52(  0.48%)
                                           -0.0000  0.0170  0.0131 -0.0270  0.2402
                                            0.0009 -0.9433 -0.0056  0.2157  0.0349
                                           -0.0185 -0.0029 -0.0571  0.0020
   134. (0.00225) RY*( 2) C  10           s( 13.24%)p 5.95( 78.78%)d 0.60(  7.98%)
                                           -0.0000 -0.0050  0.3638  0.0052 -0.8427
                                           -0.0253 -0.2345  0.0057 -0.1484  0.2721
                                           -0.0261  0.0365  0.0178 -0.0584
   135. (0.00187) RY*( 3) C  10           s(  0.01%)p 1.00( 98.25%)d 0.02(  1.74%)
                                           -0.0000  0.0000  0.0086  0.0005 -0.2077
                                           -0.0011  0.1659 -0.0029  0.9549 -0.0217
                                           -0.0991  0.0622  0.0081 -0.0566
   136. (0.00060) RY*( 4) C  10           s(  1.67%)p 0.53(  0.89%)d58.20( 97.43%)
                                            0.0000  0.0059  0.1292 -0.0550  0.0287
                                            0.0008  0.0703 -0.0110 -0.0051  0.0903
                                           -0.3052  0.0086 -0.8326  0.4239
   137. (0.00054) RY*( 5) C  10           s(  0.00%)p 1.00(  1.29%)d76.26( 98.71%)
                                           -0.0000 -0.0001  0.0009  0.0029 -0.0209
                                           -0.0016  0.0183 -0.0083  0.1099  0.1726
                                            0.9138  0.0137 -0.1568  0.3123
   138. (0.00040) RY*( 6) C  10           s(  0.59%)p 6.86(  4.07%)d99.99( 95.34%)
                                            0.0000  0.0020  0.0770 -0.0004  0.1921
                                            0.0128  0.0549 -0.0024  0.0250  0.5666
                                           -0.2147  0.3688  0.4296  0.5155
   139. (0.00036) RY*( 7) C  10           s(  0.00%)p 1.00(  0.50%)d99.99( 99.50%)
                                            0.0000  0.0000  0.0067 -0.0040  0.0169
                                            0.0034 -0.0102  0.0209 -0.0640 -0.1641
                                            0.0915  0.9182 -0.1865 -0.2862
   140. (0.00029) RY*( 8) C  10           s( 23.82%)p 0.63( 15.03%)d 2.57( 61.15%)
                                           -0.0000  0.0013  0.4880  0.0068  0.3601
                                           -0.0183  0.1349  0.0043  0.0457  0.5164
                                            0.0660 -0.1220 -0.1509 -0.5503
   141. (0.00022) RY*( 9) C  10           s( 60.63%)p 0.04(  2.17%)d 0.61( 37.20%)
                                            0.0000 -0.0015  0.7786  0.0133  0.1429
                                            0.0028  0.0218  0.0020  0.0254 -0.5211
                                            0.0420  0.0131  0.1842  0.2542
   142. (0.00204) RY*( 1) C  11           s(  0.00%)p 1.00( 94.06%)d 0.06(  5.94%)
                                           -0.0000  0.0001  0.0007 -0.0033 -0.1789
                                            0.0032  0.1682  0.0179  0.9381  0.0401
                                           -0.0299 -0.2247  0.0461  0.0651
   143. (0.00150) RY*( 2) C  11           s( 10.13%)p 8.59( 86.94%)d 0.29(  2.93%)
                                           -0.0000  0.0075  0.3181  0.0098  0.7810
                                           -0.0078 -0.4543  0.0033  0.2302 -0.1195
                                           -0.0139 -0.0286 -0.1095  0.0448
   144. (0.00067) RY*( 3) C  11           s( 59.10%)p 0.68( 40.38%)d 0.01(  0.53%)
                                            0.0000  0.0117  0.7686  0.0043 -0.5145
                                            0.0140 -0.3713 -0.0017 -0.0320 -0.0107
                                           -0.0001  0.0210  0.0582  0.0362
   145. (0.00012) RY*( 4) C  11           s( 25.26%)p 2.43( 61.33%)d 0.53( 13.41%)
                                           -0.0000 -0.0223  0.5021 -0.0132  0.2744
                                           -0.0203  0.7288  0.0010 -0.0787 -0.1017
                                            0.0645  0.0587  0.3361  0.0564
   146. (0.00002) RY*( 5) C  11           s(  3.21%)p 2.91(  9.34%)d27.26( 87.45%)
   147. (0.00001) RY*( 6) C  11           s(  0.03%)p 7.40(  0.19%)d99.99( 99.78%)
   148. (0.00000) RY*( 7) C  11           s(  0.01%)p99.99(  5.28%)d99.99( 94.71%)
   149. (0.00000) RY*( 8) C  11           s(  1.29%)p 1.33(  1.71%)d75.26( 97.00%)
   150. (0.00001) RY*( 9) C  11           s(  1.06%)p 0.81(  0.85%)d92.89( 98.09%)
   151. (0.00205) RY*( 1) C  12           s(  0.47%)p99.99( 93.65%)d12.60(  5.88%)
                                           -0.0000  0.0021  0.0683  0.0033  0.1105
                                            0.0115  0.7855 -0.0087 -0.5541 -0.0052
                                            0.0548  0.0455 -0.1349 -0.1885
   152. (0.00120) RY*( 2) C  12           s( 36.62%)p 1.65( 60.38%)d 0.08(  3.00%)
                                           -0.0000  0.0105  0.6051  0.0106  0.4322
                                            0.0008  0.2932  0.0021  0.5753  0.0780
                                            0.0501  0.0103 -0.1094  0.0965
   153. (0.00057) RY*( 3) C  12           s( 23.75%)p 3.12( 74.17%)d 0.09(  2.08%)
                                            0.0000  0.0146  0.4871 -0.0047 -0.8451
                                           -0.0099  0.1369 -0.0108  0.0922 -0.0387
                                           -0.0194 -0.0556  0.0813 -0.0959
   154. (0.00009) RY*( 4) C  12           s( 33.25%)p 1.56( 51.95%)d 0.45( 14.80%)
   155. (0.00001) RY*( 5) C  12           s(  0.12%)p 5.77(  0.67%)d99.99( 99.22%)
   156. (0.00000) RY*( 6) C  12           s(  0.55%)p 1.24(  0.68%)d99.99( 98.77%)
   157. (0.00001) RY*( 7) C  12           s(  2.81%)p 1.27(  3.58%)d33.26( 93.61%)
   158. (0.00001) RY*( 8) C  12           s(  1.05%)p 7.12(  7.48%)d86.99( 91.47%)
   159. (0.00001) RY*( 9) C  12           s(  1.47%)p 5.12(  7.51%)d62.07( 91.02%)
   160. (0.00204) RY*( 1) C  13           s(  0.48%)p99.99( 93.58%)d12.35(  5.94%)
                                           -0.0000  0.0022  0.0693  0.0008 -0.0472
                                            0.0137  0.9321  0.0048  0.2540  0.0339
                                            0.0100 -0.1863 -0.0850 -0.1271
   161. (0.00120) RY*( 2) C  13           s( 37.01%)p 1.62( 59.98%)d 0.08(  3.00%)
                                            0.0000  0.0105  0.6083  0.0107  0.6239
                                            0.0008  0.1085  0.0015 -0.4458  0.0370
                                           -0.1502  0.0207 -0.0721  0.0217
   162. (0.00054) RY*( 3) C  13           s( 23.01%)p 3.24( 74.66%)d 0.10(  2.32%)
                                            0.0000  0.0147  0.4795 -0.0091 -0.7460
                                           -0.0058  0.0412  0.0111 -0.4338 -0.0284
                                            0.1240  0.0103  0.0453 -0.0699
   163. (0.00009) RY*( 4) C  13           s( 33.30%)p 1.54( 51.39%)d 0.46( 15.31%)
   164. (0.00003) RY*( 5) C  13           s(  2.45%)p 4.45( 10.92%)d35.33( 86.63%)
   165. (0.00000) RY*( 6) C  13           s(  0.04%)p14.39(  0.53%)d99.99( 99.43%)
   166. (0.00001) RY*( 7) C  13           s(  0.92%)p 5.48(  5.05%)d99.99( 94.03%)
   167. (0.00000) RY*( 8) C  13           s(  0.04%)p18.20(  0.80%)d99.99( 99.16%)
   168. (0.00001) RY*( 9) C  13           s(  2.82%)p 1.12(  3.17%)d33.32( 94.01%)
   169. (0.00099) RY*( 1) H  14           s( 98.86%)p 0.01(  1.14%)
                                            0.0086  0.9943 -0.0000 -0.0921 -0.0537
   170. (0.00008) RY*( 2) H  14           s(  0.07%)p99.99( 99.93%)
   171. (0.00005) RY*( 3) H  14           s(  1.07%)p92.32( 98.93%)
   172. (0.00001) RY*( 4) H  14           s(  0.10%)p99.99( 99.90%)
   173. (0.00131) RY*( 1) H  15           s( 98.03%)p 0.02(  1.97%)
                                            0.0052  0.9901  0.1240 -0.0640  0.0167
   174. (0.00007) RY*( 2) H  15           s(  1.32%)p74.48( 98.68%)
   175. (0.00003) RY*( 3) H  15           s(  0.59%)p99.99( 99.41%)
   176. (0.00001) RY*( 4) H  15           s(  0.16%)p99.99( 99.84%)
   177. (0.00075) RY*( 1) H  16           s( 99.37%)p 0.01(  0.63%)
                                            0.0041  0.9968  0.0205  0.0710 -0.0294
   178. (0.00007) RY*( 2) H  16           s(  0.02%)p99.99( 99.98%)
   179. (0.00006) RY*( 3) H  16           s(  0.19%)p99.99( 99.81%)
   180. (0.00002) RY*( 4) H  16           s(  0.52%)p99.99( 99.48%)
   181. (0.00135) RY*( 1) H  17           s( 99.69%)p 0.00(  0.31%)
                                            0.0061  0.9984  0.0445  0.0054  0.0333
   182. (0.00007) RY*( 2) H  17           s(  0.08%)p99.99( 99.92%)
   183. (0.00007) RY*( 3) H  17           s(  0.02%)p99.99( 99.98%)
   184. (0.00002) RY*( 4) H  17           s(  0.30%)p99.99( 99.70%)
   185. (0.00077) RY*( 1) H  18           s( 99.67%)p 0.00(  0.33%)
                                            0.0052  0.9983 -0.0347  0.0147  0.0431
   186. (0.00008) RY*( 2) H  18           s(  0.03%)p99.99( 99.97%)
   187. (0.00006) RY*( 3) H  18           s(  0.00%)p 1.00(100.00%)
   188. (0.00002) RY*( 4) H  18           s(  0.39%)p99.99( 99.61%)
   189. (0.00123) RY*( 1) H  19           s( 99.62%)p 0.00(  0.38%)
                                            0.0062  0.9981 -0.0255  0.0005 -0.0560
   190. (0.00007) RY*( 2) H  19           s(  0.00%)p 1.00(100.00%)
   191. (0.00007) RY*( 3) H  19           s(  0.06%)p99.99( 99.94%)
   192. (0.00001) RY*( 4) H  19           s(  0.40%)p99.99( 99.60%)
   193. (0.00075) RY*( 1) H  20           s( 99.39%)p 0.01(  0.61%)
                                            0.0041  0.9969 -0.0225 -0.0739 -0.0107
   194. (0.00008) RY*( 2) H  20           s(  0.01%)p99.99( 99.99%)
   195. (0.00006) RY*( 3) H  20           s(  0.17%)p99.99( 99.83%)
   196. (0.00002) RY*( 4) H  20           s(  0.52%)p99.99( 99.48%)
   197. (0.00128) RY*( 1) H  21           s( 99.64%)p 0.00(  0.36%)
                                            0.0061  0.9982  0.0398 -0.0184  0.0407
   198. (0.00008) RY*( 2) H  21           s(  0.09%)p99.99( 99.91%)
   199. (0.00006) RY*( 3) H  21           s(  0.02%)p99.99( 99.98%)
   200. (0.00002) RY*( 4) H  21           s(  0.34%)p99.99( 99.66%)
   201. (0.00096) RY*( 1) H  22           s( 98.81%)p 0.01(  1.19%)
                                            0.0083  0.9940  0.0491  0.0623 -0.0748
   202. (0.00008) RY*( 2) H  22           s(  0.06%)p99.99( 99.94%)
   203. (0.00005) RY*( 3) H  22           s(  1.12%)p88.05( 98.88%)
   204. (0.00001) RY*( 4) H  22           s(  0.11%)p99.99( 99.89%)
   205. (0.00145) RY*( 1) H  23           s( 98.61%)p 0.01(  1.39%)
                                            0.0059  0.9930  0.1166 -0.0122  0.0119
   206. (0.00007) RY*( 2) H  23           s(  1.04%)p95.27( 98.96%)
   207. (0.00003) RY*( 3) H  23           s(  0.37%)p99.99( 99.63%)
   208. (0.00001) RY*( 4) H  23           s(  0.09%)p99.99( 99.91%)
   209. (0.00041) RY*( 1) H  24           s( 95.76%)p 0.04(  4.24%)
                                            0.0059  0.9785  0.2015  0.0241  0.0353
   210. (0.00010) RY*( 2) H  24           s(  0.00%)p 1.00(100.00%)
   211. (0.00006) RY*( 3) H  24           s(  0.05%)p99.99( 99.95%)
   212. (0.00001) RY*( 4) H  24           s(  4.28%)p22.38( 95.72%)
   213. (0.00081) RY*( 1) H  25           s( 98.63%)p 0.01(  1.37%)
                                            0.0044  0.9931  0.0114  0.0577 -0.1013
   214. (0.00009) RY*( 2) H  25           s(  0.01%)p99.99( 99.99%)
   215. (0.00006) RY*( 3) H  25           s(  0.01%)p 1.00( 99.99%)
   216. (0.00002) RY*( 4) H  25           s(  1.43%)p68.77( 98.57%)
   217. (0.00082) RY*( 1) H  26           s( 98.65%)p 0.01(  1.35%)
                                            0.0044  0.9932 -0.0222  0.0881  0.0725
   218. (0.00009) RY*( 2) H  26           s(  0.02%)p99.99( 99.98%)
   219. (0.00007) RY*( 3) H  26           s(  0.01%)p 1.00( 99.99%)
   220. (0.00002) RY*( 4) H  26           s(  1.41%)p69.85( 98.59%)
   221. (0.00077) RY*( 1) H  27           s( 98.34%)p 0.02(  1.66%)
                                            0.0045  0.9916 -0.0904 -0.0836  0.0384
   222. (0.00010) RY*( 2) H  27           s(  0.35%)p99.99( 99.65%)
   223. (0.00007) RY*( 3) H  27           s(  0.55%)p99.99( 99.45%)
   224. (0.00002) RY*( 4) H  27           s(  0.85%)p99.99( 99.15%)
   225. (0.00044) RY*( 1) H  28           s( 96.77%)p 0.03(  3.23%)
                                            0.0057  0.9837  0.1769 -0.0324  0.0036
   226. (0.00010) RY*( 2) H  28           s(  0.00%)p 1.00(100.00%)
   227. (0.00006) RY*( 3) H  28           s(  0.01%)p 1.00( 99.99%)
   228. (0.00002) RY*( 4) H  28           s(  3.31%)p29.20( 96.69%)
   229. (0.00081) RY*( 1) H  29           s( 98.84%)p 0.01(  1.16%)
                                            0.0043  0.9942  0.0001  0.0212 -0.1058
   230. (0.00009) RY*( 2) H  29           s(  0.00%)p 1.00(100.00%)
   231. (0.00007) RY*( 3) H  29           s(  0.02%)p99.99( 99.98%)
   232. (0.00002) RY*( 4) H  29           s(  1.23%)p80.59( 98.77%)
   233. (0.00083) RY*( 1) H  30           s( 98.87%)p 0.01(  1.13%)
                                            0.0043  0.9943 -0.0372  0.0544  0.0833
   234. (0.00009) RY*( 2) H  30           s(  0.00%)p 1.00(100.00%)
   235. (0.00007) RY*( 3) H  30           s(  0.02%)p99.99( 99.98%)
   236. (0.00002) RY*( 4) H  30           s(  1.19%)p83.04( 98.81%)
   237. (0.00044) RY*( 1) H  31           s( 96.79%)p 0.03(  3.21%)
                                            0.0056  0.9838  0.1621 -0.0194  0.0737
   238. (0.00010) RY*( 2) H  31           s(  0.00%)p 1.00(100.00%)
   239. (0.00006) RY*( 3) H  31           s(  0.00%)p 1.00(100.00%)
   240. (0.00002) RY*( 4) H  31           s(  3.29%)p29.39( 96.71%)
   241. (0.00077) RY*( 1) H  32           s( 98.30%)p 0.02(  1.70%)
                                            0.0045  0.9914 -0.0781 -0.0976 -0.0374
   242. (0.00010) RY*( 2) H  32           s(  0.38%)p99.99( 99.62%)
   243. (0.00007) RY*( 3) H  32           s(  0.54%)p99.99( 99.46%)
   244. (0.00002) RY*( 4) H  32           s(  0.87%)p99.99( 99.13%)
   245. (0.01093) BD*( 1) O   1 - C   2  
                ( 34.60%)   0.5882* O   1 s( 40.80%)p 1.45( 59.10%)d 0.00(  0.09%)
                                            0.0000 -0.6384  0.0221  0.2121  0.0067
                                           -0.7180 -0.0203  0.1732  0.0050  0.0138
                                           -0.0032  0.0110  0.0212  0.0127
                ( 65.40%)  -0.8087* C   2 s( 35.74%)p 1.79( 64.04%)d 0.01(  0.21%)
                                            0.0002 -0.5978  0.0101 -0.2089 -0.0148
                                            0.7507  0.0512 -0.1738 -0.0120  0.0172
                                           -0.0034  0.0161  0.0347  0.0190
   246. (0.13624) BD*( 2) O   1 - C   2  
                ( 40.48%)   0.6362* O   1 s(  0.00%)p 1.00( 99.84%)d 0.00(  0.16%)
                                            0.0000 -0.0014 -0.0002  0.1962  0.0005
                                           -0.1733 -0.0006 -0.9643 -0.0036  0.0094
                                            0.0101 -0.0346  0.0041  0.0152
                ( 59.52%)  -0.7715* C   2 s(  0.00%)p 1.00( 99.74%)d 0.00(  0.26%)
                                            0.0001 -0.0003 -0.0031  0.1856 -0.0071
                                           -0.1721  0.0041 -0.9658  0.0240 -0.0089
                                            0.0076  0.0463 -0.0098 -0.0131
   247. (0.04387) BD*( 1) C   2 - N   3  
                ( 64.31%)   0.8019* C   2 s( 33.58%)p 1.97( 66.23%)d 0.01(  0.19%)
                                           -0.0001  0.5794 -0.0049 -0.7657  0.0001
                                            0.2052  0.0043 -0.1839 -0.0045 -0.0236
                                            0.0156 -0.0048  0.0289 -0.0162
                ( 35.69%)  -0.5974* N   3 s( 34.62%)p 1.89( 65.33%)d 0.00(  0.05%)
                                           -0.0001  0.5881  0.0176  0.7581 -0.0111
                                           -0.2125  0.0018  0.1825 -0.0023 -0.0086
                                            0.0099 -0.0038  0.0135 -0.0119
   248. (0.04652) BD*( 1) C   2 - O   9  
                ( 68.26%)   0.8262* C   2 s( 30.54%)p 2.26( 69.17%)d 0.01(  0.29%)
                                           -0.0002  0.5524  0.0156  0.5763 -0.0014
                                            0.5990  0.0286  0.0037 -0.0054  0.0460
                                           -0.0027 -0.0008 -0.0122 -0.0243
                ( 31.74%)  -0.5633* O   9 s( 30.97%)p 2.23( 68.96%)d 0.00(  0.07%)
                                            0.0000  0.5563  0.0140 -0.5335 -0.0105
                                           -0.6361 -0.0048  0.0143 -0.0013  0.0196
                                           -0.0015 -0.0024 -0.0113 -0.0128
   249. (0.01643) BD*( 1) N   3 - C   4  
                ( 35.01%)   0.5917* N   3 s( 33.37%)p 2.00( 66.59%)d 0.00(  0.04%)
                                           -0.0001 -0.5777  0.0016  0.1889  0.0089
                                           -0.7738 -0.0118  0.1766 -0.0045  0.0056
                                           -0.0026  0.0048  0.0105  0.0139
                ( 64.99%)  -0.8061* C   4 s( 21.23%)p 3.70( 78.58%)d 0.01(  0.19%)
                                           -0.0001 -0.4604 -0.0179 -0.2622 -0.0221
                                            0.8324  0.0346 -0.1498  0.0067  0.0200
                                           -0.0038  0.0127  0.0304  0.0191
   250. (0.01518) BD*( 1) N   3 - C   8  
                ( 35.04%)   0.5920* N   3 s( 31.94%)p 2.13( 68.02%)d 0.00(  0.04%)
                                           -0.0001 -0.5652  0.0041  0.5952  0.0105
                                            0.5706  0.0052  0.0138 -0.0072 -0.0130
                                           -0.0001  0.0037 -0.0003  0.0143
                ( 64.96%)  -0.8060* C   8 s( 21.16%)p 3.72( 78.65%)d 0.01(  0.19%)
                                           -0.0001 -0.4597 -0.0156 -0.6570 -0.0335
                                           -0.5936 -0.0171  0.0314  0.0144 -0.0375
                                            0.0014  0.0012 -0.0026  0.0214
   251. (0.00792) BD*( 1) C   4 - C   5  
                ( 46.74%)   0.6837* C   4 s( 30.92%)p 2.23( 69.04%)d 0.00(  0.04%)
                                           -0.0003 -0.5560  0.0050  0.5733 -0.0161
                                           -0.2259 -0.0263 -0.5566  0.0024  0.0018
                                            0.0145  0.0037 -0.0086 -0.0074
                ( 53.26%)  -0.7298* C   5 s( 26.02%)p 2.84( 73.93%)d 0.00(  0.05%)
                                           -0.0008 -0.5101 -0.0059 -0.5778 -0.0134
                                            0.2505 -0.0255  0.5846  0.0129  0.0108
                                            0.0164 -0.0105 -0.0039 -0.0040
   252. (0.00763) BD*( 1) C   4 - H  14  
                ( 35.67%)   0.5973* C   4 s( 22.05%)p 3.53( 77.90%)d 0.00(  0.04%)
                                           -0.0005  0.4695 -0.0078 -0.3334  0.0214
                                            0.0068  0.0197 -0.8167 -0.0035  0.0014
                                            0.0122  0.0093  0.0026  0.0136
                ( 64.33%)  -0.8021* H  14 s( 99.89%)p 0.00(  0.11%)
                                            0.9994 -0.0078  0.0095 -0.0082  0.0301
   253. (0.00613) BD*( 1) C   4 - H  15  
                ( 35.85%)   0.5987* C   4 s( 25.77%)p 2.88( 74.19%)d 0.00(  0.04%)
                                            0.0001 -0.5076 -0.0029 -0.6993  0.0185
                                           -0.5022  0.0020 -0.0100  0.0148 -0.0142
                                           -0.0017 -0.0011 -0.0098  0.0090
                ( 64.15%)  -0.8009* H  15 s( 99.89%)p 0.00(  0.11%)
                                           -0.9995  0.0035  0.0248  0.0209 -0.0016
   254. (0.00732) BD*( 1) C   5 - C   6  
                ( 49.40%)   0.7029* C   5 s( 27.99%)p 2.57( 71.97%)d 0.00(  0.04%)
                                           -0.0001 -0.5290  0.0008  0.6578  0.0205
                                            0.5333 -0.0226 -0.0399 -0.0098 -0.0180
                                           -0.0002 -0.0011  0.0004  0.0109
                ( 50.60%)  -0.7113* C   6 s( 27.38%)p 2.65( 72.57%)d 0.00(  0.05%)
                                           -0.0003 -0.5232 -0.0018 -0.6465  0.0141
                                           -0.5530 -0.0272  0.0293 -0.0102 -0.0174
                                            0.0025  0.0012 -0.0071  0.0115
   255. (0.00498) BD*( 1) C   5 - H  16  
                ( 36.57%)   0.6047* C   5 s( 23.25%)p 3.30( 76.72%)d 0.00(  0.04%)
                                            0.0003 -0.4821 -0.0043  0.2780 -0.0056
                                           -0.8058  0.0065  0.2001 -0.0193  0.0079
                                           -0.0026  0.0101  0.0125  0.0063
                ( 63.43%)  -0.7964* H  16 s( 99.90%)p 0.00(  0.10%)
                                           -0.9995  0.0022 -0.0108  0.0288 -0.0033
   256. (0.00787) BD*( 1) C   5 - H  17  
                ( 37.93%)   0.6158* C   5 s( 22.64%)p 3.42( 77.32%)d 0.00(  0.04%)
                                            0.0002 -0.4757  0.0083 -0.3935  0.0100
                                           -0.0464 -0.0247 -0.7845  0.0002  0.0006
                                           -0.0160  0.0009 -0.0047 -0.0127
                ( 62.07%)  -0.7879* H  17 s( 99.91%)p 0.00(  0.09%)
                                           -0.9995  0.0047  0.0104  0.0060  0.0281
   257. (0.00728) BD*( 1) C   6 - C   7  
                ( 50.50%)   0.7106* C   6 s( 27.44%)p 2.64( 72.51%)d 0.00(  0.05%)
                                            0.0003  0.5238  0.0015  0.2641 -0.0257
                                           -0.7969 -0.0125  0.1388  0.0151 -0.0143
                                            0.0012 -0.0041 -0.0121 -0.0111
                ( 49.50%)  -0.7036* C   7 s( 27.91%)p 2.58( 72.04%)d 0.00(  0.04%)
                                            0.0001  0.5283 -0.0007 -0.2833 -0.0287
                                            0.7896 -0.0055 -0.1254  0.0133 -0.0080
                                            0.0012 -0.0083 -0.0152 -0.0091
   258. (0.00514) BD*( 1) C   6 - H  18  
                ( 36.46%)   0.6038* C   6 s( 23.09%)p 3.33( 76.87%)d 0.00(  0.03%)
                                           -0.0002  0.4805  0.0066 -0.5636 -0.0036
                                            0.2381 -0.0015  0.6277 -0.0183 -0.0050
                                           -0.0144  0.0064  0.0045  0.0068
                ( 63.54%)  -0.7971* H  18 s( 99.91%)p 0.00(  0.09%)
                                            0.9995 -0.0035  0.0217 -0.0086 -0.0197
   259. (0.00785) BD*( 1) C   6 - H  19  
                ( 38.27%)   0.6186* C   6 s( 21.97%)p 3.55( 77.98%)d 0.00(  0.04%)
                                           -0.0001  0.4687 -0.0093 -0.4401 -0.0217
                                            0.0297  0.0079 -0.7645  0.0160 -0.0003
                                            0.0137 -0.0002  0.0035  0.0155
                ( 61.73%)  -0.7857* H  19 s( 99.91%)p 0.00(  0.09%)
                                            0.9995 -0.0044  0.0190 -0.0024  0.0232
   260. (0.00773) BD*( 1) C   7 - C   8  
                ( 53.16%)   0.7291* C   7 s( 26.10%)p 2.83( 73.85%)d 0.00(  0.05%)
                                            0.0008  0.5109  0.0058  0.5850 -0.0027
                                           -0.2250 -0.0311 -0.5870 -0.0056 -0.0030
                                           -0.0194  0.0041  0.0097  0.0055
                ( 46.84%)  -0.6844* C   8 s( 31.01%)p 2.22( 68.95%)d 0.00(  0.04%)
                                            0.0003  0.5569 -0.0040 -0.5722 -0.0008
                                            0.2331 -0.0304  0.5539  0.0056 -0.0083
                                           -0.0083  0.0144  0.0020  0.0034
   261. (0.00498) BD*( 1) C   7 - H  20  
                ( 36.53%)   0.6044* C   7 s( 23.22%)p 3.31( 76.74%)d 0.00(  0.04%)
                                           -0.0003  0.4819  0.0043 -0.6673  0.0098
                                           -0.5664  0.0067 -0.0295  0.0177  0.0162
                                            0.0030  0.0033  0.0007 -0.0091
                ( 63.47%)  -0.7967* H  20 s( 99.90%)p 0.00(  0.10%)
                                            0.9995 -0.0022  0.0241  0.0191 -0.0027
   262. (0.00781) BD*( 1) C   7 - H  21  
                ( 37.87%)   0.6154* C   7 s( 22.66%)p 3.41( 77.30%)d 0.00(  0.04%)
                                            0.0003 -0.4759  0.0083 -0.3612  0.0212
                                            0.0628  0.0158 -0.7987 -0.0046  0.0007
                                           -0.0158  0.0014 -0.0046 -0.0129
                ( 62.13%)  -0.7882* H  21 s( 99.91%)p 0.00(  0.09%)
                                           -0.9995  0.0045  0.0076 -0.0043  0.0294
   263. (0.00761) BD*( 1) C   8 - H  22  
                ( 35.74%)   0.5978* C   8 s( 22.10%)p 3.52( 77.86%)d 0.00(  0.04%)
                                           -0.0005  0.4700 -0.0069 -0.3402  0.0079
                                           -0.0292 -0.0285 -0.8131  0.0019 -0.0021
                                            0.0077 -0.0074  0.0030  0.0173
                ( 64.26%)  -0.8016* H  22 s( 99.89%)p 0.00(  0.11%)
                                            0.9994 -0.0075  0.0141  0.0090  0.0280
   264. (0.00682) BD*( 1) C   8 - H  23  
                ( 35.74%)   0.5978* C   8 s( 25.70%)p 2.89( 74.26%)d 0.00(  0.04%)
                                           -0.0001  0.5070  0.0023  0.3486 -0.0178
                                           -0.7682  0.0072  0.1743 -0.0164 -0.0153
                                            0.0041 -0.0062 -0.0066 -0.0075
                ( 64.26%)  -0.8016* H  23 s( 99.89%)p 0.00(  0.11%)
                                            0.9994 -0.0042 -0.0107  0.0308 -0.0050
   265. (0.03678) BD*( 1) O   9 - C  10  
                ( 27.14%)   0.5210* O   9 s( 36.88%)p 1.71( 63.08%)d 0.00(  0.04%)
                                           -0.0001 -0.6073  0.0053 -0.7686  0.0068
                                            0.1102 -0.0080 -0.1668  0.0025  0.0131
                                           -0.0079  0.0043 -0.0093  0.0097
                ( 72.86%)  -0.8536* C  10 s( 15.97%)p 5.24( 83.71%)d 0.02(  0.33%)
                                            0.0003 -0.3995 -0.0094  0.8942  0.0130
                                           -0.0562 -0.0256  0.1826  0.0073  0.0075
                                           -0.0195  0.0016 -0.0469  0.0251
   266. (0.01167) BD*( 1) C  10 - C  11  
                ( 47.88%)   0.6919* C  10 s( 27.18%)p 2.68( 72.77%)d 0.00(  0.05%)
                                            0.0000 -0.5212 -0.0104 -0.2999  0.0170
                                           -0.7938  0.0015  0.0859  0.0031 -0.0094
                                            0.0014  0.0046  0.0170  0.0103
                ( 52.12%)  -0.7220* C  11 s( 29.77%)p 2.36( 70.18%)d 0.00(  0.05%)
                                           -0.0007 -0.5456 -0.0029  0.3061  0.0095
                                            0.7755  0.0001 -0.0816  0.0018 -0.0137
                                            0.0012  0.0033  0.0129  0.0110
   267. (0.01391) BD*( 1) C  10 - C  12  
                ( 48.05%)   0.6932* C  10 s( 28.43%)p 2.52( 71.52%)d 0.00(  0.05%)
                                           -0.0001 -0.5332  0.0075 -0.3211 -0.0053
                                            0.5330 -0.0039  0.5727  0.0037  0.0076
                                            0.0083 -0.0163  0.0057 -0.0057
                ( 51.95%)  -0.7208* C  12 s( 29.01%)p 2.45( 70.95%)d 0.00(  0.05%)
                                           -0.0007 -0.5386  0.0008  0.3665  0.0034
                                           -0.5161  0.0010 -0.5557  0.0007  0.0104
                                            0.0112 -0.0152  0.0023 -0.0030
   268. (0.01396) BD*( 1) C  10 - C  13  
                ( 48.11%)   0.6936* C  10 s( 28.41%)p 2.52( 71.54%)d 0.00(  0.05%)
                                           -0.0001 -0.5330  0.0074 -0.0574 -0.0039
                                            0.2854 -0.0050 -0.7941 -0.0039  0.0003
                                            0.0002  0.0114  0.0023 -0.0180
                ( 51.89%)  -0.7204* C  13 s( 29.04%)p 2.44( 70.91%)d 0.00(  0.05%)
                                           -0.0007 -0.5389  0.0010  0.1073  0.0035
                                           -0.2722  0.0010  0.7896  0.0001  0.0017
                                           -0.0055  0.0111  0.0008 -0.0179
   269. (0.00216) BD*( 1) C  11 - H  24  
                ( 38.03%)   0.6167* C  11 s( 23.56%)p 3.24( 76.41%)d 0.00(  0.04%)
                                            0.0001 -0.4853  0.0012 -0.8584 -0.0015
                                           -0.0195 -0.0228 -0.1624  0.0039  0.0022
                                           -0.0067  0.0004 -0.0164  0.0086
                ( 61.97%)  -0.7872* H  24 s( 99.91%)p 0.00(  0.09%)
                                           -0.9996 -0.0001  0.0287  0.0031  0.0049
   270. (0.00300) BD*( 1) C  11 - H  25  
                ( 38.53%)   0.6207* C  11 s( 23.32%)p 3.29( 76.64%)d 0.00(  0.04%)
                                            0.0001 -0.4829 -0.0008  0.1269 -0.0093
                                           -0.3042 -0.0179  0.8107 -0.0093  0.0019
                                           -0.0057  0.0097  0.0003 -0.0166
                ( 61.47%)  -0.7841* H  25 s( 99.92%)p 0.00(  0.08%)
                                           -0.9996  0.0012 -0.0029  0.0115 -0.0261
   271. (0.00302) BD*( 1) C  11 - H  26  
                ( 38.60%)   0.6213* C  11 s( 23.28%)p 3.29( 76.68%)d 0.00(  0.04%)
                                            0.0001 -0.4825 -0.0008  0.3908 -0.0131
                                           -0.5519 -0.0145 -0.5558  0.0108  0.0099
                                            0.0108 -0.0136  0.0012 -0.0029
                ( 61.40%)  -0.7836* H  26 s( 99.92%)p 0.00(  0.08%)
                                           -0.9996  0.0012 -0.0113  0.0195  0.0176
   272. (0.00389) BD*( 1) C  12 - H  27  
                ( 37.97%)   0.6162* C  12 s( 24.10%)p 3.15( 75.86%)d 0.00(  0.04%)
                                           -0.0000  0.4909  0.0007 -0.3164  0.0166
                                           -0.8084 -0.0043  0.0668 -0.0152  0.0127
                                           -0.0013 -0.0041 -0.0108 -0.0099
                ( 62.03%)  -0.7876* H  27 s( 99.91%)p 0.00(  0.09%)
                                            0.9996 -0.0012  0.0094  0.0277 -0.0020
   273. (0.00249) BD*( 1) C  12 - H  28  
                ( 37.75%)   0.6144* C  12 s( 23.75%)p 3.21( 76.21%)d 0.00(  0.04%)
                                            0.0003 -0.4873 -0.0015 -0.8630 -0.0013
                                            0.0312  0.0148 -0.1260  0.0165 -0.0008
                                           -0.0070 -0.0003 -0.0161  0.0085
                ( 62.25%)  -0.7890* H  28 s( 99.91%)p 0.00(  0.09%)
                                           -0.9996  0.0004  0.0291 -0.0026  0.0019
   274. (0.00297) BD*( 1) C  12 - H  29  
                ( 38.61%)   0.6213* C  12 s( 23.06%)p 3.33( 76.90%)d 0.00(  0.04%)
                                           -0.0002  0.4802  0.0005 -0.1419  0.0120
                                            0.2799 -0.0170 -0.8185 -0.0071 -0.0023
                                            0.0064 -0.0123 -0.0010  0.0147
                ( 61.39%)  -0.7835* H  29 s( 99.92%)p 0.00(  0.08%)
                                            0.9996 -0.0012  0.0026 -0.0079  0.0275
   275. (0.00301) BD*( 1) C  13 - H  30  
                ( 38.71%)   0.6222* C  13 s( 23.02%)p 3.34( 76.94%)d 0.00(  0.04%)
                                            0.0002 -0.4798 -0.0006  0.4085 -0.0077
                                           -0.5310  0.0126 -0.5657 -0.0164  0.0109
                                            0.0099 -0.0139  0.0026 -0.0000
                ( 61.29%)  -0.7829* H  30 s( 99.92%)p 0.00(  0.08%)
                                           -0.9996  0.0013 -0.0117  0.0166  0.0202
   276. (0.00252) BD*( 1) C  13 - H  31  
                ( 37.74%)   0.6143* C  13 s( 23.77%)p 3.21( 76.20%)d 0.00(  0.04%)
                                            0.0002 -0.4875 -0.0015 -0.8463  0.0056
                                            0.0158  0.0082 -0.2121 -0.0197 -0.0005
                                           -0.0054  0.0000 -0.0164  0.0089
                ( 62.26%)  -0.7890* H  31 s( 99.91%)p 0.00(  0.09%)
                                           -0.9996  0.0004  0.0276 -0.0012  0.0097
   277. (0.00391) BD*( 1) C  13 - H  32  
                ( 37.97%)   0.6162* C  13 s( 24.09%)p 3.15( 75.87%)d 0.00(  0.04%)
                                           -0.0000  0.4908  0.0008 -0.3236  0.0098
                                           -0.8019  0.0020  0.1022  0.0205  0.0123
                                           -0.0006 -0.0016 -0.0113 -0.0104
                ( 62.03%)  -0.7876* H  32 s( 99.91%)p 0.00(  0.09%)
                                            0.9996 -0.0013  0.0098  0.0273 -0.0041


 NHO Directionality and "Bond Bending" (deviations from line of nuclear centers)

         [Thresholds for printing:  angular deviation  >  1.0 degree]
                                    hybrid p-character > 25.0%
                                    orbital occupancy  >  0.10e

                                Line of Centers        Hybrid 1              Hybrid 2
                                ---------------  -------------------   ------------------
                NBO               Theta   Phi    Theta   Phi    Dev    Theta   Phi    Dev
 ========================================================================================
     1. BD (   1) O   1 - C   2   102.7  105.2   103.0  106.5   1.3      --     --    --
     2. BD (   2) O   1 - C   2   102.7  105.2    15.2  138.5  89.9     14.6  136.7  89.8
     3. BD (   1) C   2 - N   3   103.4  162.9   103.3  164.7   1.7     76.9  344.2   1.3
     4. BD (   1) C   2 - O   9    91.1   50.7    90.1   47.5   3.4     89.1  229.7   1.1
     5. BD (   1) N   3 - C   4   100.3  106.7   102.0  104.1   3.1     81.1  288.2   2.0
     6. BD (   1) N   3 - C   8    88.6  222.3    90.5  223.6   2.2     92.8   41.5   1.7
     7. BD (   1) C   4 - C   5    47.9  156.4     --     --    --     133.4  339.2   2.4
     8. BD (   1) C   4 - H  14   156.4  173.5   159.1  175.1   2.7      --     --    --
    10. BD (   1) C   5 - C   6    87.7  219.8    86.7  217.0   3.0     91.3   42.5   2.9
    11. BD (   1) C   5 - H  16   103.3  109.0   102.1  108.8   1.2      --     --    --
    12. BD (   1) C   5 - H  17    26.3    7.1    26.4   10.5   1.5      --     --    --
    13. BD (   1) C   6 - C   7    81.0  289.0    79.7  286.4   2.9     97.6  111.7   3.0
    15. BD (   1) C   6 - H  19   150.0  176.1   148.2  175.3   1.8      --     --    --
    16. BD (   1) C   7 - C   8   132.5  339.5   133.0  336.3   2.4      --     --    --
    17. BD (   1) C   7 - H  20    92.0  220.4    90.8  220.4   1.2      --     --    --
    18. BD (   1) C   7 - H  21    24.2  350.3    23.5  347.0   1.5      --     --    --
    19. BD (   1) C   8 - H  22   155.0  186.7   157.4  189.9   2.7      --     --    --
    20. BD (   1) C   8 - H  23    78.3  294.3    79.2  293.5   1.3      --     --    --
    21. BD (   1) O   9 - C  10    78.0  353.2     --     --    --     101.8  174.9   1.6
    22. BD (   1) C  10 - C  11    95.7   68.8    96.0   70.4   1.6      --     --    --
    23. BD (   1) C  10 - C  12   131.7  304.5   132.8  301.7   2.4     48.8  125.7   1.0
    24. BD (   1) C  10 - C  13    20.1  289.3    19.8  282.3   2.4    159.6  112.2   1.0
    25. BD (   1) C  11 - H  24    79.2    0.7    79.6    2.8   2.2      --     --    --
    26. BD (   1) C  11 - H  25   158.3  114.0   156.8  110.1   2.1      --     --    --
    27. BD (   1) C  11 - H  26    50.3  126.1    51.3  123.7   2.1      --     --    --
    28. BD (   1) C  12 - H  27    85.1  248.3    86.6  249.8   2.1      --     --    --
    29. BD (   1) C  12 - H  28    81.5  358.4    82.8  357.0   1.9      --     --    --
    30. BD (   1) C  12 - H  29   158.3  116.8   160.4  116.3   2.1      --     --    --
    31. BD (   1) C  13 - H  30    50.5  127.3    48.4  127.7   2.1      --     --    --
    32. BD (   1) C  13 - H  31    76.3  359.3    74.6  358.4   1.9      --     --    --
    33. BD (   1) C  13 - H  32    83.9  248.0    81.9  248.6   2.2      --     --    --
    47. LP (   1) O   1             --     --     77.3  285.4   --       --     --    --
    48. LP (   2) O   1             --     --     82.1   18.0   --       --     --    --
    49. LP*(   1) N   3             --     --     14.7  136.9   --       --     --    --
    50. LP (   1) O   9             --     --    103.8  111.5   --       --     --    --
    51. LP (   2) O   9             --     --     15.0  135.9   --       --     --    --
   246. BD*(   2) O   1 - C   2   102.7  105.2    15.2  138.5  89.9     14.6  136.7  89.8


 Second Order Perturbation Theory Analysis of Fock Matrix in NBO Basis

     Threshold for printing:   0.25 kcal/mol
                                                                              E(2)  E(j)-E(i) F(i,j)
         Donor NBO (i)                     Acceptor NBO (j)                 kcal/mol   a.u.    a.u. 
 ===================================================================================================

 within unit  1
   1. BD (   1) O   1 - C   2        / 61. RY*(   1) C   2                    0.73    1.69    0.045
   1. BD (   1) O   1 - C   2        /247. BD*(   1) C   2 - N   3            0.70    1.50    0.042
   1. BD (   1) O   1 - C   2        /249. BD*(   1) N   3 - C   4            1.00    1.39    0.047
   1. BD (   1) O   1 - C   2        /265. BD*(   1) O   9 - C  10            0.34    1.35    0.028
   2. BD (   2) O   1 - C   2        / 49. LP*(   1) N   3                   19.61    0.16    0.080
   2. BD (   2) O   1 - C   2        / 77. RY*(   8) N   3                    0.26    2.07    0.031
   3. BD (   1) C   2 - N   3        / 79. RY*(   1) C   4                    0.52    1.82    0.039
   3. BD (   1) C   2 - N   3        /115. RY*(   1) C   8                    0.57    1.80    0.041
   3. BD (   1) C   2 - N   3        /245. BD*(   1) O   1 - C   2            0.43    1.46    0.032
   3. BD (   1) C   2 - N   3        /249. BD*(   1) N   3 - C   4            1.08    1.18    0.045
   3. BD (   1) C   2 - N   3        /250. BD*(   1) N   3 - C   8            0.98    1.18    0.043
   3. BD (   1) C   2 - N   3        /265. BD*(   1) O   9 - C  10            1.18    1.15    0.047
   4. BD (   1) C   2 - O   9        /133. RY*(   1) C  10                    1.06    1.73    0.054
   4. BD (   1) C   2 - O   9        /245. BD*(   1) O   1 - C   2            0.28    1.50    0.026
   4. BD (   1) C   2 - O   9        /250. BD*(   1) N   3 - C   8            1.28    1.22    0.050
   4. BD (   1) C   2 - O   9        /265. BD*(   1) O   9 - C  10            0.26    1.19    0.022
   4. BD (   1) C   2 - O   9        /266. BD*(   1) C  10 - C  11            0.32    1.34    0.026
   5. BD (   1) N   3 - C   4        / 64. RY*(   4) C   2                    0.27    2.04    0.030
   5. BD (   1) N   3 - C   4        / 88. RY*(   1) C   5                    0.42    1.77    0.034
   5. BD (   1) N   3 - C   4        /115. RY*(   1) C   8                    0.55    1.70    0.039
   5. BD (   1) N   3 - C   4        /245. BD*(   1) O   1 - C   2            1.75    1.36    0.062
   5. BD (   1) N   3 - C   4        /247. BD*(   1) C   2 - N   3            0.85    1.20    0.041
   5. BD (   1) N   3 - C   4        /250. BD*(   1) N   3 - C   8            0.90    1.09    0.040
   5. BD (   1) N   3 - C   4        /255. BD*(   1) C   5 - H  16            0.56    1.25    0.033
   5. BD (   1) N   3 - C   4        /264. BD*(   1) C   8 - H  23            0.51    1.25    0.032
   6. BD (   1) N   3 - C   8        / 61. RY*(   1) C   2                    0.73    1.38    0.040
   6. BD (   1) N   3 - C   8        / 79. RY*(   1) C   4                    0.59    1.72    0.040
   6. BD (   1) N   3 - C   8        /106. RY*(   1) C   7                    0.44    1.76    0.035
   6. BD (   1) N   3 - C   8        /247. BD*(   1) C   2 - N   3            1.06    1.19    0.046
   6. BD (   1) N   3 - C   8        /248. BD*(   1) C   2 - O   9            1.70    1.13    0.056
   6. BD (   1) N   3 - C   8        /249. BD*(   1) N   3 - C   4            0.87    1.08    0.039
   6. BD (   1) N   3 - C   8        /253. BD*(   1) C   4 - H  15            0.58    1.24    0.034
   6. BD (   1) N   3 - C   8        /261. BD*(   1) C   7 - H  20            0.56    1.25    0.034
   7. BD (   1) C   4 - C   5        / 49. LP*(   1) N   3                    3.96    0.38    0.057
   7. BD (   1) C   4 - C   5        / 97. RY*(   1) C   6                    0.52    1.62    0.038
   7. BD (   1) C   4 - C   5        /247. BD*(   1) C   2 - N   3            0.97    1.03    0.040
   7. BD (   1) C   4 - C   5        /252. BD*(   1) C   4 - H  14            0.63    1.04    0.033
   7. BD (   1) C   4 - C   5        /253. BD*(   1) C   4 - H  15            0.44    1.08    0.028
   7. BD (   1) C   4 - C   5        /254. BD*(   1) C   5 - C   6            0.39    1.01    0.026
   7. BD (   1) C   4 - C   5        /255. BD*(   1) C   5 - H  16            0.31    1.09    0.024
   7. BD (   1) C   4 - C   5        /258. BD*(   1) C   6 - H  18            0.89    1.10    0.041
   8. BD (   1) C   4 - H  14        / 49. LP*(   1) N   3                    5.91    0.27    0.060
   8. BD (   1) C   4 - H  14        /247. BD*(   1) C   2 - N   3            1.09    0.93    0.040
   8. BD (   1) C   4 - H  14        /256. BD*(   1) C   5 - H  17            1.38    0.97    0.047
   9. BD (   1) C   4 - H  15        / 89. RY*(   2) C   5                    0.31    1.43    0.027
   9. BD (   1) C   4 - H  15        /250. BD*(   1) N   3 - C   8            1.84    0.82    0.049
   9. BD (   1) C   4 - H  15        /251. BD*(   1) C   4 - C   5            0.46    0.89    0.026
   9. BD (   1) C   4 - H  15        /252. BD*(   1) C   4 - H  14            0.32    0.94    0.022
   9. BD (   1) C   4 - H  15        /254. BD*(   1) C   5 - C   6            1.53    0.92    0.047
  10. BD (   1) C   5 - C   6        / 79. RY*(   1) C   4                    0.33    1.53    0.028
  10. BD (   1) C   5 - C   6        /106. RY*(   1) C   7                    0.54    1.58    0.037
  10. BD (   1) C   5 - C   6        /253. BD*(   1) C   4 - H  15            0.95    1.05    0.040
  10. BD (   1) C   5 - C   6        /255. BD*(   1) C   5 - H  16            0.44    1.06    0.027
  10. BD (   1) C   5 - C   6        /256. BD*(   1) C   5 - H  17            0.28    1.04    0.021
  10. BD (   1) C   5 - C   6        /257. BD*(   1) C   6 - C   7            0.40    0.99    0.025
  10. BD (   1) C   5 - C   6        /258. BD*(   1) C   6 - H  18            0.41    1.07    0.026
  10. BD (   1) C   5 - C   6        /261. BD*(   1) C   7 - H  20            0.98    1.06    0.041
  11. BD (   1) C   5 - H  16        / 49. LP*(   1) N   3                    0.43    0.24    0.016
  11. BD (   1) C   5 - H  16        / 98. RY*(   2) C   6                    0.33    1.52    0.029
  11. BD (   1) C   5 - H  16        /249. BD*(   1) N   3 - C   4            2.47    0.78    0.056
  11. BD (   1) C   5 - H  16        /257. BD*(   1) C   6 - C   7            1.65    0.88    0.048
  12. BD (   1) C   5 - H  17        / 99. RY*(   3) C   6                    0.26    1.17    0.022
  12. BD (   1) C   5 - H  17        /252. BD*(   1) C   4 - H  14            1.64    0.90    0.049
  12. BD (   1) C   5 - H  17        /259. BD*(   1) C   6 - H  19            1.48    0.94    0.047
  13. BD (   1) C   6 - C   7        / 88. RY*(   1) C   5                    0.55    1.58    0.037
  13. BD (   1) C   6 - C   7        /115. RY*(   1) C   8                    0.29    1.51    0.027
  13. BD (   1) C   6 - C   7        /116. RY*(   2) C   8                    0.28    1.39    0.025
  13. BD (   1) C   6 - C   7        /254. BD*(   1) C   5 - C   6            0.40    0.98    0.025
  13. BD (   1) C   6 - C   7        /255. BD*(   1) C   5 - H  16            0.99    1.06    0.041
  13. BD (   1) C   6 - C   7        /258. BD*(   1) C   6 - H  18            0.41    1.07    0.027
  13. BD (   1) C   6 - C   7        /261. BD*(   1) C   7 - H  20            0.44    1.06    0.027
  13. BD (   1) C   6 - C   7        /262. BD*(   1) C   7 - H  21            0.27    1.04    0.021
  13. BD (   1) C   6 - C   7        /264. BD*(   1) C   8 - H  23            0.95    1.05    0.040
  14. BD (   1) C   6 - H  18        /251. BD*(   1) C   4 - C   5            1.87    0.84    0.050
  14. BD (   1) C   6 - H  18        /260. BD*(   1) C   7 - C   8            1.86    0.84    0.050
  15. BD (   1) C   6 - H  19        /256. BD*(   1) C   5 - H  17            1.61    0.92    0.049
  15. BD (   1) C   6 - H  19        /262. BD*(   1) C   7 - H  21            1.59    0.92    0.049
  16. BD (   1) C   7 - C   8        / 49. LP*(   1) N   3                    3.95    0.38    0.057
  16. BD (   1) C   7 - C   8        / 97. RY*(   1) C   6                    0.51    1.62    0.038
  16. BD (   1) C   7 - C   8        /247. BD*(   1) C   2 - N   3            0.82    1.03    0.037
  16. BD (   1) C   7 - C   8        /257. BD*(   1) C   6 - C   7            0.39    1.01    0.026
  16. BD (   1) C   7 - C   8        /258. BD*(   1) C   6 - H  18            0.89    1.10    0.041
  16. BD (   1) C   7 - C   8        /261. BD*(   1) C   7 - H  20            0.32    1.09    0.024
  16. BD (   1) C   7 - C   8        /263. BD*(   1) C   8 - H  22            0.63    1.04    0.033
  16. BD (   1) C   7 - C   8        /264. BD*(   1) C   8 - H  23            0.44    1.08    0.028
  17. BD (   1) C   7 - H  20        / 49. LP*(   1) N   3                    0.43    0.24    0.015
  17. BD (   1) C   7 - H  20        / 98. RY*(   2) C   6                    0.33    1.52    0.028
  17. BD (   1) C   7 - H  20        /117. RY*(   3) C   8                    0.31    1.52    0.028
  17. BD (   1) C   7 - H  20        /250. BD*(   1) N   3 - C   8            2.44    0.78    0.055
  17. BD (   1) C   7 - H  20        /254. BD*(   1) C   5 - C   6            1.67    0.87    0.048
  18. BD (   1) C   7 - H  21        / 99. RY*(   3) C   6                    0.27    1.17    0.023
  18. BD (   1) C   7 - H  21        /259. BD*(   1) C   6 - H  19            1.49    0.94    0.047
  18. BD (   1) C   7 - H  21        /263. BD*(   1) C   8 - H  22            1.65    0.91    0.049
  19. BD (   1) C   8 - H  22        / 49. LP*(   1) N   3                    5.96    0.27    0.060
  19. BD (   1) C   8 - H  22        /247. BD*(   1) C   2 - N   3            0.90    0.93    0.036
  19. BD (   1) C   8 - H  22        /262. BD*(   1) C   7 - H  21            1.37    0.97    0.047
  20. BD (   1) C   8 - H  23        /107. RY*(   2) C   7                    0.32    1.45    0.027
  20. BD (   1) C   8 - H  23        /248. BD*(   1) C   2 - O   9            0.33    0.88    0.022
  20. BD (   1) C   8 - H  23        /249. BD*(   1) N   3 - C   4            1.89    0.82    0.050
  20. BD (   1) C   8 - H  23        /257. BD*(   1) C   6 - C   7            1.53    0.91    0.047
  20. BD (   1) C   8 - H  23        /260. BD*(   1) C   7 - C   8            0.44    0.89    0.025
  20. BD (   1) C   8 - H  23        /263. BD*(   1) C   8 - H  22            0.31    0.94    0.022
  21. BD (   1) O   9 - C  10        / 61. RY*(   1) C   2                    0.79    1.43    0.042
  21. BD (   1) O   9 - C  10        /247. BD*(   1) C   2 - N   3            1.35    1.24    0.053
  21. BD (   1) O   9 - C  10        /269. BD*(   1) C  11 - H  24            0.72    1.33    0.039
  21. BD (   1) O   9 - C  10        /273. BD*(   1) C  12 - H  28            0.52    1.33    0.033
  21. BD (   1) O   9 - C  10        /276. BD*(   1) C  13 - H  31            0.52    1.33    0.033
  22. BD (   1) C  10 - C  11        /124. RY*(   1) O   9                    0.63    1.89    0.044
  22. BD (   1) C  10 - C  11        /151. RY*(   1) C  12                    0.56    1.38    0.035
  22. BD (   1) C  10 - C  11        /160. RY*(   1) C  13                    0.56    1.38    0.035
  22. BD (   1) C  10 - C  11        /248. BD*(   1) C   2 - O   9            1.48    0.93    0.048
  22. BD (   1) C  10 - C  11        /267. BD*(   1) C  10 - C  12            0.83    0.99    0.036
  22. BD (   1) C  10 - C  11        /268. BD*(   1) C  10 - C  13            0.82    0.99    0.036
  22. BD (   1) C  10 - C  11        /270. BD*(   1) C  11 - H  25            0.27    1.07    0.021
  22. BD (   1) C  10 - C  11        /271. BD*(   1) C  11 - H  26            0.27    1.07    0.021
  22. BD (   1) C  10 - C  11        /272. BD*(   1) C  12 - H  27            0.94    1.08    0.040
  22. BD (   1) C  10 - C  11        /277. BD*(   1) C  13 - H  32            0.94    1.08    0.040
  23. BD (   1) C  10 - C  12        /125. RY*(   2) O   9                    0.31    1.77    0.030
  23. BD (   1) C  10 - C  12        /142. RY*(   1) C  11                    0.52    1.38    0.034
  23. BD (   1) C  10 - C  12        /160. RY*(   1) C  13                    0.47    1.38    0.032
  23. BD (   1) C  10 - C  12        /161. RY*(   2) C  13                    0.26    1.40    0.024
  23. BD (   1) C  10 - C  12        /266. BD*(   1) C  10 - C  11            0.88    1.00    0.037
  23. BD (   1) C  10 - C  12        /268. BD*(   1) C  10 - C  13            0.69    0.99    0.033
  23. BD (   1) C  10 - C  12        /271. BD*(   1) C  11 - H  26            0.93    1.07    0.040
  23. BD (   1) C  10 - C  12        /272. BD*(   1) C  12 - H  27            0.27    1.08    0.022
  23. BD (   1) C  10 - C  12        /273. BD*(   1) C  12 - H  28            0.26    1.07    0.021
  23. BD (   1) C  10 - C  12        /275. BD*(   1) C  13 - H  30            0.87    1.06    0.039
  24. BD (   1) C  10 - C  13        /125. RY*(   2) O   9                    0.32    1.77    0.030
  24. BD (   1) C  10 - C  13        /142. RY*(   1) C  11                    0.52    1.38    0.034
  24. BD (   1) C  10 - C  13        /151. RY*(   1) C  12                    0.47    1.38    0.032
  24. BD (   1) C  10 - C  13        /152. RY*(   2) C  12                    0.26    1.40    0.024
  24. BD (   1) C  10 - C  13        /266. BD*(   1) C  10 - C  11            0.88    1.00    0.037
  24. BD (   1) C  10 - C  13        /267. BD*(   1) C  10 - C  12            0.69    0.99    0.033
  24. BD (   1) C  10 - C  13        /270. BD*(   1) C  11 - H  25            0.93    1.07    0.040
  24. BD (   1) C  10 - C  13        /274. BD*(   1) C  12 - H  29            0.86    1.07    0.039
  24. BD (   1) C  10 - C  13        /276. BD*(   1) C  13 - H  31            0.26    1.07    0.021
  24. BD (   1) C  10 - C  13        /277. BD*(   1) C  13 - H  32            0.28    1.08    0.022
  25. BD (   1) C  11 - H  24        /133. RY*(   1) C  10                    0.47    1.24    0.031
  25. BD (   1) C  11 - H  24        /265. BD*(   1) O   9 - C  10            2.49    0.71    0.054
  26. BD (   1) C  11 - H  25        /133. RY*(   1) C  10                    0.26    1.24    0.023
  26. BD (   1) C  11 - H  25        /265. BD*(   1) O   9 - C  10            0.38    0.71    0.021
  26. BD (   1) C  11 - H  25        /268. BD*(   1) C  10 - C  13            1.77    0.86    0.049
  27. BD (   1) C  11 - H  26        /133. RY*(   1) C  10                    0.26    1.24    0.023
  27. BD (   1) C  11 - H  26        /265. BD*(   1) O   9 - C  10            0.38    0.71    0.021
  27. BD (   1) C  11 - H  26        /267. BD*(   1) C  10 - C  12            1.77    0.86    0.049
  28. BD (   1) C  12 - H  27        /135. RY*(   3) C  10                    0.41    1.23    0.029
  28. BD (   1) C  12 - H  27        /266. BD*(   1) C  10 - C  11            1.72    0.87    0.049
  29. BD (   1) C  12 - H  28        /135. RY*(   3) C  10                    0.49    1.23    0.031
  29. BD (   1) C  12 - H  28        /265. BD*(   1) O   9 - C  10            3.21    0.71    0.061
  30. BD (   1) C  12 - H  29        /133. RY*(   1) C  10                    0.29    1.24    0.024
  30. BD (   1) C  12 - H  29        /265. BD*(   1) O   9 - C  10            0.35    0.71    0.020
  30. BD (   1) C  12 - H  29        /268. BD*(   1) C  10 - C  13            1.87    0.86    0.051
  31. BD (   1) C  13 - H  30        /133. RY*(   1) C  10                    0.29    1.25    0.024
  31. BD (   1) C  13 - H  30        /265. BD*(   1) O   9 - C  10            0.35    0.71    0.020
  31. BD (   1) C  13 - H  30        /267. BD*(   1) C  10 - C  12            1.86    0.86    0.051
  32. BD (   1) C  13 - H  31        /135. RY*(   3) C  10                    0.50    1.23    0.032
  32. BD (   1) C  13 - H  31        /265. BD*(   1) O   9 - C  10            3.20    0.71    0.061
  33. BD (   1) C  13 - H  32        /135. RY*(   3) C  10                    0.40    1.24    0.028
  33. BD (   1) C  13 - H  32        /266. BD*(   1) C  10 - C  11            1.72    0.87    0.049
  34. CR (   1) O   1                / 61. RY*(   1) C   2                    3.17   19.51    0.316
  34. CR (   1) O   1                /247. BD*(   1) C   2 - N   3            0.37   19.32    0.109
  35. CR (   1) C   2                / 76. RY*(   7) N   3                    0.29   11.79    0.074
  35. CR (   1) C   2                /249. BD*(   1) N   3 - C   4            0.68   10.56    0.108
  35. CR (   1) C   2                /250. BD*(   1) N   3 - C   8            0.59   10.56    0.101
  35. CR (   1) C   2                /265. BD*(   1) O   9 - C  10            0.75   10.53    0.115
  36. CR (   1) N   3                / 62. RY*(   2) C   2                    1.02   15.78    0.161
  36. CR (   1) N   3                / 67. RY*(   7) C   2                    0.28   15.66    0.084
  36. CR (   1) N   3                / 80. RY*(   2) C   4                    0.78   15.06    0.137
  36. CR (   1) N   3                /116. RY*(   2) C   8                    0.80   15.10    0.139
  36. CR (   1) N   3                /245. BD*(   1) O   1 - C   2            0.26   14.88    0.079
  37. CR (   1) C   4                / 90. RY*(   3) C   5                    0.42   10.95    0.085
  37. CR (   1) C   4                / 91. RY*(   4) C   5                    0.26   11.14    0.068
  37. CR (   1) C   4                /169. RY*(   1) H  14                    0.40   10.52    0.082
  37. CR (   1) C   4                /173. RY*(   1) H  15                    0.46   10.58    0.088
  37. CR (   1) C   4                /247. BD*(   1) C   2 - N   3            0.51   10.55    0.095
  37. CR (   1) C   4                /250. BD*(   1) N   3 - C   8            0.42   10.44    0.085
  38. CR (   1) C   5                / 82. RY*(   4) C   4                    0.28   11.19    0.070
  38. CR (   1) C   5                / 99. RY*(   3) C   6                    0.46   10.77    0.089
  38. CR (   1) C   5                /177. RY*(   1) H  16                    0.38   10.48    0.079
  38. CR (   1) C   5                /181. RY*(   1) H  17                    0.35   10.48    0.076
  39. CR (   1) C   6                / 89. RY*(   2) C   5                    0.26   10.97    0.067
  39. CR (   1) C   6                /108. RY*(   3) C   7                    0.25   10.85    0.066
  39. CR (   1) C   6                /185. RY*(   1) H  18                    0.38   10.46    0.080
  39. CR (   1) C   6                /189. RY*(   1) H  19                    0.33   10.48    0.074
  40. CR (   1) C   7                / 99. RY*(   3) C   6                    0.44   10.76    0.087
  40. CR (   1) C   7                /118. RY*(   4) C   8                    0.43   10.97    0.087
  40. CR (   1) C   7                /193. RY*(   1) H  20                    0.38   10.48    0.079
  40. CR (   1) C   7                /197. RY*(   1) H  21                    0.35   10.48    0.076
  41. CR (   1) C   8                /108. RY*(   3) C   7                    0.45   10.92    0.088
  41. CR (   1) C   8                /109. RY*(   4) C   7                    0.26   11.16    0.067
  41. CR (   1) C   8                /201. RY*(   1) H  22                    0.40   10.52    0.082
  41. CR (   1) C   8                /205. RY*(   1) H  23                    0.45   10.55    0.087
  41. CR (   1) C   8                /247. BD*(   1) C   2 - N   3            0.45   10.55    0.089
  41. CR (   1) C   8                /249. BD*(   1) N   3 - C   4            0.45   10.43    0.087
  42. CR (   1) O   9                / 61. RY*(   1) C   2                    0.91   19.58    0.170
  42. CR (   1) O   9                / 62. RY*(   2) C   2                    0.44   20.46    0.120
  42. CR (   1) O   9                / 64. RY*(   4) C   2                    0.28   20.23    0.095
  42. CR (   1) O   9                /133. RY*(   1) C  10                    0.31   19.78    0.099
  42. CR (   1) O   9                /134. RY*(   2) C  10                    1.13   19.87    0.189
  42. CR (   1) O   9                /245. BD*(   1) O   1 - C   2            0.30   19.55    0.097
  43. CR (   1) C  10                /144. RY*(   3) C  11                    0.43   10.89    0.086
  43. CR (   1) C  10                /153. RY*(   3) C  12                    0.28   10.84    0.070
  43. CR (   1) C  10                /162. RY*(   3) C  13                    0.28   10.84    0.070
  43. CR (   1) C  10                /248. BD*(   1) C   2 - O   9            0.52   10.47    0.095
  43. CR (   1) C  10                /265. BD*(   1) O   9 - C  10            0.61   10.38    0.102
  44. CR (   1) C  11                /133. RY*(   1) C  10                    0.76   10.82    0.115
  44. CR (   1) C  11                /140. RY*(   8) C  10                    0.30   11.77    0.076
  44. CR (   1) C  11                /209. RY*(   1) H  24                    0.38   10.57    0.080
  44. CR (   1) C  11                /213. RY*(   1) H  25                    0.34   10.49    0.075
  44. CR (   1) C  11                /217. RY*(   1) H  26                    0.34   10.49    0.075
  45. CR (   1) C  12                /133. RY*(   1) C  10                    0.32   10.82    0.075
  45. CR (   1) C  12                /135. RY*(   3) C  10                    0.78   10.81    0.116
  45. CR (   1) C  12                /221. RY*(   1) H  27                    0.39   10.53    0.081
  45. CR (   1) C  12                /225. RY*(   1) H  28                    0.38   10.55    0.080
  45. CR (   1) C  12                /229. RY*(   1) H  29                    0.33   10.49    0.075
  46. CR (   1) C  13                /133. RY*(   1) C  10                    0.32   10.82    0.074
  46. CR (   1) C  13                /135. RY*(   3) C  10                    0.78   10.81    0.116
  46. CR (   1) C  13                /233. RY*(   1) H  30                    0.33   10.48    0.074
  46. CR (   1) C  13                /237. RY*(   1) H  31                    0.38   10.54    0.080
  46. CR (   1) C  13                /241. RY*(   1) H  32                    0.39   10.53    0.081
  47. LP (   1) O   1                / 61. RY*(   1) C   2                    6.27    1.29    0.113
  47. LP (   1) O   1                /247. BD*(   1) C   2 - N   3            1.17    1.10    0.046
  47. LP (   1) O   1                /248. BD*(   1) C   2 - O   9            0.84    1.04    0.038
  48. LP (   2) O   1                / 62. RY*(   2) C   2                    1.47    1.76    0.067
  48. LP (   2) O   1                / 64. RY*(   4) C   2                    1.19    1.53    0.056
  48. LP (   2) O   1                /247. BD*(   1) C   2 - N   3           12.26    0.69    0.119
  48. LP (   2) O   1                /248. BD*(   1) C   2 - O   9           14.39    0.64    0.123
  48. LP (   2) O   1                /264. BD*(   1) C   8 - H  23            0.35    0.74    0.021
  49. LP*(   1) N   3                / 65. RY*(   5) C   2                    0.36    0.83    0.038
  49. LP*(   1) N   3                / 68. RY*(   8) C   2                    0.33    2.07    0.058
  49. LP*(   1) N   3                / 72. RY*(   3) N   3                    0.27    1.76    0.048
  49. LP*(   1) N   3                /246. BD*(   2) O   1 - C   2           14.79    0.22    0.106
  49. LP*(   1) N   3                /251. BD*(   1) C   4 - C   5            0.93    0.61    0.052
  49. LP*(   1) N   3                /252. BD*(   1) C   4 - H  14            1.00    0.66    0.056
  49. LP*(   1) N   3                /260. BD*(   1) C   7 - C   8            0.91    0.61    0.051
  49. LP*(   1) N   3                /263. BD*(   1) C   8 - H  22            1.00    0.66    0.056
  50. LP (   1) O   9                / 61. RY*(   1) C   2                    1.37    1.12    0.050
  50. LP (   1) O   9                / 64. RY*(   4) C   2                    0.54    1.77    0.040
  50. LP (   1) O   9                /134. RY*(   2) C  10                    1.87    1.42    0.066
  50. LP (   1) O   9                /245. BD*(   1) O   1 - C   2            4.54    1.09    0.090
  50. LP (   1) O   9                /247. BD*(   1) C   2 - N   3            1.06    0.93    0.040
  50. LP (   1) O   9                /249. BD*(   1) N   3 - C   4            0.27    0.82    0.019
  50. LP (   1) O   9                /253. BD*(   1) C   4 - H  15            0.41    0.98    0.026
  50. LP (   1) O   9                /266. BD*(   1) C  10 - C  11            0.52    0.94    0.028
  50. LP (   1) O   9                /267. BD*(   1) C  10 - C  12            0.58    0.94    0.030
  50. LP (   1) O   9                /268. BD*(   1) C  10 - C  13            0.60    0.94    0.030
  50. LP (   1) O   9                /269. BD*(   1) C  11 - H  24            0.39    1.02    0.025
  51. LP (   2) O   9                / 63. RY*(   3) C   2                    1.24    2.21    0.071
  51. LP (   2) O   9                / 68. RY*(   8) C   2                    0.26    2.15    0.032
  51. LP (   2) O   9                /137. RY*(   5) C  10                    0.37    2.34    0.040
  51. LP (   2) O   9                /246. BD*(   2) O   1 - C   2           24.74    0.30    0.109
  51. LP (   2) O   9                /267. BD*(   1) C  10 - C  12            1.87    0.74    0.050
  51. LP (   2) O   9                /268. BD*(   1) C  10 - C  13            1.85    0.74    0.050
 246. BD*(   2) O   1 - C   2        / 53. RY*(   2) O   1                    0.58    1.15    0.088
 246. BD*(   2) O   1 - C   2        / 63. RY*(   3) C   2                    0.90    1.90    0.140
 247. BD*(   1) C   2 - N   3        / 62. RY*(   2) C   2                    0.91    1.07    0.177
 247. BD*(   1) C   2 - N   3        / 64. RY*(   4) C   2                    0.38    0.84    0.105
 247. BD*(   1) C   2 - N   3        / 71. RY*(   2) N   3                    0.35    0.84    0.103
 247. BD*(   1) C   2 - N   3        / 76. RY*(   7) N   3                    0.33    1.11    0.115
 247. BD*(   1) C   2 - N   3        /245. BD*(   1) O   1 - C   2            0.57    0.16    0.052
 247. BD*(   1) C   2 - N   3        /253. BD*(   1) C   4 - H  15            1.33    0.05    0.046
 247. BD*(   1) C   2 - N   3        /263. BD*(   1) C   8 - H  22            0.75    0.01    0.016
 247. BD*(   1) C   2 - N   3        /264. BD*(   1) C   8 - H  23            1.35    0.05    0.046
 248. BD*(   1) C   2 - O   9        / 62. RY*(   2) C   2                    0.90    1.12    0.177
 248. BD*(   1) C   2 - O   9        / 66. RY*(   6) C   2                    0.31    1.51    0.125
 248. BD*(   1) C   2 - O   9        /124. RY*(   1) O   9                    0.29    0.97    0.097
 248. BD*(   1) C   2 - O   9        /129. RY*(   6) O   9                    0.27    2.51    0.151
 248. BD*(   1) C   2 - O   9        /245. BD*(   1) O   1 - C   2            0.46    0.22    0.052
 248. BD*(   1) C   2 - O   9        /260. BD*(   1) C   7 - C   8            0.30    0.02    0.012
 265. BD*(   1) O   9 - C  10        /136. RY*(   4) C  10                    0.31    2.06    0.165
 265. BD*(   1) O   9 - C  10        /247. BD*(   1) C   2 - N   3            0.28    0.15    0.028
 265. BD*(   1) O   9 - C  10        /248. BD*(   1) C   2 - O   9            1.96    0.09    0.058
 265. BD*(   1) O   9 - C  10        /250. BD*(   1) N   3 - C   8            0.42    0.03    0.021
 265. BD*(   1) O   9 - C  10        /276. BD*(   1) C  13 - H  31            0.25    0.23    0.048


 Natural Bond Orbitals (Summary):

                                                            Principal Delocalizations
           NBO                        Occupancy    Energy   (geminal,vicinal,remote)
 ====================================================================================
 Molecular unit  1  (C10H19NO2)
     1. BD (   1) O   1 - C   2          0.99721    -1.24990  249(v),61(g),247(g),265(v)
     2. BD (   2) O   1 - C   2          0.91799    -0.55760  49(v),77(v)
     3. BD (   1) C   2 - N   3          0.99225    -1.04641  265(v),249(g),250(g),115(v)
                                                    79(v),245(g)
     4. BD (   1) C   2 - O   9          0.99500    -1.08319  250(v),133(v),266(v),245(g)
                                                    265(g)
     5. BD (   1) N   3 - C   4          0.99157    -0.94812  245(v),250(g),247(g),115(v)
                                                    255(v),264(v),88(v),64(v)
     6. BD (   1) N   3 - C   8          0.99033    -0.94049  248(v),247(g),249(g),61(v)
                                                    79(v),253(v),261(v),106(v)
     7. BD (   1) C   4 - C   5          0.94074    -0.78007  49(v),247(v),258(v),252(g)
                                                    97(v),253(g),254(g),255(g)
     8. BD (   1) C   4 - H  14          0.94951    -0.67528  49(v),256(v),247(v)
     9. BD (   1) C   4 - H  15          0.98941    -0.68535  250(v),254(v),251(g),252(g)
                                                    89(v)
    10. BD (   1) C   5 - C   6          0.98753    -0.75359  261(v),253(v),106(v),255(g)
                                                    258(g),257(g),79(v),256(g)
    11. BD (   1) C   5 - H  16          0.98024    -0.64367  249(v),257(v),49(r),98(v)
    12. BD (   1) C   5 - H  17          0.98646    -0.64514  252(v),259(v),99(v)
    13. BD (   1) C   6 - C   7          0.98745    -0.75274  255(v),264(v),88(v),261(g)
                                                    258(g),254(g),115(v),116(v)
                                                    262(g)
    14. BD (   1) C   6 - H  18          0.96900    -0.62881  251(v),260(v)
    15. BD (   1) C   6 - H  19          0.98807    -0.63094  256(v),262(v)
    16. BD (   1) C   7 - C   8          0.94020    -0.77895  49(v),258(v),247(v),263(g)
                                                    97(v),264(g),257(g),261(g)
    17. BD (   1) C   7 - H  20          0.98025    -0.64172  250(v),254(v),49(r),98(v)
                                                    117(v)
    18. BD (   1) C   7 - H  21          0.98633    -0.64339  263(v),259(v),99(v)
    19. BD (   1) C   8 - H  22          0.94909    -0.67363  49(v),262(v),247(v)
    20. BD (   1) C   8 - H  23          0.98926    -0.68118  249(v),257(v),260(g),248(r)
                                                    107(v),263(g)
    21. BD (   1) O   9 - C  10          0.99177    -0.99033  247(v),61(v),269(v),276(v)
                                                    273(v)
    22. BD (   1) C  10 - C  11          0.98645    -0.73210  248(v),277(v),272(v),267(g)
                                                    268(g),124(v),151(v),160(v)
                                                    270(g),271(g)
    23. BD (   1) C  10 - C  12          0.98153    -0.73423  271(v),266(g),275(v),268(g)
                                                    142(v),160(v),125(v),272(g)
                                                    161(v),273(g)
    24. BD (   1) C  10 - C  13          0.98187    -0.73468  270(v),266(g),274(v),267(g)
                                                    142(v),151(v),125(v),277(g)
                                                    152(v),276(g)
    25. BD (   1) C  11 - H  24          0.98955    -0.60147  265(v),133(v)
    26. BD (   1) C  11 - H  25          0.99298    -0.60123  268(v),265(v),133(v)
    27. BD (   1) C  11 - H  26          0.99298    -0.60161  267(v),265(v),133(v)
    28. BD (   1) C  12 - H  27          0.99217    -0.60383  266(v),135(v)
    29. BD (   1) C  12 - H  28          0.98501    -0.60132  265(v),135(v)
    30. BD (   1) C  12 - H  29          0.99155    -0.60189  268(v),265(v),133(v)
    31. BD (   1) C  13 - H  30          0.99162    -0.60330  267(v),265(v),133(v)
    32. BD (   1) C  13 - H  31          0.98543    -0.60215  265(v),135(v)
    33. BD (   1) C  13 - H  32          0.99235    -0.60480  266(v),135(v)
    34. CR (   1) O   1                  0.99986   -19.06683  61(v),247(v)
    35. CR (   1) C   2                  0.99964   -10.42452  265(v),249(v),250(v),76(v)
    36. CR (   1) N   3                  0.99954   -14.46484  62(v),116(v),80(v),67(v)
                                                    245(v)
    37. CR (   1) C   4                  0.99955   -10.29963  247(v),173(v),250(v),90(v)
                                                    169(v),91(v)
    38. CR (   1) C   5                  0.99954   -10.24206  99(v),177(v),181(v),82(v)
    39. CR (   1) C   6                  0.99955   -10.22498  185(v),189(v),89(v),108(v)
    40. CR (   1) C   7                  0.99954   -10.24041  99(v),118(v),193(v),197(v)
    41. CR (   1) C   8                  0.99955   -10.29695  247(v),249(v),108(v),205(v)
                                                    201(v),109(v)
    42. CR (   1) O   9                  0.99981   -19.13779  134(v),61(v),62(v),133(v)
                                                    245(v),64(v)
    43. CR (   1) C  10                  0.99939   -10.27191  265(g),248(v),144(v),153(v)
                                                    162(v)
    44. CR (   1) C  11                  0.99956   -10.17645  133(v),209(v),213(v),217(v)
                                                    140(v)
    45. CR (   1) C  12                  0.99955   -10.17713  135(v),221(v),225(v),229(v)
                                                    133(v)
    46. CR (   1) C  13                  0.99955   -10.17797  135(v),241(v),237(v),233(v)
                                                    133(v)
    47. LP (   1) O   1                  0.98689    -0.84575  61(v),247(v),248(v)
    48. LP (   2) O   1                  0.91979    -0.44124  248(v),247(v),62(v),64(v)
                                                    264(r)
    49. LP*(   1) N   3                  0.32753    -0.40225  246(v),263(v),252(v),251(v)
                                                    260(v),65(v),68(v),72(g)
    50. LP (   1) O   9                  0.97619    -0.68104  245(v),134(v),61(v),247(v)
                                                    268(v),267(v),64(v),266(v)
                                                    253(r),269(r),249(r)
    51. LP (   2) O   9                  0.86290    -0.48346  246(v),267(v),268(v),63(v)
                                                    137(v),68(v)
    52. RY*(   1) O   1                  0.00048     1.06737   
    53. RY*(   2) O   1                  0.00044     0.97240   
    54. RY*(   3) O   1                  0.00012     1.50817   
    55. RY*(   4) O   1                  0.00006     0.98357   
    56. RY*(   5) O   1                  0.00001     2.73317   
    57. RY*(   6) O   1                  0.00001     2.51579   
    58. RY*(   7) O   1                  0.00001     2.95375   
    59. RY*(   8) O   1                  0.00000     2.65875   
    60. RY*(   9) O   1                  0.00000     2.67660   
    61. RY*(   1) C   2                  0.01174     0.44004   
    62. RY*(   2) C   2                  0.00532     1.31879   
    63. RY*(   3) C   2                  0.00268     1.72316   
    64. RY*(   4) C   2                  0.00229     1.09110   
    65. RY*(   5) C   2                  0.00142     0.42411   
    66. RY*(   6) C   2                  0.00103     1.70185   
    67. RY*(   7) C   2                  0.00060     1.19720   
    68. RY*(   8) C   2                  0.00021     1.66680   
    69. RY*(   9) C   2                  0.00002     1.91752   
    70. RY*(   1) N   3                  0.00109     1.05236   
    71. RY*(   2) N   3                  0.00079     1.09222   
    72. RY*(   3) N   3                  0.00040     1.35576   
    73. RY*(   4) N   3                  0.00037     2.40837   
    74. RY*(   5) N   3                  0.00024     2.06993   
    75. RY*(   6) N   3                  0.00019     2.28438   
    76. RY*(   7) N   3                  0.00019     1.36584   
    77. RY*(   8) N   3                  0.00016     1.50951   
    78. RY*(   9) N   3                  0.00001     2.34371   
    79. RY*(   1) C   4                  0.00294     0.77586   
    80. RY*(   2) C   4                  0.00108     0.59181   
    81. RY*(   3) C   4                  0.00065     0.66212   
    82. RY*(   4) C   4                  0.00046     0.95235   
    83. RY*(   5) C   4                  0.00017     1.84569   
    84. RY*(   6) C   4                  0.00015     1.63353   
    85. RY*(   7) C   4                  0.00003     2.09259   
    86. RY*(   8) C   4                  0.00004     1.93174   
    87. RY*(   9) C   4                  0.00001     1.90651   
    88. RY*(   1) C   5                  0.00227     0.82677   
    89. RY*(   2) C   5                  0.00091     0.74899   
    90. RY*(   3) C   5                  0.00061     0.65408   
    91. RY*(   4) C   5                  0.00022     0.84121   
    92. RY*(   5) C   5                  0.00013     1.80961   
    93. RY*(   6) C   5                  0.00006     1.98864   
    94. RY*(   7) C   5                  0.00003     1.92550   
    95. RY*(   8) C   5                  0.00001     1.86433   
    96. RY*(   9) C   5                  0.00000     1.94188   
    97. RY*(   1) C   6                  0.00219     0.83834   
    98. RY*(   2) C   6                  0.00084     0.87647   
    99. RY*(   3) C   6                  0.00068     0.52321   
   100. RY*(   4) C   6                  0.00014     0.94607   
   101. RY*(   5) C   6                  0.00013     1.79682   
   102. RY*(   6) C   6                  0.00006     2.07062   
   103. RY*(   7) C   6                  0.00001     2.03181   
   104. RY*(   8) C   6                  0.00002     1.56670   
   105. RY*(   9) C   6                  0.00001     2.03888   
   106. RY*(   1) C   7                  0.00229     0.82284   
   107. RY*(   2) C   7                  0.00089     0.76842   
   108. RY*(   3) C   7                  0.00062     0.62596   
   109. RY*(   4) C   7                  0.00022     0.86119   
   110. RY*(   5) C   7                  0.00013     1.80732   
   111. RY*(   6) C   7                  0.00006     2.00051   
   112. RY*(   7) C   7                  0.00003     1.92577   
   113. RY*(   8) C   7                  0.00000     1.96833   
   114. RY*(   9) C   7                  0.00001     1.83299   
   115. RY*(   1) C   8                  0.00310     0.75682   
   116. RY*(   2) C   8                  0.00116     0.63966   
   117. RY*(   3) C   8                  0.00058     0.88043   
   118. RY*(   4) C   8                  0.00043     0.73200   
   119. RY*(   5) C   8                  0.00018     1.86260   
   120. RY*(   6) C   8                  0.00014     1.64952   
   121. RY*(   7) C   8                  0.00003     1.97128   
   122. RY*(   8) C   8                  0.00003     2.01063   
   123. RY*(   9) C   8                  0.00001     1.92062   
   124. RY*(   1) O   9                  0.00149     1.16133   
   125. RY*(   2) O   9                  0.00122     1.03579   
   126. RY*(   3) O   9                  0.00054     1.60347   
   127. RY*(   4) O   9                  0.00040     1.53398   
   128. RY*(   5) O   9                  0.00007     2.54980   
   129. RY*(   6) O   9                  0.00006     2.70806   
   130. RY*(   7) O   9                  0.00002     2.69088   
   131. RY*(   8) O   9                  0.00001     2.52282   
   132. RY*(   9) O   9                  0.00001     2.63806   
   133. RY*(   1) C  10                  0.00312     0.64306   
   134. RY*(   2) C  10                  0.00225     0.73439   
   135. RY*(   3) C  10                  0.00187     0.63060   
   136. RY*(   4) C  10                  0.00060     2.16692   
   137. RY*(   5) C  10                  0.00054     1.85992   
   138. RY*(   6) C  10                  0.00040     1.82017   
   139. RY*(   7) C  10                  0.00036     2.04240   
   140. RY*(   8) C  10                  0.00029     1.58931   
   141. RY*(   9) C  10                  0.00022     1.25741   
   142. RY*(   1) C  11                  0.00204     0.64851   
   143. RY*(   2) C  11                  0.00150     0.60799   
   144. RY*(   3) C  11                  0.00067     0.61775   
   145. RY*(   4) C  11                  0.00012     0.70674   
   146. RY*(   5) C  11                  0.00002     2.05051   
   147. RY*(   6) C  11                  0.00001     2.04754   
   148. RY*(   7) C  11                  0.00000     2.09818   
   149. RY*(   8) C  11                  0.00000     2.03324   
   150. RY*(   9) C  11                  0.00001     2.17679   
   151. RY*(   1) C  12                  0.00205     0.64965   
   152. RY*(   2) C  12                  0.00120     0.66613   
   153. RY*(   3) C  12                  0.00057     0.56981   
   154. RY*(   4) C  12                  0.00009     0.75788   
   155. RY*(   5) C  12                  0.00001     2.08539   
   156. RY*(   6) C  12                  0.00000     2.02524   
   157. RY*(   7) C  12                  0.00001     2.03636   
   158. RY*(   8) C  12                  0.00001     2.12786   
   159. RY*(   9) C  12                  0.00001     2.10587   
   160. RY*(   1) C  13                  0.00204     0.64985   
   161. RY*(   2) C  13                  0.00120     0.66629   
   162. RY*(   3) C  13                  0.00054     0.57078   
   163. RY*(   4) C  13                  0.00009     0.76627   
   164. RY*(   5) C  13                  0.00003     1.94719   
   165. RY*(   6) C  13                  0.00000     2.15429   
   166. RY*(   7) C  13                  0.00001     2.05779   
   167. RY*(   8) C  13                  0.00000     2.10614   
   168. RY*(   9) C  13                  0.00001     2.09804   
   169. RY*(   1) H  14                  0.00099     0.21770   
   170. RY*(   2) H  14                  0.00008     1.74517   
   171. RY*(   3) H  14                  0.00005     1.68670   
   172. RY*(   4) H  14                  0.00001     2.02082   
   173. RY*(   1) H  15                  0.00131     0.28110   
   174. RY*(   2) H  15                  0.00007     1.78416   
   175. RY*(   3) H  15                  0.00003     1.67284   
   176. RY*(   4) H  15                  0.00001     1.98763   
   177. RY*(   1) H  16                  0.00075     0.23382   
   178. RY*(   2) H  16                  0.00007     1.72369   
   179. RY*(   3) H  16                  0.00006     1.64175   
   180. RY*(   4) H  16                  0.00002     2.14882   
   181. RY*(   1) H  17                  0.00135     0.23911   
   182. RY*(   2) H  17                  0.00007     1.62089   
   183. RY*(   3) H  17                  0.00007     1.76305   
   184. RY*(   4) H  17                  0.00002     2.13739   
   185. RY*(   1) H  18                  0.00077     0.23470   
   186. RY*(   2) H  18                  0.00008     1.71363   
   187. RY*(   3) H  18                  0.00006     1.65719   
   188. RY*(   4) H  18                  0.00002     2.17695   
   189. RY*(   1) H  19                  0.00123     0.25345   
   190. RY*(   2) H  19                  0.00007     1.63295   
   191. RY*(   3) H  19                  0.00007     1.75299   
   192. RY*(   4) H  19                  0.00001     2.13947   
   193. RY*(   1) H  20                  0.00075     0.23558   
   194. RY*(   2) H  20                  0.00008     1.72837   
   195. RY*(   3) H  20                  0.00006     1.64381   
   196. RY*(   4) H  20                  0.00002     2.15108   
   197. RY*(   1) H  21                  0.00128     0.24293   
   198. RY*(   2) H  21                  0.00008     1.74611   
   199. RY*(   3) H  21                  0.00006     1.64183   
   200. RY*(   4) H  21                  0.00002     2.13896   
   201. RY*(   1) H  22                  0.00096     0.21940   
   202. RY*(   2) H  22                  0.00008     1.74911   
   203. RY*(   3) H  22                  0.00005     1.69091   
   204. RY*(   4) H  22                  0.00001     2.02205   
   205. RY*(   1) H  23                  0.00145     0.25364   
   206. RY*(   2) H  23                  0.00007     1.77572   
   207. RY*(   3) H  23                  0.00003     1.65107   
   208. RY*(   4) H  23                  0.00001     2.00826
[truncated: 6,860 more chars]
