# Supplementary material for: Machine-Learning-Guided Discovery of Electrochemical Reactions
Source: J Am Chem Soc. 2022 Dec 2;144(49):22599–610. doi: 10.1021/jacs.2c08997 (PMC9756344; doi:10.1021/jacs.2c08997)
Supplement: Supplementary file 4 — ja2c08997_si_004.zip [file ja2c08997_si_004.zip › Reactivity Prediction/Ologs_notimes/35.log]

 Entering Gaussian System, Link 0=g16
 Input=35.com
 Output=35.log
 Initial command:
  
 Copyright (c) 1988-2019, Gaussian, Inc.  All Rights Reserved.
  
 This is part of the Gaussian(R) 16 program.  It is based on
 the Gaussian(R) 09 system (copyright 2009, Gaussian, Inc.),
 the Gaussian(R) 03 system (copyright 2003, Gaussian, Inc.),
 the Gaussian(R) 98 system (copyright 1998, Gaussian, Inc.),
 the Gaussian(R) 94 system (copyright 1995, Gaussian, Inc.),
 the Gaussian 92(TM) system (copyright 1992, Gaussian, Inc.),
 the Gaussian 90(TM) system (copyright 1990, Gaussian, Inc.),
 the Gaussian 88(TM) system (copyright 1988, Gaussian, Inc.),
 the Gaussian 86(TM) system (copyright 1986, Carnegie Mellon
 University), and the Gaussian 82(TM) system (copyright 1983,
 Carnegie Mellon University). Gaussian is a federally registered
 trademark of Gaussian, Inc.
  
 This software contains proprietary and confidential information,
 including trade secrets, belonging to Gaussian, Inc.
  
 This software is provided under written license and may be
 used, copied, transmitted, or stored only in accord with that
 written license.
  
 The following legend is applicable only to US Government
 contracts under FAR:
  
                    RESTRICTED RIGHTS LEGEND
  
 Use, reproduction and disclosure by the US Government is
 subject to restrictions as set forth in subparagraphs (a)
 and (c) of the Commercial Computer Software - Restricted
 Rights clause in FAR 52.227-19.
  
 Gaussian, Inc.
 340 Quinnipiac St., Bldg. 40, Wallingford CT 06492
  
  
 ---------------------------------------------------------------
 Warning -- This program may not be used in any manner that
 competes with the business of Gaussian, Inc. or will provide
 assistance to any competitor of Gaussian, Inc.  The licensee
 of this program is prohibited from giving any competitor of
 Gaussian, Inc. access to this program.  By using this program,
 the user acknowledges that Gaussian, Inc. is engaged in the
 business of creating and licensing software in the field of
 computational chemistry and represents and warrants to the
 licensee that it is not a competitor of Gaussian, Inc. and that
 it will not use this program in any manner prohibited above.
 ---------------------------------------------------------------
  

 Cite this work as:
 Gaussian 16, Revision C.01,
 M. J. Frisch, G. W. Trucks, H. B. Schlegel, G. E. Scuseria, 
 M. A. Robb, J. R. Cheeseman, G. Scalmani, V. Barone, 
 G. A. Petersson, H. Nakatsuji, X. Li, M. Caricato, A. V. Marenich, 
 J. Bloino, B. G. Janesko, R. Gomperts, B. Mennucci, H. P. Hratchian, 
 J. V. Ortiz, A. F. Izmaylov, J. L. Sonnenberg, D. Williams-Young, 
 F. Ding, F. Lipparini, F. Egidi, J. Goings, B. Peng, A. Petrone, 
 T. Henderson, D. Ranasinghe, V. G. Zakrzewski, J. Gao, N. Rega, 
 G. Zheng, W. Liang, M. Hada, M. Ehara, K. Toyota, R. Fukuda, 
 J. Hasegawa, M. Ishida, T. Nakajima, Y. Honda, O. Kitao, H. Nakai, 
 T. Vreven, K. Throssell, J. A. Montgomery, Jr., J. E. Peralta, 
 F. Ogliaro, M. J. Bearpark, J. J. Heyd, E. N. Brothers, K. N. Kudin, 
 V. N. Staroverov, T. A. Keith, R. Kobayashi, J. Normand, 
 K. Raghavachari, A. P. Rendell, J. C. Burant, S. S. Iyengar, 
 J. Tomasi, M. Cossi, J. M. Millam, M. Klene, C. Adamo, R. Cammi, 
 J. W. Ochterski, R. L. Martin, K. Morokuma, O. Farkas, 
 J. B. Foresman, and D. J. Fox, Gaussian, Inc., Wallingford CT, 2019.
 
 ******************************************
 Gaussian 16:  ES64L-G16RevC.01  3-Jul-2019
                13-Mar-2021 
 ******************************************
 %nprocshared=16
 Will use up to   16 processors via shared memory.
 %mem=7GB
 -----------------------------------------
 # b3lyp/def2svp geom=NewRedundant pop=NBO
 -----------------------------------------
 1/29=4000,38=1,172=1/1;
 2/12=2,17=6,18=5,40=1/2;
 3/5=43,7=101,11=2,25=1,30=1,74=-5/1,2,3;
 4//1;
 5/5=2,38=5/2;
 6/7=2,8=2,9=2,10=2,28=1,40=1/1,7;
 99/5=1,9=1/99;
 --
 35
 --
 Symbolic Z-matrix:
 Charge =  1 Multiplicity = 2
 N                     0.80817  -1.19181  -3.39656 
 C                     0.59231  -0.48225  -2.50706 
 C                     0.31354   0.38618  -1.35621 
 C                    -1.10519   0.17593  -0.82129 
 C                    -1.69061  -1.09529  -0.78997 
 C                    -2.95893  -1.2733   -0.23318 
 C                    -3.6539   -0.18332   0.2978 
 C                    -3.07501   1.08805   0.26551 
 C                    -1.80721   1.26567  -0.29248 
 C                     1.35115   0.20202  -0.24598 
 C                     1.72327   1.30316   0.53441 
 C                     2.61477   1.14847   1.59813 
 C                     3.14459  -0.11113   1.8901 
 C                     2.77975  -1.21237   1.1109 
 C                     1.88725  -1.0573    0.04801 
 H                     0.38754   1.42352  -1.71917 
 H                    -1.15719  -1.94914  -1.21345 
 H                    -3.4076   -2.26931  -0.21826 
 H                    -4.64684  -0.32341   0.73119 
 H                    -3.61389   1.94717   0.67192 
 H                    -1.35938   2.26252  -0.31637 
 H                     1.31265   2.29089   0.30946 
 H                     2.89975   2.01633   2.19751 
 H                     3.84445  -0.23325   2.71996 
 H                     3.19509  -2.1992    1.32818 
 H                     1.61463  -1.91971  -0.56426 
 
                          Input orientation:                          
 ---------------------------------------------------------------------
 Center     Atomic      Atomic             Coordinates (Angstroms)
 Number     Number       Type             X           Y           Z
 ---------------------------------------------------------------------
      1          7           0        0.808175   -1.191813   -3.396560
      2          6           0        0.592307   -0.482253   -2.507059
      3          6           0        0.313542    0.386181   -1.356211
      4          6           0       -1.105194    0.175935   -0.821293
      5          6           0       -1.690611   -1.095285   -0.789972
      6          6           0       -2.958934   -1.273303   -0.233180
      7          6           0       -3.653897   -0.183321    0.297803
      8          6           0       -3.075006    1.088053    0.265511
      9          6           0       -1.807211    1.265675   -0.292480
     10          6           0        1.351151    0.202017   -0.245984
     11          6           0        1.723273    1.303162    0.534406
     12          6           0        2.614768    1.148468    1.598132
     13          6           0        3.144587   -0.111134    1.890099
     14          6           0        2.779754   -1.212369    1.110897
     15          6           0        1.887245   -1.057295    0.048010
     16          1           0        0.387538    1.423521   -1.719170
     17          1           0       -1.157186   -1.949141   -1.213455
     18          1           0       -3.407598   -2.269311   -0.218257
     19          1           0       -4.646844   -0.323414    0.731186
     20          1           0       -3.613893    1.947165    0.671924
     21          1           0       -1.359377    2.262523   -0.316367
     22          1           0        1.312647    2.290894    0.309456
     23          1           0        2.899749    2.016327    2.197506
     24          1           0        3.844450   -0.233254    2.719961
     25          1           0        3.195086   -2.199204    1.328180
     26          1           0        1.614630   -1.919710   -0.564259
 ---------------------------------------------------------------------
                    Distance matrix (angstroms):
                    1          2          3          4          5
     1  N    0.000000
     2  C    1.158140   0.000000
     3  C    2.626357   1.468448   0.000000
     4  C    3.487652   2.481235   1.530736   0.000000
     5  C    3.612139   2.921628   2.555777   1.399891   0.000000
     6  C    4.919830   4.290408   3.837211   2.425391   1.396550
     7  C    5.880090   5.097731   4.335974   2.806658   2.422690
     8  C    5.804106   4.858209   3.821631   2.427604   2.792411
     9  C    4.744977   3.703687   2.530341   1.400001   2.415621
    10  C    3.487652   2.481235   1.530736   2.522953   3.351303
    11  C    4.744977   3.703687   2.530341   3.332984   4.377343
    12  C    5.804106   4.858209   3.821631   4.542858   5.410523
    13  C    5.880090   5.097731   4.335974   5.049227   5.615201
    14  C    4.919830   4.290408   3.837211   4.555608   4.859134
    15  C    3.612139   2.921628   2.555777   3.351303   3.674876
    16  H    3.135371   2.072360   1.101494   2.142638   3.395069
    17  H    3.033502   2.624099   2.763539   2.161583   1.092223
    18  H    5.388446   4.942816   4.710994   3.412323   2.157137
    19  H    6.895625   6.161183   5.428277   3.899081   3.413067
    20  H    6.779412   5.805181   4.687723   3.414751   3.884927
    21  H    5.110607   4.017710   2.720403   2.161806   3.407182
    22  H    5.110607   4.017710   2.720403   3.405525   4.657737
    23  H    6.779412   5.805181   4.687723   5.342262   6.299093
    24  H    6.895625   6.161183   5.428277   6.099745   6.610570
    25  H    5.388446   4.942816   4.710994   5.362269   5.438313
    26  H    3.033502   2.624099   2.763539   3.443143   3.413977
                    6          7          8          9         10
     6  C    0.000000
     7  C    1.397490   0.000000
     8  C    2.416230   1.397337   0.000000
     9  C    2.788618   2.420387   1.396498   0.000000
    10  C    4.555608   5.049227   4.542858   3.332984   0.000000
    11  C    5.399113   5.583866   4.810619   3.626218   1.400001
    12  C    6.347033   6.539165   5.844061   4.810619   2.427604
    13  C    6.565967   6.982836   6.539165   5.583866   2.806658
    14  C    5.894302   6.565967   6.347033   5.399113   2.425391
    15  C    4.859134   5.615201   5.410523   4.377343   1.399891
    16  H    4.547515   4.794091   4.005085   2.622457   2.142638
    17  H    2.159628   3.411098   3.884575   3.406724   3.443143
    18  H    1.092500   2.162947   3.408306   3.881092   5.362269
    19  H    2.163639   1.092425   2.163278   3.411249   6.099745
    20  H    3.408753   2.163455   1.092540   2.158380   5.342262
    21  H    3.881696   3.409425   2.159015   1.093084   3.405525
    22  H    5.589665   5.548732   4.549753   3.338700   2.161806
    23  H    7.145213   7.169212   6.347598   5.377638   3.414751
    24  H    7.489245   7.880009   7.459829   6.577451   3.899081
    25  H    6.416160   7.213462   7.158867   6.297214   3.412323
    26  H    4.630868   5.613873   5.632747   4.682898   2.161583
                   11         12         13         14         15
    11  C    0.000000
    12  C    1.396498   0.000000
    13  C    2.420387   1.397337   0.000000
    14  C    2.788618   2.416230   1.397490   0.000000
    15  C    2.415621   2.792411   2.422690   1.396550   0.000000
    16  H    2.622457   4.005085   4.794091   4.547515   3.395069
    17  H    4.682898   5.632747   5.613873   4.630868   3.413977
    18  H    6.297214   7.158867   7.213462   6.416160   5.438313
    19  H    6.577451   7.459829   7.880009   7.489245   6.610570
    20  H    5.377638   6.347598   7.169212   7.145213   6.299093
    21  H    3.338700   4.549753   5.548732   5.589665   4.657737
    22  H    1.093084   2.159015   3.409425   3.881696   3.407182
    23  H    2.158380   1.092540   2.163455   3.408753   3.884927
    24  H    3.411249   2.163278   1.092425   2.163639   3.413067
    25  H    3.881092   3.408306   2.162947   1.092500   2.157137
    26  H    3.406724   3.884575   3.411098   2.159628   1.092223
                   16         17         18         19         20
    16  H    0.000000
    17  H    3.743897   0.000000
    18  H    5.503890   2.481388   0.000000
    19  H    5.865239   4.313042   2.494732   0.000000
    20  H    4.690733   4.977074   4.314355   2.495202   0.000000
    21  H    2.392381   4.310888   4.974169   4.311831   2.481736
    22  H    2.392381   5.137824   6.584427   6.521350   4.951800
    23  H    4.690733   6.619541   7.999078   8.035892   6.690271
    24  H    5.865239   6.590326   8.085225   8.721550   8.035892
    25  H    5.503890   5.046257   6.781728   8.085225   7.999078
    26  H    3.743897   2.846978   5.046257   6.590326   6.619541
                   21         22         23         24         25
    21  H    0.000000
    22  H    2.744480   0.000000
    23  H    4.951800   2.481736   0.000000
    24  H    6.521350   4.311831   2.495202   0.000000
    25  H    6.584427   4.974169   4.314355   2.494732   0.000000
    26  H    5.137824   4.310888   4.977074   4.313042   2.481388
                   26
    26  H    0.000000
 Stoichiometry    C14H11N(1+,2)
 Framework group  CS[SG(C2HN),X(C12H10)]
 Deg. of freedom    38
 Full point group                 CS      NOp   2
 Largest Abelian subgroup         CS      NOp   2
 Largest concise Abelian subgroup CS      NOp   2
                         Standard orientation:                         
 ---------------------------------------------------------------------
 Center     Atomic      Atomic             Coordinates (Angstroms)
 Number     Number       Type             X           Y           Z
 ---------------------------------------------------------------------
      1          7           0        3.415341   -0.495542    0.000000
      2          6           0        2.276326   -0.705141    0.000000
      3          6           0        0.825557   -0.932320    0.000000
      4          6           0        0.166277   -0.369134    1.261477
      5          6           0        0.602119    0.830035    1.837438
      6          6           0       -0.059703    1.360014    2.947151
      7          6           0       -1.163146    0.697319    3.491418
      8          6           0       -1.599572   -0.501798    2.922031
      9          6           0       -0.936641   -1.031914    1.813109
     10          6           0        0.166277   -0.369134   -1.261477
     11          6           0       -0.936641   -1.031914   -1.813109
     12          6           0       -1.599572   -0.501798   -2.922031
     13          6           0       -1.163146    0.697319   -3.491418
     14          6           0       -0.059703    1.360014   -2.947151
     15          6           0        0.602119    0.830035   -1.837438
     16          1           0        0.677668   -2.023841    0.000000
     17          1           0        1.470745    1.346837    1.423489
     18          1           0        0.292162    2.294287    3.390864
     19          1           0       -1.678765    1.111744    4.360775
     20          1           0       -2.457002   -1.030418    3.345135
     21          1           0       -1.281321   -1.970882    1.372240
     22          1           0       -1.281321   -1.970882   -1.372240
     23          1           0       -2.457002   -1.030418   -3.345135
     24          1           0       -1.678765    1.111744   -4.360775
     25          1           0        0.292162    2.294287   -3.390864
     26          1           0        1.470745    1.346837   -1.423489
 ---------------------------------------------------------------------
 Rotational constants (GHZ):           0.9321677           0.4380580           0.3660947
 Standard basis: def2SVP (5D, 7F)
 There are   152 symmetry adapted cartesian basis functions of A'  symmetry.
 There are   128 symmetry adapted cartesian basis functions of A"  symmetry.
 There are   143 symmetry adapted basis functions of A'  symmetry.
 There are   122 symmetry adapted basis functions of A"  symmetry.
   265 basis functions,   452 primitive gaussians,   280 cartesian basis functions
    51 alpha electrons       50 beta electrons
       nuclear repulsion energy       856.3304067099 Hartrees.
 NAtoms=   26 NActive=   26 NUniq=   15 SFac= 3.00D+00 NAtFMM=   60 NAOKFM=F Big=F
 Integral buffers will be    131072 words long.
 Raffenetti 2 integral format.
 Two-electron integral symmetry is turned on.
 One-electron integrals computed using PRISM.
   2 Symmetry operations used in ECPInt.
 ECPInt:  NShTT=    7626 NPrTT=   27958 LenC2=    7293 LenP2D=   19533.
 LDataN:  DoStor=T MaxTD1= 4 Len=   56
 NBasis=   265 RedAO= T EigKep=  2.64D-04  NBF=   143   122
 NBsUse=   265 1.00D-06 EigRej= -1.00D+00 NBFU=   143   122
 ExpMin= 1.22D-01 ExpMax= 1.71D+03 ExpMxC= 2.58D+02 IAcc=3 IRadAn=         5 AccDes= 0.00D+00
 Harris functional with IExCor=  402 and IRadAn=       5 diagonalized for initial guess.
 HarFok:  IExCor=  402 AccDes= 0.00D+00 IRadAn=         5 IDoV= 1 UseB2=F ITyADJ=14
 ICtDFT=  3500011 ScaDFX=  1.000000  1.000000  1.000000  1.000000
 FoFCou: FMM=F IPFlag=           0 FMFlag=      100000 FMFlg1=           0
         NFxFlg=           0 DoJE=T BraDBF=F KetDBF=T FulRan=T
         wScrn=  0.000000 ICntrl=       500 IOpCl=  0 I1Cent=   200000004 NGrid=           0
         NMat0=    1 NMatS0=      1 NMatT0=    0 NMatD0=    1 NMtDS0=    0 NMtDT0=    0
 Petite list used in FoFCou.
 Initial guess orbital symmetries:
 Alpha Orbitals:
       Occupied  (A') (A") (A') (A") (A') (A") (A') (A") (A") (A')
                 (A') (A') (A") (A') (A') (A') (A') (A") (A') (A')
                 (A") (A") (A') (A') (A") (A") (A') (A") (A') (A')
                 (A") (A') (A") (A') (A') (A") (A") (A') (A') (A")
                 (A') (A') (A") (A") (A') (A") (A') (A') (A') (A")
                 (A")
       Virtual   (A') (A') (A") (A") (A') (A") (A') (A') (A") (A')
                 (A") (A') (A") (A') (A") (A') (A') (A') (A") (A")
                 (A') (A") (A') (A') (A") (A') (A") (A") (A") (A')
                 (A') (A') (A") (A') (A') (A') (A") (A") (A') (A")
                 (A") (A') (A') (A") (A') (A") (A") (A') (A") (A")
                 (A') (A') (A') (A") (A') (A") (A') (A') (A') (A')
                 (A") (A') (A") (A') (A') (A") (A") (A') (A') (A")
                 (A') (A') (A") (A") (A') (A") (A") (A') (A") (A')
                 (A") (A') (A") (A") (A') (A") (A') (A') (A") (A')
                 (A') (A") (A") (A') (A') (A") (A') (A") (A') (A')
                 (A") (A") (A') (A') (A") (A') (A') (A") (A') (A")
                 (A') (A") (A') (A") (A') (A') (A") (A") (A") (A")
                 (A') (A') (A') (A") (A') (A") (A") (A") (A') (A')
                 (A") (A') (A') (A") (A") (A') (A') (A') (A") (A")
                 (A') (A") (A") (A') (A') (A") (A') (A') (A") (A")
                 (A') (A') (A") (A") (A') (A") (A') (A") (A') (A")
                 (A') (A') (A") (A') (A") (A") (A') (A") (A') (A")
                 (A') (A") (A') (A') (A") (A') (A") (A") (A') (A')
                 (A") (A') (A") (A') (A') (A") (A') (A") (A") (A')
                 (A") (A') (A') (A") (A") (A') (A') (A') (A") (A")
                 (A') (A") (A') (A") (A') (A") (A') (A') (A") (A')
                 (A") (A') (A") (A')
 Beta  Orbitals:
       Occupied  (A') (A") (A') (A") (A') (A") (A') (A") (A") (A')
                 (A') (A') (A") (A') (A') (A') (A') (A") (A') (A')
                 (A") (A") (A') (A') (A") (A") (A') (A") (A') (A')
                 (A") (A') (A") (A') (A') (A") (A") (A') (A') (A")
                 (A') (A') (A") (A") (A') (A") (A') (A') (A') (A")
       Virtual   (A") (A') (A') (A") (A") (A') (A") (A') (A') (A")
                 (A') (A") (A') (A") (A') (A") (A') (A') (A') (A")
                 (A") (A') (A") (A') (A') (A") (A') (A") (A") (A")
                 (A') (A') (A') (A") (A') (A') (A') (A") (A") (A')
                 (A") (A") (A') (A') (A") (A') (A") (A") (A') (A")
                 (A") (A') (A') (A') (A") (A') (A") (A') (A') (A')
                 (A') (A") (A') (A") (A') (A') (A") (A") (A') (A')
                 (A") (A') (A') (A") (A") (A') (A") (A") (A') (A")
                 (A') (A") (A') (A") (A") (A') (A") (A') (A') (A")
                 (A') (A') (A") (A") (A') (A') (A") (A') (A") (A')
                 (A') (A") (A") (A') (A') (A") (A') (A') (A") (A')
                 (A") (A') (A") (A') (A") (A') (A') (A") (A") (A")
                 (A") (A') (A') (A') (A") (A') (A") (A") (A") (A')
                 (A') (A") (A') (A') (A") (A") (A') (A') (A') (A")
                 (A") (A') (A") (A") (A') (A') (A") (A') (A') (A")
                 (A") (A') (A') (A") (A") (A') (A") (A') (A") (A')
                 (A") (A') (A') (A") (A') (A") (A") (A') (A") (A')
                 (A") (A') (A") (A') (A') (A") (A') (A") (A") (A')
                 (A') (A") (A') (A") (A') (A') (A") (A') (A") (A")
                 (A') (A") (A') (A') (A") (A") (A') (A') (A') (A")
                 (A") (A') (A") (A') (A") (A') (A") (A') (A') (A")
                 (A') (A") (A') (A") (A')
 The electronic state of the initial guess is 2-A".
 Initial guess <Sx>= 0.0000 <Sy>= 0.0000 <Sz>= 0.5000 <S**2>= 0.7500 S= 0.5000
 Requested convergence on RMS density matrix=1.00D-08 within 128 cycles.
 Requested convergence on MAX density matrix=1.00D-06.
 Requested convergence on             energy=1.00D-06.
 No special actions if energy rises.
 Integral accuracy reduced to 1.0D-05 until final iterations.
 Initial convergence to 1.0D-05 achieved.  Increase integral accuracy.
 SCF Done:  E(UB3LYP) =  -594.106079917     A.U. after   23 cycles
            NFock= 23  Conv=0.84D-09     -V/T= 2.0110
 <Sx>= 0.0000 <Sy>= 0.0000 <Sz>= 0.5000 <S**2>= 0.7581 S= 0.5040
 <L.S>= 0.000000000000E+00
 Annihilation of the first spin contaminant:
 S**2 before annihilation     0.7581,   after     0.7500

 **********************************************************************

            Population analysis using the SCF Density.

 **********************************************************************

 Orbital symmetries:
 Alpha Orbitals:
       Occupied  (A') (A') (A") (A') (A") (A') (A") (A') (A") (A')
                 (A") (A') (A") (A') (A') (A') (A") (A') (A') (A")
                 (A') (A") (A') (A') (A") (A") (A') (A') (A") (A')
                 (A') (A") (A") (A') (A") (A') (A") (A') (A') (A")
                 (A') (A") (A') (A") (A') (A') (A") (A') (A") (A')
                 (A")
       Virtual   (A') (A') (A") (A") (A') (A") (A') (A') (A") (A')
                 (A') (A') (A") (A") (A") (A') (A') (A') (A") (A")
                 (A') (A") (A') (A') (A') (A") (A") (A") (A') (A")
                 (A') (A') (A") (A') (A') (A") (A") (A') (A") (A')
                 (A") (A') (A') (A") (A") (A') (A') (A") (A") (A')
                 (A') (A") (A") (A') (A') (A") (A') (A') (A') (A')
                 (A") (A') (A") (A') (A') (A") (A") (A') (A") (A')
                 (A") (A") (A') (A') (A") (A') (A") (A') (A") (A")
                 (A') (A') (A") (A") (A') (A") (A') (A') (A") (A')
                 (A") (A") (A') (A') (A') (A") (A') (A") (A') (A')
                 (A") (A') (A') (A") (A") (A') (A') (A") (A') (A")
                 (A') (A") (A") (A') (A') (A') (A") (A") (A") (A")
                 (A') (A') (A') (A") (A') (A") (A") (A") (A') (A')
                 (A") (A') (A') (A") (A") (A') (A') (A") (A') (A")
                 (A') (A") (A') (A") (A') (A") (A') (A') (A") (A")
                 (A') (A") (A') (A') (A") (A") (A') (A") (A') (A")
                 (A') (A') (A") (A') (A") (A") (A') (A") (A') (A")
                 (A") (A') (A') (A') (A") (A') (A") (A") (A') (A')
                 (A") (A') (A") (A') (A") (A') (A') (A") (A") (A')
                 (A") (A') (A') (A") (A") (A') (A') (A') (A") (A")
                 (A') (A") (A') (A") (A') (A") (A') (A') (A") (A')
                 (A") (A') (A") (A')
 Beta  Orbitals:
       Occupied  (A') (A') (A") (A') (A") (A') (A") (A') (A") (A')
                 (A") (A') (A") (A') (A') (A') (A') (A") (A') (A")
                 (A') (A") (A') (A') (A") (A") (A') (A') (A") (A')
                 (A') (A") (A") (A') (A") (A') (A") (A') (A') (A")
                 (A') (A") (A') (A") (A') (A") (A') (A') (A") (A')
       Virtual   (A") (A') (A') (A") (A") (A') (A") (A') (A') (A")
                 (A') (A') (A') (A") (A") (A") (A') (A') (A') (A")
                 (A") (A') (A") (A') (A') (A") (A') (A") (A") (A')
                 (A") (A') (A') (A") (A') (A') (A") (A") (A') (A")
                 (A') (A") (A') (A') (A") (A") (A') (A') (A") (A")
                 (A') (A') (A") (A") (A') (A') (A") (A') (A') (A')
                 (A') (A") (A') (A") (A') (A') (A") (A") (A') (A')
                 (A") (A") (A") (A') (A') (A") (A') (A") (A') (A")
                 (A") (A') (A') (A") (A") (A') (A") (A') (A') (A")
                 (A') (A") (A") (A') (A') (A') (A") (A') (A") (A')
                 (A') (A") (A') (A') (A") (A") (A') (A') (A") (A')
                 (A') (A") (A") (A") (A') (A') (A') (A") (A") (A")
                 (A") (A') (A') (A') (A") (A') (A") (A") (A") (A')
                 (A') (A') (A") (A') (A") (A") (A') (A') (A") (A')
                 (A") (A') (A") (A') (A") (A') (A") (A') (A') (A")
                 (A") (A") (A') (A') (A") (A') (A") (A') (A") (A')
                 (A") (A') (A') (A") (A') (A") (A") (A') (A") (A')
                 (A") (A") (A') (A') (A') (A") (A') (A") (A") (A')
                 (A') (A") (A') (A") (A') (A') (A") (A') (A") (A")
                 (A') (A") (A') (A') (A") (A") (A') (A') (A') (A")
                 (A") (A') (A") (A') (A") (A') (A") (A') (A') (A")
                 (A') (A") (A') (A") (A')
 The electronic state is 2-A".
 Alpha  occ. eigenvalues --  -14.46473 -10.40951 -10.40272 -10.40266 -10.37856
 Alpha  occ. eigenvalues --  -10.37856 -10.37070 -10.37067 -10.37001 -10.36996
 Alpha  occ. eigenvalues --  -10.36552 -10.36551 -10.36268 -10.36268 -10.36200
 Alpha  occ. eigenvalues --   -1.05631  -1.03070  -1.02859  -0.97587  -0.92422
 Alpha  occ. eigenvalues --   -0.91564  -0.91260  -0.87521  -0.78943  -0.77420
 Alpha  occ. eigenvalues --   -0.77241  -0.76020  -0.69675  -0.69297  -0.66788
 Alpha  occ. eigenvalues --   -0.64312  -0.63133  -0.62489  -0.60823  -0.60085
 Alpha  occ. eigenvalues --   -0.59952  -0.58910  -0.58638  -0.55414  -0.54684
 Alpha  occ. eigenvalues --   -0.52979  -0.52242  -0.52021  -0.51756  -0.48913
 Alpha  occ. eigenvalues --   -0.47184  -0.47102  -0.44596  -0.43405  -0.43245
 Alpha  occ. eigenvalues --   -0.42687
 Alpha virt. eigenvalues --   -0.20580  -0.19086  -0.18566  -0.17646  -0.11963
 Alpha virt. eigenvalues --   -0.10166  -0.07906  -0.06675  -0.06498  -0.04957
 Alpha virt. eigenvalues --   -0.03851  -0.02753  -0.02462  -0.01954  -0.00797
 Alpha virt. eigenvalues --   -0.00509   0.00792   0.02494   0.03298   0.04494
 Alpha virt. eigenvalues --    0.06041   0.09163   0.11057   0.11331   0.13028
 Alpha virt. eigenvalues --    0.13077   0.14010   0.14773   0.16089   0.16240
 Alpha virt. eigenvalues --    0.16582   0.18641   0.20528   0.23903   0.24606
 Alpha virt. eigenvalues --    0.25922   0.26609   0.26702   0.27723   0.28491
 Alpha virt. eigenvalues --    0.29959   0.30657   0.31504   0.31964   0.32243
 Alpha virt. eigenvalues --    0.32544   0.33078   0.33078   0.34375   0.37402
 Alpha virt. eigenvalues --    0.38132   0.39050   0.40058   0.40223   0.42473
 Alpha virt. eigenvalues --    0.42765   0.44917   0.45830   0.46988   0.47247
 Alpha virt. eigenvalues --    0.49128   0.49229   0.49730   0.50711   0.50991
 Alpha virt. eigenvalues --    0.52086   0.53123   0.53475   0.54539   0.54576
 Alpha virt. eigenvalues --    0.55579   0.55722   0.56442   0.56712   0.57327
 Alpha virt. eigenvalues --    0.57614   0.58358   0.58507   0.59072   0.60579
 Alpha virt. eigenvalues --    0.61605   0.63299   0.64468   0.65885   0.66843
 Alpha virt. eigenvalues --    0.67966   0.70698   0.73939   0.75733   0.77063
 Alpha virt. eigenvalues --    0.79258   0.81102   0.83259   0.85550   0.87569
 Alpha virt. eigenvalues --    0.89869   0.90940   0.94629   0.99329   1.02576
 Alpha virt. eigenvalues --    1.03512   1.05661   1.07086   1.07370   1.08047
 Alpha virt. eigenvalues --    1.09351   1.10870   1.11066   1.11266   1.13793
 Alpha virt. eigenvalues --    1.13855   1.14853   1.16575   1.17680   1.24109
 Alpha virt. eigenvalues --    1.33184   1.36530   1.40763   1.42560   1.46592
 Alpha virt. eigenvalues --    1.46953   1.47937   1.48860   1.51993   1.53325
 Alpha virt. eigenvalues --    1.53824   1.54784   1.55645   1.56452   1.56761
 Alpha virt. eigenvalues --    1.57847   1.57948   1.58185   1.59170   1.59719
 Alpha virt. eigenvalues --    1.60211   1.61035   1.62740   1.62920   1.64030
 Alpha virt. eigenvalues --    1.66839   1.69056   1.70125   1.71133   1.73333
 Alpha virt. eigenvalues --    1.74852   1.77550   1.77937   1.77981   1.78765
 Alpha virt. eigenvalues --    1.81376   1.81377   1.81793   1.82658   1.82780
 Alpha virt. eigenvalues --    1.87862   1.91360   1.92684   1.93304   1.96117
 Alpha virt. eigenvalues --    1.96297   1.96963   1.98191   1.99016   1.99811
 Alpha virt. eigenvalues --    2.01083   2.04874   2.09718   2.10339   2.11065
 Alpha virt. eigenvalues --    2.12907   2.13063   2.13958   2.14562   2.14624
 Alpha virt. eigenvalues --    2.16086   2.16334   2.17870   2.20456   2.21566
 Alpha virt. eigenvalues --    2.24263   2.26502   2.34886   2.40074   2.42101
 Alpha virt. eigenvalues --    2.42549   2.44086   2.45714   2.46162   2.46829
 Alpha virt. eigenvalues --    2.48055   2.55573   2.55892   2.56366   2.56760
 Alpha virt. eigenvalues --    2.65496   2.67016   2.69399   2.69518   2.69979
 Alpha virt. eigenvalues --    2.70001   2.72646   2.84947   2.86324   2.87129
 Alpha virt. eigenvalues --    2.90860   2.93630   2.95132   2.96829   3.05209
 Alpha virt. eigenvalues --    3.08760   3.35039   3.44194   3.45583
  Beta  occ. eigenvalues --  -14.46458 -10.40966 -10.39934 -10.39929 -10.37523
  Beta  occ. eigenvalues --  -10.37523 -10.37018 -10.37016 -10.36915 -10.36910
  Beta  occ. eigenvalues --  -10.36545 -10.36544 -10.36294 -10.36294 -10.36200
  Beta  occ. eigenvalues --   -1.05187  -1.02670  -1.02512  -0.97144  -0.91473
  Beta  occ. eigenvalues --   -0.91417  -0.91122  -0.86989  -0.78678  -0.77116
  Beta  occ. eigenvalues --   -0.76829  -0.75675  -0.69462  -0.69163  -0.66661
  Beta  occ. eigenvalues --   -0.63883  -0.62893  -0.62278  -0.60572  -0.59853
  Beta  occ. eigenvalues --   -0.59780  -0.58883  -0.58535  -0.54342  -0.53265
  Beta  occ. eigenvalues --   -0.52645  -0.51882  -0.51861  -0.51592  -0.48840
  Beta  occ. eigenvalues --   -0.46943  -0.46934  -0.42942  -0.42389  -0.41822
  Beta virt. eigenvalues --   -0.37454  -0.18957  -0.18470  -0.16937  -0.16500
  Beta virt. eigenvalues --   -0.11876  -0.09937  -0.07854  -0.06625  -0.06438
  Beta virt. eigenvalues --   -0.04716  -0.03252  -0.02513  -0.02446  -0.00760
  Beta virt. eigenvalues --   -0.00645  -0.00476   0.00869   0.02617   0.03407
  Beta virt. eigenvalues --    0.04579   0.06444   0.09532   0.11313   0.11493
  Beta virt. eigenvalues --    0.13196   0.13203   0.14255   0.14973   0.16263
  Beta virt. eigenvalues --    0.16596   0.16764   0.19008   0.20789   0.24034
  Beta virt. eigenvalues --    0.24957   0.26197   0.26846   0.26943   0.27837
  Beta virt. eigenvalues --    0.28917   0.30365   0.31018   0.31699   0.32453
  Beta virt. eigenvalues --    0.32566   0.32834   0.33443   0.33485   0.34589
  Beta virt. eigenvalues --    0.37810   0.38426   0.39198   0.40115   0.40455
  Beta virt. eigenvalues --    0.42653   0.43674   0.45401   0.46355   0.47285
  Beta virt. eigenvalues --    0.47497   0.49194   0.49519   0.50002   0.50767
  Beta virt. eigenvalues --    0.51133   0.52318   0.53188   0.53636   0.54829
  Beta virt. eigenvalues --    0.54850   0.55865   0.56344   0.56561   0.56819
  Beta virt. eigenvalues --    0.57490   0.57790   0.58583   0.58651   0.59272
  Beta virt. eigenvalues --    0.60717   0.61765   0.63462   0.64673   0.66212
  Beta virt. eigenvalues --    0.67177   0.68123   0.70874   0.74031   0.75892
  Beta virt. eigenvalues --    0.77147   0.79742   0.81197   0.83316   0.85656
  Beta virt. eigenvalues --    0.87776   0.89902   0.91097   0.94986   0.99586
  Beta virt. eigenvalues --    1.02890   1.03909   1.05985   1.07287   1.08106
  Beta virt. eigenvalues --    1.08165   1.09511   1.11177   1.11443   1.11742
  Beta virt. eigenvalues --    1.14044   1.14268   1.15146   1.16791   1.17806
  Beta virt. eigenvalues --    1.24446   1.33272   1.36759   1.40905   1.42914
  Beta virt. eigenvalues --    1.46737   1.47046   1.48076   1.48931   1.52158
  Beta virt. eigenvalues --    1.53537   1.54084   1.55088   1.56298   1.56775
  Beta virt. eigenvalues --    1.57164   1.58116   1.58217   1.58680   1.59511
  Beta virt. eigenvalues --    1.60096   1.60344   1.61131   1.63065   1.63401
  Beta virt. eigenvalues --    1.64340   1.66999   1.69120   1.70566   1.71382
  Beta virt. eigenvalues --    1.73586   1.75330   1.77880   1.78319   1.78361
  Beta virt. eigenvalues --    1.79038   1.81541   1.81574   1.81866   1.82849
  Beta virt. eigenvalues --    1.83118   1.88054   1.91505   1.92765   1.93365
  Beta virt. eigenvalues --    1.96365   1.96417   1.97669   1.98377   1.99076
  Beta virt. eigenvalues --    2.00395   2.01239   2.05224   2.10166   2.10913
  Beta virt. eigenvalues --    2.11993   2.13300   2.13380   2.14110   2.14731
  Beta virt. eigenvalues --    2.14783   2.16436   2.16707   2.18119   2.20832
  Beta virt. eigenvalues --    2.22166   2.24396   2.27071   2.35426   2.40580
  Beta virt. eigenvalues --    2.42767   2.42805   2.44614   2.45865   2.46899
  Beta virt. eigenvalues --    2.47524   2.48307   2.55628   2.55923   2.56414
  Beta virt. eigenvalues --    2.56808   2.65677   2.67122   2.69515   2.69632
  Beta virt. eigenvalues --    2.70129   2.70289   2.73008   2.84989   2.86456
  Beta virt. eigenvalues --    2.87204   2.90983   2.93701   2.95192   2.96887
  Beta virt. eigenvalues --    3.05322   3.08891   3.35050   3.44325   3.45708
          Condensed to atoms (all electrons):
               1          2          3          4          5          6
     1  N    5.977175   0.907799  -0.015964  -0.002946  -0.000777  -0.000017
     2  C    0.907799   5.201176   0.184385  -0.034826  -0.006189  -0.000180
     3  C   -0.015964   0.184385   4.998351   0.360778  -0.084632   0.011148
     4  C   -0.002946  -0.034826   0.360778   5.355659   0.196702   0.113078
     5  C   -0.000777  -0.006189  -0.084632   0.196702   5.133789   0.287559
     6  C   -0.000017  -0.000180   0.011148   0.113078   0.287559   5.029838
     7  C    0.000000   0.000136  -0.000187  -0.163557   0.103746   0.217164
     8  C   -0.000005  -0.001191   0.011608   0.111429  -0.134804   0.099944
     9  C    0.000054   0.015009  -0.080623   0.210261   0.052140  -0.140364
    10  C   -0.002946  -0.034826   0.360778  -0.039034  -0.006005  -0.000153
    11  C    0.000054   0.015009  -0.080623  -0.006940  -0.000875   0.000016
    12  C   -0.000005  -0.001191   0.011608  -0.000208   0.000121  -0.000003
    13  C    0.000000   0.000136  -0.000187   0.000014  -0.000039   0.000002
    14  C   -0.000017  -0.000180   0.011148  -0.000153  -0.000181  -0.000009
    15  C   -0.000777  -0.006189  -0.084632  -0.006005   0.006744  -0.000181
    16  H    0.000496  -0.010648   0.331383  -0.009199   0.009388  -0.000371
    17  H    0.003309   0.012135  -0.018096  -0.073468   0.449168  -0.054644
    18  H    0.000000  -0.000004  -0.000259   0.015167  -0.062355   0.448300
    19  H    0.000000  -0.000000   0.000031  -0.001564   0.013031  -0.063372
    20  H    0.000000   0.000006  -0.000288   0.015613  -0.001693   0.013017
    21  H    0.000020   0.001638  -0.014465  -0.076148   0.013119  -0.001844
    22  H    0.000020   0.001638  -0.014465  -0.002827  -0.000155   0.000005
    23  H    0.000000   0.000006  -0.000288  -0.000013   0.000001   0.000000
    24  H    0.000000  -0.000000   0.000031   0.000002  -0.000000   0.000000
    25  H    0.000000  -0.000004  -0.000259  -0.000009   0.000003  -0.000000
    26  H    0.003309   0.012135  -0.018096  -0.001956   0.001422   0.000101
               7          8          9         10         11         12
     1  N    0.000000  -0.000005   0.000054  -0.002946   0.000054  -0.000005
     2  C    0.000136  -0.001191   0.015009  -0.034826   0.015009  -0.001191
     3  C   -0.000187   0.011608  -0.080623   0.360778  -0.080623   0.011608
     4  C   -0.163557   0.111429   0.210261  -0.039034  -0.006940  -0.000208
     5  C    0.103746  -0.134804   0.052140  -0.006005  -0.000875   0.000121
     6  C    0.217164   0.099944  -0.140364  -0.000153   0.000016  -0.000003
     7  C    5.105529   0.208872   0.108780   0.000014  -0.000010   0.000002
     8  C    0.208872   5.050080   0.273060  -0.000208  -0.000515   0.000001
     9  C    0.108780   0.273060   5.148078  -0.006940   0.008746  -0.000515
    10  C    0.000014  -0.000208  -0.006940   5.355659   0.210261   0.111429
    11  C   -0.000010  -0.000515   0.008746   0.210261   5.148078   0.273060
    12  C    0.000002   0.000001  -0.000515   0.111429   0.273060   5.050080
    13  C   -0.000000   0.000002  -0.000010  -0.163557   0.108780   0.208872
    14  C    0.000002  -0.000003   0.000016   0.113078  -0.140364   0.099944
    15  C   -0.000039   0.000121  -0.000875   0.196702   0.052140  -0.134804
    16  H   -0.000013   0.001069  -0.011047  -0.009199  -0.011047   0.001069
    17  H    0.012926  -0.001789   0.012594  -0.001956  -0.000046   0.000004
    18  H   -0.068180   0.013197  -0.001792  -0.000009   0.000001   0.000000
    19  H    0.446664  -0.064563   0.013100   0.000002  -0.000000   0.000000
    20  H   -0.068189   0.447193  -0.062562  -0.000013   0.000005  -0.000000
    21  H    0.013472  -0.057057   0.449640  -0.002827   0.002358   0.000167
    22  H   -0.000003   0.000167   0.002358  -0.076148   0.449640  -0.057057
    23  H    0.000000  -0.000000   0.000005   0.015613  -0.062562   0.447193
    24  H   -0.000000   0.000000  -0.000000  -0.001564   0.013100  -0.064563
    25  H    0.000000   0.000000   0.000001   0.015167  -0.001792   0.013197
    26  H   -0.000005   0.000004  -0.000046  -0.073468   0.012594  -0.001789
              13         14         15         16         17         18
     1  N    0.000000  -0.000017  -0.000777   0.000496   0.003309   0.000000
     2  C    0.000136  -0.000180  -0.006189  -0.010648   0.012135  -0.000004
     3  C   -0.000187   0.011148  -0.084632   0.331383  -0.018096  -0.000259
     4  C    0.000014  -0.000153  -0.006005  -0.009199  -0.073468   0.015167
     5  C   -0.000039  -0.000181   0.006744   0.009388   0.449168  -0.062355
     6  C    0.000002  -0.000009  -0.000181  -0.000371  -0.054644   0.448300
     7  C   -0.000000   0.000002  -0.000039  -0.000013   0.012926  -0.068180
     8  C    0.000002  -0.000003   0.000121   0.001069  -0.001789   0.013197
     9  C   -0.000010   0.000016  -0.000875  -0.011047   0.012594  -0.001792
    10  C   -0.163557   0.113078   0.196702  -0.009199  -0.001956  -0.000009
    11  C    0.108780  -0.140364   0.052140  -0.011047  -0.000046   0.000001
    12  C    0.208872   0.099944  -0.134804   0.001069   0.000004   0.000000
    13  C    5.105529   0.217164   0.103746  -0.000013  -0.000005   0.000000
    14  C    0.217164   5.029838   0.287559  -0.000371   0.000101  -0.000000
    15  C    0.103746   0.287559   5.133789   0.009388   0.001422   0.000003
    16  H   -0.000013  -0.000371   0.009388   0.626099   0.000532   0.000005
    17  H   -0.000005   0.000101   0.001422   0.000532   0.628546  -0.011200
    18  H    0.000000  -0.000000   0.000003   0.000005  -0.011200   0.629550
    19  H   -0.000000   0.000000  -0.000000  -0.000001  -0.000179  -0.010689
    20  H    0.000000   0.000000   0.000001  -0.000002   0.000023  -0.000203
    21  H   -0.000003   0.000005  -0.000155   0.005096  -0.000143   0.000022
    22  H    0.013472  -0.001844   0.013119   0.005096  -0.000006   0.000000
    23  H   -0.068189   0.013017  -0.001693  -0.000002   0.000000  -0.000000
    24  H    0.446664  -0.063372   0.013031  -0.000001  -0.000000   0.000000
    25  H   -0.068180   0.448300  -0.062355   0.000005  -0.000000  -0.000000
    26  H    0.012926  -0.054644   0.449168   0.000532   0.000501  -0.000000
              19         20         21         22         23         24
     1  N    0.000000   0.000000   0.000020   0.000020   0.000000   0.000000
     2  C   -0.000000   0.000006   0.001638   0.001638   0.000006  -0.000000
     3  C    0.000031  -0.000288  -0.014465  -0.014465  -0.000288   0.000031
     4  C   -0.001564   0.015613  -0.076148  -0.002827  -0.000013   0.000002
     5  C    0.013031  -0.001693   0.013119  -0.000155   0.000001  -0.000000
     6  C   -0.063372   0.013017  -0.001844   0.000005   0.000000   0.000000
     7  C    0.446664  -0.068189   0.013472  -0.000003   0.000000  -0.000000
     8  C   -0.064563   0.447193  -0.057057   0.000167  -0.000000   0.000000
     9  C    0.013100  -0.062562   0.449640   0.002358   0.000005  -0.000000
    10  C    0.000002  -0.000013  -0.002827  -0.076148   0.015613  -0.001564
    11  C   -0.000000   0.000005   0.002358   0.449640  -0.062562   0.013100
    12  C    0.000000  -0.000000   0.000167  -0.057057   0.447193  -0.064563
    13  C   -0.000000   0.000000  -0.000003   0.013472  -0.068189   0.446664
    14  C    0.000000   0.000000   0.000005  -0.001844   0.013017  -0.063372
    15  C   -0.000000   0.000001  -0.000155   0.013119  -0.001693   0.013031
    16  H   -0.000001  -0.000002   0.005096   0.005096  -0.000002  -0.000001
    17  H   -0.000179   0.000023  -0.000143  -0.000006   0.000000  -0.000000
    18  H   -0.010689  -0.000203   0.000022   0.000000  -0.000000   0.000000
    19  H    0.620155  -0.010695  -0.000196  -0.000000   0.000000  -0.000000
    20  H   -0.010695   0.632233  -0.011714  -0.000002  -0.000000   0.000000
    21  H   -0.000196  -0.011714   0.656301   0.000580  -0.000002  -0.000000
    22  H   -0.000000  -0.000002   0.000580   0.656301  -0.011714  -0.000196
    23  H    0.000000  -0.000000  -0.000002  -0.011714   0.632233  -0.010695
    24  H   -0.000000   0.000000  -0.000000  -0.000196  -0.010695   0.620155
    25  H    0.000000  -0.000000   0.000000   0.000022  -0.000203  -0.010689
    26  H   -0.000000   0.000000  -0.000006  -0.000143   0.000023  -0.000179
              25         26
     1  N    0.000000   0.003309
     2  C   -0.000004   0.012135
     3  C   -0.000259  -0.018096
     4  C   -0.000009  -0.001956
     5  C    0.000003   0.001422
     6  C   -0.000000   0.000101
     7  C    0.000000  -0.000005
     8  C    0.000000   0.000004
     9  C    0.000001  -0.000046
    10  C    0.015167  -0.073468
    11  C   -0.001792   0.012594
    12  C    0.013197  -0.001789
    13  C   -0.068180   0.012926
    14  C    0.448300  -0.054644
    15  C   -0.062355   0.449168
    16  H    0.000005   0.000532
    17  H   -0.000000   0.000501
    18  H   -0.000000  -0.000000
    19  H    0.000000  -0.000000
    20  H   -0.000000   0.000000
    21  H    0.000000  -0.000006
    22  H    0.000022  -0.000143
    23  H   -0.000203   0.000023
    24  H   -0.010689  -0.000179
    25  H    0.629550  -0.011200
    26  H   -0.011200   0.628546
          Atomic-Atomic Spin Densities.
               1          2          3          4          5          6
     1  N    0.006237   0.000628   0.000074   0.000106  -0.000033   0.000005
     2  C    0.000628  -0.005075   0.002853   0.001068   0.000228   0.000054
     3  C    0.000074   0.002853  -0.016523  -0.003834  -0.002279   0.000122
     4  C    0.000106   0.001068  -0.003834   0.249141   0.016548  -0.001033
     5  C   -0.000033   0.000228  -0.002279   0.016548   0.056843  -0.015448
     6  C    0.000005   0.000054   0.000122  -0.001033  -0.015448  -0.019363
     7  C    0.000000   0.000003  -0.000027  -0.008125  -0.002012   0.007472
     8  C    0.000000   0.000009   0.000163  -0.001575  -0.002421   0.001001
     9  C   -0.000005  -0.000185  -0.001297   0.014880   0.002245  -0.001846
    10  C    0.000106   0.001068  -0.003834  -0.037863  -0.001512   0.000010
    11  C   -0.000005  -0.000185  -0.001297  -0.001284   0.000020   0.000005
    12  C    0.000000   0.000009   0.000163   0.000095   0.000011  -0.000001
    13  C    0.000000   0.000003  -0.000027   0.000163   0.000011  -0.000000
    14  C    0.000005   0.000054   0.000122   0.000010   0.000030  -0.000001
    15  C   -0.000033   0.000228  -0.002279  -0.001512  -0.000559   0.000030
    16  H   -0.000045  -0.000637   0.000845   0.000619  -0.000031  -0.000002
    17  H   -0.000053  -0.000160   0.000092  -0.000681   0.001587   0.000060
    18  H   -0.000000   0.000000   0.000001   0.000112   0.000156   0.000483
    19  H   -0.000000  -0.000000   0.000001  -0.000013  -0.000166  -0.000396
    20  H   -0.000000  -0.000000   0.000002   0.000078  -0.000049   0.000055
    21  H   -0.000000  -0.000013  -0.000001  -0.000836   0.000071  -0.000077
    22  H   -0.000000  -0.000013  -0.000001   0.000281   0.000000   0.000000
    23  H   -0.000000  -0.000000   0.000002   0.000002   0.000000  -0.000000
    24  H   -0.000000  -0.000000   0.000001  -0.000000  -0.000000   0.000000
    25  H   -0.000000   0.000000   0.000001   0.000002   0.000001  -0.000000
    26  H   -0.000053  -0.000160   0.000092   0.000144   0.000016   0.000001
               7          8          9         10         11         12
     1  N    0.000000   0.000000  -0.000005   0.000106  -0.000005   0.000000
     2  C    0.000003   0.000009  -0.000185   0.001068  -0.000185   0.000009
     3  C   -0.000027   0.000163  -0.001297  -0.003834  -0.001297   0.000163
     4  C   -0.008125  -0.001575   0.014880  -0.037863  -0.001284   0.000095
     5  C   -0.002012  -0.002421   0.002245  -0.001512   0.000020   0.000011
     6  C    0.007472   0.001001  -0.001846   0.000010   0.000005  -0.000001
     7  C    0.240864   0.011387  -0.002097   0.000163   0.000011  -0.000001
     8  C    0.011387   0.004668  -0.016224   0.000095   0.000047  -0.000004
     9  C   -0.002097  -0.016224   0.031790  -0.001284  -0.000387   0.000047
    10  C    0.000163   0.000095  -0.001284   0.249141   0.014880  -0.001575
    11  C    0.000011   0.000047  -0.000387   0.014880   0.031790  -0.016224
    12  C   -0.000001  -0.000004   0.000047  -0.001575  -0.016224   0.004668
    13  C   -0.000000  -0.000001   0.000011  -0.008125  -0.002097   0.011387
    14  C   -0.000000  -0.000001   0.000005  -0.001033  -0.001846   0.001001
    15  C    0.000011   0.000011   0.000020   0.016548   0.002245  -0.002421
    16  H    0.000000   0.000020   0.000344   0.000619   0.000344   0.000020
    17  H    0.000039  -0.000055   0.000030   0.000144  -0.000000   0.000001
    18  H   -0.000620   0.000076  -0.000052   0.000002   0.000000  -0.000000
    19  H    0.002849  -0.000488  -0.000167  -0.000000  -0.000000   0.000000
    20  H   -0.000683   0.000759   0.000147   0.000002   0.000000  -0.000000
    21  H    0.000071   0.000081   0.001368   0.000281   0.000049  -0.000002
    22  H   -0.000001  -0.000002   0.000049  -0.000836   0.001368   0.000081
    23  H   -0.000000  -0.000000   0.000000   0.000078   0.000147   0.000759
    24  H    0.000000   0.000000  -0.000000  -0.000013  -0.000167  -0.000488
    25  H   -0.000000  -0.000000   0.000000   0.000112  -0.000052   0.000076
    26  H   -0.000000   0.000001  -0.000000  -0.000681   0.000030  -0.000055
              13         14         15         16         17         18
     1  N    0.000000   0.000005  -0.000033  -0.000045  -0.000053  -0.000000
     2  C    0.000003   0.000054   0.000228  -0.000637  -0.000160   0.000000
     3  C   -0.000027   0.000122  -0.002279   0.000845   0.000092   0.000001
     4  C    0.000163   0.000010  -0.001512   0.000619  -0.000681   0.000112
     5  C    0.000011   0.000030  -0.000559  -0.000031   0.001587   0.000156
     6  C   -0.000000  -0.000001   0.000030  -0.000002   0.000060   0.000483
     7  C   -0.000000  -0.000000   0.000011   0.000000   0.000039  -0.000620
     8  C   -0.000001  -0.000001   0.000011   0.000020  -0.000055   0.000076
     9  C    0.000011   0.000005   0.000020   0.000344   0.000030  -0.000052
    10  C   -0.008125  -0.001033   0.016548   0.000619   0.000144   0.000002
    11  C   -0.002097  -0.001846   0.002245   0.000344  -0.000000   0.000000
    12  C    0.011387   0.001001  -0.002421   0.000020   0.000001  -0.000000
    13  C    0.240864   0.007472  -0.002012   0.000000  -0.000000  -0.000000
    14  C    0.007472  -0.019363  -0.015448  -0.000002   0.000001  -0.000000
    15  C   -0.002012  -0.015448   0.056843  -0.000031   0.000016   0.000001
    16  H    0.000000  -0.000002  -0.000031  -0.001909  -0.000007  -0.000000
    17  H   -0.000000   0.000001   0.000016  -0.000007  -0.003841   0.000094
    18  H   -0.000000  -0.000000   0.000001  -0.000000   0.000094   0.000013
    19  H    0.000000   0.000000  -0.000000  -0.000000   0.000004   0.000104
    20  H   -0.000000  -0.000000   0.000000   0.000000  -0.000001   0.000000
    21  H   -0.000001   0.000000   0.000000  -0.000085   0.000003  -0.000001
    22  H    0.000071  -0.000077   0.000071  -0.000085  -0.000000  -0.000000
    23  H   -0.000683   0.000055  -0.000049   0.000000   0.000000  -0.000000
    24  H    0.002849  -0.000396  -0.000166  -0.000000  -0.000000   0.000000
    25  H   -0.000620   0.000483   0.000156  -0.000000  -0.000000  -0.000000
    26  H    0.000039   0.000060   0.001587  -0.000007  -0.000010  -0.000000
              19         20         21         22         23         24
     1  N   -0.000000  -0.000000  -0.000000  -0.000000  -0.000000  -0.000000
     2  C   -0.000000  -0.000000  -0.000013  -0.000013  -0.000000  -0.000000
     3  C    0.000001   0.000002  -0.000001  -0.000001   0.000002   0.000001
     4  C   -0.000013   0.000078  -0.000836   0.000281   0.000002  -0.000000
     5  C   -0.000166  -0.000049   0.000071   0.000000   0.000000  -0.000000
     6  C   -0.000396   0.000055  -0.000077   0.000000  -0.000000   0.000000
     7  C    0.002849  -0.000683   0.000071  -0.000001  -0.000000   0.000000
     8  C   -0.000488   0.000759   0.000081  -0.000002  -0.000000   0.000000
     9  C   -0.000167   0.000147   0.001368   0.000049   0.000000  -0.000000
    10  C   -0.000000   0.000002   0.000281  -0.000836   0.000078  -0.000013
    11  C   -0.000000   0.000000   0.000049   0.001368   0.000147  -0.000167
    12  C    0.000000  -0.000000  -0.000002   0.000081   0.000759  -0.000488
    13  C    0.000000  -0.000000  -0.000001   0.000071  -0.000683   0.002849
    14  C    0.000000  -0.000000   0.000000  -0.000077   0.000055  -0.000396
    15  C   -0.000000   0.000000   0.000000   0.000071  -0.000049  -0.000166
    16  H   -0.000000   0.000000  -0.000085  -0.000085   0.000000  -0.000000
    17  H    0.000004  -0.000001   0.000003  -0.000000   0.000000  -0.000000
    18  H    0.000104   0.000000  -0.000001  -0.000000  -0.000000   0.000000
    19  H   -0.012080   0.000110   0.000003   0.000000   0.000000  -0.000000
    20  H    0.000110  -0.001158   0.000103  -0.000000  -0.000000   0.000000
    21  H    0.000003   0.000103  -0.002783  -0.000019  -0.000000   0.000000
    22  H    0.000000  -0.000000  -0.000019  -0.002783   0.000103   0.000003
    23  H    0.000000  -0.000000  -0.000000   0.000103  -0.001158   0.000110
    24  H   -0.000000   0.000000   0.000000   0.000003   0.000110  -0.012080
    25  H    0.000000  -0.000000  -0.000000  -0.000001   0.000000   0.000104
    26  H   -0.000000   0.000000  -0.000000   0.000003  -0.000001   0.000004
              25         26
     1  N   -0.000000  -0.000053
     2  C    0.000000  -0.000160
     3  C    0.000001   0.000092
     4  C    0.000002   0.000144
     5  C    0.000001   0.000016
     6  C   -0.000000   0.000001
     7  C   -0.000000  -0.000000
     8  C   -0.000000   0.000001
     9  C    0.000000  -0.000000
    10  C    0.000112  -0.000681
    11  C   -0.000052   0.000030
    12  C    0.000076  -0.000055
    13  C   -0.000620   0.000039
    14  C    0.000483   0.000060
    15  C    0.000156   0.001587
    16  H   -0.000000  -0.000007
    17  H   -0.000000  -0.000010
    18  H   -0.000000  -0.000000
    19  H    0.000000  -0.000000
    20  H   -0.000000   0.000000
    21  H   -0.000000  -0.000000
    22  H   -0.000001   0.000003
    23  H    0.000000  -0.000001
    24  H    0.000104   0.000004
    25  H    0.000013   0.000094
    26  H    0.000094  -0.003841
 Mulliken charges and spin densities:
               1          2
     1  N    0.131218   0.006933
     2  C   -0.255779  -0.000224
     3  C    0.131816  -0.026867
     4  C    0.040149   0.226493
     5  C    0.030771   0.053257
     6  C    0.040966  -0.028869
     7  C    0.082878   0.249303
     8  C    0.043387  -0.002453
     9  C    0.010933   0.027394
    10  C    0.040149   0.226493
    11  C    0.010933   0.027394
    12  C    0.043387  -0.002453
    13  C    0.082878   0.249303
    14  C    0.040966  -0.028869
    15  C    0.030771   0.053257
    16  H    0.061759  -0.000030
    17  H    0.040271  -0.002740
    18  H    0.048447   0.000370
    19  H    0.058278  -0.010239
    20  H    0.047269  -0.000634
    21  H    0.022144  -0.001787
    22  H    0.022144  -0.001787
    23  H    0.047269  -0.000634
    24  H    0.058278  -0.010239
    25  H    0.048447   0.000370
    26  H    0.040271  -0.002740
 Sum of Mulliken charges =   1.00000   1.00000
 Mulliken charges and spin densities with hydrogens summed into heavy atoms:
               1          2
     1  N    0.131218   0.006933
     2  C   -0.255779  -0.000224
     3  C    0.193576  -0.026897
     4  C    0.040149   0.226493
     5  C    0.071042   0.050517
     6  C    0.089413  -0.028500
     7  C    0.141156   0.239064
     8  C    0.090656  -0.003086
     9  C    0.033077   0.025607
    10  C    0.040149   0.226493
    11  C    0.033077   0.025607
    12  C    0.090656  -0.003086
    13  C    0.141156   0.239064
    14  C    0.089413  -0.028500
    15  C    0.071042   0.050517
 Electronic spatial extent (au):  <R**2>=           3153.4941
 Charge=              1.0000 electrons
 Dipole moment (field-independent basis, Debye):
    X=             -5.7283    Y=              0.7807    Z=             -0.0000  Tot=              5.7813
 Quadrupole moment (field-independent basis, Debye-Ang):
   XX=            -85.9179   YY=            -70.4041   ZZ=            -38.5760
   XY=              5.9486   XZ=             -0.0000   YZ=             -0.0000
 Traceless Quadrupole moment (field-independent basis, Debye-Ang):
   XX=            -20.9519   YY=             -5.4381   ZZ=             26.3899
   XY=              5.9486   XZ=             -0.0000   YZ=             -0.0000
 Octapole moment (field-independent basis, Debye-Ang**2):
  XXX=            -68.2142  YYY=              2.7903  ZZZ=             -0.0000  XYY=             -2.1095
  XXY=              0.4632  XXZ=             -0.0000  XZZ=            -66.7464  YZZ=             45.4327
  YYZ=             -0.0000  XYZ=             -0.0000
 Hexadecapole moment (field-independent basis, Debye-Ang**3):
 XXXX=          -1236.0848 YYYY=           -474.6631 ZZZZ=          -2102.3557 XXXY=             44.4096
 XXXZ=              0.0000 YYYX=             21.9375 YYYZ=             -0.0000 ZZZX=              0.0000
 ZZZY=              0.0000 XXYY=           -245.0098 XXZZ=           -496.3272 YYZZ=           -439.3257
 XXYZ=             -0.0000 YYXZ=              0.0000 ZZXY=              3.0021
 N-N= 8.563304067099D+02 E-N=-3.071106956086D+03  KE= 5.876681245320D+02
 Symmetry A'   KE= 3.548900826643D+02
 Symmetry A"   KE= 2.327780418677D+02
 Symmetry A'   SP= 6.420068944242D-14
 Symmetry A"   SP= 1.000000000000D+00
                          Isotropic Fermi Contact Couplings
        Atom                 a.u.       MegaHertz       Gauss      10(-4) cm-1
     1  N(14)              0.00153       0.49469       0.17652       0.16501
     2  C(13)             -0.00177      -1.98431      -0.70805      -0.66190
     3  C(13)             -0.01171     -13.15886      -4.69541      -4.38932
     4  C(13)              0.04080      45.87026      16.36765      15.30067
     5  C(13)              0.00409       4.59777       1.64060       1.53365
     6  C(13)             -0.01011     -11.36492      -4.05528      -3.79093
     7  C(13)              0.03618      40.67528      14.51395      13.56781
     8  C(13)             -0.00603      -6.77552      -2.41767      -2.26007
     9  C(13)             -0.00045      -0.50926      -0.18172      -0.16987
    10  C(13)              0.04080      45.87026      16.36765      15.30067
    11  C(13)             -0.00045      -0.50926      -0.18172      -0.16987
    12  C(13)             -0.00603      -6.77552      -2.41767      -2.26007
    13  C(13)              0.03618      40.67528      14.51395      13.56781
    14  C(13)             -0.01011     -11.36492      -4.05528      -3.79093
    15  C(13)              0.00409       4.59777       1.64060       1.53365
    16  H(1)              -0.00025      -1.10889      -0.39568      -0.36989
    17  H(1)              -0.00093      -4.15275      -1.48180      -1.38521
    18  H(1)               0.00008       0.37113       0.13243       0.12380
    19  H(1)              -0.00319     -14.24614      -5.08338      -4.75200
    20  H(1)              -0.00022      -0.98833      -0.35266      -0.32967
    21  H(1)              -0.00067      -2.98675      -1.06575      -0.99627
    22  H(1)              -0.00067      -2.98675      -1.06575      -0.99627
    23  H(1)              -0.00022      -0.98833      -0.35266      -0.32967
    24  H(1)              -0.00319     -14.24614      -5.08338      -4.75200
    25  H(1)               0.00008       0.37113       0.13243       0.12380
    26  H(1)              -0.00093      -4.15275      -1.48180      -1.38521
 --------------------------------------------------------
       Center         ----  Spin Dipole Couplings  ----
                      3XX-RR        3YY-RR        3ZZ-RR
 --------------------------------------------------------
     1   Atom       -0.005471     -0.011315      0.016786
     2   Atom        0.002730     -0.005200      0.002470
     3   Atom       -0.006061     -0.008930      0.014991
     4   Atom       -0.042552     -0.069669      0.112221
     5   Atom        0.003533      0.004442     -0.007976
     6   Atom        0.005024      0.004214     -0.009238
     7   Atom        0.010408     -0.029897      0.019488
     8   Atom        0.006343      0.002609     -0.008952
     9   Atom        0.013880     -0.008156     -0.005724
    10   Atom       -0.042552     -0.069669      0.112221
    11   Atom        0.013880     -0.008156     -0.005724
    12   Atom        0.006343      0.002609     -0.008952
    13   Atom        0.010408     -0.029897      0.019488
    14   Atom        0.005024      0.004214     -0.009238
    15   Atom        0.003533      0.004442     -0.007976
    16   Atom       -0.004483      0.002950      0.001533
    17   Atom        0.002318      0.001260     -0.003578
    18   Atom        0.000514      0.001548     -0.002061
    19   Atom       -0.003329     -0.007226      0.010555
    20   Atom        0.000867      0.001962     -0.002828
    21   Atom       -0.001103      0.004093     -0.002991
    22   Atom       -0.001103      0.004093     -0.002991
    23   Atom        0.000867      0.001962     -0.002828
    24   Atom       -0.003329     -0.007226      0.010555
    25   Atom        0.000514      0.001548     -0.002061
    26   Atom        0.002318      0.001260     -0.003578
 --------------------------------------------------------
                        XY            XZ            YZ
 --------------------------------------------------------
     1   Atom       -0.001136     -0.000000     -0.000000
     2   Atom       -0.002091     -0.000000     -0.000000
     3   Atom       -0.004576     -0.000000      0.000000
     4   Atom       -0.076344      0.151144     -0.126013
     5   Atom       -0.039044      0.039012     -0.033698
     6   Atom        0.000458     -0.009270      0.004868
     7   Atom       -0.119212      0.141587     -0.119261
     8   Atom       -0.011460      0.007766     -0.003369
     9   Atom       -0.022779      0.026153     -0.021159
    10   Atom       -0.076344     -0.151144      0.126013
    11   Atom       -0.022779     -0.026153      0.021159
    12   Atom       -0.011460     -0.007766      0.003369
    13   Atom       -0.119212     -0.141587      0.119261
    14   Atom        0.000458      0.009270     -0.004868
    15   Atom       -0.039044     -0.039012      0.033698
    16   Atom       -0.003874     -0.000000      0.000000
    17   Atom        0.007327     -0.000259     -0.002431
    18   Atom        0.003948      0.000007      0.001121
    19   Atom       -0.011122     -0.008288      0.006918
    20   Atom        0.004769     -0.001060     -0.001119
    21   Atom        0.005835      0.001381      0.000350
    22   Atom        0.005835     -0.001381     -0.000350
    23   Atom        0.004769      0.001060      0.001119
    24   Atom       -0.011122      0.008288     -0.006918
    25   Atom        0.003948     -0.000007     -0.001121
    26   Atom        0.007327      0.000259      0.002431
 --------------------------------------------------------


 ---------------------------------------------------------------------------------
              Anisotropic Spin Dipole Couplings in Principal Axis System
 ---------------------------------------------------------------------------------

       Atom             a.u.   MegaHertz   Gauss  10(-4) cm-1        Axes

              Baa    -0.0115    -0.445    -0.159    -0.148  0.1844  0.9829  0.0000
     1 N(14)  Bbb    -0.0053    -0.203    -0.072    -0.068  0.9829 -0.1844  0.0000
              Bcc     0.0168     0.647     0.231     0.216 -0.0000 -0.0000  1.0000
 
              Baa    -0.0057    -0.767    -0.274    -0.256  0.2402  0.9707  0.0000
     2 C(13)  Bbb     0.0025     0.331     0.118     0.111  0.0000 -0.0000  1.0000
              Bcc     0.0032     0.436     0.156     0.145  0.9707 -0.2402 -0.0000
 
              Baa    -0.0123    -1.649    -0.589    -0.550  0.5920  0.8060 -0.0000
     3 C(13)  Bbb    -0.0027    -0.362    -0.129    -0.121  0.8060 -0.5920  0.0000
              Bcc     0.0150     2.012     0.718     0.671 -0.0000  0.0000  1.0000
 
              Baa    -0.1352   -18.141    -6.473    -6.051  0.7152 -0.3405 -0.6104
     4 C(13)  Bbb    -0.1336   -17.926    -6.396    -5.979  0.5101  0.8513  0.1228
              Bcc     0.2688    36.067    12.870    12.031  0.4778 -0.3991  0.7826
 
              Baa    -0.0417    -5.590    -1.995    -1.865 -0.6538 -0.0006  0.7567
     5 C(13)  Bbb    -0.0333    -4.467    -1.594    -1.490  0.4465  0.8071  0.3863
              Bcc     0.0749    10.057     3.588     3.355  0.6109 -0.5904  0.5274
 
              Baa    -0.0149    -2.000    -0.714    -0.667  0.4145 -0.2339  0.8795
     6 C(13)  Bbb     0.0047     0.633     0.226     0.211  0.3940  0.9173  0.0582
              Bcc     0.0102     1.366     0.488     0.456  0.8203 -0.3223 -0.4724
 
              Baa    -0.1307   -17.533    -6.256    -5.848  0.6659  0.7451 -0.0361
     7 C(13)  Bbb    -0.1254   -16.824    -6.003    -5.612 -0.4409  0.4322  0.7867
              Bcc     0.2560    34.357    12.260    11.460  0.6018 -0.5080  0.6163
 
              Baa    -0.0124    -1.665    -0.594    -0.555 -0.4556 -0.1509  0.8773
     8 C(13)  Bbb    -0.0061    -0.817    -0.292    -0.273  0.4831  0.7858  0.3861
              Bcc     0.0185     2.482     0.886     0.828  0.7477 -0.5997  0.2852
 
              Baa    -0.0283    -3.794    -1.354    -1.266 -0.0992  0.6656  0.7397
     9 C(13)  Bbb    -0.0205    -2.746    -0.980    -0.916  0.7020  0.5737 -0.4221
              Bcc     0.0487     6.540     2.334     2.181  0.7053 -0.4773  0.5242
 
              Baa    -0.1352   -18.141    -6.473    -6.051  0.7152 -0.3405  0.6104
    10 C(13)  Bbb    -0.1336   -17.926    -6.396    -5.979  0.5101  0.8513 -0.1228
              Bcc     0.2688    36.067    12.870    12.031 -0.4778  0.3991  0.7826
 
              Baa    -0.0283    -3.794    -1.354    -1.266  0.0992 -0.6656  0.7397
    11 C(13)  Bbb    -0.0205    -2.746    -0.980    -0.916  0.7020  0.5737  0.4221
              Bcc     0.0487     6.540     2.334     2.181  0.7053 -0.4773 -0.5242
 
              Baa    -0.0124    -1.665    -0.594    -0.555  0.4556  0.1509  0.8773
    12 C(13)  Bbb    -0.0061    -0.817    -0.292    -0.273  0.4831  0.7858 -0.3861
              Bcc     0.0185     2.482     0.886     0.828  0.7477 -0.5997 -0.2852
 
              Baa    -0.1307   -17.533    -6.256    -5.848  0.6659  0.7451  0.0361
    13 C(13)  Bbb    -0.1254   -16.824    -6.003    -5.612  0.4409 -0.4322  0.7867
              Bcc     0.2560    34.357    12.260    11.460 -0.6018  0.5080  0.6163
 
              Baa    -0.0149    -2.000    -0.714    -0.667 -0.4145  0.2339  0.8795
    14 C(13)  Bbb     0.0047     0.633     0.226     0.211  0.3940  0.9173 -0.0582
              Bcc     0.0102     1.366     0.488     0.456  0.8203 -0.3223  0.4724
 
              Baa    -0.0417    -5.590    -1.995    -1.865  0.6538  0.0006  0.7567
    15 C(13)  Bbb    -0.0333    -4.467    -1.594    -1.490  0.4465  0.8071 -0.3863
              Bcc     0.0749    10.057     3.588     3.355  0.6109 -0.5904 -0.5274
 
              Baa    -0.0061    -3.273    -1.168    -1.092  0.9199  0.3923  0.0000
    16 H(1)   Bbb     0.0015     0.818     0.292     0.273  0.0000 -0.0000  1.0000
              Bcc     0.0046     2.455     0.876     0.819 -0.3923  0.9199  0.0000
 
              Baa    -0.0065    -3.471    -1.239    -1.158 -0.5413  0.6698  0.5083
    17 H(1)   Bbb    -0.0029    -1.545    -0.551    -0.515  0.4439 -0.2858  0.8493
              Bcc     0.0094     5.016     1.790     1.673  0.7141  0.6853 -0.1426
 
              Baa    -0.0034    -1.807    -0.645    -0.603  0.6120 -0.6053  0.5090
    18 H(1)   Bbb    -0.0017    -0.922    -0.329    -0.307 -0.4551  0.2568  0.8526
              Bcc     0.0051     2.728     0.974     0.910  0.6468  0.7534  0.1183
 
              Baa    -0.0166    -8.840    -3.154    -2.949  0.6438  0.7652  0.0015
    19 H(1)   Bbb    -0.0027    -1.466    -0.523    -0.489  0.5936 -0.5006  0.6301
              Bcc     0.0193    10.306     3.678     3.438 -0.4830  0.4048  0.7765
 
              Baa    -0.0034    -1.810    -0.646    -0.604  0.7537 -0.6412  0.1440
    20 H(1)   Bbb    -0.0031    -1.642    -0.586    -0.548 -0.0011  0.2178  0.9760
              Bcc     0.0065     3.452     1.232     1.151  0.6572  0.7358 -0.1634
 
              Baa    -0.0053    -2.833    -1.011    -0.945  0.7865 -0.4733 -0.3968
    21 H(1)   Bbb    -0.0027    -1.426    -0.509    -0.476  0.2845 -0.2926  0.9129
              Bcc     0.0080     4.259     1.520     1.421  0.5481  0.8309  0.0955
 
              Baa    -0.0053    -2.833    -1.011    -0.945  0.7865 -0.4733  0.3968
    22 H(1)   Bbb    -0.0027    -1.426    -0.509    -0.476 -0.2845  0.2926  0.9129
              Bcc     0.0080     4.259     1.520     1.421  0.5481  0.8309 -0.0955
 
              Baa    -0.0034    -1.810    -0.646    -0.604  0.7537 -0.6412 -0.1440
    23 H(1)   Bbb    -0.0031    -1.642    -0.586    -0.548  0.0011 -0.2178  0.9760
              Bcc     0.0065     3.452     1.232     1.151  0.6572  0.7358  0.1634
 
              Baa    -0.0166    -8.840    -3.154    -2.949  0.6438  0.7652 -0.0015
    24 H(1)   Bbb    -0.0027    -1.466    -0.523    -0.489 -0.5936  0.5006  0.6301
              Bcc     0.0193    10.306     3.678     3.438  0.4830 -0.4048  0.7765
 
              Baa    -0.0034    -1.807    -0.645    -0.603  0.6120 -0.6053 -0.5090
    25 H(1)   Bbb    -0.0017    -0.922    -0.329    -0.307  0.4551 -0.2568  0.8526
              Bcc     0.0051     2.728     0.974     0.910  0.6468  0.7534 -0.1183
 
              Baa    -0.0065    -3.471    -1.239    -1.158 -0.5413  0.6698 -0.5083
    26 H(1)   Bbb    -0.0029    -1.545    -0.551    -0.515 -0.4439  0.2858  0.8493
              Bcc     0.0094     5.016     1.790     1.673  0.7141  0.6853  0.1426
 

 ---------------------------------------------------------------------------------

 ******************************Gaussian NBO Version 3.1******************************
             N A T U R A L   A T O M I C   O R B I T A L   A N D
          N A T U R A L   B O N D   O R B I T A L   A N A L Y S I S
 ******************************Gaussian NBO Version 3.1******************************
       /RESON  / : Allow strongly delocalized NBO set

 Analyzing the SCF density

 Job title: 35                                                              

 Storage needed:    212994 in NPA,    282385 in NBO ( 939520456 available)


 NATURAL POPULATIONS:  Natural atomic orbital occupancies 
                                                          
   NAO  Atom  No  lang   Type(AO)    Occupancy
 --------------------------------------------
     1    N    1  S      Cor( 1S)     1.99957
     2    N    1  S      Val( 2S)     1.58341
     3    N    1  S      Ryd( 3S)     0.00730
     4    N    1  px     Val( 2p)     1.53285
     5    N    1  px     Ryd( 3p)     0.00174
     6    N    1  py     Val( 2p)     1.07304
     7    N    1  py     Ryd( 3p)     0.00032
     8    N    1  pz     Val( 2p)     1.04538
     9    N    1  pz     Ryd( 3p)     0.00017
    10    N    1  dxy    Ryd( 3d)     0.00360
    11    N    1  dxz    Ryd( 3d)     0.00352
    12    N    1  dyz    Ryd( 3d)     0.00010
    13    N    1  dx2y2  Ryd( 3d)     0.00340
    14    N    1  dz2    Ryd( 3d)     0.00113

    15    C    2  S      Cor( 1S)     1.99927
    16    C    2  S      Val( 2S)     0.80548
    17    C    2  S      Ryd( 3S)     0.01105
    18    C    2  px     Val( 2p)     0.97646
    19    C    2  px     Ryd( 3p)     0.01910
    20    C    2  py     Val( 2p)     0.94962
    21    C    2  py     Ryd( 3p)     0.00320
    22    C    2  pz     Val( 2p)     0.94892
    23    C    2  pz     Ryd( 3p)     0.00432
    24    C    2  dxy    Ryd( 3d)     0.00102
    25    C    2  dxz    Ryd( 3d)     0.00104
    26    C    2  dyz    Ryd( 3d)     0.00005
    27    C    2  dx2y2  Ryd( 3d)     0.00070
    28    C    2  dz2    Ryd( 3d)     0.00022

    29    C    3  S      Cor( 1S)     1.99884
    30    C    3  S      Val( 2S)     0.94877
    31    C    3  S      Ryd( 3S)     0.00148
    32    C    3  px     Val( 2p)     1.08754
    33    C    3  px     Ryd( 3p)     0.00549
    34    C    3  py     Val( 2p)     1.24406
    35    C    3  py     Ryd( 3p)     0.00658
    36    C    3  pz     Val( 2p)     1.07028
    37    C    3  pz     Ryd( 3p)     0.00146
    38    C    3  dxy    Ryd( 3d)     0.00061
    39    C    3  dxz    Ryd( 3d)     0.00073
    40    C    3  dyz    Ryd( 3d)     0.00054
    41    C    3  dx2y2  Ryd( 3d)     0.00092
    42    C    3  dz2    Ryd( 3d)     0.00117

    43    C    4  S      Cor( 1S)     1.99883
    44    C    4  S      Val( 2S)     0.87023
    45    C    4  S      Ryd( 3S)     0.00246
    46    C    4  px     Val( 2p)     1.03255
    47    C    4  px     Ryd( 3p)     0.00378
    48    C    4  py     Val( 2p)     1.05547
    49    C    4  py     Ryd( 3p)     0.00373
    50    C    4  pz     Val( 2p)     0.95520
    51    C    4  pz     Ryd( 3p)     0.00465
    52    C    4  dxy    Ryd( 3d)     0.00065
    53    C    4  dxz    Ryd( 3d)     0.00063
    54    C    4  dyz    Ryd( 3d)     0.00075
    55    C    4  dx2y2  Ryd( 3d)     0.00087
    56    C    4  dz2    Ryd( 3d)     0.00073

    57    C    5  S      Cor( 1S)     1.99886
    58    C    5  S      Val( 2S)     0.94701
    59    C    5  S      Ryd( 3S)     0.00169
    60    C    5  px     Val( 2p)     1.11050
    61    C    5  px     Ryd( 3p)     0.00393
    62    C    5  py     Val( 2p)     1.05209
    63    C    5  py     Ryd( 3p)     0.00338
    64    C    5  pz     Val( 2p)     1.05269
    65    C    5  pz     Ryd( 3p)     0.00326
    66    C    5  dxy    Ryd( 3d)     0.00056
    67    C    5  dxz    Ryd( 3d)     0.00058
    68    C    5  dyz    Ryd( 3d)     0.00055
    69    C    5  dx2y2  Ryd( 3d)     0.00058
    70    C    5  dz2    Ryd( 3d)     0.00053

    71    C    6  S      Cor( 1S)     1.99896
    72    C    6  S      Val( 2S)     0.96007
    73    C    6  S      Ryd( 3S)     0.00118
    74    C    6  px     Val( 2p)     1.02890
    75    C    6  px     Ryd( 3p)     0.00320
    76    C    6  py     Val( 2p)     1.13810
    77    C    6  py     Ryd( 3p)     0.00513
    78    C    6  pz     Val( 2p)     1.04317
    79    C    6  pz     Ryd( 3p)     0.00326
    80    C    6  dxy    Ryd( 3d)     0.00059
    81    C    6  dxz    Ryd( 3d)     0.00054
    82    C    6  dyz    Ryd( 3d)     0.00057
    83    C    6  dx2y2  Ryd( 3d)     0.00058
    84    C    6  dz2    Ryd( 3d)     0.00054

    85    C    7  S      Cor( 1S)     1.99894
    86    C    7  S      Val( 2S)     0.97118
    87    C    7  S      Ryd( 3S)     0.00129
    88    C    7  px     Val( 2p)     1.01075
    89    C    7  px     Ryd( 3p)     0.00307
    90    C    7  py     Val( 2p)     1.02190
    91    C    7  py     Ryd( 3p)     0.00319
    92    C    7  pz     Val( 2p)     1.06807
    93    C    7  pz     Ryd( 3p)     0.00404
    94    C    7  dxy    Ryd( 3d)     0.00060
    95    C    7  dxz    Ryd( 3d)     0.00060
    96    C    7  dyz    Ryd( 3d)     0.00063
    97    C    7  dx2y2  Ryd( 3d)     0.00067
    98    C    7  dz2    Ryd( 3d)     0.00056

    99    C    8  S      Cor( 1S)     1.99896
   100    C    8  S      Val( 2S)     0.96049
   101    C    8  S      Ryd( 3S)     0.00119
   102    C    8  px     Val( 2p)     1.10232
   103    C    8  px     Ryd( 3p)     0.00437
   104    C    8  py     Val( 2p)     1.06063
   105    C    8  py     Ryd( 3p)     0.00392
   106    C    8  pz     Val( 2p)     1.03862
   107    C    8  pz     Ryd( 3p)     0.00318
   108    C    8  dxy    Ryd( 3d)     0.00059
   109    C    8  dxz    Ryd( 3d)     0.00054
   110    C    8  dyz    Ryd( 3d)     0.00057
   111    C    8  dx2y2  Ryd( 3d)     0.00058
   112    C    8  dz2    Ryd( 3d)     0.00055

   113    C    9  S      Cor( 1S)     1.99885
   114    C    9  S      Val( 2S)     0.94451
   115    C    9  S      Ryd( 3S)     0.00160
   116    C    9  px     Val( 2p)     1.03028
   117    C    9  px     Ryd( 3p)     0.00279
   118    C    9  py     Val( 2p)     1.13942
   119    C    9  py     Ryd( 3p)     0.00505
   120    C    9  pz     Val( 2p)     1.06074
   121    C    9  pz     Ryd( 3p)     0.00350
   122    C    9  dxy    Ryd( 3d)     0.00056
   123    C    9  dxz    Ryd( 3d)     0.00052
   124    C    9  dyz    Ryd( 3d)     0.00060
   125    C    9  dx2y2  Ryd( 3d)     0.00057
   126    C    9  dz2    Ryd( 3d)     0.00052

   127    C   10  S      Cor( 1S)     1.99883
   128    C   10  S      Val( 2S)     0.87023
   129    C   10  S      Ryd( 3S)     0.00246
   130    C   10  px     Val( 2p)     1.03255
   131    C   10  px     Ryd( 3p)     0.00378
   132    C   10  py     Val( 2p)     1.05547
   133    C   10  py     Ryd( 3p)     0.00373
   134    C   10  pz     Val( 2p)     0.95520
   135    C   10  pz     Ryd( 3p)     0.00465
   136    C   10  dxy    Ryd( 3d)     0.00065
   137    C   10  dxz    Ryd( 3d)     0.00063
   138    C   10  dyz    Ryd( 3d)     0.00075
   139    C   10  dx2y2  Ryd( 3d)     0.00087
   140    C   10  dz2    Ryd( 3d)     0.00073

   141    C   11  S      Cor( 1S)     1.99885
   142    C   11  S      Val( 2S)     0.94451
   143    C   11  S      Ryd( 3S)     0.00160
   144    C   11  px     Val( 2p)     1.03028
   145    C   11  px     Ryd( 3p)     0.00279
   146    C   11  py     Val( 2p)     1.13942
   147    C   11  py     Ryd( 3p)     0.00505
   148    C   11  pz     Val( 2p)     1.06074
   149    C   11  pz     Ryd( 3p)     0.00350
   150    C   11  dxy    Ryd( 3d)     0.00056
   151    C   11  dxz    Ryd( 3d)     0.00052
   152    C   11  dyz    Ryd( 3d)     0.00060
   153    C   11  dx2y2  Ryd( 3d)     0.00057
   154    C   11  dz2    Ryd( 3d)     0.00052

   155    C   12  S      Cor( 1S)     1.99896
   156    C   12  S      Val( 2S)     0.96049
   157    C   12  S      Ryd( 3S)     0.00119
   158    C   12  px     Val( 2p)     1.10232
   159    C   12  px     Ryd( 3p)     0.00437
   160    C   12  py     Val( 2p)     1.06063
   161    C   12  py     Ryd( 3p)     0.00392
   162    C   12  pz     Val( 2p)     1.03862
   163    C   12  pz     Ryd( 3p)     0.00318
   164    C   12  dxy    Ryd( 3d)     0.00059
   165    C   12  dxz    Ryd( 3d)     0.00054
   166    C   12  dyz    Ryd( 3d)     0.00057
   167    C   12  dx2y2  Ryd( 3d)     0.00058
   168    C   12  dz2    Ryd( 3d)     0.00055

   169    C   13  S      Cor( 1S)     1.99894
   170    C   13  S      Val( 2S)     0.97118
   171    C   13  S      Ryd( 3S)     0.00129
   172    C   13  px     Val( 2p)     1.01075
   173    C   13  px     Ryd( 3p)     0.00307
   174    C   13  py     Val( 2p)     1.02190
   175    C   13  py     Ryd( 3p)     0.00319
   176    C   13  pz     Val( 2p)     1.06807
   177    C   13  pz     Ryd( 3p)     0.00404
   178    C   13  dxy    Ryd( 3d)     0.00060
   179    C   13  dxz    Ryd( 3d)     0.00060
   180    C   13  dyz    Ryd( 3d)     0.00063
   181    C   13  dx2y2  Ryd( 3d)     0.00067
   182    C   13  dz2    Ryd( 3d)     0.00056

   183    C   14  S      Cor( 1S)     1.99896
   184    C   14  S      Val( 2S)     0.96007
   185    C   14  S      Ryd( 3S)     0.00118
   186    C   14  px     Val( 2p)     1.02890
   187    C   14  px     Ryd( 3p)     0.00320
   188    C   14  py     Val( 2p)     1.13810
   189    C   14  py     Ryd( 3p)     0.00513
   190    C   14  pz     Val( 2p)     1.04317
   191    C   14  pz     Ryd( 3p)     0.00326
   192    C   14  dxy    Ryd( 3d)     0.00059
   193    C   14  dxz    Ryd( 3d)     0.00054
   194    C   14  dyz    Ryd( 3d)     0.00057
   195    C   14  dx2y2  Ryd( 3d)     0.00058
   196    C   14  dz2    Ryd( 3d)     0.00054

   197    C   15  S      Cor( 1S)     1.99886
   198    C   15  S      Val( 2S)     0.94701
   199    C   15  S      Ryd( 3S)     0.00169
   200    C   15  px     Val( 2p)     1.11050
   201    C   15  px     Ryd( 3p)     0.00393
   202    C   15  py     Val( 2p)     1.05209
   203    C   15  py     Ryd( 3p)     0.00338
   204    C   15  pz     Val( 2p)     1.05269
   205    C   15  pz     Ryd( 3p)     0.00326
   206    C   15  dxy    Ryd( 3d)     0.00056
   207    C   15  dxz    Ryd( 3d)     0.00058
   208    C   15  dyz    Ryd( 3d)     0.00055
   209    C   15  dx2y2  Ryd( 3d)     0.00058
   210    C   15  dz2    Ryd( 3d)     0.00053

   211    H   16  S      Val( 1S)     0.69814
   212    H   16  S      Ryd( 2S)     0.00261
   213    H   16  px     Ryd( 2p)     0.00016
   214    H   16  py     Ryd( 2p)     0.00076
   215    H   16  pz     Ryd( 2p)     0.00011

   216    H   17  S      Val( 1S)     0.74110
   217    H   17  S      Ryd( 2S)     0.00183
   218    H   17  px     Ryd( 2p)     0.00063
   219    H   17  py     Ryd( 2p)     0.00027
   220    H   17  pz     Ryd( 2p)     0.00018

   221    H   18  S      Val( 1S)     0.74048
   222    H   18  S      Ryd( 2S)     0.00140
   223    H   18  px     Ryd( 2p)     0.00017
   224    H   18  py     Ryd( 2p)     0.00066
   225    H   18  pz     Ryd( 2p)     0.00023

   226    H   19  S      Val( 1S)     0.74448
   227    H   19  S      Ryd( 2S)     0.00146
   228    H   19  px     Ryd( 2p)     0.00026
   229    H   19  py     Ryd( 2p)     0.00020
   230    H   19  pz     Ryd( 2p)     0.00060

   231    H   20  S      Val( 1S)     0.74167
   232    H   20  S      Ryd( 2S)     0.00141
   233    H   20  px     Ryd( 2p)     0.00057
   234    H   20  py     Ryd( 2p)     0.00027
   235    H   20  pz     Ryd( 2p)     0.00022

   236    H   21  S      Val( 1S)     0.75312
   237    H   21  S      Ryd( 2S)     0.00154
   238    H   21  px     Ryd( 2p)     0.00019
   239    H   21  py     Ryd( 2p)     0.00067
   240    H   21  pz     Ryd( 2p)     0.00021

   241    H   22  S      Val( 1S)     0.75312
   242    H   22  S      Ryd( 2S)     0.00154
   243    H   22  px     Ryd( 2p)     0.00019
   244    H   22  py     Ryd( 2p)     0.00067
   245    H   22  pz     Ryd( 2p)     0.00021

   246    H   23  S      Val( 1S)     0.74167
   247    H   23  S      Ryd( 2S)     0.00141
   248    H   23  px     Ryd( 2p)     0.00057
   249    H   23  py     Ryd( 2p)     0.00027
   250    H   23  pz     Ryd( 2p)     0.00022

   251    H   24  S      Val( 1S)     0.74448
   252    H   24  S      Ryd( 2S)     0.00146
   253    H   24  px     Ryd( 2p)     0.00026
   254    H   24  py     Ryd( 2p)     0.00020
   255    H   24  pz     Ryd( 2p)     0.00060

   256    H   25  S      Val( 1S)     0.74048
   257    H   25  S      Ryd( 2S)     0.00140
   258    H   25  px     Ryd( 2p)     0.00017
   259    H   25  py     Ryd( 2p)     0.00066
   260    H   25  pz     Ryd( 2p)     0.00023

   261    H   26  S      Val( 1S)     0.74110
   262    H   26  S      Ryd( 2S)     0.00183
   263    H   26  px     Ryd( 2p)     0.00063
   264    H   26  py     Ryd( 2p)     0.00027
   265    H   26  pz     Ryd( 2p)     0.00018

 WARNING:  1 low occupancy (<1.9990e) core orbital  found on  C    3
           1 low occupancy (<1.9990e) core orbital  found on  C    4
           1 low occupancy (<1.9990e) core orbital  found on  C    5
           1 low occupancy (<1.9990e) core orbital  found on  C    6
           1 low occupancy (<1.9990e) core orbital  found on  C    7
           1 low occupancy (<1.9990e) core orbital  found on  C    8
           1 low occupancy (<1.9990e) core orbital  found on  C    9
           1 low occupancy (<1.9990e) core orbital  found on  C   10
           1 low occupancy (<1.9990e) core orbital  found on  C   11
           1 low occupancy (<1.9990e) core orbital  found on  C   12
           1 low occupancy (<1.9990e) core orbital  found on  C   13
           1 low occupancy (<1.9990e) core orbital  found on  C   14
           1 low occupancy (<1.9990e) core orbital  found on  C   15


 Summary of Natural Population Analysis:                  
                                                          
                                       Natural Population 
                Natural  -----------------------------------------------
    Atom  No    Charge         Core      Valence    Rydberg      Total
 -----------------------------------------------------------------------
      N    1   -0.25554      1.99957     5.23468    0.02129     7.25554
      C    2    0.27955      1.99927     3.68048    0.04071     5.72045
      C    3   -0.36845      1.99884     4.35064    0.01897     6.36845
      C    4    0.06948      1.99883     3.91344    0.01825     5.93052
      C    5   -0.17621      1.99886     4.16229    0.01506     6.17621
      C    6   -0.18479      1.99896     4.17025    0.01559     6.18479
      C    7   -0.08551      1.99894     4.07191    0.01466     6.08551
      C    8   -0.17651      1.99896     4.16206    0.01550     6.17651
      C    9   -0.18951      1.99885     4.17495    0.01571     6.18951
      C   10    0.06948      1.99883     3.91344    0.01825     5.93052
      C   11   -0.18951      1.99885     4.17495    0.01571     6.18951
      C   12   -0.17651      1.99896     4.16206    0.01550     6.17651
      C   13   -0.08551      1.99894     4.07191    0.01466     6.08551
      C   14   -0.18479      1.99896     4.17025    0.01559     6.18479
      C   15   -0.17621      1.99886     4.16229    0.01506     6.17621
      H   16    0.29822      0.00000     0.69814    0.00364     0.70178
      H   17    0.25599      0.00000     0.74110    0.00291     0.74401
      H   18    0.25706      0.00000     0.74048    0.00246     0.74294
      H   19    0.25300      0.00000     0.74448    0.00252     0.74700
      H   20    0.25586      0.00000     0.74167    0.00247     0.74414
      H   21    0.24427      0.00000     0.75312    0.00261     0.75573
      H   22    0.24427      0.00000     0.75312    0.00261     0.75573
      H   23    0.25586      0.00000     0.74167    0.00247     0.74414
      H   24    0.25300      0.00000     0.74448    0.00252     0.74700
      H   25    0.25706      0.00000     0.74048    0.00246     0.74294
      H   26    0.25599      0.00000     0.74110    0.00291     0.74401
 =======================================================================
   * Total *    1.00000     29.98446    70.71547    0.30007   101.00000

                                 Natural Population      
 --------------------------------------------------------
   Core                      29.98446 ( 99.9482% of  30)
   Valence                   70.71547 ( 99.5993% of  71)
   Natural Minimal Basis    100.69993 ( 99.7029% of 101)
   Natural Rydberg Basis      0.30007 (  0.2971% of 101)
 --------------------------------------------------------

    Atom  No          Natural Electron Configuration
 ----------------------------------------------------------------------------
      N    1      [core]2S( 1.58)2p( 3.65)3S( 0.01)3d( 0.01)
      C    2      [core]2S( 0.81)2p( 2.88)3S( 0.01)3p( 0.03)
      C    3      [core]2S( 0.95)2p( 3.40)3p( 0.01)
      C    4      [core]2S( 0.87)2p( 3.04)3p( 0.01)
      C    5      [core]2S( 0.95)2p( 3.22)3p( 0.01)
      C    6      [core]2S( 0.96)2p( 3.21)3p( 0.01)
      C    7      [core]2S( 0.97)2p( 3.10)3p( 0.01)
      C    8      [core]2S( 0.96)2p( 3.20)3p( 0.01)
      C    9      [core]2S( 0.94)2p( 3.23)3p( 0.01)
      C   10      [core]2S( 0.87)2p( 3.04)3p( 0.01)
      C   11      [core]2S( 0.94)2p( 3.23)3p( 0.01)
      C   12      [core]2S( 0.96)2p( 3.20)3p( 0.01)
      C   13      [core]2S( 0.97)2p( 3.10)3p( 0.01)
      C   14      [core]2S( 0.96)2p( 3.21)3p( 0.01)
      C   15      [core]2S( 0.95)2p( 3.22)3p( 0.01)
      H   16            1S( 0.70)
      H   17            1S( 0.74)
      H   18            1S( 0.74)
      H   19            1S( 0.74)
      H   20            1S( 0.74)
      H   21            1S( 0.75)
      H   22            1S( 0.75)
      H   23            1S( 0.74)
      H   24            1S( 0.74)
      H   25            1S( 0.74)
      H   26            1S( 0.74)


 ***************************************************
 *******         Alpha spin orbitals         *******
 ***************************************************


 NATURAL POPULATIONS:  Natural atomic orbital occupancies 
                                                          
   NAO  Atom  No  lang   Type(AO)    Occupancy      Energy
 ----------------------------------------------------------
     1    N    1  S      Cor( 1S)     0.99978     -14.21938
     2    N    1  S      Val( 2S)     0.79177      -0.68836
     3    N    1  S      Ryd( 3S)     0.00365       1.09705
     4    N    1  px     Val( 2p)     0.76643      -0.32839
     5    N    1  px     Ryd( 3p)     0.00087       0.71545
     6    N    1  py     Val( 2p)     0.53638      -0.27437
     7    N    1  py     Ryd( 3p)     0.00016       0.73554
     8    N    1  pz     Val( 2p)     0.52600      -0.27181
     9    N    1  pz     Ryd( 3p)     0.00009       0.74897
    10    N    1  dxy    Ryd( 3d)     0.00180       2.19248
    11    N    1  dxz    Ryd( 3d)     0.00177       2.13956
    12    N    1  dyz    Ryd( 3d)     0.00005       2.03583
    13    N    1  dx2y2  Ryd( 3d)     0.00170       2.54594
    14    N    1  dz2    Ryd( 3d)     0.00056       2.22104

    15    C    2  S      Cor( 1S)     0.99963     -10.23910
    16    C    2  S      Val( 2S)     0.40257      -0.25612
    17    C    2  S      Ryd( 3S)     0.00552       0.45840
    18    C    2  px     Val( 2p)     0.48815      -0.09729
    19    C    2  px     Ryd( 3p)     0.00955       0.50686
    20    C    2  py     Val( 2p)     0.47478      -0.23681
    21    C    2  py     Ryd( 3p)     0.00160       0.48094
    22    C    2  pz     Val( 2p)     0.47415      -0.24040
    23    C    2  pz     Ryd( 3p)     0.00216       0.48172
    24    C    2  dxy    Ryd( 3d)     0.00051       2.29662
    25    C    2  dxz    Ryd( 3d)     0.00052       2.23217
    26    C    2  dyz    Ryd( 3d)     0.00003       1.68431
    27    C    2  dx2y2  Ryd( 3d)     0.00035       2.55595
    28    C    2  dz2    Ryd( 3d)     0.00011       1.96551

    29    C    3  S      Cor( 1S)     0.99942     -10.27700
    30    C    3  S      Val( 2S)     0.47338      -0.35724
    31    C    3  S      Ryd( 3S)     0.00073       0.76012
    32    C    3  px     Val( 2p)     0.54255      -0.28465
    33    C    3  px     Ryd( 3p)     0.00280       0.56264
    34    C    3  py     Val( 2p)     0.62088      -0.29227
    35    C    3  py     Ryd( 3p)     0.00335       0.76246
    36    C    3  pz     Val( 2p)     0.53415      -0.27756
    37    C    3  pz     Ryd( 3p)     0.00076       0.48833
    38    C    3  dxy    Ryd( 3d)     0.00030       1.87706
    39    C    3  dxz    Ryd( 3d)     0.00038       2.03220
    40    C    3  dyz    Ryd( 3d)     0.00029       1.98036
    41    C    3  dx2y2  Ryd( 3d)     0.00046       2.33120
    42    C    3  dz2    Ryd( 3d)     0.00056       2.06277

    43    C    4  S      Cor( 1S)     0.99942     -10.26793
    44    C    4  S      Val( 2S)     0.43901      -0.31357
    45    C    4  S      Ryd( 3S)     0.00135       0.47611
    46    C    4  px     Val( 2p)     0.54125      -0.27189
    47    C    4  px     Ryd( 3p)     0.00190       0.67255
    48    C    4  py     Val( 2p)     0.54571      -0.26445
    49    C    4  py     Ryd( 3p)     0.00187       0.69259
    50    C    4  pz     Val( 2p)     0.53083      -0.27073
    51    C    4  pz     Ryd( 3p)     0.00242       0.78230
    52    C    4  dxy    Ryd( 3d)     0.00032       2.06062
    53    C    4  dxz    Ryd( 3d)     0.00031       2.02729
    54    C    4  dyz    Ryd( 3d)     0.00037       2.04183
    55    C    4  dx2y2  Ryd( 3d)     0.00046       1.95693
    56    C    4  dz2    Ryd( 3d)     0.00040       1.91305

    57    C    5  S      Cor( 1S)     0.99943     -10.23576
    58    C    5  S      Val( 2S)     0.47421      -0.31367
    59    C    5  S      Ryd( 3S)     0.00085       0.42785
    60    C    5  px     Val( 2p)     0.56649      -0.25219
    61    C    5  px     Ryd( 3p)     0.00200       0.72980
    62    C    5  py     Val( 2p)     0.53407      -0.23419
    63    C    5  py     Ryd( 3p)     0.00171       0.57194
    64    C    5  pz     Val( 2p)     0.53442      -0.24408
    65    C    5  pz     Ryd( 3p)     0.00167       0.56603
    66    C    5  dxy    Ryd( 3d)     0.00027       2.10922
    67    C    5  dxz    Ryd( 3d)     0.00029       2.08152
    68    C    5  dyz    Ryd( 3d)     0.00027       2.12216
    69    C    5  dx2y2  Ryd( 3d)     0.00032       1.96707
    70    C    5  dz2    Ryd( 3d)     0.00027       1.92749

    71    C    6  S      Cor( 1S)     0.99948     -10.23404
    72    C    6  S      Val( 2S)     0.47924      -0.31351
    73    C    6  S      Ryd( 3S)     0.00059       0.42529
    74    C    6  px     Val( 2p)     0.51332      -0.22919
    75    C    6  px     Ryd( 3p)     0.00160       0.50083
    76    C    6  py     Val( 2p)     0.56900      -0.23705
    77    C    6  py     Ryd( 3p)     0.00260       0.74425
    78    C    6  pz     Val( 2p)     0.51826      -0.22859
    79    C    6  pz     Ryd( 3p)     0.00164       0.52014
    80    C    6  dxy    Ryd( 3d)     0.00029       2.08330
    81    C    6  dxz    Ryd( 3d)     0.00027       2.12113
    82    C    6  dyz    Ryd( 3d)     0.00030       2.08953
    83    C    6  dx2y2  Ryd( 3d)     0.00032       1.97146
    84    C    6  dz2    Ryd( 3d)     0.00029       1.92096

    85    C    7  S      Cor( 1S)     0.99947     -10.24812
    86    C    7  S      Val( 2S)     0.48965      -0.33569
    87    C    7  S      Ryd( 3S)     0.00065       0.40958
    88    C    7  px     Val( 2p)     0.54327      -0.24436
    89    C    7  px     Ryd( 3p)     0.00156       0.53410
    90    C    7  py     Val( 2p)     0.53820      -0.23308
    91    C    7  py     Ryd( 3p)     0.00161       0.51460
    92    C    7  pz     Val( 2p)     0.57365      -0.25413
    93    C    7  pz     Ryd( 3p)     0.00206       0.69226
    94    C    7  dxy    Ryd( 3d)     0.00029       2.10103
    95    C    7  dxz    Ryd( 3d)     0.00028       2.07415
    96    C    7  dyz    Ryd( 3d)     0.00030       2.06954
    97    C    7  dx2y2  Ryd( 3d)     0.00034       1.94070
    98    C    7  dz2    Ryd( 3d)     0.00030       1.91050

    99    C    8  S      Cor( 1S)     0.99948     -10.23659
   100    C    8  S      Val( 2S)     0.47988      -0.31685
   101    C    8  S      Ryd( 3S)     0.00060       0.42310
   102    C    8  px     Val( 2p)     0.55542      -0.24380
   103    C    8  px     Ryd( 3p)     0.00222       0.68816
   104    C    8  py     Val( 2p)     0.53162      -0.22817
   105    C    8  py     Ryd( 3p)     0.00196       0.55733
   106    C    8  pz     Val( 2p)     0.51966      -0.23127
   107    C    8  pz     Ryd( 3p)     0.00160       0.51042
   108    C    8  dxy    Ryd( 3d)     0.00030       2.09613
   109    C    8  dxz    Ryd( 3d)     0.00029       2.08145
   110    C    8  dyz    Ryd( 3d)     0.00029       2.12138
   111    C    8  dx2y2  Ryd( 3d)     0.00031       1.95345
   112    C    8  dz2    Ryd( 3d)     0.00029       1.91840

   113    C    9  S      Cor( 1S)     0.99943     -10.23691
   114    C    9  S      Val( 2S)     0.47250      -0.31446
   115    C    9  S      Ryd( 3S)     0.00081       0.42873
   116    C    9  px     Val( 2p)     0.52280      -0.24060
   117    C    9  px     Ryd( 3p)     0.00142       0.50408
   118    C    9  py     Val( 2p)     0.57442      -0.24849
   119    C    9  py     Ryd( 3p)     0.00255       0.75193
   120    C    9  pz     Val( 2p)     0.53520      -0.24562
   121    C    9  pz     Ryd( 3p)     0.00179       0.57297
   122    C    9  dxy    Ryd( 3d)     0.00027       2.08739
   123    C    9  dxz    Ryd( 3d)     0.00025       2.12039
   124    C    9  dyz    Ryd( 3d)     0.00031       2.08625
   125    C    9  dx2y2  Ryd( 3d)     0.00032       1.97943
   126    C    9  dz2    Ryd( 3d)     0.00026       1.91761

   127    C   10  S      Cor( 1S)     0.99942     -10.26793
   128    C   10  S      Val( 2S)     0.43901      -0.31357
   129    C   10  S      Ryd( 3S)     0.00135       0.47611
   130    C   10  px     Val( 2p)     0.54125      -0.27189
   131    C   10  px     Ryd( 3p)     0.00190       0.67255
   132    C   10  py     Val( 2p)     0.54571      -0.26445
   133    C   10  py     Ryd( 3p)     0.00187       0.69259
   134    C   10  pz     Val( 2p)     0.53083      -0.27073
   135    C   10  pz     Ryd( 3p)     0.00242       0.78230
   136    C   10  dxy    Ryd( 3d)     0.00032       2.06062
   137    C   10  dxz    Ryd( 3d)     0.00031       2.02729
   138    C   10  dyz    Ryd( 3d)     0.00037       2.04183
   139    C   10  dx2y2  Ryd( 3d)     0.00046       1.95693
   140    C   10  dz2    Ryd( 3d)     0.00040       1.91305

   141    C   11  S      Cor( 1S)     0.99943     -10.23691
   142    C   11  S      Val( 2S)     0.47250      -0.31446
   143    C   11  S      Ryd( 3S)     0.00081       0.42873
   144    C   11  px     Val( 2p)     0.52280      -0.24060
   145    C   11  px     Ryd( 3p)     0.00142       0.50408
   146    C   11  py     Val( 2p)     0.57442      -0.24849
   147    C   11  py     Ryd( 3p)     0.00255       0.75193
   148    C   11  pz     Val( 2p)     0.53520      -0.24562
   149    C   11  pz     Ryd( 3p)     0.00179       0.57297
   150    C   11  dxy    Ryd( 3d)     0.00027       2.08739
   151    C   11  dxz    Ryd( 3d)     0.00025       2.12039
   152    C   11  dyz    Ryd( 3d)     0.00031       2.08625
   153    C   11  dx2y2  Ryd( 3d)     0.00032       1.97943
   154    C   11  dz2    Ryd( 3d)     0.00026       1.91761

   155    C   12  S      Cor( 1S)     0.99948     -10.23659
   156    C   12  S      Val( 2S)     0.47988      -0.31685
   157    C   12  S      Ryd( 3S)     0.00060       0.42310
   158    C   12  px     Val( 2p)     0.55542      -0.24380
   159    C   12  px     Ryd( 3p)     0.00222       0.68816
   160    C   12  py     Val( 2p)     0.53162      -0.22817
   161    C   12  py     Ryd( 3p)     0.00196       0.55733
   162    C   12  pz     Val( 2p)     0.51966      -0.23127
   163    C   12  pz     Ryd( 3p)     0.00160       0.51042
   164    C   12  dxy    Ryd( 3d)     0.00030       2.09613
   165    C   12  dxz    Ryd( 3d)     0.00029       2.08145
   166    C   12  dyz    Ryd( 3d)     0.00029       2.12138
   167    C   12  dx2y2  Ryd( 3d)     0.00031       1.95345
   168    C   12  dz2    Ryd( 3d)     0.00029       1.91840

   169    C   13  S      Cor( 1S)     0.99947     -10.24812
   170    C   13  S      Val( 2S)     0.48965      -0.33569
   171    C   13  S      Ryd( 3S)     0.00065       0.40958
   172    C   13  px     Val( 2p)     0.54327      -0.24436
   173    C   13  px     Ryd( 3p)     0.00156       0.53410
   174    C   13  py     Val( 2p)     0.53820      -0.23308
   175    C   13  py     Ryd( 3p)     0.00161       0.51460
   176    C   13  pz     Val( 2p)     0.57365      -0.25413
   177    C   13  pz     Ryd( 3p)     0.00206       0.69226
   178    C   13  dxy    Ryd( 3d)     0.00029       2.10103
   179    C   13  dxz    Ryd( 3d)     0.00028       2.07415
   180    C   13  dyz    Ryd( 3d)     0.00030       2.06954
   181    C   13  dx2y2  Ryd( 3d)     0.00034       1.94070
   182    C   13  dz2    Ryd( 3d)     0.00030       1.91050

   183    C   14  S      Cor( 1S)     0.99948     -10.23404
   184    C   14  S      Val( 2S)     0.47924      -0.31351
   185    C   14  S      Ryd( 3S)     0.00059       0.42529
   186    C   14  px     Val( 2p)     0.51332      -0.22919
   187    C   14  px     Ryd( 3p)     0.00160       0.50083
   188    C   14  py     Val( 2p)     0.56900      -0.23705
   189    C   14  py     Ryd( 3p)     0.00260       0.74425
   190    C   14  pz     Val( 2p)     0.51826      -0.22859
   191    C   14  pz     Ryd( 3p)     0.00164       0.52014
   192    C   14  dxy    Ryd( 3d)     0.00029       2.08330
   193    C   14  dxz    Ryd( 3d)     0.00027       2.12113
   194    C   14  dyz    Ryd( 3d)     0.00030       2.08953
   195    C   14  dx2y2  Ryd( 3d)     0.00032       1.97146
   196    C   14  dz2    Ryd( 3d)     0.00029       1.92096

   197    C   15  S      Cor( 1S)     0.99943     -10.23576
   198    C   15  S      Val( 2S)     0.47421      -0.31367
   199    C   15  S      Ryd( 3S)     0.00085       0.42785
   200    C   15  px     Val( 2p)     0.56649      -0.25219
   201    C   15  px     Ryd( 3p)     0.00200       0.72980
   202    C   15  py     Val( 2p)     0.53407      -0.23419
   203    C   15  py     Ryd( 3p)     0.00171       0.57194
   204    C   15  pz     Val( 2p)     0.53442      -0.24408
   205    C   15  pz     Ryd( 3p)     0.00167       0.56603
   206    C   15  dxy    Ryd( 3d)     0.00027       2.10922
   207    C   15  dxz    Ryd( 3d)     0.00029       2.08152
   208    C   15  dyz    Ryd( 3d)     0.00027       2.12216
   209    C   15  dx2y2  Ryd( 3d)     0.00032       1.96707
   210    C   15  dz2    Ryd( 3d)     0.00027       1.92749

   211    H   16  S      Val( 1S)     0.34887      -0.08225
   212    H   16  S      Ryd( 2S)     0.00128       0.22549
   213    H   16  px     Ryd( 2p)     0.00008       1.70051
   214    H   16  py     Ryd( 2p)     0.00038       2.19165
   215    H   16  pz     Ryd( 2p)     0.00005       1.73100

   216    H   17  S      Val( 1S)     0.36970      -0.06516
   217    H   17  S      Ryd( 2S)     0.00090       0.23656
   218    H   17  px     Ryd( 2p)     0.00031       1.98269
   219    H   17  py     Ryd( 2p)     0.00014       1.83891
   220    H   17  pz     Ryd( 2p)     0.00009       1.79448

   221    H   18  S      Val( 1S)     0.37035      -0.05403
   222    H   18  S      Ryd( 2S)     0.00070       0.19308
   223    H   18  px     Ryd( 2p)     0.00009       1.75335
   224    H   18  py     Ryd( 2p)     0.00033       2.04031
   225    H   18  pz     Ryd( 2p)     0.00011       1.77900

   226    H   19  S      Val( 1S)     0.36926      -0.06166
   227    H   19  S      Ryd( 2S)     0.00073       0.18779
   228    H   19  px     Ryd( 2p)     0.00013       1.79111
   229    H   19  py     Ryd( 2p)     0.00010       1.79414
   230    H   19  pz     Ryd( 2p)     0.00030       1.95970

   231    H   20  S      Val( 1S)     0.37066      -0.05764
   232    H   20  S      Ryd( 2S)     0.00070       0.18960
   233    H   20  px     Ryd( 2p)     0.00029       1.95522
   234    H   20  py     Ryd( 2p)     0.00014       1.83896
   235    H   20  pz     Ryd( 2p)     0.00011       1.76787

   236    H   21  S      Val( 1S)     0.37597      -0.07836
   237    H   21  S      Ryd( 2S)     0.00076       0.21655
   238    H   21  px     Ryd( 2p)     0.00010       1.74947
   239    H   21  py     Ryd( 2p)     0.00033       2.04130
   240    H   21  pz     Ryd( 2p)     0.00010       1.78634

   241    H   22  S      Val( 1S)     0.37597      -0.07836
   242    H   22  S      Ryd( 2S)     0.00076       0.21655
   243    H   22  px     Ryd( 2p)     0.00010       1.74947
   244    H   22  py     Ryd( 2p)     0.00033       2.04130
   245    H   22  pz     Ryd( 2p)     0.00010       1.78634

   246    H   23  S      Val( 1S)     0.37066      -0.05764
   247    H   23  S      Ryd( 2S)     0.00070       0.18960
   248    H   23  px     Ryd( 2p)     0.00029       1.95522
   249    H   23  py     Ryd( 2p)     0.00014       1.83896
   250    H   23  pz     Ryd( 2p)     0.00011       1.76787

   251    H   24  S      Val( 1S)     0.36926      -0.06166
   252    H   24  S      Ryd( 2S)     0.00073       0.18779
   253    H   24  px     Ryd( 2p)     0.00013       1.79111
   254    H   24  py     Ryd( 2p)     0.00010       1.79414
   255    H   24  pz     Ryd( 2p)     0.00030       1.95970

   256    H   25  S      Val( 1S)     0.37035      -0.05403
   257    H   25  S      Ryd( 2S)     0.00070       0.19308
   258    H   25  px     Ryd( 2p)     0.00009       1.75335
   259    H   25  py     Ryd( 2p)     0.00033       2.04031
   260    H   25  pz     Ryd( 2p)     0.00011       1.77900

   261    H   26  S      Val( 1S)     0.36970      -0.06516
   262    H   26  S      Ryd( 2S)     0.00090       0.23656
   263    H   26  px     Ryd( 2p)     0.00031       1.98269
   264    H   26  py     Ryd( 2p)     0.00014       1.83891
   265    H   26  pz     Ryd( 2p)     0.00009       1.79448


 Summary of Natural Population Analysis:                  
                                                          
                                       Natural Population 
                Natural  -----------------------------------------------
    Atom  No    Charge         Core      Valence    Rydberg      Total
 -----------------------------------------------------------------------
      N    1   -0.13101      0.99978     2.62058    0.01065     3.63101
      C    2    0.14036      0.99963     1.83966    0.02035     2.85964
      C    3   -0.18000      0.99942     2.17096    0.00962     3.18000
      C    4   -0.06561      0.99942     2.05679    0.00940     3.06561
      C    5   -0.11628      0.99943     2.10920    0.00766     3.11628
      C    6   -0.08719      0.99948     2.07981    0.00790     3.08719
      C    7   -0.15164      0.99947     2.14478    0.00739     3.15164
      C    8   -0.09392      0.99948     2.08659    0.00785     3.09392
      C    9   -0.11233      0.99943     2.10492    0.00798     3.11233
      C   10   -0.06561      0.99942     2.05679    0.00940     3.06561
      C   11   -0.11233      0.99943     2.10492    0.00798     3.11233
      C   12   -0.09392      0.99948     2.08659    0.00785     3.09392
      C   13   -0.15164      0.99947     2.14478    0.00739     3.15164
      C   14   -0.08719      0.99948     2.07981    0.00790     3.08719
      C   15   -0.11628      0.99943     2.10920    0.00766     3.11628
      H   16    0.14933      0.00000     0.34887    0.00180     0.35067
      H   17    0.12887      0.00000     0.36970    0.00144     0.37113
      H   18    0.12843      0.00000     0.37035    0.00122     0.37157
      H   19    0.12949      0.00000     0.36926    0.00125     0.37051
      H   20    0.12811      0.00000     0.37066    0.00123     0.37189
      H   21    0.12273      0.00000     0.37597    0.00129     0.37727
      H   22    0.12273      0.00000     0.37597    0.00129     0.37727
      H   23    0.12811      0.00000     0.37066    0.00123     0.37189
      H   24    0.12949      0.00000     0.36926    0.00125     0.37051
      H   25    0.12843      0.00000     0.37035    0.00122     0.37157
      H   26    0.12887      0.00000     0.36970    0.00144     0.37113
 =======================================================================
   * Total *   -0.00000     14.99224    35.85609    0.15167    51.00000

                                 Natural Population      
 --------------------------------------------------------
   Core                      14.99224 ( 99.9483% of  15)
   Valence                   35.85609 ( 99.6003% of  36)
   Natural Minimal Basis     50.84833 ( 99.7026% of  51)
   Natural Rydberg Basis      0.15167 (  0.2974% of  51)
 --------------------------------------------------------

    Atom  No          Natural Electron Configuration
 ----------------------------------------------------------------------------
      N    1      [core]2S( 0.79)2p( 1.83)3d( 0.01)
      C    2      [core]2S( 0.40)2p( 1.44)3S( 0.01)3p( 0.01)
      C    3      [core]2S( 0.47)2p( 1.70)3p( 0.01)
      C    4      [core]2S( 0.44)2p( 1.62)3p( 0.01)
      C    5      [core]2S( 0.47)2p( 1.63)3p( 0.01)
      C    6      [core]2S( 0.48)2p( 1.60)3p( 0.01)
      C    7      [core]2S( 0.49)2p( 1.66)3p( 0.01)
      C    8      [core]2S( 0.48)2p( 1.61)3p( 0.01)
      C    9      [core]2S( 0.47)2p( 1.63)3p( 0.01)
      C   10      [core]2S( 0.44)2p( 1.62)3p( 0.01)
      C   11      [core]2S( 0.47)2p( 1.63)3p( 0.01)
      C   12      [core]2S( 0.48)2p( 1.61)3p( 0.01)
      C   13      [core]2S( 0.49)2p( 1.66)3p( 0.01)
      C   14      [core]2S( 0.48)2p( 1.60)3p( 0.01)
      C   15      [core]2S( 0.47)2p( 1.63)3p( 0.01)
      H   16            1S( 0.35)
      H   17            1S( 0.37)
      H   18            1S( 0.37)
      H   19            1S( 0.37)
      H   20            1S( 0.37)
      H   21            1S( 0.38)
      H   22            1S( 0.38)
      H   23            1S( 0.37)
      H   24            1S( 0.37)
      H   25            1S( 0.37)
      H   26            1S( 0.37)


 NATURAL BOND ORBITAL ANALYSIS, alpha spin orbitals:

                       Occupancies       Lewis Structure    Low   High
           Occ.    -------------------  -----------------   occ   occ
  Cycle   Thresh.   Lewis   Non-Lewis     CR  BD  3C  LP    (L)   (NL)   Dev
 =============================================================================
   1(1)    0.90    47.74002   3.25998     15  29   0   7     6      6    0.03
   2(2)    0.90    47.74002   3.25998     15  29   0   7     6      6    0.03
   3(1)    0.80    49.60692   1.39308     15  35   0   1     0      6    0.03
 -----------------------------------------------------------------------------

 Structure accepted: No low occupancy Lewis orbitals

 --------------------------------------------------------
   Core                     14.99225 ( 99.948% of  15)
   Valence Lewis            34.61466 ( 96.152% of  36)
  ==================       ============================
   Total Lewis              49.60692 ( 97.268% of  51)
  -----------------------------------------------------
   Valence non-Lewis         1.28831 (  2.526% of  51)
   Rydberg non-Lewis         0.10478 (  0.205% of  51)
  ==================       ============================
   Total non-Lewis           1.39308 (  2.732% of  51)
 --------------------------------------------------------


       (Occupancy)   Bond orbital/ Coefficients/ Hybrids
 ---------------------------------------------------------------------------------
     1. (0.99763) BD ( 1) N   1 - C   2  
                ( 58.65%)   0.7658* N   1 s( 48.52%)p 1.06( 51.19%)d 0.01(  0.29%)
                                            0.0000 -0.6942  0.0569  0.7044 -0.0146
                                            0.1242 -0.0038  0.0000  0.0000 -0.0159
                                            0.0000  0.0000 -0.0441  0.0270
                ( 41.35%)   0.6431* C   2 s( 46.52%)p 1.15( 53.44%)d 0.00(  0.04%)
                                            0.0001 -0.6797  0.0569 -0.7157 -0.0636
                                           -0.1343 -0.0097  0.0000  0.0000 -0.0066
                                            0.0000  0.0000 -0.0150  0.0093
     2. (0.99194) BD ( 2) N   1 - C   2  
                ( 52.72%)   0.7261* N   1 s(  0.00%)p 1.00( 99.66%)d 0.00(  0.34%)
                                            0.0000  0.0000  0.0000  0.0000  0.0000
                                            0.0000  0.0000  0.9982 -0.0120  0.0000
                                           -0.0578 -0.0097  0.0000  0.0000
                ( 47.28%)   0.6876* C   2 s(  0.00%)p 1.00( 99.92%)d 0.00(  0.08%)
                                            0.0000  0.0000  0.0000  0.0000  0.0000
                                            0.0000  0.0000  0.9995 -0.0137  0.0000
                                            0.0276  0.0063  0.0000  0.0000
     3. (0.99139) BD ( 3) N   1 - C   2  
                ( 52.81%)   0.7267* N   1 s(  0.00%)p 1.00( 99.66%)d 0.00(  0.34%)
                                           -0.0000 -0.0046  0.0021 -0.1779  0.0011
                                            0.9823 -0.0109  0.0000  0.0000 -0.0548
                                            0.0000  0.0000  0.0195 -0.0005
                ( 47.19%)   0.6870* C   2 s(  0.05%)p99.99( 99.87%)d 1.60(  0.08%)
                                            0.0000 -0.0155  0.0160 -0.1687  0.0018
                                            0.9849 -0.0157  0.0000  0.0000  0.0254
                                            0.0000  0.0000 -0.0119 -0.0019
     4. (0.98849) BD ( 1) C   2 - C   3  
                ( 47.67%)   0.6905* C   2 s( 53.53%)p 0.87( 46.43%)d 0.00(  0.04%)
                                            0.0002  0.7302  0.0454 -0.6727  0.0246
                                           -0.1046 -0.0142  0.0000  0.0000  0.0028
                                            0.0000  0.0000  0.0169 -0.0101
                ( 52.33%)   0.7234* C   3 s( 24.97%)p 3.00( 74.97%)d 0.00(  0.06%)
                                           -0.0001  0.4997  0.0066  0.8532  0.0047
                                            0.1449 -0.0263 -0.0000 -0.0000  0.0090
                                            0.0000 -0.0000  0.0189 -0.0119
     5. (0.97612) BD ( 1) C   3 - C   4  
                ( 50.82%)   0.7129* C   3 s( 26.74%)p 2.74( 73.22%)d 0.00(  0.04%)
                                            0.0001  0.5171  0.0019 -0.3579  0.0059
                                            0.3228 -0.0139  0.7068  0.0136 -0.0062
                                           -0.0100  0.0129 -0.0003  0.0101
                ( 49.18%)   0.7013* C   4 s( 30.44%)p 2.28( 69.52%)d 0.00(  0.04%)
                                            0.0004  0.5516 -0.0122  0.3815 -0.0143
                                           -0.3064 -0.0018 -0.6743  0.0300 -0.0036
                                           -0.0119  0.0100  0.0007  0.0117
     6. (0.97613) BD ( 1) C   3 - C  10  
                ( 50.82%)   0.7129* C   3 s( 26.74%)p 2.74( 73.22%)d 0.00(  0.04%)
                                            0.0001  0.5171  0.0019 -0.3579  0.0059
                                            0.3228 -0.0139 -0.7068 -0.0136 -0.0062
                                            0.0100 -0.0129 -0.0003  0.0101
                ( 49.18%)   0.7013* C  10 s( 30.44%)p 2.28( 69.52%)d 0.00(  0.04%)
                                            0.0004  0.5516 -0.0122  0.3801 -0.0143
                                           -0.3052 -0.0018  0.6756 -0.0300 -0.0036
                                            0.0119 -0.0099  0.0006  0.0117
     7. (0.97606) BD ( 1) C   3 - H  16  
                ( 64.89%)   0.8055* C   3 s( 21.47%)p 3.66( 78.50%)d 0.00(  0.03%)
                                            0.0004 -0.4633  0.0047  0.1220 -0.0217
                                            0.8773 -0.0068  0.0000  0.0000 -0.0019
                                           -0.0000  0.0000  0.0153  0.0095
                ( 35.11%)   0.5926* H  16 s( 99.90%)p 0.00(  0.10%)
                                           -0.9995  0.0053 -0.0001 -0.0317  0.0000
     8. (0.98632) BD ( 1) C   4 - C   5  
                ( 51.51%)   0.7177* C   4 s( 34.68%)p 1.88( 65.28%)d 0.00(  0.04%)
                                            0.0001 -0.5889 -0.0045 -0.2673 -0.0135
                                           -0.6930 -0.0098 -0.3175  0.0046 -0.0089
                                           -0.0043 -0.0115  0.0119  0.0045
                ( 48.49%)   0.6963* C   5 s( 34.80%)p 1.87( 65.15%)d 0.00(  0.05%)
                                           -0.0001 -0.5899 -0.0059  0.2366 -0.0159
                                            0.6882  0.0008  0.3485  0.0137 -0.0112
                                           -0.0041 -0.0133  0.0121  0.0058
     9. (0.84427) BD ( 2) C   4 - C   5  
                ( 53.47%)   0.7312* C   4 s(  0.02%)p99.99( 99.93%)d 1.90(  0.04%)
                                            0.0001  0.0116  0.0099  0.6151  0.0025
                                           -0.5189 -0.0040  0.5931 -0.0020  0.0104
                                            0.0075  0.0027  0.0073  0.0147
                ( 46.53%)   0.6821* C   5 s(  0.00%)p 1.00( 99.93%)d 0.00(  0.06%)
                                            0.0000 -0.0001  0.0042  0.6063  0.0072
                                           -0.5150 -0.0063  0.6053  0.0053 -0.0042
                                           -0.0104 -0.0112 -0.0199 -0.0011
    10. (0.98622) BD ( 1) C   4 - C   9  
                ( 51.49%)   0.7176* C   4 s( 34.84%)p 1.87( 65.13%)d 0.00(  0.04%)
                                           -0.0001  0.5902  0.0049 -0.6356 -0.0036
                                           -0.3945 -0.0181  0.3023 -0.0042  0.0130
                                           -0.0101 -0.0061  0.0080 -0.0049
                ( 48.51%)   0.6965* C   9 s( 35.11%)p 1.85( 64.84%)d 0.00(  0.05%)
                                            0.0001  0.5925  0.0059  0.6327  0.0046
                                            0.3678 -0.0171 -0.3350 -0.0149  0.0152
                                           -0.0118 -0.0063  0.0068 -0.0060
    11. (0.98844) BD ( 1) C   5 - C   6  
                ( 50.75%)   0.7124* C   5 s( 35.83%)p 1.79( 64.13%)d 0.00(  0.04%)
                                           -0.0000  0.5984  0.0136 -0.3662  0.0231
                                            0.3169  0.0336  0.6365  0.0056 -0.0050
                                           -0.0153  0.0088  0.0032  0.0085
                ( 49.25%)   0.7018* C   6 s( 35.44%)p 1.82( 64.51%)d 0.00(  0.05%)
                                            0.0001  0.5953  0.0083  0.3914  0.0295
                                           -0.2925  0.0279 -0.6361 -0.0056 -0.0057
                                           -0.0129  0.0135 -0.0007  0.0090
    12. (0.98868) BD ( 1) C   5 - H  17  
                ( 63.04%)   0.7940* C   5 s( 29.29%)p 2.41( 70.69%)d 0.00(  0.03%)
                                           -0.0004  0.5409 -0.0157  0.6642 -0.0070
                                            0.3994  0.0073 -0.3253  0.0162  0.0104
                                           -0.0101 -0.0044  0.0059 -0.0039
                ( 36.96%)   0.6080* H  17 s( 99.90%)p 0.00(  0.10%)
                                            0.9995 -0.0029 -0.0260 -0.0154  0.0099
    13. (0.99015) BD ( 1) C   6 - C   7  
                ( 49.79%)   0.7056* C   6 s( 35.01%)p 1.85( 64.94%)d 0.00(  0.05%)
                                            0.0000  0.5916  0.0096 -0.6389 -0.0121
                                           -0.3633  0.0243  0.3277  0.0329  0.0156
                                           -0.0108 -0.0061  0.0065 -0.0071
                ( 50.21%)   0.7086* C   7 s( 35.41%)p 1.82( 64.54%)d 0.00(  0.04%)
                                            0.0000  0.5951  0.0063  0.6292  0.0032
                                            0.3997  0.0320 -0.2968  0.0241  0.0121
                                           -0.0124 -0.0073  0.0084 -0.0045
    14. (0.82742) BD ( 2) C   6 - C   7  
                ( 46.23%)   0.6799* C   6 s(  0.00%)p 1.00( 99.93%)d 0.00(  0.07%)
                                           -0.0000 -0.0003 -0.0014 -0.6045  0.0018
                                            0.5137 -0.0013 -0.6084  0.0014  0.0038
                                            0.0104  0.0118  0.0206  0.0008
                ( 53.77%)   0.7333* C   7 s(  0.00%)p 1.00( 99.94%)d 0.00(  0.06%)
                                           -0.0000 -0.0009 -0.0013 -0.6095  0.0055
                                            0.5111 -0.0048 -0.6055  0.0055  0.0091
                                            0.0007 -0.0081 -0.0093  0.0180
    15. (0.98950) BD ( 1) C   6 - H  18  
                ( 62.95%)   0.7934* C   6 s( 29.45%)p 2.39( 70.52%)d 0.00(  0.03%)
                                           -0.0003  0.5425 -0.0140  0.2676 -0.0028
                                            0.7191 -0.0094  0.3411 -0.0042  0.0081
                                            0.0024  0.0104 -0.0088 -0.0039
                ( 37.05%)   0.6087* H  18 s( 99.90%)p 0.00(  0.10%)
                                            0.9995 -0.0022 -0.0105 -0.0271 -0.0132
    16. (0.99008) BD ( 1) C   7 - C   8  
                ( 50.11%)   0.7079* C   7 s( 35.30%)p 1.83( 64.66%)d 0.00(  0.05%)
                                            0.0000  0.5941  0.0068 -0.2705 -0.0313
                                           -0.6894 -0.0098 -0.3106  0.0234  0.0081
                                            0.0051  0.0140 -0.0122 -0.0042
                ( 49.89%)   0.7063* C   8 s( 35.04%)p 1.85( 64.91%)d 0.00(  0.05%)
                                            0.0000  0.5919  0.0094  0.2320 -0.0266
                                            0.6897  0.0067  0.3432  0.0325  0.0117
                                            0.0043  0.0123 -0.0116 -0.0066
    17. (0.98985) BD ( 1) C   7 - H  19  
                ( 63.07%)   0.7942* C   7 s( 29.20%)p 2.42( 70.77%)d 0.00(  0.03%)
                                           -0.0003  0.5402 -0.0144 -0.3975  0.0054
                                            0.3194 -0.0039  0.6690 -0.0082 -0.0053
                                           -0.0103  0.0082  0.0012  0.0074
                ( 36.93%)   0.6077* H  19 s( 99.90%)p 0.00(  0.10%)
                                            0.9995 -0.0038  0.0151 -0.0122 -0.0255
    18. (0.98830) BD ( 1) C   8 - C   9  
                ( 49.31%)   0.7022* C   8 s( 35.48%)p 1.82( 64.48%)d 0.00(  0.05%)
                                            0.0001  0.5956  0.0080  0.3692 -0.0213
                                           -0.3186 -0.0342 -0.6366 -0.0061 -0.0050
                                           -0.0158  0.0097  0.0031  0.0088
                ( 50.69%)   0.7120* C   9 s( 35.83%)p 1.79( 64.13%)d 0.00(  0.04%)
                                           -0.0000  0.5984  0.0128 -0.3915 -0.0299
                                            0.2874 -0.0283  0.6354  0.0048 -0.0057
                                           -0.0122  0.0129 -0.0004  0.0086
    19. (0.81747) BD ( 2) C   8 - C   9  
                ( 48.34%)   0.6952* C   8 s(  0.00%)p 1.00( 99.94%)d 0.00(  0.06%)
                                           -0.0000 -0.0015  0.0014  0.6118 -0.0018
                                           -0.5067  0.0019  0.6070 -0.0020 -0.0066
                                            0.0021  0.0101  0.0134 -0.0153
                ( 51.66%)   0.7188* C   9 s(  0.00%)p 1.00( 99.95%)d 0.00(  0.05%)
                                            0.0000  0.0026  0.0035  0.6130 -0.0007
                                           -0.5078  0.0013  0.6049 -0.0031  0.0098
                                            0.0085  0.0036  0.0094  0.0138
    20. (0.98947) BD ( 1) C   8 - H  20  
                ( 62.91%)   0.7932* C   8 s( 29.39%)p 2.40( 70.58%)d 0.00(  0.03%)
                                            0.0003 -0.5419  0.0140  0.6590 -0.0086
                                            0.4055 -0.0050 -0.3271  0.0039 -0.0109
                                            0.0094  0.0043 -0.0053  0.0043
                ( 37.09%)   0.6090* H  20 s( 99.90%)p 0.00(  0.10%)
                                           -0.9995  0.0023 -0.0249 -0.0156  0.0126
    21. (0.98949) BD ( 1) C   9 - H  21  
                ( 62.42%)   0.7901* C   9 s( 28.97%)p 2.45( 71.01%)d 0.00(  0.03%)
                                            0.0004 -0.5380  0.0151  0.2638  0.0080
                                            0.7233 -0.0043  0.3421 -0.0156 -0.0077
                                           -0.0027 -0.0113  0.0092  0.0035
                ( 37.58%)   0.6130* H  21 s( 99.90%)p 0.00(  0.10%)
                                           -0.9995  0.0025 -0.0108 -0.0271 -0.0105
    22. (0.98622) BD ( 1) C  10 - C  11  
                ( 51.49%)   0.7176* C  10 s( 34.84%)p 1.87( 65.12%)d 0.00(  0.04%)
                                           -0.0001  0.5902  0.0049 -0.6350 -0.0036
                                           -0.3949 -0.0181 -0.3028  0.0042  0.0130
                                            0.0101  0.0061  0.0080 -0.0048
                ( 48.51%)   0.6965* C  11 s( 35.11%)p 1.85( 64.84%)d 0.00(  0.05%)
                                            0.0001  0.5925  0.0059  0.6334  0.0046
                                            0.3672 -0.0171  0.3343  0.0149  0.0152
                                            0.0118  0.0063  0.0068 -0.0060
    23. (0.84560) BD ( 2) C  10 - C  11  
                ( 53.31%)   0.7301* C  10 s(  0.03%)p99.99( 99.93%)d 1.55(  0.04%)
                                           -0.0001 -0.0132 -0.0106 -0.6169 -0.0025
                                            0.5182  0.0053  0.5918 -0.0020 -0.0073
                                           -0.0015 -0.0082  0.0106 -0.0144
                ( 46.69%)   0.6833* C  11 s(  0.00%)p 1.00( 99.94%)d 0.00(  0.06%)
                                           -0.0000 -0.0041 -0.0030 -0.6111 -0.0061
                                            0.5110  0.0048  0.6040  0.0036 -0.0031
                                            0.0088  0.0115 -0.0197  0.0008
    24. (0.98632) BD ( 1) C  10 - C  15  
                ( 51.51%)   0.7177* C  10 s( 34.68%)p 1.88( 65.28%)d 0.00(  0.04%)
                                            0.0001 -0.5889 -0.0044 -0.2664 -0.0135
                                           -0.6938 -0.0098  0.3166 -0.0046 -0.0089
                                            0.0043  0.0116  0.0119  0.0045
                ( 48.49%)   0.6963* C  15 s( 34.80%)p 1.87( 65.15%)d 0.00(  0.05%)
                                           -0.0001 -0.5899 -0.0059  0.2367 -0.0159
                                            0.6881  0.0008 -0.3486 -0.0137 -0.0112
                                            0.0042  0.0133  0.0121  0.0058
    25. (0.98830) BD ( 1) C  11 - C  12  
                ( 50.69%)   0.7120* C  11 s( 35.83%)p 1.79( 64.13%)d 0.00(  0.04%)
                                           -0.0000  0.5984  0.0128 -0.3916 -0.0299
                                            0.2875 -0.0283 -0.6353 -0.0048 -0.0057
                                            0.0122 -0.0129 -0.0004  0.0086
                ( 49.31%)   0.7022* C  12 s( 35.48%)p 1.82( 64.48%)d 0.00(  0.05%)
                                            0.0001  0.5956  0.0080  0.3693 -0.0213
                                           -0.3187 -0.0342  0.6365  0.0061 -0.0050
                                            0.0158 -0.0097  0.0031  0.0088
    26. (0.98949) BD ( 1) C  11 - H  22  
                ( 62.42%)   0.7901* C  11 s( 28.96%)p 2.45( 71.01%)d 0.00(  0.03%)
                                            0.0004 -0.5380  0.0151  0.2662  0.0081
                                            0.7213 -0.0043 -0.3445  0.0156 -0.0077
                                            0.0027  0.0113  0.0093  0.0036
                ( 37.58%)   0.6130* H  22 s( 99.90%)p 0.00(  0.10%)
                                           -0.9995  0.0025 -0.0108 -0.0271  0.0105
    27. (0.99008) BD ( 1) C  12 - C  13  
                ( 49.89%)   0.7063* C  12 s( 35.04%)p 1.85( 64.91%)d 0.00(  0.05%)
                                            0.0000  0.5919  0.0094  0.2317 -0.0266
                                            0.6900  0.0067 -0.3429 -0.0325  0.0118
                                           -0.0043 -0.0123 -0.0116 -0.0066
                ( 50.11%)   0.7079* C  13 s( 35.30%)p 1.83( 64.66%)d 0.00(  0.05%)
                                            0.0000  0.5941  0.0068 -0.2710 -0.0313
                                           -0.6890 -0.0098  0.3111 -0.0234  0.0081
                                           -0.0051 -0.0140 -0.0122 -0.0042
    28. (0.83095) BD ( 2) C  12 - C  13  
                ( 46.67%)   0.6832* C  12 s(  0.00%)p 1.00( 99.93%)d 0.00(  0.07%)
                                            0.0000  0.0001  0.0014  0.6101 -0.0020
                                           -0.5072  0.0018 -0.6081  0.0022  0.0039
                                           -0.0102 -0.0121  0.0205  0.0001
                ( 53.33%)   0.7303* C  13 s(  0.00%)p 1.00( 99.94%)d 0.00(  0.06%)
                                            0.0000  0.0008  0.0014  0.6085 -0.0054
                                           -0.5122  0.0042 -0.6056  0.0051 -0.0119
                                            0.0082  0.0008 -0.0058 -0.0182
    29. (0.98947) BD ( 1) C  12 - H  23  
                ( 62.91%)   0.7932* C  12 s( 29.39%)p 2.40( 70.58%)d 0.00(  0.03%)
                                            0.0003 -0.5419  0.0140  0.6606 -0.0086
                                            0.4042 -0.0050  0.3255 -0.0039 -0.0109
                                           -0.0094 -0.0043 -0.0053  0.0043
                ( 37.09%)   0.6090* H  23 s( 99.90%)p 0.00(  0.10%)
                                           -0.9995  0.0023 -0.0249 -0.0156 -0.0126
    30. (0.99015) BD ( 1) C  13 - C  14  
                ( 50.21%)   0.7086* C  13 s( 35.41%)p 1.82( 64.54%)d 0.00(  0.04%)
                                            0.0000  0.5951  0.0063  0.6299  0.0032
                                            0.3991  0.0320  0.2962 -0.0241  0.0121
                                            0.0124  0.0073  0.0084 -0.0045
                ( 49.79%)   0.7056* C  14 s( 35.01%)p 1.85( 64.94%)d 0.00(  0.05%)
                                            0.0000  0.5916  0.0096 -0.6387 -0.0121
                                           -0.3634  0.0243 -0.3279 -0.0329  0.0156
                                            0.0108  0.0061  0.0065 -0.0071
    31. (0.98985) BD ( 1) C  13 - H  24  
                ( 63.07%)   0.7942* C  13 s( 29.20%)p 2.42( 70.77%)d 0.00(  0.03%)
                                            0.0003 -0.5402  0.0144  0.3975 -0.0054
                                           -0.3194  0.0039  0.6690 -0.0082  0.0053
                                           -0.0103  0.0082 -0.0012 -0.0074
                ( 36.93%)   0.6077* H  24 s( 99.90%)p 0.00(  0.10%)
                                           -0.9995  0.0038 -0.0151  0.0122 -0.0255
    32. (0.98844) BD ( 1) C  14 - C  15  
                ( 49.25%)   0.7018* C  14 s( 35.44%)p 1.82( 64.51%)d 0.00(  0.05%)
                                           -0.0001 -0.5953 -0.0083 -0.3917 -0.0295
                                            0.2926 -0.0279 -0.6359 -0.0056  0.0057
                                           -0.0129  0.0135  0.0007 -0.0090
                ( 50.75%)   0.7124* C  15 s( 35.83%)p 1.79( 64.13%)d 0.00(  0.04%)
                                            0.0000 -0.5984 -0.0136  0.3658 -0.0231
                                           -0.3165 -0.0336  0.6369  0.0056  0.0050
                                           -0.0153  0.0088 -0.0031 -0.0085
    33. (0.81377) BD ( 2) C  14 - C  15  
                ( 48.05%)   0.6932* C  14 s(  0.00%)p 1.00( 99.94%)d 0.00(  0.06%)
                                            0.0000  0.0016 -0.0020 -0.6037  0.0015
                                            0.5155 -0.0014  0.6076 -0.0021  0.0110
                                           -0.0096 -0.0035  0.0101  0.0160
                ( 51.95%)   0.7207* C  15 s(  0.00%)p 1.00( 99.95%)d 0.00(  0.05%)
                                           -0.0000  0.0016 -0.0042 -0.6052  0.0001
                                            0.5163  0.0001  0.6055 -0.0017 -0.0058
                                           -0.0027 -0.0097  0.0129 -0.0135
    34. (0.98950) BD ( 1) C  14 - H  25  
                ( 62.95%)   0.7934* C  14 s( 29.45%)p 2.39( 70.52%)d 0.00(  0.03%)
                                           -0.0003  0.5425 -0.0140  0.2693 -0.0028
                                            0.7177 -0.0094 -0.3428  0.0042  0.0080
                                           -0.0024 -0.0104 -0.0088 -0.0040
                ( 37.05%)   0.6087* H  25 s( 99.90%)p 0.00(  0.10%)
                                            0.9995 -0.0022 -0.0105 -0.0271  0.0132
    35. (0.98868) BD ( 1) C  15 - H  26  
                ( 63.04%)   0.7940* C  15 s( 29.29%)p 2.41( 70.69%)d 0.00(  0.03%)
                                           -0.0004  0.5409 -0.0157  0.6655 -0.0070
                                            0.3983  0.0073  0.3240 -0.0162  0.0104
                                            0.0101  0.0044  0.0058 -0.0038
                ( 36.96%)   0.6080* H  26 s( 99.90%)p 0.00(  0.10%)
                                            0.9995 -0.0029 -0.0260 -0.0154 -0.0099
    36. (0.99978) CR ( 1) N   1           s(100.00%)p 0.00(  0.00%)
                                            1.0000 -0.0006 -0.0000 -0.0005 -0.0000
                                           -0.0001 -0.0000  0.0000  0.0000  0.0000
                                            0.0000  0.0000  0.0000 -0.0000
    37. (0.99963) CR ( 1) C   2           s(100.00%)p 0.00(  0.00%)
                                            1.0000 -0.0000 -0.0000  0.0002  0.0000
                                            0.0000  0.0000  0.0000  0.0000 -0.0000
                                            0.0000  0.0000 -0.0000  0.0000
    38. (0.99942) CR ( 1) C   3           s(100.00%)p 0.00(  0.00%)
                                            1.0000  0.0001 -0.0000  0.0001  0.0000
                                           -0.0004  0.0000  0.0000  0.0000  0.0000
                                           -0.0000  0.0000 -0.0000 -0.0000
    39. (0.99941) CR ( 1) C   4           s(100.00%)p 0.00(  0.00%)
                                            1.0000 -0.0001  0.0000 -0.0002  0.0000
                                            0.0002  0.0000  0.0002 -0.0000  0.0000
                                            0.0000 -0.0000 -0.0000 -0.0000
    40. (0.99943) CR ( 1) C   5           s(100.00%)p 0.00(  0.00%)
                                            1.0000  0.0002 -0.0000  0.0002 -0.0000
                                            0.0002  0.0000 -0.0001  0.0000  0.0000
                                           -0.0000 -0.0000  0.0000 -0.0000
    41. (0.99948) CR ( 1) C   6           s(100.00%)p 0.00(  0.00%)
                                            1.0000  0.0001 -0.0000  0.0001 -0.0000
                                            0.0003 -0.0000  0.0001 -0.0000  0.0000
                                            0.0000  0.0000 -0.0000 -0.0000
    42. (0.99947) CR ( 1) C   7           s(100.00%)p 0.00(  0.00%)
                                            1.0000  0.0001 -0.0000 -0.0001  0.0000
                                            0.0001 -0.0000  0.0002 -0.0000 -0.0000
                                           -0.0000  0.0000  0.0000  0.0000
    43. (0.99948) CR ( 1) C   8           s(100.00%)p 0.00(  0.00%)
                                            1.0000  0.0001 -0.0000 -0.0002  0.0000
                                           -0.0001  0.0000  0.0001 -0.0000  0.0000
                                           -0.0000 -0.0000  0.0000 -0.0000
    44. (0.99943) CR ( 1) C   9           s(100.00%)p 0.00(  0.00%)
                                            1.0000  0.0001 -0.0000 -0.0002 -0.0000
                                           -0.0003  0.0000 -0.0001  0.0000  0.0000
                                            0.0000  0.0000 -0.0000 -0.0000
    45. (0.99941) CR ( 1) C  10           s(100.00%)p 0.00(  0.00%)
                                            1.0000 -0.0001  0.0000 -0.0002  0.0000
                                            0.0002  0.0000 -0.0003  0.0000  0.0000
                                           -0.0000  0.0000 -0.0000 -0.0000
    46. (0.99943) CR ( 1) C  11           s(100.00%)p 0.00(  0.00%)
                                            1.0000  0.0001 -0.0000 -0.0002 -0.0000
                                           -0.0003  0.0000  0.0001 -0.0000  0.0000
                                           -0.0000 -0.0000 -0.0000 -0.0000
    47. (0.99948) CR ( 1) C  12           s(100.00%)p 0.00(  0.00%)
                                            1.0000  0.0001 -0.0000 -0.0002  0.0000
                                           -0.0001  0.0000 -0.0001  0.0000  0.0000
                                            0.0000  0.0000  0.0000 -0.0000
    48. (0.99947) CR ( 1) C  13           s(100.00%)p 0.00(  0.00%)
                                            1.0000  0.0001 -0.0000 -0.0001  0.0000
                                            0.0001 -0.0000 -0.0002  0.0000 -0.0000
                                            0.0000 -0.0000  0.0000  0.0000
    49. (0.99948) CR ( 1) C  14           s(100.00%)p 0.00(  0.00%)
                                            1.0000  0.0001 -0.0000  0.0001 -0.0000
                                            0.0002 -0.0000 -0.0001  0.0000  0.0000
                                           -0.0000 -0.0000 -0.0000 -0.0000
    50. (0.99943) CR ( 1) C  15           s(100.00%)p 0.00(  0.00%)
                                            1.0000  0.0002 -0.0000  0.0002 -0.0000
                                            0.0002  0.0000  0.0001 -0.0000  0.0000
                                            0.0000  0.0000  0.0000 -0.0000
    51. (0.98440) LP ( 1) N   1           s( 51.74%)p 0.93( 48.20%)d 0.00(  0.05%)
                                            0.0008  0.7186  0.0313  0.6821  0.0250
                                            0.1268  0.0062  0.0000  0.0000 -0.0066
                                            0.0000  0.0000 -0.0188  0.0115
    52. (0.00106) RY*( 1) N   1           s( 89.59%)p 0.12( 10.32%)d 0.00(  0.10%)
                                            0.0000  0.0251  0.9462 -0.0568 -0.2625
                                           -0.0121 -0.1757  0.0000  0.0000  0.0231
                                            0.0000  0.0000 -0.0201  0.0041
    53. (0.00008) RY*( 2) N   1           s(  6.36%)p12.57( 79.89%)d 2.16( 13.75%)
    54. (0.00003) RY*( 3) N   1           s(  2.78%)p33.07( 91.94%)d 1.90(  5.28%)
    55. (0.00001) RY*( 4) N   1           s(  0.00%)p 1.00(100.00%)d 0.00(  0.00%)
    56. (0.00000) RY*( 5) N   1           s(  0.13%)p44.96(  5.95%)d99.99( 93.92%)
    57. (0.00000) RY*( 6) N   1           s(  0.00%)p 1.00(  0.33%)d99.99( 99.67%)
    58. (0.00000) RY*( 7) N   1           s(  0.00%)p 0.00(  0.01%)d 1.00( 99.99%)
    59. (0.00000) RY*( 8) N   1           s(  0.54%)p16.92(  9.19%)d99.99( 90.26%)
    60. (0.00000) RY*( 9) N   1           s(  0.34%)p10.90(  3.66%)d99.99( 96.01%)
    61. (0.00963) RY*( 1) C   2           s( 22.56%)p 3.41( 77.00%)d 0.02(  0.44%)
                                            0.0000  0.0530  0.4720  0.0634 -0.8555
                                            0.0031 -0.1846 -0.0000 -0.0000  0.0069
                                           -0.0000 -0.0000  0.0565 -0.0338
    62. (0.00234) RY*( 2) C   2           s(  0.00%)p 1.00( 91.78%)d 0.09(  8.22%)
                                            0.0000  0.0000  0.0000  0.0000  0.0000
                                            0.0000  0.0000  0.0210  0.9578  0.0000
                                           -0.2867 -0.0041  0.0000  0.0000
    63. (0.00179) RY*( 3) C   2           s( 33.93%)p 1.76( 59.85%)d 0.18(  6.22%)
                                            0.0000 -0.0252  0.5819  0.0428  0.4518
                                           -0.0204 -0.6262 -0.0000 -0.0000  0.2114
                                           -0.0000 -0.0000 -0.1298 -0.0252
    64. (0.00104) RY*( 4) C   2           s( 41.76%)p 1.05( 43.80%)d 0.35( 14.44%)
                                            0.0000 -0.0060  0.6462  0.0290  0.2228
                                            0.0143  0.6224  0.0000  0.0000 -0.3686
                                            0.0000  0.0000  0.0655  0.0651
    65. (0.00005) RY*( 5) C   2           s(  0.77%)p19.64( 15.13%)d99.99( 84.10%)
    66. (0.00004) RY*( 6) C   2           s(  0.00%)p 1.00(  7.35%)d12.61( 92.65%)
    67. (0.00003) RY*( 7) C   2           s(  0.47%)p 4.76(  2.25%)d99.99( 97.28%)
    68. (0.00000) RY*( 8) C   2           s(  0.00%)p 1.00(  0.95%)d99.99( 99.05%)
    69. (0.00000) RY*( 9) C   2           s(  0.41%)p 5.34(  2.21%)d99.99( 97.38%)
    70. (0.00497) RY*( 1) C   3           s(  0.94%)p99.99( 97.39%)d 1.78(  1.67%)
                                           -0.0000 -0.0062  0.0968 -0.0141 -0.6602
                                           -0.0263 -0.7329  0.0000  0.0000  0.0011
                                           -0.0000  0.0000  0.1278  0.0203
    71. (0.00092) RY*( 2) C   3           s( 40.15%)p 0.94( 37.67%)d 0.55( 22.18%)
                                            0.0000 -0.0199  0.6333  0.0011  0.5009
                                           -0.0094 -0.3546  0.0000  0.0000  0.0131
                                           -0.0000  0.0000 -0.0031  0.4708
    72. (0.00062) RY*( 3) C   3           s(  0.00%)p 1.00( 92.17%)d 0.08(  7.83%)
                                            0.0000  0.0000  0.0000 -0.0000  0.0000
                                            0.0000 -0.0000 -0.0139  0.9600 -0.0000
                                           -0.0302 -0.2781 -0.0000  0.0000
    73. (0.00050) RY*( 4) C   3           s( 57.71%)p 0.59( 34.20%)d 0.14(  8.09%)
                                           -0.0000  0.0154  0.7595 -0.0031 -0.3839
                                            0.0011  0.4411 -0.0000 -0.0000 -0.0534
                                            0.0000 -0.0000  0.0166 -0.2788
    74. (0.00032) RY*( 5) C   3           s(  0.11%)p99.99( 12.55%)d99.99( 87.34%)
                                           -0.0000 -0.0120  0.0314 -0.0064  0.2824
                                           -0.0018 -0.2137  0.0000  0.0000 -0.7464
                                           -0.0000  0.0000  0.2905 -0.4816
    75. (0.00030) RY*( 6) C   3           s(  0.00%)p 1.00(  0.08%)d99.99( 99.92%)
                                           -0.0000 -0.0000 -0.0000  0.0000 -0.0000
                                           -0.0000  0.0000  0.0141  0.0239  0.0000
                                            0.9993 -0.0268  0.0000 -0.0000
    76. (0.00009) RY*( 7) C   3           s(  1.11%)p14.72( 16.29%)d74.64( 82.60%)
    77. (0.00007) RY*( 8) C   3           s(  0.00%)p 1.00(  7.80%)d11.81( 92.20%)
    78. (0.00002) RY*( 9) C   3           s(  0.07%)p29.77(  1.94%)d99.99( 97.99%)
    79. (0.00264) RY*( 1) C   4           s( 13.96%)p 5.62( 78.51%)d 0.54(  7.52%)
                                            0.0000 -0.0078  0.3736 -0.0135 -0.3995
                                            0.0096  0.2755  0.0228  0.7409 -0.1644
                                           -0.1197  0.1314  0.0114  0.1284
    80. (0.00195) RY*( 2) C   4           s(  5.59%)p16.29( 91.10%)d 0.59(  3.30%)
                                           -0.0000  0.0076  0.2363 -0.0065  0.5027
                                           -0.0179  0.7995 -0.0122 -0.1366  0.0407
                                           -0.0637 -0.1101  0.1137  0.0476
    81. (0.00165) RY*( 3) C   4           s(  6.22%)p14.02( 87.13%)d 1.07(  6.65%)
                                           -0.0000  0.0071  0.2492  0.0021 -0.6893
                                            0.0018  0.2499 -0.0097 -0.5776  0.0942
                                            0.1075 -0.0521 -0.0328  0.2057
    82. (0.00080) RY*( 4) C   4           s( 73.76%)p 0.30( 21.96%)d 0.06(  4.28%)
                                           -0.0000  0.0003  0.8589  0.0086  0.2196
                                           -0.0001 -0.3990 -0.0234 -0.1075  0.0632
                                            0.0252 -0.0403 -0.0523 -0.1839
    83. (0.00048) RY*( 5) C   4           s(  0.09%)p 2.18(  0.20%)d99.99( 99.71%)
                                            0.0000 -0.0006  0.0301 -0.0053  0.0050
                                            0.0085 -0.0422 -0.0074  0.0034  0.1496
                                            0.3763  0.4442  0.7973  0.0154
    84. (0.00018) RY*( 6) C   4           s(  0.00%)p 1.00(  3.24%)d29.89( 96.76%)
                                           -0.0000  0.0005  0.0040 -0.0135  0.0919
                                           -0.0213  0.1514 -0.0028 -0.0187 -0.0436
                                            0.5040  0.6175 -0.5641 -0.1101
    85. (0.00009) RY*( 7) C   4           s(  0.11%)p72.72(  7.97%)d99.99( 91.92%)
    86. (0.00010) RY*( 8) C   4           s(  0.26%)p34.70(  8.92%)d99.99( 90.83%)
                                            0.0000  0.0006  0.0507 -0.0142  0.2303
                                            0.0094 -0.1877 -0.0029  0.0245 -0.0680
                                            0.1631 -0.0312 -0.0785  0.9327
    87. (0.00002) RY*( 9) C   4           s(  0.03%)p43.96(  1.12%)d99.99( 98.85%)
    88. (0.00276) RY*( 1) C   5           s(  0.28%)p99.99( 93.56%)d21.92(  6.16%)
                                            0.0000 -0.0208  0.0488  0.0252  0.7176
                                            0.0113  0.3773 -0.0159 -0.5266 -0.1216
                                            0.0738  0.1561 -0.1039  0.0788
    89. (0.00130) RY*( 2) C   5           s(  9.90%)p 8.87( 87.89%)d 0.22(  2.20%)
                                            0.0000  0.0194  0.3141  0.0055 -0.1502
                                            0.0194 -0.6566  0.0103 -0.6517 -0.0431
                                           -0.0971  0.0087  0.0748  0.0714
    90. (0.00070) RY*( 3) C   5           s(  1.01%)p73.35( 73.83%)d25.00( 25.16%)
                                           -0.0000 -0.0010  0.1003  0.0111 -0.5527
                                           -0.0134  0.5470  0.0074 -0.3650  0.2557
                                            0.2126  0.0733  0.2402  0.2792
    91. (0.00051) RY*( 4) C   5           s( 86.36%)p 0.11(  9.49%)d 0.05(  4.15%)
                                            0.0000 -0.0092  0.9292  0.0110  0.0186
                                            0.0049  0.1550 -0.0181  0.2647 -0.0282
                                           -0.0216  0.0853 -0.1441 -0.1105
    92. (0.00023) RY*( 5) C   5           s(  0.71%)p31.67( 22.52%)d99.99( 76.77%)
                                            0.0000 -0.0009  0.0843  0.0037  0.2984
                                            0.0009 -0.2633  0.0014  0.2584  0.4145
                                            0.2878  0.0208  0.1210  0.7057
    93. (0.00006) RY*( 6) C   5           s(  0.85%)p 4.43(  3.77%)d99.99( 95.38%)
    94. (0.00002) RY*( 7) C   5           s(  0.76%)p 5.37(  4.08%)d99.99( 95.16%)
    95. (0.00001) RY*( 8) C   5           s(  0.04%)p86.19(  3.83%)d99.99( 96.12%)
    96. (0.00000) RY*( 9) C   5           s(  0.17%)p 6.82(  1.13%)d99.99( 98.71%)
    97. (0.00284) RY*( 1) C   6           s(  0.15%)p99.99( 93.23%)d45.37(  6.62%)
                                           -0.0000  0.0290  0.0249 -0.0098 -0.3447
                                           -0.0298 -0.8264 -0.0157 -0.3596  0.0744
                                            0.1395  0.1172 -0.1527 -0.0646
    98. (0.00140) RY*( 2) C   6           s(  0.00%)p 1.00( 98.69%)d 0.01(  1.30%)
                                            0.0000  0.0029  0.0062 -0.0279  0.7136
                                           -0.0048  0.0111  0.0243 -0.6901  0.0757
                                            0.0258 -0.0475  0.0075 -0.0658
    99. (0.00042) RY*( 3) C   6           s( 92.31%)p 0.00(  0.18%)d 0.08(  7.51%)
                                            0.0000 -0.0041  0.9608  0.0073 -0.0218
                                            0.0176 -0.0165  0.0082 -0.0250 -0.0488
                                           -0.1981  0.0322  0.1785 -0.0244
   100. (0.00036) RY*( 4) C   6           s(  0.98%)p48.13( 47.04%)d53.19( 51.99%)
                                            0.0000 -0.0007  0.0989 -0.0063  0.4140
                                            0.0074 -0.3563 -0.0062  0.4146  0.1705
                                           -0.1251 -0.3295 -0.4312  0.4250
   101. (0.00032) RY*( 5) C   6           s(  0.51%)p92.51( 46.93%)d99.99( 52.57%)
                                            0.0000 -0.0001  0.0712 -0.0042 -0.4064
                                            0.0052  0.3534 -0.0032 -0.4232  0.2979
                                            0.0309 -0.2154 -0.2257  0.5819
   102. (0.00007) RY*( 6) C   6           s(  0.05%)p26.77(  1.29%)d99.99( 98.66%)
   103. (0.00003) RY*( 7) C   6           s(  6.01%)p 0.88(  5.29%)d14.75( 88.69%)
   104. (0.00000) RY*( 8) C   6           s(  0.03%)p99.99(  4.34%)d99.99( 95.63%)
   105. (0.00000) RY*( 9) C   6           s(  0.07%)p46.38(  3.11%)d99.99( 96.83%)
   106. (0.00252) RY*( 1) C   7           s(  0.32%)p99.99( 91.26%)d25.91(  8.41%)
                                           -0.0000  0.0280  0.0496  0.0160  0.4555
                                           -0.0132 -0.3560 -0.0273 -0.7597 -0.1736
                                           -0.1332  0.1050  0.0351  0.1549
   107. (0.00120) RY*( 2) C   7           s(  0.00%)p 1.00( 98.48%)d 0.02(  1.52%)
                                           -0.0000  0.0003  0.0051  0.0224 -0.6290
                                            0.0270 -0.7665  0.0006 -0.0174  0.0140
                                           -0.0652 -0.0785  0.0679 -0.0013
   108. (0.00051) RY*( 3) C   7           s( 92.88%)p 0.00(  0.12%)d 0.08(  7.00%)
                                            0.0000 -0.0012  0.9638 -0.0100  0.0016
                                            0.0085  0.0054  0.0154 -0.0269  0.2195
                                            0.0255 -0.0216 -0.0524 -0.1341
   109. (0.00036) RY*( 4) C   7           s(  0.01%)p28.69(  0.35%)d99.99( 99.63%)
                                           -0.0000 -0.0001  0.0111 -0.0055  0.0312
                                            0.0051 -0.0354 -0.0053  0.0351  0.1372
                                            0.3882  0.4661  0.7807 -0.0103
   110. (0.00029) RY*( 5) C   7           s(  0.03%)p99.99( 92.04%)d99.99(  7.93%)
                                            0.0000 -0.0003  0.0166  0.0019  0.5847
                                           -0.0016 -0.4924  0.0022  0.5798 -0.1323
                                           -0.0772  0.0184 -0.0244 -0.2343
   111. (0.00008) RY*( 6) C   7           s(  0.00%)p 1.00(  1.58%)d62.42( 98.42%)
   112. (0.00002) RY*( 7) C   7           s(  6.77%)p 0.88(  5.97%)d12.89( 87.26%)
   113. (0.00000) RY*( 8) C   7           s(  0.06%)p48.04(  2.96%)d99.99( 96.98%)
   114. (0.00000) RY*( 9) C   7           s(  0.00%)p 1.00(  7.33%)d12.64( 92.66%)
   115. (0.00280) RY*( 1) C   8           s(  0.14%)p99.99( 93.12%)d46.91(  6.74%)
                                           -0.0000  0.0289  0.0246  0.0275  0.7511
                                            0.0156  0.4995 -0.0151 -0.3411  0.1300
                                           -0.0842 -0.1585  0.1129 -0.0744
   116. (0.00138) RY*( 2) C   8           s(  0.00%)p 1.00( 98.66%)d 0.01(  1.34%)
                                            0.0000  0.0031  0.0045 -0.0012  0.1385
                                            0.0277 -0.6968  0.0246 -0.6932  0.0728
                                            0.0578 -0.0122 -0.0321 -0.0595
   117. (0.00043) RY*( 3) C   8           s( 93.64%)p 0.00(  0.33%)d 0.06(  6.03%)
                                            0.0000 -0.0038  0.9677 -0.0171  0.0513
                                           -0.0095 -0.0078  0.0067  0.0114 -0.0696
                                           -0.0316  0.2059 -0.1002  0.0453
   118. (0.00037) RY*( 4) C   8           s(  0.22%)p99.99( 50.46%)d99.99( 49.32%)
                                           -0.0000  0.0002  0.0474  0.0035 -0.4324
                                           -0.0039  0.3527  0.0048 -0.4394  0.3494
                                            0.2045 -0.0092  0.0892  0.5668
   119. (0.00032) RY*( 5) C   8           s(  0.01%)p 1.00( 43.27%)d 1.31( 56.73%)
                                            0.0000  0.0003  0.0076 -0.0029 -0.3992
                                            0.0022  0.3251 -0.0023 -0.4093 -0.3323
                                           -0.3134 -0.1411 -0.3673 -0.4514
   120. (0.00007) RY*( 6) C   8           s(  0.07%)p19.16(  1.33%)d99.99( 98.60%)
   121. (0.00003) RY*( 7) C   8           s(  5.93%)p 0.89(  5.28%)d14.97( 88.78%)
   122. (0.00000) RY*( 8) C   8           s(  0.00%)p 1.00(  6.05%)d15.52( 93.94%)
   123. (0.00000) RY*( 9) C   8           s(  0.07%)p22.67(  1.59%)d99.99( 98.34%)
   124. (0.00308) RY*( 1) C   9           s(  0.19%)p99.99( 94.17%)d30.22(  5.65%)
                                            0.0000 -0.0213  0.0376 -0.0086 -0.1617
                                           -0.0261 -0.7814 -0.0147 -0.5513 -0.0722
                                           -0.1373 -0.0930  0.1390  0.0666
   125. (0.00130) RY*( 2) C   9           s(  7.33%)p12.34( 90.41%)d 0.31(  2.27%)
                                            0.0000  0.0203  0.2699 -0.0202  0.6970
                                           -0.0059  0.2744  0.0111 -0.5852 -0.0650
                                           -0.0190  0.1080 -0.0493  0.0631
   126. (0.00062) RY*( 3) C   9           s(  1.69%)p46.68( 78.92%)d11.46( 19.38%)
                                           -0.0000 -0.0001  0.1300  0.0007 -0.6126
                                           -0.0002  0.4492 -0.0063 -0.4606  0.1201
                                           -0.0523 -0.2075 -0.2869  0.2265
   127. (0.00051) RY*( 4) C   9           s( 89.19%)p 0.09(  8.05%)d 0.03(  2.76%)
                                            0.0000 -0.0090  0.9443 -0.0007 -0.1042
                                           -0.0140 -0.0824 -0.0150  0.2499  0.0537
                                           -0.0832 -0.0130  0.1145 -0.0671
   128. (0.00026) RY*( 5) C   9           s(  0.04%)p99.99( 16.57%)d99.99( 83.39%)
                                            0.0000 -0.0009  0.0200 -0.0060  0.2585
                                            0.0038 -0.2136 -0.0044  0.2306  0.3352
                                            0.0328 -0.2930 -0.3279  0.7260
   129. (0.00006) RY*( 6) C   9           s(  0.83%)p 4.47(  3.70%)d99.99( 95.48%)
   130. (0.00002) RY*( 7) C   9           s(  0.57%)p 6.55(  3.72%)d99.99( 95.71%)
   131. (0.00001) RY*( 8) C   9           s(  0.00%)p 1.00(  3.53%)d27.31( 96.46%)
   132. (0.00001) RY*( 9) C   9           s(  0.26%)p 3.85(  1.01%)d99.99( 98.73%)
   133. (0.00264) RY*( 1) C  10           s( 13.95%)p 5.63( 78.52%)d 0.54(  7.53%)
                                            0.0000 -0.0078  0.3735 -0.0133 -0.3993
                                            0.0094  0.2756 -0.0229 -0.7410 -0.1643
                                            0.1193 -0.1320  0.0123  0.1283
   134. (0.00194) RY*( 2) C  10           s(  5.57%)p16.38( 91.16%)d 0.59(  3.28%)
                                           -0.0000  0.0076  0.2358 -0.0058  0.5049
                                           -0.0186  0.7987  0.0115  0.1350  0.0395
                                            0.0661  0.1121  0.1100  0.0464
   135. (0.00165) RY*( 3) C  10           s(  6.32%)p13.78( 87.03%)d 1.05(  6.66%)
                                           -0.0000  0.0071  0.2512  0.0021 -0.6874
                                            0.0017  0.2522  0.0097  0.5780  0.0923
                                           -0.1016  0.0594 -0.0439  0.2056
   136. (0.00080) RY*( 4) C  10           s( 73.64%)p 0.30( 22.09%)d 0.06(  4.28%)
                                           -0.0000  0.0002  0.8581  0.0072  0.2211
                                            0.0011 -0.4002  0.0247  0.1057  0.0632
                                           -0.0232  0.0438 -0.0574 -0.1817
   137. (0.00048) RY*( 5) C  10           s(  0.15%)p 0.86(  0.13%)d99.99( 99.72%)
                                           -0.0000  0.0001  0.0386  0.0096 -0.0105
                                           -0.0043 -0.0277 -0.0060  0.0161  0.1305
                                           -0.3661 -0.4564  0.7980 -0.0304
   138. (0.00018) RY*( 6) C  10           s(  0.00%)p 1.00(  3.27%)d29.62( 96.73%)
                                           -0.0000  0.0005  0.0040 -0.0127  0.0895
                                           -0.0220  0.1535  0.0021  0.0207 -0.0485
                                           -0.4972 -0.6148 -0.5704 -0.1201
   139. (0.00009) RY*( 7) C  10           s(  0.11%)p72.29(  7.96%)d99.99( 91.93%)
   140. (0.00010) RY*( 8) C  10           s(  0.25%)p34.93(  8.88%)d99.99( 90.86%)
                                            0.0000  0.0006  0.0504 -0.0142  0.2308
                                            0.0092 -0.1863  0.0028 -0.0237 -0.0634
                                           -0.1866  0.0014 -0.0441  0.9316
   141. (0.00002) RY*( 9) C  10           s(  0.03%)p43.93(  1.12%)d99.99( 98.86%)
   142. (0.00308) RY*( 1) C  11           s(  0.19%)p99.99( 94.17%)d30.12(  5.64%)
                                            0.0000 -0.0213  0.0377 -0.0087 -0.1625
                                           -0.0260 -0.7807  0.0148  0.5521 -0.0715
                                            0.1373  0.0939  0.1378  0.0682
   143. (0.00130) RY*( 2) C  11           s(  7.35%)p12.30( 90.36%)d 0.31(  2.29%)
                                           -0.0000  0.0203  0.2703 -0.0193  0.6875
                                           -0.0066  0.2815 -0.0119  0.5925 -0.0612
                                            0.0196 -0.1027 -0.0563  0.0710
   144. (0.00071) RY*( 3) C  11           s(  0.45%)p99.99( 76.39%)d51.64( 23.16%)
                                           -0.0000  0.0002  0.0670  0.0128 -0.6045
                                           -0.0089  0.4401 -0.0061  0.4522  0.1319
                                            0.0458  0.2225 -0.3076  0.2608
   145. (0.00051) RY*( 4) C  11           s( 90.41%)p 0.08(  7.15%)d 0.03(  2.44%)
                                            0.0000 -0.0090  0.9508 -0.0016 -0.1428
                                           -0.0132 -0.0530  0.0163 -0.2188  0.0594
                                            0.0864  0.0242  0.0981 -0.0564
   146. (0.00024) RY*( 5) C  11           s(  0.04%)p99.99( 20.05%)d99.99( 79.91%)
                                            0.0000 -0.0010  0.0203  0.0021  0.2826
                                           -0.0030 -0.2340 -0.0037 -0.2567  0.3284
                                           -0.0331  0.2864 -0.3146  0.7136
   147. (0.00006) RY*( 6) C  11           s(  0.83%)p 4.47(  3.70%)d99.99( 95.48%)
   148. (0.00002) RY*( 7) C  11           s(  0.27%)p18.84(  5.17%)d99.99( 94.55%)
   149. (0.00001) RY*( 8) C  11           s(  0.21%)p 6.92(  1.48%)d99.99( 98.31%)
   150. (0.00001) RY*( 9) C  11           s(  0.35%)p 4.68(  1.62%)d99.99( 98.03%)
   151. (0.00280) RY*( 1) C  12           s(  0.14%)p99.99( 93.12%)d46.90(  6.74%)
                                           -0.0000  0.0289  0.0246  0.0275  0.7510
                                            0.0155  0.4996  0.0150  0.3411  0.1299
                                            0.0842  0.1585  0.1129 -0.0744
   152. (0.00138) RY*( 2) C  12           s(  0.00%)p 1.00( 98.66%)d 0.01(  1.34%)
                                            0.0000  0.0031  0.0045 -0.0013  0.1388
                                            0.0278 -0.6970 -0.0245  0.6930  0.0728
                                           -0.0578  0.0122 -0.0320 -0.0595
   153. (0.00043) RY*( 3) C  12           s( 93.76%)p 0.00(  0.25%)d 0.06(  5.98%)
                                            0.0000 -0.0038  0.9683 -0.0169  0.0456
                                           -0.0097 -0.0031 -0.0069 -0.0056 -0.0632
                                            0.0275 -0.2060 -0.0978  0.0554
   154. (0.00036) RY*( 4) C  12           s(  0.01%)p 1.00( 40.33%)d 1.48( 59.66%)
                                           -0.0000  0.0002  0.0094  0.0069 -0.3855
                                           -0.0060  0.3135 -0.0074  0.3953 -0.3434
                                            0.3198  0.1409 -0.3697 -0.4689
   155. (0.00033) RY*( 5) C  12           s(  0.10%)p99.99( 53.48%)d99.99( 46.42%)
                                            0.0000  0.0003  0.0322 -0.0051 -0.4453
                                            0.0036  0.3628  0.0041  0.4526  0.3397
                                           -0.1948  0.0159  0.0787  0.5517
   156. (0.00007) RY*( 6) C  12           s(  0.07%)p19.17(  1.33%)d99.99( 98.60%)
   157. (0.00003) RY*( 7) C  12           s(  5.93%)p 0.89(  5.29%)d14.96( 88.78%)
   158. (0.00000) RY*( 8) C  12           s(  0.00%)p 1.00(  6.07%)d15.48( 93.93%)
   159. (0.00000) RY*( 9) C  12           s(  0.07%)p22.46(  1.58%)d99.99( 98.35%)
   160. (0.00252) RY*( 1) C  13           s(  0.32%)p99.99( 91.26%)d25.91(  8.41%)
                                           -0.0000  0.0280  0.0496  0.0160  0.4555
                                           -0.0132 -0.3560  0.0273  0.7598 -0.1735
                                            0.1331 -0.1051  0.0353  0.1549
   161. (0.00120) RY*( 2) C  13           s(  0.00%)p 1.00( 98.48%)d 0.02(  1.52%)
                                            0.0000  0.0003  0.0050  0.0220 -0.6285
                                            0.0273 -0.7670 -0.0003  0.0169  0.0139
                                            0.0652  0.0784  0.0679 -0.0015
   162. (0.00051) RY*( 3) C  13           s( 92.89%)p 0.00(  0.11%)d 0.08(  6.99%)
                                            0.0000 -0.0012  0.9638 -0.0101  0.0020
                                            0.0086  0.0049 -0.0153  0.0264  0.2206
                                           -0.0288  0.0176 -0.0456 -0.1343
   163. (0.00037) RY*( 4) C  13           s(  0.00%)p 1.00(  8.42%)d10.88( 91.58%)
                                            0.0000 -0.0001  0.0033 -0.0056  0.1811
                                            0.0042 -0.1436  0.0053 -0.1752 -0.1737
                                            0.3898  0.4285 -0.7378 -0.0753
   164. (0.00028) RY*( 5) C  13           s(  0.03%)p99.99( 83.98%)d99.99( 15.99%)
                                            0.0000 -0.0002  0.0162  0.0030  0.5574
                                           -0.0024 -0.4716 -0.0033 -0.5538 -0.0751
                                           -0.0674 -0.1848  0.2575 -0.2219
   165. (0.00008) RY*( 6) C  13           s(  0.00%)p 1.00(  1.58%)d62.42( 98.42%)
   166. (0.00002) RY*( 7) C  13           s(  6.77%)p 0.88(  5.97%)d12.89( 87.26%)
   167. (0.00000) RY*( 8) C  13           s(  0.06%)p48.03(  2.96%)d99.99( 96.98%)
   168. (0.00000) RY*( 9) C  13           s(  0.00%)p 1.00(  7.33%)d12.64( 92.66%)
   169. (0.00284) RY*( 1) C  14           s(  0.15%)p99.99( 93.23%)d45.36(  6.62%)
                                           -0.0000  0.0290  0.0249 -0.0098 -0.3447
                                           -0.0298 -0.8264  0.0157  0.3596  0.0744
                                           -0.1395 -0.1173 -0.1526 -0.0647
   170. (0.00140) RY*( 2) C  14           s(  0.00%)p 1.00( 98.69%)d 0.01(  1.30%)
                                            0.0000  0.0029  0.0062 -0.0284  0.7144
                                           -0.0044  0.0105 -0.0238  0.6893  0.0754
                                           -0.0257  0.0475  0.0075 -0.0661
   171. (0.00042) RY*( 3) C  14           s( 92.45%)p 0.00(  0.34%)d 0.08(  7.22%)
                                            0.0000 -0.0041  0.9615  0.0053  0.0167
                                            0.0193 -0.0497 -0.0061 -0.0142 -0.0503
                                            0.2059 -0.0216  0.1622 -0.0219
   172. (0.00035) RY*( 4) C  14           s(  1.03%)p55.23( 56.98%)d40.70( 41.99%)
                                            0.0000 -0.0002  0.1016  0.0047 -0.4483
                                           -0.0016  0.3885 -0.0058  0.4667  0.2762
                                           -0.0357  0.1779 -0.1700  0.5308
   173. (0.00032) RY*( 5) C  14           s(  0.31%)p99.99( 36.82%)d99.99( 62.87%)
                                            0.0000 -0.0005  0.0560  0.0031  0.3670
                                           -0.0016 -0.3142 -0.0032 -0.3670  0.2046
                                            0.1104  0.3526 -0.4620  0.4867
   174. (0.00007) RY*( 6) C  14           s(  0.05%)p26.79(  1.29%)d99.99( 98.66%)
   175. (0.00003) RY*( 7) C  14           s(  6.01%)p 0.88(  5.29%)d14.75( 88.69%)
   176. (0.00000) RY*( 8) C  14           s(  0.03%)p99.99(  4.29%)d99.99( 95.69%)
   177. (0.00000) RY*( 9) C  14           s(  0.07%)p47.86(  3.16%)d99.99( 96.78%)
   178. (0.00276) RY*( 1) C  15           s(  0.28%)p99.99( 93.56%)d22.05(  6.16%)
                                            0.0000 -0.0208  0.0486  0.0247  0.7198
                                            0.0117  0.3759  0.0164  0.5246 -0.1234
                                           -0.0724 -0.1558 -0.1053  0.0762
   179. (0.00130) RY*( 2) C  15           s(  9.91%)p 8.87( 87.92%)d 0.22(  2.17%)
                                            0.0000  0.0194  0.3142  0.0045 -0.1374
                                            0.0205 -0.6679 -0.0092  0.6432 -0.0520
                                            0.1041 -0.0071  0.0675  0.0601
   180. (0.00061) RY*( 3) C  15           s(  4.94%)p15.05( 74.35%)d 4.19( 20.71%)
                                           -0.0000 -0.0017  0.2223  0.0009 -0.5553
                                           -0.0024  0.5561  0.0064  0.3547  0.2359
                                           -0.1953 -0.0825  0.2166  0.2440
   181. (0.00051) RY*( 4) C  15           s( 82.33%)p 0.14( 11.51%)d 0.07(  6.16%)
                                            0.0000 -0.0091  0.9073  0.0134  0.0896
                                            0.0031  0.0871  0.0150 -0.3148 -0.0584
                                            0.0458 -0.0757 -0.1729 -0.1431
   182. (0.00024) RY*( 5) C  15           s(  0.81%)p24.78( 19.97%)d98.31( 79.23%)
                                            0.0000 -0.0009  0.0898 -0.0036  0.2816
                                            0.0070 -0.2488  0.0060 -0.2416  0.4223
                                           -0.2900 -0.0202  0.1284  0.7162
   183. (0.00006) RY*( 6) C  15           s(  0.85%)p 4.43(  3.77%)d99.99( 95.38%)
   184. (0.00002) RY*( 7) C  15           s(  0.76%)p 5.37(  4.08%)d99.99( 95.17%)
   185. (0.00001) RY*( 8) C  15           s(  0.05%)p84.53(  3.81%)d99.99( 96.15%)
   186. (0.00000) RY*( 9) C  15           s(  0.17%)p 6.83(  1.13%)d99.99( 98.71%)
   187. (0.00130) RY*( 1) H  16           s( 99.11%)p 0.01(  0.89%)
                                            0.0063  0.9955 -0.0882 -0.0327  0.0000
   188. (0.00007) RY*( 2) H  16           s(  0.67%)p99.99( 99.33%)
   189. (0.00005) RY*( 3) H  16           s(  0.00%)p 1.00(100.00%)
   190. (0.00002) RY*( 4) H  16           s(  0.32%)p99.99( 99.68%)
   191. (0.00090) RY*( 1) H  17           s( 99.55%)p 0.00(  0.45%)
                                            0.0043  0.9977  0.0270  0.0123 -0.0602
   192. (0.00008) RY*( 2) H  17           s(  0.05%)p99.99( 99.95%)
   193. (0.00004) RY*( 3) H  17           s(  0.40%)p99.99( 99.60%)
   194. (0.00003) RY*( 4) H  17           s(  0.11%)p99.99( 99.89%)
   195. (0.00070) RY*( 1) H  18           s( 99.53%)p 0.00(  0.47%)
                                            0.0044  0.9976  0.0201  0.0593  0.0282
   196. (0.00004) RY*( 2) H  18           s(  0.05%)p99.99( 99.95%)
   197. (0.00004) RY*( 3) H  18           s(  0.43%)p99.99( 99.57%)
   198. (0.00005) RY*( 4) H  18           s(  0.10%)p99.99( 99.90%)
   199. (0.00073) RY*( 1) H  19           s( 99.74%)p 0.00(  0.26%)
                                            0.0054  0.9987 -0.0255  0.0214  0.0388
   200. (0.00006) RY*( 2) H  19           s(  0.00%)p 1.00(100.00%)
   201. (0.00003) RY*( 3) H  19           s(  0.07%)p99.99( 99.93%)
   202. (0.00003) RY*( 4) H  19           s(  0.29%)p99.99( 99.71%)
   203. (0.00070) RY*( 1) H  20           s( 99.55%)p 0.00(  0.45%)
                                            0.0045  0.9977 -0.0546 -0.0314  0.0237
   204. (0.00006) RY*( 2) H  20           s(  0.00%)p 1.00(100.00%)
   205. (0.00003) RY*( 3) H  20           s(  0.44%)p99.99( 99.56%)
   206. (0.00004) RY*( 4) H  20           s(  0.11%)p99.99( 99.89%)
   207. (0.00077) RY*( 1) H  21           s( 99.39%)p 0.01(  0.61%)
                                            0.0044  0.9969 -0.0078 -0.0457 -0.0627
   208. (0.00008) RY*( 2) H  21           s(  0.05%)p99.99( 99.95%)
   209. (0.00003) RY*( 3) H  21           s(  0.53%)p99.99( 99.47%)
   210. (0.00004) RY*( 4) H  21           s(  0.13%)p99.99( 99.87%)
   211. (0.00077) RY*( 1) H  22           s( 99.39%)p 0.01(  0.61%)
                                            0.0044  0.9969 -0.0078 -0.0457  0.0627
   212. (0.00008) RY*( 2) H  22           s(  0.05%)p99.99( 99.95%)
   213. (0.00003) RY*( 3) H  22           s(  0.53%)p99.99( 99.47%)
   214. (0.00004) RY*( 4) H  22           s(  0.13%)p99.99( 99.87%)
   215. (0.00070) RY*( 1) H  23           s( 99.55%)p 0.00(  0.45%)
                                            0.0045  0.9977 -0.0546 -0.0314 -0.0237
   216. (0.00006) RY*( 2) H  23           s(  0.00%)p 1.00(100.00%)
   217. (0.00003) RY*( 3) H  23           s(  0.44%)p99.99( 99.56%)
   218. (0.00004) RY*( 4) H  23           s(  0.11%)p99.99( 99.89%)
   219. (0.00073) RY*( 1) H  24           s( 99.74%)p 0.00(  0.26%)
                                            0.0054  0.9987 -0.0255  0.0214 -0.0388
   220. (0.00006) RY*( 2) H  24           s(  0.00%)p 1.00(100.00%)
   221. (0.00003) RY*( 3) H  24           s(  0.07%)p99.99( 99.93%)
   222. (0.00003) RY*( 4) H  24           s(  0.29%)p99.99( 99.71%)
   223. (0.00070) RY*( 1) H  25           s( 99.53%)p 0.00(  0.47%)
                                            0.0044  0.9976  0.0201  0.0593 -0.0282
   224. (0.00004) RY*( 2) H  25           s(  0.05%)p99.99( 99.95%)
   225. (0.00004) RY*( 3) H  25           s(  0.43%)p99.99( 99.57%)
   226. (0.00005) RY*( 4) H  25           s(  0.10%)p99.99( 99.90%)
   227. (0.00090) RY*( 1) H  26           s( 99.55%)p 0.00(  0.45%)
                                            0.0043  0.9977  0.0270  0.0123  0.0602
   228. (0.00008) RY*( 2) H  26           s(  0.05%)p99.99( 99.95%)
   229. (0.00004) RY*( 3) H  26           s(  0.40%)p99.99( 99.60%)
   230. (0.00003) RY*( 4) H  26           s(  0.11%)p99.99( 99.89%)
   231. (0.00626) BD*( 1) N   1 - C   2  
                ( 41.35%)   0.6431* N   1 s( 48.52%)p 1.06( 51.19%)d 0.01(  0.29%)
                                           -0.0000  0.6942 -0.0569 -0.7044  0.0146
                                           -0.1242  0.0038 -0.0000 -0.0000  0.0159
                                           -0.0000 -0.0000  0.0441 -0.0270
                ( 58.65%)  -0.7658* C   2 s( 46.52%)p 1.15( 53.44%)d 0.00(  0.04%)
                                           -0.0001  0.6797 -0.0569  0.7157  0.0636
                                            0.1343  0.0097 -0.0000 -0.0000  0.0066
                                           -0.0000 -0.0000  0.0150 -0.0093
   232. (0.01044) BD*( 2) N   1 - C   2  
                ( 47.28%)   0.6876* N   1 s(  0.00%)p 1.00( 99.66%)d 0.00(  0.34%)
                                           -0.0000 -0.0000 -0.0000 -0.0000 -0.0000
                                           -0.0000 -0.0000 -0.9982  0.0120 -0.0000
                                            0.0578  0.0097 -0.0000 -0.0000
                ( 52.72%)  -0.7261* C   2 s(  0.00%)p 1.00( 99.92%)d 0.00(  0.08%)
                                           -0.0000 -0.0000 -0.0000 -0.0000 -0.0000
                                           -0.0000 -0.0000 -0.9995  0.0137 -0.0000
                                           -0.0276 -0.0063 -0.0000 -0.0000
   233. (0.01392) BD*( 3) N   1 - C   2  
                ( 47.19%)   0.6870* N   1 s(  0.00%)p 1.00( 99.66%)d 0.00(  0.34%)
                                            0.0000  0.0046 -0.0021  0.1779 -0.0011
                                           -0.9823  0.0109 -0.0000 -0.0000  0.0548
                                           -0.0000 -0.0000 -0.0195  0.0005
                ( 52.81%)  -0.7267* C   2 s(  0.05%)p99.99( 99.87%)d 1.60(  0.08%)
                                           -0.0000  0.0155 -0.0160  0.1687 -0.0018
                                           -0.9849  0.0157 -0.0000 -0.0000 -0.0254
                                           -0.0000 -0.0000  0.0119  0.0019
   234. (0.01509) BD*( 1) C   2 - C   3  
                ( 52.33%)   0.7234* C   2 s( 53.53%)p 0.87( 46.43%)d 0.00(  0.04%)
                                            0.0002  0.7302  0.0454 -0.6727  0.0246
                                           -0.1046 -0.0142  0.0000  0.0000  0.0028
                                            0.0000  0.0000  0.0169 -0.0101
                ( 47.67%)  -0.6905* C   3 s( 24.97%)p 3.00( 74.97%)d 0.00(  0.06%)
                                           -0.0001  0.4997  0.0066  0.8532  0.0047
                                            0.1449 -0.0263 -0.0000 -0.0000  0.0090
                                            0.0000 -0.0000  0.0189 -0.0119
   235. (0.01964) BD*( 1) C   3 - C   4  
                ( 49.18%)   0.7013* C   3 s( 26.74%)p 2.74( 73.22%)d 0.00(  0.04%)
                                           -0.0001 -0.5171 -0.0019  0.3579 -0.0059
                                           -0.3228  0.0139 -0.7068 -0.0136  0.0062
                                            0.0100 -0.0129  0.0003 -0.0101
                ( 50.82%)  -0.7129* C   4 s( 30.44%)p 2.28( 69.52%)d 0.00(  0.04%)
                                           -0.0004 -0.5516  0.0122 -0.3815  0.0143
                                            0.3064  0.0018  0.6743 -0.0300  0.0036
                                            0.0119 -0.0100 -0.0007 -0.0117
   236. (0.01964) BD*( 1) C   3 - C  10  
                ( 49.18%)   0.7013* C   3 s( 26.74%)p 2.74( 73.22%)d 0.00(  0.04%)
                                           -0.0001 -0.5171 -0.0019  0.3579 -0.0059
                                           -0.3228  0.0139  0.7068  0.0136  0.0062
                                           -0.0100  0.0129  0.0003 -0.0101
                ( 50.82%)  -0.7129* C  10 s( 30.44%)p 2.28( 69.52%)d 0.00(  0.04%)
                                           -0.0004 -0.5516  0.0122 -0.3801  0.0143
                                            0.3052  0.0018 -0.6756  0.0300  0.0036
                                           -0.0119  0.0099 -0.0006 -0.0117
   237. (0.01000) BD*( 1) C   3 - H  16  
                ( 35.11%)   0.5926* C   3 s( 21.47%)p 3.66( 78.50%)d 0.00(  0.03%)
                                           -0.0004  0.4633 -0.0047 -0.1220  0.0217
                                           -0.8773  0.0068 -0.0000 -0.0000  0.0019
                                            0.0000 -0.0000 -0.0153 -0.0095
                ( 64.89%)  -0.8055* H  16 s( 99.90%)p 0.00(  0.10%)
                                            0.9995 -0.0053  0.0001  0.0317 -0.0000
   238. (0.01298) BD*( 1) C   4 - C   5  
                ( 48.49%)   0.6963* C   4 s( 34.68%)p 1.88( 65.28%)d 0.00(  0.04%)
                                           -0.0001  0.5889  0.0045  0.2673  0.0135
                                            0.6930  0.0098  0.3175 -0.0046  0.0089
                                            0.0043  0.0115 -0.0119 -0.0045
                ( 51.51%)  -0.7177* C   5 s( 34.80%)p 1.87( 65.15%)d 0.00(  0.05%)
                                            0.0001  0.5899  0.0059 -0.2366  0.0159
                                           -0.6882 -0.0008 -0.3485 -0.0137  0.0112
                                            0.0041  0.0133 -0.0121 -0.0058
   239. (0.19048) BD*( 2) C   4 - C   5  
                ( 46.53%)   0.6821* C   4 s(  0.02%)p99.99( 99.93%)d 1.90(  0.04%)
                                           -0.0001 -0.0116 -0.0099 -0.6151 -0.0025
                                            0.5189  0.0040 -0.5931  0.0020 -0.0104
                                           -0.0075 -0.0027 -0.0073 -0.0147
                ( 53.47%)  -0.7312* C   5 s(  0.00%)p 1.00( 99.93%)d 0.00(  0.06%)
                                           -0.0000  0.0001 -0.0042 -0.6063 -0.0072
                                            0.5150  0.0063 -0.6053 -0.0053  0.0042
                                            0.0104  0.0112  0.0199  0.0011
   240. (0.01244) BD*( 1) C   4 - C   9  
                ( 48.51%)   0.6965* C   4 s( 34.84%)p 1.87( 65.13%)d 0.00(  0.04%)
                                            0.0001 -0.5902 -0.0049  0.6356  0.0036
                                            0.3945  0.0181 -0.3023  0.0042 -0.0130
                                            0.0101  0.0061 -0.0080  0.0049
                ( 51.49%)  -0.7176* C   9 s( 35.11%)p 1.85( 64.84%)d 0.00(  0.05%)
                                           -0.0001 -0.5925 -0.0059 -0.6327 -0.0046
                                           -0.3678  0.0171  0.3350  0.0149 -0.0152
                                            0.0118  0.0063 -0.0068  0.0060
   241. (0.00818) BD*( 1) C   5 - C   6  
                ( 49.25%)   0.7018* C   5 s( 35.83%)p 1.79( 64.13%)d 0.00(  0.04%)
                                            0.0000 -0.5984 -0.0136  0.3662 -0.0231
                                           -0.3169 -0.0336 -0.6365 -0.0056  0.0050
                                            0.0153 -0.0088 -0.0032 -0.0085
                ( 50.75%)  -0.7124* C   6 s( 35.44%)p 1.82( 64.51%)d 0.00(  0.05%)
                                           -0.0001 -0.5953 -0.0083 -0.3914 -0.0295
                                            0.2925 -0.0279  0.6361  0.0056  0.0057
                                            0.0129 -0.0135  0.0007 -0.0090
   242. (0.00735) BD*( 1) C   5 - H  17  
                ( 36.96%)   0.6080* C   5 s( 29.29%)p 2.41( 70.69%)d 0.00(  0.03%)
                                            0.0004 -0.5409  0.0157 -0.6642  0.0070
                                           -0.3994 -0.0073  0.3253 -0.0162 -0.0104
                                            0.0101  0.0044 -0.0059  0.0039
                ( 63.04%)  -0.7940* H  17 s( 99.90%)p 0.00(  0.10%)
                                           -0.9995  0.0029  0.0260  0.0154 -0.0099
   243. (0.00804) BD*( 1) C   6 - C   7  
                ( 50.21%)   0.7086* C   6 s( 35.01%)p 1.85( 64.94%)d 0.00(  0.05%)
                                            0.0000  0.5916  0.0096 -0.6389 -0.0121
                                           -0.3633  0.0243  0.3277  0.0329  0.0156
                                           -0.0108 -0.0061  0.0065 -0.0071
                ( 49.79%)  -0.7056* C   7 s( 35.41%)p 1.82( 64.54%)d 0.00(  0.04%)
                                            0.0000  0.5951  0.0063  0.6292  0.0032
                                            0.3997  0.0320 -0.2968  0.0241  0.0121
                                           -0.0124 -0.0073  0.0084 -0.0045
   244. (0.16077) BD*( 2) C   6 - C   7  
                ( 53.77%)   0.7333* C   6 s(  0.00%)p 1.00( 99.93%)d 0.00(  0.07%)
                                           -0.0000 -0.0003 -0.0014 -0.6045  0.0018
                                            0.5137 -0.0013 -0.6084  0.0014  0.0038
                                            0.0104  0.0118  0.0206  0.0008
                ( 46.23%)  -0.6799* C   7 s(  0.00%)p 1.00( 99.94%)d 0.00(  0.06%)
                                           -0.0000 -0.0009 -0.0013 -0.6095  0.0055
                                            0.5111 -0.0048 -0.6055  0.0055  0.0091
                                            0.0007 -0.0081 -0.0093  0.0180
   245. (0.00653) BD*( 1) C   6 - H  18  
                ( 37.05%)   0.6087* C   6 s( 29.45%)p 2.39( 70.52%)d 0.00(  0.03%)
                                            0.0003 -0.5425  0.0140 -0.2676  0.0028
                                           -0.7191  0.0094 -0.3411  0.0042 -0.0081
                                           -0.0024 -0.0104  0.0088  0.0039
                ( 62.95%)  -0.7934* H  18 s( 99.90%)p 0.00(  0.10%)
                                           -0.9995  0.0022  0.0105  0.0271  0.0132
   246. (0.00798) BD*( 1) C   7 - C   8  
                ( 49.89%)   0.7063* C   7 s( 35.30%)p 1.83( 64.66%)d 0.00(  0.05%)
                                           -0.0000 -0.5941 -0.0068  0.2705  0.0313
                                            0.6894  0.0098  0.3106 -0.0234 -0.0081
                                           -0.0051 -0.0140  0.0122  0.0042
                ( 50.11%)  -0.7079* C   8 s( 35.04%)p 1.85( 64.91%)d 0.00(  0.05%)
                                           -0.0000 -0.5919 -0.0094 -0.2320  0.0266
                                           -0.6897 -0.0067 -0.3432 -0.0325 -0.0117
                                           -0.0043 -0.0123  0.0116  0.0066
   247. (0.00650) BD*( 1) C   7 - H  19  
                ( 36.93%)   0.6077* C   7 s( 29.20%)p 2.42( 70.77%)d 0.00(  0.03%)
                                            0.0003 -0.5402  0.0144  0.3975 -0.0054
                                           -0.3194  0.0039 -0.6690  0.0082  0.0053
                                            0.0103 -0.0082 -0.0012 -0.0074
                ( 63.07%)  -0.7942* H  19 s( 99.90%)p 0.00(  0.10%)
                                           -0.9995  0.0038 -0.0151  0.0122  0.0255
   248. (0.00812) BD*( 1) C   8 - C   9  
                ( 50.69%)   0.7120* C   8 s( 35.48%)p 1.82( 64.48%)d 0.00(  0.05%)
                                            0.0001  0.5956  0.0080  0.3692 -0.0213
                                           -0.3186 -0.0342 -0.6366 -0.0061 -0.0050
                                           -0.0158  0.0097  0.0031  0.0088
                ( 49.31%)  -0.7022* C   9 s( 35.83%)p 1.79( 64.13%)d 0.00(  0.04%)
                                           -0.0000  0.5984  0.0128 -0.3915 -0.0299
                                            0.2874 -0.0283  0.6354  0.0048 -0.0057
                                           -0.0122  0.0129 -0.0004  0.0086
   249. (0.15416) BD*( 2) C   8 - C   9  
                ( 51.66%)   0.7188* C   8 s(  0.00%)p 1.00( 99.94%)d 0.00(  0.06%)
                                           -0.0000 -0.0015  0.0014  0.6118 -0.0018
                                           -0.5067  0.0019  0.6070 -0.0020 -0.0066
                                            0.0021  0.0101  0.0134 -0.0153
                ( 48.34%)  -0.6952* C   9 s(  0.00%)p 1.00( 99.95%)d 0.00(  0.05%)
                                            0.0000  0.0026  0.0035  0.6130 -0.0007
                                           -0.5078  0.0013  0.6049 -0.0031  0.0098
                                            0.0085  0.0036  0.0094  0.0138
   250. (0.00651) BD*( 1) C   8 - H  20  
                ( 37.09%)   0.6090* C   8 s( 29.39%)p 2.40( 70.58%)d 0.00(  0.03%)
                                           -0.0003  0.5419 -0.0140 -0.6590  0.0086
                                           -0.4055  0.0050  0.3271 -0.0039  0.0109
                                           -0.0094 -0.0043  0.0053 -0.0043
                ( 62.91%)  -0.7932* H  20 s( 99.90%)p 0.00(  0.10%)
                                            0.9995 -0.0023  0.0249  0.0156 -0.0126
   251. (0.00719) BD*( 1) C   9 - H  21  
                ( 37.58%)   0.6130* C   9 s( 28.97%)p 2.45( 71.01%)d 0.00(  0.03%)
                                           -0.0004  0.5380 -0.0151 -0.2638 -0.0080
                                           -0.7233  0.0043 -0.3421  0.0156  0.0077
                                            0.0027  0.0113 -0.0092 -0.0035
                ( 62.42%)  -0.7901* H  21 s( 99.90%)p 0.00(  0.10%)
                                            0.9995 -0.0025  0.0108  0.0271  0.0105
   252. (0.01244) BD*( 1) C  10 - C  11  
                ( 48.51%)   0.6965* C  10 s( 34.84%)p 1.87( 65.12%)d 0.00(  0.04%)
                                            0.0001 -0.5902 -0.0049  0.6350  0.0036
                                            0.3949  0.0181  0.3028 -0.0042 -0.0130
                                           -0.0101 -0.0061 -0.0080  0.0048
                ( 51.49%)  -0.7176* C  11 s( 35.11%)p 1.85( 64.84%)d 0.00(  0.05%)
                                           -0.0001 -0.5925 -0.0059 -0.6334 -0.0046
                                           -0.3672  0.0171 -0.3343 -0.0149 -0.0152
                                           -0.0118 -0.0063 -0.0068  0.0060
   253. (0.19121) BD*( 2) C  10 - C  11  
                ( 46.69%)   0.6833* C  10 s(  0.03%)p99.99( 99.93%)d 1.55(  0.04%)
                                            0.0001  0.0132  0.0106  0.6169  0.0025
                                           -0.5182 -0.0053 -0.5918  0.0020  0.0073
                                            0.0015  0.0082 -0.0106  0.0144
                ( 53.31%)  -0.7301* C  11 s(  0.00%)p 1.00( 99.94%)d 0.00(  0.06%)
                                            0.0000  0.0041  0.0030  0.6111  0.0061
                                           -0.5110 -0.0048 -0.6040 -0.0036  0.0031
                                           -0.0088 -0.0115  0.0197 -0.0008
   254. (0.01298) BD*( 1) C  10 - C  15  
                ( 48.49%)   0.6963* C  10 s( 34.68%)p 1.88( 65.28%)d 0.00(  0.04%)
                                           -0.0001  0.5889  0.0044  0.2664  0.0135
                                            0.6938  0.0098 -0.3166  0.0046  0.0089
                                           -0.0043 -0.0116 -0.0119 -0.0045
                ( 51.51%)  -0.7177* C  15 s( 34.80%)p 1.87( 65.15%)d 0.00(  0.05%)
                                            0.0001  0.5899  0.0059 -0.2367  0.0159
                                           -0.6881 -0.0008  0.3486  0.0137  0.0112
                                           -0.0042 -0.0133 -0.0121 -0.0058
   255. (0.00812) BD*( 1) C  11 - C  12  
                ( 49.31%)   0.7022* C  11 s( 35.83%)p 1.79( 64.13%)d 0.00(  0.04%)
                                            0.0000 -0.5984 -0.0128  0.3916  0.0299
                                           -0.2875  0.0283  0.6353  0.0048  0.0057
                                           -0.0122  0.0129  0.0004 -0.0086
                ( 50.69%)  -0.7120* C  12 s( 35.48%)p 1.82( 64.48%)d 0.00(  0.05%)
                                           -0.0001 -0.5956 -0.0080 -0.3693  0.0213
                                            0.3187  0.0342 -0.6365 -0.0061  0.0050
                                           -0.0158  0.0097 -0.0031 -0.0088
   256. (0.00719) BD*( 1) C  11 - H  22  
                ( 37.58%)   0.6130* C  11 s( 28.96%)p 2.45( 71.01%)d 0.00(  0.03%)
                                           -0.0004  0.5380 -0.0151 -0.2662 -0.0081
                                           -0.7213  0.0043  0.3445 -0.0156  0.0077
                                           -0.0027 -0.0113 -0.0093 -0.0036
                ( 62.42%)  -0.7901* H  22 s( 99.90%)p 0.00(  0.10%)
                                            0.9995 -0.0025  0.0108  0.0271 -0.0105
   257. (0.00798) BD*( 1) C  12 - C  13  
                ( 50.11%)   0.7079* C  12 s( 35.04%)p 1.85( 64.91%)d 0.00(  0.05%)
                                            0.0000  0.5919  0.0094  0.2317 -0.0266
                                            0.6900  0.0067 -0.3429 -0.0325  0.0118
                                           -0.0043 -0.0123 -0.0116 -0.0066
                ( 49.89%)  -0.7063* C  13 s( 35.30%)p 1.83( 64.66%)d 0.00(  0.05%)
                                            0.0000  0.5941  0.0068 -0.2710 -0.0313
                                           -0.6890 -0.0098  0.3111 -0.0234  0.0081
                                           -0.0051 -0.0140 -0.0122 -0.0042
   258. (0.16306) BD*( 2) C  12 - C  13  
                ( 53.33%)   0.7303* C  12 s(  0.00%)p 1.00( 99.93%)d 0.00(  0.07%)
                                            0.0000  0.0001  0.0014  0.6101 -0.0020
                                           -0.5072  0.0018 -0.6081  0.0022  0.0039
                                           -0.0102 -0.0121  0.0205  0.0001
                ( 46.67%)  -0.6832* C  13 s(  0.00%)p 1.00( 99.94%)d 0.00(  0.06%)
                                            0.0000  0.0008  0.0014  0.6085 -0.0054
                                           -0.5122  0.0042 -0.6056  0.0051 -0.0119
                                            0.0082  0.0008 -0.0058 -0.0182
   259. (0.00651) BD*( 1) C  12 - H  23  
                ( 37.09%)   0.6090* C  12 s( 29.39%)p 2.40( 70.58%)d 0.00(  0.03%)
                                           -0.0003  0.5419 -0.0140 -0.6606  0.0086
                                           -0.4042  0.0050 -0.3255  0.0039  0.0109
                                            0.0094  0.0043  0.0053 -0.0043
                ( 62.91%)  -0.7932* H  23 s( 99.90%)p 0.00(  0.10%)
                                            0.9995 -0.0023  0.0249  0.0156  0.0126
   260. (0.00804) BD*( 1) C  13 - C  14  
                ( 49.79%)   0.7056* C  13 s( 35.41%)p 1.82( 64.54%)d 0.00(  0.04%)
                                           -0.0000 -0.5951 -0.0063 -0.6299 -0.0032
                                           -0.3991 -0.0320 -0.2962  0.0241 -0.0121
                                           -0.0124 -0.0073 -0.0084  0.0045
                ( 50.21%)  -0.7086* C  14 s( 35.01%)p 1.85( 64.94%)d 0.00(  0.05%)
                                           -0.0000 -0.5916 -0.0096  0.6387  0.0121
                                            0.3634 -0.0243  0.3279  0.0329 -0.0156
                                           -0.0108 -0.0061 -0.0065  0.0071
   261. (0.00650) BD*( 1) C  13 - H  24  
                ( 36.93%)   0.6077* C  13 s( 29.20%)p 2.42( 70.77%)d 0.00(  0.03%)
                                           -0.0003  0.5402 -0.0144 -0.3975  0.0054
                                            0.3194 -0.0039 -0.6690  0.0082 -0.0053
                                            0.0103 -0.0082  0.0012  0.0074
                ( 63.07%)  -0.7942* H  24 s( 99.90%)p 0.00(  0.10%)
                                            0.9995 -0.0038  0.0151 -0.0122  0.0255
   262. (0.00818) BD*( 1) C  14 - C  15  
                ( 50.75%)   0.7124* C  14 s( 35.44%)p 1.82( 64.51%)d 0.00(  0.05%)
                                           -0.0001 -0.5953 -0.0083 -0.3917 -0.0295
                                            0.2926 -0.0279 -0.6359 -0.0056  0.0057
                                           -0.0129  0.0135  0.0007 -0.0090
                ( 49.25%)  -0.7018* C  15 s( 35.83%)p 1.79( 64.13%)d 0.00(  0.04%)
                                            0.0000 -0.5984 -0.0136  0.3658 -0.0231
                                           -0.3165 -0.0336  0.6369  0.0056  0.0050
                                           -0.0153  0.0088 -0.0031 -0.0085
   263. (0.14997) BD*( 2) C  14 - C  15  
                ( 51.95%)   0.7207* C  14 s(  0.00%)p 1.00( 99.94%)d 0.00(  0.06%)
                                            0.0000  0.0016 -0.0020 -0.6037  0.0015
                                            0.5155 -0.0014  0.6076 -0.0021  0.0110
                                           -0.0096 -0.0035  0.0101  0.0160
                ( 48.05%)  -0.6932* C  15 s(  0.00%)p 1.00( 99.95%)d 0.00(  0.05%)
                                           -0.0000  0.0016 -0.0042 -0.6052  0.0001
                                            0.5163  0.0001  0.6055 -0.0017 -0.0058
                                           -0.0027 -0.0097  0.0129 -0.0135
   264. (0.00653) BD*( 1) C  14 - H  25  
                ( 37.05%)   0.6087* C  14 s( 29.45%)p 2.39( 70.52%)d 0.00(  0.03%)
                                            0.0003 -0.5425  0.0140 -0.2693  0.0028
                                           -0.7177  0.0094  0.3428 -0.0042 -0.0080
                                            0.0024  0.0104  0.0088  0.0040
                ( 62.95%)  -0.7934* H  25 s( 99.90%)p 0.00(  0.10%)
                                           -0.9995  0.0022  0.0105  0.0271 -0.0132
   265. (0.00735) BD*( 1) C  15 - H  26  
                ( 36.96%)   0.6080* C  15 s( 29.29%)p 2.41( 70.69%)d 0.00(  0.03%)
                                            0.0004 -0.5409  0.0157 -0.6655  0.0070
                                           -0.3983 -0.0073 -0.3240  0.0162 -0.0104
                                           -0.0101 -0.0044 -0.0058  0.0038
                ( 63.04%)  -0.7940* H  26 s( 99.90%)p 0.00(  0.10%)
                                           -0.9995  0.0029  0.0260  0.0154  0.0099


 NHO Directionality and "Bond Bending" (deviations from line of nuclear centers)

         [Thresholds for printing:  angular deviation  >  1.0 degree]
                                    hybrid p-character > 25.0%
                                    orbital occupancy  >  0.10e

                                Line of Centers        Hybrid 1              Hybrid 2
                                ---------------  -------------------   ------------------
                NBO               Theta   Phi    Theta   Phi    Dev    Theta   Phi    Dev
 ========================================================================================
     2. BD (   2) N   1 - C   2    90.0  190.4     0.0    0.0  90.0      0.0    0.0  90.0
     3. BD (   3) N   1 - C   2    90.0  190.4    90.0  280.3  89.9     90.0   99.8  89.3
     4. BD (   1) C   2 - C   3    90.0  188.9    90.0  190.4   1.5     90.0    7.9   1.0
     5. BD (   1) C   3 - C   4    34.5  139.5    33.0  138.7   1.5    143.3  320.0   2.2
     6. BD (   1) C   3 - C  10   145.5  139.5   147.0  138.7   1.5     36.5  320.0   2.0
     7. BD (   1) C   3 - H  16    90.0  262.3    90.0  263.4   1.1      --     --    --
     8. BD (   1) C   4 - C   5    65.7   70.0    67.5   68.2   2.5    116.6  252.2   3.0
     9. BD (   2) C   4 - C   5    65.7   70.0    53.9  319.8  90.7     52.8  319.6  89.8
    10. BD (   1) C   4 - C   9    66.8  211.0    68.6  212.8   2.5    115.7   28.8   3.2
    11. BD (   1) C   5 - C   6    37.4  141.3    37.4  134.4   4.2    142.2  327.9   4.0
    12. BD (   1) C   5 - H  17   112.3   30.8   111.8   31.8   1.0      --     --    --
    13. BD (   1) C   6 - C   7    67.1  211.0    63.8  207.5   4.5    109.6   34.3   4.5
    14. BD (   2) C   6 - C   7    67.1  211.0    52.5  319.6  89.8     52.7  320.0  89.8
    16. BD (   1) C   7 - C   8   114.0  250.0   110.7  246.7   4.6     62.6   73.6   4.6
    18. BD (   1) C   8 - C   9   142.6  321.4   142.4  314.6   4.1     37.7  148.4   4.3
    19. BD (   2) C   8 - C   9   142.6  321.4   127.4  140.4  90.0     52.9  320.4  90.3
    22. BD (   1) C  10 - C  11   113.2  211.0   111.4  212.9   2.5     64.4   28.8   3.2
    23. BD (   2) C  10 - C  11   113.2  211.0   126.0  319.8  90.4    127.1  320.1  89.9
    24. BD (   1) C  10 - C  15   114.3   70.0   112.4   68.3   2.5     63.4  252.2   3.0
    25. BD (   1) C  11 - C  12   142.6  141.4   142.3  148.4   4.3     37.6  314.6   4.1
    27. BD (   1) C  12 - C  13   114.0   70.0   117.3   73.6   4.6     69.3  246.6   4.6
    28. BD (   2) C  12 - C  13   114.0   70.0   127.5  320.3  89.8    127.3  319.9  89.8
    30. BD (   1) C  13 - C  14    67.1   31.0    70.4   34.3   4.5    116.2  207.5   4.5
    32. BD (   1) C  14 - C  15    37.4  321.3    37.8  327.8   4.0    142.7  134.4   4.2
    33. BD (   2) C  14 - C  15    37.4  321.3   127.4  319.5  90.0    127.2  319.5  90.2
    51. LP (   1) N   1             --     --     90.0   10.7   --       --     --    --
   239. BD*(   2) C   4 - C   5    65.7   70.0    53.9  319.8  90.7     52.8  319.6  89.8
   244. BD*(   2) C   6 - C   7    67.1  211.0    52.5  319.6  89.8     52.7  320.0  89.8
   249. BD*(   2) C   8 - C   9   142.6  321.4   127.4  140.4  90.0     52.9  320.4  90.3
   253. BD*(   2) C  10 - C  11   113.2  211.0   126.0  319.8  90.4    127.1  320.1  89.9
   258. BD*(   2) C  12 - C  13   114.0   70.0   127.5  320.3  89.8    127.3  319.9  89.8
   263. BD*(   2) C  14 - C  15    37.4  321.3   127.4  319.5  90.0    127.2  319.5  90.2


 Second Order Perturbation Theory Analysis of Fock Matrix in NBO Basis

     Threshold for printing:   0.25 kcal/mol
                                                                              E(2)  E(j)-E(i) F(i,j)
         Donor NBO (i)                     Acceptor NBO (j)                 kcal/mol   a.u.    a.u. 
 ===================================================================================================

 within unit  1
   1. BD (   1) N   1 - C   2        / 61. RY*(   1) C   2                    0.74    1.51    0.042
   1. BD (   1) N   1 - C   2        /234. BD*(   1) C   2 - C   3            2.98    1.46    0.084
   2. BD (   2) N   1 - C   2        /235. BD*(   1) C   3 - C   4            1.23    0.69    0.037
   2. BD (   2) N   1 - C   2        /236. BD*(   1) C   3 - C  10            1.23    0.69    0.037
   3. BD (   3) N   1 - C   2        /235. BD*(   1) C   3 - C   4            0.39    0.69    0.021
   3. BD (   3) N   1 - C   2        /236. BD*(   1) C   3 - C  10            0.39    0.69    0.021
   3. BD (   3) N   1 - C   2        /237. BD*(   1) C   3 - H  16            1.43    0.75    0.041
   4. BD (   1) C   2 - C   3        / 52. RY*(   1) N   1                    1.02    1.98    0.057
   4. BD (   1) C   2 - C   3        / 80. RY*(   2) C   4                    0.28    1.62    0.027
   4. BD (   1) C   2 - C   3        / 81. RY*(   3) C   4                    0.26    1.46    0.025
   4. BD (   1) C   2 - C   3        /134. RY*(   2) C  10                    0.28    1.62    0.027
   4. BD (   1) C   2 - C   3        /135. RY*(   3) C  10                    0.26    1.46    0.025
   4. BD (   1) C   2 - C   3        /231. BD*(   1) N   1 - C   2            3.51    1.57    0.094
   4. BD (   1) C   2 - C   3        /235. BD*(   1) C   3 - C   4            0.77    1.06    0.036
   4. BD (   1) C   2 - C   3        /236. BD*(   1) C   3 - C  10            0.77    1.06    0.036
   4. BD (   1) C   2 - C   3        /237. BD*(   1) C   3 - H  16            0.47    1.12    0.029
   4. BD (   1) C   2 - C   3        /240. BD*(   1) C   4 - C   9            1.13    1.24    0.047
   4. BD (   1) C   2 - C   3        /252. BD*(   1) C  10 - C  11            1.13    1.24    0.047
   4. BD (   1) C   2 - C   3        /253. BD*(   2) C  10 - C  11            0.29    0.70    0.020
   5. BD (   1) C   3 - C   4        / 62. RY*(   2) C   2                    0.66    1.41    0.039
   5. BD (   1) C   3 - C   4        / 88. RY*(   1) C   5                    0.61    1.81    0.042
   5. BD (   1) C   3 - C   4        /124. RY*(   1) C   9                    0.79    1.79    0.048
   5. BD (   1) C   3 - C   4        /135. RY*(   3) C  10                    0.69    1.41    0.040
   5. BD (   1) C   3 - C   4        /231. BD*(   1) N   1 - C   2            1.94    1.52    0.069
   5. BD (   1) C   3 - C   4        /232. BD*(   2) N   1 - C   2            1.17    0.76    0.038
   5. BD (   1) C   3 - C   4        /233. BD*(   3) N   1 - C   2            0.33    0.76    0.020
   5. BD (   1) C   3 - C   4        /234. BD*(   1) C   2 - C   3            0.85    1.08    0.038
   5. BD (   1) C   3 - C   4        /236. BD*(   1) C   3 - C  10            0.96    1.00    0.039
   5. BD (   1) C   3 - C   4        /237. BD*(   1) C   3 - H  16            0.44    1.06    0.027
   5. BD (   1) C   3 - C   4        /238. BD*(   1) C   4 - C   5            1.15    1.18    0.047
   5. BD (   1) C   3 - C   4        /240. BD*(   1) C   4 - C   9            1.07    1.18    0.045
   5. BD (   1) C   3 - C   4        /241. BD*(   1) C   5 - C   6            1.20    1.20    0.048
   5. BD (   1) C   3 - C   4        /248. BD*(   1) C   8 - C   9            1.19    1.20    0.048
   5. BD (   1) C   3 - C   4        /253. BD*(   2) C  10 - C  11            1.10    0.64    0.037
   5. BD (   1) C   3 - C   4        /254. BD*(   1) C  10 - C  15            0.28    1.18    0.023
   6. BD (   1) C   3 - C  10        / 62. RY*(   2) C   2                    0.66    1.41    0.039
   6. BD (   1) C   3 - C  10        / 81. RY*(   3) C   4                    0.69    1.41    0.040
   6. BD (   1) C   3 - C  10        /142. RY*(   1) C  11                    0.79    1.79    0.048
   6. BD (   1) C   3 - C  10        /178. RY*(   1) C  15                    0.61    1.81    0.042
   6. BD (   1) C   3 - C  10        /231. BD*(   1) N   1 - C   2            1.94    1.52    0.069
   6. BD (   1) C   3 - C  10        /232. BD*(   2) N   1 - C   2            1.17    0.76    0.038
   6. BD (   1) C   3 - C  10        /233. BD*(   3) N   1 - C   2            0.33    0.76    0.020
   6. BD (   1) C   3 - C  10        /234. BD*(   1) C   2 - C   3            0.85    1.08    0.038
   6. BD (   1) C   3 - C  10        /235. BD*(   1) C   3 - C   4            0.96    1.00    0.039
   6. BD (   1) C   3 - C  10        /237. BD*(   1) C   3 - H  16            0.44    1.06    0.028
   6. BD (   1) C   3 - C  10        /238. BD*(   1) C   4 - C   5            0.28    1.18    0.023
   6. BD (   1) C   3 - C  10        /239. BD*(   2) C   4 - C   5            1.16    0.65    0.038
   6. BD (   1) C   3 - C  10        /252. BD*(   1) C  10 - C  11            1.07    1.18    0.045
   6. BD (   1) C   3 - C  10        /254. BD*(   1) C  10 - C  15            1.15    1.18    0.047
   6. BD (   1) C   3 - C  10        /255. BD*(   1) C  11 - C  12            1.19    1.20    0.048
   6. BD (   1) C   3 - C  10        /262. BD*(   1) C  14 - C  15            1.20    1.20    0.048
   7. BD (   1) C   3 - H  16        / 63. RY*(   3) C   2                    0.33    1.38    0.027
   7. BD (   1) C   3 - H  16        / 64. RY*(   4) C   2                    0.43    1.42    0.031
   7. BD (   1) C   3 - H  16        /231. BD*(   1) N   1 - C   2            1.80    1.39    0.064
   7. BD (   1) C   3 - H  16        /233. BD*(   3) N   1 - C   2            3.24    0.63    0.057
   7. BD (   1) C   3 - H  16        /234. BD*(   1) C   2 - C   3            0.53    0.95    0.028
   7. BD (   1) C   3 - H  16        /235. BD*(   1) C   3 - C   4            0.33    0.87    0.021
   7. BD (   1) C   3 - H  16        /236. BD*(   1) C   3 - C  10            0.33    0.87    0.021
   7. BD (   1) C   3 - H  16        /238. BD*(   1) C   4 - C   5            1.79    1.05    0.055
   7. BD (   1) C   3 - H  16        /239. BD*(   2) C   4 - C   5            0.36    0.52    0.019
   7. BD (   1) C   3 - H  16        /253. BD*(   2) C  10 - C  11            0.29    0.51    0.017
   7. BD (   1) C   3 - H  16        /254. BD*(   1) C  10 - C  15            1.79    1.05    0.055
   8. BD (   1) C   4 - C   5        / 70. RY*(   1) C   3                    0.59    1.73    0.041
   8. BD (   1) C   4 - C   5        / 97. RY*(   1) C   6                    0.60    1.88    0.043
   8. BD (   1) C   4 - C   5        / 98. RY*(   2) C   6                    0.64    1.38    0.038
   8. BD (   1) C   4 - C   5        /124. RY*(   1) C   9                    0.37    1.87    0.033
   8. BD (   1) C   4 - C   5        /235. BD*(   1) C   3 - C   4            1.18    1.08    0.045
   8. BD (   1) C   4 - C   5        /237. BD*(   1) C   3 - H  16            0.37    1.14    0.026
   8. BD (   1) C   4 - C   5        /240. BD*(   1) C   4 - C   9            2.01    1.26    0.064
   8. BD (   1) C   4 - C   5        /241. BD*(   1) C   5 - C   6            1.52    1.28    0.056
   8. BD (   1) C   4 - C   5        /242. BD*(   1) C   5 - H  17            0.66    1.18    0.035
   8. BD (   1) C   4 - C   5        /245. BD*(   1) C   6 - H  18            1.01    1.20    0.044
   8. BD (   1) C   4 - C   5        /251. BD*(   1) C   9 - H  21            1.20    1.17    0.047
   9. BD (   2) C   4 - C   5        /101. RY*(   5) C   6                    0.75    1.55    0.047
   9. BD (   2) C   4 - C   5        /126. RY*(   3) C   9                    1.20    1.10    0.050
   9. BD (   2) C   4 - C   5        /234. BD*(   1) C   2 - C   3            0.39    0.72    0.023
   9. BD (   2) C   4 - C   5        /236. BD*(   1) C   3 - C  10            1.43    0.65    0.041
   9. BD (   2) C   4 - C   5        /237. BD*(   1) C   3 - H  16            0.43    0.71    0.024
   9. BD (   2) C   4 - C   5        /244. BD*(   2) C   6 - C   7            9.85    0.30    0.069
   9. BD (   2) C   4 - C   5        /249. BD*(   2) C   8 - C   9            9.89    0.30    0.069
   9. BD (   2) C   4 - C   5        /253. BD*(   2) C  10 - C  11            0.47    0.29    0.015
  10. BD (   1) C   4 - C   9        / 70. RY*(   1) C   3                    0.73    1.73    0.045
  10. BD (   1) C   4 - C   9        / 88. RY*(   1) C   5                    0.34    1.88    0.032
  10. BD (   1) C   4 - C   9        /115. RY*(   1) C   8                    0.59    1.88    0.042
  10. BD (   1) C   4 - C   9        /116. RY*(   2) C   8                    0.64    1.38    0.038
  10. BD (   1) C   4 - C   9        /234. BD*(   1) C   2 - C   3            0.51    1.15    0.031
  10. BD (   1) C   4 - C   9        /235. BD*(   1) C   3 - C   4            1.24    1.08    0.046
  10. BD (   1) C   4 - C   9        /238. BD*(   1) C   4 - C   5            1.95    1.26    0.062
  10. BD (   1) C   4 - C   9        /242. BD*(   1) C   5 - H  17            1.21    1.18    0.048
  10. BD (   1) C   4 - C   9        /248. BD*(   1) C   8 - C   9            1.49    1.28    0.055
  10. BD (   1) C   4 - C   9        /250. BD*(   1) C   8 - H  20            1.01    1.19    0.044
  10. BD (   1) C   4 - C   9        /251. BD*(   1) C   9 - H  21            0.65    1.17    0.035
  11. BD (   1) C   5 - C   6        / 79. RY*(   1) C   4                    0.58    1.81    0.041
  11. BD (   1) C   5 - C   6        / 80. RY*(   2) C   4                    0.60    1.63    0.039
  11. BD (   1) C   5 - C   6        /106. RY*(   1) C   7                    0.43    1.89    0.036
  11. BD (   1) C   5 - C   6        /107. RY*(   2) C   7                    0.59    1.36    0.036
  11. BD (   1) C   5 - C   6        /235. BD*(   1) C   3 - C   4            2.04    1.06    0.059
  11. BD (   1) C   5 - C   6        /238. BD*(   1) C   4 - C   5            1.73    1.24    0.059
  11. BD (   1) C   5 - C   6        /242. BD*(   1) C   5 - H  17            0.76    1.16    0.038
  11. BD (   1) C   5 - C   6        /243. BD*(   1) C   6 - C   7            1.25    1.25    0.050
  11. BD (   1) C   5 - C   6        /245. BD*(   1) C   6 - H  18            0.64    1.18    0.035
  11. BD (   1) C   5 - C   6        /247. BD*(   1) C   7 - H  19            1.13    1.17    0.046
  12. BD (   1) C   5 - H  17        / 79. RY*(   1) C   4                    0.43    1.63    0.034
  12. BD (   1) C   5 - H  17        / 97. RY*(   1) C   6                    0.37    1.69    0.032
  12. BD (   1) C   5 - H  17        /238. BD*(   1) C   4 - C   5            0.49    1.06    0.029
  12. BD (   1) C   5 - H  17        /240. BD*(   1) C   4 - C   9            2.31    1.06    0.062
  12. BD (   1) C   5 - H  17        /241. BD*(   1) C   5 - C   6            0.54    1.08    0.031
  12. BD (   1) C   5 - H  17        /243. BD*(   1) C   6 - C   7            1.84    1.07    0.056
  13. BD (   1) C   6 - C   7        / 88. RY*(   1) C   5                    0.36    1.87    0.033
  13. BD (   1) C   6 - C   7        / 89. RY*(   2) C   5                    0.68    1.44    0.040
  13. BD (   1) C   6 - C   7        /115. RY*(   1) C   8                    0.42    1.87    0.036
  13. BD (   1) C   6 - C   7        /116. RY*(   2) C   8                    0.73    1.36    0.040
  13. BD (   1) C   6 - C   7        /241. BD*(   1) C   5 - C   6            1.30    1.27    0.051
  13. BD (   1) C   6 - C   7        /242. BD*(   1) C   5 - H  17            1.22    1.17    0.048
  13. BD (   1) C   6 - C   7        /245. BD*(   1) C   6 - H  18            0.61    1.18    0.034
  13. BD (   1) C   6 - C   7        /246. BD*(   1) C   7 - C   8            1.10    1.26    0.047
  13. BD (   1) C   6 - C   7        /247. BD*(   1) C   7 - H  19            0.52    1.18    0.031
  13. BD (   1) C   6 - C   7        /250. BD*(   1) C   8 - H  20            1.27    1.18    0.049
  14. BD (   2) C   6 - C   7        / 92. RY*(   5) C   5                    0.52    1.88    0.043
  14. BD (   2) C   6 - C   7        /101. RY*(   5) C   6                    0.26    1.54    0.028
  14. BD (   2) C   6 - C   7        /119. RY*(   5) C   8                    0.82    1.59    0.050
  14. BD (   2) C   6 - C   7        /239. BD*(   2) C   4 - C   5           10.19    0.28    0.068
  14. BD (   2) C   6 - C   7        /249. BD*(   2) C   8 - C   9           11.58    0.29    0.074
  15. BD (   1) C   6 - H  18        / 88. RY*(   1) C   5                    0.29    1.68    0.028
  15. BD (   1) C   6 - H  18        /106. RY*(   1) C   7                    0.31    1.70    0.029
  15. BD (   1) C   6 - H  18        /238. BD*(   1) C   4 - C   5            2.11    1.05    0.059
  15. BD (   1) C   6 - H  18        /241. BD*(   1) C   5 - C   6            0.48    1.07    0.029
  15. BD (   1) C   6 - H  18        /243. BD*(   1) C   6 - C   7            0.36    1.06    0.025
  15. BD (   1) C   6 - H  18        /246. BD*(   1) C   7 - C   8            1.85    1.06    0.056
  16. BD (   1) C   7 - C   8        / 97. RY*(   1) C   6                    0.43    1.87    0.036
  16. BD (   1) C   7 - C   8        / 98. RY*(   2) C   6                    0.73    1.37    0.040
  16. BD (   1) C   7 - C   8        /124. RY*(   1) C   9                    0.32    1.86    0.031
  16. BD (   1) C   7 - C   8        /125. RY*(   2) C   9                    0.76    1.43    0.042
  16. BD (   1) C   7 - C   8        /243. BD*(   1) C   6 - C   7            1.10    1.26    0.047
  16. BD (   1) C   7 - C   8        /245. BD*(   1) C   6 - H  18            1.26    1.19    0.049
  16. BD (   1) C   7 - C   8        /247. BD*(   1) C   7 - H  19            0.51    1.18    0.031
  16. BD (   1) C   7 - C   8        /248. BD*(   1) C   8 - C   9            1.30    1.27    0.051
  16. BD (   1) C   7 - C   8        /250. BD*(   1) C   8 - H  20            0.60    1.18    0.034
  16. BD (   1) C   7 - C   8        /251. BD*(   1) C   9 - H  21            1.26    1.16    0.048
  17. BD (   1) C   7 - H  19        / 97. RY*(   1) C   6                    0.35    1.69    0.031
  17. BD (   1) C   7 - H  19        /115. RY*(   1) C   8                    0.35    1.69    0.031
  17. BD (   1) C   7 - H  19        /241. BD*(   1) C   5 - C   6            1.99    1.08    0.059
  17. BD (   1) C   7 - H  19        /243. BD*(   1) C   6 - C   7            0.32    1.08    0.023
  17. BD (   1) C   7 - H  19        /246. BD*(   1) C   7 - C   8            0.30    1.07    0.023
  17. BD (   1) C   7 - H  19        /248. BD*(   1) C   8 - C   9            1.99    1.08    0.059
  18. BD (   1) C   8 - C   9        / 79. RY*(   1) C   4                    0.52    1.81    0.039
  18. BD (   1) C   8 - C   9        / 80. RY*(   2) C   4                    0.50    1.63    0.036
  18. BD (   1) C   8 - C   9        /106. RY*(   1) C   7                    0.44    1.89    0.037
  18. BD (   1) C   8 - C   9        /107. RY*(   2) C   7                    0.58    1.36    0.036
  18. BD (   1) C   8 - C   9        /235. BD*(   1) C   3 - C   4            1.94    1.06    0.057
  18. BD (   1) C   8 - C   9        /240. BD*(   1) C   4 - C   9            1.73    1.24    0.059
  18. BD (   1) C   8 - C   9        /246. BD*(   1) C   7 - C   8            1.24    1.25    0.050
  18. BD (   1) C   8 - C   9        /247. BD*(   1) C   7 - H  19            1.14    1.17    0.046
  18. BD (   1) C   8 - C   9        /250. BD*(   1) C   8 - H  20            0.64    1.18    0.035
  18. BD (   1) C   8 - C   9        /251. BD*(   1) C   9 - H  21            0.73    1.16    0.037
  19. BD (   2) C   8 - C   9        / 83. RY*(   5) C   4                    0.26    2.18    0.033
  19. BD (   2) C   8 - C   9        /110. RY*(   5) C   7                    0.82    0.89    0.038
  19. BD (   2) C   8 - C   9        /119. RY*(   5) C   8                    0.27    1.58    0.029
  19. BD (   2) C   8 - C   9        /126. RY*(   3) C   9                    0.32    1.08    0.026
  19. BD (   2) C   8 - C   9        /239. BD*(   2) C   4 - C   5           11.33    0.27    0.070
  19. BD (   2) C   8 - C   9        /244. BD*(   2) C   6 - C   7            9.20    0.28    0.065
  20. BD (   1) C   8 - H  20        /106. RY*(   1) C   7                    0.32    1.71    0.030
  20. BD (   1) C   8 - H  20        /124. RY*(   1) C   9                    0.29    1.66    0.028
  20. BD (   1) C   8 - H  20        /240. BD*(   1) C   4 - C   9            2.10    1.05    0.059
  20. BD (   1) C   8 - H  20        /243. BD*(   1) C   6 - C   7            1.84    1.07    0.056
  20. BD (   1) C   8 - H  20        /246. BD*(   1) C   7 - C   8            0.35    1.07    0.024
  20. BD (   1) C   8 - H  20        /248. BD*(   1) C   8 - C   9            0.46    1.07    0.028
  21. BD (   1) C   9 - H  21        / 79. RY*(   1) C   4                    0.45    1.63    0.034
  21. BD (   1) C   9 - H  21        /115. RY*(   1) C   8                    0.36    1.69    0.031
  21. BD (   1) C   9 - H  21        /238. BD*(   1) C   4 - C   5            2.26    1.06    0.062
  21. BD (   1) C   9 - H  21        /240. BD*(   1) C   4 - C   9            0.48    1.06    0.028
  21. BD (   1) C   9 - H  21        /246. BD*(   1) C   7 - C   8            1.81    1.08    0.056
  21. BD (   1) C   9 - H  21        /248. BD*(   1) C   8 - C   9            0.52    1.08    0.030
  22. BD (   1) C  10 - C  11        / 70. RY*(   1) C   3                    0.73    1.73    0.045
  22. BD (   1) C  10 - C  11        /151. RY*(   1) C  12                    0.59    1.88    0.042
  22. BD (   1) C  10 - C  11        /152. RY*(   2) C  12                    0.64    1.38    0.038
  22. BD (   1) C  10 - C  11        /178. RY*(   1) C  15                    0.34    1.88    0.032
  22. BD (   1) C  10 - C  11        /234. BD*(   1) C   2 - C   3            0.51    1.15    0.031
  22. BD (   1) C  10 - C  11        /236. BD*(   1) C   3 - C  10            1.24    1.08    0.046
  22. BD (   1) C  10 - C  11        /254. BD*(   1) C  10 - C  15            1.95    1.26    0.062
  22. BD (   1) C  10 - C  11        /255. BD*(   1) C  11 - C  12            1.49    1.28    0.055
  22. BD (   1) C  10 - C  11        /256. BD*(   1) C  11 - H  22            0.65    1.17    0.035
  22. BD (   1) C  10 - C  11        /259. BD*(   1) C  12 - H  23            1.01    1.19    0.044
  22. BD (   1) C  10 - C  11        /265. BD*(   1) C  15 - H  26            1.21    1.18    0.048
  23. BD (   2) C  10 - C  11        /155. RY*(   5) C  12                    0.81    1.46    0.047
  23. BD (   2) C  10 - C  11        /180. RY*(   3) C  15                    1.07    1.14    0.048
  23. BD (   2) C  10 - C  11        /234. BD*(   1) C   2 - C   3            0.63    0.72    0.029
  23. BD (   2) C  10 - C  11        /235. BD*(   1) C   3 - C   4            1.56    0.65    0.043
  23. BD (   2) C  10 - C  11        /239. BD*(   2) C   4 - C   5            0.45    0.29    0.015
  23. BD (   2) C  10 - C  11        /258. BD*(   2) C  12 - C  13            9.73    0.30    0.069
  23. BD (   2) C  10 - C  11        /263. BD*(   2) C  14 - C  15            9.60    0.31    0.069
  24. BD (   1) C  10 - C  15        / 70. RY*(   1) C   3                    0.59    1.73    0.041
  24. BD (   1) C  10 - C  15        /142. RY*(   1) C  11                    0.37    1.87    0.033
  24. BD (   1) C  10 - C  15        /169. RY*(   1) C  14                    0.60    1.88    0.043
  24. BD (   1) C  10 - C  15        /170. RY*(   2) C  14                    0.64    1.38    0.038
  24. BD (   1) C  10 - C  15        /236. BD*(   1) C   3 - C  10            1.18    1.08    0.045
  24. BD (   1) C  10 - C  15        /237. BD*(   1) C   3 - H  16            0.37    1.14    0.026
  24. BD (   1) C  10 - C  15        /252. BD*(   1) C  10 - C  11            2.01    1.26    0.064
  24. BD (   1) C  10 - C  15        /256. BD*(   1) C  11 - H  22            1.20    1.17    0.047
  24. BD (   1) C  10 - C  15        /262. BD*(   1) C  14 - C  15            1.52    1.28    0.056
  24. BD (   1) C  10 - C  15        /264. BD*(   1) C  14 - H  25            1.01    1.20    0.044
  24. BD (   1) C  10 - C  15        /265. BD*(   1) C  15 - H  26            0.66    1.18    0.035
  25. BD (   1) C  11 - C  12        /133. RY*(   1) C  10                    0.52    1.81    0.039
  25. BD (   1) C  11 - C  12        /134. RY*(   2) C  10                    0.50    1.63    0.036
  25. BD (   1) C  11 - C  12        /160. RY*(   1) C  13                    0.44    1.89    0.037
  25. BD (   1) C  11 - C  12        /161. RY*(   2) C  13                    0.58    1.36    0.036
  25. BD (   1) C  11 - C  12        /236. BD*(   1) C   3 - C  10            1.94    1.06    0.057
  25. BD (   1) C  11 - C  12        /252. BD*(   1) C  10 - C  11            1.73    1.24    0.059
  25. BD (   1) C  11 - C  12        /256. BD*(   1) C  11 - H  22            0.73    1.16    0.037
  25. BD (   1) C  11 - C  12        /257. BD*(   1) C  12 - C  13            1.24    1.25    0.050
  25. BD (   1) C  11 - C  12        /259. BD*(   1) C  12 - H  23            0.64    1.18    0.035
  25. BD (   1) C  11 - C  12        /261. BD*(   1) C  13 - H  24            1.14    1.17    0.046
  26. BD (   1) C  11 - H  22        /133. RY*(   1) C  10                    0.45    1.63    0.034
  26. BD (   1) C  11 - H  22        /151. RY*(   1) C  12                    0.36    1.69    0.031
  26. BD (   1) C  11 - H  22        /252. BD*(   1) C  10 - C  11            0.48    1.06    0.028
  26. BD (   1) C  11 - H  22        /254. BD*(   1) C  10 - C  15            2.26    1.06    0.062
  26. BD (   1) C  11 - H  22        /255. BD*(   1) C  11 - C  12            0.52    1.08    0.030
  26. BD (   1) C  11 - H  22        /257. BD*(   1) C  12 - C  13            1.81    1.08    0.056
  27. BD (   1) C  12 - C  13        /142. RY*(   1) C  11                    0.32    1.86    0.031
  27. BD (   1) C  12 - C  13        /143. RY*(   2) C  11                    0.76    1.43    0.042
  27. BD (   1) C  12 - C  13        /169. RY*(   1) C  14                    0.43    1.87    0.036
  27. BD (   1) C  12 - C  13        /170. RY*(   2) C  14                    0.73    1.37    0.040
  27. BD (   1) C  12 - C  13        /255. BD*(   1) C  11 - C  12            1.30    1.27    0.051
  27. BD (   1) C  12 - C  13        /256. BD*(   1) C  11 - H  22            1.26    1.16    0.048
  27. BD (   1) C  12 - C  13        /259. BD*(   1) C  12 - H  23            0.60    1.18    0.034
  27. BD (   1) C  12 - C  13        /260. BD*(   1) C  13 - C  14            1.10    1.26    0.047
  27. BD (   1) C  12 - C  13        /261. BD*(   1) C  13 - H  24            0.51    1.18    0.031
  27. BD (   1) C  12 - C  13        /264. BD*(   1) C  14 - H  25            1.26    1.19    0.049
  28. BD (   2) C  12 - C  13        /146. RY*(   5) C  11                    0.50    1.92    0.043
  28. BD (   2) C  12 - C  13        /155. RY*(   5) C  12                    0.26    1.45    0.027
  28. BD (   2) C  12 - C  13        /164. RY*(   5) C  13                    0.25    1.01    0.022
  28. BD (   2) C  12 - C  13        /173. RY*(   5) C  14                    0.74    1.68    0.049
  28. BD (   2) C  12 - C  13        /253. BD*(   2) C  10 - C  11           10.20    0.28    0.068
  28. BD (   2) C  12 - C  13        /263. BD*(   2) C  14 - C  15           11.30    0.30    0.074
  29. BD (   1) C  12 - H  23        /142. RY*(   1) C  11                    0.29    1.66    0.028
  29. BD (   1) C  12 - H  23        /160. RY*(   1) C  13                    0.32    1.71    0.030
  29. BD (   1) C  12 - H  23        /252. BD*(   1) C  10 - C  11            2.10    1.05    0.059
  29. BD (   1) C  12 - H  23        /255. BD*(   1) C  11 - C  12            0.46    1.07    0.028
  29. BD (   1) C  12 - H  23        /257. BD*(   1) C  12 - C  13            0.35    1.07    0.024
  29. BD (   1) C  12 - H  23        /260. BD*(   1) C  13 - C  14            1.84    1.07    0.056
  30. BD (   1) C  13 - C  14        /151. RY*(   1) C  12                    0.42    1.87    0.036
  30. BD (   1) C  13 - C  14        /152. RY*(   2) C  12                    0.73    1.36    0.040
  30. BD (   1) C  13 - C  14        /178. RY*(   1) C  15                    0.36    1.87    0.033
  30. BD (   1) C  13 - C  14        /179. RY*(   2) C  15                    0.68    1.44    0.040
  30. BD (   1) C  13 - C  14        /257. BD*(   1) C  12 - C  13            1.10    1.26    0.047
  30. BD (   1) C  13 - C  14        /259. BD*(   1) C  12 - H  23            1.27    1.18    0.049
  30. BD (   1) C  13 - C  14        /261. BD*(   1) C  13 - H  24            0.52    1.18    0.031
  30. BD (   1) C  13 - C  14        /262. BD*(   1) C  14 - C  15            1.30    1.27    0.051
  30. BD (   1) C  13 - C  14        /264. BD*(   1) C  14 - H  25            0.61    1.18    0.034
  30. BD (   1) C  13 - C  14        /265. BD*(   1) C  15 - H  26            1.22    1.17    0.048
  31. BD (   1) C  13 - H  24        /151. RY*(   1) C  12                    0.35    1.69    0.031
  31. BD (   1) C  13 - H  24        /169. RY*(   1) C  14                    0.35    1.69    0.031
  31. BD (   1) C  13 - H  24        /255. BD*(   1) C  11 - C  12            1.99    1.08    0.059
  31. BD (   1) C  13 - H  24        /257. BD*(   1) C  12 - C  13            0.30    1.07    0.023
  31. BD (   1) C  13 - H  24        /260. BD*(   1) C  13 - C  14            0.32    1.08    0.023
  31. BD (   1) C  13 - H  24        /262. BD*(   1) C  14 - C  15            1.99    1.08    0.059
  32. BD (   1) C  14 - C  15        /133. RY*(   1) C  10                    0.58    1.81    0.041
  32. BD (   1) C  14 - C  15        /134. RY*(   2) C  10                    0.60    1.63    0.040
  32. BD (   1) C  14 - C  15        /160. RY*(   1) C  13                    0.43    1.89    0.036
  32. BD (   1) C  14 - C  15        /161. RY*(   2) C  13                    0.59    1.36    0.036
  32. BD (   1) C  14 - C  15        /236. BD*(   1) C   3 - C  10            2.04    1.06    0.059
  32. BD (   1) C  14 - C  15        /254. BD*(   1) C  10 - C  15            1.73    1.24    0.059
  32. BD (   1) C  14 - C  15        /260. BD*(   1) C  13 - C  14            1.25    1.25    0.050
  32. BD (   1) C  14 - C  15        /261. BD*(   1) C  13 - H  24            1.13    1.17    0.046
  32. BD (   1) C  14 - C  15        /264. BD*(   1) C  14 - H  25            0.64    1.18    0.035
  32. BD (   1) C  14 - C  15        /265. BD*(   1) C  15 - H  26            0.76    1.16    0.038
  33. BD (   2) C  14 - C  15        /137. RY*(   5) C  10                    0.25    2.18    0.033
  33. BD (   2) C  14 - C  15        /164. RY*(   5) C  13                    0.95    1.00    0.043
  33. BD (   2) C  14 - C  15        /173. RY*(   5) C  14                    0.26    1.67    0.029
  33. BD (   2) C  14 - C  15        /180. RY*(   3) C  15                    0.31    1.12    0.026
  33. BD (   2) C  14 - C  15        /253. BD*(   2) C  10 - C  11           11.65    0.27    0.071
  33. BD (   2) C  14 - C  15        /258. BD*(   2) C  12 - C  13            9.33    0.28    0.065
  34. BD (   1) C  14 - H  25        /160. RY*(   1) C  13                    0.31    1.70    0.029
  34. BD (   1) C  14 - H  25        /178. RY*(   1) C  15                    0.29    1.68    0.028
  34. BD (   1) C  14 - H  25        /254. BD*(   1) C  10 - C  15            2.11    1.05    0.059
  34. BD (   1) C  14 - H  25        /257. BD*(   1) C  12 - C  13            1.85    1.06    0.056
  34. BD (   1) C  14 - H  25        /260. BD*(   1) C  13 - C  14            0.36    1.06    0.025
  34. BD (   1) C  14 - H  25        /262. BD*(   1) C  14 - C  15            0.48    1.07    0.029
  35. BD (   1) C  15 - H  26        /133. RY*(   1) C  10                    0.43    1.63    0.034
  35. BD (   1) C  15 - H  26        /169. RY*(   1) C  14                    0.37    1.69    0.032
  35. BD (   1) C  15 - H  26        /252. BD*(   1) C  10 - C  11            2.31    1.06    0.062
  35. BD (   1) C  15 - H  26        /254. BD*(   1) C  10 - C  15            0.49    1.06    0.029
  35. BD (   1) C  15 - H  26        /260. BD*(   1) C  13 - C  14            1.84    1.07    0.056
  35. BD (   1) C  15 - H  26        /262. BD*(   1) C  14 - C  15            0.54    1.08    0.031
  36. CR (   1) N   1                / 61. RY*(   1) C   2                    3.75   14.56    0.296
  36. CR (   1) N   1                /234. BD*(   1) C   2 - C   3            2.10   14.51    0.222
  37. CR (   1) C   2                / 53. RY*(   2) N   1                    0.51   11.14    0.095
  37. CR (   1) C   2                / 71. RY*(   2) C   3                    0.31   11.25    0.075
  37. CR (   1) C   2                /231. BD*(   1) N   1 - C   2            0.42   10.96    0.086
  38. CR (   1) C   3                / 61. RY*(   1) C   2                    0.41   10.61    0.084
  38. CR (   1) C   3                / 82. RY*(   4) C   4                    0.25   10.91    0.066
  38. CR (   1) C   3                /136. RY*(   4) C  10                    0.25   10.90    0.066
  38. CR (   1) C   3                /187. RY*(   1) H  16                    0.35   10.52    0.077
  38. CR (   1) C   3                /231. BD*(   1) N   1 - C   2            1.54   11.00    0.165
  38. CR (   1) C   3                /238. BD*(   1) C   4 - C   5            0.39   10.67    0.082
  38. CR (   1) C   3                /240. BD*(   1) C   4 - C   9            0.31   10.67    0.074
  38. CR (   1) C   3                /252. BD*(   1) C  10 - C  11            0.32   10.67    0.074
  38. CR (   1) C   3                /254. BD*(   1) C  10 - C  15            0.39   10.67    0.082
  39. CR (   1) C   4                / 72. RY*(   3) C   3                    0.36   10.88    0.079
  39. CR (   1) C   4                / 89. RY*(   2) C   5                    0.87   10.85    0.123
  39. CR (   1) C   4                /125. RY*(   2) C   9                    0.90   10.84    0.125
  39. CR (   1) C   4                /241. BD*(   1) C   5 - C   6            0.41   10.68    0.084
  39. CR (   1) C   4                /242. BD*(   1) C   5 - H  17            0.30   10.58    0.071
  39. CR (   1) C   4                /248. BD*(   1) C   8 - C   9            0.41   10.68    0.084
  39. CR (   1) C   4                /251. BD*(   1) C   9 - H  21            0.30   10.57    0.072
  40. CR (   1) C   5                / 79. RY*(   1) C   4                    0.30   11.20    0.073
  40. CR (   1) C   5                / 80. RY*(   2) C   4                    0.88   11.01    0.124
  40. CR (   1) C   5                / 98. RY*(   2) C   6                    0.75   10.75    0.113
  40. CR (   1) C   5                / 99. RY*(   3) C   6                    0.26   10.79    0.066
  40. CR (   1) C   5                /191. RY*(   1) H  17                    0.41   10.49    0.083
  40. CR (   1) C   5                /235. BD*(   1) C   3 - C   4            0.57   10.44    0.098
  40. CR (   1) C   5                /240. BD*(   1) C   4 - C   9            0.56   10.62    0.098
  40. CR (   1) C   5                /243. BD*(   1) C   6 - C   7            0.46   10.64    0.089
  40. CR (   1) C   5                /245. BD*(   1) C   6 - H  18            0.28   10.56    0.069
  41. CR (   1) C   6                / 89. RY*(   2) C   5                    0.27   10.82    0.068
  41. CR (   1) C   6                / 91. RY*(   4) C   5                    0.51   10.74    0.094
  41. CR (   1) C   6                /107. RY*(   2) C   7                    0.69   10.74    0.109
  41. CR (   1) C   6                /195. RY*(   1) H  18                    0.39   10.45    0.081
  41. CR (   1) C   6                /238. BD*(   1) C   4 - C   5            0.55   10.62    0.097
  41. CR (   1) C   6                /242. BD*(   1) C   5 - H  17            0.33   10.55    0.075
  41. CR (   1) C   6                /246. BD*(   1) C   7 - C   8            0.43   10.64    0.086
  41. CR (   1) C   6                /247. BD*(   1) C   7 - H  19            0.29   10.55    0.070
  42. CR (   1) C   7                / 98. RY*(   2) C   6                    0.72   10.76    0.111
  42. CR (   1) C   7                / 99. RY*(   3) C   6                    0.26   10.80    0.067
  42. CR (   1) C   7                /116. RY*(   2) C   8                    0.72   10.76    0.111
  42. CR (   1) C   7                /117. RY*(   3) C   8                    0.26   10.78    0.067
  42. CR (   1) C   7                /199. RY*(   1) H  19                    0.40   10.45    0.082
  42. CR (   1) C   7                /241. BD*(   1) C   5 - C   6            0.45   10.66    0.088
  42. CR (   1) C   7                /245. BD*(   1) C   6 - H  18            0.30   10.58    0.071
  42. CR (   1) C   7                /248. BD*(   1) C   8 - C   9            0.45   10.66    0.088
  42. CR (   1) C   7                /250. BD*(   1) C   8 - H  20            0.30   10.57    0.071
  43. CR (   1) C   8                /107. RY*(   2) C   7                    0.71   10.74    0.110
  43. CR (   1) C   8                /125. RY*(   2) C   9                    0.31   10.81    0.073
  43. CR (   1) C   8                /127. RY*(   4) C   9                    0.47   10.72    0.090
  43. CR (   1) C   8                /203. RY*(   1) H  20                    0.39   10.45    0.081
  43. CR (   1) C   8                /240. BD*(   1) C   4 - C   9            0.55   10.63    0.097
  43. CR (   1) C   8                /243. BD*(   1) C   6 - C   7            0.43   10.64    0.085
  43. CR (   1) C   8                /247. BD*(   1) C   7 - H  19            0.29   10.56    0.069
  43. CR (   1) C   8                /251. BD*(   1) C   9 - H  21            0.34   10.54    0.076
  44. CR (   1) C   9                / 79. RY*(   1) C   4                    0.36   11.20    0.080
  44. CR (   1) C   9                / 80. RY*(   2) C   4                    0.56   11.01    0.099
  44. CR (   1) C   9                /116. RY*(   2) C   8                    0.74   10.74    0.113
  44. CR (   1) C   9                /117. RY*(   3) C   8                    0.26   10.77    0.067
  44. CR (   1) C   9                /207. RY*(   1) H  21                    0.38   10.48    0.079
  44. CR (   1) C   9                /235. BD*(   1) C   3 - C   4            0.57   10.45    0.098
  44. CR (   1) C   9                /238. BD*(   1) C   4 - C   5            0.57   10.63    0.099
  44. CR (   1) C   9                /246. BD*(   1) C   7 - C   8            0.45   10.64    0.088
  44. CR (   1) C   9                /250. BD*(   1) C   8 - H  20            0.29   10.56    0.070
  45. CR (   1) C  10                / 72. RY*(   3) C   3                    0.36   10.88    0.079
  45. CR (   1) C  10                /143. RY*(   2) C  11                    0.90   10.84    0.125
  45. CR (   1) C  10                /179. RY*(   2) C  15                    0.87   10.85    0.123
  45. CR (   1) C  10                /255. BD*(   1) C  11 - C  12            0.41   10.68    0.084
  45. CR (   1) C  10                /256. BD*(   1) C  11 - H  22            0.30   10.57    0.072
  45. CR (   1) C  10                /262. BD*(   1) C  14 - C  15            0.41   10.68    0.084
  45. CR (   1) C  10                /265. BD*(   1) C  15 - H  26            0.30   10.58    0.071
  46. CR (   1) C  11                /133. RY*(   1) C  10                    0.36   11.20    0.080
  46. CR (   1) C  11                /134. RY*(   2) C  10                    0.56   11.01    0.099
  46. CR (   1) C  11                /152. RY*(   2) C  12                    0.74   10.74    0.113
  46. CR (   1) C  11                /153. RY*(   3) C  12                    0.26   10.77    0.067
  46. CR (   1) C  11                /211. RY*(   1) H  22                    0.38   10.48    0.079
  46. CR (   1) C  11                /236. BD*(   1) C   3 - C  10            0.57   10.45    0.098
  46. CR (   1) C  11                /254. BD*(   1) C  10 - C  15            0.57   10.63    0.099
  46. CR (   1) C  11                /257. BD*(   1) C  12 - C  13            0.45   10.64    0.088
  46. CR (   1) C  11                /259. BD*(   1) C  12 - H  23            0.29   10.56    0.070
  47. CR (   1) C  12                /143. RY*(   2) C  11                    0.30   10.81    0.072
  47. CR (   1) C  12                /145. RY*(   4) C  11                    0.49   10.72    0.091
  47. CR (   1) C  12                /161. RY*(   2) C  13                    0.71   10.74    0.110
  47. CR (   1) C  12                /215. RY*(   1) H  23                    0.39   10.45    0.081
  47. CR (   1) C  12                /252. BD*(   1) C  10 - C  11            0.55   10.63    0.097
  47. CR (   1) C  12                /256. BD*(   1) C  11 - H  22            0.34   10.54    0.076
  47. CR (   1) C  12                /260. BD*(   1) C  13 - C  14            0.43   10.64    0.085
  47. CR (   1) C  12                /261. BD*(   1) C  13 - H  24            0.29   10.56    0.069
  48. CR (   1) C  13                /152. RY*(   2) C  12                    0.72   10.76    0.111
  48. CR (   1) C  13                /153. RY*(   3) C  12                    0.26   10.78    0.067
  48. CR (   1) C  13                /170. RY*(   2) C  14                    0.72   10.76    0.111
  48. CR (   1) C  13                /171. RY*(   3) C  14                    0.26   10.80    0.067
  48. CR (   1) C  13                /219. RY*(   1) H  24                    0.40   10.45    0.082
  48. CR (   1) C  13                /255. BD*(   1) C  11 - C  12            0.45   10.66    0.088
  48. CR (   1) C  13                /259. BD*(   1) C  12 - H  23            0.30   10.57    0.071
  48. CR (   1) C  13                /262. BD*(   1) C  14 - C  15            0.45   10.66    0.088
  48. CR (   1) C  13                /264. BD*(   1) C  14 - H  25            0.30   10.58    0.071
  49. CR (   1) C  14                /161. RY*(   2) C  13                    0.69   10.74    0.109
  49. CR (   1) C  14                /179. RY*(   2) C  15                    0.27   10.82    0.069
  49. CR (   1) C  14                /181. RY*(   4) C  15                    0.47   10.76    0.090
  49. CR (   1) C  14                /223. RY*(   1) H  25                    0.39   10.45    0.081
  49. CR (   1) C  14                /254. BD*(   1) C  10 - C  15            0.55   10.62    0.097
  49. CR (   1) C  14                /257. BD*(   1) C  12 - C  13            0.43   10.64    0.086
  49. CR (   1) C  14                /261. BD*(   1) C  13 - H  24            0.29   10.55    0.070
  49. CR (   1) C  14                /265. BD*(   1) C  15 - H  26            0.33   10.55    0.075
  50. CR (   1) C  15                /133. RY*(   1) C  10                    0.30   11.20    0.073
  50. CR (   1) C  15                /134. RY*(   2) C  10                    0.88   11.01    0.125
  50. CR (   1) C  15                /170. RY*(   2) C  14                    0.75   10.75    0.113
  50. CR (   1) C  15                /171. RY*(   3) C  14                    0.26   10.78    0.066
  50. CR (   1) C  15                /227. RY*(   1) H  26                    0.41   10.49    0.083
  50. CR (   1) C  15                /236. BD*(   1) C   3 - C  10            0.57   10.44    0.098
  50. CR (   1) C  15                /252. BD*(   1) C  10 - C  11            0.56   10.62    0.098
  50. CR (   1) C  15                /260. BD*(   1) C  13 - C  14            0.46   10.64    0.089
  50. CR (   1) C  15                /264. BD*(   1) C  14 - H  25            0.28   10.56    0.069
  51. LP (   1) N   1                / 61. RY*(   1) C   2                    7.15    0.96    0.105
  51. LP (   1) N   1                /234. BD*(   1) C   2 - C   3            5.58    0.90    0.090
 239. BD*(   2) C   4 - C   5        / 90. RY*(   3) C   5                    1.52    0.90    0.107
 239. BD*(   2) C   4 - C   5        /101. RY*(   5) C   6                    0.30    1.26    0.056
 239. BD*(   2) C   4 - C   5        /126. RY*(   3) C   9                    0.37    0.81    0.050
 239. BD*(   2) C   4 - C   5        /234. BD*(   1) C   2 - C   3            0.30    0.43    0.032
 239. BD*(   2) C   4 - C   5        /236. BD*(   1) C   3 - C  10            0.81    0.36    0.047
 239. BD*(   2) C   4 - C   5        /244. BD*(   2) C   6 - C   7          135.54    0.01    0.087
 239. BD*(   2) C   4 - C   5        /249. BD*(   2) C   8 - C   9           97.52    0.01    0.081
 244. BD*(   2) C   6 - C   7        /100. RY*(   4) C   6                    0.90    1.24    0.105
 244. BD*(   2) C   6 - C   7        /110. RY*(   5) C   7                    1.11    0.61    0.082
 249. BD*(   2) C   8 - C   9        /118. RY*(   4) C   8                    0.87    1.20    0.104
 249. BD*(   2) C   8 - C   9        /126. RY*(   3) C   9                    0.35    0.80    0.054
 249. BD*(   2) C   8 - C   9        /128. RY*(   5) C   9                    0.47    1.67    0.090
 253. BD*(   2) C  10 - C  11        /144. RY*(   3) C  11                    1.66    0.86    0.109
 253. BD*(   2) C  10 - C  11        /155. RY*(   5) C  12                    0.32    1.17    0.056
 253. BD*(   2) C  10 - C  11        /180. RY*(   3) C  15                    0.34    0.85    0.049
 253. BD*(   2) C  10 - C  11        /235. BD*(   1) C   3 - C   4            0.76    0.36    0.045
 253. BD*(   2) C  10 - C  11        /249. BD*(   2) C   8 - C   9            0.28    0.01    0.004
 253. BD*(   2) C  10 - C  11        /258. BD*(   2) C  12 - C  13          154.37    0.01    0.087
 253. BD*(   2) C  10 - C  11        /263. BD*(   2) C  14 - C  15           78.20    0.02    0.080
 258. BD*(   2) C  12 - C  13        /154. RY*(   4) C  12                    0.82    1.34    0.103
 258. BD*(   2) C  12 - C  13        /163. RY*(   4) C  13                    0.36    1.77    0.079
 258. BD*(   2) C  12 - C  13        /164. RY*(   5) C  13                    0.60    0.72    0.065
 263. BD*(   2) C  14 - C  15        /164. RY*(   5) C  13                    0.30    0.72    0.048
 263. BD*(   2) C  14 - C  15        /172. RY*(   4) C  14                    0.96    1.10    0.106
 263. BD*(   2) C  14 - C  15        /180. RY*(   3) C  15                    0.27    0.83    0.049
 263. BD*(   2) C  14 - C  15        /182. RY*(   5) C  15                    0.50    1.62    0.093


 Natural Bond Orbitals (Summary):

                                                            Principal Delocalizations
           NBO                        Occupancy    Energy   (geminal,vicinal,remote)
 ====================================================================================
 Molecular unit  1  (C14H11N)
     1. BD (   1) N   1 - C   2          0.99763    -1.17348  234(g),61(g)
     2. BD (   2) N   1 - C   2          0.99194    -0.47691  236(v),235(v)
     3. BD (   3) N   1 - C   2          0.99139    -0.47748  237(v),236(v),235(v)
     4. BD (   1) C   2 - C   3          0.98849    -0.84651  231(g),240(v),252(v),52(v)
                                                    235(g),236(g),237(g),253(v)
                                                    134(v),80(v),81(v),135(v)
     5. BD (   1) C   3 - C   4          0.97612    -0.79318  231(v),253(v),241(v),248(v)
                                                    232(v),238(g),240(g),236(g)
                                                    234(g),124(v),135(v),62(v)
                                                    88(v),237(g),233(v),254(v)
     6. BD (   1) C   3 - C  10          0.97613    -0.79320  231(v),239(v),262(v),255(v)
                                                    232(v),254(g),252(g),235(g)
                                                    234(g),142(v),81(v),62(v)
                                                    178(v),237(g),233(v),238(v)
     7. BD (   1) C   3 - H  16          0.97606    -0.66290  233(v),231(v),254(v),238(v)
                                                    234(g),64(v),239(v),253(v)
                                                    63(v),235(g),236(g)
     8. BD (   1) C   4 - C   5          0.98632    -0.86818  240(g),241(g),251(v),235(g)
                                                    245(v),242(g),98(v),97(v)
                                                    70(v),124(v),237(v)
     9. BD (   2) C   4 - C   5          0.84427    -0.43817  249(v),244(v),236(v),126(v)
                                                    101(v),237(v),253(r),234(v)
    10. BD (   1) C   4 - C   9          0.98622    -0.86799  238(g),248(g),235(g),242(v)
                                                    250(v),70(v),251(g),116(v)
                                                    115(v),234(v),88(v)
    11. BD (   1) C   5 - C   6          0.98844    -0.84920  235(v),238(g),243(g),247(v)
                                                    242(g),245(g),80(v),107(v)
                                                    79(v),106(v)
    12. BD (   1) C   5 - H  17          0.98868    -0.67096  240(v),243(v),241(g),238(g)
                                                    79(v),97(v)
    13. BD (   1) C   6 - C   7          0.99015    -0.85609  241(g),250(v),242(v),246(g)
                                                    116(v),89(v),245(g),247(g)
                                                    115(v),88(v)
    14. BD (   2) C   6 - C   7          0.82742    -0.42446  249(v),239(v),119(v),92(v)
                                                    101(g)
    15. BD (   1) C   6 - H  18          0.98950    -0.66160  238(v),246(v),241(g),243(g)
                                                    106(v),88(v)
    16. BD (   1) C   7 - C   8          0.99008    -0.85787  248(g),251(v),245(v),243(g)
                                                    125(v),98(v),250(g),247(g)
                                                    97(v),124(v)
    17. BD (   1) C   7 - H  19          0.98985    -0.67284  241(v),248(v),97(v),115(v)
                                                    243(g),246(g)
    18. BD (   1) C   8 - C   9          0.98830    -0.85085  235(v),240(g),246(g),247(v)
                                                    251(g),250(g),107(v),79(v)
                                                    80(v),106(v)
    19. BD (   2) C   8 - C   9          0.81747    -0.41938  239(v),244(v),110(v),126(g)
                                                    119(g),83(v)
    20. BD (   1) C   8 - H  20          0.98947    -0.66473  240(v),243(v),248(g),246(g)
                                                    106(v),124(v)
    21. BD (   1) C   9 - H  21          0.98949    -0.67503  238(v),246(v),248(g),240(g)
                                                    79(v),115(v)
    22. BD (   1) C  10 - C  11          0.98622    -0.86800  254(g),255(g),236(g),265(v)
                                                    259(v),70(v),256(g),152(v)
                                                    151(v),234(v),178(v)
    23. BD (   2) C  10 - C  11          0.84560    -0.43870  258(v),263(v),235(v),180(v)
                                                    155(v),234(v),239(r)
    24. BD (   1) C  10 - C  15          0.98632    -0.86818  252(g),262(g),256(v),236(g)
                                                    264(v),265(g),170(v),169(v)
                                                    70(v),142(v),237(v)
    25. BD (   1) C  11 - C  12          0.98830    -0.85085  236(v),252(g),257(g),261(v)
                                                    256(g),259(g),161(v),133(v)
                                                    134(v),160(v)
    26. BD (   1) C  11 - H  22          0.98949    -0.67503  254(v),257(v),255(g),252(g)
                                                    133(v),151(v)
    27. BD (   1) C  12 - C  13          0.99008    -0.85787  255(g),256(v),264(v),260(g)
                                                    143(v),170(v),259(g),261(g)
                                                    169(v),142(v)
    28. BD (   2) C  12 - C  13          0.83095    -0.42643  263(v),253(v),173(v),146(v)
                                                    155(g),164(g)
    29. BD (   1) C  12 - H  23          0.98947    -0.66474  252(v),260(v),255(g),257(g)
                                                    160(v),142(v)
    30. BD (   1) C  13 - C  14          0.99015    -0.85609  262(g),259(v),265(v),257(g)
                                                    152(v),179(v),264(g),261(g)
                                                    151(v),178(v)
    31. BD (   1) C  13 - H  24          0.98985    -0.67284  262(v),255(v),169(v),151(v)
                                                    260(g),257(g)
    32. BD (   1) C  14 - C  15          0.98844    -0.84920  236(v),254(g),260(g),261(v)
                                                    265(g),264(g),134(v),161(v)
                                                    133(v),160(v)
    33. BD (   2) C  14 - C  15          0.81377    -0.41714  253(v),258(v),164(v),180(g)
                                                    173(g),137(v)
    34. BD (   1) C  14 - H  25          0.98950    -0.66159  254(v),257(v),262(g),260(g)
                                                    160(v),178(v)
    35. BD (   1) C  15 - H  26          0.98868    -0.67096  252(v),260(v),262(g),254(g)
                                                    133(v),169(v)
    36. CR (   1) N   1                  0.99978   -14.22125  61(v),234(v)
    37. CR (   1) C   2                  0.99963   -10.23905  53(v),231(g),71(v)
    38. CR (   1) C   3                  0.99942   -10.27722  231(v),61(v),238(v),254(v)
                                                    187(v),240(v),252(v),82(v)
                                                    136(v)
    39. CR (   1) C   4                  0.99941   -10.26777  125(v),89(v),248(v),241(v)
                                                    72(v),251(v),242(v)
    40. CR (   1) C   5                  0.99943   -10.23600  80(v),98(v),235(v),240(v)
                                                    243(v),191(v),79(v),245(v)
                                                    99(v)
    41. CR (   1) C   6                  0.99948   -10.23419  107(v),238(v),91(v),246(v)
                                                    195(v),242(v),247(v),89(v)
    42. CR (   1) C   7                  0.99947   -10.24834  98(v),116(v),241(v),248(v)
                                                    199(v),250(v),245(v),117(v)
                                                    99(v)
    43. CR (   1) C   8                  0.99948   -10.23675  107(v),240(v),127(v),243(v)
                                                    203(v),251(v),125(v),247(v)
    44. CR (   1) C   9                  0.99943   -10.23715  116(v),235(v),238(v),80(v)
                                                    246(v),207(v),79(v),250(v)
                                                    117(v)
    45. CR (   1) C  10                  0.99941   -10.26778  143(v),179(v),255(v),262(v)
                                                    72(v),256(v),265(v)
    46. CR (   1) C  11                  0.99943   -10.23715  152(v),236(v),254(v),134(v)
                                                    257(v),211(v),133(v),259(v)
                                                    153(v)
    47. CR (   1) C  12                  0.99948   -10.23675  161(v),252(v),145(v),260(v)
                                                    215(v),256(v),143(v),261(v)
    48. CR (   1) C  13                  0.99947   -10.24834  170(v),152(v),262(v),255(v)
                                                    219(v),259(v),264(v),171(v)
                                                    153(v)
    49. CR (   1) C  14                  0.99948   -10.23419  161(v),254(v),181(v),257(v)
                                                    223(v),265(v),261(v),179(v)
    50. CR (   1) C  15                  0.99943   -10.23600  134(v),170(v),236(v),252(v)
                                                    260(v),227(v),133(v),264(v)
                                                    171(v)
    51. LP (   1) N   1                  0.98440    -0.61926  61(v),234(v)
    52. RY*(   1) N   1                  0.00106     1.13700   
    53. RY*(   2) N   1                  0.00008     0.89614   
    54. RY*(   3) N   1                  0.00003     0.86392   
    55. RY*(   4) N   1                  0.00001     0.74706   
    56. RY*(   5) N   1                  0.00000     2.08484   
    57. RY*(   6) N   1                  0.00000     2.13940   
    58. RY*(   7) N   1                  0.00000     2.03583   
    59. RY*(   8) N   1                  0.00000     2.39117   
    60. RY*(   9) N   1                  0.00000     2.12733   
    61. RY*(   1) C   2                  0.00963     0.33602   
    62. RY*(   2) C   2                  0.00234     0.61244   
    63. RY*(   3) C   2                  0.00179     0.71710   
    64. RY*(   4) C   2                  0.00104     0.75539   
    65. RY*(   5) C   2                  0.00005     1.90377   
    66. RY*(   6) C   2                  0.00004     2.10309   
    67. RY*(   7) C   2                  0.00003     2.81238   
    68. RY*(   8) C   2                  0.00000     1.68082   
    69. RY*(   9) C   2                  0.00000     1.71976   
    70. RY*(   1) C   3                  0.00497     0.86544   
    71. RY*(   2) C   3                  0.00092     1.00881   
    72. RY*(   3) C   3                  0.00062     0.61625   
    73. RY*(   4) C   3                  0.00050     0.77322   
    74. RY*(   5) C   3                  0.00032     1.67407   
    75. RY*(   6) C   3                  0.00030     2.03500   
    76. RY*(   7) C   3                  0.00009     1.80725   
    77. RY*(   8) C   3                  0.00007     1.84295   
    78. RY*(   9) C   3                  0.00002     2.22070   
    79. RY*(   1) C   4                  0.00264     0.95913   
    80. RY*(   2) C   4                  0.00195     0.77620   
    81. RY*(   3) C   4                  0.00165     0.61351   
    82. RY*(   4) C   4                  0.00080     0.62839   
    83. RY*(   5) C   4                  0.00048     1.76543   
    84. RY*(   6) C   4                  0.00018     2.18784   
    85. RY*(   7) C   4                  0.00009     1.93265   
    86. RY*(   8) C   4                  0.00010     1.77668   
    87. RY*(   9) C   4                  0.00002     1.97720   
    88. RY*(   1) C   5                  0.00276     1.01611   
    89. RY*(   2) C   5                  0.00130     0.58278   
    90. RY*(   3) C   5                  0.00070     0.75680   
    91. RY*(   4) C   5                  0.00051     0.50650   
    92. RY*(   5) C   5                  0.00023     1.45788   
    93. RY*(   6) C   5                  0.00006     2.18514   
    94. RY*(   7) C   5                  0.00002     2.19869   
    95. RY*(   8) C   5                  0.00001     1.73025   
    96. RY*(   9) C   5                  0.00000     2.05235   
    97. RY*(   1) C   6                  0.00284     1.01426   
    98. RY*(   2) C   6                  0.00140     0.51043   
    99. RY*(   3) C   6                  0.00042     0.55164   
   100. RY*(   4) C   6                  0.00036     1.10300   
   101. RY*(   5) C   6                  0.00032     1.11304   
   102. RY*(   6) C   6                  0.00007     2.22720   
   103. RY*(   7) C   6                  0.00003     2.09247   
   104. RY*(   8) C   6                  0.00000     1.81694   
   105. RY*(   9) C   6                  0.00000     1.93108   
   106. RY*(   1) C   7                  0.00252     1.04337   
   107. RY*(   2) C   7                  0.00120     0.50753   
   108. RY*(   3) C   7                  0.00051     0.53244   
   109. RY*(   4) C   7                  0.00036     1.74515   
   110. RY*(   5) C   7                  0.00029     0.47456   
   111. RY*(   6) C   7                  0.00008     2.21336   
   112. RY*(   7) C   7                  0.00002     2.02867   
   113. RY*(   8) C   7                  0.00000     2.01674   
   114. RY*(   9) C   7                  0.00000     1.66954   
   115. RY*(   1) C   8                  0.00280     1.01462   
   116. RY*(   2) C   8                  0.00138     0.50719   
   117. RY*(   3) C   8                  0.00043     0.52941   
   118. RY*(   4) C   8                  0.00037     1.06350   
   119. RY*(   5) C   8                  0.00032     1.16497   
   120. RY*(   6) C   8                  0.00007     2.22457   
   121. RY*(   7) C   8                  0.00003     2.08765   
   122. RY*(   8) C   8                  0.00000     1.68602   
   123. RY*(   9) C   8                  0.00000     2.05536   
   124. RY*(   1) C   9                  0.00308     0.99806   
   125. RY*(   2) C   9                  0.00130     0.57460   
   126. RY*(   3) C   9                  0.00062     0.66533   
   127. RY*(   4) C   9                  0.00051     0.48215   
   128. RY*(   5) C   9                  0.00026     1.54106   
   129. RY*(   6) C   9                  0.00006     2.17779   
   130. RY*(   7) C   9                  0.00002     2.20202   
   131. RY*(   8) C   9                  0.00001     1.78074   
   132. RY*(   9) C   9                  0.00001     2.01227   
   133. RY*(   1) C  10                  0.00264     0.95918   
   134. RY*(   2) C  10                  0.00194     0.77627   
   135. RY*(   3) C  10                  0.00165     0.61317   
   136. RY*(   4) C  10                  0.00080     0.62776   
   137. RY*(   5) C  10                  0.00048     1.76496   
   138. RY*(   6) C  10                  0.00018     2.18681   
   139. RY*(   7) C  10                  0.00009     1.93263   
   140. RY*(   8) C  10                  0.00010     1.77894   
   141. RY*(   9) C  10                  0.00002     1.97720   
   142. RY*(   1) C  11                  0.00308     0.99795   
   143. RY*(   2) C  11                  0.00130     0.57478   
   144. RY*(   3) C  11                  0.00071     0.71341   
   145. RY*(   4) C  11                  0.00051     0.47919   
   146. RY*(   5) C  11                  0.00024     1.49445   
   147. RY*(   6) C  11                  0.00006     2.17781   
   148. RY*(   7) C  11                  0.00002     2.13167   
   149. RY*(   8) C  11                  0.00001     1.94501   
   150. RY*(   9) C  11                  0.00001     1.91809   
   151. RY*(   1) C  12                  0.00280     1.01462   
   152. RY*(   2) C  12                  0.00138     0.50719   
   153. RY*(   3) C  12                  0.00043     0.52882   
   154. RY*(   4) C  12                  0.00036     1.20435   
   155. RY*(   5) C  12                  0.00033     1.02461   
   156. RY*(   6) C  12                  0.00007     2.22457   
   157. RY*(   7) C  12                  0.00003     2.08765   
   158. RY*(   8) C  12                  0.00000     1.68482   
   159. RY*(   9) C  12                  0.00000     2.05658   
   160. RY*(   1) C  13                  0.00252     1.04337   
   161. RY*(   2) C  13                  0.00120     0.50753   
   162. RY*(   3) C  13                  0.00051     0.53232   
   163. RY*(   4) C  13                  0.00037     1.63337   
   164. RY*(   5) C  13                  0.00028     0.58637   
   165. RY*(   6) C  13                  0.00008     2.21336   
   166. RY*(   7) C  13                  0.00002     2.02867   
   167. RY*(   8) C  13                  0.00000     2.01676   
   168. RY*(   9) C  13                  0.00000     1.66952   
   169. RY*(   1) C  14                  0.00284     1.01427   
   170. RY*(   2) C  14                  0.00140     0.51043   
   171. RY*(   3) C  14                  0.00042     0.54765   
   172. RY*(   4) C  14                  0.00035     0.96453   
   173. RY*(   5) C  14                  0.00032     1.25562   
   174. RY*(   6) C  14                  0.00007     2.22721   
   175. RY*(   7) C  14                  0.00003     2.09247   
   176. RY*(   8) C  14                  0.00000     1.82128   
   177. RY*(   9) C  14                  0.00000     1.92675   
   178. RY*(   1) C  15                  0.00276     1.01662   
   179. RY*(   2) C  15                  0.00130     0.58324   
   180. RY*(   3) C  15                  0.00061     0.70211   
   181. RY*(   4) C  15                  0.00051     0.52916   
   182. RY*(   5) C  15                  0.00024     1.49015   
   183. RY*(   6) C  15                  0.00006     2.18523   
   184. RY*(   7) C  15                  0.00002     2.19876   
   185. RY*(   8) C  15                  0.00001     1.73029   
   186. RY*(   9) C  15                  0.00000     2.05268   
   187. RY*(   1) H  16                  0.00130     0.24620   
   188. RY*(   2) H  16                  0.00007     1.67622   
   189. RY*(   3) H  16                  0.00005     1.73100   
   190. RY*(   4) H  16                  0.00002     2.18519   
   191. RY*(   1) H  17                  0.00090     0.25317   
   192. RY*(   2) H  17                  0.00008     1.52130   
   193. RY*(   3) H  17                  0.00004     1.98526   
   194. RY*(   4) H  17                  0.00003     2.08355   
   195. RY*(   1) H  18                  0.00070     0.21613   
   196. RY*(   2) H  18                  0.00004     1.75004   
   197. RY*(   3) H  18                  0.00004     2.01700   
   198. RY*(   4) H  18                  0.00005     1.77318   
   199. RY*(   1) H  19                  0.00073     0.20208   
   200. RY*(   2) H  19                  0.00006     1.49726   
   201. RY*(   3) H  19                  0.00003     1.89312   
   202. RY*(   4) H  19                  0.00003     2.13038   
   203. RY*(   1) H  20                  0.00070     0.21194   
   204. RY*(   2) H  20                  0.00006     1.50347   
   205. RY*(   3) H  20                  0.00003     2.12126   
   206. RY*(   4) H  20                  0.00004     1.90556   
   207. RY*(   1) H  21                  0.00077     0.24086   
   208. RY*(   2) H  21                  0.00008     1.50388   
   209. RY*(   3) H  21                  0.00003     2.19809   
   210. RY*(   4) H  21                  0.00004     1.84179   
   211. RY*(   1) H  22                  0.00077     0.24086   
   212. RY*(   2) H  22                  0.00008     1.50388   
   213. RY*(   3) H  22                  0.00003     2.19809   
   214. RY*(   4) H  22                  0.00004     1.84179   
   215. RY*(   1) H  23                  0.00070     0.21194   
   216. RY*(   2) H  23                  0.00006     1.50347   
   217. RY*(   3) H  23                  0.00003     2.12126   
   218. RY*(   4) H  23                  0.00004     1.90556   
   219. RY*(   1) H  24                  0.00073     0.20208   
   220. RY*(   2) H  24                  0.00006     1.49726   
   221. RY*(   3) H  24                  0.00003     1.89312   
   222. RY*(   4) H  24                  0.00003     2.13038   
   223. RY*(   1) H  25                  0.00070     0.21613   
   224. RY*(   2) H  25                  0.00004     1.75004   
   225. RY*(   3) H  25                  0.00004     2.01700   
   226. RY*(   4) H  25                  0.00005     1.77318   
   227. RY*(   1) H  26                  0.00090     0.25317   
   228. RY*(   2) H  26                  0.00008     1.52130   
   229. RY*(   3) H  26                  0.00004     1.98526   
   230. RY*(   4) H  26                  0.00003     2.08355   
   231. BD*(   1) N   1 - C   2          0.00626     0.72273   
   232. BD*(   2) N   1 - C   2          0.01044    -0.03138   
   233. BD*(   3) N   1 - C   2          0.01392    -0.03344   
   234. BD*(   1) C   2 - C   3          0.01509     0.28448   
   235. BD*(   1) C   3 - C   4          0.01964     0.20865   
   236. BD*(   1) C   3 - C  10          0.01964     0.20865   
   237. BD*(   1) C   3 - H  16          0.01000     0.26872   
   238. BD*(   1) C   4 - C   5          0.01298     0.38791   
   239. BD*(   2) C   4 - C   5          0.19048    -0.14776  244(v),249(v),253(r),90(g)
                                                    236(v),126(v),101(v),234(v)
   240. BD*(   1) C   4 - C   9          0.01244     0.38894   
   241. BD*(   1) C   5 - C   6          0.00818     0.41115   
   242. BD*(   1) C   5 - H  17          0.00735     0.31488   
   243. BD*(   1) C   6 - C   7          0.00804     0.40323   
   244. BD*(   2) C   6 - C   7          0.16077    -0.13534  249(v),239(v),110(g),100(g)
   245. BD*(   1) C   6 - H  18          0.00653     0.32784   
   246. BD*(   1) C   7 - C   8          0.00798     0.40181   
   247. BD*(   1) C   7 - H  19          0.00650     0.32016   
   248. BD*(   1) C   8 - C   9          0.00812     0.40834   
   249. BD*(   2) C   8 - C   9          0.15416    -0.13333  244(v),239(v),118(g),128(g)
                                                    126(g)
   250. BD*(   1) C   8 - H  20          0.00651     0.32453   
   251. BD*(   1) C   9 - H  21          0.00719     0.30424   
   252. BD*(   1) C  10 - C  11          0.01244     0.38895   
   253. BD*(   2) C  10 - C  11          0.19121    -0.14824  258(v),239(r),263(v),144(g)
                                                    235(v),180(v),155(v)
   254. BD*(   1) C  10 - C  15          0.01298     0.38791   
   255. BD*(   1) C  11 - C  12          0.00812     0.40834   
   256. BD*(   1) C  11 - H  22          0.00719     0.30424   
   257. BD*(   1) C  12 - C  13          0.00798     0.40181   
   258. BD*(   2) C  12 - C  13          0.16306    -0.13733  263(v),253(v),154(g),164(g)
                                                    163(g)
   259. BD*(   1) C  12 - H  23          0.00651     0.32453   
   260. BD*(   1) C  13 - C  14          0.00804     0.40323   
   261. BD*(   1) C  13 - H  24          0.00650     0.32016   
   262. BD*(   1) C  14 - C  15          0.00818     0.41115   
   263. BD*(   2) C  14 - C  15          0.14997    -0.13057  258(v),253(v),172(g),182(g)
                                                    164(v),180(g)
   264. BD*(   1) C  14 - H  25          0.00653     0.32784   
   265. BD*(   1) C  15 - H  26          0.00735     0.31488   
       -------------------------------
              Total Lewis   49.60692  ( 97.2685%)
        Valence non-Lewis    1.28831  (  2.5261%)
        Rydberg non-Lewis    0.10478  (  0.2054%)
       -------------------------------
            Total unit  1   51.00000  (100.0000%)
           Charge unit  1    0.00000


 ***************************************************
 *******         Beta  spin orbitals         *******
 ***************************************************


 NATURAL POPULATIONS:  Natural atomic orbital occupancies 
                                                          
   NAO  Atom  No  lang   Type(AO)    Occupancy      Energy
 ----------------------------------------------------------
     1    N    1  S      Cor( 1S)     0.99978     -14.21925
     2    N    1  S      Val( 2S)     0.79164      -0.68777
     3    N    1  S      Ryd( 3S)     0.00366       1.09723
     4    N    1  px     Val( 2p)     0.76642      -0.32819
     5    N    1  px     Ryd( 3p)     0.00087       0.71553
     6    N    1  py     Val( 2p)     0.53667      -0.27426
     7    N    1  py     Ryd( 3p)     0.00016       0.73563
     8    N    1  pz     Val( 2p)     0.51938      -0.27012
     9    N    1  pz     Ryd( 3p)     0.00008       0.74946
    10    N    1  dxy    Ryd( 3d)     0.00180       2.19255
    11    N    1  dxz    Ryd( 3d)     0.00175       2.14015
    12    N    1  dyz    Ryd( 3d)     0.00005       2.03640
    13    N    1  dx2y2  Ryd( 3d)     0.00170       2.54601
    14    N    1  dz2    Ryd( 3d)     0.00056       2.22176

    15    C    2  S      Cor( 1S)     0.99963     -10.23910
    16    C    2  S      Val( 2S)     0.40291      -0.25614
    17    C    2  S      Ryd( 3S)     0.00553       0.45832
    18    C    2  px     Val( 2p)     0.48831      -0.09733
    19    C    2  px     Ryd( 3p)     0.00955       0.50698
    20    C    2  py     Val( 2p)     0.47484      -0.23687
    21    C    2  py     Ryd( 3p)     0.00160       0.48099
    22    C    2  pz     Val( 2p)     0.47476      -0.24035
    23    C    2  pz     Ryd( 3p)     0.00217       0.48162
    24    C    2  dxy    Ryd( 3d)     0.00051       2.29659
    25    C    2  dxz    Ryd( 3d)     0.00052       2.23230
    26    C    2  dyz    Ryd( 3d)     0.00003       1.68437
    27    C    2  dx2y2  Ryd( 3d)     0.00035       2.55594
    28    C    2  dz2    Ryd( 3d)     0.00011       1.96555

    29    C    3  S      Cor( 1S)     0.99942     -10.27713
    30    C    3  S      Val( 2S)     0.47539      -0.35768
    31    C    3  S      Ryd( 3S)     0.00075       0.76085
    32    C    3  px     Val( 2p)     0.54499      -0.28520
    33    C    3  px     Ryd( 3p)     0.00268       0.56364
    34    C    3  py     Val( 2p)     0.62318      -0.29284
    35    C    3  py     Ryd( 3p)     0.00323       0.76337
    36    C    3  pz     Val( 2p)     0.53613      -0.27764
    37    C    3  pz     Ryd( 3p)     0.00071       0.48901
    38    C    3  dxy    Ryd( 3d)     0.00031       1.87677
    39    C    3  dxz    Ryd( 3d)     0.00035       2.03270
    40    C    3  dyz    Ryd( 3d)     0.00025       1.98068
    41    C    3  dx2y2  Ryd( 3d)     0.00046       2.33066
    42    C    3  dz2    Ryd( 3d)     0.00062       2.06243

    43    C    4  S      Cor( 1S)     0.99941     -10.26488
    44    C    4  S      Val( 2S)     0.43122      -0.29651
    45    C    4  S      Ryd( 3S)     0.00111       0.48287
    46    C    4  px     Val( 2p)     0.49130      -0.25705
    47    C    4  px     Ryd( 3p)     0.00189       0.67788
    48    C    4  py     Val( 2p)     0.50976      -0.25223
    49    C    4  py     Ryd( 3p)     0.00186       0.69714
    50    C    4  pz     Val( 2p)     0.42437      -0.24314
    51    C    4  pz     Ryd( 3p)     0.00222       0.78962
    52    C    4  dxy    Ryd( 3d)     0.00033       2.06867
    53    C    4  dxz    Ryd( 3d)     0.00032       2.04111
    54    C    4  dyz    Ryd( 3d)     0.00038       2.05483
    55    C    4  dx2y2  Ryd( 3d)     0.00041       1.96587
    56    C    4  dz2    Ryd( 3d)     0.00033       1.92782

    57    C    5  S      Cor( 1S)     0.99943     -10.23497
    58    C    5  S      Val( 2S)     0.47280      -0.30867
    59    C    5  S      Ryd( 3S)     0.00084       0.42966
    60    C    5  px     Val( 2p)     0.54401      -0.24633
    61    C    5  px     Ryd( 3p)     0.00194       0.73160
    62    C    5  py     Val( 2p)     0.51802      -0.22886
    63    C    5  py     Ryd( 3p)     0.00167       0.57358
    64    C    5  pz     Val( 2p)     0.51826      -0.23946
    65    C    5  pz     Ryd( 3p)     0.00159       0.56749
    66    C    5  dxy    Ryd( 3d)     0.00029       2.11267
    67    C    5  dxz    Ryd( 3d)     0.00028       2.08520
    68    C    5  dyz    Ryd( 3d)     0.00028       2.12529
    69    C    5  dx2y2  Ryd( 3d)     0.00026       1.97128
    70    C    5  dz2    Ryd( 3d)     0.00026       1.93077

    71    C    6  S      Cor( 1S)     0.99948     -10.23426
    72    C    6  S      Val( 2S)     0.48084      -0.31418
    73    C    6  S      Ryd( 3S)     0.00058       0.42511
    74    C    6  px     Val( 2p)     0.51558      -0.22946
    75    C    6  px     Ryd( 3p)     0.00160       0.50117
    76    C    6  py     Val( 2p)     0.56910      -0.23724
    77    C    6  py     Ryd( 3p)     0.00253       0.74455
    78    C    6  pz     Val( 2p)     0.52492      -0.22991
    79    C    6  pz     Ryd( 3p)     0.00162       0.52016
    80    C    6  dxy    Ryd( 3d)     0.00030       2.08305
    81    C    6  dxz    Ryd( 3d)     0.00027       2.12051
    82    C    6  dyz    Ryd( 3d)     0.00027       2.08948
    83    C    6  dx2y2  Ryd( 3d)     0.00026       1.97186
    84    C    6  dz2    Ryd( 3d)     0.00025       1.92061

    85    C    7  S      Cor( 1S)     0.99947     -10.24513
    86    C    7  S      Val( 2S)     0.48153      -0.31794
    87    C    7  S      Ryd( 3S)     0.00064       0.41720
    88    C    7  px     Val( 2p)     0.46749      -0.22438
    89    C    7  px     Ryd( 3p)     0.00152       0.53961
    90    C    7  py     Val( 2p)     0.48370      -0.21705
    91    C    7  py     Ryd( 3p)     0.00159       0.51897
    92    C    7  pz     Val( 2p)     0.49442      -0.23357
    93    C    7  pz     Ryd( 3p)     0.00198       0.69814
    94    C    7  dxy    Ryd( 3d)     0.00031       2.11225
    95    C    7  dxz    Ryd( 3d)     0.00032       2.08719
    96    C    7  dyz    Ryd( 3d)     0.00033       2.08111
    97    C    7  dx2y2  Ryd( 3d)     0.00033       1.95225
    98    C    7  dz2    Ryd( 3d)     0.00026       1.92326

    99    C    8  S      Cor( 1S)     0.99948     -10.23651
   100    C    8  S      Val( 2S)     0.48060      -0.31581
   101    C    8  S      Ryd( 3S)     0.00059       0.42366
   102    C    8  px     Val( 2p)     0.54690      -0.24183
   103    C    8  px     Ryd( 3p)     0.00215       0.68898
   104    C    8  py     Val( 2p)     0.52901      -0.22702
   105    C    8  py     Ryd( 3p)     0.00196       0.55810
   106    C    8  pz     Val( 2p)     0.51896      -0.23071
   107    C    8  pz     Ryd( 3p)     0.00158       0.51092
   108    C    8  dxy    Ryd( 3d)     0.00029       2.09711
   109    C    8  dxz    Ryd( 3d)     0.00026       2.08261
   110    C    8  dyz    Ryd( 3d)     0.00029       2.12187
   111    C    8  dx2y2  Ryd( 3d)     0.00027       1.95489
   112    C    8  dz2    Ryd( 3d)     0.00026       1.91915

   113    C    9  S      Cor( 1S)     0.99943     -10.23644
   114    C    9  S      Val( 2S)     0.47202      -0.31122
   115    C    9  S      Ryd( 3S)     0.00079       0.42986
   116    C    9  px     Val( 2p)     0.50747      -0.23602
   117    C    9  px     Ryd( 3p)     0.00137       0.50552
   118    C    9  py     Val( 2p)     0.56500      -0.24574
   119    C    9  py     Ryd( 3p)     0.00249       0.75296
   120    C    9  pz     Val( 2p)     0.52554      -0.24269
   121    C    9  pz     Ryd( 3p)     0.00171       0.57400
   122    C    9  dxy    Ryd( 3d)     0.00030       2.08958
   123    C    9  dxz    Ryd( 3d)     0.00026       2.12271
   124    C    9  dyz    Ryd( 3d)     0.00029       2.08847
   125    C    9  dx2y2  Ryd( 3d)     0.00025       1.98239
   126    C    9  dz2    Ryd( 3d)     0.00026       1.91981

   127    C   10  S      Cor( 1S)     0.99941     -10.26488
   128    C   10  S      Val( 2S)     0.43122      -0.29651
   129    C   10  S      Ryd( 3S)     0.00111       0.48287
   130    C   10  px     Val( 2p)     0.49130      -0.25705
   131    C   10  px     Ryd( 3p)     0.00189       0.67788
   132    C   10  py     Val( 2p)     0.50976      -0.25223
   133    C   10  py     Ryd( 3p)     0.00186       0.69714
   134    C   10  pz     Val( 2p)     0.42437      -0.24314
   135    C   10  pz     Ryd( 3p)     0.00222       0.78962
   136    C   10  dxy    Ryd( 3d)     0.00033       2.06867
   137    C   10  dxz    Ryd( 3d)     0.00032       2.04111
   138    C   10  dyz    Ryd( 3d)     0.00038       2.05483
   139    C   10  dx2y2  Ryd( 3d)     0.00041       1.96587
   140    C   10  dz2    Ryd( 3d)     0.00033       1.92782

   141    C   11  S      Cor( 1S)     0.99943     -10.23644
   142    C   11  S      Val( 2S)     0.47202      -0.31122
   143    C   11  S      Ryd( 3S)     0.00079       0.42986
   144    C   11  px     Val( 2p)     0.50747      -0.23602
   145    C   11  px     Ryd( 3p)     0.00137       0.50552
   146    C   11  py     Val( 2p)     0.56500      -0.24574
   147    C   11  py     Ryd( 3p)     0.00249       0.75296
   148    C   11  pz     Val( 2p)     0.52554      -0.24269
   149    C   11  pz     Ryd( 3p)     0.00171       0.57400
   150    C   11  dxy    Ryd( 3d)     0.00030       2.08958
   151    C   11  dxz    Ryd( 3d)     0.00026       2.12271
   152    C   11  dyz    Ryd( 3d)     0.00029       2.08847
   153    C   11  dx2y2  Ryd( 3d)     0.00025       1.98239
   154    C   11  dz2    Ryd( 3d)     0.00026       1.91981

   155    C   12  S      Cor( 1S)     0.99948     -10.23651
   156    C   12  S      Val( 2S)     0.48060      -0.31581
   157    C   12  S      Ryd( 3S)     0.00059       0.42366
   158    C   12  px     Val( 2p)     0.54690      -0.24183
   159    C   12  px     Ryd( 3p)     0.00215       0.68898
   160    C   12  py     Val( 2p)     0.52901      -0.22702
   161    C   12  py     Ryd( 3p)     0.00196       0.55810
   162    C   12  pz     Val( 2p)     0.51896      -0.23071
   163    C   12  pz     Ryd( 3p)     0.00158       0.51092
   164    C   12  dxy    Ryd( 3d)     0.00029       2.09711
   165    C   12  dxz    Ryd( 3d)     0.00026       2.08261
   166    C   12  dyz    Ryd( 3d)     0.00029       2.12187
   167    C   12  dx2y2  Ryd( 3d)     0.00027       1.95489
   168    C   12  dz2    Ryd( 3d)     0.00026       1.91915

   169    C   13  S      Cor( 1S)     0.99947     -10.24513
   170    C   13  S      Val( 2S)     0.48153      -0.31794
   171    C   13  S      Ryd( 3S)     0.00064       0.41720
   172    C   13  px     Val( 2p)     0.46749      -0.22438
   173    C   13  px     Ryd( 3p)     0.00152       0.53961
   174    C   13  py     Val( 2p)     0.48370      -0.21705
   175    C   13  py     Ryd( 3p)     0.00159       0.51897
   176    C   13  pz     Val( 2p)     0.49442      -0.23357
   177    C   13  pz     Ryd( 3p)     0.00198       0.69814
   178    C   13  dxy    Ryd( 3d)     0.00031       2.11225
   179    C   13  dxz    Ryd( 3d)     0.00032       2.08719
   180    C   13  dyz    Ryd( 3d)     0.00033       2.08111
   181    C   13  dx2y2  Ryd( 3d)     0.00033       1.95225
   182    C   13  dz2    Ryd( 3d)     0.00026       1.92326

   183    C   14  S      Cor( 1S)     0.99948     -10.23426
   184    C   14  S      Val( 2S)     0.48084      -0.31418
   185    C   14  S      Ryd( 3S)     0.00058       0.42511
   186    C   14  px     Val( 2p)     0.51558      -0.22946
   187    C   14  px     Ryd( 3p)     0.00160       0.50117
   188    C   14  py     Val( 2p)     0.56910      -0.23724
   189    C   14  py     Ryd( 3p)     0.00253       0.74455
   190    C   14  pz     Val( 2p)     0.52492      -0.22991
   191    C   14  pz     Ryd( 3p)     0.00162       0.52016
   192    C   14  dxy    Ryd( 3d)     0.00030       2.08305
   193    C   14  dxz    Ryd( 3d)     0.00027       2.12051
   194    C   14  dyz    Ryd( 3d)     0.00027       2.08948
   195    C   14  dx2y2  Ryd( 3d)     0.00026       1.97186
   196    C   14  dz2    Ryd( 3d)     0.00025       1.92061

   197    C   15  S      Cor( 1S)     0.99943     -10.23497
   198    C   15  S      Val( 2S)     0.47280      -0.30867
   199    C   15  S      Ryd( 3S)     0.00084       0.42966
   200    C   15  px     Val( 2p)     0.54401      -0.24633
   201    C   15  px     Ryd( 3p)     0.00194       0.73160
   202    C   15  py     Val( 2p)     0.51802      -0.22886
   203    C   15  py     Ryd( 3p)     0.00167       0.57358
   204    C   15  pz     Val( 2p)     0.51826      -0.23946
   205    C   15  pz     Ryd( 3p)     0.00159       0.56749
   206    C   15  dxy    Ryd( 3d)     0.00029       2.11267
   207    C   15  dxz    Ryd( 3d)     0.00028       2.08520
   208    C   15  dyz    Ryd( 3d)     0.00028       2.12529
   209    C   15  dx2y2  Ryd( 3d)     0.00026       1.97128
   210    C   15  dz2    Ryd( 3d)     0.00026       1.93077

   211    H   16  S      Val( 1S)     0.34927      -0.08246
   212    H   16  S      Ryd( 2S)     0.00132       0.22538
   213    H   16  px     Ryd( 2p)     0.00008       1.70053
   214    H   16  py     Ryd( 2p)     0.00038       2.19152
   215    H   16  pz     Ryd( 2p)     0.00005       1.73099

   216    H   17  S      Val( 1S)     0.37141      -0.06571
   217    H   17  S      Ryd( 2S)     0.00093       0.23657
   218    H   17  px     Ryd( 2p)     0.00032       1.98268
   219    H   17  py     Ryd( 2p)     0.00014       1.83898
   220    H   17  pz     Ryd( 2p)     0.00009       1.79445

   221    H   18  S      Val( 1S)     0.37014      -0.05402
   222    H   18  S      Ryd( 2S)     0.00070       0.19310
   223    H   18  px     Ryd( 2p)     0.00009       1.75346
   224    H   18  py     Ryd( 2p)     0.00033       2.04026
   225    H   18  pz     Ryd( 2p)     0.00011       1.77898

   226    H   19  S      Val( 1S)     0.37523      -0.06344
   227    H   19  S      Ryd( 2S)     0.00073       0.18756
   228    H   19  px     Ryd( 2p)     0.00013       1.79125
   229    H   19  py     Ryd( 2p)     0.00010       1.79406
   230    H   19  pz     Ryd( 2p)     0.00031       1.95997

   231    H   20  S      Val( 1S)     0.37102      -0.05779
   232    H   20  S      Ryd( 2S)     0.00071       0.18960
   233    H   20  px     Ryd( 2p)     0.00029       1.95519
   234    H   20  py     Ryd( 2p)     0.00014       1.83909
   235    H   20  pz     Ryd( 2p)     0.00011       1.76784

   236    H   21  S      Val( 1S)     0.37715      -0.07876
   237    H   21  S      Ryd( 2S)     0.00078       0.21657
   238    H   21  px     Ryd( 2p)     0.00010       1.74955
   239    H   21  py     Ryd( 2p)     0.00034       2.04128
   240    H   21  pz     Ryd( 2p)     0.00010       1.78630

   241    H   22  S      Val( 1S)     0.37715      -0.07876
   242    H   22  S      Ryd( 2S)     0.00078       0.21657
   243    H   22  px     Ryd( 2p)     0.00010       1.74955
   244    H   22  py     Ryd( 2p)     0.00034       2.04128
   245    H   22  pz     Ryd( 2p)     0.00010       1.78630

   246    H   23  S      Val( 1S)     0.37102      -0.05779
   247    H   23  S      Ryd( 2S)     0.00071       0.18960
   248    H   23  px     Ryd( 2p)     0.00029       1.95519
   249    H   23  py     Ryd( 2p)     0.00014       1.83909
   250    H   23  pz     Ryd( 2p)     0.00011       1.76784

   251    H   24  S      Val( 1S)     0.37523      -0.06344
   252    H   24  S      Ryd( 2S)     0.00073       0.18756
   253    H   24  px     Ryd( 2p)     0.00013       1.79125
   254    H   24  py     Ryd( 2p)     0.00010       1.79406
   255    H   24  pz     Ryd( 2p)     0.00031       1.95997

   256    H   25  S      Val( 1S)     0.37014      -0.05402
   257    H   25  S      Ryd( 2S)     0.00070       0.19310
   258    H   25  px     Ryd( 2p)     0.00009       1.75346
   259    H   25  py     Ryd( 2p)     0.00033       2.04026
   260    H   25  pz     Ryd( 2p)     0.00011       1.77898

   261    H   26  S      Val( 1S)     0.37141      -0.06571
   262    H   26  S      Ryd( 2S)     0.00093       0.23657
   263    H   26  px     Ryd( 2p)     0.00032       1.98268
   264    H   26  py     Ryd( 2p)     0.00014       1.83898
   265    H   26  pz     Ryd( 2p)     0.00009       1.79445


 Summary of Natural Population Analysis:                  
                                                          
                                       Natural Population 
                Natural  -----------------------------------------------
    Atom  No    Charge         Core      Valence    Rydberg      Total
 -----------------------------------------------------------------------
      N    1   -0.12452      0.99978     2.61410    0.01064     3.62452
      C    2    0.13919      0.99963     1.84082    0.02036     2.86081
      C    3   -0.18846      0.99942     2.17968    0.00935     3.18846
      C    4    0.13509      0.99941     1.85665    0.00885     2.86491
      C    5   -0.05993      0.99943     2.05310    0.00740     3.05993
      C    6   -0.09761      0.99948     2.09044    0.00769     3.09761
      C    7    0.06612      0.99947     1.92713    0.00727     2.93388
      C    8   -0.08259      0.99948     2.07547    0.00764     3.08259
      C    9   -0.07718      0.99943     2.07003    0.00772     3.07718
      C   10    0.13509      0.99941     1.85665    0.00885     2.86491
      C   11   -0.07718      0.99943     2.07003    0.00772     3.07718
      C   12   -0.08259      0.99948     2.07547    0.00764     3.08259
      C   13    0.06612      0.99947     1.92713    0.00727     2.93388
      C   14   -0.09761      0.99948     2.09044    0.00769     3.09761
      C   15   -0.05993      0.99943     2.05310    0.00740     3.05993
      H   16    0.14889      0.00000     0.34927    0.00184     0.35111
      H   17    0.12712      0.00000     0.37141    0.00147     0.37288
      H   18    0.12863      0.00000     0.37014    0.00123     0.37137
      H   19    0.12351      0.00000     0.37523    0.00126     0.37649
      H   20    0.12774      0.00000     0.37102    0.00124     0.37226
      H   21    0.12153      0.00000     0.37715    0.00132     0.37847
      H   22    0.12153      0.00000     0.37715    0.00132     0.37847
      H   23    0.12774      0.00000     0.37102    0.00124     0.37226
      H   24    0.12351      0.00000     0.37523    0.00126     0.37649
      H   25    0.12863      0.00000     0.37014    0.00123     0.37137
      H   26    0.12712      0.00000     0.37141    0.00147     0.37288
 =======================================================================
   * Total *    1.00000     14.99221    34.85938    0.14840    50.00000

                                 Natural Population      
 --------------------------------------------------------
   Core                      14.99221 ( 99.9481% of  15)
   Valence                   34.85938 ( 99.5982% of  35)
   Natural Minimal Basis     49.85160 ( 99.7032% of  50)
   Natural Rydberg Basis      0.14840 (  0.2968% of  50)
 --------------------------------------------------------

    Atom  No          Natural Electron Configuration
 ----------------------------------------------------------------------------
      N    1      [core]2S( 0.79)2p( 1.82)3d( 0.01)
      C    2      [core]2S( 0.40)2p( 1.44)3S( 0.01)3p( 0.01)
      C    3      [core]2S( 0.48)2p( 1.70)3p( 0.01)
      C    4      [core]2S( 0.43)2p( 1.43)3p( 0.01)
      C    5      [core]2S( 0.47)2p( 1.58)3p( 0.01)
      C    6      [core]2S( 0.48)2p( 1.61)3p( 0.01)
      C    7      [core]2S( 0.48)2p( 1.45)3p( 0.01)
      C    8      [core]2S( 0.48)2p( 1.59)3p( 0.01)
      C    9      [core]2S( 0.47)2p( 1.60)3p( 0.01)
      C   10      [core]2S( 0.43)2p( 1.43)3p( 0.01)
      C   11      [core]2S( 0.47)2p( 1.60)3p( 0.01)
      C   12      [core]2S( 0.48)2p( 1.59)3p( 0.01)
      C   13      [core]2S( 0.48)2p( 1.45)3p( 0.01)
      C   14      [core]2S( 0.48)2p( 1.61)3p( 0.01)
      C   15      [core]2S( 0.47)2p( 1.58)3p( 0.01)
      H   16            1S( 0.35)
      H   17            1S( 0.37)
      H   18            1S( 0.37)
      H   19            1S( 0.38)
      H   20            1S( 0.37)
      H   21            1S( 0.38)
      H   22            1S( 0.38)
      H   23            1S( 0.37)
      H   24            1S( 0.38)
      H   25            1S( 0.37)
      H   26            1S( 0.37)


 NATURAL BOND ORBITAL ANALYSIS, beta spin orbitals:

                       Occupancies       Lewis Structure    Low   High
           Occ.    -------------------  -----------------   occ   occ
  Cycle   Thresh.   Lewis   Non-Lewis     CR  BD  3C  LP    (L)   (NL)   Dev
 =============================================================================
   1(1)    0.90    46.93442   3.06558     15  29   0   6     5      0    0.05
   2(2)    0.90    46.93442   3.06558     15  29   0   6     5      0    0.05
   3(1)    0.80    48.30841   1.69159     15  33   0   2     1      0    0.05
   4(2)    0.80    48.30841   1.69159     15  33   0   2     1      0    0.05
   5(1)    0.70    48.30841   1.69159     15  33   0   2     1      0    0.05
   6(2)    0.70    48.30841   1.69159     15  33   0   2     1      0    0.05
   7(1)    0.60    44.22015   5.77985     15  24   0  11     0      1    0.23

    The hybrids on atom  9 are linearly dependent.  An eigenvalue (  0.000064)
    of the hybrid overlap matrix is too small (<0.00010).

    PRJTHR will be raised from  0.200 to 0.250 and the NBO search repeated.


    The hybrids on atom  9 are linearly dependent.  An eigenvalue (  0.000064)
    of the hybrid overlap matrix is too small (<0.00010).

    PRJTHR will be raised from  0.250 to 0.300 and the NBO search repeated.

   8(2)    0.60    44.21798   5.78202     15  24   0  11     0      1    0.23
   9(3)    0.60    44.22015   5.77985     15  24   0  11     0      1    0.23
  10(1)    0.50    37.93230  12.06770     15  13   0  22     0      9    0.73

    The hybrids on atom 11 are linearly dependent.  An eigenvalue (  0.000047)
    of the hybrid overlap matrix is too small (<0.00010).

    PRJTHR will be raised from  0.300 to 0.350 and the NBO search repeated.

  11(2)    0.50    37.93705  12.06295     15  13   0  22     0      9    0.73
  12(3)    0.50    37.93705  12.06295     15  13   0  22     0      9    0.73
  13(1)    0.80    48.30841   1.69159     15  33   0   2     1      0    0.05
 -----------------------------------------------------------------------------

 Structure accepted: RESONANCE keyword permits strongly delocalized structure

 --------------------------------------------------------
   Core                     14.99222 ( 99.948% of  15)
   Valence Lewis            33.31619 ( 95.189% of  35)
  ==================       ============================
   Total Lewis              48.30841 ( 96.617% of  50)
  -----------------------------------------------------
   Valence non-Lewis         1.59087 (  3.182% of  50)
   Rydberg non-Lewis         0.10071 (  0.201% of  50)
  ==================       ============================
   Total non-Lewis           1.69159 (  3.383% of  50)
 --------------------------------------------------------


       (Occupancy)   Bond orbital/ Coefficients/ Hybrids
 ---------------------------------------------------------------------------------
     1. (0.99764) BD ( 1) N   1 - C   2  
                ( 58.64%)   0.7657* N   1 s( 48.54%)p 1.05( 51.16%)d 0.01(  0.29%)
                                            0.0000 -0.6944  0.0569  0.7036 -0.0147
                                            0.1280 -0.0038  0.0000  0.0000 -0.0161
                                            0.0000  0.0000 -0.0440  0.0272
                ( 41.36%)   0.6432* C   2 s( 46.52%)p 1.15( 53.45%)d 0.00(  0.04%)
                                            0.0001 -0.6797  0.0569 -0.7165 -0.0635
                                           -0.1304 -0.0097  0.0000  0.0000 -0.0065
                                            0.0000  0.0000 -0.0150  0.0093
     2. (0.99151) BD ( 2) N   1 - C   2  
                ( 52.82%)   0.7267* N   1 s(  0.00%)p 1.00( 99.66%)d 0.00(  0.34%)
                                           -0.0000 -0.0021  0.0019 -0.1808  0.0012
                                            0.9817 -0.0108  0.0000  0.0000 -0.0547
                                            0.0000  0.0000  0.0197 -0.0006
                ( 47.18%)   0.6869* C   2 s(  0.04%)p99.99( 99.88%)d 1.97(  0.08%)
                                            0.0000 -0.0123  0.0159 -0.1664  0.0020
                                            0.9853 -0.0157  0.0000  0.0000  0.0255
                                            0.0000  0.0000 -0.0118 -0.0019
     3. (0.98626) BD ( 3) N   1 - C   2  
                ( 52.36%)   0.7236* N   1 s(  0.00%)p 1.00( 99.66%)d 0.00(  0.34%)
                                            0.0000  0.0000  0.0000  0.0000  0.0000
                                            0.0000  0.0000  0.9982 -0.0119  0.0000
                                           -0.0578 -0.0097  0.0000  0.0000
                ( 47.64%)   0.6902* C   2 s(  0.00%)p 1.00( 99.92%)d 0.00(  0.08%)
                                            0.0000  0.0000  0.0000  0.0000  0.0000
                                            0.0000  0.0000  0.9995 -0.0149  0.0000
                                            0.0273  0.0062  0.0000  0.0000
     4. (0.98890) BD ( 1) C   2 - C   3  
                ( 47.66%)   0.6904* C   2 s( 53.54%)p 0.87( 46.42%)d 0.00(  0.04%)
                                            0.0002  0.7303  0.0455 -0.6725  0.0245
                                           -0.1054 -0.0142  0.0000  0.0000  0.0029
                                            0.0000  0.0000  0.0169 -0.0101
                ( 52.34%)   0.7234* C   3 s( 24.49%)p 3.08( 75.46%)d 0.00(  0.06%)
                                           -0.0001  0.4948  0.0069  0.8567  0.0048
                                            0.1413 -0.0262 -0.0000 -0.0000  0.0089
                                            0.0000 -0.0000  0.0189 -0.0120
     5. (0.96999) BD ( 1) C   3 - C   4  
                ( 51.38%)   0.7168* C   3 s( 27.26%)p 2.67( 72.71%)d 0.00(  0.04%)
                                            0.0001  0.5221  0.0014 -0.3543  0.0064
                                            0.3185 -0.0147  0.7068  0.0127 -0.0056
                                           -0.0090  0.0120 -0.0004  0.0113
                ( 48.62%)   0.6973* C   4 s( 30.35%)p 2.29( 69.60%)d 0.00(  0.04%)
                                            0.0005  0.5509 -0.0085  0.4364 -0.0136
                                           -0.3529 -0.0027 -0.6164  0.0306 -0.0024
                                           -0.0137  0.0116  0.0004  0.0105
     6. (0.96999) BD ( 1) C   3 - C  10  
                ( 51.38%)   0.7168* C   3 s( 27.26%)p 2.67( 72.71%)d 0.00(  0.04%)
                                            0.0001  0.5221  0.0014 -0.3543  0.0064
                                            0.3185 -0.0147 -0.7068 -0.0127 -0.0056
                                            0.0090 -0.0120 -0.0004  0.0113
                ( 48.62%)   0.6973* C  10 s( 30.35%)p 2.29( 69.60%)d 0.00(  0.04%)
                                            0.0005  0.5509 -0.0085  0.4364 -0.0136
                                           -0.3529 -0.0027  0.6164 -0.0306 -0.0024
                                            0.0137 -0.0116  0.0004  0.0105
     7. (0.97656) BD ( 1) C   3 - H  16  
                ( 64.90%)   0.8056* C   3 s( 20.91%)p 3.78( 79.06%)d 0.00(  0.03%)
                                            0.0004 -0.4572  0.0044  0.1185 -0.0216
                                            0.8809 -0.0070  0.0000  0.0000 -0.0019
                                           -0.0000  0.0000  0.0152  0.0096
                ( 35.10%)   0.5925* H  16 s( 99.90%)p 0.00(  0.10%)
                                           -0.9995  0.0051 -0.0003 -0.0316  0.0000
     8. (0.98583) BD ( 1) C   4 - C   5  
                ( 51.21%)   0.7156* C   4 s( 34.73%)p 1.88( 65.22%)d 0.00(  0.05%)
                                           -0.0001  0.5893  0.0075  0.2540  0.0136
                                            0.7041  0.0103  0.3027 -0.0034  0.0103
                                            0.0013  0.0141 -0.0120 -0.0061
                ( 48.79%)   0.6985* C   5 s( 34.94%)p 1.86( 65.01%)d 0.00(  0.06%)
                                            0.0001  0.5911  0.0064 -0.2431  0.0153
                                           -0.6815 -0.0009 -0.3552 -0.0140  0.0128
                                            0.0033  0.0147 -0.0116 -0.0054
     9. (0.98579) BD ( 1) C   4 - C   9  
                ( 51.15%)   0.7152* C   4 s( 34.84%)p 1.87( 65.11%)d 0.00(  0.05%)
                                           -0.0001  0.5902  0.0080 -0.6479 -0.0042
                                           -0.3842 -0.0183  0.2888 -0.0030  0.0143
                                           -0.0131 -0.0037  0.0075 -0.0064
                ( 48.85%)   0.6989* C   9 s( 35.25%)p 1.84( 64.70%)d 0.00(  0.05%)
                                            0.0001  0.5937  0.0061  0.6256  0.0046
                                            0.3725 -0.0166 -0.3411 -0.0150  0.0162
                                           -0.0131 -0.0058  0.0060 -0.0057
    10. (0.98806) BD ( 1) C   5 - C   6  
                ( 50.62%)   0.7115* C   5 s( 35.77%)p 1.79( 64.19%)d 0.00(  0.04%)
                                           -0.0000  0.5979  0.0142 -0.3597  0.0231
                                            0.3123  0.0335  0.6428  0.0056 -0.0047
                                           -0.0159  0.0091  0.0029  0.0085
                ( 49.38%)   0.7027* C   6 s( 35.41%)p 1.82( 64.54%)d 0.00(  0.05%)
                                            0.0001  0.5950  0.0077  0.3938  0.0295
                                           -0.2930  0.0278 -0.6346 -0.0054 -0.0061
                                           -0.0128  0.0136 -0.0005  0.0087
    11. (0.83434) BD ( 2) C   5 - C   6  
                ( 47.69%)   0.6906* C   5 s(  0.00%)p 1.00( 99.94%)d 0.00(  0.06%)
                                            0.0001  0.0008  0.0042  0.6076 -0.0023
                                           -0.5259  0.0017  0.5947 -0.0043  0.0084
                                           -0.0010 -0.0094 -0.0118  0.0171
                ( 52.31%)   0.7232* C   6 s(  0.00%)p 1.00( 99.94%)d 0.00(  0.06%)
                                           -0.0000 -0.0065  0.0021  0.6036 -0.0054
                                           -0.5163  0.0049  0.6069 -0.0062 -0.0110
                                           -0.0095 -0.0032 -0.0096 -0.0161
    12. (0.98862) BD ( 1) C   5 - H  17  
                ( 62.86%)   0.7929* C   5 s( 29.20%)p 2.42( 70.77%)d 0.00(  0.03%)
                                           -0.0004  0.5402 -0.0149  0.6643 -0.0070
                                            0.4004  0.0070 -0.3252  0.0160  0.0111
                                           -0.0105 -0.0040  0.0057 -0.0036
                ( 37.14%)   0.6094* H  17 s( 99.90%)p 0.00(  0.10%)
                                            0.9995 -0.0022 -0.0262 -0.0153  0.0097
    13. (0.98993) BD ( 1) C   6 - C   7  
                ( 50.25%)   0.7089* C   6 s( 35.15%)p 1.84( 64.80%)d 0.00(  0.05%)
                                            0.0000  0.5928  0.0095 -0.6364 -0.0124
                                           -0.3644  0.0238  0.3293  0.0327  0.0162
                                           -0.0111 -0.0058  0.0063 -0.0070
                ( 49.75%)   0.7053* C   7 s( 35.36%)p 1.83( 64.59%)d 0.00(  0.05%)
                                            0.0000  0.5945  0.0097  0.6329  0.0037
                                            0.3967  0.0321 -0.2938  0.0236  0.0141
                                           -0.0150 -0.0050  0.0080 -0.0048
    14. (0.98943) BD ( 1) C   6 - H  18  
                ( 62.97%)   0.7935* C   6 s( 29.33%)p 2.41( 70.64%)d 0.00(  0.03%)
                                           -0.0003  0.5414 -0.0140  0.2719 -0.0031
                                            0.7165 -0.0093  0.3450 -0.0041  0.0081
                                            0.0025  0.0102 -0.0089 -0.0037
                ( 37.03%)   0.6085* H  18 s( 99.90%)p 0.00(  0.10%)
                                            0.9995 -0.0023 -0.0104 -0.0272 -0.0131
    15. (0.98983) BD ( 1) C   7 - C   8  
                ( 49.70%)   0.7050* C   7 s( 35.27%)p 1.83( 64.68%)d 0.00(  0.05%)
                                            0.0000  0.5938  0.0103 -0.2679 -0.0313
                                           -0.6915 -0.0104 -0.3087  0.0228  0.0101
                                            0.0022  0.0162 -0.0125 -0.0044
                ( 50.30%)   0.7093* C   8 s( 35.18%)p 1.84( 64.77%)d 0.00(  0.05%)
                                            0.0000  0.5931  0.0097  0.2331 -0.0261
                                            0.6878  0.0072  0.3442  0.0323  0.0126
                                            0.0036  0.0127 -0.0117 -0.0066
    16. (0.98972) BD ( 1) C   7 - H  19  
                ( 62.46%)   0.7903* C   7 s( 29.27%)p 2.42( 70.70%)d 0.00(  0.03%)
                                           -0.0003  0.5409 -0.0118 -0.4017  0.0056
                                            0.3230 -0.0041  0.6641 -0.0084 -0.0036
                                           -0.0124  0.0099  0.0009  0.0072
                ( 37.54%)   0.6127* H  19 s( 99.89%)p 0.00(  0.11%)
                                            0.9995 -0.0013  0.0151 -0.0122 -0.0261
    17. (0.98797) BD ( 1) C   8 - C   9  
                ( 49.36%)   0.7025* C   8 s( 35.43%)p 1.82( 64.52%)d 0.00(  0.05%)
                                            0.0001  0.5952  0.0078  0.3667 -0.0212
                                           -0.3180 -0.0342 -0.6387 -0.0059 -0.0052
                                           -0.0160  0.0097  0.0030  0.0087
                ( 50.64%)   0.7116* C   9 s( 35.78%)p 1.79( 64.18%)d 0.00(  0.04%)
                                           -0.0000  0.5980  0.0131 -0.3902 -0.0298
                                            0.2853 -0.0283  0.6375  0.0047 -0.0056
                                           -0.0125  0.0133 -0.0003  0.0084
    18. (0.84048) BD ( 2) C   8 - C   9  
                ( 49.95%)   0.7067* C   8 s(  0.00%)p 1.00( 99.94%)d 0.00(  0.06%)
                                           -0.0000 -0.0025  0.0017  0.6144 -0.0054
                                           -0.5079  0.0044  0.6032 -0.0057 -0.0076
                                            0.0012  0.0099  0.0127 -0.0167
                ( 50.05%)   0.7075* C   9 s(  0.01%)p 1.00( 99.94%)d 0.00(  0.05%)
                                            0.0000  0.0081  0.0035  0.6202 -0.0031
                                           -0.5065  0.0034  0.5985 -0.0058  0.0113
                                            0.0084  0.0024  0.0079  0.0163
    19. (0.98941) BD ( 1) C   8 - H  20  
                ( 62.88%)   0.7930* C   8 s( 29.29%)p 2.41( 70.68%)d 0.00(  0.03%)
                                            0.0003 -0.5410  0.0137  0.6576 -0.0084
                                            0.4076 -0.0053 -0.3289  0.0037 -0.0112
                                            0.0093  0.0042 -0.0053  0.0041
                ( 37.12%)   0.6093* H  20 s( 99.90%)p 0.00(  0.10%)
                                           -0.9995  0.0022 -0.0250 -0.0154  0.0125
    20. (0.98949) BD ( 1) C   9 - H  21  
                ( 62.30%)   0.7893* C   9 s( 28.87%)p 2.46( 71.10%)d 0.00(  0.03%)
                                            0.0004 -0.5371  0.0145  0.2658  0.0077
                                            0.7227 -0.0043  0.3432 -0.0154 -0.0082
                                           -0.0024 -0.0115  0.0093  0.0034
                ( 37.70%)   0.6140* H  21 s( 99.90%)p 0.00(  0.10%)
                                           -0.9995  0.0020 -0.0107 -0.0273 -0.0104
    21. (0.98579) BD ( 1) C  10 - C  11  
                ( 51.15%)   0.7152* C  10 s( 34.84%)p 1.87( 65.11%)d 0.00(  0.05%)
                                           -0.0001  0.5902  0.0080 -0.6479 -0.0042
                                           -0.3842 -0.0183 -0.2888  0.0030  0.0143
                                            0.0131  0.0037  0.0075 -0.0064
                ( 48.85%)   0.6989* C  11 s( 35.25%)p 1.84( 64.70%)d 0.00(  0.05%)
                                            0.0001  0.5937  0.0061  0.6256  0.0046
                                            0.3725 -0.0166  0.3411  0.0150  0.0162
                                            0.0131  0.0058  0.0060 -0.0057
    22. (0.98583) BD ( 1) C  10 - C  15  
                ( 51.21%)   0.7156* C  10 s( 34.73%)p 1.88( 65.22%)d 0.00(  0.05%)
                                           -0.0001  0.5893  0.0075  0.2540  0.0136
                                            0.7041  0.0103 -0.3027  0.0034  0.0103
                                           -0.0013 -0.0141 -0.0120 -0.0061
                ( 48.79%)   0.6985* C  15 s( 34.94%)p 1.86( 65.01%)d 0.00(  0.06%)
                                            0.0001  0.5911  0.0064 -0.2431  0.0153
                                           -0.6815 -0.0009  0.3552  0.0140  0.0128
                                           -0.0033 -0.0147 -0.0116 -0.0054
    23. (0.98797) BD ( 1) C  11 - C  12  
                ( 50.64%)   0.7116* C  11 s( 35.78%)p 1.79( 64.18%)d 0.00(  0.04%)
                                           -0.0000  0.5980  0.0131 -0.3902 -0.0298
                                            0.2853 -0.0283 -0.6375 -0.0047 -0.0056
                                            0.0125 -0.0133 -0.0003  0.0084
                ( 49.36%)   0.7025* C  12 s( 35.43%)p 1.82( 64.52%)d 0.00(  0.05%)
                                            0.0001  0.5952  0.0078  0.3667 -0.0212
                                           -0.3180 -0.0342  0.6387  0.0059 -0.0052
                                            0.0160 -0.0097  0.0030  0.0087
    24. (0.84048) BD ( 2) C  11 - C  12  
                ( 50.05%)   0.7075* C  11 s(  0.01%)p 1.00( 99.94%)d 0.00(  0.05%)
                                            0.0000  0.0081  0.0035  0.6202 -0.0031
                                           -0.5065  0.0034 -0.5985  0.0058  0.0113
                                           -0.0084 -0.0024  0.0079  0.0163
                ( 49.95%)   0.7067* C  12 s(  0.00%)p 1.00( 99.94%)d 0.00(  0.06%)
                                           -0.0000 -0.0025  0.0017  0.6144 -0.0054
                                           -0.5079  0.0044 -0.6032  0.0057 -0.0076
                                           -0.0012 -0.0099  0.0127 -0.0167
    25. (0.98949) BD ( 1) C  11 - H  22  
                ( 62.30%)   0.7893* C  11 s( 28.87%)p 2.46( 71.10%)d 0.00(  0.03%)
                                            0.0004 -0.5371  0.0145  0.2658  0.0077
                                            0.7227 -0.0043 -0.3432  0.0154 -0.0082
                                            0.0024  0.0115  0.0093  0.0034
                ( 37.70%)   0.6140* H  22 s( 99.90%)p 0.00(  0.10%)
                                           -0.9995  0.0020 -0.0107 -0.0273  0.0104
    26. (0.98983) BD ( 1) C  12 - C  13  
                ( 50.30%)   0.7093* C  12 s( 35.18%)p 1.84( 64.77%)d 0.00(  0.05%)
                                            0.0000  0.5931  0.0097  0.2331 -0.0261
                                            0.6878  0.0072 -0.3442 -0.0323  0.0126
                                           -0.0036 -0.0127 -0.0117 -0.0066
                ( 49.70%)   0.7050* C  13 s( 35.27%)p 1.83( 64.68%)d 0.00(  0.05%)
                                            0.0000  0.5938  0.0103 -0.2679 -0.0313
                                           -0.6915 -0.0104  0.3087 -0.0228  0.0101
                                           -0.0022 -0.0162 -0.0125 -0.0044
    27. (0.98941) BD ( 1) C  12 - H  23  
                ( 62.88%)   0.7930* C  12 s( 29.29%)p 2.41( 70.68%)d 0.00(  0.03%)
                                            0.0003 -0.5410  0.0137  0.6576 -0.0084
                                            0.4076 -0.0053  0.3289 -0.0037 -0.0112
                                           -0.0093 -0.0042 -0.0053  0.0041
                ( 37.12%)   0.6093* H  23 s( 99.90%)p 0.00(  0.10%)
                                           -0.9995  0.0022 -0.0250 -0.0154 -0.0125
    28. (0.98993) BD ( 1) C  13 - C  14  
                ( 49.75%)   0.7053* C  13 s( 35.36%)p 1.83( 64.59%)d 0.00(  0.05%)
                                            0.0000  0.5945  0.0097  0.6329  0.0037
                                            0.3967  0.0321  0.2938 -0.0236  0.0141
                                            0.0150  0.0050  0.0080 -0.0048
                ( 50.25%)   0.7089* C  14 s( 35.15%)p 1.84( 64.80%)d 0.00(  0.05%)
                                            0.0000  0.5928  0.0095 -0.6364 -0.0124
                                           -0.3644  0.0238 -0.3293 -0.0327  0.0162
                                            0.0111  0.0058  0.0063 -0.0070
    29. (0.98972) BD ( 1) C  13 - H  24  
                ( 62.46%)   0.7903* C  13 s( 29.27%)p 2.42( 70.70%)d 0.00(  0.03%)
                                            0.0003 -0.5409  0.0118  0.4017 -0.0056
                                           -0.3230  0.0041  0.6641 -0.0084  0.0036
                                           -0.0124  0.0099 -0.0009 -0.0072
                ( 37.54%)   0.6127* H  24 s( 99.89%)p 0.00(  0.11%)
                                           -0.9995  0.0013 -0.0151  0.0122 -0.0261
    30. (0.98806) BD ( 1) C  14 - C  15  
                ( 49.38%)   0.7027* C  14 s( 35.41%)p 1.82( 64.54%)d 0.00(  0.05%)
                                            0.0001  0.5950  0.0077  0.3938  0.0295
                                           -0.2930  0.0278  0.6346  0.0054 -0.0061
                                            0.0128 -0.0136 -0.0005  0.0087
                ( 50.62%)   0.7115* C  15 s( 35.77%)p 1.79( 64.19%)d 0.00(  0.04%)
                                           -0.0000  0.5979  0.0142 -0.3597  0.0231
                                            0.3123  0.0335 -0.6428 -0.0056 -0.0047
                                            0.0159 -0.0091  0.0029  0.0085
    31. (0.83434) BD ( 2) C  14 - C  15  
                ( 52.31%)   0.7232* C  14 s(  0.00%)p 1.00( 99.94%)d 0.00(  0.06%)
                                           -0.0000 -0.0065  0.0021  0.6036 -0.0054
                                           -0.5163  0.0049 -0.6069  0.0062 -0.0110
                                            0.0095  0.0032 -0.0096 -0.0161
                ( 47.69%)   0.6906* C  15 s(  0.00%)p 1.00( 99.94%)d 0.00(  0.06%)
                                            0.0001  0.0008  0.0042  0.6076 -0.0023
                                           -0.5259  0.0017 -0.5947  0.0043  0.0084
                                            0.0010  0.0094 -0.0118  0.0171
    32. (0.98943) BD ( 1) C  14 - H  25  
                ( 62.97%)   0.7935* C  14 s( 29.33%)p 2.41( 70.64%)d 0.00(  0.03%)
                                           -0.0003  0.5414 -0.0140  0.2719 -0.0031
                                            0.7165 -0.0093 -0.3450  0.0041  0.0081
                                           -0.0025 -0.0102 -0.0089 -0.0037
                ( 37.03%)   0.6085* H  25 s( 99.90%)p 0.00(  0.10%)
                                            0.9995 -0.0023 -0.0104 -0.0272  0.0131
    33. (0.98862) BD ( 1) C  15 - H  26  
                ( 62.86%)   0.7929* C  15 s( 29.20%)p 2.42( 70.77%)d 0.00(  0.03%)
                                           -0.0004  0.5402 -0.0149  0.6643 -0.0070
                                            0.4004  0.0070  0.3252 -0.0160  0.0111
                                            0.0105  0.0040  0.0057 -0.0036
                ( 37.14%)   0.6094* H  26 s( 99.90%)p 0.00(  0.10%)
                                            0.9995 -0.0022 -0.0262 -0.0153 -0.0097
    34. (0.99978) CR ( 1) N   1           s(100.00%)p 0.00(  0.00%)
                                            1.0000 -0.0006 -0.0000 -0.0005 -0.0000
                                           -0.0001 -0.0000  0.0000  0.0000  0.0000
                                            0.0000  0.0000  0.0000 -0.0000
    35. (0.99963) CR ( 1) C   2           s(100.00%)p 0.00(  0.00%)
                                            1.0000 -0.0000 -0.0000  0.0002  0.0000
                                            0.0000  0.0000  0.0000  0.0000 -0.0000
                                            0.0000  0.0000 -0.0000  0.0000
    36. (0.99942) CR ( 1) C   3           s(100.00%)p 0.00(  0.00%)
                                            1.0000  0.0002 -0.0000  0.0000  0.0000
                                           -0.0004  0.0000  0.0000  0.0000  0.0000
                                           -0.0000  0.0000 -0.0000 -0.0000
    37. (0.99940) CR ( 1) C   4           s(100.00%)p 0.00(  0.00%)
                                            1.0000 -0.0002  0.0000 -0.0002  0.0000
                                            0.0002  0.0000  0.0003 -0.0000  0.0000
                                            0.0000 -0.0000 -0.0000 -0.0000
    38. (0.99943) CR ( 1) C   5           s(100.00%)p 0.00(  0.00%)
                                            1.0000  0.0002 -0.0000  0.0002 -0.0000
                                            0.0002  0.0000 -0.0001  0.0000  0.0000
                                           -0.0000 -0.0000  0.0000 -0.0000
    39. (0.99948) CR ( 1) C   6           s(100.00%)p 0.00(  0.00%)
                                            1.0000  0.0001 -0.0000  0.0001 -0.0000
                                            0.0002 -0.0000  0.0001 -0.0000  0.0000
                                            0.0000  0.0000 -0.0000 -0.0000
    40. (0.99947) CR ( 1) C   7           s(100.00%)p 0.00(  0.00%)
                                            1.0000  0.0001 -0.0000 -0.0001  0.0000
                                            0.0001 -0.0000  0.0002 -0.0000 -0.0000
                                           -0.0000  0.0000  0.0000  0.0000
    41. (0.99948) CR ( 1) C   8           s(100.00%)p 0.00(  0.00%)
                                            1.0000  0.0001 -0.0000 -0.0002  0.0000
                                           -0.0001  0.0000  0.0001 -0.0000  0.0000
                                           -0.0000 -0.0000  0.0000 -0.0000
    42. (0.99943) CR ( 1) C   9           s(100.00%)p 0.00(  0.00%)
                                            1.0000  0.0001 -0.0000 -0.0002 -0.0000
                                           -0.0003  0.0000 -0.0001  0.0000  0.0000
                                            0.0000  0.0000 -0.0000 -0.0000
    43. (0.99940) CR ( 1) C  10           s(100.00%)p 0.00(  0.00%)
                                            1.0000 -0.0002  0.0000 -0.0002  0.0000
                                            0.0002  0.0000 -0.0003  0.0000  0.0000
                                           -0.0000  0.0000 -0.0000 -0.0000
    44. (0.99943) CR ( 1) C  11           s(100.00%)p 0.00(  0.00%)
                                            1.0000  0.0001 -0.0000 -0.0002 -0.0000
                                           -0.0003  0.0000  0.0001 -0.0000  0.0000
                                           -0.0000 -0.0000 -0.0000 -0.0000
    45. (0.99948) CR ( 1) C  12           s(100.00%)p 0.00(  0.00%)
                                            1.0000  0.0001 -0.0000 -0.0002  0.0000
                                           -0.0001  0.0000 -0.0001  0.0000  0.0000
                                            0.0000  0.0000  0.0000 -0.0000
    46. (0.99947) CR ( 1) C  13           s(100.00%)p 0.00(  0.00%)
                                            1.0000  0.0001 -0.0000 -0.0001  0.0000
                                            0.0001 -0.0000 -0.0002  0.0000 -0.0000
                                            0.0000 -0.0000  0.0000  0.0000
    47. (0.99948) CR ( 1) C  14           s(100.00%)p 0.00(  0.00%)
                                            1.0000  0.0001 -0.0000  0.0001 -0.0000
                                            0.0002 -0.0000 -0.0001  0.0000  0.0000
                                           -0.0000 -0.0000 -0.0000 -0.0000
    48. (0.99943) CR ( 1) C  15           s(100.00%)p 0.00(  0.00%)
                                            1.0000  0.0002 -0.0000  0.0002 -0.0000
                                            0.0002  0.0000  0.0001 -0.0000  0.0000
                                            0.0000  0.0000  0.0000 -0.0000
    49. (0.98442) LP ( 1) N   1           s( 51.72%)p 0.93( 48.23%)d 0.00(  0.05%)
                                            0.0008  0.7185  0.0313  0.6822  0.0251
                                            0.1271  0.0063  0.0000  0.0000 -0.0067
                                            0.0000  0.0000 -0.0188  0.0114
    50. (0.35314) LP ( 1) C   4           s(  0.02%)p99.99( 99.97%)d 0.45(  0.01%)
                                            0.0000  0.0137 -0.0032 -0.5698 -0.0031
                                            0.4806  0.0054 -0.6664 -0.0025 -0.0064
                                           -0.0001  0.0009  0.0015 -0.0067
    51. (0.31636) LP*( 1) C   7           s(  0.00%)p 1.00( 99.94%)d 0.00(  0.06%)
                                           -0.0000 -0.0008  0.0034  0.6040 -0.0040
                                           -0.5083  0.0032  0.6133 -0.0031 -0.0112
                                           -0.0043  0.0046  0.0029 -0.0204
    52. (0.35314) LP*( 1) C  10           s(  0.02%)p99.99( 99.97%)d 0.45(  0.01%)
                                            0.0000  0.0137 -0.0032 -0.5698 -0.0031
                                            0.4806  0.0054  0.6664  0.0025 -0.0064
                                            0.0001 -0.0009  0.0015 -0.0067
    53. (0.31636) LP*( 1) C  13           s(  0.00%)p 1.00( 99.94%)d 0.00(  0.06%)
                                           -0.0000 -0.0008  0.0034  0.6040 -0.0040
                                           -0.5083  0.0032 -0.6133  0.0031 -0.0112
                                            0.0043 -0.0046  0.0029 -0.0204
    54. (0.00106) RY*( 1) N   1           s( 89.78%)p 0.11( 10.13%)d 0.00(  0.09%)
                                            0.0000  0.0252  0.9472 -0.0569 -0.2639
                                           -0.0121 -0.1683  0.0000  0.0000  0.0215
                                            0.0000  0.0000 -0.0197  0.0038
    55. (0.00008) RY*( 2) N   1           s(  6.32%)p12.64( 79.91%)d 2.18( 13.77%)
    56. (0.00004) RY*( 3) N   1           s(  2.63%)p34.98( 92.08%)d 2.01(  5.29%)
    57. (0.00001) RY*( 4) N   1           s(  0.00%)p 1.00(100.00%)d 0.00(  0.00%)
    58. (0.00000) RY*( 5) N   1           s(  0.13%)p45.20(  5.97%)d99.99( 93.90%)
    59. (0.00000) RY*( 6) N   1           s(  0.00%)p 1.00(  0.33%)d99.99( 99.67%)
    60. (0.00000) RY*( 7) N   1           s(  0.00%)p 0.00(  0.01%)d 1.00( 99.99%)
    61. (0.00000) RY*( 8) N   1           s(  0.52%)p17.33(  9.06%)d99.99( 90.41%)
    62. (0.00000) RY*( 9) N   1           s(  0.34%)p11.04(  3.80%)d99.99( 95.85%)
    63. (0.00964) RY*( 1) C   2           s( 22.55%)p 3.41( 77.01%)d 0.02(  0.44%)
                                            0.0000  0.0529  0.4719  0.0635 -0.8557
                                            0.0030 -0.1838 -0.0000 -0.0000  0.0073
                                           -0.0000 -0.0000  0.0562 -0.0339
    64. (0.00234) RY*( 2) C   2           s(  0.00%)p 1.00( 91.71%)d 0.09(  8.29%)
                                            0.0000  0.0000  0.0000  0.0000  0.0000
                                            0.0000  0.0000  0.0222  0.9574  0.0000
                                           -0.2879 -0.0037  0.0000  0.0000
    65. (0.00176) RY*( 3) C   2           s( 34.14%)p 1.74( 59.43%)d 0.19(  6.43%)
                                            0.0000 -0.0252  0.5837  0.0429  0.4515
                                           -0.0205 -0.6230 -0.0000 -0.0000  0.2147
                                           -0.0000 -0.0000 -0.1323 -0.0271
    66. (0.00106) RY*( 4) C   2           s( 41.77%)p 1.07( 44.50%)d 0.33( 13.73%)
                                            0.0000 -0.0061  0.6463  0.0289  0.2220
                                            0.0141  0.6282  0.0000  0.0000 -0.3608
                                            0.0000  0.0000  0.0622  0.0571
    67. (0.00006) RY*( 5) C   2           s(  0.69%)p22.83( 15.77%)d99.99( 83.54%)
    68. (0.00003) RY*( 6) C   2           s(  0.00%)p 1.00(  7.22%)d12.84( 92.78%)
    69. (0.00004) RY*( 7) C   2           s(  0.30%)p 3.92(  1.19%)d99.99( 98.51%)
    70. (0.00000) RY*( 8) C   2           s(  0.00%)p 1.00(  1.14%)d86.55( 98.86%)
    71. (0.00000) RY*( 9) C   2           s(  0.44%)p 5.34(  2.36%)d99.99( 97.20%)
    72. (0.00485) RY*( 1) C   3           s(  1.08%)p89.63( 97.17%)d 1.61(  1.75%)
                                           -0.0000 -0.0064  0.1039 -0.0139 -0.6606
                                           -0.0264 -0.7310  0.0000  0.0000  0.0032
                                           -0.0000  0.0000  0.1296  0.0261
    73. (0.00088) RY*( 2) C   3           s( 57.96%)p 0.24( 14.17%)d 0.48( 27.86%)
                                            0.0000 -0.0136  0.7612  0.0032  0.3321
                                           -0.0097 -0.1770  0.0000  0.0000  0.0689
                                           -0.0000  0.0000 -0.0248  0.5228
    74. (0.00060) RY*( 3) C   3           s(  0.00%)p 1.00( 92.48%)d 0.08(  7.52%)
                                            0.0000  0.0000  0.0000 -0.0000  0.0000
                                            0.0000 -0.0000 -0.0140  0.9616 -0.0000
                                           -0.0886 -0.2595 -0.0000  0.0000
    75. (0.00045) RY*( 4) C   3           s( 17.45%)p 4.05( 70.64%)d 0.68( 11.91%)
                                            0.0000  0.0255  0.4170  0.0008 -0.6052
                                            0.0044  0.5831 -0.0000 -0.0000  0.3148
                                            0.0000 -0.0000 -0.1220 -0.0718
    76. (0.00038) RY*( 5) C   3           s( 21.70%)p 0.02(  0.51%)d 3.58( 77.78%)
                                           -0.0000 -0.0020  0.4659 -0.0103  0.0685
                                            0.0016  0.0185 -0.0000 -0.0000 -0.5778
                                            0.0000 -0.0000  0.2198 -0.6290
    77. (0.00027) RY*( 6) C   3           s(  0.00%)p 1.00(  1.25%)d79.07( 98.75%)
                                           -0.0000 -0.0000 -0.0000  0.0000 -0.0000
                                           -0.0000  0.0000  0.0093  0.1114  0.0000
                                            0.9910  0.0738  0.0000 -0.0000
    78. (0.00010) RY*( 7) C   3           s(  1.82%)p 8.67( 15.76%)d45.33( 82.42%)
    79. (0.00005) RY*( 8) C   3           s(  0.00%)p 1.00(  6.31%)d14.84( 93.69%)
    80. (0.00003) RY*( 9) C   3           s(  0.07%)p24.82(  1.78%)d99.99( 98.15%)
    81. (0.00263) RY*( 1) C   4           s( 14.14%)p 5.55( 78.45%)d 0.52(  7.41%)
                                            0.0000 -0.0110  0.3759 -0.0148 -0.4129
                                            0.0105  0.2905  0.0202  0.7272 -0.1644
                                           -0.1139  0.1267  0.0120  0.1336
    82. (0.00193) RY*( 2) C   4           s(  2.57%)p36.66( 94.31%)d 1.21(  3.11%)
                                           -0.0000  0.0054  0.1603 -0.0055  0.6237
                                           -0.0202  0.7438 -0.0075 -0.0202  0.0220
                                           -0.0846 -0.0990  0.1166  0.0103
    83. (0.00138) RY*( 3) C   4           s(  0.19%)p99.99( 94.07%)d29.84(  5.74%)
                                           -0.0000  0.0096  0.0428  0.0040 -0.6194
                                           -0.0058  0.4879 -0.0017 -0.5648  0.0949
                                            0.0559 -0.0614 -0.0041  0.2037
    84. (0.00070) RY*( 4) C   4           s( 82.41%)p 0.17( 14.10%)d 0.04(  3.48%)
                                           -0.0000 -0.0026  0.9078  0.0132  0.0762
                                           -0.0043 -0.2669 -0.0206 -0.2517  0.1205
                                            0.0416 -0.0719 -0.0420 -0.1079
    85. (0.00035) RY*( 5) C   4           s(  0.06%)p 2.17(  0.14%)d99.99( 99.80%)
                                           -0.0000 -0.0005  0.0251  0.0031 -0.0170
                                            0.0025 -0.0310  0.0001 -0.0096  0.1377
                                            0.3352  0.4208  0.8302 -0.0218
    86. (0.00018) RY*( 6) C   4           s(  0.04%)p79.55(  3.20%)d99.99( 96.76%)
                                           -0.0000 -0.0003  0.0200 -0.0123  0.0799
                                           -0.0218  0.1553 -0.0028 -0.0294 -0.0333
                                            0.5080  0.6415 -0.5222 -0.1559
    87. (0.00013) RY*( 7) C   4           s(  0.06%)p93.17(  5.71%)d99.99( 94.23%)
                                            0.0000  0.0021  0.0247 -0.0101  0.1792
                                            0.0051 -0.1325 -0.0013  0.0855  0.2062
                                            0.2983 -0.0732 -0.0951  0.8924
    88. (0.00009) RY*( 8) C   4           s(  0.50%)p18.91(  9.47%)d99.99( 90.03%)
    89. (0.00001) RY*( 9) C   4           s(  0.07%)p 9.19(  0.64%)d99.99( 99.29%)
    90. (0.00271) RY*( 1) C   5           s(  0.38%)p99.99( 93.16%)d17.22(  6.47%)
                                            0.0000 -0.0207  0.0577  0.0247  0.7288
                                            0.0115  0.3709 -0.0167 -0.5117 -0.1398
                                            0.0641  0.1565 -0.1161  0.0551
    91. (0.00128) RY*( 2) C   5           s(  8.98%)p 9.87( 88.71%)d 0.26(  2.31%)
                                            0.0000  0.0187  0.2992  0.0041 -0.1170
                                            0.0207 -0.6859  0.0095 -0.6343 -0.0633
                                           -0.1119  0.0050  0.0626  0.0512
    92. (0.00052) RY*( 3) C   5           s( 77.39%)p 0.27( 20.56%)d 0.03(  2.05%)
                                           -0.0000 -0.0090  0.8797  0.0110 -0.2533
                                            0.0023  0.3737 -0.0160  0.0373  0.0631
                                            0.0577  0.1102 -0.0235 -0.0231
    93. (0.00043) RY*( 4) C   5           s( 10.65%)p 7.00( 74.48%)d 1.40( 14.87%)
                                            0.0000 -0.0038  0.3263  0.0082  0.5260
                                            0.0005 -0.4334 -0.0013  0.5294 -0.1647
                                           -0.1548 -0.0230 -0.2546 -0.1797
    94. (0.00018) RY*( 5) C   5           s(  0.82%)p11.28(  9.25%)d99.99( 89.93%)
                                            0.0000 -0.0006  0.0906 -0.0062  0.2012
                                            0.0108 -0.1704 -0.0078  0.1509  0.4532
                                            0.3606 -0.0060  0.0982  0.7444
    95. (0.00006) RY*( 6) C   5           s(  0.97%)p 3.98(  3.85%)d98.54( 95.19%)
    96. (0.00002) RY*( 7) C   5           s(  0.71%)p 5.99(  4.24%)d99.99( 95.05%)
    97. (0.00001) RY*( 8) C   5           s(  0.04%)p99.99(  4.70%)d99.99( 95.26%)
    98. (0.00000) RY*( 9) C   5           s(  0.16%)p 7.13(  1.15%)d99.99( 98.68%)
    99. (0.00279) RY*( 1) C   6           s(  0.11%)p99.99( 93.02%)d65.28(  6.88%)
                                           -0.0000  0.0286  0.0153 -0.0090 -0.3543
                                           -0.0298 -0.8219 -0.0160 -0.3576  0.0799
                                            0.1416  0.1170 -0.1592 -0.0578
   100. (0.00138) RY*( 2) C   6           s(  0.02%)p99.99( 98.58%)d81.00(  1.41%)
                                           -0.0000  0.0034  0.0127 -0.0283  0.7116
                                           -0.0043  0.0028  0.0236 -0.6914  0.0820
                                            0.0242 -0.0510  0.0053 -0.0641
   101. (0.00041) RY*( 3) C   6           s( 93.41%)p 0.00(  0.39%)d 0.07(  6.20%)
                                            0.0000 -0.0037  0.9665  0.0063 -0.0434
                                            0.0185 -0.0129  0.0061 -0.0382  0.0064
                                           -0.2074 -0.0192  0.1144  0.0741
   102. (0.00027) RY*( 4) C   6           s(  0.16%)p99.99( 92.13%)d47.26(  7.71%)
                                            0.0000 -0.0003  0.0404  0.0028  0.5693
                                           -0.0014 -0.5038  0.0018  0.5859 -0.0748
                                           -0.1318 -0.1125 -0.1843 -0.0863
   103. (0.00015) RY*( 5) C   6           s(  0.02%)p24.89(  0.39%)d99.99( 99.60%)
                                            0.0000  0.0002  0.0124 -0.0041  0.0260
                                            0.0044 -0.0445 -0.0050  0.0337 -0.3023
                                            0.0335  0.3787  0.5103 -0.7069
   104. (0.00007) RY*( 6) C   6           s(  0.03%)p47.69(  1.42%)d99.99( 98.55%)
   105. (0.00003) RY*( 7) C   6           s(  6.28%)p 0.81(  5.10%)d14.11( 88.62%)
   106. (0.00000) RY*( 8) C   6           s(  0.01%)p99.99(  6.10%)d99.99( 93.89%)
   107. (0.00000) RY*( 9) C   6           s(  0.06%)p46.80(  2.96%)d99.99( 96.98%)
   108. (0.00251) RY*( 1) C   7           s(  0.27%)p99.99( 91.41%)d30.29(  8.32%)
                                           -0.0000  0.0266  0.0451  0.0165  0.4570
                                           -0.0135 -0.3581 -0.0266 -0.7589 -0.1744
                                           -0.1314  0.1038  0.0356  0.1531
   109. (0.00122) RY*( 2) C   7           s(  0.00%)p 1.00( 98.52%)d 0.02(  1.48%)
                                            0.0000  0.0002  0.0035  0.0226 -0.6294
                                            0.0276 -0.7665  0.0004 -0.0168  0.0133
                                           -0.0644 -0.0779  0.0664 -0.0011
   110. (0.00049) RY*( 3) C   7           s( 92.80%)p 0.01(  0.66%)d 0.07(  6.54%)
                                            0.0000 -0.0067  0.9633 -0.0115 -0.0323
                                            0.0098  0.0318  0.0142 -0.0644  0.2167
                                            0.0369 -0.0285 -0.0495 -0.1175
   111. (0.00029) RY*( 4) C   7           s(  0.00%)p 1.00(  1.54%)d63.83( 98.46%)
                                           -0.0000 -0.0000  0.0026  0.0003  0.0806
                                           -0.0006 -0.0576  0.0005  0.0749 -0.1569
                                           -0.3969 -0.4555 -0.7705 -0.0361
   112. (0.00020) RY*( 5) C   7           s(  0.48%)p99.99( 90.38%)d18.92(  9.14%)
                                            0.0000 -0.0010  0.0695 -0.0015  0.5805
                                            0.0012 -0.4899  0.0004  0.5717 -0.0737
                                           -0.0009  0.1032  0.1192 -0.2471
   113. (0.00007) RY*( 6) C   7           s(  0.00%)p 1.00(  1.53%)d64.15( 98.46%)
   114. (0.00002) RY*( 7) C   7           s(  6.48%)p 1.02(  6.60%)d13.41( 86.92%)
   115. (0.00000) RY*( 8) C   7           s(  0.06%)p37.62(  2.28%)d99.99( 97.66%)
   116. (0.00000) RY*( 9) C   7           s(  0.00%)p 1.00(  7.17%)d12.95( 92.83%)
   117. (0.00276) RY*( 1) C   8           s(  0.11%)p99.99( 92.93%)d65.70(  6.96%)
                                           -0.0000  0.0284  0.0159  0.0275  0.7444
                                            0.0148  0.5088 -0.0155 -0.3393  0.1371
                                           -0.0831 -0.1605  0.1166 -0.0673
   118. (0.00137) RY*( 2) C   8           s(  0.02%)p99.99( 98.55%)d77.44(  1.43%)
                                            0.0000  0.0036  0.0131 -0.0013  0.1431
                                            0.0276 -0.6901  0.0245 -0.6982  0.0790
                                            0.0600 -0.0101 -0.0333 -0.0572
   119. (0.00042) RY*( 3) C   8           s( 93.49%)p 0.00(  0.39%)d 0.07(  6.12%)
                                            0.0000 -0.0039  0.9669 -0.0166  0.0049
                                           -0.0100  0.0453  0.0060 -0.0369 -0.0347
                                           -0.0167  0.2047 -0.0979  0.0907
   120. (0.00027) RY*( 4) C   8           s(  0.17%)p99.99( 92.16%)d45.23(  7.67%)
                                            0.0000 -0.0004  0.0412  0.0014  0.5925
                                           -0.0022 -0.4716  0.0019  0.5900 -0.0034
                                            0.0904  0.1414  0.2068 -0.0758
   121. (0.00017) RY*( 5) C   8           s(  0.06%)p 7.54(  0.47%)d99.99( 99.47%)
                                           -0.0000  0.0001  0.0249 -0.0061  0.0538
                                            0.0041 -0.0270 -0.0053  0.0308 -0.4661
                                           -0.3643 -0.0760 -0.3656 -0.7109
   122. (0.00007) RY*( 6) C   8           s(  0.05%)p31.74(  1.45%)d99.99( 98.51%)
   123. (0.00003) RY*( 7) C   8           s(  6.13%)p 0.84(  5.14%)d14.47( 88.73%)
   124. (0.00000) RY*( 8) C   8           s(  0.00%)p 1.00(  6.93%)d13.42( 93.06%)
   125. (0.00000) RY*( 9) C   8           s(  0.06%)p32.56(  2.07%)d99.99( 97.87%)
   126. (0.00302) RY*( 1) C   9           s(  0.26%)p99.99( 93.79%)d22.81(  5.95%)
                                            0.0000 -0.0212  0.0464 -0.0082 -0.1553
                                           -0.0262 -0.7880 -0.0148 -0.5403 -0.0826
                                           -0.1390 -0.0859  0.1537  0.0480
   127. (0.00128) RY*( 2) C   9           s(  6.46%)p14.10( 91.14%)d 0.37(  2.40%)
                                            0.0000  0.0197  0.2535 -0.0204  0.7133
                                           -0.0055  0.2626  0.0114 -0.5771 -0.0698
                                           -0.0182  0.1135 -0.0460  0.0613
   128. (0.00051) RY*( 3) C   9           s( 85.95%)p 0.14( 11.73%)d 0.03(  2.32%)
                                           -0.0000 -0.0083  0.9271 -0.0014 -0.3210
                                           -0.0125  0.1117 -0.0162  0.0368  0.0822
                                           -0.0986 -0.0813  0.0045 -0.0078
   129. (0.00046) RY*( 4) C   9           s(  5.65%)p14.63( 82.57%)d 2.09( 11.78%)
                                            0.0000 -0.0033  0.2376  0.0024  0.5434
                                           -0.0062 -0.4550  0.0021  0.5686 -0.0451
                                            0.0173  0.1577  0.2659 -0.1409
   130. (0.00018) RY*( 5) C   9           s(  0.09%)p86.82(  7.76%)d99.99( 92.15%)
                                            0.0000 -0.0005  0.0299 -0.0088  0.1716
                                            0.0051 -0.1623 -0.0066  0.1471  0.3481
                                            0.0852 -0.3345 -0.3127  0.7638
   131. (0.00007) RY*( 6) C   9           s(  0.88%)p 4.26(  3.74%)d99.99( 95.38%)
   132. (0.00002) RY*( 7) C   9           s(  0.55%)p 7.07(  3.87%)d99.99( 95.58%)
   133. (0.00001) RY*( 8) C   9           s(  0.01%)p 1.00(  4.39%)d21.80( 95.61%)
   134. (0.00001) RY*( 9) C   9           s(  0.25%)p 4.29(  1.08%)d99.99( 98.67%)
   135. (0.00263) RY*( 1) C  10           s( 14.14%)p 5.55( 78.45%)d 0.52(  7.41%)
                                            0.0000 -0.0110  0.3759 -0.0148 -0.4129
                                            0.0105  0.2905 -0.0202 -0.7272 -0.1644
                                            0.1139 -0.1267  0.0120  0.1336
   136. (0.00193) RY*( 2) C  10           s(  2.57%)p36.66( 94.31%)d 1.21(  3.11%)
                                           -0.0000  0.0054  0.1603 -0.0055  0.6237
                                           -0.0202  0.7438  0.0075  0.0202  0.0220
                                            0.0846  0.0990  0.1166  0.0103
   137. (0.00138) RY*( 3) C  10           s(  0.19%)p99.99( 94.07%)d29.84(  5.74%)
                                           -0.0000  0.0096  0.0428  0.0040 -0.6194
                                           -0.0058  0.4879  0.0017  0.5648  0.0949
                                           -0.0559  0.0614 -0.0041  0.2037
   138. (0.00070) RY*( 4) C  10           s( 82.41%)p 0.17( 14.10%)d 0.04(  3.48%)
                                           -0.0000 -0.0026  0.9078  0.0132  0.0762
                                           -0.0043 -0.2669  0.0206  0.2517  0.1205
                                           -0.0416  0.0719 -0.0420 -0.1079
   139. (0.00035) RY*( 5) C  10           s(  0.06%)p 2.17(  0.14%)d99.99( 99.80%)
                                           -0.0000 -0.0005  0.0251  0.0031 -0.0170
                                            0.0025 -0.0310 -0.0001  0.0096  0.1377
                                           -0.3352 -0.4208  0.8302 -0.0218
   140. (0.00018) RY*( 6) C  10           s(  0.04%)p79.55(  3.20%)d99.99( 96.76%)
                                           -0.0000 -0.0003  0.0200 -0.0123  0.0799
                                           -0.0218  0.1553  0.0028  0.0294 -0.0333
                                           -0.5080 -0.6415 -0.5222 -0.1559
   141. (0.00013) RY*( 7) C  10           s(  0.06%)p93.17(  5.71%)d99.99( 94.23%)
                                            0.0000  0.0021  0.0247 -0.0101  0.1792
                                            0.0051 -0.1325  0.0013 -0.0855  0.2062
                                           -0.2983  0.0732 -0.0951  0.8924
   142. (0.00009) RY*( 8) C  10           s(  0.50%)p18.91(  9.47%)d99.99( 90.03%)
   143. (0.00001) RY*( 9) C  10           s(  0.07%)p 9.19(  0.64%)d99.99( 99.29%)
   144. (0.00302) RY*( 1) C  11           s(  0.26%)p99.99( 93.79%)d22.81(  5.95%)
                                            0.0000 -0.0212  0.0464 -0.0082 -0.1553
                                           -0.0262 -0.7880  0.0148  0.5403 -0.0826
                                            0.1390  0.0859  0.1537  0.0480
   145. (0.00128) RY*( 2) C  11           s(  6.46%)p14.10( 91.14%)d 0.37(  2.40%)
                                            0.0000  0.0197  0.2535 -0.0204  0.7133
                                           -0.0055  0.2626 -0.0114  0.5771 -0.0698
                                            0.0182 -0.1135 -0.0460  0.0613
   146. (0.00051) RY*( 3) C  11           s( 85.95%)p 0.14( 11.73%)d 0.03(  2.32%)
                                           -0.0000 -0.0083  0.9271 -0.0014 -0.3210
                                           -0.0125  0.1117  0.0162 -0.0368  0.0822
                                            0.0986  0.0813  0.0045 -0.0078
   147. (0.00046) RY*( 4) C  11           s(  5.65%)p14.63( 82.57%)d 2.09( 11.78%)
                                            0.0000 -0.0033  0.2376  0.0024  0.5434
                                           -0.0062 -0.4550 -0.0021 -0.5686 -0.0451
                                           -0.0173 -0.1577  0.2659 -0.1409
   148. (0.00018) RY*( 5) C  11           s(  0.09%)p86.82(  7.76%)d99.99( 92.15%)
                                            0.0000 -0.0005  0.0299 -0.0088  0.1716
                                            0.0051 -0.1623  0.0066 -0.1471  0.3481
                                           -0.0852  0.3345 -0.3127  0.7638
   149. (0.00007) RY*( 6) C  11           s(  0.88%)p 4.26(  3.74%)d99.99( 95.38%)
   150. (0.00002) RY*( 7) C  11           s(  0.55%)p 7.07(  3.87%)d99.99( 95.58%)
   151. (0.00001) RY*( 8) C  11           s(  0.01%)p 1.00(  4.39%)d21.80( 95.61%)
   152. (0.00001) RY*( 9) C  11           s(  0.25%)p 4.29(  1.08%)d99.99( 98.67%)
   153. (0.00276) RY*( 1) C  12           s(  0.11%)p99.99( 92.93%)d65.70(  6.96%)
                                           -0.0000  0.0284  0.0159  0.0275  0.7444
                                            0.0148  0.5088  0.0155  0.3393  0.1371
                                            0.0831  0.1605  0.1166 -0.0673
   154. (0.00137) RY*( 2) C  12           s(  0.02%)p99.99( 98.55%)d77.44(  1.43%)
                                            0.0000  0.0036  0.0131 -0.0013  0.1431
                                            0.0276 -0.6901 -0.0245  0.6982  0.0790
                                           -0.0600  0.0101 -0.0333 -0.0572
   155. (0.00042) RY*( 3) C  12           s( 93.49%)p 0.00(  0.39%)d 0.07(  6.12%)
                                            0.0000 -0.0039  0.9669 -0.0166  0.0049
                                           -0.0100  0.0453 -0.0060  0.0369 -0.0347
                                            0.0167 -0.2047 -0.0979  0.0907
   156. (0.00027) RY*( 4) C  12           s(  0.17%)p99.99( 92.16%)d45.23(  7.67%)
                                            0.0000 -0.0004  0.0412  0.0014  0.5925
                                           -0.0022 -0.4716 -0.0019 -0.5900 -0.0034
                                           -0.0904 -0.1414  0.2068 -0.0758
   157. (0.00017) RY*( 5) C  12           s(  0.06%)p 7.54(  0.47%)d99.99( 99.47%)
                                           -0.0000  0.0001  0.0249 -0.0061  0.0538
                                            0.0041 -0.0270  0.0053 -0.0308 -0.4661
                                            0.3643  0.0760 -0.3656 -0.7109
   158. (0.00007) RY*( 6) C  12           s(  0.05%)p31.74(  1.45%)d99.99( 98.51%)
   159. (0.00003) RY*( 7) C  12           s(  6.13%)p 0.84(  5.14%)d14.47( 88.73%)
   160. (0.00000) RY*( 8) C  12           s(  0.00%)p 1.00(  6.93%)d13.42( 93.06%)
   161. (0.00000) RY*( 9) C  12           s(  0.06%)p32.56(  2.07%)d99.99( 97.87%)
   162. (0.00251) RY*( 1) C  13           s(  0.27%)p99.99( 91.41%)d30.29(  8.32%)
                                           -0.0000  0.0266  0.0451  0.0165  0.4570
                                           -0.0135 -0.3581  0.0266  0.7589 -0.1744
                                            0.1314 -0.1038  0.0356  0.1531
   163. (0.00122) RY*( 2) C  13           s(  0.00%)p 1.00( 98.52%)d 0.02(  1.48%)
                                            0.0000  0.0002  0.0035  0.0226 -0.6294
                                            0.0276 -0.7665 -0.0004  0.0168  0.0133
                                            0.0644  0.0779  0.0664 -0.0011
   164. (0.00049) RY*( 3) C  13           s( 92.80%)p 0.01(  0.66%)d 0.07(  6.54%)
                                            0.0000 -0.0067  0.9633 -0.0115 -0.0323
                                            0.0098  0.0318 -0.0142  0.0644  0.2167
                                           -0.0369  0.0285 -0.0495 -0.1175
   165. (0.00029) RY*( 4) C  13           s(  0.00%)p 1.00(  1.54%)d63.83( 98.46%)
                                           -0.0000 -0.0000  0.0026  0.0003  0.0806
                                           -0.0006 -0.0576 -0.0005 -0.0749 -0.1569
                                            0.3969  0.4555 -0.7705 -0.0361
   166. (0.00020) RY*( 5) C  13           s(  0.48%)p99.99( 90.38%)d18.92(  9.14%)
                                            0.0000 -0.0010  0.0695 -0.0015  0.5805
                                            0.0012 -0.4899 -0.0004 -0.5717 -0.0737
                                            0.0009 -0.1032  0.1192 -0.2471
   167. (0.00007) RY*( 6) C  13           s(  0.00%)p 1.00(  1.53%)d64.15( 98.46%)
   168. (0.00002) RY*( 7) C  13           s(  6.48%)p 1.02(  6.60%)d13.41( 86.92%)
   169. (0.00000) RY*( 8) C  13           s(  0.06%)p37.62(  2.28%)d99.99( 97.66%)
   170. (0.00000) RY*( 9) C  13           s(  0.00%)p 1.00(  7.17%)d12.95( 92.83%)
   171. (0.00279) RY*( 1) C  14           s(  0.11%)p99.99( 93.02%)d65.28(  6.88%)
                                           -0.0000  0.0286  0.0153 -0.0090 -0.3543
                                           -0.0298 -0.8219  0.0160  0.3576  0.0799
                                           -0.1416 -0.1170 -0.1592 -0.0578
   172. (0.00138) RY*( 2) C  14           s(  0.02%)p99.99( 98.58%)d81.00(  1.41%)
                                            0.0000  0.0034  0.0127 -0.0283  0.7116
                                           -0.0043  0.0028 -0.0236  0.6914  0.0820
                                           -0.0242  0.0510  0.0053 -0.0641
   173. (0.00041) RY*( 3) C  14           s( 93.41%)p 0.00(  0.39%)d 0.07(  6.20%)
                                            0.0000 -0.0037  0.9665  0.0063 -0.0434
                                            0.0185 -0.0129 -0.0061  0.0382  0.0064
                                            0.2074  0.0192  0.1144  0.0741
   174. (0.00027) RY*( 4) C  14           s(  0.16%)p99.99( 92.13%)d47.26(  7.71%)
                                            0.0000 -0.0003  0.0404  0.0028  0.5693
                                           -0.0014 -0.5038 -0.0018 -0.5859 -0.0748
                                            0.1318  0.1125 -0.1843 -0.0863
   175. (0.00015) RY*( 5) C  14           s(  0.02%)p24.89(  0.39%)d99.99( 99.60%)
                                            0.0000  0.0002  0.0124 -0.0041  0.0260
                                            0.0044 -0.0445  0.0050 -0.0337 -0.3023
                                           -0.0335 -0.3787  0.5103 -0.7069
   176. (0.00007) RY*( 6) C  14           s(  0.03%)p47.69(  1.42%)d99.99( 98.55%)
   177. (0.00003) RY*( 7) C  14           s(  6.28%)p 0.81(  5.10%)d14.11( 88.62%)
   178. (0.00000) RY*( 8) C  14           s(  0.01%)p99.99(  6.10%)d99.99( 93.89%)
   179. (0.00000) RY*( 9) C  14           s(  0.06%)p46.80(  2.96%)d99.99( 96.98%)
   180. (0.00271) RY*( 1) C  15           s(  0.38%)p99.99( 93.16%)d17.22(  6.47%)
                                            0.0000 -0.0207  0.0577  0.0247  0.7288
                                            0.0115  0.3709  0.0167  0.5117 -0.1398
                                           -0.0641 -0.1565 -0.1161  0.0551
   181. (0.00128) RY*( 2) C  15           s(  8.98%)p 9.87( 88.71%)d 0.26(  2.31%)
                                            0.0000  0.0187  0.2992  0.0041 -0.1170
                                            0.0207 -0.6859 -0.0095  0.6343 -0.0633
                                            0.1119 -0.0050  0.0626  0.0512
   182. (0.00052) RY*( 3) C  15           s( 77.39%)p 0.27( 20.56%)d 0.03(  2.05%)
                                           -0.0000 -0.0090  0.8797  0.0110 -0.2533
                                            0.0023  0.3737  0.0160 -0.0373  0.0631
                                           -0.0577 -0.1102 -0.0235 -0.0231
   183. (0.00043) RY*( 4) C  15           s( 10.65%)p 7.00( 74.48%)d 1.40( 14.87%)
                                            0.0000 -0.0038  0.3263  0.0082  0.5260
                                            0.0005 -0.4334  0.0013 -0.5294 -0.1647
                                            0.1548  0.0230 -0.2546 -0.1797
   184. (0.00018) RY*( 5) C  15           s(  0.82%)p11.28(  9.25%)d99.99( 89.93%)
                                            0.0000 -0.0006  0.0906 -0.0062  0.2012
                                            0.0108 -0.1704  0.0078 -0.1509  0.4532
                                           -0.3606  0.0060  0.0982  0.7444
   185. (0.00006) RY*( 6) C  15           s(  0.97%)p 3.98(  3.85%)d98.54( 95.19%)
   186. (0.00002) RY*( 7) C  15           s(  0.71%)p 5.99(  4.24%)d99.99( 95.05%)
   187. (0.00001) RY*( 8) C  15           s(  0.04%)p99.99(  4.70%)d99.99( 95.26%)
   188. (0.00000) RY*( 9) C  15           s(  0.16%)p 7.13(  1.15%)d99.99( 98.68%)
   189. (0.00134) RY*( 1) H  16           s( 99.31%)p 0.01(  0.69%)
                                            0.0061  0.9965 -0.0767 -0.0314  0.0000
   190. (0.00008) RY*( 2) H  16           s(  0.51%)p99.99( 99.49%)
   191. (0.00005) RY*( 3) H  16           s(  0.00%)p 1.00(100.00%)
   192. (0.00002) RY*( 4) H  16           s(  0.28%)p99.99( 99.72%)
   193. (0.00094) RY*( 1) H  17           s( 99.50%)p 0.01(  0.50%)
                                            0.0037  0.9975  0.0209  0.0175 -0.0655
   194. (0.00007) RY*( 2) H  17           s(  0.09%)p99.99( 99.91%)
   195. (0.00003) RY*( 3) H  17           s(  0.15%)p99.99( 99.85%)
   196. (0.00004) RY*( 4) H  17           s(  0.37%)p99.99( 99.63%)
   197. (0.00071) RY*( 1) H  18           s( 99.56%)p 0.00(  0.44%)
                                            0.0044  0.9978  0.0198  0.0564  0.0294
   198. (0.00005) RY*( 2) H  18           s(  0.05%)p99.99( 99.95%)
   199. (0.00004) RY*( 3) H  18           s(  0.39%)p99.99( 99.61%)
   200. (0.00005) RY*( 4) H  18           s(  0.10%)p99.99( 99.90%)
   201. (0.00074) RY*( 1) H  19           s( 99.59%)p 0.00(  0.41%)
                                            0.0034  0.9979 -0.0361  0.0298  0.0438
   202. (0.00004) RY*( 2) H  19           s(  0.15%)p99.99( 99.85%)
   203. (0.00004) RY*( 3) H  19           s(  0.10%)p99.99( 99.90%)
   204. (0.00004) RY*( 4) H  19           s(  0.26%)p99.99( 99.74%)
   205. (0.00071) RY*( 1) H  20           s( 99.56%)p 0.00(  0.44%)
                                            0.0043  0.9978 -0.0527 -0.0313  0.0258
   206. (0.00006) RY*( 2) H  20           s(  0.00%)p 1.00(100.00%)
   207. (0.00004) RY*( 3) H  20           s(  0.15%)p99.99( 99.85%)
   208. (0.00003) RY*( 4) H  20           s(  0.40%)p99.99( 99.60%)
   209. (0.00079) RY*( 1) H  21           s( 99.33%)p 0.01(  0.67%)
                                            0.0040  0.9966 -0.0152 -0.0390 -0.0703
   210. (0.00008) RY*( 2) H  21           s(  0.13%)p99.99( 99.87%)
   211. (0.00003) RY*( 3) H  21           s(  0.52%)p99.99( 99.48%)
   212. (0.00004) RY*( 4) H  21           s(  0.12%)p99.99( 99.88%)
   213. (0.00079) RY*( 1) H  22           s( 99.33%)p 0.01(  0.67%)
                                            0.0040  0.9966 -0.0152 -0.0390  0.0703
   214. (0.00008) RY*( 2) H  22           s(  0.13%)p99.99( 99.87%)
   215. (0.00003) RY*( 3) H  22           s(  0.52%)p99.99( 99.48%)
   216. (0.00004) RY*( 4) H  22           s(  0.12%)p99.99( 99.88%)
   217. (0.00071) RY*( 1) H  23           s( 99.56%)p 0.00(  0.44%)
                                            0.0043  0.9978 -0.0527 -0.0313 -0.0258
   218. (0.00006) RY*( 2) H  23           s(  0.00%)p 1.00(100.00%)
   219. (0.00004) RY*( 3) H  23           s(  0.15%)p99.99( 99.85%)
   220. (0.00003) RY*( 4) H  23           s(  0.40%)p99.99( 99.60%)
   221. (0.00074) RY*( 1) H  24           s( 99.59%)p 0.00(  0.41%)
                                            0.0034  0.9979 -0.0361  0.0298 -0.0438
   222. (0.00004) RY*( 2) H  24           s(  0.15%)p99.99( 99.85%)
   223. (0.00004) RY*( 3) H  24           s(  0.10%)p99.99( 99.90%)
   224. (0.00004) RY*( 4) H  24           s(  0.26%)p99.99( 99.74%)
   225. (0.00071) RY*( 1) H  25           s( 99.56%)p 0.00(  0.44%)
                                            0.0044  0.9978  0.0198  0.0564 -0.0294
   226. (0.00005) RY*( 2) H  25           s(  0.05%)p99.99( 99.95%)
   227. (0.00004) RY*( 3) H  25           s(  0.39%)p99.99( 99.61%)
   228. (0.00005) RY*( 4) H  25           s(  0.10%)p99.99( 99.90%)
   229. (0.00094) RY*( 1) H  26           s( 99.50%)p 0.01(  0.50%)
                                            0.0037  0.9975  0.0209  0.0175  0.0655
   230. (0.00007) RY*( 2) H  26           s(  0.09%)p99.99( 99.91%)
   231. (0.00003) RY*( 3) H  26           s(  0.15%)p99.99( 99.85%)
   232. (0.00004) RY*( 4) H  26           s(  0.37%)p99.99( 99.63%)
   233. (0.00628) BD*( 1) N   1 - C   2  
                ( 41.36%)   0.6432* N   1 s( 48.54%)p 1.05( 51.16%)d 0.01(  0.29%)
                                           -0.0000  0.6944 -0.0569 -0.7036  0.0147
                                           -0.1280  0.0038 -0.0000 -0.0000  0.0161
                                           -0.0000 -0.0000  0.0440 -0.0272
                ( 58.64%)  -0.7657* C   2 s( 46.52%)p 1.15( 53.45%)d 0.00(  0.04%)
                                           -0.0001  0.6797 -0.0569  0.7165  0.0635
                                            0.1304  0.0097 -0.0000 -0.0000  0.0065
                                           -0.0000 -0.0000  0.0150 -0.0093
   234. (0.01406) BD*( 2) N   1 - C   2  
                ( 47.18%)   0.6869* N   1 s(  0.00%)p 1.00( 99.66%)d 0.00(  0.34%)
                                            0.0000  0.0021 -0.0019  0.1808 -0.0012
                                           -0.9817  0.0108 -0.0000 -0.0000  0.0547
                                           -0.0000 -0.0000 -0.0197  0.0006
                ( 52.82%)  -0.7267* C   2 s(  0.04%)p99.99( 99.88%)d 1.97(  0.08%)
                                           -0.0000  0.0123 -0.0159  0.1664 -0.0020
                                           -0.9853  0.0157 -0.0000 -0.0000 -0.0255
                                           -0.0000 -0.0000  0.0118  0.0019
   235. (0.01007) BD*( 3) N   1 - C   2  
                ( 47.64%)   0.6902* N   1 s(  0.00%)p 1.00( 99.66%)d 0.00(  0.34%)
                                           -0.0000 -0.0000 -0.0000 -0.0000 -0.0000
                                           -0.0000 -0.0000 -0.9982  0.0119 -0.0000
                                            0.0578  0.0097 -0.0000 -0.0000
                ( 52.36%)  -0.7236* C   2 s(  0.00%)p 1.00( 99.92%)d 0.00(  0.08%)
                                           -0.0000 -0.0000 -0.0000 -0.0000 -0.0000
                                           -0.0000 -0.0000 -0.9995  0.0149 -0.0000
                                           -0.0273 -0.0062 -0.0000 -0.0000
   236. (0.01567) BD*( 1) C   2 - C   3  
                ( 52.34%)   0.7234* C   2 s( 53.54%)p 0.87( 46.42%)d 0.00(  0.04%)
                                            0.0002  0.7303  0.0455 -0.6725  0.0245
                                           -0.1054 -0.0142  0.0000  0.0000  0.0029
                                            0.0000  0.0000  0.0169 -0.0101
                ( 47.66%)  -0.6904* C   3 s( 24.49%)p 3.08( 75.46%)d 0.00(  0.06%)
                                           -0.0001  0.4948  0.0069  0.8567  0.0048
                                            0.1413 -0.0262 -0.0000 -0.0000  0.0089
                                            0.0000 -0.0000  0.0189 -0.0120
   237. (0.02284) BD*( 1) C   3 - C   4  
                ( 48.62%)   0.6973* C   3 s( 27.26%)p 2.67( 72.71%)d 0.00(  0.04%)
                                           -0.0001 -0.5221 -0.0014  0.3543 -0.0064
                                           -0.3185  0.0147 -0.7068 -0.0127  0.0056
                                            0.0090 -0.0120  0.0004 -0.0113
                ( 51.38%)  -0.7168* C   4 s( 30.35%)p 2.29( 69.60%)d 0.00(  0.04%)
                                           -0.0005 -0.5509  0.0085 -0.4364  0.0136
                                            0.3529  0.0027  0.6164 -0.0306  0.0024
                                            0.0137 -0.0116 -0.0004 -0.0105
   238. (0.02284) BD*( 1) C   3 - C  10  
                ( 48.62%)   0.6973* C   3 s( 27.26%)p 2.67( 72.71%)d 0.00(  0.04%)
                                           -0.0001 -0.5221 -0.0014  0.3543 -0.0064
                                           -0.3185  0.0147  0.7068  0.0127  0.0056
                                           -0.0090  0.0120  0.0004 -0.0113
                ( 51.38%)  -0.7168* C  10 s( 30.35%)p 2.29( 69.60%)d 0.00(  0.04%)
                                           -0.0005 -0.5509  0.0085 -0.4364  0.0136
                                            0.3529  0.0027 -0.6164  0.0306  0.0024
                                           -0.0137  0.0116 -0.0004 -0.0105
   239. (0.01052) BD*( 1) C   3 - H  16  
                ( 35.10%)   0.5925* C   3 s( 20.91%)p 3.78( 79.06%)d 0.00(  0.03%)
                                           -0.0004  0.4572 -0.0044 -0.1185  0.0216
                                           -0.8809  0.0070 -0.0000 -0.0000  0.0019
                                            0.0000 -0.0000 -0.0152 -0.0096
                ( 64.90%)  -0.8056* H  16 s( 99.90%)p 0.00(  0.10%)
                                            0.9995 -0.0051  0.0003  0.0316 -0.0000
   240. (0.01313) BD*( 1) C   4 - C   5  
                ( 48.79%)   0.6985* C   4 s( 34.73%)p 1.88( 65.22%)d 0.00(  0.05%)
                                            0.0001 -0.5893 -0.0075 -0.2540 -0.0136
                                           -0.7041 -0.0103 -0.3027  0.0034 -0.0103
                                           -0.0013 -0.0141  0.0120  0.0061
                ( 51.21%)  -0.7156* C   5 s( 34.94%)p 1.86( 65.01%)d 0.00(  0.06%)
                                           -0.0001 -0.5911 -0.0064  0.2431 -0.0153
                                            0.6815  0.0009  0.3552  0.0140 -0.0128
                                           -0.0033 -0.0147  0.0116  0.0054
   241. (0.01263) BD*( 1) C   4 - C   9  
                ( 48.85%)   0.6989* C   4 s( 34.84%)p 1.87( 65.11%)d 0.00(  0.05%)
                                            0.0001 -0.5902 -0.0080  0.6479  0.0042
                                            0.3842  0.0183 -0.2888  0.0030 -0.0143
                                            0.0131  0.0037 -0.0075  0.0064
                ( 51.15%)  -0.7152* C   9 s( 35.25%)p 1.84( 64.70%)d 0.00(  0.05%)
                                           -0.0001 -0.5937 -0.0061 -0.6256 -0.0046
                                           -0.3725  0.0166  0.3411  0.0150 -0.0162
                                            0.0131  0.0058 -0.0060  0.0057
   242. (0.00820) BD*( 1) C   5 - C   6  
                ( 49.38%)   0.7027* C   5 s( 35.77%)p 1.79( 64.19%)d 0.00(  0.04%)
                                            0.0000 -0.5979 -0.0142  0.3597 -0.0231
                                           -0.3123 -0.0335 -0.6428 -0.0056  0.0047
                                            0.0159 -0.0091 -0.0029 -0.0085
                ( 50.62%)  -0.7115* C   6 s( 35.41%)p 1.82( 64.54%)d 0.00(  0.05%)
                                           -0.0001 -0.5950 -0.0077 -0.3938 -0.0295
                                            0.2930 -0.0278  0.6346  0.0054  0.0061
                                            0.0128 -0.0136  0.0005 -0.0087
   243. (0.07870) BD*( 2) C   5 - C   6  
                ( 52.31%)   0.7232* C   5 s(  0.00%)p 1.00( 99.94%)d 0.00(  0.06%)
                                            0.0001  0.0008  0.0042  0.6076 -0.0023
                                           -0.5259  0.0017  0.5947 -0.0043  0.0084
                                           -0.0010 -0.0094 -0.0118  0.0171
                ( 47.69%)  -0.6906* C   6 s(  0.00%)p 1.00( 99.94%)d 0.00(  0.06%)
                                           -0.0000 -0.0065  0.0021  0.6036 -0.0054
                                           -0.5163  0.0049  0.6069 -0.0062 -0.0110
                                           -0.0095 -0.0032 -0.0096 -0.0161
   244. (0.00743) BD*( 1) C   5 - H  17  
                ( 37.14%)   0.6094* C   5 s( 29.20%)p 2.42( 70.77%)d 0.00(  0.03%)
                                            0.0004 -0.5402  0.0149 -0.6643  0.0070
                                           -0.4004 -0.0070  0.3252 -0.0160 -0.0111
                                            0.0105  0.0040 -0.0057  0.0036
                ( 62.86%)  -0.7929* H  17 s( 99.90%)p 0.00(  0.10%)
                                           -0.9995  0.0022  0.0262  0.0153 -0.0097
   245. (0.00816) BD*( 1) C   6 - C   7  
                ( 49.75%)   0.7053* C   6 s( 35.15%)p 1.84( 64.80%)d 0.00(  0.05%)
                                           -0.0000 -0.5928 -0.0095  0.6364  0.0124
                                            0.3644 -0.0238 -0.3293 -0.0327 -0.0162
                                            0.0111  0.0058 -0.0063  0.0070
                ( 50.25%)  -0.7089* C   7 s( 35.36%)p 1.83( 64.59%)d 0.00(  0.05%)
                                           -0.0000 -0.5945 -0.0097 -0.6329 -0.0037
                                           -0.3967 -0.0321  0.2938 -0.0236 -0.0141
                                            0.0150  0.0050 -0.0080  0.0048
   246. (0.00658) BD*( 1) C   6 - H  18  
                ( 37.03%)   0.6085* C   6 s( 29.33%)p 2.41( 70.64%)d 0.00(  0.03%)
                                            0.0003 -0.5414  0.0140 -0.2719  0.0031
                                           -0.7165  0.0093 -0.3450  0.0041 -0.0081
                                           -0.0025 -0.0102  0.0089  0.0037
                ( 62.97%)  -0.7935* H  18 s( 99.90%)p 0.00(  0.10%)
                                           -0.9995  0.0023  0.0104  0.0272  0.0131
   247. (0.00811) BD*( 1) C   7 - C   8  
                ( 50.30%)   0.7093* C   7 s( 35.27%)p 1.83( 64.68%)d 0.00(  0.05%)
                                            0.0000  0.5938  0.0103 -0.2679 -0.0313
                                           -0.6915 -0.0104 -0.3087  0.0228  0.0101
                                            0.0022  0.0162 -0.0125 -0.0044
                ( 49.70%)  -0.7050* C   8 s( 35.18%)p 1.84( 64.77%)d 0.00(  0.05%)
                                            0.0000  0.5931  0.0097  0.2331 -0.0261
                                            0.6878  0.0072  0.3442  0.0323  0.0126
                                            0.0036  0.0127 -0.0117 -0.0066
   248. (0.00661) BD*( 1) C   7 - H  19  
                ( 37.54%)   0.6127* C   7 s( 29.27%)p 2.42( 70.70%)d 0.00(  0.03%)
                                            0.0003 -0.5409  0.0118  0.4017 -0.0056
                                           -0.3230  0.0041 -0.6641  0.0084  0.0036
                                            0.0124 -0.0099 -0.0009 -0.0072
                ( 62.46%)  -0.7903* H  19 s( 99.89%)p 0.00(  0.11%)
                                           -0.9995  0.0013 -0.0151  0.0122  0.0261
   249. (0.00818) BD*( 1) C   8 - C   9  
                ( 50.64%)   0.7116* C   8 s( 35.43%)p 1.82( 64.52%)d 0.00(  0.05%)
                                            0.0001  0.5952  0.0078  0.3667 -0.0212
                                           -0.3180 -0.0342 -0.6387 -0.0059 -0.0052
                                           -0.0160  0.0097  0.0030  0.0087
                ( 49.36%)  -0.7025* C   9 s( 35.78%)p 1.79( 64.18%)d 0.00(  0.04%)
                                           -0.0000  0.5980  0.0131 -0.3902 -0.0298
                                            0.2853 -0.0283  0.6375  0.0047 -0.0056
                                           -0.0125  0.0133 -0.0003  0.0084
   250. (0.07981) BD*( 2) C   8 - C   9  
                ( 50.05%)   0.7075* C   8 s(  0.00%)p 1.00( 99.94%)d 0.00(  0.06%)
                                           -0.0000 -0.0025  0.0017  0.6144 -0.0054
                                           -0.5079  0.0044  0.6032 -0.0057 -0.0076
                                            0.0012  0.0099  0.0127 -0.0167
                ( 49.95%)  -0.7067* C   9 s(  0.01%)p 1.00( 99.94%)d 0.00(  0.05%)
                                            0.0000  0.0081  0.0035  0.6202 -0.0031
                                           -0.5065  0.0034  0.5985 -0.0058  0.0113
                                            0.0084  0.0024  0.0079  0.0163
   251. (0.00655) BD*( 1) C   8 - H  20  
                ( 37.12%)   0.6093* C   8 s( 29.29%)p 2.41( 70.68%)d 0.00(  0.03%)
                                           -0.0003  0.5410 -0.0137 -0.6576  0.0084
                                           -0.4076  0.0053  0.3289 -0.0037  0.0112
                                           -0.0093 -0.0042  0.0053 -0.0041
                ( 62.88%)  -0.7930* H  20 s( 99.90%)p 0.00(  0.10%)
                                            0.9995 -0.0022  0.0250  0.0154 -0.0125
   252. (0.00727) BD*( 1) C   9 - H  21  
                ( 37.70%)   0.6140* C   9 s( 28.87%)p 2.46( 71.10%)d 0.00(  0.03%)
                                           -0.0004  0.5371 -0.0145 -0.2658 -0.0077
                                           -0.7227  0.0043 -0.3432  0.0154  0.0082
                                            0.0024  0.0115 -0.0093 -0.0034
                ( 62.30%)  -0.7893* H  21 s( 99.90%)p 0.00(  0.10%)
                                            0.9995 -0.0020  0.0107  0.0273  0.0104
   253. (0.01263) BD*( 1) C  10 - C  11  
                ( 48.85%)   0.6989* C  10 s( 34.84%)p 1.87( 65.11%)d 0.00(  0.05%)
                                            0.0001 -0.5902 -0.0080  0.6479  0.0042
                                            0.3842  0.0183  0.2888 -0.0030 -0.0143
                                           -0.0131 -0.0037 -0.0075  0.0064
                ( 51.15%)  -0.7152* C  11 s( 35.25%)p 1.84( 64.70%)d 0.00(  0.05%)
                                           -0.0001 -0.5937 -0.0061 -0.6256 -0.0046
                                           -0.3725  0.0166 -0.3411 -0.0150 -0.0162
                                           -0.0131 -0.0058 -0.0060  0.0057
   254. (0.01313) BD*( 1) C  10 - C  15  
                ( 48.79%)   0.6985* C  10 s( 34.73%)p 1.88( 65.22%)d 0.00(  0.05%)
                                            0.0001 -0.5893 -0.0075 -0.2540 -0.0136
                                           -0.7041 -0.0103  0.3027 -0.0034 -0.0103
                                            0.0013  0.0141  0.0120  0.0061
                ( 51.21%)  -0.7156* C  15 s( 34.94%)p 1.86( 65.01%)d 0.00(  0.06%)
                                           -0.0001 -0.5911 -0.0064  0.2431 -0.0153
                                            0.6815  0.0009 -0.3552 -0.0140 -0.0128
                                            0.0033  0.0147  0.0116  0.0054
   255. (0.00818) BD*( 1) C  11 - C  12  
                ( 49.36%)   0.7025* C  11 s( 35.78%)p 1.79( 64.18%)d 0.00(  0.04%)
                                            0.0000 -0.5980 -0.0131  0.3902  0.0298
                                           -0.2853  0.0283  0.6375  0.0047  0.0056
                                           -0.0125  0.0133  0.0003 -0.0084
                ( 50.64%)  -0.7116* C  12 s( 35.43%)p 1.82( 64.52%)d 0.00(  0.05%)
                                           -0.0001 -0.5952 -0.0078 -0.3667  0.0212
                                            0.3180  0.0342 -0.6387 -0.0059  0.0052
                                           -0.0160  0.0097 -0.0030 -0.0087
   256. (0.07981) BD*( 2) C  11 - C  12  
                ( 49.95%)   0.7067* C  11 s(  0.01%)p 1.00( 99.94%)d 0.00(  0.05%)
                                           -0.0000 -0.0081 -0.0035 -0.6202  0.0031
                                            0.5065 -0.0034  0.5985 -0.0058 -0.0113
                                            0.0084  0.0024 -0.0079 -0.0163
                ( 50.05%)  -0.7075* C  12 s(  0.00%)p 1.00( 99.94%)d 0.00(  0.06%)
                                            0.0000  0.0025 -0.0017 -0.6144  0.0054
                                            0.5079 -0.0044  0.6032 -0.0057  0.0076
                                            0.0012  0.0099 -0.0127  0.0167
   257. (0.00727) BD*( 1) C  11 - H  22  
                ( 37.70%)   0.6140* C  11 s( 28.87%)p 2.46( 71.10%)d 0.00(  0.03%)
                                           -0.0004  0.5371 -0.0145 -0.2658 -0.0077
                                           -0.7227  0.0043  0.3432 -0.0154  0.0082
                                           -0.0024 -0.0115 -0.0093 -0.0034
                ( 62.30%)  -0.7893* H  22 s( 99.90%)p 0.00(  0.10%)
                                            0.9995 -0.0020  0.0107  0.0273 -0.0104
   258. (0.00811) BD*( 1) C  12 - C  13  
                ( 49.70%)   0.7050* C  12 s( 35.18%)p 1.84( 64.77%)d 0.00(  0.05%)
                                           -0.0000 -0.5931 -0.0097 -0.2331  0.0261
                                           -0.6878 -0.0072  0.3442  0.0323 -0.0126
                                            0.0036  0.0127  0.0117  0.0066
                ( 50.30%)  -0.7093* C  13 s( 35.27%)p 1.83( 64.68%)d 0.00(  0.05%)
                                           -0.0000 -0.5938 -0.0103  0.2679  0.0313
                                            0.6915  0.0104 -0.3087  0.0228 -0.0101
                                            0.0022  0.0162  0.0125  0.0044
   259. (0.00655) BD*( 1) C  12 - H  23  
                ( 37.12%)   0.6093* C  12 s( 29.29%)p 2.41( 70.68%)d 0.00(  0.03%)
                                           -0.0003  0.5410 -0.0137 -0.6576  0.0084
                                           -0.4076  0.0053 -0.3289  0.0037  0.0112
                                            0.0093  0.0042  0.0053 -0.0041
                ( 62.88%)  -0.7930* H  23 s( 99.90%)p 0.00(  0.10%)
                                            0.9995 -0.0022  0.0250  0.0154  0.0125
   260. (0.00816) BD*( 1) C  13 - C  14  
                ( 50.25%)   0.7089* C  13 s( 35.36%)p 1.83( 64.59%)d 0.00(  0.05%)
                                            0.0000  0.5945  0.0097  0.6329  0.0037
                                            0.3967  0.0321  0.2938 -0.0236  0.0141
                                            0.0150  0.0050  0.0080 -0.0048
                ( 49.75%)  -0.7053* C  14 s( 35.15%)p 1.84( 64.80%)d 0.00(  0.05%)
                                            0.0000  0.5928  0.0095 -0.6364 -0.0124
                                           -0.3644  0.0238 -0.3293 -0.0327  0.0162
                                            0.0111  0.0058  0.0063 -0.0070
   261. (0.00661) BD*( 1) C  13 - H  24  
                ( 37.54%)   0.6127* C  13 s( 29.27%)p 2.42( 70.70%)d 0.00(  0.03%)
                                           -0.0003  0.5409 -0.0118 -0.4017  0.0056
                                            0.3230 -0.0041 -0.6641  0.0084 -0.0036
                                            0.0124 -0.0099  0.0009  0.0072
                ( 62.46%)  -0.7903* H  24 s( 99.89%)p 0.00(  0.11%)
                                            0.9995 -0.0013  0.0151 -0.0122  0.0261
   262. (0.00820) BD*( 1) C  14 - C  15  
                ( 50.62%)   0.7115* C  14 s( 35.41%)p 1.82( 64.54%)d 0.00(  0.05%)
                                            0.0001  0.5950  0.0077  0.3938  0.0295
                                           -0.2930  0.0278  0.6346  0.0054 -0.0061
                                            0.0128 -0.0136 -0.0005  0.0087
                ( 49.38%)  -0.7027* C  15 s( 35.77%)p 1.79( 64.19%)d 0.00(  0.04%)
                                           -0.0000  0.5979  0.0142 -0.3597  0.0231
                                            0.3123  0.0335 -0.6428 -0.0056 -0.0047
                                            0.0159 -0.0091  0.0029  0.0085
   263. (0.07870) BD*( 2) C  14 - C  15  
                ( 47.69%)   0.6906* C  14 s(  0.00%)p 1.00( 99.94%)d 0.00(  0.06%)
                                            0.0000  0.0065 -0.0021 -0.6036  0.0054
                                            0.5163 -0.0049  0.6069 -0.0062  0.0110
                                           -0.0095 -0.0032  0.0096  0.0161
                ( 52.31%)  -0.7232* C  15 s(  0.00%)p 1.00( 99.94%)d 0.00(  0.06%)
                                           -0.0001 -0.0008 -0.0042 -0.6076  0.0023
                                            0.5259 -0.0017  0.5947 -0.0043 -0.0084
                                           -0.0010 -0.0094  0.0118 -0.0171
   264. (0.00658) BD*( 1) C  14 - H  25  
                ( 37.03%)   0.6085* C  14 s( 29.33%)p 2.41( 70.64%)d 0.00(  0.03%)
                                            0.0003 -0.5414  0.0140 -0.2719  0.0031
                                           -0.7165  0.0093  0.3450 -0.0041 -0.0081
                                            0.0025  0.0102  0.0089  0.0037
                ( 62.97%)  -0.7935* H  25 s( 99.90%)p 0.00(  0.10%)
                                           -0.9995  0.0023  0.0104  0.0272 -0.0131
   265. (0.00743) BD*( 1) C  15 - H  26  
                ( 37.14%)   0.6094* C  15 s( 29.20%)p 2.42( 70.77%)d 0.00(  0.03%)
                                            0.0004 -0.5402  0.0149 -0.6643  0.0070
                                           -0.4004 -0.0070 -0.3252  0.0160 -0.0111
                                           -0.0105 -0.0040 -0.0057  0.0036
                ( 62.86%)  -0.7929* H  26 s( 99.90%)p 0.00(  0.10%)
                                           -0.9995  0.0022  0.0262  0.0153  0.0097


 NHO Directionality and "Bond Bending" (deviations from line of nuclear centers)

         [Thresholds for printing:  angular deviation  >  1.0 degree]
                                    hybrid p-character > 25.0%
                                    orbital occupancy  >  0.10e

                                Line of Centers        Hybrid 1              Hybrid 2
                                ---------------  -------------------   ------------------
                NBO               Theta   Phi    Theta   Phi    Dev    Theta   Phi    Dev
 ========================================================================================
     2. BD (   2) N   1 - C   2    90.0  190.4    90.0  280.5  90.1     90.0   99.6  89.2
     3. BD (   3) N   1 - C   2    90.0  190.4     0.0    0.0  90.0      0.0    0.0  90.0
     4. BD (   1) C   2 - C   3    90.0  188.9    90.0  190.5   1.6     90.0    7.6   1.3
     5. BD (   1) C   3 - C   4    34.5  139.5    32.7  138.9   1.8    136.7  319.9   8.8
     6. BD (   1) C   3 - C  10   145.5  139.5   147.3  138.9   1.8     43.3  319.9   8.8
     7. BD (   1) C   3 - H  16    90.0  262.3    90.0  263.7   1.4      --     --    --
     8. BD (   1) C   4 - C   5    65.7   70.0    68.6   69.5   2.9    117.2  251.5   3.2
     9. BD (   1) C   4 - C   9    66.8  211.0    69.5  211.7   2.8    116.2   29.5   3.3
    10. BD (   1) C   5 - C   6    37.4  141.3    36.7  134.2   4.3    142.0  327.9   4.1
    11. BD (   2) C   5 - C   6    37.4  141.3    53.6  319.1  91.0    127.4  139.5  90.0
    12. BD (   1) C   5 - H  17   112.3   30.8   111.8   31.8   1.1      --     --    --
    13. BD (   1) C   6 - C   7    67.1  211.0    63.7  207.7   4.5    109.4   34.0   4.5
    15. BD (   1) C   7 - C   8   114.0  250.0   110.5  246.9   4.5     62.6   73.4   4.6
    17. BD (   1) C   8 - C   9   142.6  321.4   142.6  314.4   4.2     37.5  148.5   4.4
    18. BD (   2) C   8 - C   9   142.6  321.4   127.1  140.4  90.3     53.3  320.8  90.8
    21. BD (   1) C  10 - C  11   113.2  211.0   110.5  211.7   2.8     63.8   29.5   3.3
    22. BD (   1) C  10 - C  15   114.3   70.0   111.4   69.5   2.9     62.8  251.5   3.2
    23. BD (   1) C  11 - C  12   142.6  141.4   142.5  148.5   4.4     37.4  314.4   4.2
    24. BD (   2) C  11 - C  12   142.6  141.4   126.7  320.8  90.8     52.9  140.4  90.3
    26. BD (   1) C  12 - C  13   114.0   70.0   117.4   73.4   4.6     69.5  246.9   4.5
    28. BD (   1) C  13 - C  14    67.1   31.0    70.6   34.0   4.5    116.3  207.7   4.5
    30. BD (   1) C  14 - C  15    37.4  321.3    38.0  327.9   4.1    143.3  134.2   4.3
    31. BD (   2) C  14 - C  15    37.4  321.3    52.6  139.5  90.0    126.4  319.1  91.0
    33. BD (   1) C  15 - H  26    67.7   30.8    68.2   31.8   1.1      --     --    --
    49. LP (   1) N   1             --     --     90.0   10.7   --       --     --    --
    50. LP (   1) C   4             --     --    131.7  139.7   --       --     --    --
    51. LP*(   1) C   7             --     --     52.1  319.9   --       --     --    --
    52. LP*(   1) C  10             --     --     48.3  139.7   --       --     --    --
    53. LP*(   1) C  13             --     --    127.9  319.9   --       --     --    --


 Second Order Perturbation Theory Analysis of Fock Matrix in NBO Basis

     Threshold for printing:   0.25 kcal/mol
                                                                              E(2)  E(j)-E(i) F(i,j)
         Donor NBO (i)                     Acceptor NBO (j)                 kcal/mol   a.u.    a.u. 
 ===================================================================================================

 within unit  1
   1. BD (   1) N   1 - C   2        / 63. RY*(   1) C   2                    0.74    1.51    0.042
   1. BD (   1) N   1 - C   2        /236. BD*(   1) C   2 - C   3            2.97    1.46    0.084
   2. BD (   2) N   1 - C   2        /237. BD*(   1) C   3 - C   4            0.36    0.69    0.020
   2. BD (   2) N   1 - C   2        /238. BD*(   1) C   3 - C  10            0.36    0.69    0.020
   2. BD (   2) N   1 - C   2        /239. BD*(   1) C   3 - H  16            1.45    0.75    0.041
   3. BD (   3) N   1 - C   2        /237. BD*(   1) C   3 - C   4            1.20    0.69    0.036
   3. BD (   3) N   1 - C   2        /238. BD*(   1) C   3 - C  10            1.20    0.69    0.036
   4. BD (   1) C   2 - C   3        / 54. RY*(   1) N   1                    1.03    1.98    0.057
   4. BD (   1) C   2 - C   3        / 82. RY*(   2) C   4                    0.37    1.64    0.031
   4. BD (   1) C   2 - C   3        /136. RY*(   2) C  10                    0.37    1.64    0.031
   4. BD (   1) C   2 - C   3        /233. BD*(   1) N   1 - C   2            3.50    1.57    0.094
   4. BD (   1) C   2 - C   3        /237. BD*(   1) C   3 - C   4            0.75    1.06    0.036
   4. BD (   1) C   2 - C   3        /238. BD*(   1) C   3 - C  10            0.75    1.06    0.036
   4. BD (   1) C   2 - C   3        /239. BD*(   1) C   3 - H  16            0.48    1.11    0.029
   4. BD (   1) C   2 - C   3        /241. BD*(   1) C   4 - C   9            1.13    1.24    0.047
   4. BD (   1) C   2 - C   3        /253. BD*(   1) C  10 - C  11            1.13    1.24    0.047
   5. BD (   1) C   3 - C   4        / 50. LP (   1) C   4                    0.70    0.52    0.029
   5. BD (   1) C   3 - C   4        / 52. LP*(   1) C  10                    3.12    0.52    0.062
   5. BD (   1) C   3 - C   4        / 64. RY*(   2) C   2                    0.68    1.40    0.039
   5. BD (   1) C   3 - C   4        / 90. RY*(   1) C   5                    0.59    1.81    0.042
   5. BD (   1) C   3 - C   4        /126. RY*(   1) C   9                    0.77    1.79    0.048
   5. BD (   1) C   3 - C   4        /137. RY*(   3) C  10                    0.75    1.35    0.041
   5. BD (   1) C   3 - C   4        /233. BD*(   1) N   1 - C   2            2.00    1.51    0.070
   5. BD (   1) C   3 - C   4        /234. BD*(   2) N   1 - C   2            0.34    0.75    0.021
   5. BD (   1) C   3 - C   4        /235. BD*(   3) N   1 - C   2            1.25    0.76    0.039
   5. BD (   1) C   3 - C   4        /236. BD*(   1) C   2 - C   3            0.85    1.07    0.038
   5. BD (   1) C   3 - C   4        /238. BD*(   1) C   3 - C  10            1.01    1.00    0.040
   5. BD (   1) C   3 - C   4        /239. BD*(   1) C   3 - H  16            0.46    1.05    0.028
   5. BD (   1) C   3 - C   4        /240. BD*(   1) C   4 - C   5            1.22    1.18    0.048
   5. BD (   1) C   3 - C   4        /241. BD*(   1) C   4 - C   9            1.13    1.18    0.047
   5. BD (   1) C   3 - C   4        /242. BD*(   1) C   5 - C   6            1.17    1.20    0.048
   5. BD (   1) C   3 - C   4        /249. BD*(   1) C   8 - C   9            1.17    1.20    0.048
   5. BD (   1) C   3 - C   4        /254. BD*(   1) C  10 - C  15            0.25    1.18    0.022
   6. BD (   1) C   3 - C  10        / 50. LP (   1) C   4                    3.12    0.52    0.062
   6. BD (   1) C   3 - C  10        / 52. LP*(   1) C  10                    0.70    0.52    0.029
   6. BD (   1) C   3 - C  10        / 64. RY*(   2) C   2                    0.68    1.40    0.039
   6. BD (   1) C   3 - C  10        / 83. RY*(   3) C   4                    0.75    1.35    0.041
   6. BD (   1) C   3 - C  10        /144. RY*(   1) C  11                    0.77    1.79    0.048
   6. BD (   1) C   3 - C  10        /180. RY*(   1) C  15                    0.59    1.81    0.042
   6. BD (   1) C   3 - C  10        /233. BD*(   1) N   1 - C   2            2.00    1.51    0.070
   6. BD (   1) C   3 - C  10        /234. BD*(   2) N   1 - C   2            0.34    0.75    0.021
   6. BD (   1) C   3 - C  10        /235. BD*(   3) N   1 - C   2            1.25    0.76    0.039
   6. BD (   1) C   3 - C  10        /236. BD*(   1) C   2 - C   3            0.85    1.07    0.038
   6. BD (   1) C   3 - C  10        /237. BD*(   1) C   3 - C   4            1.01    1.00    0.040
   6. BD (   1) C   3 - C  10        /239. BD*(   1) C   3 - H  16            0.46    1.05    0.028
   6. BD (   1) C   3 - C  10        /240. BD*(   1) C   4 - C   5            0.25    1.18    0.022
   6. BD (   1) C   3 - C  10        /253. BD*(   1) C  10 - C  11            1.13    1.18    0.047
   6. BD (   1) C   3 - C  10        /254. BD*(   1) C  10 - C  15            1.22    1.18    0.048
   6. BD (   1) C   3 - C  10        /255. BD*(   1) C  11 - C  12            1.17    1.20    0.048
   6. BD (   1) C   3 - C  10        /262. BD*(   1) C  14 - C  15            1.17    1.20    0.048
   7. BD (   1) C   3 - H  16        / 50. LP (   1) C   4                    0.32    0.40    0.017
   7. BD (   1) C   3 - H  16        / 52. LP*(   1) C  10                    0.32    0.40    0.017
   7. BD (   1) C   3 - H  16        / 65. RY*(   3) C   2                    0.33    1.38    0.027
   7. BD (   1) C   3 - H  16        / 66. RY*(   4) C   2                    0.43    1.40    0.032
   7. BD (   1) C   3 - H  16        /233. BD*(   1) N   1 - C   2            1.76    1.39    0.063
   7. BD (   1) C   3 - H  16        /234. BD*(   2) N   1 - C   2            3.31    0.63    0.058
   7. BD (   1) C   3 - H  16        /236. BD*(   1) C   2 - C   3            0.53    0.95    0.028
   7. BD (   1) C   3 - H  16        /237. BD*(   1) C   3 - C   4            0.32    0.87    0.021
   7. BD (   1) C   3 - H  16        /238. BD*(   1) C   3 - C  10            0.32    0.87    0.021
   7. BD (   1) C   3 - H  16        /240. BD*(   1) C   4 - C   5            1.78    1.06    0.055
   7. BD (   1) C   3 - H  16        /254. BD*(   1) C  10 - C  15            1.78    1.06    0.055
   8. BD (   1) C   4 - C   5        / 72. RY*(   1) C   3                    0.57    1.73    0.040
   8. BD (   1) C   4 - C   5        / 99. RY*(   1) C   6                    0.59    1.88    0.042
   8. BD (   1) C   4 - C   5        /100. RY*(   2) C   6                    0.62    1.37    0.037
   8. BD (   1) C   4 - C   5        /126. RY*(   1) C   9                    0.35    1.86    0.033
   8. BD (   1) C   4 - C   5        /237. BD*(   1) C   3 - C   4            1.25    1.07    0.046
   8. BD (   1) C   4 - C   5        /239. BD*(   1) C   3 - H  16            0.39    1.13    0.026
   8. BD (   1) C   4 - C   5        /241. BD*(   1) C   4 - C   9            2.14    1.26    0.066
   8. BD (   1) C   4 - C   5        /242. BD*(   1) C   5 - C   6            1.57    1.27    0.057
   8. BD (   1) C   4 - C   5        /244. BD*(   1) C   5 - H  17            0.69    1.18    0.036
   8. BD (   1) C   4 - C   5        /246. BD*(   1) C   6 - H  18            1.02    1.19    0.044
   8. BD (   1) C   4 - C   5        /252. BD*(   1) C   9 - H  21            1.19    1.17    0.047
   9. BD (   1) C   4 - C   9        / 72. RY*(   1) C   3                    0.71    1.73    0.044
   9. BD (   1) C   4 - C   9        / 90. RY*(   1) C   5                    0.32    1.88    0.031
   9. BD (   1) C   4 - C   9        /117. RY*(   1) C   8                    0.59    1.88    0.042
   9. BD (   1) C   4 - C   9        /118. RY*(   2) C   8                    0.63    1.37    0.037
   9. BD (   1) C   4 - C   9        /236. BD*(   1) C   2 - C   3            0.54    1.14    0.031
   9. BD (   1) C   4 - C   9        /237. BD*(   1) C   3 - C   4            1.31    1.07    0.047
   9. BD (   1) C   4 - C   9        /240. BD*(   1) C   4 - C   5            2.07    1.26    0.064
   9. BD (   1) C   4 - C   9        /244. BD*(   1) C   5 - H  17            1.20    1.18    0.048
   9. BD (   1) C   4 - C   9        /249. BD*(   1) C   8 - C   9            1.53    1.27    0.056
   9. BD (   1) C   4 - C   9        /251. BD*(   1) C   8 - H  20            1.03    1.19    0.044
   9. BD (   1) C   4 - C   9        /252. BD*(   1) C   9 - H  21            0.68    1.17    0.036
  10. BD (   1) C   5 - C   6        / 81. RY*(   1) C   4                    0.57    1.81    0.041
  10. BD (   1) C   5 - C   6        / 82. RY*(   2) C   4                    0.61    1.64    0.040
  10. BD (   1) C   5 - C   6        /108. RY*(   1) C   7                    0.43    1.89    0.036
  10. BD (   1) C   5 - C   6        /109. RY*(   2) C   7                    0.60    1.36    0.036
  10. BD (   1) C   5 - C   6        /237. BD*(   1) C   3 - C   4            2.01    1.06    0.059
  10. BD (   1) C   5 - C   6        /240. BD*(   1) C   4 - C   5            1.79    1.24    0.060
  10. BD (   1) C   5 - C   6        /244. BD*(   1) C   5 - H  17            0.77    1.16    0.038
  10. BD (   1) C   5 - C   6        /245. BD*(   1) C   6 - C   7            1.26    1.26    0.050
  10. BD (   1) C   5 - C   6        /246. BD*(   1) C   6 - H  18            0.64    1.18    0.035
  10. BD (   1) C   5 - C   6        /248. BD*(   1) C   7 - H  19            1.13    1.17    0.046
  11. BD (   2) C   5 - C   6        / 50. LP (   1) C   4                   26.60    0.15    0.088
  11. BD (   2) C   5 - C   6        / 51. LP*(   1) C   7                   28.96    0.17    0.095
  11. BD (   2) C   5 - C   6        /112. RY*(   5) C   7                    0.94    0.92    0.041
  12. BD (   1) C   5 - H  17        / 81. RY*(   1) C   4                    0.44    1.63    0.034
  12. BD (   1) C   5 - H  17        / 99. RY*(   1) C   6                    0.37    1.69    0.032
  12. BD (   1) C   5 - H  17        /240. BD*(   1) C   4 - C   5            0.52    1.06    0.030
  12. BD (   1) C   5 - H  17        /241. BD*(   1) C   4 - C   9            2.28    1.07    0.062
  12. BD (   1) C   5 - H  17        /242. BD*(   1) C   5 - C   6            0.55    1.08    0.031
  12. BD (   1) C   5 - H  17        /245. BD*(   1) C   6 - C   7            1.82    1.08    0.056
  13. BD (   1) C   6 - C   7        / 90. RY*(   1) C   5                    0.35    1.87    0.033
  13. BD (   1) C   6 - C   7        / 91. RY*(   2) C   5                    0.68    1.44    0.040
  13. BD (   1) C   6 - C   7        /117. RY*(   1) C   8                    0.41    1.87    0.035
  13. BD (   1) C   6 - C   7        /118. RY*(   2) C   8                    0.72    1.36    0.040
  13. BD (   1) C   6 - C   7        /242. BD*(   1) C   5 - C   6            1.31    1.26    0.051
  13. BD (   1) C   6 - C   7        /244. BD*(   1) C   5 - H  17            1.24    1.17    0.048
  13. BD (   1) C   6 - C   7        /246. BD*(   1) C   6 - H  18            0.62    1.18    0.034
  13. BD (   1) C   6 - C   7        /247. BD*(   1) C   7 - C   8            1.19    1.26    0.049
  13. BD (   1) C   6 - C   7        /248. BD*(   1) C   7 - H  19            0.58    1.17    0.033
  13. BD (   1) C   6 - C   7        /251. BD*(   1) C   8 - H  20            1.25    1.18    0.049
  14. BD (   1) C   6 - H  18        / 90. RY*(   1) C   5                    0.30    1.68    0.028
  14. BD (   1) C   6 - H  18        /108. RY*(   1) C   7                    0.32    1.71    0.030
  14. BD (   1) C   6 - H  18        /240. BD*(   1) C   4 - C   5            2.08    1.06    0.059
  14. BD (   1) C   6 - H  18        /242. BD*(   1) C   5 - C   6            0.47    1.07    0.028
  14. BD (   1) C   6 - H  18        /245. BD*(   1) C   6 - C   7            0.37    1.07    0.025
  14. BD (   1) C   6 - H  18        /247. BD*(   1) C   7 - C   8            1.84    1.07    0.056
  15. BD (   1) C   7 - C   8        / 99. RY*(   1) C   6                    0.42    1.87    0.036
  15. BD (   1) C   7 - C   8        /100. RY*(   2) C   6                    0.73    1.36    0.040
  15. BD (   1) C   7 - C   8        /126. RY*(   1) C   9                    0.31    1.85    0.030
  15. BD (   1) C   7 - C   8        /127. RY*(   2) C   9                    0.76    1.43    0.042
  15. BD (   1) C   7 - C   8        /245. BD*(   1) C   6 - C   7            1.19    1.26    0.049
  15. BD (   1) C   7 - C   8        /246. BD*(   1) C   6 - H  18            1.24    1.18    0.048
  15. BD (   1) C   7 - C   8        /248. BD*(   1) C   7 - H  19            0.57    1.18    0.033
  15. BD (   1) C   7 - C   8        /249. BD*(   1) C   8 - C   9            1.32    1.26    0.052
  15. BD (   1) C   7 - C   8        /251. BD*(   1) C   8 - H  20            0.62    1.18    0.034
  15. BD (   1) C   7 - C   8        /252. BD*(   1) C   9 - H  21            1.28    1.16    0.049
  16. BD (   1) C   7 - H  19        / 99. RY*(   1) C   6                    0.34    1.69    0.031
  16. BD (   1) C   7 - H  19        /117. RY*(   1) C   8                    0.34    1.69    0.030
  16. BD (   1) C   7 - H  19        /242. BD*(   1) C   5 - C   6            1.96    1.08    0.058
  16. BD (   1) C   7 - H  19        /245. BD*(   1) C   6 - C   7            0.37    1.08    0.025
  16. BD (   1) C   7 - H  19        /247. BD*(   1) C   7 - C   8            0.36    1.08    0.025
  16. BD (   1) C   7 - H  19        /249. BD*(   1) C   8 - C   9            1.96    1.08    0.058
  17. BD (   1) C   8 - C   9        / 81. RY*(   1) C   4                    0.51    1.81    0.039
  17. BD (   1) C   8 - C   9        / 82. RY*(   2) C   4                    0.55    1.65    0.038
  17. BD (   1) C   8 - C   9        /108. RY*(   1) C   7                    0.44    1.89    0.037
  17. BD (   1) C   8 - C   9        /109. RY*(   2) C   7                    0.58    1.36    0.036
  17. BD (   1) C   8 - C   9        /237. BD*(   1) C   3 - C   4            1.92    1.06    0.057
  17. BD (   1) C   8 - C   9        /241. BD*(   1) C   4 - C   9            1.77    1.25    0.059
  17. BD (   1) C   8 - C   9        /247. BD*(   1) C   7 - C   8            1.26    1.26    0.050
  17. BD (   1) C   8 - C   9        /248. BD*(   1) C   7 - H  19            1.14    1.17    0.046
  17. BD (   1) C   8 - C   9        /251. BD*(   1) C   8 - H  20            0.64    1.18    0.035
  17. BD (   1) C   8 - C   9        /252. BD*(   1) C   9 - H  21            0.74    1.16    0.037
  18. BD (   2) C   8 - C   9        / 50. LP (   1) C   4                   27.83    0.15    0.092
  18. BD (   2) C   8 - C   9        / 51. LP*(   1) C   7                   26.32    0.17    0.092
  18. BD (   2) C   8 - C   9        /111. RY*(   4) C   7                    0.28    2.16    0.034
  18. BD (   2) C   8 - C   9        /112. RY*(   5) C   7                    0.59    0.92    0.032
  19. BD (   1) C   8 - H  20        /108. RY*(   1) C   7                    0.32    1.71    0.030
  19. BD (   1) C   8 - H  20        /126. RY*(   1) C   9                    0.29    1.67    0.028
  19. BD (   1) C   8 - H  20        /241. BD*(   1) C   4 - C   9            2.08    1.06    0.059
  19. BD (   1) C   8 - H  20        /245. BD*(   1) C   6 - C   7            1.82    1.07    0.056
  19. BD (   1) C   8 - H  20        /247. BD*(   1) C   7 - C   8            0.37    1.07    0.025
  19. BD (   1) C   8 - H  20        /249. BD*(   1) C   8 - C   9            0.46    1.07    0.028
  20. BD (   1) C   9 - H  21        / 81. RY*(   1) C   4                    0.46    1.64    0.035
  20. BD (   1) C   9 - H  21        /117. RY*(   1) C   8                    0.36    1.69    0.031
  20. BD (   1) C   9 - H  21        /240. BD*(   1) C   4 - C   5            2.23    1.07    0.062
  20. BD (   1) C   9 - H  21        /241. BD*(   1) C   4 - C   9            0.50    1.07    0.029
  20. BD (   1) C   9 - H  21        /247. BD*(   1) C   7 - C   8            1.78    1.08    0.056
  20. BD (   1) C   9 - H  21        /249. BD*(   1) C   8 - C   9            0.53    1.08    0.030
  21. BD (   1) C  10 - C  11        / 72. RY*(   1) C   3                    0.71    1.73    0.044
  21. BD (   1) C  10 - C  11        /153. RY*(   1) C  12                    0.59    1.88    0.042
  21. BD (   1) C  10 - C  11        /154. RY*(   2) C  12                    0.63    1.37    0.037
  21. BD (   1) C  10 - C  11        /180. RY*(   1) C  15                    0.32    1.88    0.031
  21. BD (   1) C  10 - C  11        /236. BD*(   1) C   2 - C   3            0.54    1.14    0.031
  21. BD (   1) C  10 - C  11        /238. BD*(   1) C   3 - C  10            1.31    1.07    0.047
  21. BD (   1) C  10 - C  11        /254. BD*(   1) C  10 - C  15            2.07    1.26    0.064
  21. BD (   1) C  10 - C  11        /255. BD*(   1) C  11 - C  12            1.53    1.27    0.056
  21. BD (   1) C  10 - C  11        /257. BD*(   1) C  11 - H  22            0.68    1.17    0.036
  21. BD (   1) C  10 - C  11        /259. BD*(   1) C  12 - H  23            1.03    1.19    0.044
  21. BD (   1) C  10 - C  11        /265. BD*(   1) C  15 - H  26            1.20    1.18    0.048
  22. BD (   1) C  10 - C  15        / 72. RY*(   1) C   3                    0.57    1.73    0.040
  22. BD (   1) C  10 - C  15        /144. RY*(   1) C  11                    0.35    1.86    0.033
  22. BD (   1) C  10 - C  15        /171. RY*(   1) C  14                    0.59    1.88    0.042
  22. BD (   1) C  10 - C  15        /172. RY*(   2) C  14                    0.62    1.37    0.037
  22. BD (   1) C  10 - C  15        /238. BD*(   1) C   3 - C  10            1.25    1.07    0.046
  22. BD (   1) C  10 - C  15        /239. BD*(   1) C   3 - H  16            0.39    1.13    0.026
  22. BD (   1) C  10 - C  15        /253. BD*(   1) C  10 - C  11            2.14    1.26    0.066
  22. BD (   1) C  10 - C  15        /257. BD*(   1) C  11 - H  22            1.19    1.17    0.047
  22. BD (   1) C  10 - C  15        /262. BD*(   1) C  14 - C  15            1.57    1.27    0.057
  22. BD (   1) C  10 - C  15        /264. BD*(   1) C  14 - H  25            1.02    1.19    0.044
  22. BD (   1) C  10 - C  15        /265. BD*(   1) C  15 - H  26            0.69    1.18    0.036
  23. BD (   1) C  11 - C  12        /135. RY*(   1) C  10                    0.51    1.81    0.039
  23. BD (   1) C  11 - C  12        /136. RY*(   2) C  10                    0.55    1.65    0.038
  23. BD (   1) C  11 - C  12        /162. RY*(   1) C  13                    0.44    1.89    0.037
  23. BD (   1) C  11 - C  12        /163. RY*(   2) C  13                    0.58    1.36    0.036
  23. BD (   1) C  11 - C  12        /238. BD*(   1) C   3 - C  10            1.92    1.06    0.057
  23. BD (   1) C  11 - C  12        /253. BD*(   1) C  10 - C  11            1.77    1.25    0.059
  23. BD (   1) C  11 - C  12        /257. BD*(   1) C  11 - H  22            0.74    1.16    0.037
  23. BD (   1) C  11 - C  12        /258. BD*(   1) C  12 - C  13            1.26    1.26    0.050
  23. BD (   1) C  11 - C  12        /259. BD*(   1) C  12 - H  23            0.64    1.18    0.035
  23. BD (   1) C  11 - C  12        /261. BD*(   1) C  13 - H  24            1.14    1.17    0.046
  24. BD (   2) C  11 - C  12        / 52. LP*(   1) C  10                   27.83    0.15    0.092
  24. BD (   2) C  11 - C  12        / 53. LP*(   1) C  13                   26.32    0.17    0.092
  24. BD (   2) C  11 - C  12        /165. RY*(   4) C  13                    0.28    2.16    0.034
  24. BD (   2) C  11 - C  12        /166. RY*(   5) C  13                    0.59    0.92    0.032
  25. BD (   1) C  11 - H  22        /135. RY*(   1) C  10                    0.46    1.64    0.035
  25. BD (   1) C  11 - H  22        /153. RY*(   1) C  12                    0.36    1.69    0.031
  25. BD (   1) C  11 - H  22        /253. BD*(   1) C  10 - C  11            0.50    1.07    0.029
  25. BD (   1) C  11 - H  22        /254. BD*(   1) C  10 - C  15            2.23    1.07    0.062
  25. BD (   1) C  11 - H  22        /255. BD*(   1) C  11 - C  12            0.53    1.08    0.030
  25. BD (   1) C  11 - H  22        /258. BD*(   1) C  12 - C  13            1.78    1.08    0.056
  26. BD (   1) C  12 - C  13        /144. RY*(   1) C  11                    0.31    1.85    0.030
  26. BD (   1) C  12 - C  13        /145. RY*(   2) C  11                    0.76    1.43    0.042
  26. BD (   1) C  12 - C  13        /171. RY*(   1) C  14                    0.42    1.87    0.036
  26. BD (   1) C  12 - C  13        /172. RY*(   2) C  14                    0.73    1.36    0.040
  26. BD (   1) C  12 - C  13        /255. BD*(   1) C  11 - C  12            1.32    1.26    0.052
  26. BD (   1) C  12 - C  13        /257. BD*(   1) C  11 - H  22            1.28    1.16    0.049
  26. BD (   1) C  12 - C  13        /259. BD*(   1) C  12 - H  23            0.62    1.18    0.034
  26. BD (   1) C  12 - C  13        /260. BD*(   1) C  13 - C  14            1.19    1.26    0.049
  26. BD (   1) C  12 - C  13        /261. BD*(   1) C  13 - H  24            0.57    1.18    0.033
  26. BD (   1) C  12 - C  13        /264. BD*(   1) C  14 - H  25            1.24    1.18    0.048
  27. BD (   1) C  12 - H  23        /144. RY*(   1) C  11                    0.29    1.67    0.028
  27. BD (   1) C  12 - H  23        /162. RY*(   1) C  13                    0.32    1.71    0.030
  27. BD (   1) C  12 - H  23        /253. BD*(   1) C  10 - C  11            2.08    1.06    0.059
  27. BD (   1) C  12 - H  23        /255. BD*(   1) C  11 - C  12            0.46    1.07    0.028
  27. BD (   1) C  12 - H  23        /258. BD*(   1) C  12 - C  13            0.37    1.07    0.025
  27. BD (   1) C  12 - H  23        /260. BD*(   1) C  13 - C  14            1.82    1.07    0.056
  28. BD (   1) C  13 - C  14        /153. RY*(   1) C  12                    0.41    1.87    0.035
  28. BD (   1) C  13 - C  14        /154. RY*(   2) C  12                    0.72    1.36    0.040
  28. BD (   1) C  13 - C  14        /180. RY*(   1) C  15                    0.35    1.87    0.033
  28. BD (   1) C  13 - C  14        /181. RY*(   2) C  15                    0.68    1.44    0.040
  28. BD (   1) C  13 - C  14        /258. BD*(   1) C  12 - C  13            1.19    1.26    0.049
  28. BD (   1) C  13 - C  14        /259. BD*(   1) C  12 - H  23            1.25    1.18    0.049
  28. BD (   1) C  13 - C  14        /261. BD*(   1) C  13 - H  24            0.58    1.17    0.033
  28. BD (   1) C  13 - C  14        /262. BD*(   1) C  14 - C  15            1.31    1.26    0.051
  28. BD (   1) C  13 - C  14        /264. BD*(   1) C  14 - H  25            0.62    1.18    0.034
  28. BD (   1) C  13 - C  14        /265. BD*(   1) C  15 - H  26            1.24    1.17    0.048
  29. BD (   1) C  13 - H  24        /153. RY*(   1) C  12                    0.34    1.69    0.030
  29. BD (   1) C  13 - H  24        /171. RY*(   1) C  14                    0.34    1.69    0.031
  29. BD (   1) C  13 - H  24        /255. BD*(   1) C  11 - C  12            1.96    1.08    0.058
  29. BD (   1) C  13 - H  24        /258. BD*(   1) C  12 - C  13            0.36    1.08    0.025
  29. BD (   1) C  13 - H  24        /260. BD*(   1) C  13 - C  14            0.37    1.08    0.025
  29. BD (   1) C  13 - H  24        /262. BD*(   1) C  14 - C  15            1.96    1.08    0.058
  30. BD (   1) C  14 - C  15        /135. RY*(   1) C  10                    0.57    1.81    0.041
  30. BD (   1) C  14 - C  15        /136. RY*(   2) C  10                    0.61    1.64    0.040
  30. BD (   1) C  14 - C  15        /162. RY*(   1) C  13                    0.43    1.89    0.036
  30. BD (   1) C  14 - C  15        /163. RY*(   2) C  13                    0.60    1.36    0.036
  30. BD (   1) C  14 - C  15        /238. BD*(   1) C   3 - C  10            2.01    1.06    0.059
  30. BD (   1) C  14 - C  15        /254. BD*(   1) C  10 - C  15            1.79    1.24    0.060
  30. BD (   1) C  14 - C  15        /260. BD*(   1) C  13 - C  14            1.26    1.26    0.050
  30. BD (   1) C  14 - C  15        /261. BD*(   1) C  13 - H  24            1.13    1.17    0.046
  30. BD (   1) C  14 - C  15        /264. BD*(   1) C  14 - H  25            0.64    1.18    0.035
  30. BD (   1) C  14 - C  15        /265. BD*(   1) C  15 - H  26            0.77    1.16    0.038
  31. BD (   2) C  14 - C  15        / 52. LP*(   1) C  10                   26.60    0.15    0.088
  31. BD (   2) C  14 - C  15        / 53. LP*(   1) C  13                   28.96    0.17    0.095
  31. BD (   2) C  14 - C  15        /166. RY*(   5) C  13                    0.94    0.92    0.041
  32. BD (   1) C  14 - H  25        /162. RY*(   1) C  13                    0.32    1.71    0.030
  32. BD (   1) C  14 - H  25        /180. RY*(   1) C  15                    0.30    1.68    0.028
  32. BD (   1) C  14 - H  25        /254. BD*(   1) C  10 - C  15            2.08    1.06    0.059
  32. BD (   1) C  14 - H  25        /258. BD*(   1) C  12 - C  13            1.84    1.07    0.056
  32. BD (   1) C  14 - H  25        /260. BD*(   1) C  13 - C  14            0.37    1.07    0.025
  32. BD (   1) C  14 - H  25        /262. BD*(   1) C  14 - C  15            0.47    1.07    0.028
  33. BD (   1) C  15 - H  26        /135. RY*(   1) C  10                    0.44    1.63    0.034
  33. BD (   1) C  15 - H  26        /171. RY*(   1) C  14                    0.37    1.69    0.032
  33. BD (   1) C  15 - H  26        /253. BD*(   1) C  10 - C  11            2.28    1.07    0.062
  33. BD (   1) C  15 - H  26        /254. BD*(   1) C  10 - C  15            0.52    1.06    0.030
  33. BD (   1) C  15 - H  26        /260. BD*(   1) C  13 - C  14            1.82    1.08    0.056
  33. BD (   1) C  15 - H  26        /262. BD*(   1) C  14 - C  15            0.55    1.08    0.031
  34. CR (   1) N   1                / 63. RY*(   1) C   2                    3.75   14.56    0.296
  34. CR (   1) N   1                /236. BD*(   1) C   2 - C   3            2.09   14.50    0.222
  35. CR (   1) C   2                / 55. RY*(   2) N   1                    0.51   11.14    0.095
  35. CR (   1) C   2                /233. BD*(   1) N   1 - C   2            0.42   10.96    0.086
  36. CR (   1) C   3                / 63. RY*(   1) C   2                    0.41   10.61    0.084
  36. CR (   1) C   3                / 84. RY*(   4) C   4                    0.28   10.92    0.069
  36. CR (   1) C   3                /138. RY*(   4) C  10                    0.28   10.92    0.069
  36. CR (   1) C   3                /189. RY*(   1) H  16                    0.35   10.52    0.077
  36. CR (   1) C   3                /233. BD*(   1) N   1 - C   2            1.54   11.00    0.165
  36. CR (   1) C   3                /240. BD*(   1) C   4 - C   5            0.38   10.67    0.081
  36. CR (   1) C   3                /241. BD*(   1) C   4 - C   9            0.31   10.67    0.073
  36. CR (   1) C   3                /253. BD*(   1) C  10 - C  11            0.31   10.67    0.073
  36. CR (   1) C   3                /254. BD*(   1) C  10 - C  15            0.38   10.67    0.081
  37. CR (   1) C   4                / 74. RY*(   3) C   3                    0.37   10.87    0.081
  37. CR (   1) C   4                / 91. RY*(   2) C   5                    0.88   10.85    0.123
  37. CR (   1) C   4                /127. RY*(   2) C   9                    0.90   10.84    0.125
  37. CR (   1) C   4                /242. BD*(   1) C   5 - C   6            0.41   10.68    0.084
  37. CR (   1) C   4                /244. BD*(   1) C   5 - H  17            0.30   10.58    0.072
  37. CR (   1) C   4                /249. BD*(   1) C   8 - C   9            0.41   10.67    0.084
  37. CR (   1) C   4                /252. BD*(   1) C   9 - H  21            0.31   10.57    0.072
  38. CR (   1) C   5                / 81. RY*(   1) C   4                    0.32   11.20    0.075
  38. CR (   1) C   5                / 82. RY*(   2) C   4                    0.89   11.03    0.125
  38. CR (   1) C   5                /100. RY*(   2) C   6                    0.76   10.75    0.114
  38. CR (   1) C   5                /101. RY*(   3) C   6                    0.25   10.77    0.066
  38. CR (   1) C   5                /193. RY*(   1) H  17                    0.41   10.49    0.083
  38. CR (   1) C   5                /237. BD*(   1) C   3 - C   4            0.56   10.45    0.098
  38. CR (   1) C   5                /241. BD*(   1) C   4 - C   9            0.57   10.63    0.099
  38. CR (   1) C   5                /245. BD*(   1) C   6 - C   7            0.46   10.64    0.088
  38. CR (   1) C   5                /246. BD*(   1) C   6 - H  18            0.28   10.56    0.069
  39. CR (   1) C   6                / 91. RY*(   2) C   5                    0.29   10.82    0.071
  39. CR (   1) C   6                / 92. RY*(   3) C   5                    0.51   10.72    0.094
  39. CR (   1) C   6                /109. RY*(   2) C   7                    0.70   10.74    0.109
  39. CR (   1) C   6                /110. RY*(   3) C   7                    0.26   10.77    0.066
  39. CR (   1) C   6                /197. RY*(   1) H  18                    0.39   10.45    0.081
  39. CR (   1) C   6                /240. BD*(   1) C   4 - C   5            0.54   10.63    0.097
  39. CR (   1) C   6                /244. BD*(   1) C   5 - H  17            0.34   10.55    0.075
  39. CR (   1) C   6                /247. BD*(   1) C   7 - C   8            0.43   10.64    0.086
  39. CR (   1) C   6                /248. BD*(   1) C   7 - H  19            0.29   10.56    0.070
  40. CR (   1) C   7                /100. RY*(   2) C   6                    0.71   10.76    0.110
  40. CR (   1) C   7                /101. RY*(   3) C   6                    0.27   10.78    0.069
  40. CR (   1) C   7                /118. RY*(   2) C   8                    0.71   10.76    0.110
  40. CR (   1) C   7                /119. RY*(   3) C   8                    0.27   10.78    0.069
  40. CR (   1) C   7                /201. RY*(   1) H  19                    0.40   10.45    0.081
[truncated: 37,949 more chars]
