# Supplementary material for: Machine-Learning-Guided Discovery of Electrochemical Reactions
Source: J Am Chem Soc. 2022 Dec 2;144(49):22599–610. doi: 10.1021/jacs.2c08997 (PMC9756344; doi:10.1021/jacs.2c08997)
Supplement: Supplementary file 4 — ja2c08997_si_004.zip [file ja2c08997_si_004.zip › Reactivity Prediction/Ologs_notimes/41.log]

 Entering Gaussian System, Link 0=g16
 Input=41.com
 Output=41.log
 Initial command:
  
 Copyright (c) 1988-2019, Gaussian, Inc.  All Rights Reserved.
  
 This is part of the Gaussian(R) 16 program.  It is based on
 the Gaussian(R) 09 system (copyright 2009, Gaussian, Inc.),
 the Gaussian(R) 03 system (copyright 2003, Gaussian, Inc.),
 the Gaussian(R) 98 system (copyright 1998, Gaussian, Inc.),
 the Gaussian(R) 94 system (copyright 1995, Gaussian, Inc.),
 the Gaussian 92(TM) system (copyright 1992, Gaussian, Inc.),
 the Gaussian 90(TM) system (copyright 1990, Gaussian, Inc.),
 the Gaussian 88(TM) system (copyright 1988, Gaussian, Inc.),
 the Gaussian 86(TM) system (copyright 1986, Carnegie Mellon
 University), and the Gaussian 82(TM) system (copyright 1983,
 Carnegie Mellon University). Gaussian is a federally registered
 trademark of Gaussian, Inc.
  
 This software contains proprietary and confidential information,
 including trade secrets, belonging to Gaussian, Inc.
  
 This software is provided under written license and may be
 used, copied, transmitted, or stored only in accord with that
 written license.
  
 The following legend is applicable only to US Government
 contracts under FAR:
  
                    RESTRICTED RIGHTS LEGEND
  
 Use, reproduction and disclosure by the US Government is
 subject to restrictions as set forth in subparagraphs (a)
 and (c) of the Commercial Computer Software - Restricted
 Rights clause in FAR 52.227-19.
  
 Gaussian, Inc.
 340 Quinnipiac St., Bldg. 40, Wallingford CT 06492
  
  
 ---------------------------------------------------------------
 Warning -- This program may not be used in any manner that
 competes with the business of Gaussian, Inc. or will provide
 assistance to any competitor of Gaussian, Inc.  The licensee
 of this program is prohibited from giving any competitor of
 Gaussian, Inc. access to this program.  By using this program,
 the user acknowledges that Gaussian, Inc. is engaged in the
 business of creating and licensing software in the field of
 computational chemistry and represents and warrants to the
 licensee that it is not a competitor of Gaussian, Inc. and that
 it will not use this program in any manner prohibited above.
 ---------------------------------------------------------------
  

 Cite this work as:
 Gaussian 16, Revision C.01,
 M. J. Frisch, G. W. Trucks, H. B. Schlegel, G. E. Scuseria, 
 M. A. Robb, J. R. Cheeseman, G. Scalmani, V. Barone, 
 G. A. Petersson, H. Nakatsuji, X. Li, M. Caricato, A. V. Marenich, 
 J. Bloino, B. G. Janesko, R. Gomperts, B. Mennucci, H. P. Hratchian, 
 J. V. Ortiz, A. F. Izmaylov, J. L. Sonnenberg, D. Williams-Young, 
 F. Ding, F. Lipparini, F. Egidi, J. Goings, B. Peng, A. Petrone, 
 T. Henderson, D. Ranasinghe, V. G. Zakrzewski, J. Gao, N. Rega, 
 G. Zheng, W. Liang, M. Hada, M. Ehara, K. Toyota, R. Fukuda, 
 J. Hasegawa, M. Ishida, T. Nakajima, Y. Honda, O. Kitao, H. Nakai, 
 T. Vreven, K. Throssell, J. A. Montgomery, Jr., J. E. Peralta, 
 F. Ogliaro, M. J. Bearpark, J. J. Heyd, E. N. Brothers, K. N. Kudin, 
 V. N. Staroverov, T. A. Keith, R. Kobayashi, J. Normand, 
 K. Raghavachari, A. P. Rendell, J. C. Burant, S. S. Iyengar, 
 J. Tomasi, M. Cossi, J. M. Millam, M. Klene, C. Adamo, R. Cammi, 
 J. W. Ochterski, R. L. Martin, K. Morokuma, O. Farkas, 
 J. B. Foresman, and D. J. Fox, Gaussian, Inc., Wallingford CT, 2019.
 
 ******************************************
 Gaussian 16:  ES64L-G16RevC.01  3-Jul-2019
                13-Mar-2021 
 ******************************************
 %nprocshared=16
 Will use up to   16 processors via shared memory.
 %mem=7GB
 -----------------------------------------
 # b3lyp/def2svp geom=NewRedundant pop=NBO
 -----------------------------------------
 1/29=4000,38=1,172=1/1;
 2/12=2,17=6,18=5,40=1/2;
 3/5=43,7=101,11=2,25=1,30=1,74=-5/1,2,3;
 4//1;
 5/5=2,38=5/2;
 6/7=2,8=2,9=2,10=2,28=1,40=1/1,7;
 99/5=1,9=1/99;
 --
 41
 --
 Symbolic Z-matrix:
 Charge =  1 Multiplicity = 2
 C                    -2.18196   0.15375  -1.2888 
 C                    -3.24049  -0.1846   -2.14369 
 C                    -4.0304   -1.28315  -1.80922 
 C                    -3.7805   -2.04129  -0.64607 
 C                    -2.73378  -1.72347   0.22036 
 C                    -1.94662  -0.61963  -0.11884 
 N                    -0.85403  -0.01743   0.47697 
 C                    -0.47999   1.04344  -0.32454 
 C                     0.67368   1.93065   0.03852 
 C                     1.85439   1.15937   0.58926 
 C                     2.5842    0.29641  -0.24387 
 C                     3.65022  -0.4482    0.26121 
 C                     4.0024   -0.34583   1.61187 
 C                     3.28163   0.50628   2.45035 
 C                     2.21381   1.25296   1.94011 
 N                    -1.24578   1.17299  -1.3796 
 H                    -3.42763   0.40562  -3.04264 
 H                    -4.86166  -1.56697  -2.45889 
 H                    -4.42125  -2.8963   -0.41786 
 H                    -2.54392  -2.31266   1.12022 
 H                    -0.35751  -0.33026   1.30174 
 H                     0.3403    2.67647   0.78047 
 H                     0.94353   2.48566  -0.87125 
 H                     2.30619   0.20864  -1.29771 
 H                     4.21063  -1.11254  -0.40107 
 H                     4.8376   -0.92877   2.00715 
 H                     3.55103   0.59469   3.50566 
 H                     1.65591   1.92417   2.59932 
 
                          Input orientation:                          
 ---------------------------------------------------------------------
 Center     Atomic      Atomic             Coordinates (Angstroms)
 Number     Number       Type             X           Y           Z
 ---------------------------------------------------------------------
      1          6           0       -2.181956    0.153754   -1.288798
      2          6           0       -3.240495   -0.184605   -2.143694
      3          6           0       -4.030396   -1.283148   -1.809222
      4          6           0       -3.780496   -2.041288   -0.646068
      5          6           0       -2.733783   -1.723474    0.220363
      6          6           0       -1.946615   -0.619634   -0.118840
      7          7           0       -0.854031   -0.017435    0.476975
      8          6           0       -0.479985    1.043439   -0.324535
      9          6           0        0.673684    1.930651    0.038519
     10          6           0        1.854387    1.159375    0.589258
     11          6           0        2.584204    0.296409   -0.243875
     12          6           0        3.650220   -0.448195    0.261214
     13          6           0        4.002405   -0.345825    1.611872
     14          6           0        3.281629    0.506279    2.450351
     15          6           0        2.213805    1.252958    1.940108
     16          7           0       -1.245785    1.172990   -1.379602
     17          1           0       -3.427635    0.405619   -3.042641
     18          1           0       -4.861661   -1.566970   -2.458885
     19          1           0       -4.421253   -2.896298   -0.417865
     20          1           0       -2.543917   -2.312659    1.120218
     21          1           0       -0.357505   -0.330261    1.301738
     22          1           0        0.340303    2.676465    0.780465
     23          1           0        0.943525    2.485658   -0.871248
     24          1           0        2.306187    0.208644   -1.297713
     25          1           0        4.210628   -1.112539   -0.401070
     26          1           0        4.837596   -0.928770    2.007145
     27          1           0        3.551032    0.594688    3.505658
     28          1           0        1.655908    1.924171    2.599316
 ---------------------------------------------------------------------
                    Distance matrix (angstroms):
                    1          2          3          4          5
     1  C    0.000000
     2  C    1.402084   0.000000
     3  C    2.398387   1.393777   0.000000
     4  C    2.790456   2.445764   1.410729   0.000000
     5  C    2.471045   2.865945   2.448327   1.395462   0.000000
     6  C    1.422081   2.442009   2.764017   2.379535   1.397553
     7  N    2.215997   3.548388   4.113153   3.731140   2.551448
     8  C    2.148964   3.526733   4.496968   4.529050   3.610031
     9  C    3.615773   4.955518   5.989243   6.007053   4.999653
    10  C    4.564037   5.935750   6.808032   6.597134   5.431225
    11  C    4.881444   6.145552   6.978413   6.792348   5.707577
    12  C    6.064583   7.303083   7.998483   7.653538   6.510262
    13  C    6.849072   8.160261   8.781136   8.279277   7.015016
    14  C    6.629952   8.007538   8.649377   8.121054   6.791895
    15  C    5.563884   6.963722   7.712287   7.312456   6.024559
    16  N    1.386905   2.530962   3.737814   4.158656   3.628158
    17  H    2.165899   1.091554   2.176368   3.443172   3.957481
    18  H    3.392759   2.153708   1.092528   2.163378   3.425015
    19  H    3.882756   3.424319   2.165848   1.092561   2.151838
    20  H    3.466636   3.958151   3.442548   2.173139   1.092213
    21  H    3.205271   4.494869   4.906750   4.293999   2.959242
    22  H    4.124041   5.436777   6.441121   6.424421   5.396590
    23  H    3.921831   5.124007   6.310594   6.546780   5.694823
    24  H    4.488488   5.624590   6.529884   6.521852   5.607044
    25  H    6.576982   7.708245   8.362206   8.048643   6.998876
    26  H    7.830020   9.112563   9.660824   9.085634   7.819842
    27  H    7.486546   8.868332   9.447342   8.828165   7.460961
    28  H    5.742909   7.135674   7.877573   7.470734   6.183375
                    6          7          8          9         10
     6  C    0.000000
     7  N    1.382526   0.000000
     8  C    2.226910   1.381225   0.000000
     9  C    3.659875   2.514199   1.499969   0.000000
    10  C    4.256042   2.955168   2.509533   1.514015   0.000000
    11  C    4.624186   3.526979   3.154967   2.529937   1.404085
    12  C    5.612344   4.529944   4.430201   3.816841   2.432470
    13  C    6.201707   4.998080   5.076569   4.328761   2.815199
    14  C    5.933208   4.612177   4.705133   3.827159   2.434588
    15  C    5.005494   3.628537   3.525481   2.539150   1.400977
    16  N    2.300910   2.239968   1.310113   2.503892   3.672555
    17  H    3.434120   4.380651   4.059994   5.351644   6.454347
    18  H    3.856261   5.203982   5.528903   7.007883   7.863169
    19  H    3.375863   4.670511   5.573494   7.033215   7.539658
    20  H    2.181369   2.921906   4.196489   5.434033   5.628678
    21  H    2.151057   1.012241   2.132327   2.787615   2.760274
    22  H    4.111328   2.962370   2.135573   1.103570   2.151877
    23  H    4.308349   3.363687   2.098874   1.099329   2.172965
    24  H    4.490225   3.631475   3.067037   2.723213   2.160711
    25  H    6.183385   5.255568   5.162941   4.686600   3.419681
    26  H    7.116242   5.963771   6.132130   5.421249   3.907721
    27  H    6.695945   5.380724   5.578607   4.699466   3.420945
    28  H    5.180491   3.817586   3.726478   2.742715   2.159778
                   11         12         13         14         15
    11  C    0.000000
    12  C    1.394970   0.000000
    13  C    2.422304   1.399568   0.000000
    14  C    2.790931   2.416444   1.395939   0.000000
    15  C    2.412875   2.788530   2.421350   1.399330   0.000000
    16  N    4.089876   5.412152   6.228901   5.967455   4.795376
    17  H    6.632287   7.857512   8.799696   8.671639   7.574406
    18  H    7.988702   9.005705   9.830255   9.732016   8.795758
    19  H    7.700655   8.461858   9.032318   8.895988   8.173150
    20  H    5.913173   6.525446   6.853064   6.607015   6.001814
    21  H    3.381610   4.142278   4.370954   3.906714   3.086380
    22  H    3.427686   4.581340   4.820422   4.018660   2.623196
    23  H    2.806820   4.149237   4.851797   4.518594   3.322181
    24  H    1.093422   2.160582   3.413250   3.884335   3.403324
    25  H    2.157568   1.092717   2.164057   3.407963   3.881237
    26  H    3.412613   2.165430   1.092524   2.162597   3.413020
    27  H    3.883648   3.409378   2.162112   1.092734   2.161582
    28  H    3.405155   3.882284   3.410862   2.162309   1.093769
                   16         17         18         19         20
    16  N    0.000000
    17  H    2.848689   0.000000
    18  H    4.663346   2.507650   0.000000
    19  H    5.250490   4.333519   2.475245   0.000000
    20  H    4.481517   5.049692   4.328738   2.496142   0.000000
    21  H    3.199748   5.370367   5.996595   5.104472   2.956898
    22  H    3.072784   5.828400   7.453896   7.427255   5.772826
    23  H    2.602806   5.305521   7.255658   7.612612   6.257159
    24  H    3.681464   5.996690   7.475237   7.461452   5.977196
    25  H    5.996133   8.223488   9.313836   8.814276   7.026982
    26  H    7.272893   9.777268  10.697116   9.771291   7.562309
    27  H    6.870927   9.571716  10.536695   9.546641   7.161801
    28  H    4.981554   7.744681   8.958357   8.322992   6.146299
                   21         22         23         24         25
    21  H    0.000000
    22  H    3.130346   0.000000
    23  H    3.787341   1.768740   0.000000
    24  H    3.760694   3.778051   2.687660   0.000000
    25  H    4.937546   5.543645   4.882833   2.485234   0.000000
    26  H    5.276825   5.893056   5.925137   4.315533   2.495268
    27  H    4.581425   4.697792   5.434350   4.977051   4.314188
    28  H    3.289378   2.367484   3.587140   4.307288   4.974990
                   26         27         28
    26  H    0.000000
    27  H    2.494336   0.000000
    28  H    4.314288   2.486056   0.000000
 Stoichiometry    C14H12N2(1+,2)
 Framework group  C1[X(C14H12N2)]
 Deg. of freedom    78
 Full point group                 C1      NOp   1
 Largest Abelian subgroup         C1      NOp   1
 Largest concise Abelian subgroup C1      NOp   1
                         Standard orientation:                         
 ---------------------------------------------------------------------
 Center     Atomic      Atomic             Coordinates (Angstroms)
 Number     Number       Type             X           Y           Z
 ---------------------------------------------------------------------
      1          6           0       -2.319492   -0.718024    0.138259
      2          6           0       -3.656528   -0.842414    0.541619
      3          6           0       -4.476532    0.281335    0.455624
      4          6           0       -3.985508    1.514805   -0.021451
      5          6           0       -2.659245    1.662812   -0.429414
      6          6           0       -1.842372    0.532132   -0.343180
      7          7           0       -0.513996    0.298845   -0.647109
      8          6           0       -0.246949   -1.021492   -0.341862
      9          6           0        1.110974   -1.617942   -0.565915
     10          6           0        2.233684   -0.680757   -0.174194
     11          6           0        2.436244   -0.347099    1.174545
     12          6           0        3.443184    0.544852    1.543918
     13          6           0        4.263435    1.123121    0.568427
     14          6           0        4.068897    0.801505   -0.775955
     15          6           0        3.058889   -0.094793   -1.142915
     16          7           0       -1.295105   -1.652898    0.126210
     17          1           0       -4.029691   -1.799463    0.910806
     18          1           0       -5.522388    0.210123    0.763410
     19          1           0       -4.658840    2.373650   -0.073414
     20          1           0       -2.283064    2.619396   -0.798689
     21          1           0        0.170372    0.976699   -0.958216
     22          1           0        1.215552   -1.896862   -1.628521
     23          1           0        1.144878   -2.551923    0.012923
     24          1           0        1.791746   -0.791418    1.937942
     25          1           0        3.590411    0.791367    2.598235
     26          1           0        5.052267    1.821342    0.857979
     27          1           0        4.706165    1.246031   -1.544299
     28          1           0        2.914219   -0.348811   -2.196896
 ---------------------------------------------------------------------
 Rotational constants (GHZ):           1.4530566           0.2667703           0.2518429
 Standard basis: def2SVP (5D, 7F)
 There are   300 symmetry adapted cartesian basis functions of A   symmetry.
 There are   284 symmetry adapted basis functions of A   symmetry.
   284 basis functions,   484 primitive gaussians,   300 cartesian basis functions
    55 alpha electrons       54 beta electrons
       nuclear repulsion energy       966.9643396725 Hartrees.
 NAtoms=   28 NActive=   28 NUniq=   28 SFac= 1.00D+00 NAtFMM=   60 NAOKFM=F Big=F
 Integral buffers will be    131072 words long.
 Raffenetti 2 integral format.
 Two-electron integral symmetry is turned on.
 One-electron integrals computed using PRISM.
   1 Symmetry operations used in ECPInt.
 ECPInt:  NShTT=    8778 NPrTT=   32122 LenC2=    8074 LenP2D=   21326.
 LDataN:  DoStor=T MaxTD1= 4 Len=   56
 NBasis=   284 RedAO= T EigKep=  2.50D-04  NBF=   284
 NBsUse=   284 1.00D-06 EigRej= -1.00D+00 NBFU=   284
 ExpMin= 1.22D-01 ExpMax= 1.71D+03 ExpMxC= 2.58D+02 IAcc=3 IRadAn=         5 AccDes= 0.00D+00
 Harris functional with IExCor=  402 and IRadAn=       5 diagonalized for initial guess.
 HarFok:  IExCor=  402 AccDes= 0.00D+00 IRadAn=         5 IDoV= 1 UseB2=F ITyADJ=14
 ICtDFT=  3500011 ScaDFX=  1.000000  1.000000  1.000000  1.000000
 FoFCou: FMM=F IPFlag=           0 FMFlag=      100000 FMFlg1=           0
         NFxFlg=           0 DoJE=T BraDBF=F KetDBF=T FulRan=T
         wScrn=  0.000000 ICntrl=       500 IOpCl=  0 I1Cent=   200000004 NGrid=           0
         NMat0=    1 NMatS0=      1 NMatT0=    0 NMatD0=    1 NMtDS0=    0 NMtDT0=    0
 Petite list used in FoFCou.
 Initial guess <Sx>= 0.0000 <Sy>= 0.0000 <Sz>= 0.5000 <S**2>= 0.7500 S= 0.5000
 Requested convergence on RMS density matrix=1.00D-08 within 128 cycles.
 Requested convergence on MAX density matrix=1.00D-06.
 Requested convergence on             energy=1.00D-06.
 No special actions if energy rises.
 Integral accuracy reduced to 1.0D-05 until final iterations.
 Initial convergence to 1.0D-05 achieved.  Increase integral accuracy.
 SCF Done:  E(UB3LYP) =  -649.489913989     A.U. after   34 cycles
            NFock= 34  Conv=0.22D-08     -V/T= 2.0109
 <Sx>= 0.0000 <Sy>= 0.0000 <Sz>= 0.5000 <S**2>= 0.7599 S= 0.5049
 <L.S>= 0.000000000000E+00
 Annihilation of the first spin contaminant:
 S**2 before annihilation     0.7599,   after     0.7501

 **********************************************************************

            Population analysis using the SCF Density.

 **********************************************************************

 Orbital symmetries:
 Alpha Orbitals:
       Occupied  (A) (A) (A) (A) (A) (A) (A) (A) (A) (A) (A) (A)
                 (A) (A) (A) (A) (A) (A) (A) (A) (A) (A) (A) (A)
                 (A) (A) (A) (A) (A) (A) (A) (A) (A) (A) (A) (A)
                 (A) (A) (A) (A) (A) (A) (A) (A) (A) (A) (A) (A)
                 (A) (A) (A) (A) (A) (A) (A)
       Virtual   (A) (A) (A) (A) (A) (A) (A) (A) (A) (A) (A) (A)
                 (A) (A) (A) (A) (A) (A) (A) (A) (A) (A) (A) (A)
                 (A) (A) (A) (A) (A) (A) (A) (A) (A) (A) (A) (A)
                 (A) (A) (A) (A) (A) (A) (A) (A) (A) (A) (A) (A)
                 (A) (A) (A) (A) (A) (A) (A) (A) (A) (A) (A) (A)
                 (A) (A) (A) (A) (A) (A) (A) (A) (A) (A) (A) (A)
                 (A) (A) (A) (A) (A) (A) (A) (A) (A) (A) (A) (A)
                 (A) (A) (A) (A) (A) (A) (A) (A) (A) (A) (A) (A)
                 (A) (A) (A) (A) (A) (A) (A) (A) (A) (A) (A) (A)
                 (A) (A) (A) (A) (A) (A) (A) (A) (A) (A) (A) (A)
                 (A) (A) (A) (A) (A) (A) (A) (A) (A) (A) (A) (A)
                 (A) (A) (A) (A) (A) (A) (A) (A) (A) (A) (A) (A)
                 (A) (A) (A) (A) (A) (A) (A) (A) (A) (A) (A) (A)
                 (A) (A) (A) (A) (A) (A) (A) (A) (A) (A) (A) (A)
                 (A) (A) (A) (A) (A) (A) (A) (A) (A) (A) (A) (A)
                 (A) (A) (A) (A) (A) (A) (A) (A) (A) (A) (A) (A)
                 (A) (A) (A) (A) (A) (A) (A) (A) (A) (A) (A) (A)
                 (A) (A) (A) (A) (A) (A) (A) (A) (A) (A) (A) (A)
                 (A) (A) (A) (A) (A) (A) (A) (A) (A) (A) (A) (A)
                 (A)
 Beta  Orbitals:
       Occupied  (A) (A) (A) (A) (A) (A) (A) (A) (A) (A) (A) (A)
                 (A) (A) (A) (A) (A) (A) (A) (A) (A) (A) (A) (A)
                 (A) (A) (A) (A) (A) (A) (A) (A) (A) (A) (A) (A)
                 (A) (A) (A) (A) (A) (A) (A) (A) (A) (A) (A) (A)
                 (A) (A) (A) (A) (A) (A)
       Virtual   (A) (A) (A) (A) (A) (A) (A) (A) (A) (A) (A) (A)
                 (A) (A) (A) (A) (A) (A) (A) (A) (A) (A) (A) (A)
                 (A) (A) (A) (A) (A) (A) (A) (A) (A) (A) (A) (A)
                 (A) (A) (A) (A) (A) (A) (A) (A) (A) (A) (A) (A)
                 (A) (A) (A) (A) (A) (A) (A) (A) (A) (A) (A) (A)
                 (A) (A) (A) (A) (A) (A) (A) (A) (A) (A) (A) (A)
                 (A) (A) (A) (A) (A) (A) (A) (A) (A) (A) (A) (A)
                 (A) (A) (A) (A) (A) (A) (A) (A) (A) (A) (A) (A)
                 (A) (A) (A) (A) (A) (A) (A) (A) (A) (A) (A) (A)
                 (A) (A) (A) (A) (A) (A) (A) (A) (A) (A) (A) (A)
                 (A) (A) (A) (A) (A) (A) (A) (A) (A) (A) (A) (A)
                 (A) (A) (A) (A) (A) (A) (A) (A) (A) (A) (A) (A)
                 (A) (A) (A) (A) (A) (A) (A) (A) (A) (A) (A) (A)
                 (A) (A) (A) (A) (A) (A) (A) (A) (A) (A) (A) (A)
                 (A) (A) (A) (A) (A) (A) (A) (A) (A) (A) (A) (A)
                 (A) (A) (A) (A) (A) (A) (A) (A) (A) (A) (A) (A)
                 (A) (A) (A) (A) (A) (A) (A) (A) (A) (A) (A) (A)
                 (A) (A) (A) (A) (A) (A) (A) (A) (A) (A) (A) (A)
                 (A) (A) (A) (A) (A) (A) (A) (A) (A) (A) (A) (A)
                 (A) (A)
 The electronic state is 2-A.
 Alpha  occ. eigenvalues --  -14.54990 -14.48563 -10.44567 -10.41454 -10.40191
 Alpha  occ. eigenvalues --  -10.37930 -10.36458 -10.35909 -10.35732 -10.35570
 Alpha  occ. eigenvalues --  -10.34759 -10.33182 -10.32752 -10.32714 -10.32692
 Alpha  occ. eigenvalues --  -10.32218  -1.19232  -1.04810  -1.02136  -0.99414
 Alpha  occ. eigenvalues --   -0.94267  -0.90969  -0.89704  -0.87389  -0.84488
 Alpha  occ. eigenvalues --   -0.79516  -0.77366  -0.76622  -0.73890  -0.72141
 Alpha  occ. eigenvalues --   -0.70674  -0.67484  -0.64974  -0.63894  -0.62900
 Alpha  occ. eigenvalues --   -0.61827  -0.60263  -0.60087  -0.58458  -0.58059
 Alpha  occ. eigenvalues --   -0.55727  -0.55369  -0.54778  -0.53396  -0.52723
 Alpha  occ. eigenvalues --   -0.51623  -0.50150  -0.48830  -0.48312  -0.47727
 Alpha  occ. eigenvalues --   -0.44371  -0.41880  -0.40229  -0.39281  -0.39145
 Alpha virt. eigenvalues --   -0.19766  -0.16539  -0.15345  -0.14580  -0.12657
 Alpha virt. eigenvalues --   -0.08089  -0.06794  -0.05329  -0.03415  -0.02864
 Alpha virt. eigenvalues --   -0.02528  -0.01147  -0.00632  -0.00265   0.00808
 Alpha virt. eigenvalues --    0.01236   0.02030   0.02745   0.04043   0.04848
 Alpha virt. eigenvalues --    0.05583   0.09025   0.09594   0.10174   0.11339
 Alpha virt. eigenvalues --    0.13312   0.14993   0.15573   0.16161   0.16502
 Alpha virt. eigenvalues --    0.17109   0.18986   0.19657   0.20168   0.22981
 Alpha virt. eigenvalues --    0.25028   0.25974   0.26984   0.27723   0.28725
 Alpha virt. eigenvalues --    0.29096   0.29677   0.30547   0.31221   0.32162
 Alpha virt. eigenvalues --    0.32757   0.33498   0.34417   0.35595   0.36189
 Alpha virt. eigenvalues --    0.36305   0.37288   0.37797   0.37996   0.39539
 Alpha virt. eigenvalues --    0.39882   0.40866   0.42186   0.44447   0.45070
 Alpha virt. eigenvalues --    0.45588   0.46459   0.47484   0.48532   0.49478
 Alpha virt. eigenvalues --    0.50677   0.51316   0.51520   0.52848   0.53511
 Alpha virt. eigenvalues --    0.53691   0.54276   0.54702   0.55059   0.55610
 Alpha virt. eigenvalues --    0.56339   0.57081   0.57938   0.58844   0.59073
 Alpha virt. eigenvalues --    0.60225   0.60719   0.61337   0.61810   0.62723
 Alpha virt. eigenvalues --    0.64928   0.66041   0.67221   0.68139   0.69578
 Alpha virt. eigenvalues --    0.72006   0.72541   0.74521   0.77247   0.79799
 Alpha virt. eigenvalues --    0.80268   0.85223   0.87535   0.92179   0.92656
 Alpha virt. eigenvalues --    0.94940   0.96257   0.97393   1.00642   1.02930
 Alpha virt. eigenvalues --    1.05431   1.06857   1.07659   1.08035   1.09328
 Alpha virt. eigenvalues --    1.09907   1.11228   1.11742   1.13759   1.14480
 Alpha virt. eigenvalues --    1.15349   1.15732   1.16434   1.17951   1.20938
 Alpha virt. eigenvalues --    1.21941   1.25553   1.27983   1.31704   1.35314
 Alpha virt. eigenvalues --    1.38458   1.40506   1.44723   1.50562   1.51566
 Alpha virt. eigenvalues --    1.52400   1.52823   1.53016   1.54898   1.55545
 Alpha virt. eigenvalues --    1.57043   1.57719   1.58598   1.59200   1.61073
 Alpha virt. eigenvalues --    1.61548   1.61694   1.62225   1.62437   1.62944
 Alpha virt. eigenvalues --    1.64446   1.65389   1.65537   1.66625   1.68672
 Alpha virt. eigenvalues --    1.69334   1.71213   1.73106   1.73871   1.74823
 Alpha virt. eigenvalues --    1.75899   1.79267   1.80534   1.82064   1.82482
 Alpha virt. eigenvalues --    1.83032   1.84919   1.85482   1.86709   1.88816
 Alpha virt. eigenvalues --    1.92305   1.93188   1.94633   1.95853   1.96281
 Alpha virt. eigenvalues --    1.97749   1.98466   1.99703   2.01391   2.02762
 Alpha virt. eigenvalues --    2.03509   2.04071   2.06945   2.07175   2.07583
 Alpha virt. eigenvalues --    2.10995   2.13768   2.14208   2.15456   2.17239
 Alpha virt. eigenvalues --    2.18452   2.21198   2.22452   2.22811   2.26202
 Alpha virt. eigenvalues --    2.27461   2.31976   2.34400   2.35749   2.38637
 Alpha virt. eigenvalues --    2.41951   2.42275   2.45154   2.47407   2.48001
 Alpha virt. eigenvalues --    2.50266   2.53185   2.56014   2.56420   2.56531
 Alpha virt. eigenvalues --    2.59256   2.59475   2.61822   2.62484   2.63903
 Alpha virt. eigenvalues --    2.67174   2.69309   2.72345   2.73057   2.74531
 Alpha virt. eigenvalues --    2.75254   2.83030   2.84273   2.85370   2.90089
 Alpha virt. eigenvalues --    2.93613   2.98409   3.05683   3.08682   3.11904
 Alpha virt. eigenvalues --    3.21103   3.34432   3.48536   3.49527
  Beta  occ. eigenvalues --  -14.55060 -14.48478 -10.44232 -10.41194 -10.39915
  Beta  occ. eigenvalues --  -10.37507 -10.36575 -10.35845 -10.35709 -10.35580
  Beta  occ. eigenvalues --  -10.34653 -10.33096 -10.32747 -10.32674 -10.32598
  Beta  occ. eigenvalues --  -10.32252  -1.18820  -1.04577  -1.01534  -0.99178
  Beta  occ. eigenvalues --   -0.93831  -0.90699  -0.89046  -0.87290  -0.84119
  Beta  occ. eigenvalues --   -0.79311  -0.76965  -0.76307  -0.73767  -0.71971
  Beta  occ. eigenvalues --   -0.70495  -0.67277  -0.64806  -0.63301  -0.62242
  Beta  occ. eigenvalues --   -0.61480  -0.60049  -0.59815  -0.58319  -0.57825
  Beta  occ. eigenvalues --   -0.55478  -0.55256  -0.54403  -0.53212  -0.52527
  Beta  occ. eigenvalues --   -0.50394  -0.49444  -0.48353  -0.47855  -0.47432
  Beta  occ. eigenvalues --   -0.44171  -0.40138  -0.39039  -0.38295
  Beta virt. eigenvalues --   -0.34988  -0.18246  -0.14839  -0.14649  -0.14229
  Beta virt. eigenvalues --   -0.11234  -0.08060  -0.06702  -0.05238  -0.03361
  Beta virt. eigenvalues --   -0.02802  -0.02491  -0.00387  -0.00170   0.00336
  Beta virt. eigenvalues --    0.00884   0.01462   0.02163   0.02853   0.04356
  Beta virt. eigenvalues --    0.04976   0.05794   0.09400   0.09967   0.10504
  Beta virt. eigenvalues --    0.11581   0.13519   0.15213   0.15810   0.16234
  Beta virt. eigenvalues --    0.16715   0.17246   0.19069   0.19931   0.20397
  Beta virt. eigenvalues --    0.23262   0.25202   0.26292   0.27341   0.28212
  Beta virt. eigenvalues --    0.28800   0.29187   0.30311   0.30731   0.31408
  Beta virt. eigenvalues --    0.32468   0.33029   0.33727   0.34917   0.35874
  Beta virt. eigenvalues --    0.36405   0.36564   0.37688   0.38002   0.38171
  Beta virt. eigenvalues --    0.39775   0.40362   0.41140   0.42574   0.45058
  Beta virt. eigenvalues --    0.45632   0.45846   0.46791   0.47705   0.48770
  Beta virt. eigenvalues --    0.49738   0.50879   0.51382   0.51630   0.52964
  Beta virt. eigenvalues --    0.53708   0.54167   0.54407   0.54760   0.55215
  Beta virt. eigenvalues --    0.55749   0.56548   0.57425   0.58127   0.59088
  Beta virt. eigenvalues --    0.59299   0.60357   0.60799   0.61453   0.61905
  Beta virt. eigenvalues --    0.62861   0.65073   0.66263   0.67356   0.68253
  Beta virt. eigenvalues --    0.69697   0.72127   0.72709   0.74820   0.77402
  Beta virt. eigenvalues --    0.79895   0.80508   0.85403   0.87768   0.92211
  Beta virt. eigenvalues --    0.92739   0.95135   0.96430   0.97642   1.00903
  Beta virt. eigenvalues --    1.03307   1.05781   1.07118   1.08031   1.08412
  Beta virt. eigenvalues --    1.09540   1.10223   1.11432   1.12158   1.13979
  Beta virt. eigenvalues --    1.14671   1.15760   1.15992   1.16582   1.18148
  Beta virt. eigenvalues --    1.21367   1.22329   1.25727   1.28140   1.32444
  Beta virt. eigenvalues --    1.35497   1.38680   1.40821   1.45019   1.50656
  Beta virt. eigenvalues --    1.51695   1.52551   1.52989   1.53149   1.55028
  Beta virt. eigenvalues --    1.56144   1.57530   1.57954   1.58769   1.59467
  Beta virt. eigenvalues --    1.61339   1.61726   1.62120   1.62475   1.62807
  Beta virt. eigenvalues --    1.63133   1.64570   1.65616   1.65711   1.66861
  Beta virt. eigenvalues --    1.68867   1.69514   1.71605   1.73327   1.74436
  Beta virt. eigenvalues --    1.75203   1.76086   1.79731   1.80690   1.82217
  Beta virt. eigenvalues --    1.82725   1.83139   1.85023   1.85565   1.86946
  Beta virt. eigenvalues --    1.89127   1.92721   1.93595   1.94788   1.96178
  Beta virt. eigenvalues --    1.96593   1.97941   1.98931   1.99879   2.01626
  Beta virt. eigenvalues --    2.03133   2.03774   2.04473   2.07265   2.07754
  Beta virt. eigenvalues --    2.08098   2.11251   2.14158   2.14497   2.15673
  Beta virt. eigenvalues --    2.17457   2.18677   2.21343   2.22698   2.23207
  Beta virt. eigenvalues --    2.26747   2.27797   2.32242   2.34649   2.36173
  Beta virt. eigenvalues --    2.39215   2.42152   2.42580   2.45429   2.47635
  Beta virt. eigenvalues --    2.48213   2.50567   2.53386   2.56411   2.56511
  Beta virt. eigenvalues --    2.57234   2.59275   2.59509   2.62013   2.62722
  Beta virt. eigenvalues --    2.64253   2.67417   2.69471   2.72701   2.73116
  Beta virt. eigenvalues --    2.74678   2.75365   2.83145   2.84445   2.85464
  Beta virt. eigenvalues --    2.90238   2.93683   2.98439   3.05769   3.08798
  Beta virt. eigenvalues --    3.12004   3.21244   3.34495   3.48592   3.49655
          Condensed to atoms (all electrons):
               1          2          3          4          5          6
     1  C    5.248314   0.169445   0.161499  -0.166585   0.084224   0.112619
     2  C    0.169445   5.193468   0.226144   0.124840  -0.122037   0.058495
     3  C    0.161499   0.226144   5.145564   0.156865   0.103150  -0.167951
     4  C   -0.166585   0.124840   0.156865   5.111622   0.204187   0.165224
     5  C    0.084224  -0.122037   0.103150   0.204187   5.247354   0.173991
     6  C    0.112619   0.058495  -0.167951   0.165224   0.173991   5.321126
     7  N   -0.108694   0.006809  -0.000392   0.006390  -0.078526   0.414131
     8  C   -0.083644   0.013540  -0.000489   0.000081   0.011305  -0.062943
     9  C    0.008937   0.000135   0.000004   0.000010   0.000325   0.009364
    10  C   -0.000769  -0.000000   0.000000  -0.000000  -0.000049  -0.000057
    11  C   -0.000251   0.000001  -0.000000   0.000000   0.000011  -0.000134
    12  C    0.000008   0.000000  -0.000000  -0.000000   0.000001   0.000005
    13  C    0.000000  -0.000000  -0.000000  -0.000000  -0.000000   0.000003
    14  C    0.000000   0.000000   0.000000  -0.000000   0.000000  -0.000000
    15  C   -0.000002   0.000000  -0.000000  -0.000000   0.000001  -0.000076
    16  N    0.526152  -0.074501   0.006901  -0.000973   0.009555  -0.117677
    17  H   -0.073646   0.461445  -0.073116   0.013722  -0.003148   0.018482
    18  H    0.014448  -0.061872   0.448671  -0.067138   0.013902  -0.002083
    19  H   -0.001520   0.012298  -0.060928   0.442404  -0.061943   0.014053
    20  H    0.015096  -0.002973   0.013937  -0.067102   0.462753  -0.077581
    21  H    0.012715  -0.000226   0.000029  -0.000295  -0.007176  -0.016009
    22  H   -0.000390   0.000007  -0.000000  -0.000000   0.000005   0.000024
    23  H    0.000360  -0.000047  -0.000001   0.000000  -0.000016  -0.000042
    24  H    0.000009  -0.000010  -0.000000   0.000000  -0.000004   0.000017
    25  H    0.000000   0.000000  -0.000000   0.000000  -0.000000  -0.000000
    26  H   -0.000000   0.000000   0.000000  -0.000000   0.000000  -0.000000
    27  H    0.000000  -0.000000   0.000000   0.000000  -0.000000  -0.000000
    28  H   -0.000001  -0.000000  -0.000000   0.000000  -0.000000  -0.000009
               7          8          9         10         11         12
     1  C   -0.108694  -0.083644   0.008937  -0.000769  -0.000251   0.000008
     2  C    0.006809   0.013540   0.000135  -0.000000   0.000001   0.000000
     3  C   -0.000392  -0.000489   0.000004   0.000000  -0.000000  -0.000000
     4  C    0.006390   0.000081   0.000010  -0.000000   0.000000  -0.000000
     5  C   -0.078526   0.011305   0.000325  -0.000049   0.000011   0.000001
     6  C    0.414131  -0.062943   0.009364  -0.000057  -0.000134   0.000005
     7  N    6.289199   0.376964  -0.102751   0.002170  -0.000581  -0.000254
     8  C    0.376964   4.924537   0.363876  -0.025824   0.003922   0.000085
     9  C   -0.102751   0.363876   4.685550   0.351203  -0.100049   0.010534
    10  C    0.002170  -0.025824   0.351203   5.427833   0.196008   0.111995
    11  C   -0.000581   0.003922  -0.100049   0.196008   5.200082   0.274547
    12  C   -0.000254   0.000085   0.010534   0.111995   0.274547   5.033619
    13  C    0.000057  -0.000017  -0.000065  -0.165855   0.105519   0.243248
    14  C   -0.000243   0.000171   0.010361   0.105142  -0.136930   0.102640
    15  C    0.001909  -0.008118  -0.058079   0.222937   0.048447  -0.141656
    16  N   -0.098818   0.521981  -0.065187   0.002251   0.000355   0.000007
    17  H    0.000051  -0.000332  -0.000038   0.000001  -0.000000  -0.000000
    18  H    0.000006   0.000009  -0.000000   0.000000   0.000000   0.000000
    19  H   -0.000086   0.000001  -0.000000   0.000000   0.000000  -0.000000
    20  H   -0.007692  -0.000599  -0.000009  -0.000002  -0.000000   0.000000
    21  H    0.346374  -0.014131  -0.009985   0.007258   0.000509  -0.000244
    22  H   -0.003206   0.001443   0.333449  -0.003364   0.010694  -0.000423
    23  H    0.007631   0.020111   0.315089  -0.004144  -0.010636   0.000369
    24  H    0.000010   0.002486  -0.013008  -0.081537   0.446932  -0.058193
    25  H    0.000001   0.000001  -0.000290   0.015814  -0.070176   0.448093
    26  H    0.000000   0.000000   0.000023  -0.001526   0.013997  -0.066962
    27  H   -0.000000  -0.000002  -0.000249   0.016144  -0.001917   0.013990
    28  H    0.000100  -0.000332  -0.013645  -0.080565   0.014375  -0.001787
              13         14         15         16         17         18
     1  C    0.000000   0.000000  -0.000002   0.526152  -0.073646   0.014448
     2  C   -0.000000   0.000000   0.000000  -0.074501   0.461445  -0.061872
     3  C   -0.000000   0.000000  -0.000000   0.006901  -0.073116   0.448671
     4  C   -0.000000  -0.000000  -0.000000  -0.000973   0.013722  -0.067138
     5  C   -0.000000   0.000000   0.000001   0.009555  -0.003148   0.013902
     6  C    0.000003  -0.000000  -0.000076  -0.117677   0.018482  -0.002083
     7  N    0.000057  -0.000243   0.001909  -0.098818   0.000051   0.000006
     8  C   -0.000017   0.000171  -0.008118   0.521981  -0.000332   0.000009
     9  C   -0.000065   0.010361  -0.058079  -0.065187  -0.000038  -0.000000
    10  C   -0.165855   0.105142   0.222937   0.002251   0.000001   0.000000
    11  C    0.105519  -0.136930   0.048447   0.000355  -0.000000   0.000000
    12  C    0.243248   0.102640  -0.141656   0.000007  -0.000000   0.000000
    13  C    5.104008   0.231156   0.104095  -0.000001   0.000000  -0.000000
    14  C    0.231156   5.052023   0.261456   0.000006  -0.000000   0.000000
    15  C    0.104095   0.261456   5.188356  -0.000240  -0.000000   0.000000
    16  N   -0.000001   0.000006  -0.000240   6.339312  -0.003736  -0.000072
    17  H    0.000000  -0.000000  -0.000000  -0.003736   0.633569  -0.011001
    18  H   -0.000000   0.000000   0.000000  -0.000072  -0.011001   0.625681
    19  H    0.000000  -0.000000   0.000000   0.000006  -0.000144  -0.010985
    20  H    0.000000  -0.000000  -0.000002  -0.000071   0.000019  -0.000177
    21  H   -0.000094   0.000407   0.004184   0.005383   0.000003  -0.000001
    22  H    0.000025   0.000688  -0.011901   0.002325   0.000001   0.000000
    23  H    0.000047  -0.000595   0.006531   0.000002   0.000016  -0.000000
    24  H    0.013948  -0.001785   0.013989   0.000027   0.000001  -0.000000
    25  H   -0.069563   0.014094  -0.001802  -0.000000  -0.000000  -0.000000
    26  H    0.446189  -0.068236   0.013929   0.000000   0.000000   0.000000
    27  H   -0.070916   0.447114  -0.068264  -0.000000  -0.000000  -0.000000
    28  H    0.014085  -0.059395   0.446074  -0.000013   0.000000  -0.000000
              19         20         21         22         23         24
     1  C   -0.001520   0.015096   0.012715  -0.000390   0.000360   0.000009
     2  C    0.012298  -0.002973  -0.000226   0.000007  -0.000047  -0.000010
     3  C   -0.060928   0.013937   0.000029  -0.000000  -0.000001  -0.000000
     4  C    0.442404  -0.067102  -0.000295  -0.000000   0.000000   0.000000
     5  C   -0.061943   0.462753  -0.007176   0.000005  -0.000016  -0.000004
     6  C    0.014053  -0.077581  -0.016009   0.000024  -0.000042   0.000017
     7  N   -0.000086  -0.007692   0.346374  -0.003206   0.007631   0.000010
     8  C    0.000001  -0.000599  -0.014131   0.001443   0.020111   0.002486
     9  C   -0.000000  -0.000009  -0.009985   0.333449   0.315089  -0.013008
    10  C    0.000000  -0.000002   0.007258  -0.003364  -0.004144  -0.081537
    11  C    0.000000  -0.000000   0.000509   0.010694  -0.010636   0.446932
    12  C   -0.000000   0.000000  -0.000244  -0.000423   0.000369  -0.058193
    13  C    0.000000   0.000000  -0.000094   0.000025   0.000047   0.013948
    14  C   -0.000000  -0.000000   0.000407   0.000688  -0.000595  -0.001785
    15  C    0.000000  -0.000002   0.004184  -0.011901   0.006531   0.013989
    16  N    0.000006  -0.000071   0.005383   0.002325   0.000002   0.000027
    17  H   -0.000144   0.000019   0.000003   0.000001   0.000016   0.000001
    18  H   -0.010985  -0.000177  -0.000001   0.000000  -0.000000  -0.000000
    19  H    0.619080  -0.010934  -0.000007   0.000000   0.000000   0.000000
    20  H   -0.010934   0.650144   0.002246   0.000000   0.000000   0.000000
    21  H   -0.000007   0.002246   0.510989   0.000550   0.000049  -0.000003
    22  H    0.000000   0.000000   0.000550   0.608714  -0.012337   0.000206
    23  H    0.000000   0.000000   0.000049  -0.012337   0.614716   0.002655
    24  H    0.000000   0.000000  -0.000003   0.000206   0.002655   0.677415
    25  H    0.000000  -0.000000  -0.000000   0.000007   0.000003  -0.012324
    26  H   -0.000000   0.000000  -0.000003  -0.000001  -0.000001  -0.000233
    27  H   -0.000000  -0.000000   0.000007  -0.000010   0.000006   0.000026
    28  H    0.000000  -0.000000   0.000228   0.007169   0.000202  -0.000254
              25         26         27         28
     1  C    0.000000  -0.000000   0.000000  -0.000001
     2  C    0.000000   0.000000  -0.000000  -0.000000
     3  C   -0.000000   0.000000   0.000000  -0.000000
     4  C    0.000000  -0.000000   0.000000   0.000000
     5  C   -0.000000   0.000000  -0.000000  -0.000000
     6  C   -0.000000  -0.000000  -0.000000  -0.000009
     7  N    0.000001   0.000000  -0.000000   0.000100
     8  C    0.000001   0.000000  -0.000002  -0.000332
     9  C   -0.000290   0.000023  -0.000249  -0.013645
    10  C    0.015814  -0.001526   0.016144  -0.080565
    11  C   -0.070176   0.013997  -0.001917   0.014375
    12  C    0.448093  -0.066962   0.013990  -0.001787
    13  C   -0.069563   0.446189  -0.070916   0.014085
    14  C    0.014094  -0.068236   0.447114  -0.059395
    15  C   -0.001802   0.013929  -0.068264   0.446074
    16  N   -0.000000   0.000000  -0.000000  -0.000013
    17  H   -0.000000   0.000000  -0.000000   0.000000
    18  H   -0.000000   0.000000  -0.000000  -0.000000
    19  H    0.000000  -0.000000  -0.000000   0.000000
    20  H   -0.000000   0.000000  -0.000000  -0.000000
    21  H   -0.000000  -0.000003   0.000007   0.000228
    22  H    0.000007  -0.000001  -0.000010   0.007169
    23  H    0.000003  -0.000001   0.000006   0.000202
    24  H   -0.012324  -0.000233   0.000026  -0.000254
    25  H    0.662196  -0.011666  -0.000243   0.000026
    26  H   -0.011666   0.653904  -0.011656  -0.000240
    27  H   -0.000243  -0.011656   0.660070  -0.012423
    28  H    0.000026  -0.000240  -0.012423   0.680878
          Atomic-Atomic Spin Densities.
               1          2          3          4          5          6
     1  C    0.193881   0.020224  -0.001228  -0.008379  -0.000002   0.030609
     2  C    0.020224   0.043893  -0.020828  -0.004100  -0.000486   0.001717
     3  C   -0.001228  -0.020828   0.017423   0.015189   0.000983  -0.003733
     4  C   -0.008379  -0.004100   0.015189   0.307818   0.008137  -0.009642
     5  C   -0.000002  -0.000486   0.000983   0.008137  -0.092181  -0.011475
     6  C    0.030609   0.001717  -0.003733  -0.009642  -0.011475   0.184260
     7  N   -0.003282  -0.000089   0.000013  -0.000006   0.002128  -0.003981
     8  C   -0.018386  -0.000464   0.000056   0.000110   0.000348  -0.015526
     9  C    0.000275   0.000022  -0.000000   0.000000   0.000015   0.000013
    10  C    0.000101   0.000003  -0.000000  -0.000001  -0.000005   0.000414
    11  C    0.000063   0.000001  -0.000000  -0.000000  -0.000004   0.000181
    12  C   -0.000000  -0.000000  -0.000000   0.000000   0.000000  -0.000000
    13  C   -0.000000  -0.000000   0.000000   0.000000   0.000000  -0.000002
    14  C   -0.000000  -0.000000   0.000000   0.000000   0.000000  -0.000003
    15  C   -0.000000   0.000000  -0.000000  -0.000000  -0.000000   0.000002
    16  N   -0.030576  -0.002250   0.000171   0.000094  -0.000066  -0.005409
    17  H   -0.000977   0.001791   0.000049   0.000056  -0.000047   0.000058
    18  H    0.000153  -0.000047   0.001306  -0.001090   0.000085  -0.000077
    19  H   -0.000037  -0.000164  -0.000642   0.003538  -0.000374  -0.000181
    20  H    0.000149  -0.000046   0.000098  -0.000477  -0.000162   0.000319
    21  H    0.000071  -0.000005   0.000002   0.000000   0.000064  -0.000231
    22  H    0.000123   0.000001  -0.000000  -0.000000  -0.000002   0.000085
    23  H    0.000013   0.000002  -0.000000  -0.000000  -0.000000   0.000024
    24  H   -0.000020  -0.000001   0.000000   0.000000   0.000000  -0.000017
    25  H   -0.000000  -0.000000   0.000000   0.000000   0.000000  -0.000000
    26  H    0.000000   0.000000  -0.000000  -0.000000  -0.000000   0.000000
    27  H    0.000000  -0.000000   0.000000   0.000000   0.000000  -0.000000
    28  H    0.000000   0.000000  -0.000000  -0.000000  -0.000000   0.000000
               7          8          9         10         11         12
     1  C   -0.003282  -0.018386   0.000275   0.000101   0.000063  -0.000000
     2  C   -0.000089  -0.000464   0.000022   0.000003   0.000001  -0.000000
     3  C    0.000013   0.000056  -0.000000  -0.000000  -0.000000  -0.000000
     4  C   -0.000006   0.000110   0.000000  -0.000001  -0.000000   0.000000
     5  C    0.002128   0.000348   0.000015  -0.000005  -0.000004   0.000000
     6  C   -0.003981  -0.015526   0.000013   0.000414   0.000181  -0.000000
     7  N   -0.040937   0.005341   0.000247   0.000564   0.000047  -0.000000
     8  C    0.005341   0.224016  -0.007665  -0.015245  -0.001924  -0.000048
     9  C    0.000247  -0.007665  -0.013129  -0.002434  -0.000617   0.000043
    10  C    0.000564  -0.015245  -0.002434   0.086632   0.005802   0.000106
    11  C    0.000047  -0.001924  -0.000617   0.005802   0.061515  -0.002357
    12  C   -0.000000  -0.000048   0.000043   0.000106  -0.002357  -0.025129
    13  C   -0.000001   0.000034  -0.000011  -0.002634  -0.000978  -0.002678
    14  C   -0.000001   0.000090   0.000085  -0.001132  -0.001768  -0.000097
    15  C    0.000008   0.000029  -0.000154   0.002564   0.000205   0.000096
    16  N    0.000285   0.028935  -0.001044  -0.000177  -0.000083  -0.000000
    17  H   -0.000001  -0.000019  -0.000001   0.000000   0.000000   0.000000
    18  H   -0.000000   0.000000   0.000000   0.000000   0.000000  -0.000000
    19  H    0.000003   0.000000  -0.000000   0.000000   0.000000  -0.000000
    20  H    0.000033  -0.000002  -0.000000  -0.000000   0.000000   0.000000
    21  H    0.000641  -0.000252  -0.000017   0.000145  -0.000042   0.000001
    22  H   -0.000244  -0.001492   0.004771  -0.003536   0.000318  -0.000011
    23  H    0.000077  -0.004183   0.003490   0.002221  -0.000948   0.000019
    24  H    0.000003   0.000312  -0.000113  -0.000221   0.000987  -0.000071
    25  H    0.000000   0.000005   0.000000   0.000056  -0.000119   0.000099
    26  H   -0.000000  -0.000000   0.000000  -0.000012  -0.000043  -0.000016
    27  H   -0.000000   0.000000   0.000002  -0.000020  -0.000013  -0.000012
    28  H    0.000000   0.000017   0.000080  -0.000253   0.000068  -0.000034
              13         14         15         16         17         18
     1  C   -0.000000  -0.000000  -0.000000  -0.030576  -0.000977   0.000153
     2  C   -0.000000  -0.000000   0.000000  -0.002250   0.001791  -0.000047
     3  C    0.000000   0.000000  -0.000000   0.000171   0.000049   0.001306
     4  C    0.000000   0.000000  -0.000000   0.000094   0.000056  -0.001090
     5  C    0.000000   0.000000  -0.000000  -0.000066  -0.000047   0.000085
     6  C   -0.000002  -0.000003   0.000002  -0.005409   0.000058  -0.000077
     7  N   -0.000001  -0.000001   0.000008   0.000285  -0.000001  -0.000000
     8  C    0.000034   0.000090   0.000029   0.028935  -0.000019   0.000000
     9  C   -0.000011   0.000085  -0.000154  -0.001044  -0.000001   0.000000
    10  C   -0.002634  -0.001132   0.002564  -0.000177   0.000000   0.000000
    11  C   -0.000978  -0.001768   0.000205  -0.000083   0.000000   0.000000
    12  C   -0.002678  -0.000097   0.000096  -0.000000   0.000000  -0.000000
    13  C    0.073352   0.008318  -0.000509   0.000000  -0.000000  -0.000000
    14  C    0.008318   0.045176  -0.006110   0.000000  -0.000000  -0.000000
    15  C   -0.000509  -0.006110  -0.016774  -0.000000   0.000000   0.000000
    16  N    0.000000   0.000000  -0.000000   0.045629  -0.000016   0.000002
    17  H   -0.000000  -0.000000   0.000000  -0.000016  -0.003838   0.000101
    18  H   -0.000000  -0.000000   0.000000   0.000002   0.000101  -0.001997
    19  H   -0.000000  -0.000000   0.000000   0.000000   0.000004   0.000172
    20  H    0.000000   0.000000   0.000000   0.000001  -0.000001   0.000000
    21  H   -0.000005  -0.000017  -0.000065  -0.000023  -0.000000  -0.000000
    22  H   -0.000004   0.000037   0.000225  -0.000466  -0.000000  -0.000000
    23  H    0.000009  -0.000005  -0.000042   0.000121   0.000000   0.000000
    24  H   -0.000027  -0.000005  -0.000038   0.000005  -0.000000  -0.000000
    25  H   -0.000141   0.000062  -0.000034   0.000000  -0.000000  -0.000000
    26  H    0.001058  -0.000332  -0.000032  -0.000000   0.000000   0.000000
    27  H   -0.000338   0.000823  -0.000007   0.000000  -0.000000  -0.000000
    28  H    0.000043   0.000034   0.000088  -0.000001  -0.000000  -0.000000
              19         20         21         22         23         24
     1  C   -0.000037   0.000149   0.000071   0.000123   0.000013  -0.000020
     2  C   -0.000164  -0.000046  -0.000005   0.000001   0.000002  -0.000001
     3  C   -0.000642   0.000098   0.000002  -0.000000  -0.000000   0.000000
     4  C    0.003538  -0.000477   0.000000  -0.000000  -0.000000   0.000000
     5  C   -0.000374  -0.000162   0.000064  -0.000002  -0.000000   0.000000
     6  C   -0.000181   0.000319  -0.000231   0.000085   0.000024  -0.000017
     7  N    0.000003   0.000033   0.000641  -0.000244   0.000077   0.000003
     8  C    0.000000  -0.000002  -0.000252  -0.001492  -0.004183   0.000312
     9  C   -0.000000  -0.000000  -0.000017   0.004771   0.003490  -0.000113
    10  C    0.000000  -0.000000   0.000145  -0.003536   0.002221  -0.000221
    11  C    0.000000   0.000000  -0.000042   0.000318  -0.000948   0.000987
    12  C   -0.000000   0.000000   0.000001  -0.000011   0.000019  -0.000071
    13  C   -0.000000   0.000000  -0.000005  -0.000004   0.000009  -0.000027
    14  C   -0.000000   0.000000  -0.000017   0.000037  -0.000005  -0.000005
    15  C    0.000000   0.000000  -0.000065   0.000225  -0.000042  -0.000038
    16  N    0.000000   0.000001  -0.000023  -0.000466   0.000121   0.000005
    17  H    0.000004  -0.000001  -0.000000  -0.000000   0.000000  -0.000000
    18  H    0.000172   0.000000  -0.000000  -0.000000   0.000000  -0.000000
    19  H   -0.015790   0.000134  -0.000000  -0.000000   0.000000  -0.000000
    20  H    0.000134   0.002821  -0.000012   0.000000  -0.000000   0.000000
    21  H   -0.000000  -0.000012   0.000202  -0.000058   0.000009  -0.000003
    22  H   -0.000000   0.000000  -0.000058   0.018829  -0.003177   0.000016
    23  H    0.000000  -0.000000   0.000009  -0.003177   0.014132  -0.000102
    24  H   -0.000000   0.000000  -0.000003   0.000016  -0.000102  -0.003387
    25  H   -0.000000   0.000000  -0.000000   0.000000  -0.000001   0.000065
    26  H    0.000000  -0.000000   0.000000  -0.000000   0.000000   0.000002
    27  H   -0.000000   0.000000  -0.000000   0.000001  -0.000000  -0.000000
    28  H   -0.000000   0.000000  -0.000004   0.000122  -0.000016   0.000002
              25         26         27         28
     1  C   -0.000000   0.000000   0.000000   0.000000
     2  C   -0.000000   0.000000  -0.000000   0.000000
     3  C    0.000000  -0.000000   0.000000  -0.000000
     4  C    0.000000  -0.000000   0.000000  -0.000000
     5  C    0.000000  -0.000000   0.000000  -0.000000
     6  C   -0.000000   0.000000  -0.000000   0.000000
     7  N    0.000000  -0.000000  -0.000000   0.000000
     8  C    0.000005  -0.000000   0.000000   0.000017
     9  C    0.000000   0.000000   0.000002   0.000080
    10  C    0.000056  -0.000012  -0.000020  -0.000253
    11  C   -0.000119  -0.000043  -0.000013   0.000068
    12  C    0.000099  -0.000016  -0.000012  -0.000034
    13  C   -0.000141   0.001058  -0.000338   0.000043
    14  C    0.000062  -0.000332   0.000823   0.000034
    15  C   -0.000034  -0.000032  -0.000007   0.000088
    16  N    0.000000  -0.000000   0.000000  -0.000001
    17  H   -0.000000   0.000000  -0.000000  -0.000000
    18  H   -0.000000   0.000000  -0.000000  -0.000000
    19  H   -0.000000   0.000000  -0.000000  -0.000000
    20  H    0.000000  -0.000000   0.000000   0.000000
    21  H   -0.000000   0.000000  -0.000000  -0.000004
    22  H    0.000000  -0.000000   0.000001   0.000122
    23  H   -0.000001   0.000000  -0.000000  -0.000016
    24  H    0.000065   0.000002  -0.000000   0.000002
    25  H    0.000964   0.000037   0.000001  -0.000000
    26  H    0.000037  -0.003966   0.000052   0.000001
    27  H    0.000001   0.000052  -0.002573   0.000045
    28  H   -0.000000   0.000001   0.000045   0.000266
 Mulliken charges and spin densities:
               1          2
     1  C    0.081673   0.182774
     2  C   -0.004961   0.039177
     3  C    0.040115   0.008858
     4  C    0.076748   0.311247
     5  C   -0.037864  -0.093044
     6  C    0.157028   0.167408
     7  N   -0.050560  -0.039153
     8  C   -0.044085   0.194088
     9  C    0.274496  -0.016142
    10  C   -0.095065   0.072937
    11  C    0.005275   0.060290
    12  C    0.030378  -0.030088
    13  C    0.044130   0.075487
    14  C    0.041927   0.045155
    15  C   -0.021768  -0.020549
    16  N   -0.052975   0.035131
    17  H    0.037850  -0.002842
    18  H    0.050612  -0.001392
    19  H    0.058705  -0.013337
    20  H    0.022949   0.002855
    21  H    0.157241   0.000401
    22  H    0.066328   0.015538
    23  H    0.060028   0.011643
    24  H    0.009631  -0.002610
    25  H    0.025829   0.000995
    26  H    0.032481  -0.003251
    27  H    0.028324  -0.002039
    28  H    0.005527   0.000462
 Sum of Mulliken charges =   1.00000   1.00000
 Mulliken charges and spin densities with hydrogens summed into heavy atoms:
               1          2
     1  C    0.081673   0.182774
     2  C    0.032889   0.036335
     3  C    0.090727   0.007466
     4  C    0.135453   0.297910
     5  C   -0.014915  -0.090189
     6  C    0.157028   0.167408
     7  N    0.106682  -0.038752
     8  C   -0.044085   0.194088
     9  C    0.400853   0.011039
    10  C   -0.095065   0.072937
    11  C    0.014905   0.057680
    12  C    0.056208  -0.029093
    13  C    0.076611   0.072235
    14  C    0.070251   0.043116
    15  C   -0.016241  -0.020087
    16  N   -0.052975   0.035131
 Electronic spatial extent (au):  <R**2>=           4303.0167
 Charge=              1.0000 electrons
 Dipole moment (field-independent basis, Debye):
    X=             -2.3369    Y=              2.9342    Z=             -0.9762  Tot=              3.8761
 Quadrupole moment (field-independent basis, Debye-Ang):
   XX=            -32.0428   YY=            -79.9810   ZZ=            -82.6612
   XY=             -2.9118   XZ=             -2.7216   YZ=             -0.8933
 Traceless Quadrupole moment (field-independent basis, Debye-Ang):
   XX=             32.8522   YY=            -15.0860   ZZ=            -17.7662
   XY=             -2.9118   XZ=             -2.7216   YZ=             -0.8933
 Octapole moment (field-independent basis, Debye-Ang**2):
  XXX=            -89.0347  YYY=             17.3184  ZZZ=             -0.0398  XYY=            -12.9865
  XXY=             62.2637  XXZ=             19.5330  XZZ=             22.9495  YZZ=             -0.1900
  YYZ=             -6.7038  XYZ=             10.2231
 Hexadecapole moment (field-independent basis, Debye-Ang**3):
 XXXX=          -3553.1700 YYYY=           -666.2753 ZZZZ=           -388.2341 XXXY=             80.9451
 XXXZ=           -101.8862 YYYX=            -55.6325 YYYZ=            -10.2350 ZZZX=              7.2828
 ZZZY=              6.9379 XXYY=           -764.4553 XXZZ=           -803.3894 YYZZ=           -180.0045
 XXYZ=             -8.9262 YYXZ=              3.0050 ZZXY=             18.3174
 N-N= 9.669643396725D+02 E-N=-3.421048520962D+03  KE= 6.424552070354D+02
                          Isotropic Fermi Contact Couplings
        Atom                 a.u.       MegaHertz       Gauss      10(-4) cm-1
     1  C(13)              0.02322      26.10685       9.31557       8.70831
     2  C(13)              0.00091       1.02784       0.36676       0.34285
     3  C(13)             -0.00641      -7.20362      -2.57043      -2.40287
     4  C(13)              0.04806      54.02499      19.27746      18.02080
     5  C(13)             -0.02513     -28.25032     -10.08042      -9.42329
     6  C(13)              0.02705      30.40577      10.84953      10.14227
     7  N(14)             -0.02083      -6.72882      -2.40101      -2.24449
     8  C(13)              0.04721      53.07715      18.93925      17.70463
     9  C(13)             -0.01060     -11.92061      -4.25357      -3.97629
    10  C(13)              0.01352      15.19736       5.42280       5.06929
    11  C(13)              0.00799       8.98066       3.20452       2.99563
    12  C(13)             -0.00690      -7.75497      -2.76717      -2.58678
    13  C(13)              0.01033      11.61250       4.14363       3.87351
    14  C(13)              0.00497       5.59067       1.99489       1.86485
    15  C(13)             -0.00553      -6.21193      -2.21657      -2.07208
    16  N(14)              0.00694       2.24290       0.80032       0.74815
    17  H(1)              -0.00094      -4.19073      -1.49536      -1.39788
    18  H(1)              -0.00047      -2.08347      -0.74344      -0.69497
    19  H(1)              -0.00416     -18.58170      -6.63041      -6.19819
    20  H(1)               0.00081       3.64248       1.29973       1.21500
    21  H(1)               0.00019       0.83061       0.29638       0.27706
    22  H(1)               0.00736      32.87689      11.73129      10.96655
    23  H(1)               0.00572      25.55719       9.11944       8.52496
    24  H(1)              -0.00080      -3.56129      -1.27076      -1.18792
    25  H(1)               0.00031       1.38340       0.49363       0.46145
    26  H(1)              -0.00098      -4.39862      -1.56954      -1.46722
    27  H(1)              -0.00062      -2.76457      -0.98647      -0.92216
    28  H(1)               0.00010       0.44101       0.15736       0.14711
 --------------------------------------------------------
       Center         ----  Spin Dipole Couplings  ----
                      3XX-RR        3YY-RR        3ZZ-RR
 --------------------------------------------------------
     1   Atom       -0.095197     -0.090175      0.185372
     2   Atom       -0.019518     -0.026245      0.045763
     3   Atom       -0.013894     -0.011387      0.025281
     4   Atom       -0.129791     -0.127692      0.257483
     5   Atom        0.032016      0.026493     -0.058510
     6   Atom       -0.083605     -0.079927      0.163532
     7   Atom        0.023604      0.023418     -0.047022
     8   Atom       -0.061532     -0.113164      0.174695
     9   Atom       -0.002107     -0.009533      0.011640
    10   Atom        0.049904     -0.011406     -0.038499
    11   Atom        0.005906      0.027453     -0.033359
    12   Atom       -0.001633     -0.007652      0.009285
    13   Atom        0.008748      0.029958     -0.038707
    14   Atom        0.002161      0.021504     -0.023665
    15   Atom       -0.000056     -0.005055      0.005111
    16   Atom       -0.054766     -0.043703      0.098468
    17   Atom       -0.000123      0.002219     -0.002097
    18   Atom        0.005019     -0.002650     -0.002370
    19   Atom       -0.004010      0.009224     -0.005215
    20   Atom        0.003795     -0.000402     -0.003393
    21   Atom        0.001731      0.001285     -0.003016
    22   Atom        0.000835     -0.002515      0.001681
    23   Atom        0.000747      0.004119     -0.004866
    24   Atom        0.000618     -0.002745      0.002127
    25   Atom        0.000437     -0.000729      0.000292
    26   Atom        0.002155      0.001776     -0.003932
    27   Atom       -0.000144     -0.001636      0.001780
    28   Atom        0.000680     -0.001311      0.000631
 --------------------------------------------------------
                        XY            XZ            YZ
 --------------------------------------------------------
     1   Atom        0.021258      0.070186      0.088911
     2   Atom        0.009743      0.023150      0.020873
     3   Atom        0.004846      0.012961      0.009569
     4   Atom        0.028950      0.118623      0.115623
     5   Atom       -0.008585     -0.027013     -0.024578
     6   Atom        0.022666      0.073279      0.073841
     7   Atom        0.000985     -0.018170     -0.017032
     8   Atom        0.031614      0.129533      0.070902
     9   Atom       -0.002493      0.009063     -0.004118
    10   Atom       -0.054886      0.021393     -0.012301
    11   Atom       -0.050129     -0.003201      0.005437
    12   Atom        0.017068     -0.001762      0.002607
    13   Atom       -0.057157      0.008148     -0.008052
    14   Atom       -0.035771      0.003293     -0.004674
    15   Atom        0.009979     -0.001770     -0.000006
    16   Atom        0.010312      0.030082      0.058374
    17   Atom        0.006608     -0.002722     -0.003457
    18   Atom        0.004504     -0.003765     -0.001666
    19   Atom       -0.020088      0.005911      0.002217
    20   Atom        0.000052     -0.002178     -0.001134
    21   Atom       -0.000215     -0.000732     -0.002205
    22   Atom       -0.001631     -0.002698      0.004097
    23   Atom       -0.002334      0.000544     -0.001310
    24   Atom        0.000460     -0.001796     -0.002695
    25   Atom        0.001285      0.000272      0.000070
    26   Atom        0.003194      0.003209      0.002430
    27   Atom        0.000210     -0.003497     -0.002177
    28   Atom        0.001120     -0.001554     -0.000273
 --------------------------------------------------------


 ---------------------------------------------------------------------------------
              Anisotropic Spin Dipole Couplings in Principal Axis System
 ---------------------------------------------------------------------------------

       Atom             a.u.   MegaHertz   Gauss  10(-4) cm-1        Axes

              Baa    -0.1164   -15.625    -5.575    -5.212 -0.1136  0.9599 -0.2564
     1 C(13)  Bbb    -0.1118   -14.997    -5.351    -5.003  0.9686  0.0496 -0.2436
              Bcc     0.2282    30.622    10.927    10.214  0.2211  0.2760  0.9354
 
              Baa    -0.0336    -4.504    -1.607    -1.502 -0.4454  0.8893 -0.1040
     2 C(13)  Bbb    -0.0257    -3.447    -1.230    -1.150  0.8430  0.3774 -0.3834
              Bcc     0.0593     7.951     2.837     2.652  0.3017  0.2584  0.9177
 
              Baa    -0.0185    -2.487    -0.887    -0.829  0.9119 -0.3636 -0.1904
     3 C(13)  Bbb    -0.0132    -1.776    -0.634    -0.593  0.2919  0.9006 -0.3220
              Bcc     0.0318     4.263     1.521     1.422  0.2885  0.2380  0.9274
 
              Baa    -0.1652   -22.165    -7.909    -7.393  0.8020  0.4795 -0.3563
     4 C(13)  Bbb    -0.1573   -21.106    -7.531    -7.040 -0.5375  0.8394 -0.0803
              Bcc     0.3225    43.271    15.440    14.434  0.2606  0.2559  0.9309
 
              Baa    -0.0728    -9.763    -3.484    -3.257  0.2609  0.2533  0.9315
     5 C(13)  Bbb     0.0329     4.410     1.573     1.471  0.1730  0.9371 -0.3032
              Bcc     0.0399     5.354     1.910     1.786  0.9497 -0.2403 -0.2007
 
              Baa    -0.1049   -14.083    -5.025    -4.697  0.8769 -0.4677 -0.1107
     6 C(13)  Bbb    -0.0996   -13.370    -4.771    -4.460  0.4061  0.8442 -0.3499
              Bcc     0.2046    27.452     9.796     9.157  0.2571  0.2619  0.9302
 
              Baa    -0.0548    -2.115    -0.755    -0.705  0.2184  0.2049  0.9541
     7 N(14)  Bbb     0.0225     0.869     0.310     0.290 -0.6819  0.7314 -0.0009
              Bcc     0.0323     1.246     0.445     0.416  0.6980  0.6504 -0.2995
 
              Baa    -0.1298   -17.422    -6.217    -5.811 -0.1077  0.9774 -0.1818
     8 C(13)  Bbb    -0.1187   -15.930    -5.684    -5.314  0.9123  0.0245 -0.4087
              Bcc     0.2485    33.352    11.901    11.125  0.3950  0.2098  0.8944
 
              Baa    -0.0104    -1.401    -0.500    -0.467  0.1703  0.9789  0.1127
     9 C(13)  Bbb    -0.0066    -0.881    -0.314    -0.294  0.8815 -0.1002 -0.4615
              Bcc     0.0170     2.282     0.814     0.761  0.4404 -0.1779  0.8800
 
              Baa    -0.0437    -5.869    -2.094    -1.958  0.5228  0.7056 -0.4784
    10 C(13)  Bbb    -0.0432    -5.801    -2.070    -1.935  0.1013  0.5058  0.8567
              Bcc     0.0870    11.670     4.164     3.893  0.8464 -0.4964  0.1930
 
              Baa    -0.0352    -4.722    -1.685    -1.575  0.6345  0.5545 -0.5385
    11 C(13)  Bbb    -0.0331    -4.448    -1.587    -1.484  0.4522  0.2986  0.8404
              Bcc     0.0683     9.170     3.272     3.059 -0.6268  0.7767  0.0613
 
              Baa    -0.0223    -2.990    -1.067    -0.997 -0.6390  0.7629 -0.0986
    12 C(13)  Bbb     0.0096     1.283     0.458     0.428 -0.1422  0.0089  0.9898
              Bcc     0.0127     1.707     0.609     0.569  0.7560  0.6465  0.1028
 
              Baa    -0.0405    -5.438    -1.940    -1.814 -0.4651 -0.2813  0.8394
    13 C(13)  Bbb    -0.0381    -5.109    -1.823    -1.704  0.6147  0.5797  0.5349
              Bcc     0.0786    10.547     3.763     3.518 -0.6371  0.7647 -0.0967
 
              Baa    -0.0253    -3.391    -1.210    -1.131  0.7704  0.6083  0.1911
    14 C(13)  Bbb    -0.0241    -3.230    -1.152    -1.077 -0.1988 -0.0557  0.9785
              Bcc     0.0493     6.620     2.362     2.208 -0.6058  0.7918 -0.0780
 
              Baa    -0.0129    -1.732    -0.618    -0.578 -0.6173  0.7844 -0.0604
    15 C(13)  Bbb     0.0046     0.612     0.218     0.204  0.2828  0.2929  0.9134
              Bcc     0.0083     1.120     0.400     0.374  0.7341  0.5468 -0.4026
 
              Baa    -0.0646    -2.493    -0.890    -0.832  0.0978  0.9312 -0.3513
    16 N(14)  Bbb    -0.0603    -2.327    -0.831    -0.776  0.9798 -0.1518 -0.1298
              Bcc     0.1250     4.821     1.720     1.608  0.1742  0.3315  0.9272
 
              Baa    -0.0057    -3.026    -1.080    -1.009  0.7513 -0.6569 -0.0632
    17 H(1)   Bbb    -0.0038    -2.009    -0.717    -0.670  0.2794  0.2300  0.9322
              Bcc     0.0094     5.035     1.797     1.679  0.5978  0.7181 -0.3564
 
              Baa    -0.0047    -2.527    -0.902    -0.843 -0.4406  0.8949 -0.0710
    18 H(1)   Bbb    -0.0039    -2.083    -0.743    -0.695  0.2857  0.2147  0.9340
              Bcc     0.0086     4.610     1.645     1.538  0.8510  0.3913 -0.3502
 
              Baa    -0.0209   -11.158    -3.982    -3.722  0.7629  0.5352 -0.3628
    19 H(1)   Bbb    -0.0029    -1.570    -0.560    -0.524  0.2600  0.2598  0.9300
              Bcc     0.0239    12.728     4.542     4.246 -0.5920  0.8038 -0.0591
 
              Baa    -0.0043    -2.294    -0.819    -0.765  0.2487  0.2674  0.9309
    20 H(1)   Bbb    -0.0001    -0.069    -0.025    -0.023 -0.1444  0.9606 -0.2374
              Bcc     0.0044     2.364     0.843     0.788  0.9577  0.0754 -0.2775
 
              Baa    -0.0040    -2.158    -0.770    -0.720  0.1301  0.3835  0.9143
    21 H(1)   Bbb     0.0018     0.967     0.345     0.323  0.9700 -0.2402 -0.0372
              Bcc     0.0022     1.191     0.425     0.397  0.2054  0.8917 -0.4033
 
              Baa    -0.0050    -2.679    -0.956    -0.894 -0.0034  0.8525 -0.5226
    22 H(1)   Bbb    -0.0011    -0.565    -0.202    -0.189  0.8571  0.2717  0.4376
              Bcc     0.0061     3.244     1.158     1.082 -0.5151  0.4465  0.7317
 
              Baa    -0.0051    -2.700    -0.964    -0.901 -0.0401  0.1312  0.9906
    23 H(1)   Bbb    -0.0004    -0.237    -0.084    -0.079  0.8928  0.4499 -0.0234
              Bcc     0.0055     2.937     1.048     0.980 -0.4488  0.8834 -0.1351
 
              Baa    -0.0040    -2.116    -0.755    -0.706  0.0745  0.9036  0.4218
    24 H(1)   Bbb    -0.0003    -0.151    -0.054    -0.050  0.8894 -0.2515  0.3816
              Bcc     0.0042     2.266     0.809     0.756 -0.4509 -0.3467  0.8225
 
              Baa    -0.0016    -0.833    -0.297    -0.278 -0.5448  0.8372  0.0483
    25 H(1)   Bbb     0.0002     0.122     0.043     0.041 -0.1831 -0.1750  0.9674
              Bcc     0.0013     0.711     0.254     0.237  0.8183  0.5182  0.2486
 
              Baa    -0.0055    -2.924    -1.043    -0.975 -0.3201 -0.1712  0.9318
    26 H(1)   Bbb    -0.0012    -0.639    -0.228    -0.213 -0.6451  0.7597 -0.0820
              Bcc     0.0067     3.563     1.271     1.189  0.6938  0.6274  0.3536
 
              Baa    -0.0036    -1.946    -0.694    -0.649  0.5563  0.5830  0.5922
    27 H(1)   Bbb    -0.0013    -0.712    -0.254    -0.237 -0.6236  0.7639 -0.1662
              Bcc     0.0050     2.657     0.948     0.886 -0.5493 -0.2768  0.7884
 
              Baa    -0.0019    -1.013    -0.361    -0.338 -0.4943  0.8429 -0.2125
    28 H(1)   Bbb    -0.0006    -0.308    -0.110    -0.103  0.4881  0.4714  0.7345
              Bcc     0.0025     1.321     0.471     0.441  0.7193  0.2593 -0.6445
 

 ---------------------------------------------------------------------------------

 ******************************Gaussian NBO Version 3.1******************************
             N A T U R A L   A T O M I C   O R B I T A L   A N D
          N A T U R A L   B O N D   O R B I T A L   A N A L Y S I S
 ******************************Gaussian NBO Version 3.1******************************
       /RESON  / : Allow strongly delocalized NBO set

 Analyzing the SCF density

 Job title: 41                                                              

 Storage needed:    244632 in NPA,    324274 in NBO ( 939519896 available)
 GSVD:  LWork=       52816 too small for GESVD, short by        1820 words or        1820 for optimal perf.


 NATURAL POPULATIONS:  Natural atomic orbital occupancies 
                                                          
   NAO  Atom  No  lang   Type(AO)    Occupancy
 --------------------------------------------
     1    C    1  S      Cor( 1S)     1.99878
     2    C    1  S      Val( 2S)     0.83812
     3    C    1  S      Ryd( 3S)     0.00365
     4    C    1  px     Val( 2p)     1.02360
     5    C    1  px     Ryd( 3p)     0.00508
     6    C    1  py     Val( 2p)     0.95425
     7    C    1  py     Ryd( 3p)     0.00910
     8    C    1  pz     Val( 2p)     0.93475
     9    C    1  pz     Ryd( 3p)     0.00156
    10    C    1  dxy    Ryd( 3d)     0.00128
    11    C    1  dxz    Ryd( 3d)     0.00134
    12    C    1  dyz    Ryd( 3d)     0.00083
    13    C    1  dx2y2  Ryd( 3d)     0.00187
    14    C    1  dz2    Ryd( 3d)     0.00066

    15    C    2  S      Cor( 1S)     1.99891
    16    C    2  S      Val( 2S)     0.95607
    17    C    2  S      Ryd( 3S)     0.00151
    18    C    2  px     Val( 2p)     1.05558
    19    C    2  px     Ryd( 3p)     0.00401
    20    C    2  py     Val( 2p)     1.18151
    21    C    2  py     Ryd( 3p)     0.00594
    22    C    2  pz     Val( 2p)     0.96934
    23    C    2  pz     Ryd( 3p)     0.00171
    24    C    2  dxy    Ryd( 3d)     0.00053
    25    C    2  dxz    Ryd( 3d)     0.00047
    26    C    2  dyz    Ryd( 3d)     0.00058
    27    C    2  dx2y2  Ryd( 3d)     0.00085
    28    C    2  dz2    Ryd( 3d)     0.00043

    29    C    3  S      Cor( 1S)     1.99899
    30    C    3  S      Val( 2S)     0.96347
    31    C    3  S      Ryd( 3S)     0.00113
    32    C    3  px     Val( 2p)     1.19104
    33    C    3  px     Ryd( 3p)     0.00596
    34    C    3  py     Val( 2p)     1.04752
    35    C    3  py     Ryd( 3p)     0.00377
    36    C    3  pz     Val( 2p)     0.98122
    37    C    3  pz     Ryd( 3p)     0.00148
    38    C    3  dxy    Ryd( 3d)     0.00070
    39    C    3  dxz    Ryd( 3d)     0.00051
    40    C    3  dyz    Ryd( 3d)     0.00051
    41    C    3  dx2y2  Ryd( 3d)     0.00072
    42    C    3  dz2    Ryd( 3d)     0.00040

    43    C    4  S      Cor( 1S)     1.99897
    44    C    4  S      Val( 2S)     0.96893
    45    C    4  S      Ryd( 3S)     0.00114
    46    C    4  px     Val( 2p)     1.09050
    47    C    4  px     Ryd( 3p)     0.00433
    48    C    4  py     Val( 2p)     1.13595
    49    C    4  py     Ryd( 3p)     0.00513
    50    C    4  pz     Val( 2p)     0.86522
    51    C    4  pz     Ryd( 3p)     0.00103
    52    C    4  dxy    Ryd( 3d)     0.00078
    53    C    4  dxz    Ryd( 3d)     0.00061
    54    C    4  dyz    Ryd( 3d)     0.00049
    55    C    4  dx2y2  Ryd( 3d)     0.00073
    56    C    4  dz2    Ryd( 3d)     0.00052

    57    C    5  S      Cor( 1S)     1.99892
    58    C    5  S      Val( 2S)     0.94943
    59    C    5  S      Ryd( 3S)     0.00147
    60    C    5  px     Val( 2p)     1.08173
    61    C    5  px     Ryd( 3p)     0.00414
    62    C    5  py     Val( 2p)     1.16352
    63    C    5  py     Ryd( 3p)     0.00502
    64    C    5  pz     Val( 2p)     1.04275
    65    C    5  pz     Ryd( 3p)     0.00165
    66    C    5  dxy    Ryd( 3d)     0.00078
    67    C    5  dxz    Ryd( 3d)     0.00046
    68    C    5  dyz    Ryd( 3d)     0.00051
    69    C    5  dx2y2  Ryd( 3d)     0.00056
    70    C    5  dz2    Ryd( 3d)     0.00046

    71    C    6  S      Cor( 1S)     1.99880
    72    C    6  S      Val( 2S)     0.82809
    73    C    6  S      Ryd( 3S)     0.00395
    74    C    6  px     Val( 2p)     0.88550
    75    C    6  px     Ryd( 3p)     0.00452
    76    C    6  py     Val( 2p)     1.10555
    77    C    6  py     Ryd( 3p)     0.00539
    78    C    6  pz     Val( 2p)     0.94745
    79    C    6  pz     Ryd( 3p)     0.00173
    80    C    6  dxy    Ryd( 3d)     0.00097
    81    C    6  dxz    Ryd( 3d)     0.00135
    82    C    6  dyz    Ryd( 3d)     0.00075
    83    C    6  dx2y2  Ryd( 3d)     0.00141
    84    C    6  dz2    Ryd( 3d)     0.00068

    85    N    7  S      Cor( 1S)     1.99901
    86    N    7  S      Val( 2S)     1.23654
    87    N    7  S      Ryd( 3S)     0.00095
    88    N    7  px     Val( 2p)     1.37113
    89    N    7  px     Ryd( 3p)     0.00196
    90    N    7  py     Val( 2p)     1.39108
    91    N    7  py     Ryd( 3p)     0.00211
    92    N    7  pz     Val( 2p)     1.58773
    93    N    7  pz     Ryd( 3p)     0.00181
    94    N    7  dxy    Ryd( 3d)     0.00064
    95    N    7  dxz    Ryd( 3d)     0.00047
    96    N    7  dyz    Ryd( 3d)     0.00046
    97    N    7  dx2y2  Ryd( 3d)     0.00066
    98    N    7  dz2    Ryd( 3d)     0.00048

    99    C    8  S      Cor( 1S)     1.99907
   100    C    8  S      Val( 2S)     0.79703
   101    C    8  S      Ryd( 3S)     0.00475
   102    C    8  px     Val( 2p)     0.95695
   103    C    8  px     Ryd( 3p)     0.00859
   104    C    8  py     Val( 2p)     0.81398
   105    C    8  py     Ryd( 3p)     0.01095
   106    C    8  pz     Val( 2p)     0.82453
   107    C    8  pz     Ryd( 3p)     0.00361
   108    C    8  dxy    Ryd( 3d)     0.00186
   109    C    8  dxz    Ryd( 3d)     0.00158
   110    C    8  dyz    Ryd( 3d)     0.00161
   111    C    8  dx2y2  Ryd( 3d)     0.00256
   112    C    8  dz2    Ryd( 3d)     0.00127

   113    C    9  S      Cor( 1S)     1.99900
   114    C    9  S      Val( 2S)     1.01298
   115    C    9  S      Ryd( 3S)     0.00130
   116    C    9  px     Val( 2p)     1.03410
   117    C    9  px     Ryd( 3p)     0.00266
   118    C    9  py     Val( 2p)     1.18746
   119    C    9  py     Ryd( 3p)     0.00379
   120    C    9  pz     Val( 2p)     1.24682
   121    C    9  pz     Ryd( 3p)     0.00690
   122    C    9  dxy    Ryd( 3d)     0.00064
   123    C    9  dxz    Ryd( 3d)     0.00034
   124    C    9  dyz    Ryd( 3d)     0.00050
   125    C    9  dx2y2  Ryd( 3d)     0.00076
   126    C    9  dz2    Ryd( 3d)     0.00073

   127    C   10  S      Cor( 1S)     1.99884
   128    C   10  S      Val( 2S)     0.86493
   129    C   10  S      Ryd( 3S)     0.00258
   130    C   10  px     Val( 2p)     1.02506
   131    C   10  px     Ryd( 3p)     0.00528
   132    C   10  py     Val( 2p)     1.03170
   133    C   10  py     Ryd( 3p)     0.00318
   134    C   10  pz     Val( 2p)     1.10155
   135    C   10  pz     Ryd( 3p)     0.00395
   136    C   10  dxy    Ryd( 3d)     0.00054
   137    C   10  dxz    Ryd( 3d)     0.00075
   138    C   10  dyz    Ryd( 3d)     0.00079
   139    C   10  dx2y2  Ryd( 3d)     0.00059
   140    C   10  dz2    Ryd( 3d)     0.00076

   141    C   11  S      Cor( 1S)     1.99887
   142    C   11  S      Val( 2S)     0.94101
   143    C   11  S      Ryd( 3S)     0.00186
   144    C   11  px     Val( 2p)     1.08104
   145    C   11  px     Ryd( 3p)     0.00365
   146    C   11  py     Val( 2p)     1.02818
   147    C   11  py     Ryd( 3p)     0.00248
   148    C   11  pz     Val( 2p)     1.12387
   149    C   11  pz     Ryd( 3p)     0.00479
   150    C   11  dxy    Ryd( 3d)     0.00047
   151    C   11  dxz    Ryd( 3d)     0.00063
   152    C   11  dyz    Ryd( 3d)     0.00058
   153    C   11  dx2y2  Ryd( 3d)     0.00049
   154    C   11  dz2    Ryd( 3d)     0.00064

   155    C   12  S      Cor( 1S)     1.99895
   156    C   12  S      Val( 2S)     0.95171
   157    C   12  S      Ryd( 3S)     0.00119
   158    C   12  px     Val( 2p)     1.02734
   159    C   12  px     Ryd( 3p)     0.00271
   160    C   12  py     Val( 2p)     1.01488
   161    C   12  py     Ryd( 3p)     0.00230
   162    C   12  pz     Val( 2p)     1.19593
   163    C   12  pz     Ryd( 3p)     0.00649
   164    C   12  dxy    Ryd( 3d)     0.00047
   165    C   12  dxz    Ryd( 3d)     0.00060
   166    C   12  dyz    Ryd( 3d)     0.00056
   167    C   12  dx2y2  Ryd( 3d)     0.00049
   168    C   12  dz2    Ryd( 3d)     0.00067

   169    C   13  S      Cor( 1S)     1.99894
   170    C   13  S      Val( 2S)     0.95880
   171    C   13  S      Ryd( 3S)     0.00126
   172    C   13  px     Val( 2p)     1.08033
   173    C   13  px     Ryd( 3p)     0.00378
   174    C   13  py     Val( 2p)     1.04194
   175    C   13  py     Ryd( 3p)     0.00296
   176    C   13  pz     Val( 2p)     1.07179
   177    C   13  pz     Ryd( 3p)     0.00403
   178    C   13  dxy    Ryd( 3d)     0.00050
   179    C   13  dxz    Ryd( 3d)     0.00066
   180    C   13  dyz    Ryd( 3d)     0.00062
   181    C   13  dx2y2  Ryd( 3d)     0.00043
   182    C   13  dz2    Ryd( 3d)     0.00068

   183    C   14  S      Cor( 1S)     1.99894
   184    C   14  S      Val( 2S)     0.95388
   185    C   14  S      Ryd( 3S)     0.00120
   186    C   14  px     Val( 2p)     1.05917
   187    C   14  px     Ryd( 3p)     0.00344
   188    C   14  py     Val( 2p)     1.01242
   189    C   14  py     Ryd( 3p)     0.00250
   190    C   14  pz     Val( 2p)     1.13521
   191    C   14  pz     Ryd( 3p)     0.00546
   192    C   14  dxy    Ryd( 3d)     0.00047
   193    C   14  dxz    Ryd( 3d)     0.00065
   194    C   14  dyz    Ryd( 3d)     0.00060
   195    C   14  dx2y2  Ryd( 3d)     0.00047
   196    C   14  dz2    Ryd( 3d)     0.00065

   197    C   15  S      Cor( 1S)     1.99886
   198    C   15  S      Val( 2S)     0.93972
   199    C   15  S      Ryd( 3S)     0.00166
   200    C   15  px     Val( 2p)     1.04935
   201    C   15  px     Ryd( 3p)     0.00282
   202    C   15  py     Val( 2p)     1.03737
   203    C   15  py     Ryd( 3p)     0.00213
   204    C   15  pz     Val( 2p)     1.18710
   205    C   15  pz     Ryd( 3p)     0.00610
   206    C   15  dxy    Ryd( 3d)     0.00047
   207    C   15  dxz    Ryd( 3d)     0.00059
   208    C   15  dyz    Ryd( 3d)     0.00053
   209    C   15  dx2y2  Ryd( 3d)     0.00051
   210    C   15  dz2    Ryd( 3d)     0.00061

   211    N   16  S      Cor( 1S)     1.99924
   212    N   16  S      Val( 2S)     1.38724
   213    N   16  S      Ryd( 3S)     0.00077
   214    N   16  px     Val( 2p)     1.21080
   215    N   16  px     Ryd( 3p)     0.00255
   216    N   16  py     Val( 2p)     1.63095
   217    N   16  py     Ryd( 3p)     0.00392
   218    N   16  pz     Val( 2p)     1.23541
   219    N   16  pz     Ryd( 3p)     0.00122
   220    N   16  dxy    Ryd( 3d)     0.00162
   221    N   16  dxz    Ryd( 3d)     0.00044
   222    N   16  dyz    Ryd( 3d)     0.00193
   223    N   16  dx2y2  Ryd( 3d)     0.00145
   224    N   16  dz2    Ryd( 3d)     0.00107

   225    H   17  S      Val( 1S)     0.73101
   226    H   17  S      Ryd( 2S)     0.00168
   227    H   17  px     Ryd( 2p)     0.00018
   228    H   17  py     Ryd( 2p)     0.00069
   229    H   17  pz     Ryd( 2p)     0.00021

   230    H   18  S      Val( 1S)     0.74016
   231    H   18  S      Ryd( 2S)     0.00136
   232    H   18  px     Ryd( 2p)     0.00079
   233    H   18  py     Ryd( 2p)     0.00008
   234    H   18  pz     Ryd( 2p)     0.00018

   235    H   19  S      Val( 1S)     0.74412
   236    H   19  S      Ryd( 2S)     0.00141
   237    H   19  px     Ryd( 2p)     0.00038
   238    H   19  py     Ryd( 2p)     0.00057
   239    H   19  pz     Ryd( 2p)     0.00011

   240    H   20  S      Val( 1S)     0.73953
   241    H   20  S      Ryd( 2S)     0.00132
   242    H   20  px     Ryd( 2p)     0.00015
   243    H   20  py     Ryd( 2p)     0.00069
   244    H   20  pz     Ryd( 2p)     0.00023

   245    H   21  S      Val( 1S)     0.54508
   246    H   21  S      Ryd( 2S)     0.00198
   247    H   21  px     Ryd( 2p)     0.00080
   248    H   21  py     Ryd( 2p)     0.00072
   249    H   21  pz     Ryd( 2p)     0.00051

   250    H   22  S      Val( 1S)     0.71747
   251    H   22  S      Ryd( 2S)     0.00184
   252    H   22  px     Ryd( 2p)     0.00016
   253    H   22  py     Ryd( 2p)     0.00027
   254    H   22  pz     Ryd( 2p)     0.00066

   255    H   23  S      Val( 1S)     0.70464
   256    H   23  S      Ryd( 2S)     0.00226
   257    H   23  px     Ryd( 2p)     0.00015
   258    H   23  py     Ryd( 2p)     0.00061
   259    H   23  pz     Ryd( 2p)     0.00030

   260    H   24  S      Val( 1S)     0.76169
   261    H   24  S      Ryd( 2S)     0.00167
   262    H   24  px     Ryd( 2p)     0.00035
   263    H   24  py     Ryd( 2p)     0.00026
   264    H   24  pz     Ryd( 2p)     0.00048

   265    H   25  S      Val( 1S)     0.75193
   266    H   25  S      Ryd( 2S)     0.00146
   267    H   25  px     Ryd( 2p)     0.00012
   268    H   25  py     Ryd( 2p)     0.00016
   269    H   25  pz     Ryd( 2p)     0.00079

   270    H   26  S      Val( 1S)     0.75256
   271    H   26  S      Ryd( 2S)     0.00146
   272    H   26  px     Ryd( 2p)     0.00051
   273    H   26  py     Ryd( 2p)     0.00042
   274    H   26  pz     Ryd( 2p)     0.00013

   275    H   27  S      Val( 1S)     0.75245
   276    H   27  S      Ryd( 2S)     0.00148
   277    H   27  px     Ryd( 2p)     0.00038
   278    H   27  py     Ryd( 2p)     0.00024
   279    H   27  pz     Ryd( 2p)     0.00045

   280    H   28  S      Val( 1S)     0.76164
   281    H   28  S      Ryd( 2S)     0.00154
   282    H   28  px     Ryd( 2p)     0.00012
   283    H   28  py     Ryd( 2p)     0.00017
   284    H   28  pz     Ryd( 2p)     0.00078

 WARNING:  1 low occupancy (<1.9990e) core orbital  found on  C    1
           1 low occupancy (<1.9990e) core orbital  found on  C    2
           1 low occupancy (<1.9990e) core orbital  found on  C    3
           1 low occupancy (<1.9990e) core orbital  found on  C    4
           1 low occupancy (<1.9990e) core orbital  found on  C    5
           1 low occupancy (<1.9990e) core orbital  found on  C    6
           1 low occupancy (<1.9990e) core orbital  found on  C   10
           1 low occupancy (<1.9990e) core orbital  found on  C   11
           1 low occupancy (<1.9990e) core orbital  found on  C   12
           1 low occupancy (<1.9990e) core orbital  found on  C   13
           1 low occupancy (<1.9990e) core orbital  found on  C   14
           1 low occupancy (<1.9990e) core orbital  found on  C   15


 Summary of Natural Population Analysis:                  
                                                          
                                       Natural Population 
                Natural  -----------------------------------------------
    Atom  No    Charge         Core      Valence    Rydberg      Total
 -----------------------------------------------------------------------
      C    1    0.22512      1.99878     3.75072    0.02537     5.77488
      C    2   -0.17744      1.99891     4.16249    0.01604     6.17744
      C    3   -0.19742      1.99899     4.18325    0.01518     6.19742
      C    4   -0.07434      1.99897     4.06060    0.01477     6.07434
      C    5   -0.25141      1.99892     4.23743    0.01506     6.25141
      C    6    0.21387      1.99880     3.76659    0.02075     5.78613
      N    7   -0.59503      1.99901     5.58648    0.00954     7.59503
      C    8    0.57166      1.99907     3.39250    0.03677     5.42834
      C    9   -0.49797      1.99900     4.48135    0.01762     6.49797
      C   10   -0.04049      1.99884     4.02324    0.01841     6.04049
      C   11   -0.18854      1.99887     4.17410    0.01558     6.18854
      C   12   -0.20428      1.99895     4.18986    0.01547     6.20428
      C   13   -0.16672      1.99894     4.15286    0.01492     6.16672
      C   14   -0.17506      1.99894     4.16068    0.01544     6.17506
      C   15   -0.22785      1.99886     4.21355    0.01543     6.22785
      N   16   -0.47860      1.99924     5.46440    0.01495     7.47860
      H   17    0.26624      0.00000     0.73101    0.00275     0.73376
      H   18    0.25744      0.00000     0.74016    0.00240     0.74256
      H   19    0.25341      0.00000     0.74412    0.00247     0.74659
      H   20    0.25809      0.00000     0.73953    0.00239     0.74191
      H   21    0.45091      0.00000     0.54508    0.00401     0.54909
      H   22    0.27960      0.00000     0.71747    0.00294     0.72040
      H   23    0.29205      0.00000     0.70464    0.00331     0.70795
      H   24    0.23555      0.00000     0.76169    0.00276     0.76445
      H   25    0.24554      0.00000     0.75193    0.00253     0.75446
      H   26    0.24492      0.00000     0.75256    0.00252     0.75508
      H   27    0.24500      0.00000     0.75245    0.00255     0.75500
      H   28    0.23575      0.00000     0.76164    0.00261     0.76425
 =======================================================================
   * Total *    1.00000     31.98309    76.70238    0.31454   109.00000

                                 Natural Population      
 --------------------------------------------------------
   Core                      31.98309 ( 99.9472% of  32)
   Valence                   76.70238 ( 99.6135% of  77)
   Natural Minimal Basis    108.68546 ( 99.7114% of 109)
   Natural Rydberg Basis      0.31454 (  0.2886% of 109)
 --------------------------------------------------------

    Atom  No          Natural Electron Configuration
 ----------------------------------------------------------------------------
      C    1      [core]2S( 0.84)2p( 2.91)3p( 0.02)3d( 0.01)
      C    2      [core]2S( 0.96)2p( 3.21)3p( 0.01)
      C    3      [core]2S( 0.96)2p( 3.22)3p( 0.01)
      C    4      [core]2S( 0.97)2p( 3.09)3p( 0.01)
      C    5      [core]2S( 0.95)2p( 3.29)3p( 0.01)
      C    6      [core]2S( 0.83)2p( 2.94)3p( 0.01)3d( 0.01)
      N    7      [core]2S( 1.24)2p( 4.35)3p( 0.01)
      C    8      [core]2S( 0.80)2p( 2.60)3p( 0.02)3d( 0.01)
      C    9      [core]2S( 1.01)2p( 3.47)3p( 0.01)
      C   10      [core]2S( 0.86)2p( 3.16)3p( 0.01)
      C   11      [core]2S( 0.94)2p( 3.23)3p( 0.01)
      C   12      [core]2S( 0.95)2p( 3.24)3p( 0.01)
      C   13      [core]2S( 0.96)2p( 3.19)3p( 0.01)
      C   14      [core]2S( 0.95)2p( 3.21)3p( 0.01)
      C   15      [core]2S( 0.94)2p( 3.27)3p( 0.01)
      N   16      [core]2S( 1.39)2p( 4.08)3p( 0.01)3d( 0.01)
      H   17            1S( 0.73)
      H   18            1S( 0.74)
      H   19            1S( 0.74)
      H   20            1S( 0.74)
      H   21            1S( 0.55)
      H   22            1S( 0.72)
      H   23            1S( 0.70)
      H   24            1S( 0.76)
      H   25            1S( 0.75)
      H   26            1S( 0.75)
      H   27            1S( 0.75)
      H   28            1S( 0.76)


 ***************************************************
 *******         Alpha spin orbitals         *******
 ***************************************************


 NATURAL POPULATIONS:  Natural atomic orbital occupancies 
                                                          
   NAO  Atom  No  lang   Type(AO)    Occupancy      Energy
 ----------------------------------------------------------
     1    C    1  S      Cor( 1S)     0.99939     -10.27302
     2    C    1  S      Val( 2S)     0.42168      -0.28654
     3    C    1  S      Ryd( 3S)     0.00184       0.44221
     4    C    1  px     Val( 2p)     0.51656      -0.22733
     5    C    1  px     Ryd( 3p)     0.00258       0.81423
     6    C    1  py     Val( 2p)     0.48313      -0.21872
     7    C    1  py     Ryd( 3p)     0.00455       0.68653
     8    C    1  pz     Val( 2p)     0.53945      -0.29105
     9    C    1  pz     Ryd( 3p)     0.00085       0.48600
    10    C    1  dxy    Ryd( 3d)     0.00064       2.18277
    11    C    1  dxz    Ryd( 3d)     0.00069       1.85343
    12    C    1  dyz    Ryd( 3d)     0.00047       1.82878
    13    C    1  dx2y2  Ryd( 3d)     0.00094       2.18044
    14    C    1  dz2    Ryd( 3d)     0.00031       1.91008

    15    C    2  S      Cor( 1S)     0.99946     -10.22748
    16    C    2  S      Val( 2S)     0.47848      -0.30593
    17    C    2  S      Ryd( 3S)     0.00076       0.39514
    18    C    2  px     Val( 2p)     0.52842      -0.20297
    19    C    2  px     Ryd( 3p)     0.00201       0.51191
    20    C    2  py     Val( 2p)     0.59276      -0.22463
    21    C    2  py     Ryd( 3p)     0.00300       0.80442
    22    C    2  pz     Val( 2p)     0.50493      -0.25985
    23    C    2  pz     Ryd( 3p)     0.00090       0.46198
    24    C    2  dxy    Ryd( 3d)     0.00027       2.24435
    25    C    2  dxz    Ryd( 3d)     0.00028       1.88124
    26    C    2  dyz    Ryd( 3d)     0.00027       1.88469
    27    C    2  dx2y2  Ryd( 3d)     0.00043       2.23915
    28    C    2  dz2    Ryd( 3d)     0.00022       1.96366

    29    C    3  S      Cor( 1S)     0.99949     -10.23087
    30    C    3  S      Val( 2S)     0.48142      -0.31382
    31    C    3  S      Ryd( 3S)     0.00057       0.42704
    32    C    3  px     Val( 2p)     0.59637      -0.22258
    33    C    3  px     Ryd( 3p)     0.00301       0.83866
    34    C    3  py     Val( 2p)     0.52279      -0.20196
    35    C    3  py     Ryd( 3p)     0.00189       0.49755
    36    C    3  pz     Val( 2p)     0.50213      -0.25921
    37    C    3  pz     Ryd( 3p)     0.00075       0.45273
    38    C    3  dxy    Ryd( 3d)     0.00036       2.19772
    39    C    3  dxz    Ryd( 3d)     0.00024       1.86788
    40    C    3  dyz    Ryd( 3d)     0.00031       1.88686
    41    C    3  dx2y2  Ryd( 3d)     0.00036       2.27719
    42    C    3  dz2    Ryd( 3d)     0.00022       1.95779

    43    C    4  S      Cor( 1S)     0.99949     -10.25055
    44    C    4  S      Val( 2S)     0.48975      -0.33821
    45    C    4  S      Ryd( 3S)     0.00058       0.41639
    46    C    4  px     Val( 2p)     0.55621      -0.21981
    47    C    4  px     Ryd( 3p)     0.00217       0.62820
    48    C    4  py     Val( 2p)     0.57825      -0.22839
    49    C    4  py     Ryd( 3p)     0.00258       0.71960
    50    C    4  pz     Val( 2p)     0.54248      -0.28457
    51    C    4  pz     Ryd( 3p)     0.00063       0.40760
    52    C    4  dxy    Ryd( 3d)     0.00039       2.26532
    53    C    4  dxz    Ryd( 3d)     0.00030       1.86250
    54    C    4  dyz    Ryd( 3d)     0.00025       1.84359
    55    C    4  dx2y2  Ryd( 3d)     0.00037       2.17425
    56    C    4  dz2    Ryd( 3d)     0.00022       1.93861

    57    C    5  S      Cor( 1S)     0.99946     -10.23452
    58    C    5  S      Val( 2S)     0.47250      -0.30817
    59    C    5  S      Ryd( 3S)     0.00074       0.37151
    60    C    5  px     Val( 2p)     0.53613      -0.22072
    61    C    5  px     Ryd( 3p)     0.00209       0.53144
    62    C    5  py     Val( 2p)     0.57871      -0.22854
    63    C    5  py     Ryd( 3p)     0.00254       0.74303
    64    C    5  pz     Val( 2p)     0.49802      -0.26434
    65    C    5  pz     Ryd( 3p)     0.00084       0.45759
    66    C    5  dxy    Ryd( 3d)     0.00039       2.23330
    67    C    5  dxz    Ryd( 3d)     0.00031       1.87703
    68    C    5  dyz    Ryd( 3d)     0.00026       1.88998
    69    C    5  dx2y2  Ryd( 3d)     0.00029       2.23710
    70    C    5  dz2    Ryd( 3d)     0.00025       1.95758

    71    C    6  S      Cor( 1S)     0.99940     -10.28366
    72    C    6  S      Val( 2S)     0.41689      -0.29042
    73    C    6  S      Ryd( 3S)     0.00201       0.40684
    74    C    6  px     Val( 2p)     0.44854      -0.20996
    75    C    6  px     Ryd( 3p)     0.00228       0.72730
    76    C    6  py     Val( 2p)     0.55814      -0.25523
    77    C    6  py     Ryd( 3p)     0.00274       0.75511
    78    C    6  pz     Val( 2p)     0.53670      -0.29669
    79    C    6  pz     Ryd( 3p)     0.00095       0.46528
    80    C    6  dxy    Ryd( 3d)     0.00049       2.20183
    81    C    6  dxz    Ryd( 3d)     0.00066       1.80554
    82    C    6  dyz    Ryd( 3d)     0.00038       1.84322
    83    C    6  dx2y2  Ryd( 3d)     0.00070       2.18581
    84    C    6  dz2    Ryd( 3d)     0.00033       1.90838

    85    N    7  S      Cor( 1S)     0.99951     -14.38779
    86    N    7  S      Val( 2S)     0.61712      -0.67903
    87    N    7  S      Ryd( 3S)     0.00048       1.00447
    88    N    7  px     Val( 2p)     0.68353      -0.43019
    89    N    7  px     Ryd( 3p)     0.00099       1.08113
    90    N    7  py     Val( 2p)     0.69366      -0.43782
    91    N    7  py     Ryd( 3p)     0.00107       1.07740
    92    N    7  pz     Val( 2p)     0.78453      -0.43549
    93    N    7  pz     Ryd( 3p)     0.00095       0.72039
    94    N    7  dxy    Ryd( 3d)     0.00032       2.61004
    95    N    7  dxz    Ryd( 3d)     0.00026       2.26210
    96    N    7  dyz    Ryd( 3d)     0.00026       2.26017
    97    N    7  dx2y2  Ryd( 3d)     0.00034       2.63154
    98    N    7  dz2    Ryd( 3d)     0.00024       2.37934

    99    C    8  S      Cor( 1S)     0.99954     -10.32358
   100    C    8  S      Val( 2S)     0.40289      -0.30186
   101    C    8  S      Ryd( 3S)     0.00244       0.35674
   102    C    8  px     Val( 2p)     0.49017      -0.22153
   103    C    8  px     Ryd( 3p)     0.00436       0.77435
   104    C    8  py     Val( 2p)     0.41234      -0.19018
   105    C    8  py     Ryd( 3p)     0.00549       0.55478
   106    C    8  pz     Val( 2p)     0.47994      -0.29529
   107    C    8  pz     Ryd( 3p)     0.00201       0.43667
   108    C    8  dxy    Ryd( 3d)     0.00094       2.15505
   109    C    8  dxz    Ryd( 3d)     0.00083       1.86072
   110    C    8  dyz    Ryd( 3d)     0.00082       1.83149
   111    C    8  dx2y2  Ryd( 3d)     0.00129       2.13703
   112    C    8  dz2    Ryd( 3d)     0.00064       1.89057

   113    C    9  S      Cor( 1S)     0.99950     -10.22679
   114    C    9  S      Val( 2S)     0.50559      -0.36258
   115    C    9  S      Ryd( 3S)     0.00065       0.80073
   116    C    9  px     Val( 2p)     0.51513      -0.23292
   117    C    9  px     Ryd( 3p)     0.00135       0.40308
   118    C    9  py     Val( 2p)     0.59231      -0.24225
   119    C    9  py     Ryd( 3p)     0.00193       0.46705
   120    C    9  pz     Val( 2p)     0.62573      -0.25232
   121    C    9  pz     Ryd( 3p)     0.00361       0.68652
   122    C    9  dxy    Ryd( 3d)     0.00033       2.09330
   123    C    9  dxz    Ryd( 3d)     0.00018       1.93681
   124    C    9  dyz    Ryd( 3d)     0.00026       2.18558
   125    C    9  dx2y2  Ryd( 3d)     0.00037       2.07067
   126    C    9  dz2    Ryd( 3d)     0.00038       2.21891

   127    C   10  S      Cor( 1S)     0.99942     -10.21320
   128    C   10  S      Val( 2S)     0.43380      -0.26262
   129    C   10  S      Ryd( 3S)     0.00138       0.48526
   130    C   10  px     Val( 2p)     0.53227      -0.22727
   131    C   10  px     Ryd( 3p)     0.00267       0.79105
   132    C   10  py     Val( 2p)     0.52585      -0.23293
   133    C   10  py     Ryd( 3p)     0.00159       0.68827
   134    C   10  pz     Val( 2p)     0.55171      -0.20666
   135    C   10  pz     Ryd( 3p)     0.00197       0.78536
   136    C   10  dxy    Ryd( 3d)     0.00026       2.08752
   137    C   10  dxz    Ryd( 3d)     0.00038       2.08493
   138    C   10  dyz    Ryd( 3d)     0.00040       2.00487
   139    C   10  dx2y2  Ryd( 3d)     0.00031       1.79112
   140    C   10  dz2    Ryd( 3d)     0.00038       2.23861

   141    C   11  S      Cor( 1S)     0.99943     -10.19716
   142    C   11  S      Val( 2S)     0.47143      -0.27423
   143    C   11  S      Ryd( 3S)     0.00093       0.44276
   144    C   11  px     Val( 2p)     0.55053      -0.21481
   145    C   11  px     Ryd( 3p)     0.00184       0.65728
   146    C   11  py     Val( 2p)     0.53011      -0.22123
   147    C   11  py     Ryd( 3p)     0.00125       0.55551
   148    C   11  pz     Val( 2p)     0.56188      -0.18361
   149    C   11  pz     Ryd( 3p)     0.00240       0.69729
   150    C   11  dxy    Ryd( 3d)     0.00022       2.12828
   151    C   11  dxz    Ryd( 3d)     0.00032       2.15660
   152    C   11  dyz    Ryd( 3d)     0.00030       2.04576
   153    C   11  dx2y2  Ryd( 3d)     0.00024       1.80238
   154    C   11  dz2    Ryd( 3d)     0.00031       2.23451

   155    C   12  S      Cor( 1S)     0.99947     -10.19217
   156    C   12  S      Val( 2S)     0.47522      -0.26993
   157    C   12  S      Ryd( 3S)     0.00060       0.45197
   158    C   12  px     Val( 2p)     0.50968      -0.19137
   159    C   12  px     Ryd( 3p)     0.00136       0.49406
   160    C   12  py     Val( 2p)     0.50262      -0.20247
   161    C   12  py     Ryd( 3p)     0.00115       0.49191
   162    C   12  pz     Val( 2p)     0.59750      -0.18599
   163    C   12  pz     Ryd( 3p)     0.00326       0.87505
   164    C   12  dxy    Ryd( 3d)     0.00024       2.16073
   165    C   12  dxz    Ryd( 3d)     0.00030       2.09535
   166    C   12  dyz    Ryd( 3d)     0.00028       2.01501
   167    C   12  dx2y2  Ryd( 3d)     0.00027       1.82592
   168    C   12  dz2    Ryd( 3d)     0.00033       2.28757

   169    C   13  S      Cor( 1S)     0.99947     -10.19669
   170    C   13  S      Val( 2S)     0.48059      -0.27871
   171    C   13  S      Ryd( 3S)     0.00063       0.44422
   172    C   13  px     Val( 2p)     0.55343      -0.20634
   173    C   13  px     Ryd( 3p)     0.00190       0.68160
   174    C   13  py     Val( 2p)     0.53967      -0.21614
   175    C   13  py     Ryd( 3p)     0.00149       0.62430
   176    C   13  pz     Val( 2p)     0.53637      -0.16786
   177    C   13  pz     Ryd( 3p)     0.00201       0.54575
   178    C   13  dxy    Ryd( 3d)     0.00024       2.14086
   179    C   13  dxz    Ryd( 3d)     0.00033       2.10955
   180    C   13  dyz    Ryd( 3d)     0.00032       2.01891
   181    C   13  dx2y2  Ryd( 3d)     0.00022       1.79281
   182    C   13  dz2    Ryd( 3d)     0.00033       2.28701

   183    C   14  S      Cor( 1S)     0.99947     -10.19663
   184    C   14  S      Val( 2S)     0.47758      -0.27617
   185    C   14  S      Ryd( 3S)     0.00060       0.44816
   186    C   14  px     Val( 2p)     0.53723      -0.20172
   187    C   14  px     Ryd( 3p)     0.00173       0.61069
   188    C   14  py     Val( 2p)     0.51896      -0.21031
   189    C   14  py     Ryd( 3p)     0.00126       0.53082
   190    C   14  pz     Val( 2p)     0.56753      -0.17974
   191    C   14  pz     Ryd( 3p)     0.00273       0.70934
   192    C   14  dxy    Ryd( 3d)     0.00023       2.13010
   193    C   14  dxz    Ryd( 3d)     0.00033       2.14264
   194    C   14  dyz    Ryd( 3d)     0.00031       2.04247
   195    C   14  dx2y2  Ryd( 3d)     0.00023       1.80602
   196    C   14  dz2    Ryd( 3d)     0.00032       2.23610

   197    C   15  S      Cor( 1S)     0.99943     -10.19329
   198    C   15  S      Val( 2S)     0.46941      -0.26895
   199    C   15  S      Ryd( 3S)     0.00084       0.46320
   200    C   15  px     Val( 2p)     0.52222      -0.20375
   201    C   15  px     Ryd( 3p)     0.00142       0.52248
   202    C   15  py     Val( 2p)     0.51606      -0.21399
   203    C   15  py     Ryd( 3p)     0.00107       0.51190
   204    C   15  pz     Val( 2p)     0.59315      -0.19360
   205    C   15  pz     Ryd( 3p)     0.00307       0.86419
   206    C   15  dxy    Ryd( 3d)     0.00024       2.15625
   207    C   15  dxz    Ryd( 3d)     0.00029       2.09118
   208    C   15  dyz    Ryd( 3d)     0.00027       2.02062
   209    C   15  dx2y2  Ryd( 3d)     0.00027       1.82221
   210    C   15  dz2    Ryd( 3d)     0.00031       2.29762

   211    N   16  S      Cor( 1S)     0.99962     -14.29606
   212    N   16  S      Val( 2S)     0.69404      -0.66259
   213    N   16  S      Ryd( 3S)     0.00039       1.13421
   214    N   16  px     Val( 2p)     0.60444      -0.32720
   215    N   16  px     Ryd( 3p)     0.00129       1.05546
   216    N   16  py     Val( 2p)     0.81743      -0.38435
   217    N   16  py     Ryd( 3p)     0.00198       0.76423
   218    N   16  pz     Val( 2p)     0.63845      -0.34658
   219    N   16  pz     Ryd( 3p)     0.00068       0.74987
   220    N   16  dxy    Ryd( 3d)     0.00082       2.74452
   221    N   16  dxz    Ryd( 3d)     0.00027       2.32686
   222    N   16  dyz    Ryd( 3d)     0.00096       2.23731
   223    N   16  dx2y2  Ryd( 3d)     0.00071       2.41013
   224    N   16  dz2    Ryd( 3d)     0.00058       2.37669

   225    H   17  S      Val( 1S)     0.36464      -0.04750
   226    H   17  S      Ryd( 2S)     0.00083       0.20078
   227    H   17  px     Ryd( 2p)     0.00009       1.87202
   228    H   17  py     Ryd( 2p)     0.00034       2.13257
   229    H   17  pz     Ryd( 2p)     0.00011       1.61064

   230    H   18  S      Val( 1S)     0.36969      -0.04666
   231    H   18  S      Ryd( 2S)     0.00068       0.19807
   232    H   18  px     Ryd( 2p)     0.00039       2.18710
   233    H   18  py     Ryd( 2p)     0.00004       1.82138
   234    H   18  pz     Ryd( 2p)     0.00009       1.58620

   235    H   19  S      Val( 1S)     0.36818      -0.05954
   236    H   19  S      Ryd( 2S)     0.00070       0.18881
   237    H   19  px     Ryd( 2p)     0.00019       1.95877
   238    H   19  py     Ryd( 2p)     0.00028       2.05518
   239    H   19  pz     Ryd( 2p)     0.00007       1.54171

   240    H   20  S      Val( 1S)     0.37059      -0.06816
   241    H   20  S      Ryd( 2S)     0.00065       0.18298
   242    H   20  px     Ryd( 2p)     0.00008       1.86796
   243    H   20  py     Ryd( 2p)     0.00035       2.11436
   244    H   20  pz     Ryd( 2p)     0.00011       1.59765

   245    H   21  S      Val( 1S)     0.27274      -0.05263
   246    H   21  S      Ryd( 2S)     0.00098       0.27394
   247    H   21  px     Ryd( 2p)     0.00040       1.96718
   248    H   21  py     Ryd( 2p)     0.00036       1.97867
   249    H   21  pz     Ryd( 2p)     0.00025       1.56860

   250    H   22  S      Val( 1S)     0.36513      -0.07189
   251    H   22  S      Ryd( 2S)     0.00098       0.23906
   252    H   22  px     Ryd( 2p)     0.00008       1.66952
   253    H   22  py     Ryd( 2p)     0.00014       1.73795
   254    H   22  pz     Ryd( 2p)     0.00034       2.19066

   255    H   23  S      Val( 1S)     0.35707      -0.05481
   256    H   23  S      Ryd( 2S)     0.00118       0.23676
   257    H   23  px     Ryd( 2p)     0.00007       1.67470
   258    H   23  py     Ryd( 2p)     0.00031       2.08124
   259    H   23  pz     Ryd( 2p)     0.00015       1.84920

   260    H   24  S      Val( 1S)     0.38005      -0.04704
   261    H   24  S      Ryd( 2S)     0.00083       0.22262
   262    H   24  px     Ryd( 2p)     0.00017       1.87033
   263    H   24  py     Ryd( 2p)     0.00013       1.74216
   264    H   24  pz     Ryd( 2p)     0.00024       2.04662

   265    H   25  S      Val( 1S)     0.37627      -0.02738
   266    H   25  S      Ryd( 2S)     0.00073       0.21730
   267    H   25  px     Ryd( 2p)     0.00006       1.73281
   268    H   25  py     Ryd( 2p)     0.00008       1.69146
   269    H   25  pz     Ryd( 2p)     0.00039       2.23470

   270    H   26  S      Val( 1S)     0.37535      -0.02744
   271    H   26  S      Ryd( 2S)     0.00073       0.21746
   272    H   26  px     Ryd( 2p)     0.00025       1.93625
   273    H   26  py     Ryd( 2p)     0.00021       1.83574
   274    H   26  pz     Ryd( 2p)     0.00006       1.88155

   275    H   27  S      Val( 1S)     0.37564      -0.02994
   276    H   27  S      Ryd( 2S)     0.00074       0.21535
   277    H   27  px     Ryd( 2p)     0.00019       1.86073
   278    H   27  py     Ryd( 2p)     0.00012       1.73507
   279    H   27  pz     Ryd( 2p)     0.00022       2.05398

   280    H   28  S      Val( 1S)     0.38095      -0.04616
   281    H   28  S      Ryd( 2S)     0.00077       0.22122
   282    H   28  px     Ryd( 2p)     0.00006       1.74195
   283    H   28  py     Ryd( 2p)     0.00008       1.69658
   284    H   28  pz     Ryd( 2p)     0.00039       2.22307


 Summary of Natural Population Analysis:                  
                                                          
                                       Natural Population 
                Natural  -----------------------------------------------
    Atom  No    Charge         Core      Valence    Rydberg      Total
 -----------------------------------------------------------------------
      C    1    0.02692      0.99939     1.96081    0.01287     2.97308
      C    2   -0.11218      0.99946     2.10459    0.00814     3.11218
      C    3   -0.10993      0.99949     2.10271    0.00772     3.10993
      C    4   -0.17368      0.99949     2.16670    0.00749     3.17368
      C    5   -0.09251      0.99946     2.08536    0.00769     3.09251
      C    6    0.02978      0.99940     1.96027    0.01055     2.97022
      N    7   -0.28325      0.99951     2.77884    0.00491     3.78325
      C    8    0.19630      0.99954     1.78534    0.01882     2.80370
      C    9   -0.24731      0.99950     2.23875    0.00905     3.24731
      C   10   -0.05240      0.99942     2.04364    0.00934     3.05240
      C   11   -0.12123      0.99943     2.11396    0.00783     3.12123
      C   12   -0.09228      0.99947     2.08502    0.00778     3.09228
      C   13   -0.11702      0.99947     2.11007    0.00748     3.11702
      C   14   -0.10852      0.99947     2.10130    0.00775     3.10852
      C   15   -0.10805      0.99943     2.10085    0.00777     3.10805
      N   16   -0.26167      0.99962     2.75437    0.00769     3.76167
      H   17    0.13400      0.00000     0.36464    0.00136     0.36600
      H   18    0.12911      0.00000     0.36969    0.00120     0.37089
      H   19    0.13059      0.00000     0.36818    0.00123     0.36941
      H   20    0.12822      0.00000     0.37059    0.00119     0.37178
      H   21    0.22527      0.00000     0.27274    0.00199     0.27473
      H   22    0.13333      0.00000     0.36513    0.00154     0.36667
      H   23    0.14123      0.00000     0.35707    0.00171     0.35877
      H   24    0.11858      0.00000     0.38005    0.00137     0.38142
      H   25    0.12247      0.00000     0.37627    0.00126     0.37753
      H   26    0.12339      0.00000     0.37535    0.00126     0.37661
      H   27    0.12308      0.00000     0.37564    0.00127     0.37692
      H   28    0.11775      0.00000     0.38095    0.00130     0.38225
 =======================================================================
   * Total *   -0.00000     15.99155    38.84888    0.15956    55.00000

                                 Natural Population      
 --------------------------------------------------------
   Core                      15.99155 ( 99.9472% of  16)
   Valence                   38.84888 ( 99.6125% of  39)
   Natural Minimal Basis     54.84044 ( 99.7099% of  55)
   Natural Rydberg Basis      0.15956 (  0.2901% of  55)
 --------------------------------------------------------

    Atom  No          Natural Electron Configuration
 ----------------------------------------------------------------------------
      C    1      [core]2S( 0.42)2p( 1.54)3p( 0.01)
      C    2      [core]2S( 0.48)2p( 1.63)3p( 0.01)
      C    3      [core]2S( 0.48)2p( 1.62)3p( 0.01)
      C    4      [core]2S( 0.49)2p( 1.68)3p( 0.01)
      C    5      [core]2S( 0.47)2p( 1.61)3p( 0.01)
      C    6      [core]2S( 0.42)2p( 1.54)3p( 0.01)
      N    7      [core]2S( 0.62)2p( 2.16)
      C    8      [core]2S( 0.40)2p( 1.38)3p( 0.01)
      C    9      [core]2S( 0.51)2p( 1.73)3p( 0.01)
      C   10      [core]2S( 0.43)2p( 1.61)3p( 0.01)
      C   11      [core]2S( 0.47)2p( 1.64)3p( 0.01)
      C   12      [core]2S( 0.48)2p( 1.61)3p( 0.01)
      C   13      [core]2S( 0.48)2p( 1.63)3p( 0.01)
      C   14      [core]2S( 0.48)2p( 1.62)3p( 0.01)
      C   15      [core]2S( 0.47)2p( 1.63)3p( 0.01)
      N   16      [core]2S( 0.69)2p( 2.06)
      H   17            1S( 0.36)
      H   18            1S( 0.37)
      H   19            1S( 0.37)
      H   20            1S( 0.37)
      H   21            1S( 0.27)
      H   22            1S( 0.37)
      H   23            1S( 0.36)
      H   24            1S( 0.38)
      H   25            1S( 0.38)
      H   26            1S( 0.38)
      H   27            1S( 0.38)
      H   28            1S( 0.38)


 NATURAL BOND ORBITAL ANALYSIS, alpha spin orbitals:

                       Occupancies       Lewis Structure    Low   High
           Occ.    -------------------  -----------------   occ   occ
  Cycle   Thresh.   Lewis   Non-Lewis     CR  BD  3C  LP    (L)   (NL)   Dev
 =============================================================================
   1(1)    0.90    51.56553   3.43447     16  32   0   7     6      7    0.03
   2(2)    0.90    51.56553   3.43447     16  32   0   7     6      7    0.03
   3(1)    0.80    53.25374   1.74626     16  37   0   2     1      7    0.03
   4(2)    0.80    53.00168   1.99832     16  36   0   3     2      7    0.03
   5(3)    0.80    53.03992   1.96008     16  37   0   2     1      7    0.03
   6(4)    0.80    53.03992   1.96008     16  37   0   2     1      7    0.03
   7(5)    0.80    53.03992   1.96008     16  37   0   2     1      7    0.03
   8(6)    0.80    53.03992   1.96008     16  37   0   2     1      7    0.03
   9(7)    0.80    53.03992   1.96008     16  37   0   2     1      7    0.03
  10(8)    0.80    53.03992   1.96008     16  37   0   2     1      7    0.03
  11(9)    0.80    53.03992   1.96008     16  37   0   2     1      7    0.03
  12(1)    0.70    52.98699   2.01301     16  36   0   3     0      8    0.19
  13(2)    0.70    52.98699   2.01301     16  36   0   3     0      8    0.19

    The hybrids on atom 16 are linearly dependent.  An eigenvalue (  0.000004)
    of the hybrid overlap matrix is too small (<0.00010).

    PRJTHR will be raised from  0.200 to 0.250 and the NBO search repeated.

  14(1)    0.60    47.73986   7.26014     16  22   0  17     0     22    0.30
  15(2)    0.60    47.79659   7.20341     16  22   0  17     0     21    0.39
  16(3)    0.60    47.73986   7.26014     16  22   0  17     0     22    0.30
  17(4)    0.60    47.79659   7.20341     16  22   0  17     0     21    0.39
  18(5)    0.60    47.73986   7.26014     16  22   0  17     0     22    0.30
  19(6)    0.60    47.79659   7.20341     16  22   0  17     0     21    0.39
  20(7)    0.60    47.73986   7.26014     16  22   0  17     0     22    0.30
  21(8)    0.60    47.79659   7.20341     16  22   0  17     0     21    0.39
  22(9)    0.60    47.73986   7.26014     16  22   0  17     0     22    0.30

    The hybrids on atom  4 are linearly dependent.  An eigenvalue (  0.000050)
    of the hybrid overlap matrix is too small (<0.00010).

    PRJTHR will be raised from  0.250 to 0.300 and the NBO search repeated.

  23(1)    0.50    41.51815  13.48185     16   9   0  30     0     37    0.39
  24(2)    0.50    41.51815  13.48185     16   9   0  30     0     37    0.39
  25(1)    0.80    53.25374   1.74626     16  37   0   2     1      7    0.03
 -----------------------------------------------------------------------------

 Structure accepted: RESONANCE keyword permits strongly delocalized structure

 --------------------------------------------------------
   Core                     15.99157 ( 99.947% of  16)
   Valence Lewis            37.26217 ( 95.544% of  39)
  ==================       ============================
   Total Lewis              53.25374 ( 96.825% of  55)
  -----------------------------------------------------
   Valence non-Lewis         1.63251 (  2.968% of  55)
   Rydberg non-Lewis         0.11376 (  0.207% of  55)
  ==================       ============================
   Total non-Lewis           1.74626 (  3.175% of  55)
 --------------------------------------------------------


       (Occupancy)   Bond orbital/ Coefficients/ Hybrids
 ---------------------------------------------------------------------------------
     1. (0.98830) BD ( 1) C   1 - C   2  
                ( 51.69%)   0.7190* C   1 s( 38.30%)p 1.61( 61.67%)d 0.00(  0.04%)
                                           -0.0002  0.6188  0.0062 -0.7353  0.0201
                                           -0.1299 -0.0386  0.2394  0.0052  0.0014
                                           -0.0084  0.0004  0.0155 -0.0062
                ( 48.31%)   0.6950* C   2 s( 33.97%)p 1.94( 65.97%)d 0.00(  0.06%)
                                            0.0001  0.5827  0.0118  0.7792  0.0117
                                            0.0342 -0.0332 -0.2238  0.0059  0.0045
                                           -0.0115 -0.0018  0.0177 -0.0094
     2. (0.81034) BD ( 2) C   1 - C   2  
                ( 54.10%)   0.7356* C   1 s(  0.00%)p 1.00( 99.98%)d 0.00(  0.02%)
                                           -0.0000 -0.0012  0.0002  0.2552  0.0011
                                            0.2638  0.0008  0.9301  0.0029 -0.0015
                                           -0.0116  0.0073 -0.0052  0.0022
                ( 45.90%)   0.6775* C   2 s(  0.00%)p 1.00( 99.93%)d 0.00(  0.07%)
                                           -0.0000 -0.0002 -0.0003  0.2560  0.0019
                                            0.2601  0.0019  0.9306  0.0067  0.0092
                                            0.0154  0.0124  0.0007 -0.0156
     3. (0.98333) BD ( 1) C   1 - C   6  
                ( 48.94%)   0.6996* C   1 s( 32.23%)p 2.10( 67.71%)d 0.00(  0.06%)
                                            0.0001  0.5676 -0.0122  0.2580 -0.0103
                                            0.7305 -0.0014 -0.2773  0.0028  0.0125
                                           -0.0048 -0.0124 -0.0132 -0.0072
                ( 51.06%)   0.7145* C   6 s( 32.39%)p 2.09( 67.57%)d 0.00(  0.05%)
                                           -0.0001  0.5689 -0.0124 -0.3169  0.0014
                                           -0.7037  0.0136  0.2824 -0.0043  0.0085
                                           -0.0031 -0.0113 -0.0150 -0.0080
     4. (0.98803) BD ( 1) C   1 - N  16  
                ( 41.37%)   0.6432* C   1 s( 29.16%)p 2.43( 70.73%)d 0.00(  0.11%)
                                           -0.0001  0.5400  0.0050  0.5711 -0.0264
                                           -0.6144 -0.0471  0.0183  0.0207 -0.0281
                                           -0.0013  0.0002  0.0036 -0.0172
                ( 58.63%)   0.7657* N  16 s( 32.31%)p 2.09( 67.61%)d 0.00(  0.08%)
                                            0.0003  0.5684  0.0061 -0.6784  0.0199
                                            0.4606  0.0174  0.0536 -0.0107 -0.0235
                                            0.0031 -0.0029 -0.0091 -0.0133
     5. (0.98843) BD ( 1) C   2 - C   3  
                ( 50.41%)   0.7100* C   2 s( 35.94%)p 1.78( 64.02%)d 0.00(  0.04%)
                                           -0.0000  0.5994  0.0102 -0.4882 -0.0359
                                            0.6311 -0.0168 -0.0419  0.0146 -0.0144
                                            0.0013 -0.0039 -0.0093 -0.0106
                ( 49.59%)   0.7042* C   3 s( 35.89%)p 1.78( 64.06%)d 0.00(  0.04%)
                                            0.0001  0.5991  0.0055  0.4616 -0.0258
                                           -0.6505 -0.0281  0.0526  0.0149 -0.0176
                                            0.0000 -0.0013 -0.0021 -0.0113
     6. (0.98837) BD ( 1) C   2 - H  17  
                ( 63.49%)   0.7968* C   2 s( 30.01%)p 2.33( 69.96%)d 0.00(  0.03%)
                                            0.0003 -0.5475  0.0172  0.2949  0.0023
                                            0.7290 -0.0092 -0.2849  0.0020 -0.0068
                                            0.0032  0.0085  0.0095  0.0063
                ( 36.51%)   0.6042* H  17 s( 99.90%)p 0.00(  0.10%)
                                           -0.9995  0.0029 -0.0111 -0.0281  0.0108
     7. (0.99026) BD ( 1) C   3 - C   4  
                ( 49.50%)   0.7036* C   3 s( 34.62%)p 1.89( 65.33%)d 0.00(  0.05%)
                                            0.0001  0.5883  0.0099  0.2693 -0.0317
                                            0.7110  0.0272 -0.2710  0.0012  0.0130
                                           -0.0056 -0.0114 -0.0104 -0.0076
                ( 50.50%)   0.7106* C   4 s( 35.47%)p 1.82( 64.49%)d 0.00(  0.04%)
                                            0.0000  0.5955  0.0048 -0.2914 -0.0384
                                           -0.6954  0.0085  0.2733  0.0083  0.0095
                                           -0.0029 -0.0105 -0.0135 -0.0063
     8. (0.82999) BD ( 2) C   3 - C   4  
                ( 45.78%)   0.6766* C   3 s(  0.00%)p 1.00( 99.93%)d 0.00(  0.07%)
                                           -0.0000 -0.0000 -0.0003  0.2569 -0.0000
                                            0.2576  0.0000  0.9311  0.0002  0.0088
                                            0.0159  0.0109  0.0013 -0.0151
                ( 54.22%)   0.7363* C   4 s(  0.00%)p 1.00( 99.95%)d 0.00(  0.05%)
                                           -0.0000 -0.0002 -0.0003  0.2571 -0.0020
                                            0.2580 -0.0021  0.9310 -0.0075 -0.0042
                                            0.0060 -0.0188  0.0069  0.0073
     9. (0.98920) BD ( 1) C   3 - H  18  
                ( 62.99%)   0.7936* C   3 s( 29.39%)p 2.40( 70.59%)d 0.00(  0.03%)
                                            0.0003 -0.5419  0.0129  0.8044 -0.0088
                                            0.0529  0.0023 -0.2366  0.0019 -0.0007
                                            0.0077  0.0008 -0.0124  0.0071
                ( 37.01%)   0.6084* H  18 s( 99.90%)p 0.00(  0.10%)
                                           -0.9995  0.0024 -0.0303 -0.0026  0.0091
    10. (0.98780) BD ( 1) C   4 - C   5  
                ( 49.64%)   0.7046* C   4 s( 35.60%)p 1.81( 64.35%)d 0.00(  0.04%)
                                            0.0001  0.5967  0.0061  0.7587  0.0009
                                            0.0999  0.0387 -0.2371 -0.0110  0.0016
                                           -0.0093  0.0000  0.0171 -0.0074
                ( 50.36%)   0.7096* C   5 s( 35.63%)p 1.81( 64.33%)d 0.00(  0.04%)
                                           -0.0001  0.5968  0.0119 -0.7653 -0.0144
                                           -0.0586  0.0380  0.2289 -0.0065  0.0067
                                           -0.0110 -0.0032  0.0140 -0.0086
    11. (0.98931) BD ( 1) C   4 - H  19  
                ( 63.13%)   0.7945* C   4 s( 28.83%)p 2.47( 71.14%)d 0.00(  0.03%)
                                           -0.0003  0.5368 -0.0139 -0.5211  0.0062
                                            0.6620 -0.0080 -0.0395  0.0005 -0.0137
                                            0.0012 -0.0007 -0.0035 -0.0075
                ( 36.87%)   0.6072* H  19 s( 99.90%)p 0.00(  0.10%)
                                            0.9995 -0.0040  0.0198 -0.0250  0.0015
    12. (0.98766) BD ( 1) C   5 - C   6  
                ( 47.88%)   0.6920* C   5 s( 34.03%)p 1.94( 65.92%)d 0.00(  0.05%)
                                            0.0001  0.5832  0.0122  0.5128  0.0294
                                           -0.6276  0.0132  0.0325 -0.0119 -0.0179
                                            0.0003 -0.0033 -0.0063 -0.0130
                ( 52.12%)   0.7219* C   6 s( 40.12%)p 1.49( 59.85%)d 0.00(  0.03%)
                                           -0.0001  0.6334  0.0053 -0.3941  0.0350
                                            0.6607  0.0063 -0.0726 -0.0115 -0.0134
                                            0.0008 -0.0019 -0.0051 -0.0086
    13. (0.81252) BD ( 2) C   5 - C   6  
                ( 44.87%)   0.6698* C   5 s(  0.00%)p 1.00( 99.93%)d 0.00(  0.07%)
                                            0.0000 -0.0005 -0.0005  0.2582  0.0014
                                            0.2587  0.0016  0.9305  0.0052 -0.0060
                                            0.0028 -0.0213  0.0067  0.0105
                ( 55.13%)   0.7425* C   6 s(  0.00%)p 1.00( 99.99%)d 0.00(  0.01%)
                                           -0.0000  0.0002 -0.0008  0.2596 -0.0001
                                            0.2569  0.0001  0.9308  0.0012 -0.0018
                                           -0.0097  0.0041 -0.0037  0.0031
    14. (0.98918) BD ( 1) C   5 - H  20  
                ( 62.95%)   0.7934* C   5 s( 30.26%)p 2.30( 69.71%)d 0.00(  0.03%)
                                           -0.0003  0.5498 -0.0172  0.2881 -0.0099
                                            0.7308 -0.0022 -0.2828  0.0032  0.0082
                                           -0.0044 -0.0088 -0.0080 -0.0071
                ( 37.05%)   0.6087* H  20 s( 99.90%)p 0.00(  0.10%)
                                            0.9995 -0.0018 -0.0098 -0.0283  0.0106
    15. (0.99112) BD ( 1) C   6 - N   7  
                ( 38.14%)   0.6175* C   6 s( 27.22%)p 2.67( 72.65%)d 0.00(  0.13%)
                                            0.0002 -0.5215 -0.0162 -0.8214 -0.0218
                                            0.0361 -0.0398  0.2192  0.0183  0.0094
                                            0.0138 -0.0015 -0.0274  0.0162
                ( 61.86%)   0.7865* N   7 s( 34.84%)p 1.87( 65.12%)d 0.00(  0.04%)
                                           -0.0001 -0.5903 -0.0043  0.7562  0.0061
                                           -0.2456  0.0272 -0.1350 -0.0085  0.0038
                                            0.0088  0.0004 -0.0135  0.0102
    16. (0.99266) BD ( 1) N   7 - C   8  
                ( 63.42%)   0.7963* N   7 s( 35.00%)p 1.86( 64.96%)d 0.00(  0.04%)
                                           -0.0000 -0.5916  0.0035 -0.2440  0.0212
                                            0.7533  0.0075 -0.1485 -0.0079  0.0034
                                            0.0002  0.0092  0.0137  0.0098
                ( 36.58%)   0.6049* C   8 s( 28.77%)p 2.47( 71.07%)d 0.01(  0.15%)
                                            0.0000 -0.5364 -0.0018  0.1381 -0.0306
                                           -0.8072 -0.0359  0.1935  0.0223  0.0117
                                           -0.0038  0.0139  0.0304  0.0165
    17. (0.99423) BD ( 1) N   7 - H  21  
                ( 73.17%)   0.8554* N   7 s( 29.99%)p 2.33( 69.98%)d 0.00(  0.02%)
                                            0.0002  0.5477  0.0036  0.5587 -0.0044
                                            0.5563 -0.0064 -0.2796  0.0036  0.0110
                                           -0.0051 -0.0051  0.0002 -0.0066
                ( 26.83%)   0.5180* H  21 s( 99.75%)p 0.00(  0.25%)
                                            0.9987 -0.0051 -0.0347 -0.0331  0.0144
    18. (0.98563) BD ( 1) C   8 - C   9  
                ( 51.38%)   0.7168* C   8 s( 37.87%)p 1.64( 62.10%)d 0.00(  0.03%)
                                           -0.0002  0.6152 -0.0120  0.7126 -0.0501
                                           -0.3120 -0.0070 -0.1153  0.0058 -0.0092
                                           -0.0028  0.0021  0.0119 -0.0069
                ( 48.62%)   0.6973* C   9 s( 26.35%)p 2.79( 73.60%)d 0.00(  0.05%)
                                            0.0003  0.5131  0.0161 -0.7733 -0.0267
                                            0.3490 -0.0038  0.1238 -0.0092 -0.0162
                                           -0.0060  0.0032  0.0113 -0.0104
    19. (0.99146) BD ( 1) C   8 - N  16  
                ( 40.58%)   0.6370* C   8 s( 33.29%)p 2.00( 66.59%)d 0.00(  0.12%)
                                           -0.0001  0.5768  0.0130 -0.6334  0.0062
                                           -0.4178 -0.0557  0.2946  0.0173  0.0232
                                           -0.0175 -0.0095  0.0148 -0.0097
                ( 59.42%)   0.7709* N  16 s( 37.11%)p 1.69( 62.81%)d 0.00(  0.09%)
                                            0.0000  0.6090  0.0131  0.6859 -0.0215
                                            0.2912  0.0159 -0.2686  0.0022  0.0229
                                           -0.0123 -0.0111  0.0018 -0.0070
    20. (0.93417) BD ( 2) C   8 - N  16  
                ( 41.27%)   0.6424* C   8 s(  0.01%)p 1.00( 99.78%)d 0.00(  0.21%)
                                           -0.0000  0.0047 -0.0080  0.2612 -0.0043
                                            0.2641 -0.0022  0.9272 -0.0040 -0.0143
                                           -0.0338 -0.0077 -0.0069  0.0256
                ( 58.73%)   0.7664* N  16 s(  0.00%)p 1.00( 99.80%)d 0.00(  0.20%)
                                            0.0000 -0.0014  0.0004  0.2524 -0.0034
                                            0.2655 -0.0031  0.9293 -0.0113  0.0140
                                            0.0107  0.0322 -0.0064 -0.0249
    21. (0.98393) BD ( 1) C   9 - C  10  
                ( 50.35%)   0.7096* C   9 s( 28.91%)p 2.46( 71.05%)d 0.00(  0.04%)
                                            0.0003  0.5377 -0.0001  0.6258  0.0136
                                            0.5204 -0.0198  0.2179 -0.0010  0.0159
                                            0.0055  0.0074 -0.0020 -0.0086
                ( 49.65%)   0.7046* C  10 s( 30.75%)p 2.25( 69.20%)d 0.00(  0.04%)
                                            0.0001  0.5544 -0.0117 -0.6125  0.0297
                                           -0.5188 -0.0004 -0.2164 -0.0008  0.0164
                                            0.0072  0.0050  0.0063 -0.0069
    22. (0.97971) BD ( 1) C   9 - H  22  
                ( 63.15%)   0.7947* C   9 s( 22.15%)p 3.51( 77.81%)d 0.00(  0.04%)
                                            0.0002 -0.4706  0.0061 -0.0756 -0.0004
                                            0.2219  0.0214  0.8499 -0.0161 -0.0000
                                           -0.0011 -0.0048 -0.0001 -0.0191
                ( 36.85%)   0.6070* H  22 s( 99.91%)p 0.00(  0.09%)
                                           -0.9995  0.0017  0.0044 -0.0123 -0.0278
    23. (0.98225) BD ( 1) C   9 - H  23  
                ( 64.03%)   0.8002* C   9 s( 22.55%)p 3.43( 77.41%)d 0.00(  0.04%)
                                            0.0002 -0.4749  0.0038 -0.0517 -0.0073
                                            0.7466  0.0029 -0.4620  0.0235 -0.0012
                                            0.0014  0.0152  0.0110 -0.0008
                ( 35.97%)   0.5998* H  23 s( 99.90%)p 0.00(  0.10%)
                                           -0.9995  0.0023  0.0023 -0.0278  0.0144
    24. (0.98548) BD ( 1) C  10 - C  11  
                ( 51.15%)   0.7152* C  10 s( 34.18%)p 1.92( 65.78%)d 0.00(  0.04%)
                                           -0.0001  0.5846  0.0042  0.0949 -0.0052
                                            0.1854 -0.0110  0.7836  0.0173  0.0020
                                            0.0034  0.0087 -0.0001  0.0175
                ( 48.85%)   0.6990* C  11 s( 35.37%)p 1.83( 64.58%)d 0.00(  0.05%)
                                            0.0001  0.5947  0.0040 -0.1391 -0.0145
                                           -0.1965 -0.0168 -0.7664  0.0050  0.0024
                                            0.0048  0.0077 -0.0000  0.0194
    25. (0.83879) BD ( 2) C  10 - C  11  
                ( 51.74%)   0.7193* C  10 s(  0.09%)p99.99( 99.87%)d 0.39(  0.04%)
                                            0.0001  0.0180  0.0245  0.6334 -0.0085
                                           -0.7675  0.0008  0.0912  0.0002  0.0007
                                            0.0100 -0.0100  0.0123  0.0038
                ( 48.26%)   0.6947* C  11 s(  0.01%)p99.99( 99.94%)d 3.29(  0.05%)
                                            0.0001  0.0084  0.0089  0.6378  0.0007
                                           -0.7649 -0.0037  0.0869 -0.0028 -0.0021
                                           -0.0131  0.0169  0.0050 -0.0028
    26. (0.98582) BD ( 1) C  10 - C  15  
                ( 51.28%)   0.7161* C  10 s( 34.99%)p 1.86( 64.97%)d 0.00(  0.04%)
                                           -0.0001  0.5915  0.0062  0.4614 -0.0000
                                            0.3267 -0.0069 -0.5741 -0.0223  0.0089
                                           -0.0124 -0.0105  0.0024  0.0048
                ( 48.72%)   0.6980* C  15 s( 35.65%)p 1.80( 64.30%)d 0.00(  0.05%)
                                            0.0001  0.5971  0.0052 -0.4848 -0.0117
                                           -0.3423 -0.0167  0.5387 -0.0152  0.0100
                                           -0.0148 -0.0097  0.0039  0.0059
    27. (0.98845) BD ( 1) C  11 - C  12  
                ( 50.71%)   0.7121* C  11 s( 36.13%)p 1.77( 63.83%)d 0.00(  0.04%)
                                           -0.0000  0.6009  0.0136  0.5695 -0.0048
                                            0.5080  0.0019  0.2330  0.0405  0.0174
                                            0.0049  0.0048  0.0020 -0.0083
                ( 49.29%)   0.7021* C  12 s( 35.47%)p 1.82( 64.48%)d 0.00(  0.05%)
                                            0.0001  0.5955  0.0097 -0.5843 -0.0167
                                           -0.5148 -0.0112 -0.1916  0.0358  0.0174
                                            0.0080  0.0075  0.0023 -0.0062
    28. (0.98978) BD ( 1) C  11 - H  24  
                ( 62.01%)   0.7875* C  11 s( 28.40%)p 2.52( 71.57%)d 0.00(  0.03%)
                                           -0.0004  0.5328 -0.0146 -0.4984  0.0129
                                           -0.3427  0.0072  0.5913  0.0061  0.0082
                                           -0.0123 -0.0079  0.0034  0.0037
                ( 37.99%)   0.6163* H  24 s( 99.90%)p 0.00(  0.10%)
                                            0.9995 -0.0025  0.0167  0.0127 -0.0227
    29. (0.98931) BD ( 1) C  12 - C  13  
                ( 50.02%)   0.7072* C  12 s( 35.43%)p 1.82( 64.52%)d 0.00(  0.05%)
                                            0.0000  0.5952  0.0082  0.4815  0.0260
                                            0.3438  0.0242 -0.5418  0.0214  0.0090
                                           -0.0146 -0.0099  0.0030  0.0075
                ( 49.98%)   0.7070* C  13 s( 35.45%)p 1.82( 64.51%)d 0.00(  0.04%)
                                            0.0000  0.5953  0.0073 -0.4578  0.0141
                                           -0.3178  0.0154  0.5769  0.0347  0.0107
                                           -0.0144 -0.0101  0.0035  0.0032
    30. (0.81367) BD ( 2) C  12 - C  13  
                ( 48.64%)   0.6974* C  12 s(  0.00%)p 1.00( 99.95%)d 0.00(  0.05%)
                                           -0.0000 -0.0004 -0.0035 -0.6422  0.0049
                                            0.7611 -0.0057 -0.0883  0.0014  0.0024
                                            0.0142 -0.0175 -0.0037  0.0031
                ( 51.36%)   0.7167* C  13 s(  0.00%)p 1.00( 99.95%)d 0.00(  0.05%)
                                           -0.0000 -0.0011 -0.0031 -0.6413  0.0067
                                            0.7618 -0.0070 -0.0881  0.0009 -0.0043
                                           -0.0002  0.0032  0.0219 -0.0004
    31. (0.98960) BD ( 1) C  12 - H  25  
                ( 62.36%)   0.7897* C  12 s( 29.00%)p 2.45( 70.97%)d 0.00(  0.03%)
                                           -0.0003  0.5383 -0.0141  0.1137  0.0002
                                            0.1905 -0.0020  0.8127 -0.0098  0.0021
                                            0.0031  0.0064 -0.0003  0.0154
                ( 37.64%)   0.6135* H  25 s( 99.90%)p 0.00(  0.10%)
                                            0.9995 -0.0020 -0.0047 -0.0069 -0.0302
    32. (0.98949) BD ( 1) C  13 - C  14  
                ( 49.89%)   0.7063* C  13 s( 35.38%)p 1.83( 64.57%)d 0.00(  0.05%)
                                            0.0000  0.5947  0.0085 -0.0927  0.0285
                                           -0.1673  0.0212 -0.7794 -0.0200  0.0024
                                            0.0064  0.0091 -0.0005  0.0183
                ( 50.11%)   0.7079* C  14 s( 35.50%)p 1.82( 64.45%)d 0.00(  0.05%)
                                            0.0000  0.5958  0.0082  0.1298  0.0319
                                            0.2021  0.0265  0.7649  0.0002  0.0015
                                            0.0032  0.0073 -0.0004  0.0198
    33. (0.98979) BD ( 1) C  13 - H  26  
                ( 62.46%)   0.7903* C  13 s( 29.09%)p 2.44( 70.89%)d 0.00(  0.03%)
                                           -0.0003  0.5391 -0.0139  0.6077 -0.0065
                                            0.5382 -0.0066  0.2230 -0.0020  0.0138
                                            0.0052  0.0048  0.0016 -0.0062
                ( 37.54%)   0.6127* H  26 s( 99.90%)p 0.00(  0.10%)
                                            0.9995 -0.0026 -0.0228 -0.0198 -0.0084
    34. (0.98829) BD ( 1) C  14 - C  15  
                ( 49.47%)   0.7034* C  14 s( 35.48%)p 1.82( 64.48%)d 0.00(  0.05%)
                                            0.0000  0.5956  0.0084 -0.5735  0.0043
                                           -0.5104 -0.0022 -0.2318 -0.0405  0.0180
                                            0.0051  0.0047  0.0027 -0.0084
                ( 50.53%)   0.7108* C  15 s( 35.77%)p 1.79( 64.19%)d 0.00(  0.04%)
                                           -0.0000  0.5979  0.0131  0.5825  0.0177
                                            0.5151  0.0105  0.1884 -0.0361  0.0169
                                            0.0076  0.0073  0.0015 -0.0062
    35. (0.82192) BD ( 2) C  14 - C  15  
                ( 49.51%)   0.7036* C  14 s(  0.00%)p 1.00( 99.95%)d 0.00(  0.05%)
                                           -0.0000 -0.0009 -0.0045 -0.6415  0.0051
                                            0.7613 -0.0042 -0.0916  0.0005 -0.0048
                                           -0.0034  0.0072  0.0202 -0.0014
                ( 50.49%)   0.7106* C  15 s(  0.01%)p99.99( 99.94%)d 3.10(  0.04%)
                                           -0.0001 -0.0004 -0.0118 -0.6418  0.0068
                                            0.7607 -0.0052 -0.0937 -0.0002 -0.0001
                                           -0.0111  0.0111 -0.0134 -0.0030
    36. (0.98965) BD ( 1) C  14 - H  27  
                ( 62.42%)   0.7901* C  14 s( 28.92%)p 2.46( 71.05%)d 0.00(  0.03%)
                                            0.0003 -0.5376  0.0142 -0.4914  0.0046
                                           -0.3434  0.0043  0.5924 -0.0075 -0.0077
                                            0.0116  0.0082 -0.0024 -0.0045
                ( 37.58%)   0.6130* H  27 s( 99.90%)p 0.00(  0.10%)
                                           -0.9995  0.0024  0.0188  0.0125 -0.0218
    37. (0.98983) BD ( 1) C  15 - H  28  
                ( 61.93%)   0.7870* C  15 s( 28.48%)p 2.51( 71.49%)d 0.00(  0.03%)
                                            0.0004 -0.5335  0.0139  0.1119 -0.0128
                                            0.1947 -0.0069  0.8150 -0.0019 -0.0023
                                           -0.0045 -0.0064 -0.0001 -0.0156
                ( 38.07%)   0.6170* H  28 s( 99.91%)p 0.00(  0.09%)
                                           -0.9995  0.0021 -0.0021 -0.0074 -0.0298
    38. (0.99939) CR ( 1) C   1           s(100.00%)p 0.00(  0.00%)
                                            1.0000  0.0001  0.0000 -0.0001  0.0000
                                           -0.0002 -0.0000  0.0001  0.0000 -0.0000
                                           -0.0000  0.0000  0.0000 -0.0000
    39. (0.99946) CR ( 1) C   2           s(100.00%)p 0.00(  0.00%)
                                            1.0000  0.0001 -0.0000 -0.0002 -0.0000
                                           -0.0002  0.0000  0.0001 -0.0000  0.0000
                                            0.0000 -0.0000 -0.0000 -0.0000
    40. (0.99950) CR ( 1) C   3           s(100.00%)p 0.00(  0.00%)
                                            1.0000  0.0001 -0.0000 -0.0003  0.0000
                                           -0.0000 -0.0000  0.0001 -0.0000  0.0000
                                           -0.0000  0.0000  0.0000 -0.0000
    41. (0.99949) CR ( 1) C   4           s(100.00%)p 0.00(  0.00%)
                                            1.0000  0.0001 -0.0000 -0.0002  0.0000
                                            0.0002 -0.0000 -0.0000  0.0000 -0.0000
                                            0.0000  0.0000 -0.0000 -0.0000
    42. (0.99946) CR ( 1) C   5           s(100.00%)p 0.00(  0.00%)
                                            1.0000  0.0001 -0.0000 -0.0000 -0.0000
                                            0.0002  0.0000 -0.0001  0.0000  0.0000
                                           -0.0000 -0.0000 -0.0000 -0.0000
    43. (0.99940) CR ( 1) C   6           s(100.00%)
                                            1.0000  0.0002  0.0000  0.0000  0.0000
                                           -0.0000  0.0000  0.0000 -0.0000 -0.0000
                                           -0.0000 -0.0000  0.0000 -0.0000
    44. (0.99951) CR ( 1) N   7           s(100.00%)p 0.00(  0.00%)
                                            1.0000 -0.0002 -0.0000 -0.0001  0.0000
                                           -0.0001  0.0000  0.0001 -0.0000 -0.0000
                                            0.0000  0.0000 -0.0000  0.0000
    45. (0.99954) CR ( 1) C   8           s(100.00%)p 0.00(  0.00%)
                                            1.0000  0.0002 -0.0000  0.0001 -0.0000
                                           -0.0001 -0.0000  0.0000  0.0000 -0.0000
                                           -0.0000 -0.0000  0.0000 -0.0000
    46. (0.99950) CR ( 1) C   9           s(100.00%)p 0.00(  0.00%)
                                            1.0000 -0.0001 -0.0000  0.0001  0.0000
                                           -0.0005  0.0000 -0.0002  0.0000  0.0000
                                            0.0000 -0.0000 -0.0000  0.0000
    47. (0.99942) CR ( 1) C  10           s(100.00%)p 0.00(  0.00%)
                                            1.0000  0.0000  0.0000  0.0001 -0.0000
                                            0.0001 -0.0000  0.0000 -0.0000 -0.0000
                                           -0.0000  0.0000 -0.0000  0.0000
    48. (0.99944) CR ( 1) C  11           s(100.00%)p 0.00(  0.00%)
                                            1.0000  0.0001 -0.0000 -0.0002  0.0000
                                           -0.0001  0.0000  0.0003  0.0000  0.0000
                                           -0.0000 -0.0000  0.0000 -0.0000
    49. (0.99948) CR ( 1) C  12           s(100.00%)p 0.00(  0.00%)
                                            1.0000  0.0001 -0.0000  0.0000  0.0000
                                            0.0001 -0.0000  0.0003 -0.0000 -0.0000
                                            0.0000  0.0000 -0.0000  0.0000
    50. (0.99947) CR ( 1) C  13           s(100.00%)p 0.00(  0.00%)
                                            1.0000  0.0001 -0.0000  0.0002 -0.0000
                                            0.0002 -0.0000  0.0001 -0.0000  0.0000
                                            0.0000  0.0000  0.0000 -0.0000
    51. (0.99947) CR ( 1) C  14           s(100.00%)p 0.00(  0.00%)
                                            1.0000  0.0001 -0.0000  0.0002 -0.0000
                                            0.0001 -0.0000 -0.0002  0.0000  0.0000
                                           -0.0000 -0.0000  0.0000  0.0000
    52. (0.99943) CR ( 1) C  15           s(100.00%)p 0.00(  0.00%)
                                            1.0000  0.0001 -0.0000 -0.0000  0.0000
                                            0.0001  0.0000 -0.0004  0.0000  0.0000
                                            0.0000  0.0000 -0.0000  0.0000
    53. (0.99962) CR ( 1) N  16           s(100.00%)p 0.00(  0.00%)
                                            1.0000 -0.0003  0.0000  0.0002 -0.0000
                                            0.0001 -0.0000 -0.0001  0.0000  0.0000
                                           -0.0000 -0.0000 -0.0000  0.0000
    54. (0.79369) LP ( 1) N   7           s(  0.02%)p99.99( 99.96%)d 0.72(  0.02%)
                                           -0.0000  0.0155  0.0005 -0.2365 -0.0020
                                           -0.2495 -0.0013 -0.9388 -0.0062  0.0037
                                            0.0048  0.0079 -0.0010 -0.0085
    55. (0.96072) LP ( 1) N  16           s( 30.59%)p 2.27( 69.32%)d 0.00(  0.09%)
                                            0.0003  0.5530 -0.0118 -0.0575  0.0019
                                           -0.7939 -0.0185  0.2433  0.0051 -0.0045
                                            0.0008  0.0143  0.0231  0.0099
    56. (0.00373) RY*( 1) C   1           s( 18.96%)p 3.44( 65.29%)d 0.83( 15.75%)
                                           -0.0000 -0.0259  0.4347  0.0279  0.5673
                                            0.0229 -0.5740 -0.0146  0.0002  0.1232
                                           -0.1445  0.0599  0.3432 -0.0065
    57. (0.00298) RY*( 2) C   1           s( 17.20%)p 4.61( 79.36%)d 0.20(  3.44%)
                                            0.0000  0.0434  0.4124  0.0162  0.3578
                                           -0.0208  0.7512  0.0012 -0.3171 -0.0770
                                           -0.0516  0.0338  0.1451 -0.0600
    58. (0.00112) RY*( 3) C   1           s( 48.59%)p 0.91( 44.02%)d 0.15(  7.39%)
                                           -0.0000 -0.0135  0.6969 -0.0205 -0.6273
                                            0.0254 -0.0512 -0.0017  0.2074 -0.2163
                                           -0.0118  0.0700  0.1263 -0.0784
    59. (0.00097) RY*( 4) C   1           s(  0.00%)p 1.00(  3.81%)d25.26( 96.19%)
                                           -0.0000  0.0002  0.0051  0.0037  0.0520
                                            0.0040  0.0511  0.0128  0.1805  0.1339
                                            0.7920 -0.3923  0.3426 -0.2133
    60. (0.00038) RY*( 5) C   1           s(  0.03%)p99.99( 41.65%)d99.99( 58.32%)
                                            0.0000 -0.0007  0.0168  0.0008 -0.1722
                                            0.0016 -0.1755  0.0051 -0.5967 -0.2264
                                           -0.0593 -0.6030  0.1388  0.3815
    61. (0.00030) RY*( 6) C   1           s(  0.07%)p99.99( 54.17%)d99.99( 45.76%)
                                            0.0000 -0.0004  0.0264  0.0002 -0.1876
                                            0.0006 -0.2016  0.0033 -0.6825  0.2229
                                            0.2793  0.4031 -0.1006 -0.3967
    62. (0.00024) RY*( 7) C   1           s( 13.84%)p 0.07(  0.92%)d 6.16( 85.24%)
                                            0.0000  0.0037  0.3720 -0.0000  0.0828
                                           -0.0198 -0.0219  0.0055  0.0378  0.4466
                                            0.0475 -0.3645 -0.7191  0.0280
    63. (0.00011) RY*( 8) C   1           s(  0.41%)p25.61( 10.63%)d99.99( 88.96%)
                                           -0.0000 -0.0089  0.0638 -0.0085  0.2844
                                            0.0206 -0.1578 -0.0037  0.0028 -0.7774
                                            0.2962  0.0500 -0.4235 -0.1248
    64. (0.00001) RY*( 9) C   1           s(  1.21%)p 0.06(  0.07%)d81.85( 98.72%)
    65. (0.00276) RY*( 1) C   2           s(  0.32%)p99.99( 94.09%)d17.72(  5.59%)
                                           -0.0000  0.0267  0.0495  0.0171  0.1039
                                            0.0241  0.9205 -0.0115 -0.2861  0.1529
                                           -0.0071 -0.0936 -0.1541 -0.0009
    66. (0.00143) RY*( 2) C   2           s(  0.67%)p99.99( 97.49%)d 2.74(  1.84%)
                                            0.0000  0.0121  0.0811 -0.0277  0.9491
                                            0.0160 -0.1848  0.0029 -0.1973 -0.0555
                                            0.0422 -0.0275 -0.1103 -0.0245
    67. (0.00081) RY*( 3) C   2           s(  0.00%)p 1.00( 75.10%)d 0.33( 24.90%)
                                           -0.0000 -0.0002  0.0061 -0.0033  0.2088
                                           -0.0041  0.2263 -0.0133  0.8099  0.0964
                                            0.4159 -0.1402  0.1531 -0.1538
    68. (0.00046) RY*( 4) C   2           s( 97.54%)p 0.01(  0.62%)d 0.02(  1.84%)
                                            0.0000 -0.0056  0.9876 -0.0093 -0.0721
                                           -0.0220 -0.0072  0.0091  0.0157 -0.0642
                                           -0.0285  0.0341  0.1072 -0.0289
    69. (0.00021) RY*( 5) C   2           s(  0.00%)p 1.00( 22.80%)d 3.39( 77.20%)
                                            0.0000  0.0001  0.0003  0.0012  0.1220
                                            0.0009  0.1256  0.0034  0.4443 -0.0717
                                           -0.6651  0.4618 -0.3137  0.1132
    70. (0.00007) RY*( 6) C   2           s(  1.12%)p 3.66(  4.09%)d84.84( 94.80%)
    71. (0.00001) RY*( 7) C   2           s(  0.04%)p46.30(  2.04%)d99.99( 97.92%)
    72. (0.00002) RY*( 8) C   2           s(  0.35%)p 8.21(  2.86%)d99.99( 96.79%)
    73. (0.00001) RY*( 9) C   2           s(  0.04%)p26.81(  1.03%)d99.99( 98.93%)
    74. (0.00267) RY*( 1) C   3           s(  0.39%)p99.99( 93.01%)d16.91(  6.60%)
                                           -0.0000  0.0291  0.0553  0.0311  0.9212
                                            0.0012  0.0722 -0.0088 -0.2744  0.0390
                                           -0.0889  0.0394  0.2336 -0.0213
    75. (0.00129) RY*( 2) C   3           s(  1.21%)p80.39( 97.62%)d 0.96(  1.17%)
                                           -0.0000 -0.0007  0.1102 -0.0007 -0.1421
                                           -0.0369  0.9506  0.0105 -0.2255 -0.1017
                                            0.0241  0.0214 -0.0025 -0.0170
    76. (0.00064) RY*( 3) C   3           s(  0.01%)p 1.00( 57.00%)d 0.75( 43.00%)
                                            0.0000  0.0000  0.0077 -0.0032  0.1942
                                           -0.0032  0.1956 -0.0110  0.7028  0.1731
                                           -0.0019  0.5347 -0.1497 -0.3028
    77. (0.00042) RY*( 4) C   3           s( 91.07%)p 0.02(  1.40%)d 0.08(  7.53%)
                                            0.0000 -0.0039  0.9543 -0.0189  0.0250
                                            0.0006 -0.1112  0.0055  0.0240 -0.0845
                                            0.0384 -0.0985 -0.2216 -0.0887
    78. (0.00025) RY*( 5) C   3           s(  0.01%)p 1.00( 37.22%)d 1.69( 62.77%)
                                            0.0000 -0.0000  0.0083 -0.0016 -0.1557
                                           -0.0014 -0.1582 -0.0050 -0.5683  0.1077
                                           -0.3095  0.6419 -0.2679 -0.1911
    79. (0.00007) RY*( 6) C   3           s(  0.03%)p36.85(  1.15%)d99.99( 98.82%)
    80. (0.00002) RY*( 7) C   3           s(  7.22%)p 0.81(  5.82%)d12.04( 86.96%)
    81. (0.00000) RY*( 8) C   3           s(  0.05%)p76.93(  4.20%)d99.99( 95.75%)
    82. (0.00000) RY*( 9) C   3           s(  0.10%)p27.36(  2.68%)d99.99( 97.22%)
    83. (0.00257) RY*( 1) C   4           s(  0.32%)p99.99( 92.08%)d23.98(  7.60%)
                                           -0.0000  0.0291  0.0482  0.0224  0.5536
                                           -0.0257 -0.7804  0.0009  0.0633 -0.2533
                                            0.0635  0.0325 -0.0559 -0.0605
    84. (0.00121) RY*( 2) C   4           s(  0.93%)p99.99( 97.59%)d 1.59(  1.48%)
                                            0.0000 -0.0018  0.0965  0.0231 -0.7637
                                            0.0222 -0.5167 -0.0125  0.3527  0.0006
                                           -0.0337  0.0290  0.1131 -0.0061
    85. (0.00051) RY*( 3) C   4           s(  0.07%)p99.99( 32.51%)d99.99( 67.43%)
                                            0.0000  0.0000  0.0256 -0.0020  0.1476
                                           -0.0012  0.1473 -0.0058  0.5306 -0.2718
                                           -0.4048 -0.4530  0.0161  0.4807
    86. (0.00045) RY*( 4) C   4           s( 90.20%)p 0.01(  1.30%)d 0.09(  8.50%)
                                            0.0000 -0.0005  0.9497 -0.0164  0.0929
                                            0.0112  0.0379  0.0019 -0.0505  0.2061
                                           -0.1283 -0.0609  0.1209 -0.0879
    87. (0.00034) RY*( 5) C   4           s(  0.00%)p 1.00( 60.21%)d 0.66( 39.79%)
                                            0.0000 -0.0000  0.0023 -0.0019 -0.1993
                                           -0.0019 -0.1997 -0.0069 -0.7228 -0.1874
                                           -0.4875 -0.0873 -0.1096  0.3248
    88. (0.00008) RY*( 6) C   4           s(  0.48%)p 2.63(  1.27%)d99.99( 98.24%)
    89. (0.00002) RY*( 7) C   4           s(  8.00%)p 0.74(  5.92%)d10.75( 86.08%)
    90. (0.00000) RY*( 8) C   4           s(  0.09%)p21.21(  1.91%)d99.99( 98.00%)
    91. (0.00000) RY*( 9) C   4           s(  0.00%)p 1.00(  7.29%)d12.73( 92.71%)
    92. (0.00250) RY*( 1) C   5           s(  0.14%)p99.99( 93.57%)d45.08(  6.29%)
                                            0.0000 -0.0260  0.0268  0.0055  0.5199
                                            0.0297  0.7392 -0.0100 -0.3433 -0.1737
                                            0.0135  0.0950  0.1532 -0.0053
    93. (0.00142) RY*( 2) C   5           s(  1.66%)p57.95( 96.43%)d 1.15(  1.91%)
                                            0.0000  0.0127  0.1284 -0.0280  0.7954
                                            0.0141 -0.5724  0.0040 -0.0549  0.1106
                                           -0.0518 -0.0215  0.0610 -0.0018
    94. (0.00069) RY*( 3) C   5           s(  0.02%)p99.99( 75.68%)d99.99( 24.30%)
                                           -0.0000 -0.0002  0.0133  0.0032 -0.2179
                                            0.0036 -0.2234  0.0114 -0.8120 -0.0269
                                           -0.3634  0.2784 -0.1738  0.0498
    95. (0.00042) RY*( 4) C   5           s( 95.32%)p 0.02(  1.69%)d 0.03(  2.99%)
                                            0.0000 -0.0052  0.9763  0.0094 -0.1205
                                            0.0205  0.0177 -0.0079  0.0385 -0.1585
                                            0.0214  0.0277  0.0329 -0.0503
    96. (0.00030) RY*( 5) C   5           s(  0.00%)p 1.00( 21.72%)d 3.60( 78.28%)
                                           -0.0000  0.0000  0.0013  0.0009  0.1191
                                            0.0009  0.1197  0.0028  0.4344 -0.1600
                                           -0.7358  0.2595 -0.2766  0.2683
    97. (0.00005) RY*( 6) C   5           s(  2.59%)p 1.77(  4.58%)d35.89( 92.84%)
    98. (0.00003) RY*( 7) C   5           s(  0.29%)p 8.72(  2.49%)d99.99( 97.22%)
    99. (0.00000) RY*( 8) C   5           s(  0.02%)p99.99(  2.24%)d99.99( 97.74%)
   100. (0.00000) RY*( 9) C   5           s(  0.05%)p32.59(  1.71%)d99.99( 98.24%)
   101. (0.00314) RY*( 1) C   6           s( 33.78%)p 1.78( 60.28%)d 0.18(  5.94%)
                                            0.0000  0.0314  0.5803  0.0092 -0.3087
                                           -0.0073 -0.6643 -0.0005  0.2571 -0.2250
                                            0.0098  0.0377  0.0339 -0.0782
   102. (0.00164) RY*( 2) C   6           s(  4.42%)p19.04( 84.09%)d 2.60( 11.49%)
                                            0.0000  0.0102  0.2099 -0.0204 -0.7555
                                            0.0192  0.5116  0.0003  0.0876  0.1970
                                           -0.1282  0.0083  0.2440  0.0090
   103. (0.00114) RY*( 3) C   6           s( 57.43%)p 0.57( 32.83%)d 0.17(  9.74%)
                                           -0.0000 -0.0317  0.7572 -0.0164  0.4094
                                           -0.0117  0.3851  0.0113 -0.1092  0.1090
                                            0.2001 -0.1603 -0.1264 -0.0617
   104. (0.00100) RY*( 4) C   6           s(  3.20%)p 8.17( 26.17%)d22.06( 70.63%)
                                           -0.0000 -0.0083  0.1787 -0.0072 -0.0341
                                           -0.0049 -0.0326 -0.0063 -0.5092 -0.0756
                                           -0.6817  0.3037 -0.3228  0.1986
   105. (0.00040) RY*( 5) C   6           s(  0.01%)p 1.00( 71.05%)d 0.41( 28.94%)
                                            0.0000  0.0010  0.0098  0.0006  0.2231
                                           -0.0015  0.2063 -0.0067  0.7862  0.0139
                                           -0.3425  0.3414 -0.2353  0.0045
   106. (0.00034) RY*( 6) C   6           s(  0.01%)p 1.00(  3.59%)d26.85( 96.40%)
                                           -0.0000  0.0000  0.0077 -0.0003  0.0565
                                           -0.0006  0.0482 -0.0020  0.1743 -0.3052
                                           -0.2919 -0.6863  0.1004  0.5519
   107. (0.00015) RY*( 7) C   6           s(  0.79%)p13.11( 10.30%)d99.99( 88.91%)
                                           -0.0000 -0.0185  0.0867 -0.0343  0.3122
                                           -0.0164  0.0279  0.0139 -0.0562 -0.1675
                                           -0.2443  0.2578  0.8540 -0.0745
   108. (0.00008) RY*( 8) C   6           s(  0.11%)p99.99( 11.39%)d99.99( 88.50%)
   109. (0.00001) RY*( 9) C   6           s(  0.54%)p 0.43(  0.23%)d99.99( 99.23%)
   110. (0.00107) RY*( 1) N   7           s( 16.71%)p 4.62( 77.22%)d 0.36(  6.07%)
                                            0.0000 -0.0245  0.4080  0.0051 -0.6134
                                            0.0070 -0.2301 -0.0045  0.5855 -0.1909
                                            0.1165  0.0473 -0.0083 -0.0918
   111. (0.00085) RY*( 2) N   7           s(  2.92%)p29.95( 87.57%)d 3.25(  9.51%)
                                            0.0000 -0.0084  0.1708  0.0039 -0.4682
                                            0.0037 -0.3417  0.0015 -0.7346 -0.1603
                                           -0.2185 -0.0039 -0.0801  0.1233
   112. (0.00064) RY*( 3) N   7           s( 12.31%)p 5.73( 70.50%)d 1.40( 17.19%)
                                           -0.0000  0.0105  0.3507 -0.0133 -0.3172
                                            0.0005  0.7680  0.0037 -0.1194  0.3572
                                           -0.1510 -0.0900  0.1159 -0.0030
   113. (0.00028) RY*( 4) N   7           s( 51.28%)p 0.51( 26.33%)d 0.44( 22.39%)
                                            0.0000 -0.0003  0.7161  0.0008  0.4274
                                           -0.0094 -0.2726  0.0018 -0.0786  0.2722
                                            0.1983 -0.3157 -0.0959  0.0403
   114. (0.00026) RY*( 5) N   7           s(  4.61%)p 1.18(  5.43%)d19.53( 89.96%)
                                            0.0000  0.0000  0.2147  0.0009  0.1898
                                           -0.0033 -0.0372  0.0029  0.1298  0.1213
                                           -0.5857  0.6031 -0.4202 -0.0404
   115. (0.00007) RY*( 6) N   7           s( 10.86%)p 1.81( 19.63%)d 6.40( 69.51%)
   116. (0.00004) RY*( 7) N   7           s(  1.41%)p 4.16(  5.86%)d65.84( 92.73%)
   117. (0.00001) RY*( 8) N   7           s(  0.01%)p99.99(  4.89%)d99.99( 95.10%)
   118. (0.00001) RY*( 9) N   7           s(  0.03%)p99.99(  2.56%)d99.99( 97.42%)
   119. (0.00611) RY*( 1) C   8           s( 18.74%)p 3.62( 67.82%)d 0.72( 13.43%)
                                           -0.0000 -0.0153  0.4326 -0.0091 -0.5762
                                            0.0658 -0.5079 -0.0151  0.2892 -0.1903
                                           -0.0386  0.1219  0.2833 -0.0384
   120. (0.00364) RY*( 2) C   8           s( 17.31%)p 4.55( 78.80%)d 0.22(  3.89%)
                                           -0.0000  0.0094  0.4159 -0.0302 -0.3289
                                           -0.0311  0.8213  0.0227 -0.0540 -0.1305
                                           -0.0007  0.0450  0.1127 -0.0845
   121. (0.00186) RY*( 3) C   8           s(  7.54%)p 9.93( 74.91%)d 2.33( 17.54%)
                                            0.0000  0.0046  0.2746  0.0345  0.4765
                                            0.0067  0.0946  0.0153  0.7153  0.2335
                                            0.2005  0.1485  0.0790 -0.2290
   122. (0.00127) RY*( 4) C   8           s(  3.08%)p 3.52( 10.84%)d27.93( 86.08%)
                                            0.0000  0.0024  0.1755  0.0061  0.2101
                                           -0.0082  0.0468 -0.0309  0.2470 -0.2367
                                           -0.3385 -0.6159  0.1253  0.5432
   123. (0.00074) RY*( 5) C   8           s( 19.86%)p 2.00( 39.69%)d 2.04( 40.45%)
                                            0.0000  0.0015  0.4457  0.0314  0.3381
                                            0.0074 -0.1320 -0.0056 -0.5138  0.3670
                                           -0.1841  0.1097  0.4722  0.0302
   124. (0.00048) RY*( 6) C   8           s(  7.83%)p 0.72(  5.65%)d11.06( 86.53%)
                                            0.0000 -0.0058  0.2797  0.0141 -0.0320
                                           -0.0081 -0.1225  0.0240 -0.1990  0.0695
                                            0.6811 -0.5935 -0.1325 -0.1636
   125. (0.00037) RY*( 7) C   8           s( 19.44%)p 0.06(  1.20%)d 4.08( 79.36%)
                                            0.0000 -0.0055  0.4409  0.0152 -0.0384
                                           -0.0157 -0.0944 -0.0112 -0.0316  0.2439
                                           -0.3395  0.0478 -0.7848  0.0239
   126. (0.00014) RY*( 8) C   8           s(  5.66%)p 3.74( 21.14%)d12.94( 73.21%)
                                            0.0000  0.0069  0.2378  0.0050  0.4067
                                           -0.0333 -0.0975  0.0062 -0.1878 -0.7862
                                            0.1193  0.2705 -0.1480 -0.0680
   127. (0.00001) RY*( 9) C   8           s(  0.60%)p 0.69(  0.41%)d99.99( 98.99%)
   128. (0.00410) RY*( 1) C   9           s(  0.14%)p99.99( 98.01%)d13.45(  1.85%)
                                           -0.0000  0.0033  0.0370  0.0013  0.3227
                                            0.0135  0.4172 -0.0305 -0.8371  0.0090
                                           -0.0324 -0.0977 -0.0329 -0.0822
   129. (0.00125) RY*( 2) C   9           s(  0.18%)p99.99( 90.27%)d52.51(  9.55%)
                                           -0.0000  0.0227  0.0361 -0.0066  0.3644
                                            0.0038  0.7288  0.0055  0.4885 -0.0745
                                           -0.0403  0.1140 -0.2370  0.1384
   130. (0.00058) RY*( 3) C   9           s( 83.38%)p 0.01(  0.78%)d 0.19( 15.84%)
                                            0.0000 -0.0017  0.9131  0.0131  0.0530
                                           -0.0128  0.0258 -0.0032  0.0627 -0.0031
                                            0.1687 -0.0557  0.3546 -0.0332
   131. (0.00040) RY*( 4) C   9           s(  2.21%)p37.86( 83.81%)d 6.31( 13.98%)
                                            0.0000  0.0056  0.1487  0.0243 -0.8213
                                           -0.0021  0.3915 -0.0084 -0.0984  0.1254
                                            0.1118 -0.0160 -0.3308 -0.0432
   132. (0.00015) RY*( 5) C   9           s( 10.71%)p 0.66(  7.02%)d 7.68( 82.26%)
                                            0.0000 -0.0076  0.3272 -0.0094  0.1033
                                            0.0049 -0.2416 -0.0005 -0.0327  0.3336
                                           -0.6588  0.0021 -0.5031  0.1556
   133. (0.00011) RY*( 6) C   9           s(  0.07%)p99.99( 10.43%)d99.99( 89.50%)
                                           -0.0000 -0.0037  0.0269 -0.0295  0.2638
                                            0.0052 -0.1798 -0.0029  0.0379  0.4519
                                            0.6721 -0.1673 -0.4514 -0.0857
   134. (0.00001) RY*( 7) C   9           s(  0.41%)p 6.58(  2.68%)d99.99( 96.91%)
   135. (0.00001) RY*( 8) C   9           s(  2.92%)p 1.66(  4.85%)d31.61( 92.23%)
   136. (0.00001) RY*( 9) C   9           s(  0.01%)p 1.00(  2.29%)d42.70( 97.70%)
   137. (0.00271) RY*( 1) C  10           s(  7.18%)p11.92( 85.60%)d 1.01(  7.22%)
                                            0.0000 -0.0047  0.2679  0.0189  0.7488
                                            0.0161  0.4975  0.0047  0.2170  0.1551
                                            0.1137  0.0983 -0.0246 -0.1579
   138. (0.00203) RY*( 2) C  10           s( 15.88%)p 5.10( 80.94%)d 0.20(  3.17%)
                                           -0.0000  0.0143  0.3983 -0.0199 -0.5845
                                            0.0041  0.4521 -0.0178  0.5125 -0.0006
                                           -0.0325 -0.0700  0.1484 -0.0612
   139. (0.00150) RY*( 3) C  10           s(  6.80%)p12.95( 88.02%)d 0.76(  5.18%)
                                           -0.0000  0.0041  0.2607 -0.0152 -0.1636
                                            0.0015  0.4618  0.0168 -0.7998 -0.0766
                                            0.0858  0.1352  0.1228  0.0724
   140. (0.00050) RY*( 4) C  10           s( 65.96%)p 0.34( 22.10%)d 0.18( 11.94%)
                                            0.0000 -0.0071  0.8121 -0.0246  0.1049
                                            0.0030 -0.4547 -0.0050 -0.0508 -0.0345
                                           -0.0371 -0.1477 -0.1854  0.2463
   141. (0.00041) RY*( 5) C  10           s(  1.18%)p 1.27(  1.50%)d82.27( 97.32%)
                                            0.0000 -0.0015  0.1088  0.0046  0.0370
                                           -0.0086 -0.1113 -0.0014  0.0339 -0.1037
                                           -0.6682  0.6784  0.1939 -0.1348
   142. (0.00017) RY*( 6) C  10           s(  0.07%)p63.04(  4.41%)d99.99( 95.52%)
                                            0.0000  0.0010  0.0264 -0.0045  0.0137
                                           -0.0035  0.0561  0.0249 -0.2003  0.2512
                                           -0.5619 -0.5729 -0.0884 -0.4901
   143. (0.00011) RY*( 7) C  10           s(  0.46%)p13.48(  6.25%)d99.99( 93.28%)
                                            0.0000 -0.0060  0.0678 -0.0056  0.1507
                                            0.0148 -0.1988  0.0042 -0.0074 -0.0930
                                            0.1206 -0.2289  0.9208 -0.0963
   144. (0.00007) RY*( 8) C  10           s(  2.35%)p 4.56( 10.68%)d37.08( 86.97%)
   145. (0.00001) RY*( 9) C  10           s(  0.11%)p 6.03(  0.66%)d99.99( 99.24%)
   146. (0.00292) RY*( 1) C  11           s(  0.89%)p99.99( 93.27%)d 6.55(  5.84%)
                                            0.0000 -0.0207  0.0921 -0.0187 -0.6799
                                           -0.0125 -0.4831  0.0197  0.4860 -0.0072
                                            0.1862  0.1508 -0.0217 -0.0221
   147. (0.00143) RY*( 2) C  11           s( 11.90%)p 7.21( 85.79%)d 0.20(  2.32%)
                                            0.0000  0.0199  0.3443  0.0031 -0.3235
                                            0.0135 -0.3143  0.0182 -0.8086  0.0988
                                           -0.0430 -0.0238  0.0107 -0.1044
   148. (0.00062) RY*( 3) C  11           s(  9.34%)p 6.75( 63.05%)d 2.96( 27.61%)
                                           -0.0000 -0.0001  0.3056 -0.0019 -0.4235
                                           -0.0124  0.6713 -0.0005  0.0208 -0.0162
                                            0.2935 -0.3226  0.2741  0.1022
   149. (0.00055) RY*( 4) C  11           s( 75.54%)p 0.20( 14.93%)d 0.13(  9.53%)
                                            0.0000 -0.0093  0.8691 -0.0218  0.3068
                                           -0.0033 -0.0012  0.0015  0.2338  0.0027
                                           -0.1109  0.2163 -0.1692  0.0874
   150. (0.00023) RY*( 5) C  11           s(  1.12%)p26.10( 29.27%)d62.08( 69.61%)
                                            0.0000 -0.0025  0.1059  0.0020  0.3503
                                           -0.0022 -0.4097  0.0023  0.0461 -0.0694
                                            0.3493 -0.2717  0.7010  0.0637
   151. (0.00006) RY*( 6) C  11           s(  0.75%)p 5.26(  3.97%)d99.99( 95.28%)
   152. (0.00003) RY*( 7) C  11           s(  0.26%)p15.23(  3.93%)d99.99( 95.81%)
   153. (0.00001) RY*( 8) C  11           s(  0.13%)p36.16(  4.54%)d99.99( 95.33%)
   154. (0.00000) RY*( 9) C  11           s(  0.16%)p 8.44(  1.35%)d99.99( 98.49%)
   155. (0.00279) RY*( 1) C  12           s(  0.10%)p99.99( 93.27%)d67.20(  6.63%)
                                           -0.0000  0.0284  0.0134 -0.0075 -0.0672
                                           -0.0090 -0.1722 -0.0320 -0.9473 -0.0799
                                            0.0831  0.1020 -0.0255  0.2049
   156. (0.00141) RY*( 2) C  12           s(  0.16%)p99.99( 98.46%)d 8.62(  1.38%)
                                            0.0000  0.0031  0.0399  0.0282 -0.7410
                                            0.0225 -0.6350 -0.0105  0.1759 -0.0371
                                           -0.0701 -0.0482 -0.0008  0.0719
   157. (0.00041) RY*( 3) C  12           s( 93.32%)p 0.01(  0.57%)d 0.07(  6.11%)
                                            0.0000 -0.0041  0.9660  0.0011  0.0542
                                            0.0068 -0.0263  0.0197 -0.0407  0.1949
                                           -0.0696 -0.0628 -0.0188 -0.1184
   158. (0.00034) RY*( 4) C  12           s(  0.57%)p82.39( 47.20%)d91.15( 52.22%)
                                            0.0000  0.0005  0.0757 -0.0056 -0.4520
                                            0.0076  0.5132  0.0008 -0.0651 -0.1089
                                            0.0104  0.0561  0.7121 -0.0087
   159. (0.00031) RY*( 5) C  12           s(  0.00%)p 1.00( 46.27%)d 1.16( 53.73%)
                                            0.0000 -0.0010  0.0049 -0.0037  0.4480
                                            0.0047 -0.5080 -0.0007  0.0625 -0.1428
                                           -0.1878  0.3258  0.6101 -0.0571
   160. (0.00007) RY*( 6) C  12           s(  0.05%)p26.54(  1.41%)d99.99( 98.54%)
   161. (0.00003) RY*( 7) C  12           s(  5.80%)p 0.87(  5.04%)d15.38( 89.16%)
   162. (0.00000) RY*( 8) C  12           s(  0.08%)p19.60(  1.65%)d99.99( 98.27%)
   163. (0.00000) RY*( 9) C  12           s(  0.01%)p99.99(  6.21%)d99.99( 93.78%)
   164. (0.00261) RY*( 1) C  13           s(  0.32%)p99.99( 92.09%)d23.89(  7.59%)
                                           -0.0000  0.0278  0.0491 -0.0240 -0.6936
                                           -0.0203 -0.6160 -0.0089 -0.2434  0.1481
                                            0.1173  0.0796  0.0125 -0.1837
   165. (0.00127) RY*( 2) C  13           s(  0.01%)p99.99( 98.59%)d99.99(  1.40%)
                                            0.0000  0.0001  0.0113 -0.0091  0.2474
                                           -0.0037  0.0993  0.0358 -0.9557  0.0286
                                           -0.0771 -0.0659  0.0158 -0.0514
   166. (0.00047) RY*( 3) C  13           s( 93.46%)p 0.00(  0.11%)d 0.07(  6.43%)
                                            0.0000 -0.0033  0.9668  0.0130 -0.0246
                                            0.0156  0.0030  0.0057  0.0057 -0.0211
                                           -0.1167 -0.0445  0.0122  0.2193
   167. (0.00033) RY*( 4) C  13           s(  0.02%)p99.99(  5.05%)d99.99( 94.94%)
                                            0.0000 -0.0003  0.0132 -0.0047  0.1451
                                            0.0058 -0.1706 -0.0003  0.0157  0.1345
                                            0.5571 -0.7139 -0.3023  0.1410
   168. (0.00030) RY*( 5) C  13           s(  0.02%)p99.99( 87.98%)d99.99( 12.00%)
                                            0.0000 -0.0009  0.0138  0.0037  0.6036
                                           -0.0043 -0.7131  0.0005  0.0832  0.0068
                                           -0.2004  0.2106 -0.1845 -0.0383
   169. (0.00007) RY*( 6) C  13           s(  0.00%)p 1.00(  1.45%)d67.81( 98.55%)
   170. (0.00002) RY*( 7) C  13           s(  6.20%)p 0.89(  5.53%)d14.24( 88.27%)
   171. (0.00000) RY*( 8) C  13           s(  0.00%)p 1.00(  6.87%)d13.55( 93.13%)
   172. (0.00000) RY*( 9) C  13           s(  0.06%)p41.98(  2.41%)d99.99( 97.53%)
   173. (0.00277) RY*( 1) C  14           s(  0.10%)p99.99( 93.04%)d65.32(  6.86%)
                                           -0.0000  0.0284  0.0156 -0.0221 -0.5219
                                           -0.0148 -0.3544  0.0212  0.7289  0.0268
                                           -0.2005 -0.1636  0.0283  0.0094
   174. (0.00138) RY*( 2) C  14           s(  0.02%)p99.99( 98.50%)d60.87(  1.47%)
                                            0.0000  0.0034  0.0152  0.0165 -0.5197
                                            0.0185 -0.5418  0.0279 -0.6480 -0.0525
                                           -0.0385 -0.0112 -0.0125  0.1011
   175. (0.00043) RY*( 3) C  14           s( 91.19%)p 0.01(  0.90%)d 0.09(  7.92%)
                                            0.0000 -0.0032  0.9549  0.0082  0.0353
                                            0.0124 -0.0737 -0.0146  0.0431  0.1110
                                            0.0933  0.2113 -0.1140  0.0220
   176. (0.00040) RY*( 4) C  14           s(  2.40%)p20.06( 48.19%)d20.57( 49.41%)
                                            0.0000  0.0004  0.1550  0.0048 -0.4590
                                           -0.0012  0.5161 -0.0018 -0.0693 -0.0549
                                            0.3100 -0.2331  0.5789  0.0743
   177. (0.00027) RY*( 5) C  14           s(  0.17%)p99.99( 44.71%)d99.99( 55.11%)
                                            0.0000 -0.0009  0.0418  0.0043  0.4334
                                           -0.0045 -0.5048  0.0002  0.0665 -0.0013
                                            0.4455 -0.4688  0.3498  0.1029
   178. (0.00007) RY*( 6) C  14           s(  0.08%)p18.15(  1.46%)d99.99( 98.46%)
   179. (0.00003) RY*( 7) C  14           s(  6.06%)p 0.84(  5.09%)d14.67( 88.85%)
   180. (0.00000) RY*( 8) C  14           s(  0.01%)p99.99(  6.16%)d99.99( 93.83%)
   181. (0.00000) RY*( 9) C  14           s(  0.05%)p43.00(  2.02%)d99.99( 97.93%)
   182. (0.00295) RY*( 1) C  15           s(  0.27%)p99.99( 93.96%)d21.30(  5.77%)
                                            0.0000 -0.0227  0.0468 -0.0050 -0.3108
                                           -0.0063 -0.2946 -0.0274 -0.8691  0.0846
                                           -0.0691 -0.0872  0.0270 -0.1934
   183. (0.00126) RY*( 2) C  15           s(  5.31%)p17.37( 92.30%)d 0.45(  2.39%)
                                            0.0000  0.0186  0.2298  0.0156 -0.7128
                                            0.0183 -0.4821 -0.0117  0.4264  0.0653
                                            0.1068  0.0813 -0.0246 -0.0317
   184. (0.00053) RY*( 3) C  15           s( 68.60%)p 0.43( 29.66%)d 0.03(  1.74%)
                                           -0.0000 -0.0048  0.8282 -0.0182 -0.1401
                                           -0.0010  0.5211 -0.0127 -0.0699  0.0533
                                           -0.1195  0.0108  0.0070  0.0111
   185. (0.00047) RY*( 4) C  15           s( 21.22%)p 2.99( 63.40%)d 0.72( 15.38%)
                                            0.0000 -0.0070  0.4606 -0.0017  0.5590
                                           -0.0046 -0.5656 -0.0081  0.0391  0.1249
                                            0.0673 -0.2328 -0.2818 -0.0028
   186. (0.00032) RY*( 5) C  15           s(  2.97%)p 2.90(  8.61%)d29.73( 88.41%)
                                            0.0000 -0.0023  0.1724 -0.0065  0.1894
                                            0.0071 -0.2228 -0.0039  0.0230 -0.1560
                                           -0.0162  0.1449  0.9154 -0.0256
   187. (0.00006) RY*( 6) C  15           s(  0.61%)p 5.52(  3.34%)d99.99( 96.05%)
   188. (0.00001) RY*( 7) C  15           s(  1.00%)p 0.98(  0.99%)d97.65( 98.01%)
   189. (0.00001) RY*( 8) C  15           s(  0.03%)p99.99(  3.68%)d99.99( 96.29%)
   190. (0.00001) RY*( 9) C  15           s(  0.07%)p63.59(  4.14%)d99.99( 95.79%)
   191. (0.00163) RY*( 1) N  16           s(  2.68%)p34.07( 91.36%)d 2.22(  5.96%)
                                            0.0000 -0.0119  0.1633  0.0063  0.1790
                                           -0.0244  0.8751  0.0045 -0.3394 -0.0334
                                           -0.0578  0.0657  0.2245 -0.0204
   192. (0.00076) RY*( 2) N  16           s(  0.46%)p99.99( 98.00%)d 3.34(  1.54%)
                                            0.0000  0.0029  0.0679  0.0239  0.9449
                                            0.0045 -0.2573 -0.0068 -0.1424  0.1125
                                           -0.0131 -0.0091  0.0056  0.0496
   193. (0.00044) RY*( 3) N  16           s(  0.00%)p 1.00( 91.91%)d 0.09(  8.09%)
                                            0.0000 -0.0010  0.0010  0.0020  0.2141
                                            0.0028  0.2962  0.0132  0.8862  0.0223
                                            0.2162 -0.1424  0.1116 -0.0310
   194. (0.00019) RY*( 4) N  16           s(  0.01%)p 1.00(  6.25%)d15.01( 93.75%)
                                           -0.0000  0.0005  0.0096 -0.0042 -0.0561
                                           -0.0053 -0.0763 -0.0173 -0.2305  0.2362
                                            0.8168 -0.1347  0.2374 -0.3742
   195. (0.00011) RY*( 5) N  16           s( 94.32%)p 0.02(  2.03%)d 0.04(  3.66%)
                                            0.0000 -0.0018  0.9712 -0.0090 -0.0936
                                           -0.0156 -0.0901  0.0075  0.0547  0.0478
                                            0.0432 -0.0483 -0.1616  0.0629
   196. (0.00003) RY*( 6) N  16           s(  0.00%)p 1.00(  1.80%)d54.70( 98.20%)
   197. (0.00001) RY*( 7) N  16           s(  0.18%)p10.53(  1.86%)d99.99( 97.96%)
   198. (0.00001) RY*( 8) N  16           s(  2.03%)p 3.25(  6.59%)d45.10( 91.39%)
   199. (0.00001) RY*( 9) N  16           s(  0.32%)p 2.17(  0.68%)d99.99( 99.00%)
   200. (0.00083) RY*( 1) H  17           s( 99.63%)p 0.00(  0.37%)
                                            0.0048  0.9982 -0.0257 -0.0504  0.0213
   201. (0.00006) RY*( 2) H  17           s(  0.00%)p 1.00(100.00%)
   202. (0.00004) RY*( 3) H  17           s(  0.35%)p99.99( 99.65%)
   203. (0.00004) RY*( 4) H  17           s(  0.12%)p99.99( 99.88%)
   204. (0.00068) RY*( 1) H  18           s( 99.54%)p 0.00(  0.46%)
                                            0.0045  0.9977 -0.0650 -0.0033  0.0189
   205. (0.00006) RY*( 2) H  18           s(  0.00%)p 1.00(100.00%)
   206. (0.00004) RY*( 3) H  18           s(  0.00%)p 1.00(100.00%)
   207. (0.00003) RY*( 4) H  18           s(  0.56%)p99.99( 99.44%)
   208. (0.00070) RY*( 1) H  19           s( 99.68%)p 0.00(  0.32%)
                                            0.0058  0.9984 -0.0353  0.0440 -0.0020
   209. (0.00008) RY*( 2) H  19           s(  0.00%)p 1.00(100.00%)
   210. (0.00003) RY*( 3) H  19           s(  0.27%)p99.99( 99.73%)
   211. (0.00004) RY*( 4) H  19           s(  0.15%)p99.99( 99.85%)
   212. (0.00066) RY*( 1) H  20           s( 99.11%)p 0.01(  0.89%)
                                            0.0047  0.9955  0.0119  0.0902 -0.0243
   213. (0.00007) RY*( 2) H  20           s(  0.00%)p 1.00(100.00%)
   214. (0.00003) RY*( 3) H  20           s(  0.94%)p99.99( 99.06%)
   215. (0.00004) RY*( 4) H  20           s(  0.05%)p99.99( 99.95%)
   216. (0.00100) RY*( 1) H  21           s( 98.97%)p 0.01(  1.03%)
                                            0.0088  0.9948  0.0761  0.0049 -0.0671
   217. (0.00021) RY*( 2) H  21           s(  0.16%)p99.99( 99.84%)
                                            0.0045  0.0400  0.2807  0.2396  0.9285
   218. (0.00008) RY*( 3) H  21           s(  0.35%)p99.99( 99.65%)
   219. (0.00003) RY*( 4) H  21           s(  0.77%)p99.99( 99.23%)
   220. (0.00099) RY*( 1) H  22           s( 99.18%)p 0.01(  0.82%)
                                            0.0041  0.9959  0.0529 -0.0211 -0.0704
   221. (0.00010) RY*( 2) H  22           s(  0.02%)p99.99( 99.98%)
                                           -0.0016  0.0138 -0.0186 -0.8931  0.4493
   222. (0.00008) RY*( 3) H  22           s(  0.14%)p99.99( 99.86%)
   223. (0.00002) RY*( 4) H  22           s(  0.75%)p99.99( 99.25%)
   224. (0.00119) RY*( 1) H  23           s( 99.53%)p 0.00(  0.47%)
                                            0.0042  0.9977 -0.0115 -0.0673  0.0026
   225. (0.00008) RY*( 2) H  23           s(  0.00%)p 1.00(100.00%)
   226. (0.00006) RY*( 3) H  23           s(  0.04%)p99.99( 99.96%)
   227. (0.00002) RY*( 4) H  23           s(  0.52%)p99.99( 99.48%)
   228. (0.00084) RY*( 1) H  24           s( 99.55%)p 0.00(  0.45%)
                                            0.0043  0.9977 -0.0581 -0.0190  0.0279
   229. (0.00009) RY*( 2) H  24           s(  0.05%)p99.99( 99.95%)
   230. (0.00004) RY*( 3) H  24           s(  0.36%)p99.99( 99.64%)
   231. (0.00003) RY*( 4) H  24           s(  0.14%)p99.99( 99.86%)
   232. (0.00074) RY*( 1) H  25           s( 99.39%)p 0.01(  0.61%)
                                            0.0044  0.9969  0.0093  0.0245  0.0735
   233. (0.00007) RY*( 2) H  25           s(  0.01%)p 1.00( 99.99%)
   234. (0.00004) RY*( 3) H  25           s(  0.06%)p99.99( 99.94%)
   235. (0.00003) RY*( 4) H  25           s(  0.64%)p99.99( 99.36%)
   236. (0.00073) RY*( 1) H  26           s( 99.52%)p 0.00(  0.48%)
                                            0.0048  0.9976  0.0451  0.0484  0.0201
   237. (0.00007) RY*( 2) H  26           s(  0.01%)p 1.00( 99.99%)
   238. (0.00003) RY*( 3) H  26           s(  0.52%)p99.99( 99.48%)
   239. (0.00004) RY*( 4) H  26           s(  0.05%)p99.99( 99.95%)
   240. (0.00074) RY*( 1) H  27           s( 99.46%)p 0.01(  0.54%)
                                            0.0047  0.9973  0.0379  0.0332 -0.0537
   241. (0.00007) RY*( 2) H  27           s(  0.01%)p 1.00( 99.99%)
   242. (0.00004) RY*( 3) H  27           s(  0.31%)p99.99( 99.69%)
   243. (0.00004) RY*( 4) H  27           s(  0.33%)p99.99( 99.67%)
   244. (0.00077) RY*( 1) H  28           s( 99.24%)p 0.01(  0.76%)
                                            0.0044  0.9962 -0.0459 -0.0042 -0.0738
   245. (0.00008) RY*( 2) H  28           s(  0.11%)p99.99( 99.89%)
   246. (0.00004) RY*( 3) H  28           s(  0.14%)p99.99( 99.86%)
   247. (0.00003) RY*( 4) H  28           s(  0.60%)p99.99( 99.40%)
   248. (0.01177) BD*( 1) C   1 - C   2  
                ( 48.31%)   0.6950* C   1 s( 38.30%)p 1.61( 61.67%)d 0.00(  0.04%)
                                            0.0002 -0.6188 -0.0062  0.7353 -0.0201
                                            0.1299  0.0386 -0.2394 -0.0052 -0.0014
                                            0.0084 -0.0004 -0.0155  0.0062
                ( 51.69%)  -0.7190* C   2 s( 33.97%)p 1.94( 65.97%)d 0.00(  0.06%)
                                           -0.0001 -0.5827 -0.0118 -0.7792 -0.0117
                                           -0.0342  0.0332  0.2238 -0.0059 -0.0045
                                            0.0115  0.0018 -0.0177  0.0094
   249. (0.22141) BD*( 2) C   1 - C   2  
                ( 45.90%)   0.6775* C   1 s(  0.00%)p 1.00( 99.98%)d 0.00(  0.02%)
                                            0.0000  0.0012 -0.0002 -0.2552 -0.0011
                                           -0.2638 -0.0008 -0.9301 -0.0029  0.0015
                                            0.0116 -0.0073  0.0052 -0.0022
                ( 54.10%)  -0.7356* C   2 s(  0.00%)p 1.00( 99.93%)d 0.00(  0.07%)
                                            0.0000  0.0002  0.0003 -0.2560 -0.0019
                                           -0.2601 -0.0019 -0.9306 -0.0067 -0.0092
                                           -0.0154 -0.0124 -0.0007  0.0156
   250. (0.02092) BD*( 1) C   1 - C   6  
                ( 51.06%)   0.7145* C   1 s( 32.23%)p 2.10( 67.71%)d 0.00(  0.06%)
                                            0.0001  0.5676 -0.0122  0.2580 -0.0103
                                            0.7305 -0.0014 -0.2773  0.0028  0.0125
                                           -0.0048 -0.0124 -0.0132 -0.0072
                ( 48.94%)  -0.6996* C   6 s( 32.39%)p 2.09( 67.57%)d 0.00(  0.05%)
                                           -0.0001  0.5689 -0.0124 -0.3169  0.0014
                                           -0.7037  0.0136  0.2824 -0.0043  0.0085
                                           -0.0031 -0.0113 -0.0150 -0.0080
   251. (0.01119) BD*( 1) C   1 - N  16  
                ( 58.63%)   0.7657* C   1 s( 29.16%)p 2.43( 70.73%)d 0.00(  0.11%)
                                           -0.0001  0.5400  0.0050  0.5711 -0.0264
                                           -0.6144 -0.0471  0.0183  0.0207 -0.0281
                                           -0.0013  0.0002  0.0036 -0.0172
                ( 41.37%)  -0.6432* N  16 s( 32.31%)p 2.09( 67.61%)d 0.00(  0.08%)
                                            0.0003  0.5684  0.0061 -0.6784  0.0199
                                            0.4606  0.0174  0.0536 -0.0107 -0.0235
                                            0.0031 -0.0029 -0.0091 -0.0133
   252. (0.00701) BD*( 1) C   2 - C   3  
                ( 49.59%)   0.7042* C   2 s( 35.94%)p 1.78( 64.02%)d 0.00(  0.04%)
                                            0.0000 -0.5994 -0.0102  0.4882  0.0359
                                           -0.6311  0.0168  0.0419 -0.0146  0.0144
                                           -0.0013  0.0039  0.0093  0.0106
                ( 50.41%)  -0.7100* C   3 s( 35.89%)p 1.78( 64.06%)d 0.00(  0.04%)
                                           -0.0001 -0.5991 -0.0055 -0.4616  0.0258
                                            0.6505  0.0281 -0.0526 -0.0149  0.0176
                                           -0.0000  0.0013  0.0021  0.0113
   253. (0.00662) BD*( 1) C   2 - H  17  
                ( 36.51%)   0.6042* C   2 s( 30.01%)p 2.33( 69.96%)d 0.00(  0.03%)
                                           -0.0003  0.5475 -0.0172 -0.2949 -0.0023
                                           -0.7290  0.0092  0.2849 -0.0020  0.0068
                                           -0.0032 -0.0085 -0.0095 -0.0063
                ( 63.49%)  -0.7968* H  17 s( 99.90%)p 0.00(  0.10%)
                                            0.9995 -0.0029  0.0111  0.0281 -0.0108
   254. (0.00782) BD*( 1) C   3 - C   4  
                ( 50.50%)   0.7106* C   3 s( 34.62%)p 1.89( 65.33%)d 0.00(  0.05%)
                                            0.0001  0.5883  0.0099  0.2693 -0.0317
                                            0.7110  0.0272 -0.2710  0.0012  0.0130
                                           -0.0056 -0.0114 -0.0104 -0.0076
                ( 49.50%)  -0.7036* C   4 s( 35.47%)p 1.82( 64.49%)d 0.00(  0.04%)
                                            0.0000  0.5955  0.0048 -0.2914 -0.0384
                                           -0.6954  0.0085  0.2733  0.0083  0.0095
                                           -0.0029 -0.0105 -0.0135 -0.0063
   255. (0.20638) BD*( 2) C   3 - C   4  
                ( 54.22%)   0.7363* C   3 s(  0.00%)p 1.00( 99.93%)d 0.00(  0.07%)
                                           -0.0000 -0.0000 -0.0003  0.2569 -0.0000
                                            0.2576  0.0000  0.9311  0.0002  0.0088
                                            0.0159  0.0109  0.0013 -0.0151
                ( 45.78%)  -0.6766* C   4 s(  0.00%)p 1.00( 99.95%)d 0.00(  0.05%)
                                           -0.0000 -0.0002 -0.0003  0.2571 -0.0020
                                            0.2580 -0.0021  0.9310 -0.0075 -0.0042
                                            0.0060 -0.0188  0.0069  0.0073
   256. (0.00628) BD*( 1) C   3 - H  18  
                ( 37.01%)   0.6084* C   3 s( 29.39%)p 2.40( 70.59%)d 0.00(  0.03%)
                                           -0.0003  0.5419 -0.0129 -0.8044  0.0088
                                           -0.0529 -0.0023  0.2366 -0.0019  0.0007
                                           -0.0077 -0.0008  0.0124 -0.0071
                ( 62.99%)  -0.7936* H  18 s( 99.90%)p 0.00(  0.10%)
                                            0.9995 -0.0024  0.0303  0.0026 -0.0091
   257. (0.00692) BD*( 1) C   4 - C   5  
                ( 50.36%)   0.7096* C   4 s( 35.60%)p 1.81( 64.35%)d 0.00(  0.04%)
                                            0.0001  0.5967  0.0061  0.7587  0.0009
                                            0.0999  0.0387 -0.2371 -0.0110  0.0016
                                           -0.0093  0.0000  0.0171 -0.0074
                ( 49.64%)  -0.7046* C   5 s( 35.63%)p 1.81( 64.33%)d 0.00(  0.04%)
                                           -0.0001  0.5968  0.0119 -0.7653 -0.0144
                                           -0.0586  0.0380  0.2289 -0.0065  0.0067
                                           -0.0110 -0.0032  0.0140 -0.0086
   258. (0.00599) BD*( 1) C   4 - H  19  
                ( 36.87%)   0.6072* C   4 s( 28.83%)p 2.47( 71.14%)d 0.00(  0.03%)
                                            0.0003 -0.5368  0.0139  0.5211 -0.0062
                                           -0.6620  0.0080  0.0395 -0.0005  0.0137
                                           -0.0012  0.0007  0.0035  0.0075
                ( 63.13%)  -0.7945* H  19 s( 99.90%)p 0.00(  0.10%)
                                           -0.9995  0.0040 -0.0198  0.0250 -0.0015
   259. (0.01140) BD*( 1) C   5 - C   6  
                ( 52.12%)   0.7219* C   5 s( 34.03%)p 1.94( 65.92%)d 0.00(  0.05%)
                                            0.0001  0.5832  0.0122  0.5128  0.0294
                                           -0.6276  0.0132  0.0325 -0.0119 -0.0179
                                            0.0003 -0.0033 -0.0063 -0.0130
                ( 47.88%)  -0.6920* C   6 s( 40.12%)p 1.49( 59.85%)d 0.00(  0.03%)
                                           -0.0001  0.6334  0.0053 -0.3941  0.0350
                                            0.6607  0.0063 -0.0726 -0.0115 -0.0134
                                            0.0008 -0.0019 -0.0051 -0.0086
   260. (0.21417) BD*( 2) C   5 - C   6  
                ( 55.13%)   0.7425* C   5 s(  0.00%)p 1.00( 99.93%)d 0.00(  0.07%)
                                            0.0000 -0.0005 -0.0005  0.2582  0.0014
                                            0.2587  0.0016  0.9305  0.0052 -0.0060
                                            0.0028 -0.0213  0.0067  0.0105
                ( 44.87%)  -0.6698* C   6 s(  0.00%)p 1.00( 99.99%)d 0.00(  0.01%)
                                           -0.0000  0.0002 -0.0008  0.2596 -0.0001
                                            0.2569  0.0001  0.9308  0.0012 -0.0018
                                           -0.0097  0.0041 -0.0037  0.0031
   261. (0.00707) BD*( 1) C   5 - H  20  
                ( 37.05%)   0.6087* C   5 s( 30.26%)p 2.30( 69.71%)d 0.00(  0.03%)
                                            0.0003 -0.5498  0.0172 -0.2881  0.0099
                                           -0.7308  0.0022  0.2828 -0.0032 -0.0082
                                            0.0044  0.0088  0.0080  0.0071
                ( 62.95%)  -0.7934* H  20 s( 99.90%)p 0.00(  0.10%)
                                           -0.9995  0.0018  0.0098  0.0283 -0.0106
   262. (0.01352) BD*( 1) C   6 - N   7  
                ( 61.86%)   0.7865* C   6 s( 27.22%)p 2.67( 72.65%)d 0.00(  0.13%)
                                            0.0002 -0.5215 -0.0162 -0.8214 -0.0218
                                            0.0361 -0.0398  0.2192  0.0183  0.0094
                                            0.0138 -0.0015 -0.0274  0.0162
                ( 38.14%)  -0.6175* N   7 s( 34.84%)p 1.87( 65.12%)d 0.00(  0.04%)
                                           -0.0001 -0.5903 -0.0043  0.7562  0.0061
                                           -0.2456  0.0272 -0.1350 -0.0085  0.0038
                                            0.0088  0.0004 -0.0135  0.0102
   263. (0.02494) BD*( 1) N   7 - C   8  
                ( 36.58%)   0.6049* N   7 s( 35.00%)p 1.86( 64.96%)d 0.00(  0.04%)
                                            0.0000  0.5916 -0.0035  0.2440 -0.0212
                                           -0.7533 -0.0075  0.1485  0.0079 -0.0034
                                           -0.0002 -0.0092 -0.0137 -0.0098
                ( 63.42%)  -0.7963* C   8 s( 28.77%)p 2.47( 71.07%)d 0.01(  0.15%)
                                           -0.0000  0.5364  0.0018 -0.1381  0.0306
                                            0.8072  0.0359 -0.1935 -0.0223 -0.0117
                                            0.0038 -0.0139 -0.0304 -0.0165
   264. (0.00908) BD*( 1) N   7 - H  21  
                ( 26.83%)   0.5180* N   7 s( 29.99%)p 2.33( 69.98%)d 0.00(  0.02%)
                                           -0.0002 -0.5477 -0.0036 -0.5587  0.0044
                                           -0.5563  0.0064  0.2796 -0.0036 -0.0110
                                            0.0051  0.0051 -0.0002  0.0066
                ( 73.17%)  -0.8554* H  21 s( 99.75%)p 0.00(  0.25%)
                                           -0.9987  0.0051  0.0347  0.0331 -0.0144
   265. (0.01537) BD*( 1) C   8 - C   9  
                ( 48.62%)   0.6973* C   8 s( 37.87%)p 1.64( 62.10%)d 0.00(  0.03%)
                                            0.0002 -0.6152  0.0120 -0.7126  0.0501
                                            0.3120  0.0070  0.1153 -0.0058  0.0092
                                            0.0028 -0.0021 -0.0119  0.0069
                ( 51.38%)  -0.7168* C   9 s( 26.35%)p 2.79( 73.60%)d 0.00(  0.05%)
                                           -0.0003 -0.5131 -0.0161  0.7733  0.0267
                                           -0.3490  0.0038 -0.1238  0.0092  0.0162
                                            0.0060 -0.0032 -0.0113  0.0104
   266. (0.00801) BD*( 1) C   8 - N  16  
                ( 59.42%)   0.7709* C   8 s( 33.29%)p 2.00( 66.59%)d 0.00(  0.12%)
                                           -0.0001  0.5768  0.0130 -0.6334  0.0062
                                           -0.4178 -0.0557  0.2946  0.0173  0.0232
                                           -0.0175 -0.0095  0.0148 -0.0097
                ( 40.58%)  -0.6370* N  16 s( 37.11%)p 1.69( 62.81%)d 0.00(  0.09%)
                                            0.0000  0.6090  0.0131  0.6859 -0.0215
                                            0.2912  0.0159 -0.2686  0.0022  0.0229
                                           -0.0123 -0.0111  0.0018 -0.0070
   267. (0.17726) BD*( 2) C   8 - N  16  
                ( 58.73%)   0.7664* C   8 s(  0.01%)p 1.00( 99.78%)d 0.00(  0.21%)
                                           -0.0000  0.0047 -0.0080  0.2612 -0.0043
                                            0.2641 -0.0022  0.9272 -0.0040 -0.0143
                                           -0.0338 -0.0077 -0.0069  0.0256
                ( 41.27%)  -0.6424* N  16 s(  0.00%)p 1.00( 99.80%)d 0.00(  0.20%)
                                            0.0000 -0.0014  0.0004  0.2524 -0.0034
                                            0.2655 -0.0031  0.9293 -0.0113  0.0140
                                            0.0107  0.0322 -0.0064 -0.0249
   268. (0.01238) BD*( 1) C   9 - C  10  
                ( 49.65%)   0.7046* C   9 s( 28.91%)p 2.46( 71.05%)d 0.00(  0.04%)
                                           -0.0003 -0.5377  0.0001 -0.6258 -0.0136
                                           -0.5204  0.0198 -0.2179  0.0010 -0.0159
                                           -0.0055 -0.0074  0.0020  0.0086
                ( 50.35%)  -0.7096* C  10 s( 30.75%)p 2.25( 69.20%)d 0.00(  0.04%)
                                           -0.0001 -0.5544  0.0117  0.6125 -0.0297
                                            0.5188  0.0004  0.2164  0.0008 -0.0164
                                           -0.0072 -0.0050 -0.0063  0.0069
   269. (0.00705) BD*( 1) C   9 - H  22  
                ( 36.85%)   0.6070* C   9 s( 22.15%)p 3.51( 77.81%)d 0.00(  0.04%)
                                           -0.0002  0.4706 -0.0061  0.0756  0.0004
                                           -0.2219 -0.0214 -0.8499  0.0161  0.0000
                                            0.0011  0.0048  0.0001  0.0191
                ( 63.15%)  -0.7947* H  22 s( 99.91%)p 0.00(  0.09%)
                                            0.9995 -0.0017 -0.0044  0.0123  0.0278
   270. (0.00639) BD*( 1) C   9 - H  23  
                ( 35.97%)   0.5998* C   9 s( 22.55%)p 3.43( 77.41%)d 0.00(  0.04%)
                                           -0.0002  0.4749 -0.0038  0.0517  0.0073
                                           -0.7466 -0.0029  0.4620 -0.0235  0.0012
                                           -0.0014 -0.0152 -0.0110  0.0008
                ( 64.03%)  -0.8002* H  23 s( 99.90%)p 0.00(  0.10%)
                                            0.9995 -0.0023 -0.0023  0.0278 -0.0144
   271. (0.01350) BD*( 1) C  10 - C  11  
                ( 48.85%)   0.6990* C  10 s( 34.18%)p 1.92( 65.78%)d 0.00(  0.04%)
                                            0.0001 -0.5846 -0.0042 -0.0949  0.0052
                                           -0.1854  0.0110 -0.7836 -0.0173 -0.0020
                                           -0.0034 -0.0087  0.0001 -0.0175
                ( 51.15%)  -0.7152* C  11 s( 35.37%)p 1.83( 64.58%)d 0.00(  0.05%)
                                           -0.0001 -0.5947 -0.0040  0.1391  0.0145
                                            0.1965  0.0168  0.7664 -0.0050 -0.0024
                                           -0.0048 -0.0077  0.0000 -0.0194
   272. (0.19521) BD*( 2) C  10 - C  11  
                ( 48.26%)   0.6947* C  10 s(  0.09%)p99.99( 99.87%)d 0.39(  0.04%)
                                           -0.0001 -0.0180 -0.0245 -0.6334  0.0085
                                            0.7675 -0.0008 -0.0912 -0.0002 -0.0007
                                           -0.0100  0.0100 -0.0123 -0.0038
                ( 51.74%)  -0.7193* C  11 s(  0.01%)p99.99( 99.94%)d 3.29(  0.05%)
                                           -0.0001 -0.0084 -0.0089 -0.6378 -0.0007
                                            0.7649  0.0037 -0.0869  0.0028  0.0021
                                            0.0131 -0.0169 -0.0050  0.0028
   273. (0.01299) BD*( 1) C  10 - C  15  
                ( 48.72%)   0.6980* C  10 s( 34.99%)p 1.86( 64.97%)d 0.00(  0.04%)
                                            0.0001 -0.5915 -0.0062 -0.4614  0.0000
                                           -0.3267  0.0069  0.5741  0.0223 -0.0089
                                            0.0124  0.0105 -0.0024 -0.0048
                ( 51.28%)  -0.7161* C  15 s( 35.65%)p 1.80( 64.30%)d 0.00(  0.05%)
                                           -0.0001 -0.5971 -0.0052  0.4848  0.0117
                                            0.3423  0.0167 -0.5387  0.0152 -0.0100
                                            0.0148  0.0097 -0.0039 -0.0059
   274. (0.00820) BD*( 1) C  11 - C  12  
                ( 49.29%)   0.7021* C  11 s( 36.13%)p 1.77( 63.83%)d 0.00(  0.04%)
                                            0.0000 -0.6009 -0.0136 -0.5695  0.0048
                                           -0.5080 -0.0019 -0.2330 -0.0405 -0.0174
                                           -0.0049 -0.0048 -0.0020  0.0083
                ( 50.71%)  -0.7121* C  12 s( 35.47%)p 1.82( 64.48%)d 0.00(  0.05%)
                                           -0.0001 -0.5955 -0.0097  0.5843  0.0167
                                            0.5148  0.0112  0.1916 -0.0358 -0.0174
                                           -0.0080 -0.0075 -0.0023  0.0062
   275. (0.00717) BD*( 1) C  11 - H  24  
                ( 37.99%)   0.6163* C  11 s( 28.40%)p 2.52( 71.57%)d 0.00(  0.03%)
                                            0.0004 -0.5328  0.0146  0.4984 -0.0129
                                            0.3427 -0.0072 -0.5913 -0.0061 -0.0082
                                            0.0123  0.0079 -0.0034 -0.0037
                ( 62.01%)  -0.7875* H  24 s( 99.90%)p 0.00(  0.10%)
                                           -0.9995  0.0025 -0.0167 -0.0127  0.0227
   276. (0.00850) BD*( 1) C  12 - C  13  
                ( 49.98%)   0.7070* C  12 s( 35.43%)p 1.82( 64.52%)d 0.00(  0.05%)
                                           -0.0000 -0.5952 -0.0082 -0.4815 -0.0260
                                           -0.3438 -0.0242  0.5418 -0.0214 -0.0090
                                            0.0146  0.0099 -0.0030 -0.0075
                ( 50.02%)  -0.7072* C  13 s( 35.45%)p 1.82( 64.51%)d 0.00(  0.04%)
                                           -0.0000 -0.5953 -0.0073  0.4578 -0.0141
                                            0.3178 -0.0154 -0.5769 -0.0347 -0.0107
                                            0.0144  0.0101 -0.0035 -0.0032
   277. (0.15881) BD*( 2) C  12 - C  13  
                ( 51.36%)   0.7167* C  12 s(  0.00%)p 1.00( 99.95%)d 0.00(  0.05%)
                                           -0.0000 -0.0004 -0.0035 -0.6422  0.0049
                                            0.7611 -0.0057 -0.0883  0.0014  0.0024
                                            0.0142 -0.0175 -0.0037  0.0031
                ( 48.64%)  -0.6974* C  13 s(  0.00%)p 1.00( 99.95%)d 0.00(  0.05%)
                                           -0.0000 -0.0011 -0.0031 -0.6413  0.0067
                                            0.7618 -0.0070 -0.0881  0.0009 -0.0043
                                           -0.0002  0.0032  0.0219 -0.0004
   278. (0.00670) BD*( 1) C  12 - H  25  
                ( 37.64%)   0.6135* C  12 s( 29.00%)p 2.45( 70.97%)d 0.00(  0.03%)
                                            0.0003 -0.5383  0.0141 -0.1137 -0.0002
                                           -0.1905  0.0020 -0.8127  0.0098 -0.0021
                                           -0.0031 -0.0064  0.0003 -0.0154
                ( 62.36%)  -0.7897* H  25 s( 99.90%)p 0.00(  0.10%)
                                           -0.9995  0.0020  0.0047  0.0069  0.0302
   279. (0.00829) BD*( 1) C  13 - C  14  
                ( 50.11%)   0.7079* C  13 s( 35.38%)p 1.83( 64.57%)d 0.00(  0.05%)
                                            0.0000  0.5947  0.0085 -0.0927  0.0285
                                           -0.1673  0.0212 -0.7794 -0.0200  0.0024
                                            0.0064  0.0091 -0.0005  0.0183
                ( 49.89%)  -0.7063* C  14 s( 35.50%)p 1.82( 64.45%)d 0.00(  0.05%)
                                            0.0000  0.5958  0.0082  0.1298  0.0319
                                            0.2021  0.0265  0.7649  0.0002  0.0015
                                            0.0032  0.0073 -0.0004  0.0198
   280. (0.00672) BD*( 1) C  13 - H  26  
                ( 37.54%)   0.6127* C  13 s( 29.09%)p 2.44( 70.89%)d 0.00(  0.03%)
                                            0.0003 -0.5391  0.0139 -0.6077  0.0065
                                           -0.5382  0.0066 -0.2230  0.0020 -0.0138
                                           -0.0052 -0.0048 -0.0016  0.0062
                ( 62.46%)  -0.7903* H  26 s( 99.90%)p 0.00(  0.10%)
                                           -0.9995  0.0026  0.0228  0.0198  0.0084
   281. (0.00828) BD*( 1) C  14 - C  15  
                ( 50.53%)   0.7108* C  14 s( 35.48%)p 1.82( 64.48%)d 0.00(  0.05%)
                                            0.0000  0.5956  0.0084 -0.5735  0.0043
                                           -0.5104 -0.0022 -0.2318 -0.0405  0.0180
                                            0.0051  0.0047  0.0027 -0.0084
                ( 49.47%)  -0.7034* C  15 s( 35.77%)p 1.79( 64.19%)d 0.00(  0.04%)
                                           -0.0000  0.5979  0.0131  0.5825  0.0177
                                            0.5151  0.0105  0.1884 -0.0361  0.0169
                                            0.0076  0.0073  0.0015 -0.0062
   282. (0.16527) BD*( 2) C  14 - C  15  
                ( 50.49%)   0.7106* C  14 s(  0.00%)p 1.00( 99.95%)d 0.00(  0.05%)
                                           -0.0000 -0.0009 -0.0045 -0.6415  0.0051
                                            0.7613 -0.0042 -0.0916  0.0005 -0.0048
                                           -0.0034  0.0072  0.0202 -0.0014
                ( 49.51%)  -0.7036* C  15 s(  0.01%)p99.99( 99.94%)d 3.10(  0.04%)
                                           -0.0001 -0.0004 -0.0118 -0.6418  0.0068
                                            0.7607 -0.0052 -0.0937 -0.0002 -0.0001
                                           -0.0111  0.0111 -0.0134 -0.0030
   283. (0.00664) BD*( 1) C  14 - H  27  
                ( 37.58%)   0.6130* C  14 s( 28.92%)p 2.46( 71.05%)d 0.00(  0.03%)
                                           -0.0003  0.5376 -0.0142  0.4914 -0.0046
                                            0.3434 -0.0043 -0.5924  0.0075  0.0077
                                           -0.0116 -0.0082  0.0024  0.0045
                ( 62.42%)  -0.7901* H  27 s( 99.90%)p 0.00(  0.10%)
                                            0.9995 -0.0024 -0.0188 -0.0125  0.0218
   284. (0.00727) BD*( 1) C  15 - H  28  
                ( 38.07%)   0.6170* C  15 s( 28.48%)p 2.51( 71.49%)d 0.00(  0.03%)
                                           -0.0004  0.5335 -0.0139 -0.1119  0.0128
                                           -0.1947  0.0069 -0.8150  0.0019  0.0023
                                            0.0045  0.0064  0.0001  0.0156
                ( 61.93%)  -0.7870* H  28 s( 99.91%)p 0.00(  0.09%)
                                            0.9995 -0.0021  0.0021  0.0074  0.0298


 NHO Directionality and "Bond Bending" (deviations from line of nuclear centers)

         [Thresholds for printing:  angular deviation  >  1.0 degree]
                                    hybrid p-character > 25.0%
                                    orbital occupancy  >  0.10e

                                Line of Centers        Hybrid 1              Hybrid 2
                                ---------------  -------------------   ------------------
                NBO               Theta   Phi    Theta   Phi    Dev    Theta   Phi    Dev
 ========================================================================================
     1. BD (   1) C   1 - C   2    73.3  185.3    71.6  193.3   7.8    105.4    0.1   5.2
     2. BD (   2) C   1 - C   2    73.3  185.3   158.4  225.9  90.0    158.6  225.4  90.0
     3. BD (   1) C   1 - C   6   109.8   69.1   109.6   71.2   2.0     69.9  245.4   3.5
     4. BD (   1) C   1 - N  16    90.5  317.6    87.4  309.5   8.7     87.0  144.0   6.9
     5. BD (   1) C   2 - C   3    93.5  126.1    91.9  130.5   4.6     85.2  302.7   3.6
     6. BD (   1) C   2 - H  17    70.2  248.7    70.0  247.6   1.1      --     --    --
     7. BD (   1) C   3 - C   4   109.8   68.3   109.2   72.2   3.7     69.7  244.4   3.7
     8. BD (   2) C   3 - C   4   109.8   68.3   158.7  225.1  90.0    158.6  225.1  90.0
    10. BD (   1) C   4 - C   5   107.0    6.4   107.8   10.3   3.9     74.1  181.5   4.8
    12. BD (   1) C   5 - C   6    86.5  305.8    88.6  311.4   6.0     96.3  118.3   8.0
    13. BD (   2) C   5 - C   6    86.5  305.8   158.5  225.1  89.9    158.6  224.7  89.9
    15. BD (   1) C   6 - N   7   102.7  350.0   105.7    0.3  10.4     79.7  164.0   6.4
    16. BD (   1) N   7 - C   8    77.2  281.4    78.8  286.3   5.0    104.2   97.3   4.3
    17. BD (   1) N   7 - H  21   107.9   44.7   109.5   44.8   1.6      --     --    --
    18. BD (   1) C   8 - C   9    98.6  336.3    98.5  334.3   2.0     82.5  156.7   1.2
    19. BD (   1) C   8 - N  16    69.1  211.1    68.4  217.0   5.6    110.0   24.8   5.9
    20. BD (   2) C   8 - N  16    69.1  211.1   158.3  225.5  89.9    158.5  226.5  89.9
    21. BD (   1) C   9 - C  10    75.0   39.9    75.0   38.1   1.7    105.6  221.7   1.9
    22. BD (   1) C   9 - H  22   164.3  290.6   163.0  287.4   1.6      --     --    --
    23. BD (   1) C   9 - H  23    58.2  272.1    59.7  274.5   2.6      --     --    --
    24. BD (   1) C  10 - C  11    16.1   58.7    13.8   62.8   2.6    161.0  234.3   3.2
    25. BD (   2) C  10 - C  11    16.1   58.7    84.7  309.2  90.2     85.2  309.7  89.4
    26. BD (   1) C  10 - C  15   133.7   35.4   136.7   34.7   3.0     49.5  215.9   3.3
    27. BD (   1) C  11 - C  12    74.6   41.5    70.2   42.1   4.4    101.0  221.2   4.3
    28. BD (   1) C  11 - H  24    45.7  214.6    44.7  214.6   1.1      --     --    --
    29. BD (   1) C  12 - C  13   134.2   35.2   129.7   35.9   4.5     41.3  214.3   4.6
    30. BD (   2) C  12 - C  13   134.2   35.2    85.0  310.2  90.0     84.9  310.1  90.0
    32. BD (   1) C  13 - C  14   164.4  238.8   168.7  246.3   4.7     20.1   54.7   4.6
    34. BD (   1) C  14 - C  15   105.2  221.6   109.6  222.0   4.4     79.2   41.2   4.4
    35. BD (   2) C  14 - C  15   105.2  221.6    84.7  310.1  89.9     84.6  310.0  90.1
    54. LP (   1) N   7             --     --    159.9  226.4   --       --     --    --
    55. LP (   1) N  16             --     --     73.0  266.1   --       --     --    --
   249. BD*(   2) C   1 - C   2    73.3  185.3   158.4  225.9  90.0    158.6  225.4  90.0
   255. BD*(   2) C   3 - C   4   109.8   68.3   158.7  225.1  90.0    158.6  225.1  90.0
   260. BD*(   2) C   5 - C   6    86.5  305.8   158.5  225.1  89.9    158.6  224.7  89.9
   267. BD*(   2) C   8 - N  16    69.1  211.1   158.3  225.5  89.9    158.5  226.5  89.9
   272. BD*(   2) C  10 - C  11    16.1   58.7    84.7  309.2  90.2     85.2  309.7  89.4
   277. BD*(   2) C  12 - C  13   134.2   35.2    85.0  310.2  90.0     84.9  310.1  90.0
   282. BD*(   2) C  14 - C  15   105.2  221.6    84.7  310.1  89.9     84.6  310.0  90.1


 Second Order Perturbation Theory Analysis of Fock Matrix in NBO Basis

     Threshold for printing:   0.25 kcal/mol
                                                                              E(2)  E(j)-E(i) F(i,j)
         Donor NBO (i)                     Acceptor NBO (j)                 kcal/mol   a.u.    a.u. 
 ===================================================================================================

 within unit  1
   1. BD (   1) C   1 - C   2        / 74. RY*(   1) C   3                    0.56    1.89    0.041
   1. BD (   1) C   1 - C   2        / 75. RY*(   2) C   3                    0.59    1.38    0.036
   1. BD (   1) C   1 - C   2        /102. RY*(   2) C   6                    0.46    1.89    0.037
   1. BD (   1) C   1 - C   2        /191. RY*(   1) N  16                    0.35    1.65    0.031
   1. BD (   1) C   1 - C   2        /250. BD*(   1) C   1 - C   6            1.57    1.21    0.055
   1. BD (   1) C   1 - C   2        /251. BD*(   1) C   1 - N  16            1.19    1.16    0.047
   1. BD (   1) C   1 - C   2        /252. BD*(   1) C   2 - C   3            1.21    1.28    0.050
   1. BD (   1) C   1 - C   2        /253. BD*(   1) C   2 - H  17            0.62    1.19    0.034
   1. BD (   1) C   1 - C   2        /256. BD*(   1) C   3 - H  18            1.13    1.20    0.047
   1. BD (   1) C   1 - C   2        /262. BD*(   1) C   6 - N   7            0.83    1.13    0.039
   1. BD (   1) C   1 - C   2        /266. BD*(   1) C   8 - N  16            0.78    1.26    0.040
   2. BD (   2) C   1 - C   2        / 78. RY*(   5) C   3                    0.64    1.68    0.046
   2. BD (   2) C   1 - C   2        /106. RY*(   6) C   6                    0.44    2.07    0.042
   2. BD (   2) C   1 - C   2        /193. RY*(   3) N  16                    0.76    1.26    0.043
   2. BD (   2) C   1 - C   2        /255. BD*(   2) C   3 - C   4           10.65    0.29    0.070
   2. BD (   2) C   1 - C   2        /260. BD*(   2) C   5 - C   6            9.95    0.28    0.068
   2. BD (   2) C   1 - C   2        /267. BD*(   2) C   8 - N  16            7.26    0.26    0.056
   3. BD (   1) C   1 - C   6        / 65. RY*(   1) C   2                    0.69    1.84    0.045
   3. BD (   1) C   1 - C   6        / 66. RY*(   2) C   2                    0.28    1.37    0.025
   3. BD (   1) C   1 - C   6        / 92. RY*(   1) C   5                    0.59    1.83    0.042
   3. BD (   1) C   1 - C   6        / 93. RY*(   2) C   5                    0.30    1.35    0.026
   3. BD (   1) C   1 - C   6        /112. RY*(   3) N   7                    0.30    2.26    0.033
   3. BD (   1) C   1 - C   6        /120. RY*(   2) C   8                    0.30    1.45    0.026
   3. BD (   1) C   1 - C   6        /192. RY*(   2) N  16                    0.32    1.98    0.032
   3. BD (   1) C   1 - C   6        /248. BD*(   1) C   1 - C   2            1.69    1.25    0.058
   3. BD (   1) C   1 - C   6        /251. BD*(   1) C   1 - N  16            0.26    1.15    0.022
   3. BD (   1) C   1 - C   6        /253. BD*(   1) C   2 - H  17            1.15    1.18    0.047
   3. BD (   1) C   1 - C   6        /259. BD*(   1) C   5 - C   6            2.22    1.24    0.067
   3. BD (   1) C   1 - C   6        /261. BD*(   1) C   5 - H  20            1.21    1.16    0.048
   3. BD (   1) C   1 - C   6        /262. BD*(   1) C   6 - N   7            0.35    1.12    0.025
   3. BD (   1) C   1 - C   6        /264. BD*(   1) N   7 - H  21            2.20    1.12    0.063
   3. BD (   1) C   1 - C   6        /265. BD*(   1) C   8 - C   9            0.64    1.11    0.034
   4. BD (   1) C   1 - N  16        / 65. RY*(   1) C   2                    0.29    1.92    0.030
   4. BD (   1) C   1 - N  16        /120. RY*(   2) C   8                    1.29    1.52    0.056
   4. BD (   1) C   1 - N  16        /248. BD*(   1) C   1 - C   2            1.26    1.32    0.051
   4. BD (   1) C   1 - N  16        /250. BD*(   1) C   1 - C   6            0.51    1.27    0.032
   4. BD (   1) C   1 - N  16        /252. BD*(   1) C   2 - C   3            0.60    1.35    0.036
   4. BD (   1) C   1 - N  16        /259. BD*(   1) C   5 - C   6            1.49    1.32    0.056
   4. BD (   1) C   1 - N  16        /262. BD*(   1) C   6 - N   7            0.42    1.20    0.028
   4. BD (   1) C   1 - N  16        /263. BD*(   1) N   7 - C   8            0.44    1.19    0.029
   4. BD (   1) C   1 - N  16        /265. BD*(   1) C   8 - C   9            3.58    1.19    0.082
   4. BD (   1) C   1 - N  16        /266. BD*(   1) C   8 - N  16            0.43    1.32    0.030
   5. BD (   1) C   2 - C   3        / 57. RY*(   2) C   1                    0.96    1.63    0.050
   5. BD (   1) C   2 - C   3        / 83. RY*(   1) C   4                    0.36    1.88    0.033
   5. BD (   1) C   2 - C   3        / 84. RY*(   2) C   4                    0.65    1.36    0.038
   5. BD (   1) C   2 - C   3        /248. BD*(   1) C   1 - C   2            1.38    1.24    0.052
   5. BD (   1) C   2 - C   3        /251. BD*(   1) C   1 - N  16            2.81    1.14    0.071
   5. BD (   1) C   2 - C   3        /253. BD*(   1) C   2 - H  17            0.77    1.17    0.038
   5. BD (   1) C   2 - C   3        /254. BD*(   1) C   3 - C   4            1.15    1.23    0.048
   5. BD (   1) C   2 - C   3        /256. BD*(   1) C   3 - H  18            0.65    1.18    0.035
   5. BD (   1) C   2 - C   3        /258. BD*(   1) C   4 - H  19            1.02    1.16    0.044
   6. BD (   1) C   2 - H  17        / 74. RY*(   1) C   3                    0.31    1.68    0.029
   6. BD (   1) C   2 - H  17        /248. BD*(   1) C   1 - C   2            0.39    1.06    0.026
   6. BD (   1) C   2 - H  17        /250. BD*(   1) C   1 - C   6            2.33    1.00    0.061
   6. BD (   1) C   2 - H  17        /252. BD*(   1) C   2 - C   3            0.58    1.08    0.032
   6. BD (   1) C   2 - H  17        /254. BD*(   1) C   3 - C   4            1.98    1.05    0.058
   7. BD (   1) C   3 - C   4        / 66. RY*(   2) C   2                    0.89    1.37    0.044
   7. BD (   1) C   3 - C   4        / 93. RY*(   2) C   5                    0.84    1.35    0.043
   7. BD (   1) C   3 - C   4        /252. BD*(   1) C   2 - C   3            1.17    1.27    0.049
   7. BD (   1) C   3 - C   4        /253. BD*(   1) C   2 - H  17            1.18    1.18    0.047
   7. BD (   1) C   3 - C   4        /256. BD*(   1) C   3 - H  18            0.54    1.18    0.032
   7. BD (   1) C   3 - C   4        /257. BD*(   1) C   4 - C   5            1.06    1.25    0.046
   7. BD (   1) C   3 - C   4        /258. BD*(   1) C   4 - H  19            0.48    1.17    0.030
   7. BD (   1) C   3 - C   4        /261. BD*(   1) C   5 - H  20            1.30    1.16    0.049
   8. BD (   2) C   3 - C   4        / 69. RY*(   5) C   2                    0.49    1.88    0.042
   8. BD (   2) C   3 - C   4        / 87. RY*(   5) C   4                    0.29    1.34    0.027
   8. BD (   2) C   3 - C   4        / 96. RY*(   5) C   5                    0.61    1.89    0.047
   8. BD (   2) C   3 - C   4        /249. BD*(   2) C   1 - C   2            9.44    0.28    0.067
   8. BD (   2) C   3 - C   4        /260. BD*(   2) C   5 - C   6           12.12    0.28    0.075
   9. BD (   1) C   3 - H  18        / 65. RY*(   1) C   2                    0.31    1.65    0.029
   9. BD (   1) C   3 - H  18        / 83. RY*(   1) C   4                    0.31    1.69    0.029
   9. BD (   1) C   3 - H  18        /248. BD*(   1) C   1 - C   2            2.05    1.05    0.059
   9. BD (   1) C   3 - H  18        /252. BD*(   1) C   2 - C   3            0.48    1.07    0.029
   9. BD (   1) C   3 - H  18        /254. BD*(   1) C   3 - C   4            0.29    1.04    0.022
   9. BD (   1) C   3 - H  18        /257. BD*(   1) C   4 - C   5            1.95    1.06    0.057
  10. BD (   1) C   4 - C   5        / 74. RY*(   1) C   3                    0.43    1.88    0.036
  10. BD (   1) C   4 - C   5        / 75. RY*(   2) C   3                    0.67    1.37    0.038
  10. BD (   1) C   4 - C   5        /101. RY*(   1) C   6                    0.96    1.63    0.050
  10. BD (   1) C   4 - C   5        /103. RY*(   3) C   6                    0.29    1.42    0.026
  10. BD (   1) C   4 - C   5        /254. BD*(   1) C   3 - C   4            1.03    1.24    0.045
  10. BD (   1) C   4 - C   5        /256. BD*(   1) C   3 - H  18            1.04    1.19    0.045
  10. BD (   1) C   4 - C   5        /258. BD*(   1) C   4 - H  19            0.49    1.18    0.030
  10. BD (   1) C   4 - C   5        /259. BD*(   1) C   5 - C   6            1.62    1.25    0.057
  10. BD (   1) C   4 - C   5        /261. BD*(   1) C   5 - H  20            0.78    1.17    0.038
  10. BD (   1) C   4 - C   5        /262. BD*(   1) C   6 - N   7            3.49    1.13    0.079
  11. BD (   1) C   4 - H  19        / 74. RY*(   1) C   3                    0.33    1.70    0.030
  11. BD (   1) C   4 - H  19        / 92. RY*(   1) C   5                    0.31    1.65    0.029
  11. BD (   1) C   4 - H  19        /252. BD*(   1) C   2 - C   3            1.98    1.09    0.059
  11. BD (   1) C   4 - H  19        /254. BD*(   1) C   3 - C   4            0.26    1.06    0.021
  11. BD (   1) C   4 - H  19        /257. BD*(   1) C   4 - C   5            0.30    1.07    0.023
  11. BD (   1) C   4 - H  19        /259. BD*(   1) C   5 - C   6            2.12    1.07    0.060
  12. BD (   1) C   5 - C   6        / 83. RY*(   1) C   4                    0.58    1.91    0.042
  12. BD (   1) C   5 - C   6        / 84. RY*(   2) C   4                    0.52    1.39    0.034
  12. BD (   1) C   5 - C   6        /250. BD*(   1) C   1 - C   6            2.16    1.22    0.065
  12. BD (   1) C   5 - C   6        /251. BD*(   1) C   1 - N  16            0.77    1.17    0.038
  12. BD (   1) C   5 - C   6        /257. BD*(   1) C   4 - C   5            1.26    1.28    0.051
  12. BD (   1) C   5 - C   6        /258. BD*(   1) C   4 - H  19            1.07    1.19    0.045
  12. BD (   1) C   5 - C   6        /261. BD*(   1) C   5 - H  20            0.71    1.18    0.037
  12. BD (   1) C   5 - C   6        /262. BD*(   1) C   6 - N   7            1.29    1.14    0.049
  12. BD (   1) C   5 - C   6        /263. BD*(   1) N   7 - C   8            0.79    1.14    0.038
  13. BD (   2) C   5 - C   6        / 60. RY*(   5) C   1                    0.71    1.60    0.047
  13. BD (   2) C   5 - C   6        / 87. RY*(   5) C   4                    0.81    1.35    0.046
  13. BD (   2) C   5 - C   6        /111. RY*(   2) N   7                    0.72    1.29    0.043
  13. BD (   2) C   5 - C   6        /249. BD*(   2) C   1 - C   2            9.67    0.30    0.069
  13. BD (   2) C   5 - C   6        /255. BD*(   2) C   3 - C   4            8.45    0.29    0.063
  14. BD (   1) C   5 - H  20        / 83. RY*(   1) C   4                    0.33    1.71    0.030
  14. BD (   1) C   5 - H  20        /102. RY*(   2) C   6                    0.26    1.69    0.027
  14. BD (   1) C   5 - H  20        /250. BD*(   1) C   1 - C   6            2.30    1.02    0.061
  14. BD (   1) C   5 - H  20        /254. BD*(   1) C   3 - C   4            1.77    1.06    0.055
  14. BD (   1) C   5 - H  20        /257. BD*(   1) C   4 - C   5            0.56    1.08    0.031
  14. BD (   1) C   5 - H  20        /259. BD*(   1) C   5 - C   6            0.49    1.07    0.029
  15. BD (   1) C   6 - N   7        /119. RY*(   1) C   8                    1.02    1.68    0.052
  15. BD (   1) C   6 - N   7        /248. BD*(   1) C   1 - C   2            1.57    1.37    0.058
  15. BD (   1) C   6 - N   7        /250. BD*(   1) C   1 - C   6            0.51    1.31    0.033
  15. BD (   1) C   6 - N   7        /251. BD*(   1) C   1 - N  16            0.29    1.26    0.024
  15. BD (   1) C   6 - N   7        /257. BD*(   1) C   4 - C   5            0.51    1.37    0.033
  15. BD (   1) C   6 - N   7        /259. BD*(   1) C   5 - C   6            1.30    1.36    0.053
  15. BD (   1) C   6 - N   7        /263. BD*(   1) N   7 - C   8            1.07    1.23    0.046
  15. BD (   1) C   6 - N   7        /264. BD*(   1) N   7 - H  21            0.64    1.23    0.035
  15. BD (   1) C   6 - N   7        /265. BD*(   1) C   8 - C   9            1.87    1.23    0.061
  16. BD (   1) N   7 - C   8        /101. RY*(   1) C   6                    0.99    1.75    0.053
  16. BD (   1) N   7 - C   8        /103. RY*(   3) C   6                    0.32    1.54    0.028
  16. BD (   1) N   7 - C   8        /128. RY*(   1) C   9                    0.50    1.79    0.038
  16. BD (   1) N   7 - C   8        /192. RY*(   2) N  16                    0.27    2.11    0.030
  16. BD (   1) N   7 - C   8        /248. BD*(   1) C   1 - C   2            0.41    1.37    0.030
  16. BD (   1) N   7 - C   8        /259. BD*(   1) C   5 - C   6            2.52    1.37    0.074
  16. BD (   1) N   7 - C   8        /262. BD*(   1) C   6 - N   7            1.11    1.25    0.047
  16. BD (   1) N   7 - C   8        /264. BD*(   1) N   7 - H  21            0.65    1.24    0.036
  16. BD (   1) N   7 - C   8        /265. BD*(   1) C   8 - C   9            0.52    1.24    0.032
  16. BD (   1) N   7 - C   8        /270. BD*(   1) C   9 - H  23            0.34    1.28    0.026
  17. BD (   1) N   7 - H  21        /102. RY*(   2) C   6                    0.30    1.87    0.030
  17. BD (   1) N   7 - H  21        /120. RY*(   2) C   8                    0.58    1.44    0.037
  17. BD (   1) N   7 - H  21        /250. BD*(   1) C   1 - C   6            0.82    1.19    0.040
  17. BD (   1) N   7 - H  21        /262. BD*(   1) C   6 - N   7            0.41    1.12    0.027
  17. BD (   1) N   7 - H  21        /263. BD*(   1) N   7 - C   8            0.39    1.11    0.026
  17. BD (   1) N   7 - H  21        /266. BD*(   1) C   8 - N  16            1.10    1.24    0.047
  18. BD (   1) C   8 - C   9        /110. RY*(   1) N   7                    0.41    1.92    0.036
  18. BD (   1) C   8 - C   9        /138. RY*(   2) C  10                    0.70    1.51    0.041
  18. BD (   1) C   8 - C   9        /191. RY*(   1) N  16                    0.45    1.60    0.034
  18. BD (   1) C   8 - C   9        /251. BD*(   1) C   1 - N  16            1.44    1.11    0.050
  18. BD (   1) C   8 - C   9        /262. BD*(   1) C   6 - N   7            1.25    1.08    0.046
  18. BD (   1) C   8 - C   9        /263. BD*(   1) N   7 - C   8            0.31    1.08    0.023
  18. BD (   1) C   8 - C   9        /266. BD*(   1) C   8 - N  16            1.01    1.21    0.044
  18. BD (   1) C   8 - C   9        /268. BD*(   1) C   9 - C  10            0.74    1.08    0.036
  18. BD (   1) C   8 - C   9        /269. BD*(   1) C   9 - H  22            0.31    1.10    0.023
  18. BD (   1) C   8 - C   9        /272. BD*(   2) C  10 - C  11            0.73    0.70    0.032
  18. BD (   1) C   8 - C   9        /273. BD*(   1) C  10 - C  15            0.66    1.25    0.036
  19. BD (   1) C   8 - N  16        / 57. RY*(   2) C   1                    1.41    1.81    0.064
  19. BD (   1) C   8 - N  16        /128. RY*(   1) C   9                    0.32    1.83    0.031
  19. BD (   1) C   8 - N  16        /248. BD*(   1) C   1 - C   2            2.62    1.41    0.077
  19. BD (   1) C   8 - N  16        /251. BD*(   1) C   1 - N  16            0.48    1.31    0.032
  19. BD (   1) C   8 - N  16        /264. BD*(   1) N   7 - H  21            1.10    1.28    0.047
  19. BD (   1) C   8 - N  16        /265. BD*(   1) C   8 - C   9            1.15    1.28    0.049
  19. BD (   1) C   8 - N  16        /268. BD*(   1) C   9 - C  10            0.35    1.29    0.027
  20. BD (   2) C   8 - N  16        / 59. RY*(   4) C   1                    0.82    2.17    0.055
  20. BD (   2) C   8 - N  16        /111. RY*(   2) N   7                    0.28    1.35    0.025
  20. BD (   2) C   8 - N  16        /249. BD*(   2) C   1 - C   2            9.14    0.35    0.078
  20. BD (   2) C   8 - N  16        /267. BD*(   2) C   8 - N  16            0.32    0.33    0.014
  20. BD (   2) C   8 - N  16        /268. BD*(   1) C   9 - C  10            0.60    0.76    0.028
  20. BD (   2) C   8 - N  16        /269. BD*(   1) C   9 - H  22            1.27    0.78    0.041
  21. BD (   1) C   9 - C  10        /120. RY*(   2) C   8                    0.34    1.36    0.027
  21. BD (   1) C   9 - C  10        /146. RY*(   1) C  11                    0.63    1.78    0.042
  21. BD (   1) C   9 - C  10        /182. RY*(   1) C  15                    0.75    1.78    0.047
  21. BD (   1) C   9 - C  10        /265. BD*(   1) C   8 - C   9            0.66    1.03    0.033
  21. BD (   1) C   9 - C  10        /266. BD*(   1) C   8 - N  16            1.67    1.16    0.056
  21. BD (   1) C   9 - C  10        /267. BD*(   2) C   8 - N  16            0.57    0.60    0.025
  21. BD (   1) C   9 - C  10        /269. BD*(   1) C   9 - H  22            0.36    1.05    0.025
  21. BD (   1) C   9 - C  10        /270. BD*(   1) C   9 - H  23            0.44    1.07    0.028
  21. BD (   1) C   9 - C  10        /271. BD*(   1) C  10 - C  11            1.19    1.19    0.047
  21. BD (   1) C   9 - C  10        /273. BD*(   1) C  10 - C  15            1.33    1.20    0.051
  21. BD (   1) C   9 - C  10        /274. BD*(   1) C  11 - C  12            1.22    1.21    0.049
  21. BD (   1) C   9 - C  10        /281. BD*(   1) C  14 - C  15            1.21    1.21    0.048
  22. BD (   1) C   9 - H  22        /121. RY*(   3) C   8                    0.42    1.37    0.031
  22. BD (   1) C   9 - H  22        /266. BD*(   1) C   8 - N  16            0.51    1.03    0.029
  22. BD (   1) C   9 - H  22        /267. BD*(   2) C   8 - N  16            3.05    0.48    0.052
  22. BD (   1) C   9 - H  22        /271. BD*(   1) C  10 - C  11            2.08    1.06    0.060
  23. BD (   1) C   9 - H  23        /139. RY*(   3) C  10                    0.31    1.41    0.027
  23. BD (   1) C   9 - H  23        /263. BD*(   1) N   7 - C   8            3.30    0.90    0.069
  23. BD (   1) C   9 - H  23        /267. BD*(   2) C   8 - N  16            0.27    0.47    0.016
  23. BD (   1) C   9 - H  23        /268. BD*(   1) C   9 - C  10            0.41    0.90    0.024
  23. BD (   1) C   9 - H  23        /272. BD*(   2) C  10 - C  11            1.09    0.53    0.033
  23. BD (   1) C   9 - H  23        /273. BD*(   1) C  10 - C  15            1.14    1.07    0.044
  24. BD (   1) C  10 - C  11        /128. RY*(   1) C   9                    0.74    1.63    0.044
  24. BD (   1) C  10 - C  11        /155. RY*(   1) C  12                    0.61    1.86    0.043
  24. BD (   1) C  10 - C  11        /156. RY*(   2) C  12                    0.63    1.36    0.037
  24. BD (   1) C  10 - C  11        /182. RY*(   1) C  15                    0.36    1.84    0.033
  24. BD (   1) C  10 - C  11        /268. BD*(   1) C   9 - C  10            1.20    1.09    0.046
  24. BD (   1) C  10 - C  11        /269. BD*(   1) C   9 - H  22            0.47    1.11    0.029
  24. BD (   1) C  10 - C  11        /273. BD*(   1) C  10 - C  15            2.11    1.25    0.065
  24. BD (   1) C  10 - C  11        /274. BD*(   1) C  11 - C  12            1.62    1.27    0.057
  24. BD (   1) C  10 - C  11        /275. BD*(   1) C  11 - H  24            0.62    1.16    0.034
  24. BD (   1) C  10 - C  11        /278. BD*(   1) C  12 - H  25            1.09    1.18    0.045
  24. BD (   1) C  10 - C  11        /284. BD*(   1) C  15 - H  28            1.25    1.16    0.048
  25. BD (   2) C  10 - C  11        /131. RY*(   4) C   9                    0.27    1.01    0.023
  25. BD (   2) C  10 - C  11        /158. RY*(   4) C  12                    0.78    1.54    0.048
  25. BD (   2) C  10 - C  11        /185. RY*(   4) C  15                    0.96    1.04    0.044
  25. BD (   2) C  10 - C  11        /265. BD*(   1) C   8 - C   9            1.40    0.66    0.041
  25. BD (   2) C  10 - C  11        /267. BD*(   2) C   8 - N  16            0.66    0.23    0.016
  25. BD (   2) C  10 - C  11        /270. BD*(   1) C   9 - H  23            0.80    0.70    0.032
  25. BD (   2) C  10 - C  11        /277. BD*(   2) C  12 - C  13            9.90    0.30    0.069
  25. BD (   2) C  10 - C  11        /282. BD*(   2) C  14 - C  15            9.96    0.30    0.069
  26. BD (   1) C  10 - C  15        /128. RY*(   1) C   9                    0.64    1.63    0.041
  26. BD (   1) C  10 - C  15        /146. RY*(   1) C  11                    0.39    1.84    0.034
  26. BD (   1) C  10 - C  15        /173. RY*(   1) C  14                    0.60    1.87    0.043
  26. BD (   1) C  10 - C  15        /174. RY*(   2) C  14                    0.61    1.36    0.037
  26. BD (   1) C  10 - C  15        /265. BD*(   1) C   8 - C   9            0.27    1.08    0.021
  26. BD (   1) C  10 - C  15        /268. BD*(   1) C   9 - C  10            1.27    1.09    0.047
  26. BD (   1) C  10 - C  15        /270. BD*(   1) C   9 - H  23            0.28    1.12    0.022
  26. BD (   1) C  10 - C  15        /271. BD*(   1) C  10 - C  11            2.13    1.25    0.065
  26. BD (   1) C  10 - C  15        /275. BD*(   1) C  11 - H  24            1.23    1.16    0.048
  26. BD (   1) C  10 - C  15        /281. BD*(   1) C  14 - C  15            1.64    1.26    0.058
  26. BD (   1) C  10 - C  15        /283. BD*(   1) C  14 - H  27            1.04    1.17    0.044
  26. BD (   1) C  10 - C  15        /284. BD*(   1) C  15 - H  28            0.71    1.16    0.036
  27. BD (   1) C  11 - C  12        /137. RY*(   1) C  10                    0.58    1.85    0.042
  27. BD (   1) C  11 - C  12        /139. RY*(   3) C  10                    0.40    1.59    0.032
  27. BD (   1) C  11 - C  12        /164. RY*(   1) C  13                    0.44    1.88    0.036
  27. BD (   1) C  11 - C  12        /165. RY*(   2) C  13                    0.62    1.35    0.037
  27. BD (   1) C  11 - C  12        /268. BD*(   1) C   9 - C  10            1.87    1.08    0.057
  27. BD (   1) C  11 - C  12        /271. BD*(   1) C  10 - C  11            1.83    1.24    0.060
  27. BD (   1) C  11 - C  12        /275. BD*(   1) C  11 - H  24            0.72    1.15    0.036
  27. BD (   1) C  11 - C  12        /276. BD*(   1) C  12 - C  13            1.41    1.26    0.053
  27. BD (   1) C  11 - C  12        /278. BD*(   1) C  12 - H  25            0.67    1.17    0.035
  27. BD (   1) C  11 - C  12        /280. BD*(   1) C  13 - H  26            1.17    1.17    0.047
  28. BD (   1) C  11 - H  24        /137. RY*(   1) C  10                    0.45    1.67    0.035
  28. BD (   1) C  11 - H  24        /155. RY*(   1) C  12                    0.37    1.68    0.032
  28. BD (   1) C  11 - H  24        /271. BD*(   1) C  10 - C  11            0.45    1.06    0.028
  28. BD (   1) C  11 - H  24        /273. BD*(   1) C  10 - C  15            2.20    1.07    0.061
  28. BD (   1) C  11 - H  24        /274. BD*(   1) C  11 - C  12            0.49    1.09    0.029
  28. BD (   1) C  11 - H  24        /276. BD*(   1) C  12 - C  13            1.84    1.08    0.056
  29. BD (   1) C  12 - C  13        /146. RY*(   1) C  11                    0.27    1.83    0.028
  29. BD (   1) C  12 - C  13        /147. RY*(   2) C  11                    0.75    1.41    0.041
  29. BD (   1) C  12 - C  13        /173. RY*(   1) C  14                    0.38    1.85    0.034
  29. BD (   1) C  12 - C  13        /174. RY*(   2) C  14                    0.73    1.35    0.040
  29. BD (   1) C  12 - C  13        /274. BD*(   1) C  11 - C  12            1.46    1.26    0.054
  29. BD (   1) C  12 - C  13        /275. BD*(   1) C  11 - H  24            1.31    1.15    0.049
  29. BD (   1) C  12 - C  13        /278. BD*(   1) C  12 - H  25            0.67    1.17    0.035
  29. BD (   1) C  12 - C  13        /279. BD*(   1) C  13 - C  14            1.32    1.26    0.051
  29. BD (   1) C  12 - C  13        /280. BD*(   1) C  13 - H  26            0.62    1.17    0.034
  29. BD (   1) C  12 - C  13        /283. BD*(   1) C  14 - H  27            1.29    1.16    0.049
  30. BD (   2) C  12 - C  13        /150. RY*(   5) C  11                    0.62    1.76    0.046
  30. BD (   2) C  12 - C  13        /158. RY*(   4) C  12                    0.29    1.52    0.029
  30. BD (   2) C  12 - C  13        /168. RY*(   5) C  13                    0.25    0.95    0.022
  30. BD (   2) C  12 - C  13        /177. RY*(   5) C  14                    0.79    1.55    0.049
  30. BD (   2) C  12 - C  13        /272. BD*(   2) C  10 - C  11           11.12    0.27    0.069
  30. BD (   2) C  12 - C  13        /282. BD*(   2) C  14 - C  15           11.10    0.28    0.071
  31. BD (   1) C  12 - H  25        /146. RY*(   1) C  11                    0.30    1.64    0.028
  31. BD (   1) C  12 - H  25        /164. RY*(   1) C  13                    0.33    1.69    0.030
  31. BD (   1) C  12 - H  25        /271. BD*(   1) C  10 - C  11            2.07    1.05    0.059
  31. BD (   1) C  12 - H  25        /274. BD*(   1) C  11 - C  12            0.45    1.08    0.028
  31. BD (   1) C  12 - H  25        /276. BD*(   1) C  12 - C  13            0.41    1.07    0.027
  31. BD (   1) C  12 - H  25        /279. BD*(   1) C  13 - C  14            1.86    1.07    0.056
  32. BD (   1) C  13 - C  14        /155. RY*(   1) C  12                    0.39    1.86    0.034
  32. BD (   1) C  13 - C  14        /156. RY*(   2) C  12                    0.74    1.36    0.040
  32. BD (   1) C  13 - C  14        /182. RY*(   1) C  15                    0.30    1.83    0.030
  32. BD (   1) C  13 - C  14        /183. RY*(   2) C  15                    0.77    1.42    0.042
  32. BD (   1) C  13 - C  14        /276. BD*(   1) C  12 - C  13            1.32    1.26    0.052
  32. BD (   1) C  13 - C  14        /278. BD*(   1) C  12 - H  25            1.25    1.17    0.048
  32. BD (   1) C  13 - C  14        /280. BD*(   1) C  13 - H  26            0.62    1.17    0.034
  32. BD (   1) C  13 - C  14        /281. BD*(   1) C  14 - C  15            1.41    1.26    0.053
  32. BD (   1) C  13 - C  14        /283. BD*(   1) C  14 - H  27            0.64    1.17    0.035
  32. BD (   1) C  13 - C  14        /284. BD*(   1) C  15 - H  28            1.31    1.15    0.049
  33. BD (   1) C  13 - H  26        /155. RY*(   1) C  12                    0.35    1.67    0.031
  33. BD (   1) C  13 - H  26        /173. RY*(   1) C  14                    0.35    1.68    0.031
  33. BD (   1) C  13 - H  26        /274. BD*(   1) C  11 - C  12            1.94    1.08    0.058
  33. BD (   1) C  13 - H  26        /276. BD*(   1) C  12 - C  13            0.40    1.07    0.026
  33. BD (   1) C  13 - H  26        /279. BD*(   1) C  13 - C  14            0.38    1.08    0.026
  33. BD (   1) C  13 - H  26        /281. BD*(   1) C  14 - C  15            1.95    1.07    0.058
  34. BD (   1) C  14 - C  15        /137. RY*(   1) C  10                    0.53    1.84    0.040
  34. BD (   1) C  14 - C  15        /139. RY*(   3) C  10                    0.47    1.58    0.035
  34. BD (   1) C  14 - C  15        /164. RY*(   1) C  13                    0.46    1.87    0.037
  34. BD (   1) C  14 - C  15        /165. RY*(   2) C  13                    0.61    1.35    0.036
  34. BD (   1) C  14 - C  15        /268. BD*(   1) C   9 - C  10            1.95    1.08    0.058
  34. BD (   1) C  14 - C  15        /273. BD*(   1) C  10 - C  15            1.86    1.25    0.061
  34. BD (   1) C  14 - C  15        /279. BD*(   1) C  13 - C  14            1.38    1.26    0.053
  34. BD (   1) C  14 - C  15        /280. BD*(   1) C  13 - H  26            1.22    1.17    0.048
  34. BD (   1) C  14 - C  15        /283. BD*(   1) C  14 - H  27            0.63    1.17    0.034
  34. BD (   1) C  14 - C  15        /284. BD*(   1) C  15 - H  28            0.72    1.15    0.036
  35. BD (   2) C  14 - C  15        /141. RY*(   5) C  10                    0.26    2.13    0.033
  35. BD (   2) C  14 - C  15        /168. RY*(   5) C  13                    1.00    0.96    0.043
  35. BD (   2) C  14 - C  15        /177. RY*(   5) C  14                    0.27    1.56    0.029
  35. BD (   2) C  14 - C  15        /272. BD*(   2) C  10 - C  11           11.04    0.27    0.070
  35. BD (   2) C  14 - C  15        /277. BD*(   2) C  12 - C  13            9.77    0.29    0.068
  36. BD (   1) C  14 - H  27        /164. RY*(   1) C  13                    0.33    1.69    0.030
  36. BD (   1) C  14 - H  27        /182. RY*(   1) C  15                    0.30    1.65    0.028
  36. BD (   1) C  14 - H  27        /273. BD*(   1) C  10 - C  15            2.07    1.07    0.059
  36. BD (   1) C  14 - H  27        /276. BD*(   1) C  12 - C  13            1.89    1.08    0.057
  36. BD (   1) C  14 - H  27        /279. BD*(   1) C  13 - C  14            0.39    1.08    0.026
  36. BD (   1) C  14 - H  27        /281. BD*(   1) C  14 - C  15            0.42    1.07    0.027
  37. BD (   1) C  15 - H  28        /137. RY*(   1) C  10                    0.48    1.67    0.036
  37. BD (   1) C  15 - H  28        /173. RY*(   1) C  14                    0.36    1.68    0.031
  37. BD (   1) C  15 - H  28        /271. BD*(   1) C  10 - C  11            2.23    1.06    0.062
  37. BD (   1) C  15 - H  28        /273. BD*(   1) C  10 - C  15            0.52    1.07    0.030
  37. BD (   1) C  15 - H  28        /279. BD*(   1) C  13 - C  14            1.78    1.08    0.055
  37. BD (   1) C  15 - H  28        /281. BD*(   1) C  14 - C  15            0.49    1.08    0.029
  38. CR (   1) C   1                / 66. RY*(   2) C   2                    0.80   10.80    0.118
  38. CR (   1) C   1                /101. RY*(   1) C   6                    0.80   11.05    0.119
  38. CR (   1) C   1                /252. BD*(   1) C   2 - C   3            0.36   10.69    0.078
  38. CR (   1) C   1                /253. BD*(   1) C   2 - H  17            0.29   10.60    0.071
  38. CR (   1) C   1                /259. BD*(   1) C   5 - C   6            0.62   10.67    0.103
  38. CR (   1) C   1                /266. BD*(   1) C   8 - N  16            0.61   10.67    0.102
  39. CR (   1) C   2                / 58. RY*(   3) C   1                    0.84   11.03    0.121
  39. CR (   1) C   2                / 75. RY*(   2) C   3                    0.64   10.75    0.105
  39. CR (   1) C   2                / 77. RY*(   4) C   3                    0.35   10.79    0.078
  39. CR (   1) C   2                /200. RY*(   1) H  17                    0.41   10.45    0.083
  39. CR (   1) C   2                /250. BD*(   1) C   1 - C   6            0.54   10.57    0.097
  39. CR (   1) C   2                /251. BD*(   1) C   1 - N  16            0.65   10.53    0.105
  39. CR (   1) C   2                /254. BD*(   1) C   3 - C   4            0.48   10.62    0.091
  39. CR (   1) C   2                /256. BD*(   1) C   3 - H  18            0.28   10.56    0.069
  40. CR (   1) C   3                / 66. RY*(   2) C   2                    0.46   10.76    0.089
  40. CR (   1) C   3                / 68. RY*(   4) C   2                    0.29   10.66    0.070
  40. CR (   1) C   3                / 84. RY*(   2) C   4                    0.74   10.75    0.113
  40. CR (   1) C   3                /204. RY*(   1) H  18                    0.40   10.45    0.081
  40. CR (   1) C   3                /248. BD*(   1) C   1 - C   2            0.48   10.63    0.091
  40. CR (   1) C   3                /253. BD*(   1) C   2 - H  17            0.33   10.56    0.074
  40. CR (   1) C   3                /257. BD*(   1) C   4 - C   5            0.45   10.64    0.088
  40. CR (   1) C   3                /258. BD*(   1) C   4 - H  19            0.26   10.55    0.066
  41. CR (   1) C   4                / 75. RY*(   2) C   3                    0.81   10.77    0.118
  41. CR (   1) C   4                / 93. RY*(   2) C   5                    0.42   10.76    0.085
  41. CR (   1) C   4                / 95. RY*(   4) C   5                    0.37   10.69    0.079
  41. CR (   1) C   4                /208. RY*(   1) H  19                    0.40   10.46    0.082
  41. CR (   1) C   4                /252. BD*(   1) C   2 - C   3            0.45   10.67    0.087
  41. CR (   1) C   4                /256. BD*(   1) C   3 - H  18            0.26   10.59    0.067
  41. CR (   1) C   4                /259. BD*(   1) C   5 - C   6            0.47   10.65    0.089
  41. CR (   1) C   4                /261. BD*(   1) C   5 - H  20            0.34   10.56    0.076
  42. CR (   1) C   5                / 84. RY*(   2) C   4                    0.66   10.75    0.106
  42. CR (   1) C   5                / 86. RY*(   4) C   4                    0.36   10.80    0.078
  42. CR (   1) C   5                /102. RY*(   2) C   6                    0.49   11.26    0.094
  42. CR (   1) C   5                /103. RY*(   3) C   6                    0.26   10.80    0.067
  42. CR (   1) C   5                /212. RY*(   1) H  20                    0.41   10.45    0.082
  42. CR (   1) C   5                /250. BD*(   1) C   1 - C   6            0.58   10.58    0.100
  42. CR (   1) C   5                /254. BD*(   1) C   3 - C   4            0.45   10.62    0.088
  42. CR (   1) C   5                /258. BD*(   1) C   4 - H  19            0.26   10.56    0.066
  42. CR (   1) C   5                /262. BD*(   1) C   6 - N   7            0.79   10.51    0.116
  43. CR (   1) C   6                / 57. RY*(   2) C   1                    0.92   11.08    0.128
  43. CR (   1) C   6                / 93. RY*(   2) C   5                    0.83   10.79    0.120
  43. CR (   1) C   6                /248. BD*(   1) C   1 - C   2            0.51   10.68    0.094
  43. CR (   1) C   6                /250. BD*(   1) C   1 - C   6            0.36   10.63    0.079
  43. CR (   1) C   6                /257. BD*(   1) C   4 - C   5            0.33   10.69    0.075
  43. CR (   1) C   6                /261. BD*(   1) C   5 - H  20            0.34   10.60    0.076
  43. CR (   1) C   6                /263. BD*(   1) N   7 - C   8            0.52   10.55    0.094
  43. CR (   1) C   6                /264. BD*(   1) N   7 - H  21            0.47   10.55    0.089
  44. CR (   1) N   7                /102. RY*(   2) C   6                    0.43   15.41    0.103
  44. CR (   1) N   7                /103. RY*(   3) C   6                    0.63   14.95    0.123
  44. CR (   1) N   7                /107. RY*(   7) C   6                    0.39   16.47    0.101
  44. CR (   1) N   7                /119. RY*(   1) C   8                    0.35   15.10    0.092
  44. CR (   1) N   7                /120. RY*(   2) C   8                    1.55   14.99    0.193
  44. CR (   1) N   7                /216. RY*(   1) H  21                    0.33   14.70    0.088
  44. CR (   1) N   7                /259. BD*(   1) C   5 - C   6            0.56   14.78    0.115
  44. CR (   1) N   7                /265. BD*(   1) C   8 - C   9            0.32   14.65    0.087
  45. CR (   1) C   8                /131. RY*(   4) C   9                    0.59   10.94    0.101
  45. CR (   1) C   8                /192. RY*(   2) N  16                    0.32   11.46    0.077
  45. CR (   1) C   8                /251. BD*(   1) C   1 - N  16            0.74   10.62    0.113
  45. CR (   1) C   8                /262. BD*(   1) C   6 - N   7            0.55   10.60    0.097
  45. CR (   1) C   8                /264. BD*(   1) N   7 - H  21            0.43   10.59    0.085
  46. CR (   1) C   9                /137. RY*(   1) C  10                    0.26   11.26    0.068
  46. CR (   1) C   9                /220. RY*(   1) H  22                    0.37   10.50    0.079
  46. CR (   1) C   9                /224. RY*(   1) H  23                    0.38   10.48    0.080
  46. CR (   1) C   9                /263. BD*(   1) N   7 - C   8            0.35   10.49    0.078
  46. CR (   1) C   9                /266. BD*(   1) C   8 - N  16            0.39   10.62    0.082
  46. CR (   1) C   9                /271. BD*(   1) C  10 - C  11            0.38   10.65    0.081
  46. CR (   1) C   9                /273. BD*(   1) C  10 - C  15            0.39   10.66    0.082
  47. CR (   1) C  10                /129. RY*(   2) C   9                    0.31   10.79    0.073
  47. CR (   1) C  10                /147. RY*(   2) C  11                    0.91   10.81    0.125
  47. CR (   1) C  10                /183. RY*(   2) C  15                    0.90   10.82    0.124
  47. CR (   1) C  10                /274. BD*(   1) C  11 - C  12            0.43   10.66    0.086
  47. CR (   1) C  10                /275. BD*(   1) C  11 - H  24            0.31   10.55    0.072
  47. CR (   1) C  10                /281. BD*(   1) C  14 - C  15            0.44   10.66    0.087
  47. CR (   1) C  10                /284. BD*(   1) C  15 - H  28            0.32   10.55    0.074
  48. CR (   1) C  11                /137. RY*(   1) C  10                    0.26   11.23    0.068
  48. CR (   1) C  11                /138. RY*(   2) C  10                    0.49   10.90    0.093
  48. CR (   1) C  11                /139. RY*(   3) C  10                    0.34   10.97    0.077
  48. CR (   1) C  11                /156. RY*(   2) C  12                    0.81   10.74    0.118
  48. CR (   1) C  11                /228. RY*(   1) H  24                    0.36   10.44    0.077
  48. CR (   1) C  11                /268. BD*(   1) C   9 - C  10            0.55   10.47    0.096
  48. CR (   1) C  11                /273. BD*(   1) C  10 - C  15            0.55   10.63    0.097
  48. CR (   1) C  11                /276. BD*(   1) C  12 - C  13            0.47   10.64    0.089
  48. CR (   1) C  11                /278. BD*(   1) C  12 - H  25            0.31   10.56    0.072
  49. CR (   1) C  12                /149. RY*(   4) C  11                    0.50   10.79    0.093
  49. CR (   1) C  12                /165. RY*(   2) C  13                    0.71   10.73    0.110
  49. CR (   1) C  12                /166. RY*(   3) C  13                    0.26   10.75    0.067
  49. CR (   1) C  12                /232. RY*(   1) H  25                    0.37   10.44    0.079
  49. CR (   1) C  12                /271. BD*(   1) C  10 - C  11            0.55   10.62    0.097
  49. CR (   1) C  12                /275. BD*(   1) C  11 - H  24            0.35   10.53    0.077
  49. CR (   1) C  12                /279. BD*(   1) C  13 - C  14            0.45   10.64    0.088
  49. CR (   1) C  12                /280. BD*(   1) C  13 - H  26            0.31   10.55    0.073
  50. CR (   1) C  13                /156. RY*(   2) C  12                    0.67   10.74    0.107
  50. CR (   1) C  13                /157. RY*(   3) C  12                    0.30   10.76    0.071
  50. CR (   1) C  13                /174. RY*(   2) C  14                    0.69   10.74    0.109
  50. CR (   1) C  13                /175. RY*(   3) C  14                    0.27   10.78    0.068
  50. CR (   1) C  13                /236. RY*(   1) H  26                    0.38   10.44    0.080
  50. CR (   1) C  13                /274. BD*(   1) C  11 - C  12            0.48   10.65    0.090
  50. CR (   1) C  13                /278. BD*(   1) C  12 - H  25            0.32   10.56    0.074
  50. CR (   1) C  13                /281. BD*(   1) C  14 - C  15            0.47   10.64    0.090
  50. CR (   1) C  13                /283. BD*(   1) C  14 - H  27            0.32   10.55    0.074
  51. CR (   1) C  14                /165. RY*(   2) C  13                    0.75   10.74    0.114
  51. CR (   1) C  14                /166. RY*(   3) C  13                    0.25   10.75    0.066
  51. CR (   1) C  14                /183. RY*(   2) C  15                    0.35   10.80    0.078
  51. CR (   1) C  14                /184. RY*(   3) C  15                    0.39   10.69    0.082
  51. CR (   1) C  14                /240. RY*(   1) H  27                    0.38   10.44    0.079
  51. CR (   1) C  14                /273. BD*(   1) C  10 - C  15            0.55   10.63    0.097
  51. CR (   1) C  14                /276. BD*(   1) C  12 - C  13            0.45   10.64    0.088
  51. CR (   1) C  14                /280. BD*(   1) C  13 - H  26            0.31   10.55    0.073
  51. CR (   1) C  14                /284. BD*(   1) C  15 - H  28            0.35   10.54    0.077
  52. CR (   1) C  15                /137. RY*(   1) C  10                    0.31   11.23    0.074
  52. CR (   1) C  15                /139. RY*(   3) C  10                    0.64   10.97    0.106
  52. CR (   1) C  15                /174. RY*(   2) C  14                    0.77   10.74    0.115
  52. CR (   1) C  15                /175. RY*(   3) C  14                    0.25   10.78    0.066
  52. CR (   1) C  15                /244. RY*(   1) H  28                    0.36   10.45    0.077
  52. CR (   1) C  15                /268. BD*(   1) C   9 - C  10            0.58   10.46    0.099
  52. CR (   1) C  15                /271. BD*(   1) C  10 - C  11            0.56   10.62    0.098
  52. CR (   1) C  15                /279. BD*(   1) C  13 - C  14            0.46   10.64    0.089
  52. CR (   1) C  15                /283. BD*(   1) C  14 - H  27            0.30   10.55    0.071
  53. CR (   1) N  16                / 56. RY*(   1) C   1                    1.05   15.18    0.160
  53. CR (   1) N  16                / 63. RY*(   8) C   1                    0.30   16.31    0.089
  53. CR (   1) N  16                /119. RY*(   1) C   8                    1.93   15.01    0.215
  53. CR (   1) N  16                /248. BD*(   1) C   1 - C   2            0.53   14.70    0.112
  53. CR (   1) N  16                /265. BD*(   1) C   8 - C   9            0.57   14.56    0.116
  54. LP (   1) N   7                /104. RY*(   4) C   6                    1.21    1.78    0.066
  54. LP (   1) N   7                /111. RY*(   2) N   7                    0.37    1.30    0.031
  54. LP (   1) N   7                /121. RY*(   3) C   8                    0.49    1.17    0.034
  54. LP (   1) N   7                /122. RY*(   4) C   8                    0.42    2.01    0.041
  54. LP (   1) N   7                /124. RY*(   6) C   8                    0.34    2.09    0.038
  54. LP (   1) N   7                /217. RY*(   2) H  21                    0.37    1.94    0.038
  54. LP (   1) N   7                /260. BD*(   2) C   5 - C   6           18.90    0.29    0.094
  54. LP (   1) N   7                /267. BD*(   2) C   8 - N  16           25.11    0.27    0.106
  55. LP (   1) N  16                / 56. RY*(   1) C   1                    1.84    1.38    0.065
  55. LP (   1) N  16                /119. RY*(   1) C   8                    3.43    1.22    0.083
  55. LP (   1) N  16                /248. BD*(   1) C   1 - C   2            0.26    0.90    0.020
  55. LP (   1) N  16                /250. BD*(   1) C   1 - C   6            3.35    0.85    0.068
  55. LP (   1) N  16                /263. BD*(   1) N   7 - C   8            5.09    0.77    0.080
  55. LP (   1) N  16                /264. BD*(   1) N   7 - H  21            0.34    0.77    0.021
  55. LP (   1) N  16                /265. BD*(   1) C   8 - C   9            0.51    0.77    0.025
 249. BD*(   2) C   1 - C   2        / 61. RY*(   6) C   1                    0.66    1.18    0.075
 249. BD*(   2) C   1 - C   2        / 67. RY*(   3) C   2                    1.92    0.87    0.110
 249. BD*(   2) C   1 - C   2        / 78. RY*(   5) C   3                    0.35    1.39    0.059
 255. BD*(   2) C   3 - C   4        / 69. RY*(   5) C   2                    0.26    1.60    0.056
 255. BD*(   2) C   3 - C   4        / 76. RY*(   3) C   3                    1.21    1.12    0.102
 255. BD*(   2) C   3 - C   4        / 85. RY*(   3) C   4                    0.77    1.44    0.093
 260. BD*(   2) C   5 - C   6        / 87. RY*(   5) C   4                    0.43    1.06    0.058
 260. BD*(   2) C   5 - C   6        / 94. RY*(   3) C   5                    1.94    0.86    0.111
 260. BD*(   2) C   5 - C   6        /105. RY*(   5) C   6                    1.17    0.96    0.092
 267. BD*(   2) C   8 - N  16        /122. RY*(   4) C   8                    0.80    1.74    0.111
 267. BD*(   2) C   8 - N  16        /193. RY*(   3) N  16                    0.57    0.99    0.071
 267. BD*(   2) C   8 - N  16        /194. RY*(   4) N  16                    0.39    2.26    0.089
 267. BD*(   2) C   8 - N  16        /249. BD*(   2) C   1 - C   2           32.56    0.03    0.058
 267. BD*(   2) C   8 - N  16        /268. BD*(   1) C   9 - C  10            0.32    0.43    0.034
 267. BD*(   2) C   8 - N  16        /269. BD*(   1) C   9 - H  22            0.71    0.45    0.053
 272. BD*(   2) C  10 - C  11        /148. RY*(   3) C  11                    1.29    0.92    0.098
 272. BD*(   2) C  10 - C  11        /158. RY*(   4) C  12                    0.30    1.25    0.055
 272. BD*(   2) C  10 - C  11        /185. RY*(   4) C  15                    0.34    0.75    0.045
 272. BD*(   2) C  10 - C  11        /265. BD*(   1) C   8 - C   9            0.97    0.37    0.052
 272. BD*(   2) C  10 - C  11        /270. BD*(   1) C   9 - H  23            0.64    0.41    0.046
 272. BD*(   2) C  10 - C  11        /277. BD*(   2) C  12 - C  13           97.80    0.02    0.085
 272. BD*(   2) C  10 - C  11        /282. BD*(   2) C  14 - C  15          143.89    0.01    0.083
 277. BD*(   2) C  12 - C  13        /159. RY*(   5) C  12                    0.84    1.25    0.103
 277. BD*(   2) C  12 - C  13        /167. RY*(   4) C  13                    0.29    1.82    0.072
 277. BD*(   2) C  12 - C  13        /168. RY*(   5) C  13                    0.81    0.67    0.074
 282. BD*(   2) C  14 - C  15        /168. RY*(   5) C  13                    0.32    0.67    0.045
 282. BD*(   2) C  14 - C  15        /176. RY*(   4) C  14                    0.85    1.20    0.099
 282. BD*(   2) C  14 - C  15        /184. RY*(   3) C  15                    0.30    0.59    0.041
 282. BD*(   2) C  14 - C  15        /185. RY*(   4) C  15                    0.37    0.74    0.051
 282. BD*(   2) C  14 - C  15        /186. RY*(   5) C  15                    0.38    1.75    0.080


 Natural Bond Orbitals (Summary):

                                                            Principal Delocalizations
           NBO                        Occupancy    Energy   (geminal,vicinal,remote)
 ====================================================================================
 Molecular unit  1  (C14H12N2)
     1. BD (   1) C   1 - C   2          0.98830    -0.86218  250(g),252(g),251(g),256(v)
                                                    262(v),266(v),253(g),75(v)
                                                    74(v),102(v),191(v)
     2. BD (   2) C   1 - C   2          0.81034    -0.42569  255(v),260(v),267(v),193(v)
                                                    78(v),106(v)
     3. BD (   1) C   1 - C   6          0.98333    -0.84853  259(g),264(v),248(g),261(v)
                                                    253(v),65(v),265(r),92(v)
                                                    262(g),192(v),93(v),112(v)
                                                    120(r),66(v),251(g)
     4. BD (   1) C   1 - N  16          0.98803    -0.92504  265(v),259(v),120(v),248(g)
                                                    252(v),250(g),263(v),266(g)
                                                    262(v),65(v)
     5. BD (   1) C   2 - C   3          0.98843    -0.84215  251(v),248(g),254(g),258(v)
                                                    57(v),253(g),256(g),84(v)
                                                    83(v)
     6. BD (   1) C   2 - H  17          0.98837    -0.65740  250(v),254(v),252(g),248(g)
                                                    74(v)
     7. BD (   1) C   3 - C   4          0.99026    -0.84865  261(v),253(v),252(g),257(g)
                                                    66(v),93(v),256(g),258(g)
     8. BD (   2) C   3 - C   4          0.82999    -0.42187  260(v),249(v),96(v),69(v)
                                                    87(g)
     9. BD (   1) C   3 - H  18          0.98920    -0.65446  248(v),257(v),252(g),65(v)
                                                    83(v),254(g)
    10. BD (   1) C   4 - C   5          0.98780    -0.85513  262(v),259(g),256(v),254(g)
                                                    101(v),261(g),75(v),258(g)
                                                    74(v),103(v)
    11. BD (   1) C   4 - H  19          0.98931    -0.66993  259(v),252(v),74(v),92(v)
                                                    257(g),254(g)
    12. BD (   1) C   5 - C   6          0.98766    -0.87212  250(g),262(g),257(g),258(v)
                                                    263(v),251(v),261(g),83(v)
                                                    84(v)
    13. BD (   2) C   5 - C   6          0.81252    -0.43203  249(v),255(v),87(v),111(v)
                                                    60(v)
    14. BD (   1) C   5 - H  20          0.98918    -0.67155  250(v),254(v),257(g),259(g)
                                                    83(v),102(v)
    15. BD (   1) C   6 - N   7          0.99112    -0.96670  265(v),248(v),259(g),263(g)
                                                    119(v),264(g),250(g),257(v)
                                                    251(v)
    16. BD (   1) N   7 - C   8          0.99266    -0.97484  259(v),262(g),101(v),264(g)
                                                    265(g),128(v),248(r),270(v)
                                                    103(v),192(v)
    17. BD (   1) N   7 - H  21          0.99423    -0.84426  266(v),250(v),120(v),262(g)
                                                    263(g),102(v)
    18. BD (   1) C   8 - C   9          0.98563    -0.81059  251(v),262(v),266(g),272(v)
                                                    268(g),138(v),273(v),191(v)
                                                    110(v),263(g),269(g)
    19. BD (   1) C   8 - N  16          0.99146    -1.01614  248(v),57(v),265(g),264(v)
                                                    251(g),268(v),128(v)
    20. BD (   2) C   8 - N  16          0.93417    -0.48868  249(v),269(v),59(v),268(v)
                                                    267(g),111(v)
    21. BD (   1) C   9 - C  10          0.98393    -0.76394  266(v),273(g),274(v),281(v)
                                                    271(g),182(v),267(v),265(g)
                                                    146(v),270(g),269(g),120(v)
    22. BD (   1) C   9 - H  22          0.97971    -0.63884  267(v),271(v),266(v),121(v)
    23. BD (   1) C   9 - H  23          0.98225    -0.63368  263(v),272(v),273(v),268(g)
                                                    267(v),139(v)
    24. BD (   1) C  10 - C  11          0.98548    -0.81845  273(g),274(g),284(v),268(g)
                                                    278(v),128(v),156(v),275(g)
                                                    155(v),269(v),182(v)
    25. BD (   2) C  10 - C  11          0.83879    -0.39341  282(v),277(v),265(v),185(v)
                                                    270(v),158(v),267(r),131(v)
    26. BD (   1) C  10 - C  15          0.98582    -0.81912  271(g),281(g),268(g),275(v)
                                                    283(v),284(g),128(v),174(v)
                                                    173(v),146(v),270(v),265(v)
    27. BD (   1) C  11 - C  12          0.98845    -0.81297  268(v),271(g),276(g),280(v)
                                                    275(g),278(g),165(v),137(v)
                                                    164(v),139(v)
    28. BD (   1) C  11 - H  24          0.98978    -0.63850  273(v),276(v),274(g),137(v)
                                                    271(g),155(v)
    29. BD (   1) C  12 - C  13          0.98931    -0.80756  274(g),279(g),275(v),283(v)
                                                    147(v),174(v),278(g),280(g)
                                                    173(v),146(v)
    30. BD (   2) C  12 - C  13          0.81367    -0.37586  282(v),272(v),177(v),150(v)
                                                    158(g),168(g)
    31. BD (   1) C  12 - H  25          0.98960    -0.62630  271(v),279(v),274(g),276(g)
                                                    164(v),146(v)
    32. BD (   1) C  13 - C  14          0.98949    -0.81343  281(g),276(g),284(v),278(v)
                                                    183(v),156(v),283(g),280(g)
                                                    155(v),182(v)
    33. BD (   1) C  13 - H  26          0.98979    -0.62935  281(v),274(v),276(g),279(g)
                                                    155(v),173(v)
    34. BD (   1) C  14 - C  15          0.98829    -0.81011  268(v),273(g),279(g),280(v)
                                                    284(g),283(g),165(v),137(v)
                                                    139(v),164(v)
    35. BD (   2) C  14 - C  15          0.82192    -0.38069  272(v),277(v),168(v),177(g)
                                                    141(v)
    36. BD (   1) C  14 - H  27          0.98965    -0.62997  273(v),276(v),281(g),279(g)
                                                    164(v),182(v)
    37. BD (   1) C  15 - H  28          0.98983    -0.63569  271(v),279(v),273(g),137(v)
                                                    281(g),173(v)
    38. CR (   1) C   1                  0.99939   -10.27315  101(v),66(v),259(v),266(v)
                                                    252(v),253(v)
    39. CR (   1) C   2                  0.99946   -10.22767  58(v),251(v),75(v),250(v)
                                                    254(v),200(v),77(v),256(v)
    40. CR (   1) C   3                  0.99950   -10.23102  84(v),248(v),66(v),257(v)
                                                    204(v),253(v),68(v),258(v)
    41. CR (   1) C   4                  0.99949   -10.25070  75(v),259(v),252(v),93(v)
                                                    208(v),95(v),261(v),256(v)
    42. CR (   1) C   5                  0.99946   -10.23471  262(v),84(v),250(v),102(v)
                                                    254(v),212(v),86(v),258(v)
                                                    103(v)
    43. CR (   1) C   6                  0.99940   -10.28400  57(v),93(v),263(v),248(v)
                                                    264(v),250(g),261(v),257(v)
    44. CR (   1) N   7                  0.99951   -14.38821  120(v),103(v),259(v),102(v)
                                                    107(v),119(v),216(v),265(v)
    45. CR (   1) C   8                  0.99954   -10.32383  251(v),131(v),262(v),264(v)
                                                    192(v)
    46. CR (   1) C   9                  0.99950   -10.22664  273(v),266(v),271(v),224(v)
                                                    220(v),263(v),137(v)
    47. CR (   1) C  10                  0.99942   -10.21324  147(v),183(v),281(v),274(v)
                                                    284(v),129(v),275(v)
    48. CR (   1) C  11                  0.99944   -10.19738  156(v),273(v),268(v),138(v)
                                                    276(v),228(v),139(v),278(v)
                                                    137(v)
    49. CR (   1) C  12                  0.99948   -10.19234  165(v),271(v),149(v),279(v)
                                                    232(v),275(v),280(v),166(v)
    50. CR (   1) C  13                  0.99947   -10.19689  174(v),156(v),274(v),281(v)
                                                    236(v),283(v),278(v),157(v)
                                                    175(v)
    51. CR (   1) C  14                  0.99947   -10.19681  165(v),273(v),276(v),184(v)
                                                    240(v),183(v),284(v),280(v)
                                                    166(v)
    52. CR (   1) C  15                  0.99943   -10.19351  174(v),139(v),268(v),271(v)
                                                    279(v),244(v),137(v),283(v)
                                                    175(v)
    53. CR (   1) N  16                  0.99962   -14.29687  119(v),56(v),265(v),248(v)
                                                    63(v)
    54. LP (   1) N   7                  0.79369    -0.43367  267(v),260(v),104(v),121(v)
                                                    122(v),217(v),111(g),124(v)
    55. LP (   1) N  16                  0.96072    -0.50626  263(v),119(v),250(v),56(v)
                                                    265(v),264(r),248(v)
    56. RY*(   1) C   1                  0.00373     0.87822   
    57. RY*(   2) C   1                  0.00298     0.79244   
    58. RY*(   3) C   1                  0.00112     0.80422   
    59. RY*(   4) C   1                  0.00097     1.68210   
    60. RY*(   5) C   1                  0.00038     1.16558   
    61. RY*(   6) C   1                  0.00030     1.04049   
    62. RY*(   7) C   1                  0.00024     1.99187   
    63. RY*(   8) C   1                  0.00011     2.01224   
    64. RY*(   9) C   1                  0.00001     2.00429   
    65. RY*(   1) C   2                  0.00276     0.99336   
    66. RY*(   2) C   2                  0.00143     0.52618   
    67. RY*(   3) C   2                  0.00081     0.73539   
    68. RY*(   4) C   2                  0.00046     0.42825   
    69. RY*(   5) C   2                  0.00021     1.46042   
    70. RY*(   6) C   2                  0.00007     2.18568   
    71. RY*(   7) C   2                  0.00001     1.89454   
    72. RY*(   8) C   2                  0.00002     2.18035   
    73. RY*(   9) C   2                  0.00001     1.96450   
    74. RY*(   1) C   3                  0.00267     1.02589   
    75. RY*(   2) C   3                  0.00129     0.51781   
    76. RY*(   3) C   3                  0.00064     0.98320   
    77. RY*(   4) C   3                  0.00042     0.56013   
    78. RY*(   5) C   3                  0.00025     1.25634   
    79. RY*(   6) C   3                  0.00007     2.22364   
    80. RY*(   7) C   3                  0.00002     2.07556   
    81. RY*(   8) C   3                  0.00000     1.81217   
    82. RY*(   9) C   3                  0.00000     1.93203   
    83. RY*(   1) C   4                  0.00257     1.03373   
    84. RY*(   2) C   4                  0.00121     0.51746   
    85. RY*(   3) C   4                  0.00051     1.29884   
    86. RY*(   4) C   4                  0.00045     0.56561   
    87. RY*(   5) C   4                  0.00034     0.91752   
    88. RY*(   6) C   4                  0.00008     2.19559   
    89. RY*(   7) C   4                  0.00002     2.03081   
    90. RY*(   8) C   4                  0.00000     2.03720   
    91. RY*(   9) C   4                  0.00000     1.64514   
    92. RY*(   1) C   5                  0.00250     0.98105   
    93. RY*(   2) C   5                  0.00142     0.50514   
    94. RY*(   3) C   5                  0.00069     0.71926   
    95. RY*(   4) C   5                  0.00042     0.43511   
    96. RY*(   5) C   5                  0.00030     1.46592   
    97. RY*(   6) C   5                  0.00005     2.13829   
    98. RY*(   7) C   5                  0.00003     2.22129   
    99. RY*(   8) C   5                  0.00000     1.84283   
   100. RY*(   9) C   5                  0.00000     1.97156   
   101. RY*(   1) C   6                  0.00314     0.77338   
   102. RY*(   2) C   6                  0.00164     1.02307   
   103. RY*(   3) C   6                  0.00114     0.56461   
   104. RY*(   4) C   6                  0.00100     1.34793   
   105. RY*(   5) C   6                  0.00040     0.82087   
   106. RY*(   6) C   6                  0.00034     1.64403   
   107. RY*(   7) C   6                  0.00015     2.07830   
   108. RY*(   8) C   6                  0.00008     2.02204   
   109. RY*(   9) C   6                  0.00001     2.00955   
   110. RY*(   1) N   7                  0.00107     1.11161   
   111. RY*(   2) N   7                  0.00085     0.86224   
   112. RY*(   3) N   7                  0.00064     1.41069   
   113. RY*(   4) N   7                  0.00028     1.41237   
   114. RY*(   5) N   7                  0.00026     2.00381   
   115. RY*(   6) N   7                  0.00007     2.14585   
   116. RY*(   7) N   7                  0.00004     2.52053   
   117. RY*(   8) N   7                  0.00001     2.19921   
   118. RY*(   9) N   7                  0.00001     2.35281   
   119. RY*(   1) C   8                  0.00611     0.71218   
   120. RY*(   2) C   8                  0.00364     0.59846   
   121. RY*(   3) C   8                  0.00186     0.73252   
   122. RY*(   4) C   8                  0.00127     1.57934   
   123. RY*(   5) C   8                  0.00074     1.26167   
   124. RY*(   6) C   8                  0.00048     1.65510   
   125. RY*(   7) C   8                  0.00037     1.66912   
   126. RY*(   8) C   8                  0.00014     1.79855   
   127. RY*(   9) C   8                  0.00001     1.96805   
   128. RY*(   1) C   9                  0.00410     0.81386   
   129. RY*(   2) C   9                  0.00125     0.57408   
   130. RY*(   3) C   9                  0.00058     1.00630   
   131. RY*(   4) C   9                  0.00040     0.61975   
   132. RY*(   5) C   9                  0.00015     1.71515   
   133. RY*(   6) C   9                  0.00011     1.92701   
   134. RY*(   7) C   9                  0.00001     2.11559   
   135. RY*(   8) C   9                  0.00001     1.95566   
   136. RY*(   9) C   9                  0.00001     2.11607   
   137. RY*(   1) C  10                  0.00271     1.03303   
   138. RY*(   2) C  10                  0.00203     0.70158   
   139. RY*(   3) C  10                  0.00150     0.77280   
   140. RY*(   4) C  10                  0.00050     0.69320   
   141. RY*(   5) C  10                  0.00041     1.75399   
   142. RY*(   6) C  10                  0.00017     2.19361   
   143. RY*(   7) C  10                  0.00011     1.71597   
   144. RY*(   8) C  10                  0.00007     2.02676   
   145. RY*(   9) C  10                  0.00001     2.05803   
   146. RY*(   1) C  11                  0.00292     1.01770   
   147. RY*(   2) C  11                  0.00143     0.60154   
   148. RY*(   3) C  11                  0.00062     0.80859   
   149. RY*(   4) C  11                  0.00055     0.60037   
   150. RY*(   5) C  11                  0.00023     1.38406   
   151. RY*(   6) C  11                  0.00006     2.21000   
   152. RY*(   7) C  11                  0.00003     2.25192   
   153. RY*(   8) C  11                  0.00001     1.75299   
   154. RY*(   9) C  11                  0.00000     2.07756   
   155. RY*(   1) C  12                  0.00279     1.04302   
   156. RY*(   2) C  12                  0.00141     0.54535   
   157. RY*(   3) C  12                  0.00041     0.56017   
   158. RY*(   4) C  12                  0.00034     1.14584   
   159. RY*(   5) C  12                  0.00031     1.16240   
   160. RY*(   6) C  12                  0.00007     2.26478   
   161. RY*(   7) C  12                  0.00003     2.13264   
   162. RY*(   8) C  12                  0.00000     2.09211   
   163. RY*(   9) C  12                  0.00000     1.73505   
   164. RY*(   1) C  13                  0.00261     1.06279   
   165. RY*(   2) C  13                  0.00127     0.54036   
   166. RY*(   3) C  13                  0.00047     0.55740   
   167. RY*(   4) C  13                  0.00033     1.73210   
   168. RY*(   5) C  13                  0.00030     0.57629   
   169. RY*(   6) C  13                  0.00007     2.26327   
   170. RY*(   7) C  13                  0.00002     2.09659   
   171. RY*(   8) C  13                  0.00000     1.71345   
   172. RY*(   9) C  13                  0.00000     2.08705   
   173. RY*(   1) C  14                  0.00277     1.04629   
   174. RY*(   2) C  14                  0.00138     0.54356   
   175. RY*(   3) C  14                  0.00043     0.58186   
   176. RY*(   4) C  14                  0.00040     1.10102   
   177. RY*(   5) C  14                  0.00027     1.17551   
   178. RY*(   6) C  14                  0.00007     2.26019   
   179. RY*(   7) C  14                  0.00003     2.11916   
   180. RY*(   8) C  14                  0.00000     1.73280   
   181. RY*(   9) C  14                  0.00000     2.07990   
   182. RY*(   1) C  15                  0.00295     1.01919   
   183. RY*(   2) C  15                  0.00126     0.60313   
   184. RY*(   3) C  15                  0.00053     0.49226   
   185. RY*(   4) C  15                  0.00047     0.64720   
   186. RY*(   5) C  15                  0.00032     1.65032   
   187. RY*(   6) C  15                  0.00006     2.22369   
   188. RY*(   7) C  15                  0.00001     2.13157   
   189. RY*(   8) C  15                  0.00001     1.76243   
   190. RY*(   9) C  15                  0.00001     2.20521   
   191. RY*(   1) N  16                  0.00163     0.79260   
   192. RY*(   2) N  16                  0.00076     1.13196   
   193. RY*(   3) N  16                  0.00044     0.83055   
   194. RY*(   4) N  16                  0.00019     2.09701   
   195. RY*(   5) N  16                  0.00011     1.24206   
   196. RY*(   6) N  16                  0.00003     2.74528   
   197. RY*(   7) N  16                  0.00001     2.23474   
   198. RY*(   8) N  16                  0.00001     2.32197   
   199. RY*(   9) N  16                  0.00001     2.39020   
   200. RY*(   1) H  17                  0.00083     0.21934   
   201. RY*(   2) H  17                  0.00006     1.52212   
   202. RY*(   3) H  17                  0.00004     2.15032   
   203. RY*(   4) H  17                  0.00004     1.91465   
   204. RY*(   1) H  18                  0.00068     0.22062   
   205. RY*(   2) H  18                  0.00006     1.51059   
   206. RY*(   3) H  18                  0.00004     1.84319   
   207. RY*(   4) H  18                  0.00003     2.20897   
   208. RY*(   1) H  19                  0.00070     0.20533   
   209. RY*(   2) H  19                  0.00008     1.49664   
   210. RY*(   3) H  19                  0.00003     2.07574   
   211. RY*(   4) H  19                  0.00004     1.95687   
   212. RY*(   1) H  20                  0.00066     0.21893   
   213. RY*(   2) H  20                  0.00007     1.50886   
   214. RY*(   3) H  20                  0.00003     2.11690   
   215. RY*(   4) H  20                  0.00004     1.90909   
   216. RY*(   1) H  21                  0.00100     0.31064   
   217. RY*(   2) H  21                  0.00021     1.50391   
   218. RY*(   3) H  21                  0.00008     1.74511   
   219. RY*(   4) H  21                  0.00003     2.20732   
   220. RY*(   1) H  22                  0.00099     0.26979   
   221. RY*(   2) H  22                  0.00010     1.73484   
   222. RY*(   3) H  22                  0.00008     1.66952   
   223. RY*(   4) H  22                  0.00002     2.15470   
   224. RY*(   1) H  23                  0.00119     0.25674   
   225. RY*(   2) H  23                  0.00008     1.72552   
   226. RY*(   3) H  23                  0.00006     1.68004   
   227. RY*(   4) H  23                  0.00002     2.17071   
   228. RY*(   1) H  24                  0.00084     0.24329   
   229. RY*(   2) H  24                  0.00009     1.53015   
   230. RY*(   3) H  24                  0.00004     2.05822   
   231. RY*(   4) H  24                  0.00003     2.04101   
   232. RY*(   1) H  25                  0.00074     0.24585   
   233. RY*(   2) H  25                  0.00007     1.53701   
   234. RY*(   3) H  25                  0.00004     1.87864   
   235. RY*(   4) H  25                  0.00003     2.20563   
   236. RY*(   1) H  26                  0.00073     0.24094   
   237. RY*(   2) H  26                  0.00007     1.53415   
   238. RY*(   3) H  26                  0.00003     2.20481   
   239. RY*(   4) H  26                  0.00004     1.88171   
   240. RY*(   1) H  27                  0.00074     0.24131   
   241. RY*(   2) H  27                  0.00007     1.53284   
   242. RY*(   3) H  27                  0.00004     2.04286   
   243. RY*(   4) H  27                  0.00004     2.03883   
   244. RY*(   1) H  28                  0.00077     0.25189   
   245. RY*(   2) H  28                  0.00008     1.53313   
   246. RY*(   3) H  28                  0.00004     1.89313   
   247. RY*(   4) H  28                  0.00003     2.19574   
   248. BD*(   1) C   1 - C   2          0.01177     0.39848   
   249. BD*(   2) C   1 - C   2          0.22141    -0.13701  255(v),260(v),267(v),67(g)
                                                    61(g),78(v)
   250. BD*(   1) C   1 - C   6          0.02092     0.34456   
   251. BD*(   1) C   1 - N  16          0.01119     0.29740   
   252. BD*(   1) C   2 - C   3          0.00701     0.42050   
   253. BD*(   1) C   2 - H  17          0.00662     0.32878   
   254. BD*(   1) C   3 - C   4          0.00782     0.38885   
   255. BD*(   2) C   3 - C   4          0.20638    -0.14016  260(v),249(v),76(g),85(g)
                                                    69(v)
   256. BD*(   1) C   3 - H  18          0.00628     0.33540   
   257. BD*(   1) C   4 - C   5          0.00692     0.40400   
   258. BD*(   1) C   4 - H  19          0.00599     0.32199   
   259. BD*(   1) C   5 - C   6          0.01140     0.39528   
   260. BD*(   2) C   5 - C   6          0.21417    -0.14116  255(v),249(v),94(g),105(g)
                                                    87(v)
   261. BD*(   1) C   5 - H  20          0.00707     0.31103   
   262. BD*(   1) C   6 - N   7          0.01352     0.27137   
   263. BD*(   1) N   7 - C   8          0.02494     0.26566   
   264. BD*(   1) N   7 - H  21          0.00908     0.26710   
   265. BD*(   1) C   8 - C   9          0.01537     0.26251   
   266. BD*(   1) C   8 - N  16          0.00801     0.39527   
   267. BD*(   2) C   8 - N  16          0.17726    -0.16253  249(v),122(g),269(v),193(g)
                                                    194(g),268(v)
   268. BD*(   1) C   9 - C  10          0.01238     0.27039   
   269. BD*(   1) C   9 - H  22          0.00705     0.28916   
   270. BD*(   1) C   9 - H  23          0.00639     0.30253   
   271. BD*(   1) C  10 - C  11          0.01350     0.42595   
   272. BD*(   2) C  10 - C  11          0.19521    -0.10727  282(v),277(v),148(g),265(v)
                                                    270(v),185(v),158(v)
   273. BD*(   1) C  10 - C  15          0.01299     0.43542   
   274. BD*(   1) C  11 - C  12          0.00820     0.45074   
   275. BD*(   1) C  11 - H  24          0.00717     0.33860   
   276. BD*(   1) C  12 - C  13          0.00850     0.44557   
   277. BD*(   2) C  12 - C  13          0.15881    -0.09081  282(v),272(v),159(g),168(g)
                                                    167(g)
   278. BD*(   1) C  12 - H  25          0.00670     0.35820   
   279. BD*(   1) C  13 - C  14          0.00829     0.44773   
   280. BD*(   1) C  13 - H  26          0.00672     0.35807   
   281. BD*(   1) C  14 - C  15          0.00828     0.44421   
   282. BD*(   2) C  14 - C  15          0.16527    -0.09648  277(v),272(v),176(g),186(g)
                                                    185(g),168(v),184(g)
   283. BD*(   1) C  14 - H  27          0.00664     0.35537   
   284. BD*(   1) C  15 - H  28          0.00727     0.33916   
       -------------------------------
              Total Lewis   53.25374  ( 96.8250%)
        Valence non-Lewis    1.63251  (  2.9682%)
        Rydberg non-Lewis    0.11376  (  0.2068%)
       -------------------------------
            Total unit  1   55.00000  (100.0000%)
           Charge unit  1    0.00000


 ***************************************************
 *******         Beta  spin orbitals         *******
 ***************************************************


 NATURAL POPULATIONS:  Natural atomic orbital occupancies 
                                                          
   NAO  Atom  No  lang   Type(AO)    Occupancy      Energy
 ----------------------------------------------------------
     1    C    1  S      Cor( 1S)     0.99939     -10.27051
     2    C    1  S      Val( 2S)     0.41645      -0.27209
     3    C    1  S      Ryd( 3S)     0.00181       0.44809
     4    C    1  px     Val( 2p)     0.50704      -0.22099
     5    C    1  px     Ryd( 3p)     0.00251       0.81729
     6    C    1  py     Val( 2p)     0.47112      -0.21163
     7    C    1  py     Ryd( 3p)     0.00455       0.68954
     8    C    1  pz     Val( 2p)     0.39530      -0.25783
     9    C    1  pz     Ryd( 3p)     0.00071       0.49543
    10    C    1  dxy    Ryd( 3d)     0.00064       2.18656
    11    C    1  dxz    Ryd( 3d)     0.00065       1.86593
    12    C    1  dyz    Ryd( 3d)     0.00035       1.84233
    13    C    1  dx2y2  Ryd( 3d)     0.00093       2.18429
    14    C    1  dz2    Ryd( 3d)     0.00035       1.92600

    15    C    2  S      Cor( 1S)     0.99945     -10.22688
    16    C    2  S      Val( 2S)     0.47759      -0.30195
    17    C    2  S      Ryd( 3S)     0.00075       0.39654
    18    C    2  px     Val( 2p)     0.52716      -0.20117
    19    C    2  px     Ryd( 3p)     0.00200       0.51280
    20    C    2  py     Val( 2p)     0.58875      -0.22274
    21    C    2  py     Ryd( 3p)     0.00294       0.80515
    22    C    2  pz     Val( 2p)     0.46441      -0.25066
    23    C    2  pz     Ryd( 3p)     0.00081       0.46463
    24    C    2  dxy    Ryd( 3d)     0.00026       2.24539
    25    C    2  dxz    Ryd( 3d)     0.00019       1.88540
    26    C    2  dyz    Ryd( 3d)     0.00031       1.88814
    27    C    2  dx2y2  Ryd( 3d)     0.00043       2.24044
    28    C    2  dz2    Ryd( 3d)     0.00021       1.96811

    29    C    3  S      Cor( 1S)     0.99949     -10.23066
    30    C    3  S      Val( 2S)     0.48204      -0.31178
    31    C    3  S      Ryd( 3S)     0.00055       0.42798
    32    C    3  px     Val( 2p)     0.59467      -0.22176
    33    C    3  px     Ryd( 3p)     0.00295       0.83932
    34    C    3  py     Val( 2p)     0.52473      -0.20127
    35    C    3  py     Ryd( 3p)     0.00188       0.49818
    36    C    3  pz     Val( 2p)     0.47909      -0.25383
    37    C    3  pz     Ryd( 3p)     0.00072       0.45456
    38    C    3  dxy    Ryd( 3d)     0.00034       2.19840
    39    C    3  dxz    Ryd( 3d)     0.00026       1.86974
    40    C    3  dyz    Ryd( 3d)     0.00021       1.88957
    41    C    3  dx2y2  Ryd( 3d)     0.00036       2.27777
    42    C    3  dz2    Ryd( 3d)     0.00019       1.96047

    43    C    4  S      Cor( 1S)     0.99949     -10.24673
    44    C    4  S      Val( 2S)     0.47917      -0.31588
    45    C    4  S      Ryd( 3S)     0.00056       0.42569
    46    C    4  px     Val( 2p)     0.53429      -0.20859
    47    C    4  px     Ryd( 3p)     0.00216       0.63125
    48    C    4  py     Val( 2p)     0.55770      -0.21741
    49    C    4  py     Ryd( 3p)     0.00255       0.72299
    50    C    4  pz     Val( 2p)     0.32274      -0.23608
    51    C    4  pz     Ryd( 3p)     0.00039       0.42094
    52    C    4  dxy    Ryd( 3d)     0.00039       2.27159
    53    C    4  dxz    Ryd( 3d)     0.00032       1.88191
    54    C    4  dyz    Ryd( 3d)     0.00024       1.86324
    55    C    4  dx2y2  Ryd( 3d)     0.00036       2.18018
    56    C    4  dz2    Ryd( 3d)     0.00030       1.96260

    57    C    5  S      Cor( 1S)     0.99946     -10.23555
    58    C    5  S      Val( 2S)     0.47693      -0.31313
    59    C    5  S      Ryd( 3S)     0.00073       0.36956
    60    C    5  px     Val( 2p)     0.54560      -0.22363
    61    C    5  px     Ryd( 3p)     0.00205       0.53157
    62    C    5  py     Val( 2p)     0.58481      -0.23141
    63    C    5  py     Ryd( 3p)     0.00248       0.74275
    64    C    5  pz     Val( 2p)     0.54473      -0.27404
    65    C    5  pz     Ryd( 3p)     0.00081       0.45545
    66    C    5  dxy    Ryd( 3d)     0.00039       2.23184
    67    C    5  dxz    Ryd( 3d)     0.00015       1.87395
    68    C    5  dyz    Ryd( 3d)     0.00025       1.88599
    69    C    5  dx2y2  Ryd( 3d)     0.00028       2.23593
    70    C    5  dz2    Ryd( 3d)     0.00022       1.95276

    71    C    6  S      Cor( 1S)     0.99940     -10.28131
    72    C    6  S      Val( 2S)     0.41120      -0.27732
    73    C    6  S      Ryd( 3S)     0.00194       0.41192
    74    C    6  px     Val( 2p)     0.43696      -0.20366
    75    C    6  px     Ryd( 3p)     0.00224       0.72929
    76    C    6  py     Val( 2p)     0.54741      -0.24889
    77    C    6  py     Ryd( 3p)     0.00265       0.75790
    78    C    6  pz     Val( 2p)     0.41075      -0.26754
    79    C    6  pz     Ryd( 3p)     0.00078       0.47326
    80    C    6  dxy    Ryd( 3d)     0.00048       2.20547
    81    C    6  dxz    Ryd( 3d)     0.00069       1.81656
    82    C    6  dyz    Ryd( 3d)     0.00037       1.85489
    83    C    6  dx2y2  Ryd( 3d)     0.00071       2.18915
    84    C    6  dz2    Ryd( 3d)     0.00035       1.92262

    85    N    7  S      Cor( 1S)     0.99951     -14.38842
    86    N    7  S      Val( 2S)     0.61942      -0.68149
    87    N    7  S      Ryd( 3S)     0.00047       1.00506
    88    N    7  px     Val( 2p)     0.68760      -0.43181
    89    N    7  px     Ryd( 3p)     0.00097       1.08127
    90    N    7  py     Val( 2p)     0.69742      -0.43923
    91    N    7  py     Ryd( 3p)     0.00104       1.07763
    92    N    7  pz     Val( 2p)     0.80320      -0.43987
    93    N    7  pz     Ryd( 3p)     0.00086       0.71963
    94    N    7  dxy    Ryd( 3d)     0.00032       2.60926
    95    N    7  dxz    Ryd( 3d)     0.00021       2.26063
    96    N    7  dyz    Ryd( 3d)     0.00020       2.25882
    97    N    7  dx2y2  Ryd( 3d)     0.00033       2.63128
    98    N    7  dz2    Ryd( 3d)     0.00024       2.37729

    99    C    8  S      Cor( 1S)     0.99953     -10.32054
   100    C    8  S      Val( 2S)     0.39414      -0.28550
   101    C    8  S      Ryd( 3S)     0.00231       0.36231
   102    C    8  px     Val( 2p)     0.46679      -0.21114
   103    C    8  px     Ryd( 3p)     0.00422       0.77749
   104    C    8  py     Val( 2p)     0.40164      -0.18283
   105    C    8  py     Ryd( 3p)     0.00546       0.55721
   106    C    8  pz     Val( 2p)     0.34459      -0.26255
   107    C    8  pz     Ryd( 3p)     0.00159       0.44593
   108    C    8  dxy    Ryd( 3d)     0.00091       2.16017
   109    C    8  dxz    Ryd( 3d)     0.00075       1.87489
   110    C    8  dyz    Ryd( 3d)     0.00080       1.84463
   111    C    8  dx2y2  Ryd( 3d)     0.00127       2.14186
   112    C    8  dz2    Ryd( 3d)     0.00063       1.90736

   113    C    9  S      Cor( 1S)     0.99950     -10.22687
   114    C    9  S      Val( 2S)     0.50739      -0.36278
   115    C    9  S      Ryd( 3S)     0.00065       0.80158
   116    C    9  px     Val( 2p)     0.51897      -0.23369
   117    C    9  px     Ryd( 3p)     0.00131       0.40351
   118    C    9  py     Val( 2p)     0.59515      -0.24284
   119    C    9  py     Ryd( 3p)     0.00186       0.46749
   120    C    9  pz     Val( 2p)     0.62109      -0.25112
   121    C    9  pz     Ryd( 3p)     0.00330       0.68792
   122    C    9  dxy    Ryd( 3d)     0.00032       2.09309
   123    C    9  dxz    Ryd( 3d)     0.00016       1.93717
   124    C    9  dyz    Ryd( 3d)     0.00024       2.18587
   125    C    9  dx2y2  Ryd( 3d)     0.00038       2.07026
   126    C    9  dz2    Ryd( 3d)     0.00035       2.21942

   127    C   10  S      Cor( 1S)     0.99942     -10.21224
   128    C   10  S      Val( 2S)     0.43112      -0.25726
   129    C   10  S      Ryd( 3S)     0.00120       0.48748
   130    C   10  px     Val( 2p)     0.49278      -0.21741
   131    C   10  px     Ryd( 3p)     0.00261       0.79359
   132    C   10  py     Val( 2p)     0.50585      -0.22776
   133    C   10  py     Ryd( 3p)     0.00159       0.69031
   134    C   10  pz     Val( 2p)     0.54984      -0.20439
   135    C   10  pz     Ryd( 3p)     0.00198       0.78634
   136    C   10  dxy    Ryd( 3d)     0.00028       2.09240
   137    C   10  dxz    Ryd( 3d)     0.00037       2.08888
   138    C   10  dyz    Ryd( 3d)     0.00039       2.00731
   139    C   10  dx2y2  Ryd( 3d)     0.00028       1.79595
   140    C   10  dz2    Ryd( 3d)     0.00038       2.24097

   141    C   11  S      Cor( 1S)     0.99943     -10.19639
   142    C   11  S      Val( 2S)     0.46957      -0.26968
   143    C   11  S      Ryd( 3S)     0.00093       0.44455
   144    C   11  px     Val( 2p)     0.53051      -0.20953
   145    C   11  px     Ryd( 3p)     0.00181       0.65860
   146    C   11  py     Val( 2p)     0.49807      -0.21365
   147    C   11  py     Ryd( 3p)     0.00122       0.55763
   148    C   11  pz     Val( 2p)     0.56198      -0.18203
   149    C   11  pz     Ryd( 3p)     0.00239       0.69781
   150    C   11  dxy    Ryd( 3d)     0.00024       2.13244
   151    C   11  dxz    Ryd( 3d)     0.00030       2.15892
   152    C   11  dyz    Ryd( 3d)     0.00028       2.04885
   153    C   11  dx2y2  Ryd( 3d)     0.00025       1.80657
   154    C   11  dz2    Ryd( 3d)     0.00032       2.23635

   155    C   12  S      Cor( 1S)     0.99947     -10.19246
   156    C   12  S      Val( 2S)     0.47648      -0.27140
   157    C   12  S      Ryd( 3S)     0.00059       0.45136
   158    C   12  px     Val( 2p)     0.51766      -0.19313
   159    C   12  px     Ryd( 3p)     0.00135       0.49375
   160    C   12  py     Val( 2p)     0.51225      -0.20460
   161    C   12  py     Ryd( 3p)     0.00115       0.49147
   162    C   12  pz     Val( 2p)     0.59844      -0.18666
   163    C   12  pz     Ryd( 3p)     0.00323       0.87501
   164    C   12  dxy    Ryd( 3d)     0.00023       2.15943
   165    C   12  dxz    Ryd( 3d)     0.00030       2.09469
   166    C   12  dyz    Ryd( 3d)     0.00028       2.01418
   167    C   12  dx2y2  Ryd( 3d)     0.00022       1.82498
   168    C   12  dz2    Ryd( 3d)     0.00033       2.28692

   169    C   13  S      Cor( 1S)     0.99947     -10.19578
   170    C   13  S      Val( 2S)     0.47821      -0.27331
   171    C   13  S      Ryd( 3S)     0.00063       0.44656
   172    C   13  px     Val( 2p)     0.52689      -0.19974
   173    C   13  px     Ryd( 3p)     0.00188       0.68352
   174    C   13  py     Val( 2p)     0.50227      -0.20745
   175    C   13  py     Ryd( 3p)     0.00147       0.62677
   176    C   13  pz     Val( 2p)     0.53542      -0.16587
   177    C   13  pz     Ryd( 3p)     0.00202       0.54633
   178    C   13  dxy    Ryd( 3d)     0.00026       2.14578
   179    C   13  dxz    Ryd( 3d)     0.00032       2.11225
   180    C   13  dyz    Ryd( 3d)     0.00030       2.02239
   181    C   13  dx2y2  Ryd( 3d)     0.00022       1.79783
   182    C   13  dz2    Ryd( 3d)     0.00034       2.28927

   183    C   14  S      Cor( 1S)     0.99947     -10.19608
   184    C   14  S      Val( 2S)     0.47630      -0.27280
   185    C   14  S      Ryd( 3S)     0.00060       0.44967
   186    C   14  px     Val( 2p)     0.52194      -0.19782
   187    C   14  px     Ryd( 3p)     0.00172       0.61186
   188    C   14  py     Val( 2p)     0.49346      -0.20445
   189    C   14  py     Ryd( 3p)     0.00124       0.53246
   190    C   14  pz     Val( 2p)     0.56768      -0.17859
   191    C   14  pz     Ryd( 3p)     0.00273       0.70985
   192    C   14  dxy    Ryd( 3d)     0.00024       2.13320
   193    C   14  dxz    Ryd( 3d)     0.00031       2.14435
   194    C   14  dyz    Ryd( 3d)     0.00029       2.04489
   195    C   14  dx2y2  Ryd( 3d)     0.00024       1.80915
   196    C   14  dz2    Ryd( 3d)     0.00033       2.23746

   197    C   15  S      Cor( 1S)     0.99943     -10.19347
   198    C   15  S      Val( 2S)     0.47031      -0.26978
   199    C   15  S      Ryd( 3S)     0.00082       0.46286
   200    C   15  px     Val( 2p)     0.52713      -0.20477
   201    C   15  px     Ryd( 3p)     0.00140       0.52234
   202    C   15  py     Val( 2p)     0.52131      -0.21511
   203    C   15  py     Ryd( 3p)     0.00106       0.51169
   204    C   15  pz     Val( 2p)     0.59395      -0.19402
   205    C   15  pz     Ryd( 3p)     0.00303       0.86419
   206    C   15  dxy    Ryd( 3d)     0.00024       2.15552
   207    C   15  dxz    Ryd( 3d)     0.00029       2.09080
   208    C   15  dyz    Ryd( 3d)     0.00026       2.02024
   209    C   15  dx2y2  Ryd( 3d)     0.00024       1.82178
   210    C   15  dz2    Ryd( 3d)     0.00031       2.29726

   211    N   16  S      Cor( 1S)     0.99962     -14.29528
   212    N   16  S      Val( 2S)     0.69320      -0.65853
   213    N   16  S      Ryd( 3S)     0.00038       1.13645
   214    N   16  px     Val( 2p)     0.60636      -0.32618
   215    N   16  px     Ryd( 3p)     0.00126       1.05648
   216    N   16  py     Val( 2p)     0.81352      -0.38248
   217    N   16  py     Ryd( 3p)     0.00194       0.76530
   218    N   16  pz     Val( 2p)     0.59696      -0.33602
   219    N   16  pz     Ryd( 3p)     0.00053       0.75380
   220    N   16  dxy    Ryd( 3d)     0.00080       2.74591
   221    N   16  dxz    Ryd( 3d)     0.00016       2.33104
   222    N   16  dyz    Ryd( 3d)     0.00097       2.24114
   223    N   16  dx2y2  Ryd( 3d)     0.00073       2.41093
   224    N   16  dz2    Ryd( 3d)     0.00048       2.38186

   225    H   17  S      Val( 1S)     0.36637      -0.04808
   226    H   17  S      Ryd( 2S)     0.00085       0.20075
   227    H   17  px     Ryd( 2p)     0.00009       1.87192
   228    H   17  py     Ryd( 2p)     0.00035       2.13243
   229    H   17  pz     Ryd( 2p)     0.00010       1.61078

   230    H   18  S      Val( 1S)     0.37047      -0.04696
   231    H   18  S      Ryd( 2S)     0.00068       0.19804
   232    H   18  px     Ryd( 2p)     0.00039       2.18704
   233    H   18  py     Ryd( 2p)     0.00004       1.82138
   234    H   18  pz     Ryd( 2p)     0.00009       1.58632

   235    H   19  S      Val( 1S)     0.37595      -0.06187
   236    H   19  S      Ryd( 2S)     0.00071       0.18850
   237    H   19  px     Ryd( 2p)     0.00020       1.95839
   238    H   19  py     Ryd( 2p)     0.00029       2.05506
   239    H   19  pz     Ryd( 2p)     0.00003       1.54266

   240    H   20  S      Val( 1S)     0.36894      -0.06777
   241    H   20  S      Ryd( 2S)     0.00066       0.18304
   242    H   20  px     Ryd( 2p)     0.00008       1.86819
   243    H   20  py     Ryd( 2p)     0.00034       2.11431
   244    H   20  pz     Ryd( 2p)     0.00012       1.59746

   245    H   21  S      Val( 1S)     0.27235      -0.05261
   246    H   21  S      Ryd( 2S)     0.00100       0.27399
   247    H   21  px     Ryd( 2p)     0.00040       1.96723
   248    H   21  py     Ryd( 2p)     0.00036       1.97872
   249    H   21  pz     Ryd( 2p)     0.00026       1.56852

   250    H   22  S      Val( 1S)     0.35234      -0.06650
   251    H   22  S      Ryd( 2S)     0.00086       0.23987
   252    H   22  px     Ryd( 2p)     0.00008       1.67210
   253    H   22  py     Ryd( 2p)     0.00013       1.74059
   254    H   22  pz     Ryd( 2p)     0.00033       2.19338

   255    H   23  S      Val( 1S)     0.34757      -0.05069
   256    H   23  S      Ryd( 2S)     0.00108       0.23734
   257    H   23  px     Ryd( 2p)     0.00007       1.67669
   258    H   23  py     Ryd( 2p)     0.00030       2.08341
   259    H   23  pz     Ryd( 2p)     0.00015       1.85114

   260    H   24  S      Val( 1S)     0.38164      -0.04752
   261    H   24  S      Ryd( 2S)     0.00084       0.22253
   262    H   24  px     Ryd( 2p)     0.00018       1.87028
   263    H   24  py     Ryd( 2p)     0.00013       1.74226
   264    H   24  pz     Ryd( 2p)     0.00024       2.04653

   265    H   25  S      Val( 1S)     0.37566      -0.02721
   266    H   25  S      Ryd( 2S)     0.00073       0.21733
   267    H   25  px     Ryd( 2p)     0.00006       1.73284
   268    H   25  py     Ryd( 2p)     0.00008       1.69147
   269    H   25  pz     Ryd( 2p)     0.00039       2.23473

   270    H   26  S      Val( 1S)     0.37721      -0.02799
   271    H   26  S      Ryd( 2S)     0.00073       0.21739
   272    H   26  px     Ryd( 2p)     0.00026       1.93633
   273    H   26  py     Ryd( 2p)     0.00021       1.83591
   274    H   26  pz     Ryd( 2p)     0.00007       1.88140

   275    H   27  S      Val( 1S)     0.37681      -0.03029
   276    H   27  S      Ryd( 2S)     0.00074       0.21532
   277    H   27  px     Ryd( 2p)     0.00019       1.86076
   278    H   27  py     Ryd( 2p)     0.00012       1.73514
   279    H   27  pz     Ryd( 2p)     0.00023       2.05396

   280    H   28  S      Val( 1S)     0.38069      -0.04612
   281    H   28  S      Ryd( 2S)     0.00077       0.22121
   282    H   28  px     Ryd( 2p)     0.00006       1.74195
   283    H   28  py     Ryd( 2p)     0.00009       1.69658
   284    H   28  pz     Ryd( 2p)     0.00039       2.22306


 Summary of Natural Population Analysis:                  
                                                          
                                       Natural Population 
                Natural  -----------------------------------------------
    Atom  No    Charge         Core      Valence    Rydberg      Total
 -----------------------------------------------------------------------
      C    1    0.19821      0.99939     1.78991    0.01250     2.80179
      C    2   -0.06526      0.99945     2.05790    0.00790     3.06526
      C    3   -0.08749      0.99949     2.08053    0.00746     3.08749
      C    4    0.09934      0.99949     1.89390    0.00727     2.90066
      C    5   -0.15890      0.99946     2.15207    0.00737     3.15890
      C    6    0.18408      0.99940     1.80631    0.01020     2.81592
      N    7   -0.31179      0.99951     2.80764    0.00463     3.81179
      C    8    0.37536      0.99953     1.60716    0.01795     2.62464
      C    9   -0.25067      0.99950     2.24260    0.00856     3.25067
      C   10    0.01191      0.99942     1.97960    0.00907     2.98809
      C   11   -0.06731      0.99943     2.06013    0.00775     3.06731
      C   12   -0.11200      0.99947     2.10484    0.00769     3.11200
      C   13   -0.04970      0.99947     2.04279    0.00744     3.04970
      C   14   -0.06655      0.99947     2.05938    0.00769     3.06655
      C   15   -0.11979      0.99943     2.11270    0.00766     3.11979
      N   16   -0.21693      0.99962     2.71004    0.00727     3.71693
      H   17    0.13224      0.00000     0.36637    0.00139     0.36776
      H   18    0.12833      0.00000     0.37047    0.00120     0.37167
      H   19    0.12281      0.00000     0.37595    0.00124     0.37719
      H   20    0.12987      0.00000     0.36894    0.00120     0.37013
      H   21    0.22564      0.00000     0.27235    0.00202     0.27436
      H   22    0.14626      0.00000     0.35234    0.00140     0.35374
      H   23    0.15083      0.00000     0.34757    0.00160     0.34917
      H   24    0.11698      0.00000     0.38164    0.00138     0.38302
      H   25    0.12307      0.00000     0.37566    0.00127     0.37693
      H   26    0.12153      0.00000     0.37721    0.00126     0.37847
      H   27    0.12192      0.00000     0.37681    0.00128     0.37808
      H   28    0.11800      0.00000     0.38069    0.00131     0.38200
 =======================================================================
   * Total *    1.00000     15.99153    37.85349    0.15497    54.00000

                                 Natural Population      
 --------------------------------------------------------
   Core                      15.99153 ( 99.9471% of  16)
   Valence                   37.85349 ( 99.6145% of  38)
   Natural Minimal Basis     53.84503 ( 99.7130% of  54)
   Natural Rydberg Basis      0.15497 (  0.2870% of  54)
 --------------------------------------------------------

    Atom  No          Natural Electron Configuration
 ----------------------------------------------------------------------------
      C    1      [core]2S( 0.42)2p( 1.37)3p( 0.01)
      C    2      [core]2S( 0.48)2p( 1.58)3p( 0.01)
      C    3      [core]2S( 0.48)2p( 1.60)3p( 0.01)
      C    4      [core]2S( 0.48)2p( 1.41)3p( 0.01)
      C    5      [core]2S( 0.48)2p( 1.68)3p( 0.01)
      C    6      [core]2S( 0.41)2p( 1.40)3p( 0.01)
      N    7      [core]2S( 0.62)2p( 2.19)
      C    8      [core]2S( 0.39)2p( 1.21)3p( 0.01)
      C    9      [core]2S( 0.51)2p( 1.74)3p( 0.01)
      C   10      [core]2S( 0.43)2p( 1.55)3p( 0.01)
      C   11      [core]2S( 0.47)2p( 1.59)3p( 0.01)
      C   12      [core]2S( 0.48)2p( 1.63)3p( 0.01)
      C   13      [core]2S( 0.48)2p( 1.56)3p( 0.01)
      C   14      [core]2S( 0.48)2p( 1.58)3p( 0.01)
      C   15      [core]2S( 0.47)2p( 1.64)3p( 0.01)
      N   16      [core]2S( 0.69)2p( 2.02)
      H   17            1S( 0.37)
      H   18            1S( 0.37)
      H   19            1S( 0.38)
      H   20            1S( 0.37)
      H   21            1S( 0.27)
      H   22            1S( 0.35)
      H   23            1S( 0.35)
      H   24            1S( 0.38)
      H   25            1S( 0.38)
      H   26            1S( 0.38)
      H   27            1S( 0.38)
      H   28            1S( 0.38)


 NATURAL BOND ORBITAL ANALYSIS, beta spin orbitals:

                       Occupancies       Lewis Structure    Low   High
           Occ.    -------------------  -----------------   occ   occ
  Cycle   Thresh.   Lewis   Non-Lewis     CR  BD  3C  LP    (L)   (NL)   Dev
 =============================================================================
   1(1)    0.90    50.52633   3.47367     16  31   0   7     6      0    0.03
   2(2)    0.90    50.52173   3.47827     16  31   0   7     6      0    0.03
   3(3)    0.90    50.52173   3.47827     16  31   0   7     6      0    0.03
   4(4)    0.90    50.52173   3.47827     16  31   0   7     6      0    0.03
   5(5)    0.90    50.52173   3.47827     16  31   0   7     6      0    0.03
   6(6)    0.90    50.52173   3.47827     16  31   0   7     6      0    0.03
   7(7)    0.90    50.52173   3.47827     16  31   0   7     6      0    0.03
   8(8)    0.90    50.52173   3.47827     16  31   0   7     6      0    0.03
   9(9)    0.90    50.52173   3.47827     16  31   0   7     6      0    0.03
  10(1)    0.80    51.96168   2.03832     16  35   0   3     1      0    0.03
  11(2)    0.80    51.96168   2.03832     16  35   0   3     1      0    0.03
  12(1)    0.70    51.88918   2.11082     16  35   0   3     0      0    0.19
  13(2)    0.70    51.88918   2.11082     16  35   0   3     0      0    0.19
  14(1)    0.60    47.02624   6.97376     16  22   0  16     0      0    0.33

    The hybrids on atom 16 are linearly dependent.  An eigenvalue (  0.000006)
    of the hybrid overlap matrix is too small (<0.00010).

    PRJTHR will be raised from  0.200 to 0.250 and the NBO search repeated.

  15(2)    0.60    46.88499   7.11501     16  22   0  16     0      0    0.36
  16(3)    0.60    47.02624   6.97376     16  22   0  16     0      0    0.33

    The hybrids on atom  2 are linearly dependent.  An eigenvalue (  0.000081)
    of the hybrid overlap matrix is too small (<0.00010).

    PRJTHR will be raised from  0.250 to 0.300 and the NBO search repeated.


    The hybrids on atom  2 are linearly dependent.  An eigenvalue (  0.000081)
    of the hybrid overlap matrix is too small (<0.00010).

    PRJTHR will be raised from  0.300 to 0.350 and the NBO search repeated.


    The hybrids on atom 10 are linearly dependent.  An eigenvalue (  0.000042)
    of the hybrid overlap matrix is too small (<0.00010).

    PRJTHR will be raised from  0.350 to 0.400 and the NBO search repeated.

  17(1)    0.50    40.94913  13.05087     16  11   0  27     0      9    0.36

    The hybrids on atom 12 are linearly dependent.  An eigenvalue (  0.000061)
    of the hybrid overlap matrix is too small (<0.00010).

    PRJTHR will be raised from  0.400 to 0.450 and the NBO search repeated.


    The hybrids on atom 12 are linearly dependent.  An eigenvalue (  0.000061)
    of the hybrid overlap matrix is too small (<0.00010).

    PRJTHR will be raised from  0.450 to 0.500 and the NBO search repeated.

  18(2)    0.50    40.76137  13.23863     16  11   0  27     0      9    0.36
  19(3)    0.50    40.47975  13.52025     16  10   0  28     0      8    0.36
  20(4)    0.50    40.76137  13.23863     16  11   0  27     0      9    0.36
  21(5)    0.50    40.71489  13.28511     16  10   0  28     0      9    0.36
  22(6)    0.50    40.76137  13.23863     16  11   0  27     0      9    0.36
  23(7)    0.50    40.71489  13.28511     16  10   0  28     0      9    0.36
  24(8)    0.50    40.76137  13.23863     16  11   0  27     0      9    0.36
  25(9)    0.50    40.71489  13.28511     16  10   0  28     0      9    0.36
  26(1)    0.80    51.96168   2.03832     16  35   0   3     1      0    0.03
 -----------------------------------------------------------------------------

 Structure accepted: RESONANCE keyword permits strongly delocalized structure

 --------------------------------------------------------
   Core                     15.99155 ( 99.947% of  16)
   Valence Lewis            35.97013 ( 94.658% of  38)
  ==================       ============================
   Total Lewis              51.96168 ( 96.225% of  54)
  -----------------------------------------------------
   Valence non-Lewis         1.93005 (  3.574% of  54)
   Rydberg non-Lewis         0.10827 (  0.200% of  54)
  ==================       ============================
   Total non-Lewis           2.03832 (  3.775% of  54)
 --------------------------------------------------------


       (Occupancy)   Bond orbital/ Coefficients/ Hybrids
 ---------------------------------------------------------------------------------
     1. (0.98802) BD ( 1) C   1 - C   2  
                ( 51.38%)   0.7168* C   1 s( 38.19%)p 1.62( 61.77%)d 0.00(  0.04%)
                                           -0.0002  0.6179  0.0098 -0.7363  0.0192
                                           -0.1303 -0.0382  0.2382  0.0053  0.0010
                                           -0.0095 -0.0016  0.0154 -0.0095
                ( 48.62%)   0.6973* C   2 s( 34.11%)p 1.93( 65.83%)d 0.00(  0.06%)
                                            0.0001  0.5839  0.0126  0.7774  0.0122
                                            0.0331 -0.0328 -0.2271  0.0056  0.0043
                                           -0.0126 -0.0026  0.0176 -0.0107
     2. (0.98281) BD ( 1) C   1 - C   6  
                ( 48.92%)   0.6994* C   1 s( 32.28%)p 2.10( 67.66%)d 0.00(  0.07%)
                                            0.0001  0.5681 -0.0092  0.2567 -0.0098
                                            0.7295 -0.0001 -0.2800  0.0024  0.0123
                                           -0.0066 -0.0137 -0.0131 -0.0106
                ( 51.08%)   0.7147* C   6 s( 32.50%)p 2.08( 67.44%)d 0.00(  0.06%)
                                           -0.0002  0.5700 -0.0095 -0.3163  0.0017
                                           -0.7019  0.0118  0.2855 -0.0039  0.0079
                                           -0.0047 -0.0130 -0.0149 -0.0109
     3. (0.98782) BD ( 1) C   1 - N  16  
                ( 41.14%)   0.6414* C   1 s( 29.20%)p 2.42( 70.68%)d 0.00(  0.12%)
                                            0.0001 -0.5403 -0.0061 -0.5722  0.0263
                                            0.6127  0.0471 -0.0250 -0.0206  0.0287
                                            0.0023  0.0005 -0.0035  0.0192
                ( 58.86%)   0.7672* N  16 s( 32.44%)p 2.08( 67.47%)d 0.00(  0.09%)
                                           -0.0003 -0.5695 -0.0055  0.6788 -0.0194
                                           -0.4587 -0.0173 -0.0532  0.0106  0.0240
                                           -0.0027  0.0030  0.0091  0.0137
     4. (0.82873) BD ( 2) C   1 - N  16  
                ( 36.11%)   0.6009* C   1 s(  0.00%)p 1.00( 99.87%)d 0.00(  0.13%)
                                           -0.0001 -0.0023 -0.0005  0.2508 -0.0001
                                            0.2701 -0.0007  0.9289 -0.0020  0.0040
                                            0.0282 -0.0170  0.0131 -0.0054
                ( 63.89%)   0.7993* N  16 s(  0.01%)p 1.00( 99.81%)d 0.00(  0.19%)
                                           -0.0000 -0.0080  0.0004  0.2524 -0.0024
                                            0.2761 -0.0022  0.9263 -0.0080  0.0107
                                           -0.0022  0.0351 -0.0110 -0.0196
     5. (0.98846) BD ( 1) C   2 - C   3  
                ( 50.35%)   0.7096* C   2 s( 35.89%)p 1.78( 64.06%)d 0.00(  0.04%)
                                           -0.0000  0.5990  0.0105 -0.4891 -0.0359
                                            0.6308 -0.0169 -0.0412  0.0146 -0.0147
                                            0.0011 -0.0041 -0.0092 -0.0111
                ( 49.65%)   0.7046* C   3 s( 35.83%)p 1.79( 64.13%)d 0.00(  0.05%)
                                            0.0001  0.5985  0.0053  0.4604 -0.0258
                                           -0.6519 -0.0280  0.0522  0.0149 -0.0178
                                           -0.0000 -0.0014 -0.0022 -0.0115
     6. (0.86195) BD ( 2) C   2 - C   3  
                ( 48.74%)   0.6981* C   2 s(  0.00%)p 1.00( 99.93%)d 0.00(  0.07%)
                                           -0.0000  0.0021 -0.0003  0.2590 -0.0032
                                            0.2596 -0.0033  0.9299 -0.0113  0.0061
                                           -0.0041  0.0227 -0.0074 -0.0106
                ( 51.26%)   0.7160* C   3 s(  0.00%)p 1.00( 99.94%)d 0.00(  0.06%)
                                            0.0000  0.0008 -0.0002  0.2579 -0.0039
                                            0.2574 -0.0039  0.9308 -0.0140  0.0031
                                            0.0199 -0.0103  0.0084 -0.0054
     7. (0.98851) BD ( 1) C   2 - H  17  
                ( 63.33%)   0.7958* C   2 s( 29.91%)p 2.34( 70.06%)d 0.00(  0.03%)
                                            0.0003 -0.5466  0.0164  0.2957  0.0020
                                            0.7294 -0.0091 -0.2847  0.0021 -0.0067
                                            0.0035  0.0087  0.0094  0.0068
                ( 36.67%)   0.6056* H  17 s( 99.90%)p 0.00(  0.10%)
                                           -0.9995  0.0022 -0.0112 -0.0282  0.0108
     8. (0.98994) BD ( 1) C   3 - C   4  
                ( 50.03%)   0.7073* C   3 s( 34.80%)p 1.87( 65.14%)d 0.00(  0.05%)
                                            0.0000  0.5899  0.0102  0.2689 -0.0310
                                            0.7098  0.0274 -0.2713  0.0009  0.0130
                                           -0.0064 -0.0121 -0.0103 -0.0089
                ( 49.97%)   0.7069* C   4 s( 35.45%)p 1.82( 64.49%)d 0.00(  0.06%)
                                            0.0001  0.5954  0.0091 -0.2908 -0.0384
                                           -0.6961  0.0076  0.2722  0.0085  0.0087
                                           -0.0051 -0.0126 -0.0135 -0.0107
     9. (0.98921) BD ( 1) C   3 - H  18  
                ( 62.91%)   0.7932* C   3 s( 29.27%)p 2.42( 70.71%)d 0.00(  0.03%)
                                            0.0003 -0.5408  0.0124  0.8049 -0.0087
                                            0.0532  0.0018 -0.2373  0.0020 -0.0007
                                            0.0078  0.0010 -0.0123  0.0074
                ( 37.09%)   0.6090* H  18 s( 99.90%)p 0.00(  0.10%)
                                           -0.9995  0.0021 -0.0304 -0.0027  0.0090
    10. (0.98758) BD ( 1) C   4 - C   5  
                ( 48.95%)   0.6996* C   4 s( 35.50%)p 1.82( 64.45%)d 0.00(  0.05%)
                                            0.0001  0.5957  0.0102  0.7588  0.0015
                                            0.0992  0.0386 -0.2391 -0.0111  0.0009
                                           -0.0114 -0.0020  0.0169 -0.0113
                ( 51.05%)   0.7145* C   5 s( 35.76%)p 1.79( 64.19%)d 0.00(  0.04%)
                                           -0.0001  0.5979  0.0112 -0.7649 -0.0144
                                           -0.0581  0.0374  0.2275 -0.0063  0.0069
                                           -0.0110 -0.0032  0.0141 -0.0085
    11. (0.98926) BD ( 1) C   4 - H  19  
                ( 62.34%)   0.7896* C   4 s( 28.93%)p 2.46( 71.03%)d 0.00(  0.03%)
                                           -0.0003  0.5378 -0.0107 -0.5204  0.0063
                                            0.6618 -0.0083 -0.0386  0.0005 -0.0142
                                           -0.0004 -0.0024 -0.0035 -0.0107
                ( 37.66%)   0.6136* H  19 s( 99.89%)p 0.00(  0.11%)
                                            0.9995 -0.0007  0.0201 -0.0255  0.0016
    12. (0.98757) BD ( 1) C   5 - C   6  
                ( 48.39%)   0.6956* C   5 s( 34.09%)p 1.93( 65.86%)d 0.00(  0.05%)
                                            0.0001  0.5838  0.0106  0.5132  0.0292
                                           -0.6269  0.0132  0.0305 -0.0119 -0.0181
                                            0.0007 -0.0028 -0.0065 -0.0124
                ( 51.61%)   0.7184* C   6 s( 39.98%)p 1.50( 59.98%)d 0.00(  0.03%)
                                           -0.0001  0.6323  0.0079 -0.3947  0.0352
                                            0.6611  0.0062 -0.0750 -0.0115 -0.0137
                                           -0.0002 -0.0031 -0.0051 -0.0109
    13. (0.81788) BD ( 2) C   5 - C   6  
                ( 59.79%)   0.7733* C   5 s(  0.00%)p 1.00( 99.95%)d 0.00(  0.05%)
                                            0.0000  0.0011 -0.0005  0.2581 -0.0025
                                            0.2576 -0.0021  0.9308 -0.0086 -0.0061
                                           -0.0002 -0.0187  0.0052  0.0107
                ( 40.21%)   0.6341* C   6 s(  0.00%)p 1.00( 99.95%)d 0.00(  0.05%)
                                           -0.0000 -0.0013 -0.0009  0.2581 -0.0005
                                            0.2609 -0.0001  0.9300  0.0001 -0.0001
                                           -0.0145  0.0134 -0.0077  0.0007
    14. (0.98924) BD ( 1) C   5 - H  20  
                ( 63.12%)   0.7945* C   5 s( 30.07%)p 2.32( 69.91%)d 0.00(  0.03%)
                                           -0.0003  0.5481 -0.0178  0.2885 -0.0101
                                            0.7318 -0.0020 -0.2832  0.0032  0.0083
                                           -0.0041 -0.0084 -0.0079 -0.0063
                ( 36.88%)   0.6073* H  20 s( 99.90%)p 0.00(  0.10%)
                                            0.9995 -0.0024 -0.0098 -0.0282  0.0106
    15. (0.99109) BD ( 1) C   6 - N   7  
                ( 37.74%)   0.6143* C   6 s( 27.22%)p 2.67( 72.64%)d 0.01(  0.14%)
                                           -0.0002  0.5214  0.0179  0.8218  0.0225
                                           -0.0351  0.0395 -0.2175 -0.0185 -0.0096
                                           -0.0147  0.0004  0.0274 -0.0181
                ( 62.26%)   0.7890* N   7 s( 34.92%)p 1.86( 65.04%)d 0.00(  0.04%)
                                            0.0001  0.5909  0.0037 -0.7546 -0.0062
                                            0.2473 -0.0269  0.1380  0.0084 -0.0038
                                           -0.0089 -0.0003  0.0136 -0.0100
    16. (0.99257) BD ( 1) N   7 - C   8  
                ( 63.85%)   0.7991* N   7 s( 35.12%)p 1.85( 64.84%)d 0.00(  0.04%)
                                           -0.0000 -0.5926  0.0040 -0.2446  0.0210
                                            0.7527  0.0076 -0.1466 -0.0077  0.0035
                                            0.0001  0.0095  0.0137  0.0097
                ( 36.15%)   0.6012* C   8 s( 28.90%)p 2.45( 70.93%)d 0.01(  0.17%)
                                            0.0000 -0.5376 -0.0036  0.1336 -0.0297
                                           -0.8098 -0.0360  0.1815  0.0226  0.0123
                                           -0.0016  0.0155  0.0306  0.0183
    17. (0.99403) BD ( 1) N   7 - H  21  
                ( 73.21%)   0.8556* N   7 s( 29.69%)p 2.37( 70.29%)d 0.00(  0.02%)
                                            0.0002  0.5449  0.0038  0.5672 -0.0043
                                            0.5655 -0.0063 -0.2476  0.0039  0.0108
                                           -0.0053 -0.0050  0.0001 -0.0061
                ( 26.79%)   0.5176* H  21 s( 99.75%)p 0.00(  0.25%)
                                            0.9987 -0.0053 -0.0345 -0.0329  0.0150
    18. (0.98379) BD ( 1) C   8 - C   9  
                ( 50.76%)   0.7125* C   8 s( 37.62%)p 1.66( 62.35%)d 0.00(  0.03%)
                                           -0.0002  0.6133 -0.0085  0.7017 -0.0506
                                           -0.3234 -0.0071 -0.1544  0.0060 -0.0097
                                           -0.0049  0.0012  0.0116 -0.0097
                ( 49.24%)   0.7017* C   9 s( 26.77%)p 2.73( 73.18%)d 0.00(  0.06%)
                                            0.0003  0.5171  0.0155 -0.7721 -0.0265
                                            0.3473 -0.0039  0.1192 -0.0103 -0.0162
                                           -0.0053  0.0028  0.0117 -0.0110
    19. (0.99143) BD ( 1) C   8 - N  16  
                ( 40.27%)   0.6346* C   8 s( 33.34%)p 2.00( 66.52%)d 0.00(  0.14%)
                                           -0.0001  0.5772  0.0158 -0.6301  0.0050
                                           -0.4162 -0.0555  0.3026  0.0173  0.0225
                                           -0.0197 -0.0108  0.0143 -0.0128
                ( 59.73%)   0.7729* N  16 s( 37.46%)p 1.67( 62.45%)d 0.00(  0.09%)
                                            0.0000  0.6119  0.0133  0.6856 -0.0215
                                            0.2870  0.0148 -0.2671  0.0024  0.0229
                                           -0.0126 -0.0118  0.0018 -0.0082
    20. (0.98002) BD ( 1) C   9 - C  10  
                ( 50.76%)   0.7124* C   9 s( 29.17%)p 2.43( 70.79%)d 0.00(  0.04%)
                                            0.0003  0.5401 -0.0004  0.6272  0.0134
                                            0.5181 -0.0206  0.2133 -0.0002  0.0154
                                            0.0048  0.0077 -0.0013 -0.0084
                ( 49.24%)   0.7017* C  10 s( 30.58%)p 2.27( 69.38%)d 0.00(  0.04%)
                                            0.0002  0.5529 -0.0109 -0.6188  0.0303
                                           -0.5117 -0.0006 -0.2192 -0.0008  0.0171
                                            0.0074  0.0049  0.0052 -0.0062
    21. (0.96688) BD ( 1) C   9 - H  22  
                ( 63.91%)   0.7994* C   9 s( 21.63%)p 3.62( 78.33%)d 0.00(  0.04%)
                                            0.0003 -0.4651  0.0063 -0.0769 -0.0009
                                            0.2281  0.0205  0.8513 -0.0154 -0.0006
                                           -0.0023 -0.0040  0.0004 -0.0182
                ( 36.09%)   0.6007* H  22 s( 99.91%)p 0.00(  0.09%)
                                           -0.9995  0.0036  0.0051 -0.0118 -0.0280
    22. (0.97173) BD ( 1) C   9 - H  23  
                ( 64.56%)   0.8035* C   9 s( 22.39%)p 3.46( 77.58%)d 0.00(  0.03%)
                                            0.0002 -0.4732  0.0042 -0.0521 -0.0071
                                            0.7470  0.0026 -0.4630  0.0226 -0.0008
                                            0.0026  0.0143  0.0105 -0.0013
                ( 35.44%)   0.5953* H  23 s( 99.90%)p 0.00(  0.10%)
                                           -0.9995  0.0037  0.0026 -0.0276  0.0146
    23. (0.98491) BD ( 1) C  10 - C  11  
                ( 51.14%)   0.7151* C  10 s( 34.35%)p 1.91( 65.60%)d 0.00(  0.04%)
                                           -0.0001  0.5861  0.0050  0.0923 -0.0047
                                            0.1860 -0.0108  0.7826  0.0173  0.0032
                                            0.0027  0.0095 -0.0005  0.0181
                ( 48.86%)   0.6990* C  11 s( 35.38%)p 1.82( 64.57%)d 0.00(  0.05%)
                                            0.0001  0.5948  0.0047 -0.1425 -0.0148
                                           -0.1930 -0.0164 -0.7666  0.0048  0.0036
                                            0.0053  0.0071  0.0006  0.0202
    24. (0.98578) BD ( 1) C  10 - C  15  
                ( 51.12%)   0.7150* C  10 s( 34.92%)p 1.86( 65.04%)d 0.00(  0.04%)
                                           -0.0001  0.5909  0.0071  0.4559  0.0003
                                            0.3334 -0.0068 -0.5752 -0.0224  0.0099
                                           -0.0129 -0.0101  0.0020  0.0052
                ( 48.88%)   0.6991* C  15 s( 35.69%)p 1.80( 64.26%)d 0.00(  0.05%)
                                            0.0001  0.5974  0.0048 -0.4903 -0.0117
                                           -0.3356 -0.0167  0.5375 -0.0152  0.0100
                                           -0.0150 -0.0095  0.0039  0.0059
    25. (0.80668) BD ( 2) C  10 - C  15  
                ( 47.35%)   0.6881* C  10 s(  0.14%)p99.99( 99.82%)d 0.29(  0.04%)
                                            0.0000 -0.0298 -0.0223 -0.6317  0.0071
                                            0.7692 -0.0026 -0.0859  0.0043  0.0018
                                            0.0053 -0.0075 -0.0176  0.0004
                ( 52.65%)   0.7256* C  15 s(  0.03%)p99.99( 99.93%)d 1.53(  0.04%)
                                           -0.0000 -0.0111 -0.0123 -0.6365  0.0068
                                            0.7655 -0.0007 -0.0902  0.0018 -0.0041
                                           -0.0121  0.0155  0.0030 -0.0029
    26. (0.98819) BD ( 1) C  11 - C  12  
                ( 50.56%)   0.7111* C  11 s( 36.12%)p 1.77( 63.84%)d 0.00(  0.04%)
                                           -0.0000  0.6008  0.0145  0.5795 -0.0047
                                            0.4961  0.0020  0.2340  0.0404  0.0181
                                            0.0048  0.0049  0.0024 -0.0078
                ( 49.44%)   0.7031* C  12 s( 35.49%)p 1.82( 64.46%)d 0.00(  0.05%)
                                            0.0001  0.5957  0.0093 -0.5770 -0.0167
                                           -0.5232 -0.0112 -0.1903  0.0357  0.0173
                                            0.0080  0.0076  0.0018 -0.0064
    27. (0.81579) BD ( 2) C  11 - C  12  
                ( 47.19%)   0.6870* C  11 s(  0.01%)p 1.00( 99.94%)d 0.00(  0.05%)
                                           -0.0002 -0.0025 -0.0083 -0.6275  0.0064
                                            0.7741 -0.0042 -0.0802  0.0028  0.0036
                                            0.0014 -0.0051 -0.0213  0.0003
                ( 52.81%)   0.7267* C  12 s(  0.01%)p 1.00( 99.94%)d 0.00(  0.05%)
                                            0.0000  0.0071 -0.0036 -0.6485  0.0059
                                            0.7556 -0.0063 -0.0888  0.0007 -0.0010
                                            0.0124 -0.0124  0.0132  0.0026
    28. (0.98976) BD ( 1) C  11 - H  24  
                ( 61.85%)   0.7865* C  11 s( 28.40%)p 2.52( 71.57%)d 0.00(  0.03%)
                                           -0.0004  0.5327 -0.0140 -0.4988  0.0130
                                           -0.3416  0.0071  0.5916  0.0060  0.0089
                                           -0.0123 -0.0079  0.0036  0.0040
                ( 38.15%)   0.6176* H  24 s( 99.90%)p 0.00(  0.10%)
                                            0.9995 -0.0018  0.0168  0.0127 -0.0228
    29. (0.98926) BD ( 1) C  12 - C  13  
                ( 50.19%)   0.7084* C  12 s( 35.47%)p 1.82( 64.49%)d 0.00(  0.05%)
                                            0.0000  0.5955  0.0078  0.4814  0.0260
                                            0.3440  0.0241 -0.5414  0.0213  0.0088
                                           -0.0146 -0.0100  0.0029  0.0074
                ( 49.81%)   0.7058* C  13 s( 35.40%)p 1.82( 64.55%)d 0.00(  0.05%)
                                            0.0000  0.5950  0.0083 -0.4595  0.0140
                                           -0.3159  0.0154  0.5770  0.0347  0.0116
                                           -0.0145 -0.0099  0.0038  0.0037
    30. (0.98945) BD ( 1) C  12 - H  25  
                ( 62.42%)   0.7900* C  12 s( 28.95%)p 2.45( 71.02%)d 0.00(  0.03%)
                                           -0.0003  0.5378 -0.0143  0.1149  0.0001
                                            0.1890 -0.0020  0.8132 -0.0097  0.0019
                                            0.0031  0.0064 -0.0002  0.0152
                ( 37.58%)   0.6130* H  25 s( 99.90%)p 0.00(  0.10%)
                                            0.9995 -0.0022 -0.0047 -0.0069 -0.0301
    31. (0.98935) BD ( 1) C  13 - C  14  
                ( 49.84%)   0.7060* C  13 s( 35.40%)p 1.82( 64.55%)d 0.00(  0.05%)
                                            0.0000  0.5949  0.0096 -0.0923  0.0283
                                           -0.1682  0.0211 -0.7791 -0.0203  0.0037
                                            0.0062  0.0093 -0.0002  0.0189
                ( 50.16%)   0.7083* C  14 s( 35.55%)p 1.81( 64.41%)d 0.00(  0.05%)
                                            0.0000  0.5961  0.0090  0.1303  0.0317
                                            0.2011  0.0264  0.7648  0.0006  0.0024
                                            0.0030  0.0073 -0.0002  0.0203
    32. (0.98976) BD ( 1) C  13 - H  26  
                ( 62.28%)   0.7891* C  13 s( 29.10%)p 2.44( 70.87%)d 0.00(  0.03%)
                                           -0.0003  0.5392 -0.0131  0.6058 -0.0065
                                            0.5404 -0.0066  0.2229 -0.0021  0.0146
                                            0.0051  0.0049  0.0017 -0.0057
                ( 37.72%)   0.6142* H  26 s( 99.90%)p 0.00(  0.10%)
                                            0.9995 -0.0018 -0.0230 -0.0199 -0.0085
    33. (0.98818) BD ( 1) C  14 - C  15  
                ( 49.37%)   0.7026* C  14 s( 35.44%)p 1.82( 64.51%)d 0.00(  0.05%)
                                            0.0001  0.5952  0.0088 -0.5794  0.0043
                                           -0.5035 -0.0024 -0.2329 -0.0405  0.0185
                                            0.0051  0.0049  0.0030 -0.0081
                ( 50.63%)   0.7116* C  15 s( 35.77%)p 1.79( 64.18%)d 0.00(  0.04%)
                                           -0.0000  0.5980  0.0128  0.5824  0.0176
                                            0.5153  0.0105  0.1881 -0.0360  0.0169
                                            0.0076  0.0073  0.0013 -0.0063
    34. (0.98962) BD ( 1) C  14 - H  27  
                ( 62.31%)   0.7893* C  14 s( 28.91%)p 2.46( 71.06%)d 0.00(  0.03%)
                                            0.0003 -0.5375  0.0137 -0.4912  0.0046
                                           -0.3435  0.0042  0.5926 -0.0077 -0.0081
                                            0.0117  0.0082 -0.0026 -0.0048
                ( 37.69%)   0.6140* H  27 s( 99.90%)p 0.00(  0.10%)
                                           -0.9995  0.0019  0.0187  0.0126 -0.0219
    35. (0.98988) BD ( 1) C  15 - H  28  
                ( 61.96%)   0.7871* C  15 s( 28.42%)p 2.52( 71.55%)d 0.00(  0.03%)
                                            0.0004 -0.5329  0.0141  0.1182 -0.0128
                                            0.1871 -0.0068  0.8163 -0.0019 -0.0022
                                           -0.0043 -0.0065  0.0000 -0.0155
                ( 38.04%)   0.6168* H  28 s( 99.91%)p 0.00(  0.09%)
                                           -0.9995  0.0022 -0.0021 -0.0074 -0.0298
    36. (0.99939) CR ( 1) C   1           s(100.00%)p 0.00(  0.00%)
                                            1.0000  0.0001  0.0000 -0.0001  0.0000
                                           -0.0001 -0.0000  0.0002  0.0000 -0.0000
                                            0.0000 -0.0000  0.0000 -0.0000
    37. (0.99946) CR ( 1) C   2           s(100.00%)p 0.00(  0.00%)
                                            1.0000  0.0001 -0.0000 -0.0002 -0.0000
                                           -0.0002  0.0000  0.0001 -0.0000  0.0000
                                            0.0000 -0.0000 -0.0000 -0.0000
    38. (0.99949) CR ( 1) C   3           s(100.00%)p 0.00(  0.00%)
                                            1.0000  0.0001 -0.0000 -0.0003  0.0000
                                           -0.0000 -0.0000  0.0001 -0.0000  0.0000
                                           -0.0000  0.0000  0.0000 -0.0000
    39. (0.99949) CR ( 1) C   4           s(100.00%)p 0.00(  0.00%)
                                            1.0000  0.0001 -0.0000 -0.0002  0.0000
                                            0.0002 -0.0000 -0.0000  0.0000 -0.0000
                                            0.0000  0.0000 -0.0000 -0.0000
    40. (0.99946) CR ( 1) C   5           s(100.00%)p 0.00(  0.00%)
                                            1.0000  0.0001 -0.0000 -0.0000 -0.0000
                                            0.0002  0.0000 -0.0001  0.0000  0.0000
                                           -0.0000 -0.0000 -0.0000 -0.0000
    41. (0.99940) CR ( 1) C   6           s(100.00%)
                                            1.0000  0.0002  0.0000  0.0000  0.0000
                                           -0.0000  0.0000  0.0000 -0.0000 -0.0000
                                           -0.0000 -0.0000  0.0000 -0.0000
    42. (0.99951) CR ( 1) N   7           s(100.00%)p 0.00(  0.00%)
                                            1.0000 -0.0002 -0.0000 -0.0001  0.0000
                                           -0.0002  0.0000 -0.0001 -0.0000 -0.0000
                                            0.0000  0.0000 -0.0000  0.0000
    43. (0.99953) CR ( 1) C   8           s(100.00%)
                                            1.0000  0.0002 -0.0000  0.0001 -0.0000
                                           -0.0001 -0.0000 -0.0000  0.0000 -0.0000
                                           -0.0000 -0.0000  0.0000 -0.0000
    44. (0.99950) CR ( 1) C   9           s(100.00%)p 0.00(  0.00%)
                                            1.0000 -0.0001 -0.0000  0.0001  0.0000
                                           -0.0005  0.0000 -0.0003  0.0000  0.0000
                                            0.0000 -0.0000 -0.0000  0.0000
    45. (0.99942) CR ( 1) C  10           s(100.00%)p 0.00(  0.00%)
                                            1.0000  0.0000  0.0000  0.0001 -0.0000
                                            0.0001 -0.0000  0.0001  0.0000 -0.0000
                                           -0.0000 -0.0000 -0.0000  0.0000
    46. (0.99943) CR ( 1) C  11           s(100.00%)p 0.00(  0.00%)
                                            1.0000  0.0001 -0.0000 -0.0003  0.0000
                                            0.0000  0.0000  0.0003  0.0000  0.0000
                                           -0.0000 -0.0000 -0.0000 -0.0000
    47. (0.99948) CR ( 1) C  12           s(100.00%)p 0.00(  0.00%)
                                            1.0000  0.0001 -0.0000  0.0001 -0.0000
                                            0.0000 -0.0000  0.0003 -0.0000 -0.0000
                                            0.0000  0.0000 -0.0000  0.0000
    48. (0.99947) CR ( 1) C  13           s(100.00%)p 0.00(  0.00%)
                                            1.0000  0.0001 -0.0000  0.0002 -0.0000
                                            0.0002 -0.0000  0.0001 -0.0000  0.0000
                                            0.0000  0.0000  0.0000 -0.0000
    49. (0.99947) CR ( 1) C  14           s(100.00%)p 0.00(  0.00%)
                                            1.0000  0.0001 -0.0000  0.0002 -0.0000
                                            0.0001 -0.0000 -0.0002  0.0000  0.0000
                                           -0.0000 -0.0000  0.0000  0.0000
    50. (0.99943) CR ( 1) C  15           s(100.00%)p 0.00(  0.00%)
                                            1.0000  0.0001 -0.0000  0.0000  0.0000
                                           -0.0000  0.0000 -0.0004  0.0000 -0.0000
                                            0.0000  0.0000 -0.0000  0.0000
    51. (0.99962) CR ( 1) N  16           s(100.00%)p 0.00(  0.00%)
                                            1.0000 -0.0003  0.0000  0.0002 -0.0000
                                            0.0001 -0.0000 -0.0001  0.0000  0.0000
                                           -0.0000 -0.0000 -0.0000  0.0000
    52. (0.29158) LP*( 1) C   4           s(  0.00%)p 1.00( 99.93%)d 0.00(  0.07%)
                                           -0.0000  0.0012  0.0003  0.2588 -0.0003
                                            0.2569 -0.0004  0.9308 -0.0009  0.0012
                                            0.0188 -0.0150  0.0095 -0.0022
    53. (0.81416) LP ( 1) N   7           s(  0.13%)p99.99( 99.86%)d 0.13(  0.02%)
                                           -0.0002  0.0355  0.0008 -0.2203 -0.0024
                                           -0.2282 -0.0018 -0.9476 -0.0067  0.0039
                                            0.0052  0.0069 -0.0005 -0.0085
    54. (0.32561) LP*( 1) C   8           s(  0.03%)p99.99( 99.90%)d 1.80(  0.06%)
                                            0.0000  0.0185 -0.0018  0.2988 -0.0024
                                            0.2439  0.0002  0.9221  0.0063 -0.0051
                                           -0.0209  0.0072 -0.0080  0.0067
    55. (0.43202) LP*( 1) C  13           s(  0.00%)p 1.00( 99.95%)d 0.00(  0.04%)
                                            0.0000  0.0036  0.0040  0.6420 -0.0082
                                           -0.7608  0.0092  0.0910 -0.0012  0.0034
                                           -0.0041  0.0020 -0.0200 -0.0005
    56. (0.45023) LP ( 1) C  14           s(  0.01%)p 1.00( 99.95%)d 0.00(  0.04%)
                                            0.0000  0.0058  0.0046  0.6362 -0.0086
                                           -0.7660  0.0082  0.0885 -0.0010  0.0046
                                            0.0067 -0.0105 -0.0149  0.0020
    57. (0.96057) LP ( 1) N  16           s( 30.10%)p 2.32( 69.82%)d 0.00(  0.08%)
                                            0.0002  0.5485 -0.0113 -0.0565  0.0015
                                           -0.7930 -0.0190  0.2565  0.0052 -0.0044
                                            0.0008  0.0142  0.0233  0.0092
    58. (0.00375) RY*( 1) C   1           s( 17.15%)p 3.95( 67.70%)d 0.88( 15.14%)
                                           -0.0000 -0.0303  0.4131  0.0264  0.5336
                                            0.0243 -0.6244 -0.0150  0.0311  0.1254
                                           -0.1285  0.0449  0.3422 -0.0083
    59. (0.00292) RY*( 2) C   1           s( 19.08%)p 4.01( 76.45%)d 0.23(  4.46%)
                                            0.0000  0.0387  0.4351  0.0184  0.4012
                                           -0.0207  0.7136  0.0005 -0.3058 -0.0658
                                           -0.0452  0.0275  0.1847 -0.0584
    60. (0.00111) RY*( 3) C   1           s( 47.84%)p 0.93( 44.55%)d 0.16(  7.60%)
                                           -0.0000 -0.0166  0.6915 -0.0192 -0.6341
                                            0.0248 -0.0396 -0.0014  0.2023 -0.2201
                                           -0.0048  0.0664  0.1298 -0.0795
    61. (0.00078) RY*( 4) C   1           s(  0.00%)p 1.00(  5.19%)d18.25( 94.80%)
                                           -0.0000  0.0003  0.0057  0.0092  0.0689
                                            0.0093  0.0659  0.0330  0.2039 -0.1158
                                           -0.7866  0.4233 -0.3165  0.1911
    62. (0.00031) RY*( 5) C   1           s(  0.00%)p 1.00( 43.74%)d 1.29( 56.26%)
                                            0.0000  0.0003  0.0003 -0.0005  0.1774
                                           -0.0013  0.1721 -0.0020  0.6134  0.2674
                                            0.3112  0.4461 -0.0687 -0.4365
    63. (0.00023) RY*( 6) C   1           s( 14.57%)p 0.05(  0.77%)d 5.81( 84.66%)
                                            0.0000  0.0022  0.3817  0.0009  0.0801
                                           -0.0198 -0.0245  0.0060  0.0161  0.4244
                                            0.0456 -0.3838 -0.7167  0.0589
    64. (0.00011) RY*( 7) C   1           s(  0.27%)p50.45( 13.52%)d99.99( 86.21%)
                                           -0.0000 -0.0088  0.0510 -0.0085  0.3151
                                            0.0203 -0.1055 -0.0046  0.1558 -0.8107
                                            0.2706 -0.0813 -0.3526 -0.0259
    65. (0.00011) RY*( 8) C   1           s(  0.29%)p99.99( 48.04%)d99.99( 51.67%)
                                           -0.0000 -0.0024  0.0535 -0.0007 -0.0949
                                            0.0061 -0.2228  0.0050 -0.6494 -0.0009
                                            0.1232  0.5320 -0.2964 -0.3614
    66. (0.00001) RY*( 9) C   1           s(  1.12%)p 0.05(  0.05%)d87.89( 98.82%)
    67. (0.00273) RY*( 1) C   2           s(  0.23%)p99.99( 93.98%)d25.61(  5.79%)
                                           -0.0000  0.0264  0.0396  0.0166  0.1045
                                            0.0244  0.9192 -0.0113 -0.2879  0.1557
                                           -0.0105 -0.0946 -0.1569 -0.0013
    68. (0.00142) RY*( 2) C   2           s(  0.41%)p99.99( 97.63%)d 4.84(  1.96%)
                                            0.0000  0.0116  0.0626 -0.0276  0.9481
                                            0.0167 -0.1869  0.0032 -0.2035 -0.0575
                                            0.0389 -0.0255 -0.1169 -0.0222
    69. (0.00052) RY*( 3) C   2           s(  0.07%)p99.99( 82.52%)d99.99( 17.42%)
                                            0.0000 -0.0004  0.0255 -0.0044 -0.2299
                                           -0.0042 -0.2387 -0.0128 -0.8456 -0.0817
                                           -0.3496  0.1167 -0.1228  0.1288
    70. (0.00046) RY*( 4) C   2           s( 97.94%)p 0.00(  0.43%)d 0.02(  1.63%)
                                            0.0000 -0.0061  0.9896 -0.0098 -0.0455
                                           -0.0211  0.0066  0.0093  0.0396 -0.0595
                                           -0.0201  0.0330  0.1018 -0.0298
    71. (0.00008) RY*( 5) C   2           s(  0.17%)p72.87( 12.11%)d99.99( 87.72%)
    72. (0.00007) RY*( 6) C   2           s(  0.85%)p 6.01(  5.12%)d99.99( 94.03%)
    73. (0.00001) RY*( 7) C   2           s(  0.05%)p66.39(  3.28%)d99.99( 96.67%)
    74. (0.00002) RY*( 8) C   2           s(  0.34%)p 9.68(  3.33%)d99.99( 96.32%)
    75. (0.00001) RY*( 9) C   2           s(  0.04%)p45.38(  1.72%)d99.99( 98.24%)
    76. (0.00263) RY*( 1) C   3           s(  0.31%)p99.99( 92.86%)d22.02(  6.83%)
                                           -0.0000  0.0285  0.0478  0.0310  0.9187
                                            0.0002  0.0795 -0.0086 -0.2778  0.0392
                                           -0.0914  0.0425  0.2368 -0.0229
    77. (0.00127) RY*( 2) C   3           s(  0.95%)p99.99( 97.81%)d 1.31(  1.24%)
                                           -0.0000 -0.0013  0.0972 -0.0004 -0.1493
                                           -0.0368  0.9510  0.0103 -0.2233 -0.1045
                                            0.0254  0.0250  0.0002 -0.0153
    78. (0.00041) RY*( 3) C   3           s( 90.93%)p 0.01(  1.18%)d 0.09(  7.89%)
                                            0.0000 -0.0043  0.9536 -0.0182  0.0390
                                           -0.0004 -0.0902  0.0059  0.0418 -0.0724
                                            0.0329 -0.0767 -0.2337 -0.1099
    79. (0.00037) RY*( 4) C   3           s(  0.09%)p99.99( 80.73%)d99.99( 19.18%)
                                           -0.0000 -0.0002  0.0301 -0.0039 -0.2303
                                           -0.0033 -0.2359 -0.0119 -0.8357 -0.1426
                                           -0.1189 -0.3129  0.0433  0.2398
    80. (0.00009) RY*( 5) C   3           s(  0.01%)p 1.00( 12.38%)d 7.08( 87.61%)
    81. (0.00007) RY*( 6) C   3           s(  0.02%)p79.67(  1.32%)d99.99( 98.66%)
    82. (0.00003) RY*( 7) C   3           s(  7.64%)p 0.76(  5.78%)d11.33( 86.58%)
    83. (0.00000) RY*( 8) C   3           s(  0.05%)p99.99(  5.32%)d99.99( 94.64%)
    84. (0.00000) RY*( 9) C   3           s(  0.11%)p24.24(  2.71%)d99.99( 97.18%)
    85. (0.00257) RY*( 1) C   4           s(  0.22%)p99.99( 92.25%)d34.50(  7.53%)
                                           -0.0000  0.0276  0.0377  0.0227  0.5507
                                           -0.0255 -0.7837  0.0006  0.0633 -0.2520
                                            0.0643  0.0338 -0.0559 -0.0583
    86. (0.00123) RY*( 2) C   4           s(  0.76%)p99.99( 97.83%)d 1.84(  1.41%)
                                           -0.0000 -0.0025  0.0873  0.0238 -0.7668
                                            0.0225 -0.5149 -0.0129  0.3521 -0.0010
                                           -0.0322  0.0295  0.1102 -0.0037
    87. (0.00043) RY*( 3) C   4           s( 91.04%)p 0.01(  1.15%)d 0.09(  7.81%)
                                            0.0000 -0.0071  0.9541 -0.0164  0.0907
                                            0.0115  0.0241  0.0014 -0.0482  0.1894
                                           -0.1445 -0.0682  0.1195 -0.0491
    88. (0.00036) RY*( 4) C   4           s(  0.01%)p99.99(  9.43%)d99.99( 90.56%)
                                            0.0000 -0.0001  0.0116 -0.0016 -0.0772
                                           -0.0012 -0.0779 -0.0047 -0.2868  0.3237
                                            0.5258  0.4591  0.0211 -0.5596
    89. (0.00016) RY*( 5) C   4           s(  0.03%)p99.99( 84.10%)d99.99( 15.86%)
                                            0.0000 -0.0001  0.0181 -0.0019  0.2377
                                           -0.0014  0.2319 -0.0070  0.8548  0.1100
                                            0.3264 -0.0487  0.0959 -0.1687
    90. (0.00008) RY*( 6) C   4           s(  0.54%)p 2.30(  1.24%)d99.99( 98.22%)
    91. (0.00002) RY*( 7) C   4           s(  7.32%)p 0.88(  6.43%)d11.78( 86.25%)
    92. (0.00000) RY*( 8) C   4           s(  0.19%)p 6.20(  1.18%)d99.99( 98.63%)
    93. (0.00000) RY*( 9) C   4           s(  0.00%)p 1.00(  6.47%)d14.46( 93.53%)
    94. (0.00246) RY*( 1) C   5           s(  0.15%)p99.99( 93.29%)d42.50(  6.56%)
                                            0.0000 -0.0256  0.0298  0.0050  0.5218
                                            0.0297  0.7353 -0.0097 -0.3448 -0.1767
                                            0.0124  0.0990  0.1562 -0.0031
    95. (0.00138) RY*( 2) C   5           s(  1.73%)p55.74( 96.17%)d 1.22(  2.11%)
                                            0.0000  0.0130  0.1307 -0.0272  0.7903
                                            0.0141 -0.5767  0.0040 -0.0594  0.1129
                                           -0.0605 -0.0205  0.0648 -0.0048
    96. (0.00043) RY*( 3) C   5           s(  0.23%)p99.99( 95.95%)d16.62(  3.82%)
                                            0.0000 -0.0004  0.0479 -0.0008 -0.2573
                                           -0.0002 -0.2482 -0.0047 -0.9120  0.0331
                                           -0.0482  0.1647 -0.0595 -0.0640
    97. (0.00042) RY*( 4) C   5           s( 94.81%)p 0.02(  2.00%)d 0.03(  3.19%)
                                           -0.0000 -0.0036  0.9737  0.0099 -0.1151
                                            0.0199  0.0251 -0.0075  0.0748 -0.1636
                                            0.0198  0.0214  0.0390 -0.0522
    98. (0.00010) RY*( 5) C   5           s(  0.00%)p 1.00(  0.51%)d99.99( 99.49%)
                                            0.0000 -0.0001  0.0054 -0.0001  0.0194
                                            0.0007  0.0206  0.0017  0.0654 -0.2020
                                           -0.8256  0.2350 -0.3231  0.3360
    99. (0.00005) RY*( 6) C   5           s(  2.76%)p 1.68(  4.64%)d33.49( 92.59%)
   100. (0.00003) RY*( 7) C   5           s(  0.31%)p 8.18(  2.50%)d99.99( 97.19%)
   101. (0.00000) RY*( 8) C   5           s(  0.03%)p99.99(  2.79%)d99.99( 97.18%)
   102. (0.00000) RY*( 9) C   5           s(  0.06%)p39.31(  2.24%)d99.99( 97.70%)
   103. (0.00308) RY*( 1) C   6           s( 32.10%)p 1.93( 61.83%)d 0.19(  6.07%)
                                            0.0000  0.0286  0.5658  0.0105 -0.3077
                                           -0.0061 -0.6717 -0.0011  0.2688 -0.2267
                                            0.0099  0.0474  0.0309 -0.0777
   104. (0.00159) RY*( 2) C   6           s(  4.16%)p20.18( 84.02%)d 2.84( 11.82%)
                                            0.0000  0.0112  0.2038 -0.0198 -0.7664
                                            0.0188  0.4959  0.0001  0.0783  0.1968
                                           -0.1280  0.0022  0.2508  0.0138
   105. (0.00116) RY*( 3) C   6           s( 41.61%)p 0.62( 25.88%)d 0.78( 32.51%)
                                           -0.0000 -0.0283  0.6444 -0.0112  0.3639
                                           -0.0076  0.3519  0.0179  0.0461  0.1195
                                            0.4503 -0.3081  0.0239 -0.1120
   106. (0.00109) RY*( 4) C   6           s( 20.99%)p 1.05( 22.04%)d 2.71( 56.97%)
                                           -0.0000 -0.0210  0.4577 -0.0146  0.1391
                                           -0.0110  0.1339 -0.0086 -0.4275 -0.0147
                                           -0.5762  0.2871 -0.3699  0.1350
   107. (0.00028) RY*( 5) C   6           s(  0.00%)p 1.00( 32.18%)d 2.11( 67.81%)
                                           -0.0000  0.0010  0.0049  0.0019  0.1459
                                            0.0004  0.1409 -0.0011  0.5298 -0.2590
                                           -0.4068 -0.4527 -0.0292  0.4897
   108. (0.00014) RY*( 6) C   6           s(  0.02%)p99.99( 50.97%)d99.99( 49.01%)
                                           -0.0000 -0.0038  0.0137 -0.0087  0.2346
                                           -0.0059  0.2026 -0.0064  0.6430  0.1007
                                           -0.1159  0.6118 -0.0229 -0.3028
   109. (0.00015) RY*( 7) C   6           s(  0.78%)p14.14( 11.10%)d99.99( 88.11%)
                                            0.0000 -0.0192  0.0865 -0.0333  0.2705
                                           -0.0153 -0.0154  0.0157 -0.1898 -0.1968
                                           -0.2331  0.1141  0.8803 -0.0112
   110. (0.00008) RY*( 8) C   6           s(  0.10%)p99.99( 11.76%)d99.99( 88.15%)
   111. (0.00001) RY*( 9) C   6           s(  0.53%)p 0.37(  0.20%)d99.99( 99.27%)
   112. (0.00105) RY*( 1) N   7           s( 17.44%)p 4.38( 76.35%)d 0.36(  6.21%)
                                            0.0000 -0.0249  0.4168  0.0053 -0.6496
                                            0.0070 -0.2626 -0.0042  0.5221 -0.2098
                                            0.0764  0.0655 -0.0294 -0.0841
   113. (0.00072) RY*( 2) N   7           s(  1.87%)p47.05( 87.82%)d 5.52( 10.31%)
                                            0.0000 -0.0063  0.1365  0.0037 -0.3982
                                            0.0031 -0.3344  0.0021 -0.7796 -0.1520
                                           -0.2292 -0.0233 -0.0842  0.1408
   114. (0.00063) RY*( 3) N   7           s( 10.81%)p 6.62( 71.57%)d 1.63( 17.62%)
                                           -0.0000  0.0100  0.3287 -0.0131 -0.3436
                                            0.0005  0.7634  0.0038 -0.1214  0.3550
                                           -0.1799 -0.0725  0.1119 -0.0034
   115. (0.00029) RY*( 4) N   7           s( 58.10%)p 0.45( 26.20%)d 0.27( 15.70%)
                                           -0.0000  0.0008  0.7622 -0.0000  0.4505
                                           -0.0097 -0.2384  0.0027 -0.0458  0.2884
                                            0.0863 -0.1862 -0.1752  0.0320
   116. (0.00013) RY*( 5) N   7           s(  0.15%)p16.70(  2.53%)d99.99( 97.32%)
                                           -0.0000  0.0016  0.0389 -0.0015  0.1130
                                            0.0004  0.0384  0.0021  0.1050  0.0457
                                           -0.5379  0.6461 -0.5095 -0.0697
   117. (0.00008) RY*( 6) N   7           s(  9.90%)p 2.05( 20.26%)d 7.06( 69.84%)
   118. (0.00004) RY*( 7) N   7           s(  1.82%)p 3.31(  6.02%)d50.70( 92.17%)
   119. (0.00002) RY*( 8) N   7           s(  0.03%)p99.99(  6.14%)d99.99( 93.83%)
   120. (0.00001) RY*( 9) N   7           s(  0.03%)p99.99(  3.08%)d99.99( 96.89%)
   121. (0.00611) RY*( 1) C   8           s( 18.04%)p 3.81( 68.70%)d 0.73( 13.25%)
                                            0.0000 -0.0185  0.4244 -0.0090 -0.5699
                                            0.0665 -0.5268 -0.0170  0.2826 -0.1886
                                           -0.0420  0.1202  0.2813 -0.0406
   122. (0.00358) RY*( 2) C   8           s( 16.87%)p 4.67( 78.73%)d 0.26(  4.41%)
                                           -0.0000  0.0063  0.4106 -0.0323 -0.3558
                                           -0.0303  0.8083  0.0189 -0.0710 -0.1444
                                           -0.0051  0.0465  0.1241 -0.0749
   123. (0.00136) RY*( 3) C   8           s( 13.58%)p 4.98( 67.60%)d 1.39( 18.82%)
                                            0.0000  0.0046  0.3685  0.0327  0.5285
                                            0.0021  0.0954 -0.0057  0.6217  0.2642
                                            0.1758  0.1078  0.1995 -0.1898
   124. (0.00095) RY*( 4) C   8           s(  5.93%)p 0.88(  5.19%)d14.99( 88.88%)
                                            0.0000  0.0008  0.2435  0.0150  0.2201
                                           -0.0022  0.0003 -0.0096  0.0560 -0.1859
                                           -0.3383 -0.6322  0.1977  0.5486
   125. (0.00067) RY*( 5) C   8           s( 10.87%)p 4.30( 46.80%)d 3.89( 42.33%)
                                            0.0000 -0.0006  0.3297  0.0225  0.2119
                                            0.0081 -0.1424 -0.0051 -0.6342  0.3760
                                           -0.2251  0.2578  0.4051 -0.0276
   126. (0.00049) RY*( 6) C   8           s(  7.34%)p 1.39( 10.20%)d11.24( 82.46%)
                                           -0.0000 -0.0063  0.2708  0.0136 -0.0462
                                           -0.0078 -0.1333  0.0214 -0.2853  0.1128
                                            0.6921 -0.5364 -0.0821 -0.1961
   127. (0.00035) RY*( 7) C   8           s( 21.02%)p 0.04(  0.81%)d 3.72( 78.17%)
                                           -0.0000 -0.0086  0.4583  0.0146 -0.0306
                                           -0.0163 -0.0809 -0.0122  0.0034  0.2469
                                           -0.2995  0.0296 -0.7934  0.0269
   128. (0.00015) RY*( 8) C   8           s(  5.92%)p 3.70( 21.90%)d12.20( 72.18%)
                                           -0.0000  0.0059  0.2431  0.0048  0.4082
                                           -0.0333 -0.1013  0.0058 -0.2024 -0.7793
                                            0.1233  0.2675 -0.1470 -0.0781
   129. (0.00001) RY*( 9) C   8           s(  0.55%)p 0.65(  0.36%)d99.99( 99.09%)
   130. (0.00386) RY*( 1) C   9           s(  0.15%)p99.99( 98.13%)d11.82(  1.72%)
                                           -0.0000  0.0039  0.0380  0.0024  0.3520
                                            0.0134  0.4357 -0.0286 -0.8164 -0.0037
                                           -0.0577 -0.0895 -0.0278 -0.0713
   131. (0.00113) RY*( 2) C   9           s(  0.19%)p99.99( 88.96%)d58.34( 10.85%)
                                           -0.0000  0.0229  0.0366 -0.0070  0.3211
                                            0.0043  0.7245  0.0061  0.5114 -0.0606
                                            0.0029  0.1155 -0.2702  0.1360
   132. (0.00063) RY*( 3) C   9           s( 79.08%)p 0.01(  0.99%)d 0.25( 19.93%)
                                            0.0000 -0.0007  0.8893  0.0133  0.0484
                                           -0.0132  0.0465 -0.0030  0.0711 -0.0114
                                            0.2050 -0.0691  0.3874 -0.0478
   133. (0.00034) RY*( 4) C   9           s(  2.66%)p33.53( 89.14%)d 3.09(  8.20%)
                                            0.0000  0.0050  0.1630  0.0284 -0.8518
                                           -0.0020  0.3793 -0.0083 -0.1451  0.0780
                                           -0.0245  0.0052 -0.2738 -0.0194
   134. (0.00016) RY*( 5) C   9           s( 14.37%)p 0.74( 10.59%)d 5.22( 75.04%)
                                            0.0000 -0.0076  0.3790 -0.0139  0.1692
                                            0.0049 -0.2772 -0.0006 -0.0150  0.3736
                                           -0.5509 -0.0003 -0.5335  0.1508
   135. (0.00006) RY*( 6) C   9           s(  0.01%)p99.99(  2.19%)d99.99( 97.80%)
   136. (0.00001) RY*( 7) C   9           s(  0.39%)p 6.73(  2.60%)d99.99( 97.02%)
   137. (0.00001) RY*( 8) C   9           s(  3.18%)p 1.70(  5.41%)d28.70( 91.41%)
   138. (0.00001) RY*( 9) C   9           s(  0.01%)p99.99(  2.12%)d99.99( 97.87%)
   139. (0.00271) RY*( 1) C  10           s(  7.55%)p11.29( 85.27%)d 0.95(  7.17%)
                                            0.0000 -0.0056  0.2748  0.0185  0.7408
                                            0.0163  0.5026  0.0042  0.2254  0.1539
                                            0.1166  0.0954 -0.0229 -0.1576
   140. (0.00196) RY*( 2) C  10           s( 11.78%)p 7.21( 84.90%)d 0.28(  3.32%)
                                           -0.0000  0.0143  0.3429 -0.0165 -0.5823
                                            0.0012  0.4228 -0.0188  0.5749  0.0051
                                           -0.0487 -0.0828  0.1368 -0.0727
   141. (0.00147) RY*( 3) C  10           s(  7.61%)p11.47( 87.30%)d 0.67(  5.09%)
                                           -0.0000  0.0050  0.2758 -0.0198 -0.2137
                                            0.0055  0.5083  0.0150 -0.7539 -0.0737
                                            0.0807  0.1271  0.1372  0.0629
   142. (0.00050) RY*( 4) C  10           s( 68.25%)p 0.32( 21.74%)d 0.15( 10.01%)
                                           -0.0000 -0.0087  0.8261 -0.0237  0.0937
                                            0.0020 -0.4548 -0.0054 -0.0343 -0.0730
                                           -0.2282  0.0612 -0.0675  0.1854
   143. (0.00041) RY*( 5) C  10           s(  2.01%)p 0.23(  0.45%)d48.48( 97.53%)
                                           -0.0000  0.0006  0.1418  0.0039 -0.0312
                                           -0.0114  0.0065  0.0033 -0.0580  0.1177
                                            0.5471 -0.6890 -0.3860  0.1961
   144. (0.00017) RY*( 6) C  10           s(  0.03%)p99.99(  4.26%)d99.99( 95.70%)
                                            0.0000  0.0008  0.0185 -0.0051  0.0274
                                           -0.0023  0.0447  0.0248 -0.1980  0.2358
                                           -0.5980 -0.5330 -0.0468 -0.5075
   145. (0.00011) RY*( 7) C  10           s(  0.32%)p16.02(  5.11%)d99.99( 94.57%)
                                            0.0000 -0.0044  0.0563 -0.0037  0.1355
                                            0.0125 -0.1803  0.0044 -0.0063 -0.0758
                                            0.2440 -0.3255  0.8776 -0.0659
   146. (0.00007) RY*( 8) C  10           s(  2.34%)p 4.49( 10.51%)d37.24( 87.15%)
   147. (0.00001) RY*( 9) C  10           s(  0.11%)p 5.47(  0.61%)d99.99( 99.28%)
   148. (0.00290) RY*( 1) C  11           s(  0.86%)p99.99( 93.21%)d 6.91(  5.93%)
                                            0.0000 -0.0208  0.0903 -0.0195 -0.6733
                                           -0.0118 -0.4844  0.0195  0.4932 -0.0073
                                            0.1817  0.1576 -0.0298 -0.0227
   149. (0.00141) RY*( 2) C  11           s( 11.20%)p 7.72( 86.43%)d 0.21(  2.37%)
                                           -0.0000  0.0193  0.3341  0.0042 -0.3272
                                            0.0124 -0.3245  0.0185 -0.8071  0.0989
                                           -0.0456 -0.0169  0.0014 -0.1075
   150. (0.00056) RY*( 3) C  11           s( 81.31%)p 0.21( 16.75%)d 0.02(  1.94%)
                                            0.0000 -0.0090  0.9017 -0.0212  0.0266
                                           -0.0071  0.3563  0.0012  0.1984 -0.0028
                                            0.0512  0.0211 -0.0245  0.1255
   151. (0.00046) RY*( 4) C  11           s(  3.70%)p16.97( 62.79%)d 9.06( 33.51%)
                                           -0.0000 -0.0042  0.1923  0.0040  0.5379
                                           -0.0079 -0.5718  0.0019  0.1072  0.0140
                                           -0.3053  0.3835 -0.3049 -0.0411
   152. (0.00026) RY*( 5) C  11           s(  1.74%)p15.13( 26.25%)d41.51( 72.02%)
                                            0.0000 -0.0032  0.1317 -0.0074  0.3295
                                            0.0084 -0.3893  0.0015  0.0475 -0.0805
                                            0.3412 -0.2658  0.7234  0.0575
   153. (0.00006) RY*( 6) C  11           s(  0.75%)p 5.24(  3.91%)d99.99( 95.35%)
   154. (0.00003) RY*( 7) C  11           s(  0.27%)p14.94(  4.05%)d99.99( 95.68%)
   155. (0.00000) RY*( 8) C  11           s(  0.16%)p 8.61(  1.36%)d99.99( 98.48%)
   156. (0.00001) RY*( 9) C  11           s(  0.12%)p46.31(  5.35%)d99.99( 94.54%)
   157. (0.00277) RY*( 1) C  12           s(  0.09%)p99.99( 93.15%)d76.33(  6.76%)
                                           -0.0000  0.0283  0.0091 -0.0067 -0.0696
                                           -0.0099 -0.1670 -0.0319 -0.9474 -0.0816
                                            0.0833  0.1046 -0.0175  0.2068
   158. (0.00141) RY*( 2) C  12           s(  0.16%)p99.99( 98.40%)d 8.80(  1.43%)
                                            0.0000  0.0032  0.0402  0.0276 -0.7383
                                            0.0230 -0.6380 -0.0106  0.1746 -0.0372
                                           -0.0717 -0.0493 -0.0027  0.0734
   159. (0.00041) RY*( 3) C  12           s( 93.63%)p 0.01(  0.47%)d 0.06(  5.90%)
                                            0.0000 -0.0035  0.9676  0.0003  0.0431
                                            0.0075 -0.0140  0.0194 -0.0471  0.1916
                                           -0.0723 -0.0563  0.0140 -0.1169
   160. (0.00033) RY*( 4) C  12           s(  0.17%)p99.99( 71.70%)d99.99( 28.13%)
                                            0.0000  0.0008  0.0416  0.0009 -0.5611
                                           -0.0002  0.6305  0.0011 -0.0688 -0.0705
                                            0.0722 -0.0348  0.5195  0.0081
   161. (0.00022) RY*( 5) C  12           s(  0.01%)p 1.00( 21.17%)d 3.72( 78.83%)
                                            0.0000 -0.0007  0.0072  0.0053  0.3022
                                           -0.0055 -0.3433  0.0004  0.0492 -0.1736
                                           -0.1760  0.3519  0.7744 -0.0605
   162. (0.00007) RY*( 6) C  12           s(  0.05%)p27.59(  1.47%)d99.99( 98.48%)
   163. (0.00003) RY*( 7) C  12           s(  5.89%)p 0.83(  4.91%)d15.13( 89.20%)
   164. (0.00000) RY*( 8) C  12           s(  0.07%)p26.40(  1.85%)d99.99( 98.08%)
   165. (0.00000) RY*( 9) C  12           s(  0.01%)p99.99(  6.96%)d99.99( 93.03%)
   166. (0.00260) RY*( 1) C  13           s(  0.30%)p99.99( 92.12%)d25.59(  7.59%)
                                           -0.0000  0.0273  0.0471 -0.0240 -0.6932
                                           -0.0204 -0.6160 -0.0087 -0.2452  0.1477
                                            0.1174  0.0792  0.0122 -0.1839
   167. (0.00127) RY*( 2) C  13           s(  0.01%)p 1.00( 98.60%)d 0.01(  1.39%)
                                            0.0000 -0.0001  0.0077 -0.0094  0.2501
                                           -0.0035  0.0990  0.0360 -0.9551  0.0284
                                           -0.0758 -0.0666  0.0152 -0.0522
   168. (0.00046) RY*( 3) C  13           s( 93.32%)p 0.00(  0.32%)d 0.07(  6.37%)
                                            0.0000 -0.0050  0.9660  0.0122 -0.0450
                                            0.0166  0.0259  0.0059 -0.0014 -0.0269
                                           -0.1223 -0.0335  0.0234  0.2152
   169. (0.00028) RY*( 4) C  13           s(  0.14%)p99.99( 83.84%)d99.99( 16.02%)
                                            0.0000 -0.0010  0.0368  0.0045  0.5878
                                           -0.0045 -0.6971  0.0006  0.0830 -0.0042
                                           -0.2502  0.2651 -0.1599 -0.0417
   170. (0.00026) RY*( 5) C  13           s(  0.14%)p65.74(  8.95%)d99.99( 90.91%)
                                            0.0000 -0.0004  0.0369  0.0008  0.1916
                                            0.0001 -0.2286  0.0005  0.0239  0.1329
                                            0.5345 -0.6973 -0.3126  0.1476
   171. (0.00007) RY*( 6) C  13           s(  0.00%)p 1.00(  1.45%)d67.99( 98.55%)
   172. (0.00002) RY*( 7) C  13           s(  6.14%)p 0.93(  5.69%)d14.36( 88.17%)
   173. (0.00000) RY*( 8) C  13           s(  0.00%)p 1.00(  6.91%)d13.48( 93.09%)
   174. (0.00000) RY*( 9) C  13           s(  0.06%)p37.31(  2.20%)d99.99( 97.74%)
   175. (0.00276) RY*( 1) C  14           s(  0.10%)p99.99( 93.02%)d71.53(  6.88%)
                                           -0.0000  0.0281  0.0132 -0.0224 -0.5217
                                           -0.0147 -0.3499  0.0209  0.7311  0.0265
                                           -0.2000 -0.1646  0.0302  0.0093
   176. (0.00138) RY*( 2) C  14           s(  0.04%)p99.99( 98.48%)d41.63(  1.49%)
                                            0.0000  0.0036  0.0185  0.0168 -0.5255
                                            0.0183 -0.5392  0.0279 -0.6454 -0.0524
                                           -0.0359 -0.0134 -0.0077  0.1029
   177. (0.00042) RY*( 3) C  14           s( 93.63%)p 0.00(  0.24%)d 0.07(  6.13%)
                                            0.0000 -0.0041  0.9676  0.0088 -0.0207
                                            0.0117 -0.0090 -0.0150  0.0385  0.1006
                                            0.1382  0.1726 -0.0328  0.0343
   178. (0.00032) RY*( 4) C  14           s(  0.02%)p99.99( 77.35%)d99.99( 22.62%)
                                           -0.0000  0.0008  0.0145 -0.0028 -0.5709
                                            0.0047  0.6628 -0.0007 -0.0908 -0.0566
                                            0.1316 -0.0876  0.4444  0.0241
   179. (0.00024) RY*( 5) C  14           s(  0.14%)p99.99( 15.91%)d99.99( 83.95%)
                                            0.0000 -0.0007  0.0379  0.0024  0.2583
                                           -0.0020 -0.3014  0.0000  0.0389 -0.0206
                                            0.5190 -0.5341  0.5201  0.1179
   180. (0.00007) RY*( 6) C  14           s(  0.07%)p21.08(  1.48%)d99.99( 98.45%)
   181. (0.00003) RY*( 7) C  14           s(  6.03%)p 0.85(  5.14%)d14.73( 88.83%)
   182. (0.00000) RY*( 8) C  14           s(  0.01%)p 1.00(  6.58%)d14.19( 93.41%)
   183. (0.00000) RY*( 9) C  14           s(  0.06%)p33.10(  1.86%)d99.99( 98.09%)
   184. (0.00291) RY*( 1) C  15           s(  0.37%)p99.99( 93.71%)d16.16(  5.93%)
                                            0.0000 -0.0227  0.0561 -0.0072 -0.3046
                                           -0.0037 -0.3042 -0.0278 -0.8666  0.0888
                                           -0.0677 -0.0929  0.0105 -0.1951
   185. (0.00125) RY*( 2) C  15           s(  5.04%)p18.37( 92.51%)d 0.49(  2.45%)
                                            0.0000  0.0186  0.2237  0.0146 -0.7057
                                            0.0197 -0.4909 -0.0117  0.4306  0.0655
                                            0.1091  0.0833 -0.0189 -0.0315
   186. (0.00054) RY*( 3) C  15           s( 47.09%)p 0.96( 45.12%)d 0.17(  7.78%)
                                           -0.0000 -0.0026  0.6862 -0.0134 -0.2691
                                           -0.0033  0.6108 -0.0100 -0.0739 -0.0074
                                           -0.1365  0.0981  0.2225  0.0051
   187. (0.00047) RY*( 4) C  15           s( 45.58%)p 0.93( 42.21%)d 0.27( 12.21%)
                                            0.0000 -0.0076  0.6751 -0.0116  0.5108
                                            0.0012 -0.3995 -0.0115  0.0351  0.1326
                                            0.0294 -0.2142 -0.2404  0.0059
   188. (0.00024) RY*( 5) C  15           s(  0.24%)p57.43( 13.90%)d99.99( 85.86%)
                                            0.0000 -0.0017  0.0492  0.0051  0.2177
                                           -0.0041 -0.3020 -0.0007  0.0187 -0.1676
                                            0.0246  0.1276  0.9013 -0.0346
   189. (0.00006) RY*( 6) C  15           s(  0.63%)p 5.36(  3.38%)d99.99( 95.99%)
   190. (0.00001) RY*( 7) C  15           s(  0.02%)p99.99(  4.00%)d99.99( 95.98%)
   191. (0.00001) RY*( 8) C  15           s(  1.05%)p 0.97(  1.02%)d93.11( 97.93%)
   192. (0.00001) RY*( 9) C  15           s(  0.06%)p65.49(  4.23%)d99.99( 95.71%)
   193. (0.00160) RY*( 1) N  16           s(  2.69%)p33.90( 91.07%)d 2.32(  6.24%)
                                            0.0000 -0.0111  0.1635  0.0068  0.1798
                                           -0.0240  0.8757  0.0047 -0.3330 -0.0364
                                           -0.0765  0.0721  0.2232 -0.0150
   194. (0.00076) RY*( 2) N  16           s(  0.71%)p99.99( 97.57%)d 2.44(  1.72%)
                                            0.0000  0.0032  0.0841  0.0231  0.9415
                                            0.0044 -0.2604 -0.0067 -0.1442  0.1216
                                            0.0086 -0.0137  0.0164  0.0438
   195. (0.00028) RY*( 3) N  16           s(  0.02%)p99.99( 97.89%)d99.99(  2.09%)
                                            0.0000 -0.0009  0.0128  0.0023  0.2220
                                            0.0033  0.2981  0.0141  0.9168 -0.0462
                                           -0.0161 -0.1044  0.0357  0.0799
   196. (0.00011) RY*( 4) N  16           s( 93.61%)p 0.02(  2.32%)d 0.04(  4.07%)
                                            0.0000 -0.0020  0.9675 -0.0100 -0.1142
                                           -0.0146 -0.0891  0.0076  0.0432  0.0671
                                            0.1175 -0.0624 -0.1307  0.0372
   197. (0.00007) RY*( 5) N  16           s(  0.63%)p 0.37(  0.23%)d99.99( 99.14%)
   198. (0.00003) RY*( 6) N  16           s(  0.01%)p 1.00(  1.96%)d49.92( 98.03%)
   199. (0.00001) RY*( 7) N  16           s(  0.07%)p25.31(  1.71%)d99.99( 98.23%)
   200. (0.00001) RY*( 8) N  16           s(  1.63%)p 3.99(  6.51%)d56.37( 91.87%)
   201. (0.00001) RY*( 9) N  16           s(  0.64%)p 1.86(  1.19%)d99.99( 98.16%)
   202. (0.00086) RY*( 1) H  17           s( 99.63%)p 0.00(  0.37%)
                                            0.0042  0.9982 -0.0264 -0.0507  0.0202
   203. (0.00006) RY*( 2) H  17           s(  0.00%)p 1.00(100.00%)
   204. (0.00004) RY*( 3) H  17           s(  0.35%)p99.99( 99.65%)
   205. (0.00004) RY*( 4) H  17           s(  0.12%)p99.99( 99.88%)
   206. (0.00069) RY*( 1) H  18           s( 99.54%)p 0.00(  0.46%)
                                            0.0042  0.9977 -0.0651 -0.0006  0.0200
   207. (0.00006) RY*( 2) H  18           s(  0.00%)p 1.00(100.00%)
   208. (0.00004) RY*( 3) H  18           s(  0.00%)p 1.00(100.00%)
   209. (0.00003) RY*( 4) H  18           s(  0.56%)p99.99( 99.44%)
   210. (0.00072) RY*( 1) H  19           s( 99.50%)p 0.01(  0.50%)
                                            0.0030  0.9975 -0.0444  0.0550 -0.0015
   211. (0.00004) RY*( 2) H  19           s(  0.24%)p99.99( 99.76%)
   212. (0.00004) RY*( 3) H  19           s(  0.37%)p99.99( 99.63%)
   213. (0.00003) RY*( 4) H  19           s(  0.00%)p 1.00(100.00%)
   214. (0.00067) RY*( 1) H  20           s( 99.21%)p 0.01(  0.79%)
                                            0.0052  0.9960  0.0097  0.0855 -0.0225
   215. (0.00008) RY*( 2) H  20           s(  0.00%)p 1.00(100.00%)
   216. (0.00004) RY*( 3) H  20           s(  0.10%)p99.99( 99.90%)
   217. (0.00003) RY*( 4) H  20           s(  0.79%)p99.99( 99.21%)
   218. (0.00101) RY*( 1) H  21           s( 98.98%)p 0.01(  1.02%)
                                            0.0090  0.9949  0.0771  0.0015 -0.0651
   219. (0.00022) RY*( 2) H  21           s(  0.15%)p99.99( 99.85%)
                                            0.0038  0.0388  0.2788  0.2394  0.9292
   220. (0.00008) RY*( 3) H  21           s(  0.38%)p99.99( 99.62%)
   221. (0.00003) RY*( 4) H  21           s(  0.74%)p99.99( 99.26%)
   222. (0.00087) RY*( 1) H  22           s( 99.22%)p 0.01(  0.78%)
                                            0.0062  0.9961  0.0412 -0.0296 -0.0724
   223. (0.00010) RY*( 2) H  22           s(  0.00%)p 1.00(100.00%)
                                           -0.0024  0.0061  0.0356 -0.8843  0.4655
   224. (0.00007) RY*( 3) H  22           s(  0.07%)p99.99( 99.93%)
   225. (0.00002) RY*( 4) H  22           s(  0.80%)p99.99( 99.20%)
   226. (0.00109) RY*( 1) H  23           s( 99.46%)p 0.01(  0.54%)
                                            0.0056  0.9973 -0.0216 -0.0702  0.0027
   227. (0.00009) RY*( 2) H  23           s(  0.00%)p 1.00(100.00%)
   228. (0.00006) RY*( 3) H  23           s(  0.08%)p99.99( 99.92%)
   229. (0.00002) RY*( 4) H  23           s(  0.56%)p99.99( 99.44%)
   230. (0.00084) RY*( 1) H  24           s( 99.44%)p 0.01(  0.56%)
                                            0.0037  0.9972 -0.0685 -0.0105  0.0284
   231. (0.00008) RY*( 2) H  24           s(  0.13%)p99.99( 99.87%)
   232. (0.00004) RY*( 3) H  24           s(  0.37%)p99.99( 99.63%)
   233. (0.00003) RY*( 4) H  24           s(  0.16%)p99.99( 99.84%)
   234. (0.00074) RY*( 1) H  25           s( 99.42%)p 0.01(  0.58%)
                                            0.0045  0.9971  0.0092  0.0236  0.0718
   235. (0.00007) RY*( 2) H  25           s(  0.00%)p 1.00(100.00%)
   236. (0.00004) RY*( 3) H  25           s(  0.06%)p99.99( 99.94%)
   237. (0.00003) RY*( 4) H  25           s(  0.62%)p99.99( 99.38%)
   238. (0.00074) RY*( 1) H  26           s( 99.47%)p 0.01(  0.53%)
                                            0.0041  0.9973  0.0471  0.0517  0.0206
   239. (0.00006) RY*( 2) H  26           s(  0.01%)p 1.00( 99.99%)
   240. (0.00003) RY*( 3) H  26           s(  0.57%)p99.99( 99.43%)
   241. (0.00004) RY*( 4) H  26           s(  0.05%)p99.99( 99.95%)
   242. (0.00075) RY*( 1) H  27           s( 99.43%)p 0.01(  0.57%)
                                            0.0043  0.9971  0.0405  0.0328 -0.0548
   243. (0.00007) RY*( 2) H  27           s(  0.00%)p 1.00(100.00%)
   244. (0.00004) RY*( 3) H  27           s(  0.32%)p99.99( 99.68%)
   245. (0.00004) RY*( 4) H  27           s(  0.34%)p99.99( 99.66%)
   246. (0.00078) RY*( 1) H  28           s( 99.25%)p 0.01(  0.75%)
                                            0.0044  0.9963 -0.0471 -0.0012 -0.0724
   247. (0.00008) RY*( 2) H  28           s(  0.13%)p99.99( 99.87%)
   248. (0.00004) RY*( 3) H  28           s(  0.14%)p99.99( 99.86%)
   249. (0.00003) RY*( 4) H  28           s(  0.57%)p99.99( 99.43%)
   250. (0.01203) BD*( 1) C   1 - C   2  
                ( 48.62%)   0.6973* C   1 s( 38.19%)p 1.62( 61.77%)d 0.00(  0.04%)
                                            0.0002 -0.6179 -0.0098  0.7363 -0.0192
                                            0.1303  0.0382 -0.2382 -0.0053 -0.0010
                                            0.0095  0.0016 -0.0154  0.0095
                ( 51.38%)  -0.7168* C   2 s( 34.11%)p 1.93( 65.83%)d 0.00(  0.06%)
                                           -0.0001 -0.5839 -0.0126 -0.7774 -0.0122
                                           -0.0331  0.0328  0.2271 -0.0056 -0.0043
                                            0.0126  0.0026 -0.0176  0.0107
   251. (0.02089) BD*( 1) C   1 - C   6  
                ( 51.08%)   0.7147* C   1 s( 32.28%)p 2.10( 67.66%)d 0.00(  0.07%)
                                            0.0001  0.5681 -0.0092  0.2567 -0.0098
                                            0.7295 -0.0001 -0.2800  0.0024  0.0123
                                           -0.0066 -0.0137 -0.0131 -0.0106
                ( 48.92%)  -0.6994* C   6 s( 32.50%)p 2.08( 67.44%)d 0.00(  0.06%)
                                           -0.0002  0.5700 -0.0095 -0.3163  0.0017
                                           -0.7019  0.0118  0.2855 -0.0039  0.0079
                                           -0.0047 -0.0130 -0.0149 -0.0109
   252. (0.01117) BD*( 1) C   1 - N  16  
                ( 58.86%)   0.7672* C   1 s( 29.20%)p 2.42( 70.68%)d 0.00(  0.12%)
                                            0.0001 -0.5403 -0.0061 -0.5722  0.0263
                                            0.6127  0.0471 -0.0250 -0.0206  0.0287
                                            0.0023  0.0005 -0.0035  0.0192
                ( 41.14%)  -0.6414* N  16 s( 32.44%)p 2.08( 67.47%)d 0.00(  0.09%)
                                           -0.0003 -0.5695 -0.0055  0.6788 -0.0194
                                           -0.4587 -0.0173 -0.0532  0.0106  0.0240
                                           -0.0027  0.0030  0.0091  0.0137
   253. (0.11876) BD*( 2) C   1 - N  16  
                ( 63.89%)   0.7993* C   1 s(  0.00%)p 1.00( 99.87%)d 0.00(  0.13%)
                                           -0.0001 -0.0023 -0.0005  0.2508 -0.0001
                                            0.2701 -0.0007  0.9289 -0.0020  0.0040
                                            0.0282 -0.0170  0.0131 -0.0054
                ( 36.11%)  -0.6009* N  16 s(  0.01%)p 1.00( 99.81%)d 0.00(  0.19%)
                                           -0.0000 -0.0080  0.0004  0.2524 -0.0024
                                            0.2761 -0.0022  0.9263 -0.0080  0.0107
                                           -0.0022  0.0351 -0.0110 -0.0196
   254. (0.00708) BD*( 1) C   2 - C   3  
                ( 49.65%)   0.7046* C   2 s( 35.89%)p 1.78( 64.06%)d 0.00(  0.04%)
                                            0.0000 -0.5990 -0.0105  0.4891  0.0359
                                           -0.6308  0.0169  0.0412 -0.0146  0.0147
                                           -0.0011  0.0041  0.0092  0.0111
                ( 50.35%)  -0.7096* C   3 s( 35.83%)p 1.79( 64.13%)d 0.00(  0.05%)
                                           -0.0001 -0.5985 -0.0053 -0.4604  0.0258
                                            0.6519  0.0280 -0.0522 -0.0149  0.0178
                                            0.0000  0.0014  0.0022  0.0115
   255. (0.04716) BD*( 2) C   2 - C   3  
                ( 51.26%)   0.7160* C   2 s(  0.00%)p 1.00( 99.93%)d 0.00(  0.07%)
                                           -0.0000  0.0021 -0.0003  0.2590 -0.0032
                                            0.2596 -0.0033  0.9299 -0.0113  0.0061
                                           -0.0041  0.0227 -0.0074 -0.0106
                ( 48.74%)  -0.6981* C   3 s(  0.00%)p 1.00( 99.94%)d 0.00(  0.06%)
                                            0.0000  0.0008 -0.0002  0.2579 -0.0039
                                            0.2574 -0.0039  0.9308 -0.0140  0.0031
                                            0.0199 -0.0103  0.0084 -0.0054
   256. (0.00675) BD*( 1) C   2 - H  17  
                ( 36.67%)   0.6056* C   2 s( 29.91%)p 2.34( 70.06%)d 0.00(  0.03%)
                                           -0.0003  0.5466 -0.0164 -0.2957 -0.0020
                                           -0.7294  0.0091  0.2847 -0.0021  0.0067
                                           -0.0035 -0.0087 -0.0094 -0.0068
                ( 63.33%)  -0.7958* H  17 s( 99.90%)p 0.00(  0.10%)
                                            0.9995 -0.0022  0.0112  0.0282 -0.0108
   257. (0.00798) BD*( 1) C   3 - C   4  
                ( 49.97%)   0.7069* C   3 s( 34.80%)p 1.87( 65.14%)d 0.00(  0.05%)
                                           -0.0000 -0.5899 -0.0102 -0.2689  0.0310
                                           -0.7098 -0.0274  0.2713 -0.0009 -0.0130
                                            0.0064  0.0121  0.0103  0.0089
                ( 50.03%)  -0.7073* C   4 s( 35.45%)p 1.82( 64.49%)d 0.00(  0.06%)
                                           -0.0001 -0.5954 -0.0091  0.2908  0.0384
                                            0.6961 -0.0076 -0.2722 -0.0085 -0.0087
                                            0.0051  0.0126  0.0135  0.0107
   258. (0.00634) BD*( 1) C   3 - H  18  
                ( 37.09%)   0.6090* C   3 s( 29.27%)p 2.42( 70.71%)d 0.00(  0.03%)
                                           -0.0003  0.5408 -0.0124 -0.8049  0.0087
                                           -0.0532 -0.0018  0.2373 -0.0020  0.0007
                                           -0.0078 -0.0010  0.0123 -0.0074
                ( 62.91%)  -0.7932* H  18 s( 99.90%)p 0.00(  0.10%)
                                            0.9995 -0.0021  0.0304  0.0027 -0.0090
   259. (0.00707) BD*( 1) C   4 - C   5  
                ( 51.05%)   0.7145* C   4 s( 35.50%)p 1.82( 64.45%)d 0.00(  0.05%)
                                            0.0001  0.5957  0.0102  0.7588  0.0015
                                            0.0992  0.0386 -0.2391 -0.0111  0.0009
                                           -0.0114 -0.0020  0.0169 -0.0113
                ( 48.95%)  -0.6996* C   5 s( 35.76%)p 1.79( 64.19%)d 0.00(  0.04%)
                                           -0.0001  0.5979  0.0112 -0.7649 -0.0144
                                           -0.0581  0.0374  0.2275 -0.0063  0.0069
                                           -0.0110 -0.0032  0.0141 -0.0085
   260. (0.00617) BD*( 1) C   4 - H  19  
                ( 37.66%)   0.6136* C   4 s( 28.93%)p 2.46( 71.03%)d 0.00(  0.03%)
                                            0.0003 -0.5378  0.0107  0.5204 -0.0063
                                           -0.6618  0.0083  0.0386 -0.0005  0.0142
                                            0.0004  0.0024  0.0035  0.0107
                ( 62.34%)  -0.7896* H  19 s( 99.89%)p 0.00(  0.11%)
                                           -0.9995  0.0007 -0.0201  0.0255 -0.0016
   261. (0.01154) BD*( 1) C   5 - C   6  
                ( 51.61%)   0.7184* C   5 s( 34.09%)p 1.93( 65.86%)d 0.00(  0.05%)
                                            0.0001  0.5838  0.0106  0.5132  0.0292
                                           -0.6269  0.0132  0.0305 -0.0119 -0.0181
                                            0.0007 -0.0028 -0.0065 -0.0124
                ( 48.39%)  -0.6956* C   6 s( 39.98%)p 1.50( 59.98%)d 0.00(  0.03%)
                                           -0.0001  0.6323  0.0079 -0.3947  0.0352
                                            0.6611  0.0062 -0.0750 -0.0115 -0.0137
                                           -0.0002 -0.0031 -0.0051 -0.0109
   262. (0.11697) BD*( 2) C   5 - C   6  
                ( 40.21%)   0.6341* C   5 s(  0.00%)p 1.00( 99.95%)d 0.00(  0.05%)
                                           -0.0000 -0.0011  0.0005 -0.2581  0.0025
                                           -0.2576  0.0021 -0.9308  0.0086  0.0061
                                            0.0002  0.0187 -0.0052 -0.0107
                ( 59.79%)  -0.7733* C   6 s(  0.00%)p 1.00( 99.95%)d 0.00(  0.05%)
                                            0.0000  0.0013  0.0009 -0.2581  0.0005
                                           -0.2609  0.0001 -0.9300 -0.0001  0.0001
                                            0.0145 -0.0134  0.0077 -0.0007
   263. (0.00711) BD*( 1) C   5 - H  20  
                ( 36.88%)   0.6073* C   5 s( 30.07%)p 2.32( 69.91%)d 0.00(  0.03%)
                                            0.0003 -0.5481  0.0178 -0.2885  0.0101
                                           -0.7318  0.0020  0.2832 -0.0032 -0.0083
                                            0.0041  0.0084  0.0079  0.0063
                ( 63.12%)  -0.7945* H  20 s( 99.90%)p 0.00(  0.10%)
                                           -0.9995  0.0024  0.0098  0.0282 -0.0106
   264. (0.01372) BD*( 1) C   6 - N   7  
                ( 62.26%)   0.7890* C   6 s( 27.22%)p 2.67( 72.64%)d 0.01(  0.14%)
                                           -0.0002  0.5214  0.0179  0.8218  0.0225
                                           -0.0351  0.0395 -0.2175 -0.0185 -0.0096
                                           -0.0147  0.0004  0.0274 -0.0181
                ( 37.74%)  -0.6143* N   7 s( 34.92%)p 1.86( 65.04%)d 0.00(  0.04%)
                                            0.0001  0.5909  0.0037 -0.7546 -0.0062
                                            0.2473 -0.0269  0.1380  0.0084 -0.0038
                                           -0.0089 -0.0003  0.0136 -0.0100
   265. (0.02469) BD*( 1) N   7 - C   8  
                ( 36.15%)   0.6012* N   7 s( 35.12%)p 1.85( 64.84%)d 0.00(  0.04%)
                                            0.0000  0.5926 -0.0040  0.2446 -0.0210
                                           -0.7527 -0.0076  0.1466  0.0077 -0.0035
                                           -0.0001 -0.0095 -0.0137 -0.0097
                ( 63.85%)  -0.7991* C   8 s( 28.90%)p 2.45( 70.93%)d 0.01(  0.17%)
                                           -0.0000  0.5376  0.0036 -0.1336  0.0297
                                            0.8098  0.0360 -0.1815 -0.0226 -0.0123
                                            0.0016 -0.0155 -0.0306 -0.0183
   266. (0.00920) BD*( 1) N   7 - H  21  
                ( 26.79%)   0.5176* N   7 s( 29.69%)p 2.37( 70.29%)d 0.00(  0.02%)
                                           -0.0002 -0.5449 -0.0038 -0.5672  0.0043
                                           -0.5655  0.0063  0.2476 -0.0039 -0.0108
                                            0.0053  0.0050 -0.0001  0.0061
                ( 73.21%)  -0.8556* H  21 s( 99.75%)p 0.00(  0.25%)
                                           -0.9987  0.0053  0.0345  0.0329 -0.0150
   267. (0.01587) BD*( 1) C   8 - C   9  
                ( 49.24%)   0.7017* C   8 s( 37.62%)p 1.66( 62.35%)d 0.00(  0.03%)
                                            0.0002 -0.6133  0.0085 -0.7017  0.0506
                                            0.3234  0.0071  0.1544 -0.0060  0.0097
                                            0.0049 -0.0012 -0.0116  0.0097
                ( 50.76%)  -0.7125* C   9 s( 26.77%)p 2.73( 73.18%)d 0.00(  0.06%)
                                           -0.0003 -0.5171 -0.0155  0.7721  0.0265
                                           -0.3473  0.0039 -0.1192  0.0103  0.0162
                                            0.0053 -0.0028 -0.0117  0.0110
   268. (0.00813) BD*( 1) C   8 - N  16  
                ( 59.73%)   0.7729* C   8 s( 33.34%)p 2.00( 66.52%)d 0.00(  0.14%)
                                           -0.0001  0.5772  0.0158 -0.6301  0.0050
                                           -0.4162 -0.0555  0.3026  0.0173  0.0225
                                           -0.0197 -0.0108  0.0143 -0.0128
                ( 40.27%)  -0.6346* N  16 s( 37.46%)p 1.67( 62.45%)d 0.00(  0.09%)
                                            0.0000  0.6119  0.0133  0.6856 -0.0215
                                            0.2870  0.0148 -0.2671  0.0024  0.0229
                                           -0.0126 -0.0118  0.0018 -0.0082
   269. (0.01162) BD*( 1) C   9 - C  10  
                ( 49.24%)   0.7017* C   9 s( 29.17%)p 2.43( 70.79%)d 0.00(  0.04%)
                                           -0.0003 -0.5401  0.0004 -0.6272 -0.0134
                                           -0.5181  0.0206 -0.2133  0.0002 -0.0154
                                           -0.0048 -0.0077  0.0013  0.0084
                ( 50.76%)  -0.7124* C  10 s( 30.58%)p 2.27( 69.38%)d 0.00(  0.04%)
                                           -0.0002 -0.5529  0.0109  0.6188 -0.0303
                                            0.5117  0.0006  0.2192  0.0008 -0.0171
                                           -0.0074 -0.0049 -0.0052  0.0062
   270. (0.00584) BD*( 1) C   9 - H  22  
                ( 36.09%)   0.6007* C   9 s( 21.63%)p 3.62( 78.33%)d 0.00(  0.04%)
                                           -0.0003  0.4651 -0.0063  0.0769  0.0009
                                           -0.2281 -0.0205 -0.8513  0.0154  0.0006
                                            0.0023  0.0040 -0.0004  0.0182
                ( 63.91%)  -0.7994* H  22 s( 99.91%)p 0.00(  0.09%)
                                            0.9995 -0.0036 -0.0051  0.0118  0.0280
   271. (0.00549) BD*( 1) C   9 - H  23  
                ( 35.44%)   0.5953* C   9 s( 22.39%)p 3.46( 77.58%)d 0.00(  0.03%)
                                           -0.0002  0.4732 -0.0042  0.0521  0.0071
                                           -0.7470 -0.0026  0.4630 -0.0226  0.0008
                                           -0.0026 -0.0143 -0.0105  0.0013
                ( 64.56%)  -0.8035* H  23 s( 99.90%)p 0.00(  0.10%)
                                            0.9995 -0.0037 -0.0026  0.0276 -0.0146
   272. (0.01349) BD*( 1) C  10 - C  11  
                ( 48.86%)   0.6990* C  10 s( 34.35%)p 1.91( 65.60%)d 0.00(  0.04%)
                                            0.0001 -0.5861 -0.0050 -0.0923  0.0047
                                           -0.1860  0.0108 -0.7826 -0.0173 -0.0032
                                           -0.0027 -0.0095  0.0005 -0.0181
                ( 51.14%)  -0.7151* C  11 s( 35.38%)p 1.82( 64.57%)d 0.00(  0.05%)
                                           -0.0001 -0.5948 -0.0047  0.1425  0.0148
                                            0.1930  0.0164  0.7666 -0.0048 -0.0036
                                           -0.0053 -0.0071 -0.0006 -0.0202
   273. (0.01313) BD*( 1) C  10 - C  15  
                ( 48.88%)   0.6991* C  10 s( 34.92%)p 1.86( 65.04%)d 0.00(  0.04%)
                                            0.0001 -0.5909 -0.0071 -0.4559 -0.0003
                                           -0.3334  0.0068  0.5752  0.0224 -0.0099
                                            0.0129  0.0101 -0.0020 -0.0052
                ( 51.12%)  -0.7150* C  15 s( 35.69%)p 1.80( 64.26%)d 0.00(  0.05%)
                                           -0.0001 -0.5974 -0.0048  0.4903  0.0117
                                            0.3356  0.0167 -0.5375  0.0152 -0.0100
                                            0.0150  0.0095 -0.0039 -0.0059
   274. (0.17125) BD*( 2) C  10 - C  15  
                ( 52.65%)   0.7256* C  10 s(  0.14%)p99.99( 99.82%)d 0.29(  0.04%)
                                            0.0000 -0.0298 -0.0223 -0.6317  0.0071
                                            0.7692 -0.0026 -0.0859  0.0043  0.0018
                                            0.0053 -0.0075 -0.0176  0.0004
                ( 47.35%)  -0.6881* C  15 s(  0.03%)p99.99( 99.93%)d 1.53(  0.04%)
                                           -0.0000 -0.0111 -0.0123 -0.6365  0.0068
                                            0.7655 -0.0007 -0.0902  0.0018 -0.0041
                                           -0.0121  0.0155  0.0030 -0.0029
   275. (0.00824) BD*( 1) C  11 - C  12  
                ( 49.44%)   0.7031* C  11 s( 36.12%)p 1.77( 63.84%)d 0.00(  0.04%)
                                            0.0000 -0.6008 -0.0145 -0.5795  0.0047
                                           -0.4961 -0.0020 -0.2340 -0.0404 -0.0181
                                           -0.0048 -0.0049 -0.0024  0.0078
                ( 50.56%)  -0.7111* C  12 s( 35.49%)p 1.82( 64.46%)d 0.00(  0.05%)
                                           -0.0001 -0.5957 -0.0093  0.5770  0.0167
                                            0.5232  0.0112  0.1903 -0.0357 -0.0173
                                           -0.0080 -0.0076 -0.0018  0.0064
   276. (0.13333) BD*( 2) C  11 - C  12  
                ( 52.81%)   0.7267* C  11 s(  0.01%)p 1.00( 99.94%)d 0.00(  0.05%)
                                           -0.0002 -0.0025 -0.0083 -0.6275  0.0064
                                            0.7741 -0.0042 -0.0802  0.0028  0.0036
                                            0.0014 -0.0051 -0.0213  0.0003
                ( 47.19%)  -0.6870* C  12 s(  0.01%)p 1.00( 99.94%)d 0.00(  0.05%)
                                            0.0000  0.0071 -0.0036 -0.6485  0.0059
                                            0.7556 -0.0063 -0.0888  0.0007 -0.0010
                                            0.0124 -0.0124  0.0132  0.0026
   277. (0.00718) BD*( 1) C  11 - H  24  
                ( 38.15%)   0.6176* C  11 s( 28.40%)p 2.52( 71.57%)d 0.00(  0.03%)
                                            0.0004 -0.5327  0.0140  0.4988 -0.0130
                                            0.3416 -0.0071 -0.5916 -0.0060 -0.0089
                                            0.0123  0.0079 -0.0036 -0.0040
                ( 61.85%)  -0.7865* H  24 s( 99.90%)p 0.00(  0.10%)
                                           -0.9995  0.0018 -0.0168 -0.0127  0.0228
   278. (0.00854) BD*( 1) C  12 - C  13  
                ( 49.81%)   0.7058* C  12 s( 35.47%)p 1.82( 64.49%)d 0.00(  0.05%)
                                           -0.0000 -0.5955 -0.0078 -0.4814 -0.0260
                                           -0.3440 -0.0241  0.5414 -0.0213 -0.0088
                                            0.0146  0.0100 -0.0029 -0.0074
                ( 50.19%)  -0.7084* C  13 s( 35.40%)p 1.82( 64.55%)d 0.00(  0.05%)
                                           -0.0000 -0.5950 -0.0083  0.4595 -0.0140
                                            0.3159 -0.0154 -0.5770 -0.0347 -0.0116
                                            0.0145  0.0099 -0.0038 -0.0037
   279. (0.00671) BD*( 1) C  12 - H  25  
                ( 37.58%)   0.6130* C  12 s( 28.95%)p 2.45( 71.02%)d 0.00(  0.03%)
                                            0.0003 -0.5378  0.0143 -0.1149 -0.0001
                                           -0.1890  0.0020 -0.8132  0.0097 -0.0019
                                           -0.0031 -0.0064  0.0002 -0.0152
                ( 62.42%)  -0.7900* H  25 s( 99.90%)p 0.00(  0.10%)
                                           -0.9995  0.0022  0.0047  0.0069  0.0301
   280. (0.00836) BD*( 1) C  13 - C  14  
                ( 50.16%)   0.7083* C  13 s( 35.40%)p 1.82( 64.55%)d 0.00(  0.05%)
                                            0.0000  0.5949  0.0096 -0.0923  0.0283
                                           -0.1682  0.0211 -0.7791 -0.0203  0.0037
                                            0.0062  0.0093 -0.0002  0.0189
                ( 49.84%)  -0.7060* C  14 s( 35.55%)p 1.81( 64.41%)d 0.00(  0.05%)
                                            0.0000  0.5961  0.0090  0.1303  0.0317
                                            0.2011  0.0264  0.7648  0.0006  0.0024
                                            0.0030  0.0073 -0.0002  0.0203
   281. (0.00677) BD*( 1) C  13 - H  26  
                ( 37.72%)   0.6142* C  13 s( 29.10%)p 2.44( 70.87%)d 0.00(  0.03%)
                                            0.0003 -0.5392  0.0131 -0.6058  0.0065
                                           -0.5404  0.0066 -0.2229  0.0021 -0.0146
                                           -0.0051 -0.0049 -0.0017  0.0057
                ( 62.28%)  -0.7891* H  26 s( 99.90%)p 0.00(  0.10%)
                                           -0.9995  0.0018  0.0230  0.0199  0.0085
   282. (0.00833) BD*( 1) C  14 - C  15  
                ( 50.63%)   0.7116* C  14 s( 35.44%)p 1.82( 64.51%)d 0.00(  0.05%)
                                            0.0001  0.5952  0.0088 -0.5794  0.0043
                                           -0.5035 -0.0024 -0.2329 -0.0405  0.0185
                                            0.0051  0.0049  0.0030 -0.0081
                ( 49.37%)  -0.7026* C  15 s( 35.77%)p 1.79( 64.18%)d 0.00(  0.04%)
                                           -0.0000  0.5980  0.0128  0.5824  0.0176
                                            0.5153  0.0105  0.1881 -0.0360  0.0169
                                            0.0076  0.0073  0.0013 -0.0063
   283. (0.00668) BD*( 1) C  14 - H  27  
                ( 37.69%)   0.6140* C  14 s( 28.91%)p 2.46( 71.06%)d 0.00(  0.03%)
                                           -0.0003  0.5375 -0.0137  0.4912 -0.0046
                                            0.3435 -0.0042 -0.5926  0.0077  0.0081
                                           -0.0117 -0.0082  0.0026  0.0048
                ( 62.31%)  -0.7893* H  27 s( 99.90%)p 0.00(  0.10%)
                                            0.9995 -0.0019 -0.0187 -0.0126  0.0219
   284. (0.00727) BD*( 1) C  15 - H  28  
                ( 38.04%)   0.6168* C  15 s( 28.42%)p 2.52( 71.55%)d 0.00(  0.03%)
                                           -0.0004  0.5329 -0.0141 -0.1182  0.0128
                                           -0.1871  0.0068 -0.8163  0.0019  0.0022
                                            0.0043  0.0065 -0.0000  0.0155
                ( 61.96%)  -0.7871* H  28 s( 99.91%)p 0.00(  0.09%)
                                            0.9995 -0.0022  0.0021  0.0074  0.0298


 NHO Directionality and "Bond Bending" (deviations from line of nuclear centers)

         [Thresholds for printing:  angular deviation  >  1.0 degree]
                                    hybrid p-character > 25.0%
                                    orbital occupancy  >  0.10e

                                Line of Centers        Hybrid 1              Hybrid 2
                                ---------------  -------------------   ------------------
                NBO               Theta   Phi    Theta   Phi    Dev    Theta   Phi    Dev
 ========================================================================================
     1. BD (   1) C   1 - C   2    73.3  185.3    71.7  193.2   7.7    105.7    0.0   5.2
     2. BD (   1) C   1 - C   6   109.8   69.1   109.8   71.3   2.1     69.6  245.5   3.4
     3. BD (   1) C   1 - N  16    90.5  317.6    86.9  309.6   8.8     87.0  144.2   7.0
     4. BD (   2) C   1 - N  16    90.5  317.6   158.3  227.1  89.7    158.0  227.6  90.5
     5. BD (   1) C   2 - C   3    93.5  126.1    91.9  130.5   4.7     85.2  302.6   3.7
     6. BD (   2) C   2 - C   3    93.5  126.1    21.5   45.1  90.0     21.4   44.9  89.9
     7. BD (   1) C   2 - H  17    70.2  248.7    70.1  247.5   1.1      --     --    --
     8. BD (   1) C   3 - C   4   109.8   68.3   109.2   72.1   3.6     69.8  244.4   3.6
    10. BD (   1) C   4 - C   5   107.0    6.4   107.9   10.3   3.8     74.2  181.5   4.8
    12. BD (   1) C   5 - C   6    86.5  305.8    88.7  311.5   6.0     96.5  118.3   8.1
    13. BD (   2) C   5 - C   6    86.5  305.8    21.4   45.0  90.0    158.5  225.4  90.2
    15. BD (   1) C   6 - N   7   102.7  350.0   105.6    0.3  10.4     79.5  163.8   6.5
    16. BD (   1) N   7 - C   8    77.2  281.4    79.0  286.4   5.2    103.5   97.0   4.4
    18. BD (   1) C   8 - C   9    98.6  336.3   101.5  333.1   4.3     82.9  156.7   1.5
    19. BD (   1) C   8 - N  16    69.1  211.1    67.8  217.0   5.7    109.9   24.4   6.3
    20. BD (   1) C   9 - C  10    75.0   39.9    75.3   37.8   2.0    105.7  221.0   1.4
    21. BD (   1) C   9 - H  22   164.3  290.6   162.7  287.4   1.9      --     --    --
    22. BD (   1) C   9 - H  23    58.2  272.1    59.6  274.5   2.5      --     --    --
    23. BD (   1) C  10 - C  11    16.1   58.7    13.8   63.5   2.7    161.0  233.1   3.3
    24. BD (   1) C  10 - C  15   133.7   35.4   136.8   35.6   3.1     49.6  215.1   3.3
    25. BD (   2) C  10 - C  15   133.7   35.4    85.3  309.2  90.5     84.9  309.5  89.4
    26. BD (   1) C  11 - C  12    74.6   41.5    70.2   40.9   4.5    101.0  222.0   4.4
    27. BD (   2) C  11 - C  12    74.6   41.5    85.5  308.9  91.4     95.1  130.6  89.5
    28. BD (   1) C  11 - H  24    45.7  214.6    44.6  214.5   1.1      --     --    --
    29. BD (   1) C  12 - C  13   134.2   35.2   129.7   36.0   4.5     41.3  214.0   4.6
    31. BD (   1) C  13 - C  14   164.4  238.8   168.7  246.5   4.6     20.0   54.5   4.6
    33. BD (   1) C  14 - C  15   105.2  221.6   109.6  221.3   4.5     79.2   41.2   4.4
    35. BD (   1) C  15 - H  28   164.5  240.3   165.6  239.7   1.1      --     --    --
    52. LP*(   1) C   4             --     --     21.4   44.8   --       --     --    --
    53. LP (   1) N   7             --     --    161.5  225.9   --       --     --    --
    54. LP*(   1) C   8             --     --     22.5   39.5   --       --     --    --
    55. LP*(   1) C  13             --     --     84.8  310.1   --       --     --    --
    56. LP (   1) C  14             --     --     84.9  309.6   --       --     --    --
    57. LP (   1) N  16             --     --     72.2  266.1   --       --     --    --
   253. BD*(   2) C   1 - N  16    90.5  317.6   158.3  227.1  89.7    158.0  227.6  90.5
   262. BD*(   2) C   5 - C   6    86.5  305.8    21.4   45.0  90.0    158.5  225.4  90.2
[truncated: 75,178 more chars]
