# Supplementary material for: Machine-Learning-Guided Discovery of Electrochemical Reactions
Source: J Am Chem Soc. 2022 Dec 2;144(49):22599–610. doi: 10.1021/jacs.2c08997 (PMC9756344; doi:10.1021/jacs.2c08997)
Supplement: Supplementary file 4 — ja2c08997_si_004.zip [file ja2c08997_si_004.zip › Reactivity Prediction/Ologs_notimes/84.log]

 Entering Gaussian System, Link 0=g16
 Input=84.com
 Output=84.log
 Initial command:
  
 Copyright (c) 1988-2019, Gaussian, Inc.  All Rights Reserved.
  
 This is part of the Gaussian(R) 16 program.  It is based on
 the Gaussian(R) 09 system (copyright 2009, Gaussian, Inc.),
 the Gaussian(R) 03 system (copyright 2003, Gaussian, Inc.),
 the Gaussian(R) 98 system (copyright 1998, Gaussian, Inc.),
 the Gaussian(R) 94 system (copyright 1995, Gaussian, Inc.),
 the Gaussian 92(TM) system (copyright 1992, Gaussian, Inc.),
 the Gaussian 90(TM) system (copyright 1990, Gaussian, Inc.),
 the Gaussian 88(TM) system (copyright 1988, Gaussian, Inc.),
 the Gaussian 86(TM) system (copyright 1986, Carnegie Mellon
 University), and the Gaussian 82(TM) system (copyright 1983,
 Carnegie Mellon University). Gaussian is a federally registered
 trademark of Gaussian, Inc.
  
 This software contains proprietary and confidential information,
 including trade secrets, belonging to Gaussian, Inc.
  
 This software is provided under written license and may be
 used, copied, transmitted, or stored only in accord with that
 written license.
  
 The following legend is applicable only to US Government
 contracts under FAR:
  
                    RESTRICTED RIGHTS LEGEND
  
 Use, reproduction and disclosure by the US Government is
 subject to restrictions as set forth in subparagraphs (a)
 and (c) of the Commercial Computer Software - Restricted
 Rights clause in FAR 52.227-19.
  
 Gaussian, Inc.
 340 Quinnipiac St., Bldg. 40, Wallingford CT 06492
  
  
 ---------------------------------------------------------------
 Warning -- This program may not be used in any manner that
 competes with the business of Gaussian, Inc. or will provide
 assistance to any competitor of Gaussian, Inc.  The licensee
 of this program is prohibited from giving any competitor of
 Gaussian, Inc. access to this program.  By using this program,
 the user acknowledges that Gaussian, Inc. is engaged in the
 business of creating and licensing software in the field of
 computational chemistry and represents and warrants to the
 licensee that it is not a competitor of Gaussian, Inc. and that
 it will not use this program in any manner prohibited above.
 ---------------------------------------------------------------
  

 Cite this work as:
 Gaussian 16, Revision C.01,
 M. J. Frisch, G. W. Trucks, H. B. Schlegel, G. E. Scuseria, 
 M. A. Robb, J. R. Cheeseman, G. Scalmani, V. Barone, 
 G. A. Petersson, H. Nakatsuji, X. Li, M. Caricato, A. V. Marenich, 
 J. Bloino, B. G. Janesko, R. Gomperts, B. Mennucci, H. P. Hratchian, 
 J. V. Ortiz, A. F. Izmaylov, J. L. Sonnenberg, D. Williams-Young, 
 F. Ding, F. Lipparini, F. Egidi, J. Goings, B. Peng, A. Petrone, 
 T. Henderson, D. Ranasinghe, V. G. Zakrzewski, J. Gao, N. Rega, 
 G. Zheng, W. Liang, M. Hada, M. Ehara, K. Toyota, R. Fukuda, 
 J. Hasegawa, M. Ishida, T. Nakajima, Y. Honda, O. Kitao, H. Nakai, 
 T. Vreven, K. Throssell, J. A. Montgomery, Jr., J. E. Peralta, 
 F. Ogliaro, M. J. Bearpark, J. J. Heyd, E. N. Brothers, K. N. Kudin, 
 V. N. Staroverov, T. A. Keith, R. Kobayashi, J. Normand, 
 K. Raghavachari, A. P. Rendell, J. C. Burant, S. S. Iyengar, 
 J. Tomasi, M. Cossi, J. M. Millam, M. Klene, C. Adamo, R. Cammi, 
 J. W. Ochterski, R. L. Martin, K. Morokuma, O. Farkas, 
 J. B. Foresman, and D. J. Fox, Gaussian, Inc., Wallingford CT, 2019.
 
 ******************************************
 Gaussian 16:  ES64L-G16RevC.01  3-Jul-2019
                13-Mar-2021 
 ******************************************
 %nprocshared=16
 Will use up to   16 processors via shared memory.
 %mem=7GB
 -----------------------------------------
 # b3lyp/def2svp geom=NewRedundant pop=NBO
 -----------------------------------------
 1/29=4000,38=1,172=1/1;
 2/12=2,17=6,18=5,40=1/2;
 3/5=43,7=101,11=2,25=1,30=1,74=-5/1,2,3;
 4//1;
 5/5=2,38=5/2;
 6/7=2,8=2,9=2,10=2,28=1,40=1/1,7;
 99/5=1,9=1/99;
 --
 84
 --
 Symbolic Z-matrix:
 Charge =  1 Multiplicity = 2
 C                    -1.31392  -0.33111   0.96136 
 C                    -2.54379  -0.06421   1.56705 
 C                    -3.70108   0.08347   0.79596 
 C                    -3.61647  -0.01135  -0.59404 
 C                    -2.38337  -0.23964  -1.20861 
 C                    -1.221    -0.41187  -0.44319 
 N                     0.00857  -0.65223  -1.06087 
 C                     1.23336  -0.25118  -0.52214 
 C                     1.40466  -0.15313   0.87391 
 C                     2.62551   0.27422   1.40076 
 C                     3.70197   0.56815   0.55781 
 C                     3.54165   0.4573   -0.82431 
 C                     2.312     0.06777  -1.35965 
 S                     0.10839  -0.68652   1.97211 
 H                    -2.59165   0.01206   2.65581 
 H                    -4.65982   0.27335   1.28251 
 H                    -4.51059   0.10514  -1.21051 
 H                    -2.31439  -0.2922   -2.2989 
 H                    -0.02211  -0.68076  -2.07264 
 H                     2.73261   0.36064   2.48453 
 H                     4.65696   0.88332   0.9828 
 H                     4.37167   0.68667  -1.49625 
 H                     2.18083   0.00211  -2.4435 
 
                          Input orientation:                          
 ---------------------------------------------------------------------
 Center     Atomic      Atomic             Coordinates (Angstroms)
 Number     Number       Type             X           Y           Z
 ---------------------------------------------------------------------
      1          6           0       -1.313920   -0.331114    0.961362
      2          6           0       -2.543787   -0.064214    1.567053
      3          6           0       -3.701078    0.083467    0.795961
      4          6           0       -3.616469   -0.011349   -0.594042
      5          6           0       -2.383369   -0.239642   -1.208606
      6          6           0       -1.221001   -0.411872   -0.443189
      7          7           0        0.008575   -0.652227   -1.060866
      8          6           0        1.233358   -0.251184   -0.522143
      9          6           0        1.404662   -0.153127    0.873908
     10          6           0        2.625509    0.274222    1.400762
     11          6           0        3.701966    0.568149    0.557812
     12          6           0        3.541646    0.457297   -0.824311
     13          6           0        2.312003    0.067767   -1.359652
     14         16           0        0.108387   -0.686516    1.972114
     15          1           0       -2.591653    0.012062    2.655806
     16          1           0       -4.659815    0.273349    1.282507
     17          1           0       -4.510586    0.105143   -1.210513
     18          1           0       -2.314392   -0.292198   -2.298898
     19          1           0       -0.022105   -0.680758   -2.072641
     20          1           0        2.732611    0.360645    2.484530
     21          1           0        4.656960    0.883323    0.982796
     22          1           0        4.371672    0.686670   -1.496247
     23          1           0        2.180826    0.002106   -2.443505
 ---------------------------------------------------------------------
                    Distance matrix (angstroms):
                    1          2          3          4          5
     1  C    0.000000
     2  C    1.396664   0.000000
     3  C    2.428531   1.398470   0.000000
     4  C    2.797010   2.413249   1.395799   0.000000
     5  C    2.420920   2.785820   2.420547   1.396547   0.000000
     6  C    1.409936   2.431398   2.816316   2.433402   1.402365
     7  N    2.437522   3.710292   4.213144   3.710741   2.431758
     8  C    2.948864   4.320476   5.118403   4.856286   3.681315
     9  C    2.725805   4.009813   5.111813   5.233234   4.323601
    10  C    4.009813   5.183031   6.358292   6.559198   5.671130
    11  C    5.111813   6.358292   7.422715   7.431156   6.387806
    12  C    5.233234   6.559198   7.431156   7.177135   5.978228
    13  C    4.323601   5.671130   6.387806   5.978228   4.707848
    14  S    1.780698   2.754153   4.060571   4.573354   4.065160
    15  H    2.149771   1.092471   2.166783   3.407684   3.878198
    16  H    3.415191   2.161595   1.091769   2.165885   3.413358
    17  H    3.889221   3.407618   2.163726   1.092270   2.154979
    18  H    3.410536   3.879456   3.412063   2.163520   1.093735
    19  H    3.316053   4.470612   4.727342   3.943833   2.552784
    20  H    4.378696   5.372396   6.657361   7.065890   6.338206
    21  H    6.093170   7.286284   8.398302   8.469740   7.458520
    22  H    6.277076   7.600737   8.413523   8.069177   6.824322
    23  H    4.890542   6.197655   6.715471   6.085173   4.734479
                    6          7          8          9         10
     6  C    0.000000
     7  N    1.396837   0.000000
     8  C    2.460880   1.396837   0.000000
     9  C    2.948864   2.437522   1.409936   0.000000
    10  C    4.320476   3.710292   2.431398   1.396664   0.000000
    11  C    5.118403   4.213144   2.816316   2.428531   1.398470
    12  C    4.856286   3.710741   2.433402   2.797010   2.413249
    13  C    3.681315   2.431758   1.402365   2.420920   2.785820
    14  S    2.770629   3.034815   2.770629   1.780698   2.754153
    15  H    3.414993   4.584334   4.979896   4.378696   5.372396
    16  H    3.908068   5.304899   6.185579   6.093170   7.286284
    17  H    3.417230   4.584629   5.796009   6.277076   7.600737
    18  H    2.157193   2.656787   3.968006   4.890542   6.197655
    19  H    2.040776   1.012641   2.040776   3.316053   4.470612
    20  H    4.979896   4.584334   3.414993   2.149771   1.092471
    21  H    6.185579   5.304899   3.908068   3.415191   2.161595
    22  H    5.796009   4.584629   3.417230   3.889221   3.407618
    23  H    3.968006   2.656787   2.157193   3.410536   3.879456
                   11         12         13         14         15
    11  C    0.000000
    12  C    1.395799   0.000000
    13  C    2.420547   1.396547   0.000000
    14  S    4.060571   4.573354   4.065160   0.000000
    15  H    6.657361   7.065890   6.338206   2.871527   0.000000
    16  H    8.398302   8.469740   7.458520   4.912500   2.496301
    17  H    8.413523   8.069177   6.824322   5.664870   4.317337
    18  H    6.715471   6.085173   4.734479   4.926143   4.971775
    19  H    4.727342   3.943833   2.552784   4.046863   5.425937
    20  H    2.166783   3.407684   3.878198   2.871527   5.338411
    21  H    1.091769   2.165885   3.413358   4.912500   7.490023
    22  H    2.163726   1.092270   2.154979   5.664870   8.135265
    23  H    3.412063   2.163520   1.093735   4.926143   6.984241
                   16         17         18         19         20
    16  H    0.000000
    17  H    2.503141   0.000000
    18  H    4.318255   2.483089   0.000000
    19  H    5.803076   4.637604   2.335968   0.000000
    20  H    7.490023   8.135265   6.984241   5.425937   0.000000
    21  H    9.341531   9.458334   7.794300   5.803076   2.496301
    22  H    9.458334   8.905859   6.804842   4.637604   4.317337
    23  H    7.794300   6.804842   4.507162   2.335968   4.971775
                   21         22         23
    21  H    0.000000
    22  H    2.503141   0.000000
    23  H    4.318255   2.483089   0.000000
 Stoichiometry    C12H9NS(1+,2)
 Framework group  CS[SG(HNS),X(C12H8)]
 Deg. of freedom    33
 Full point group                 CS      NOp   2
 Largest Abelian subgroup         CS      NOp   2
 Largest concise Abelian subgroup CS      NOp   2
                         Standard orientation:                         
 ---------------------------------------------------------------------
 Center     Atomic      Atomic             Coordinates (Angstroms)
 Number     Number       Type             X           Y           Z
 ---------------------------------------------------------------------
      1          6           0       -0.640824    0.078707    1.362902
      2          6           0       -1.191788   -0.292264    2.591515
      3          6           0       -0.375424   -0.479938    3.711357
      4          6           0        1.005691   -0.319628    3.588568
      5          6           0        1.566996    0.013443    2.353924
      6          6           0        0.755109    0.226164    1.230440
      7          7           0        1.319147    0.571171   -0.000000
      8          6           0        0.755109    0.226164   -1.230440
      9          6           0       -0.640824    0.078707   -1.362902
     10          6           0       -1.191788   -0.292264   -2.591515
     11          6           0       -0.375424   -0.479938   -3.711357
     12          6           0        1.005691   -0.319628   -3.588568
     13          6           0        1.566996    0.013443   -2.353924
     14         16           0       -1.714299    0.479999    0.000000
     15          1           0       -2.274138   -0.418660    2.669205
     16          1           0       -0.820038   -0.751627    4.670765
     17          1           0        1.657207   -0.466110    4.452930
     18          1           0        2.651126    0.117604    2.253581
     19          1           0        2.329336    0.641602   -0.000000
     20          1           0       -2.274138   -0.418660   -2.669205
     21          1           0       -0.820038   -0.751627   -4.670765
     22          1           0        1.657207   -0.466110   -4.452930
     23          1           0        2.651126    0.117604   -2.253581
 ---------------------------------------------------------------------
 Rotational constants (GHZ):           1.5546509           0.4398767           0.3552251
 Standard basis: def2SVP (5D, 7F)
 There are   139 symmetry adapted cartesian basis functions of A'  symmetry.
 There are   120 symmetry adapted cartesian basis functions of A"  symmetry.
 There are   131 symmetry adapted basis functions of A'  symmetry.
 There are   114 symmetry adapted basis functions of A"  symmetry.
   245 basis functions,   425 primitive gaussians,   259 cartesian basis functions
    52 alpha electrons       51 beta electrons
       nuclear repulsion energy       905.6472993822 Hartrees.
 NAtoms=   23 NActive=   23 NUniq=   13 SFac= 3.13D+00 NAtFMM=   60 NAOKFM=F Big=F
 Integral buffers will be    131072 words long.
 Raffenetti 2 integral format.
 Two-electron integral symmetry is turned on.
 One-electron integrals computed using PRISM.
   2 Symmetry operations used in ECPInt.
 ECPInt:  NShTT=    6441 NPrTT=   24309 LenC2=    6121 LenP2D=   16882.
 LDataN:  DoStor=T MaxTD1= 4 Len=   56
 NBasis=   245 RedAO= T EigKep=  2.44D-04  NBF=   131   114
 NBsUse=   245 1.00D-06 EigRej= -1.00D+00 NBFU=   131   114
 ExpMin= 1.22D-01 ExpMax= 9.18D+03 ExpMxC= 1.38D+03 IAcc=3 IRadAn=         5 AccDes= 0.00D+00
 Harris functional with IExCor=  402 and IRadAn=       5 diagonalized for initial guess.
 HarFok:  IExCor=  402 AccDes= 0.00D+00 IRadAn=         5 IDoV= 1 UseB2=F ITyADJ=14
 ICtDFT=  3500011 ScaDFX=  1.000000  1.000000  1.000000  1.000000
 FoFCou: FMM=F IPFlag=           0 FMFlag=      100000 FMFlg1=           0
         NFxFlg=           0 DoJE=T BraDBF=F KetDBF=T FulRan=T
         wScrn=  0.000000 ICntrl=       500 IOpCl=  0 I1Cent=   200000004 NGrid=           0
         NMat0=    1 NMatS0=      1 NMatT0=    0 NMatD0=    1 NMtDS0=    0 NMtDT0=    0
 Petite list used in FoFCou.
 Initial guess orbital symmetries:
 Alpha Orbitals:
       Occupied  (A') (A') (A") (A') (A") (A') (A") (A') (A") (A')
                 (A") (A') (A') (A") (A') (A") (A') (A') (A') (A")
                 (A') (A') (A") (A") (A') (A') (A") (A') (A") (A')
                 (A") (A') (A') (A") (A") (A') (A") (A') (A") (A')
                 (A') (A") (A') (A") (A") (A') (A') (A') (A") (A")
                 (A') (A')
       Virtual   (A") (A") (A') (A') (A") (A') (A') (A") (A") (A')
                 (A') (A") (A') (A") (A') (A") (A') (A') (A") (A')
                 (A") (A') (A') (A") (A") (A') (A") (A') (A") (A')
                 (A") (A') (A') (A") (A') (A") (A") (A') (A") (A')
                 (A") (A') (A") (A') (A') (A') (A") (A') (A") (A")
                 (A') (A') (A") (A') (A") (A') (A") (A') (A') (A")
                 (A') (A') (A") (A") (A") (A') (A') (A") (A') (A")
                 (A") (A') (A') (A") (A') (A") (A') (A') (A') (A")
                 (A") (A') (A") (A') (A') (A") (A') (A") (A') (A")
                 (A") (A') (A') (A") (A") (A') (A") (A') (A') (A")
                 (A') (A") (A') (A") (A') (A') (A") (A") (A') (A')
                 (A") (A") (A') (A") (A') (A") (A') (A') (A") (A')
                 (A") (A') (A") (A') (A") (A") (A') (A') (A") (A")
                 (A') (A') (A") (A') (A') (A") (A") (A') (A') (A")
                 (A") (A') (A") (A') (A") (A') (A") (A") (A') (A')
                 (A") (A") (A') (A') (A") (A') (A") (A") (A') (A")
                 (A') (A') (A') (A") (A") (A') (A") (A') (A') (A")
                 (A') (A") (A") (A') (A') (A") (A') (A") (A") (A')
                 (A') (A") (A') (A") (A') (A") (A') (A") (A') (A")
                 (A') (A") (A')
 Beta  Orbitals:
       Occupied  (A') (A') (A") (A') (A") (A') (A") (A') (A") (A')
                 (A") (A') (A') (A") (A') (A") (A') (A') (A') (A")
                 (A') (A') (A") (A") (A') (A') (A") (A') (A") (A')
                 (A") (A') (A') (A") (A") (A') (A") (A') (A") (A')
                 (A') (A") (A') (A") (A") (A') (A') (A') (A") (A")
                 (A')
       Virtual   (A') (A") (A") (A') (A') (A") (A') (A') (A") (A")
                 (A') (A') (A") (A') (A") (A') (A") (A') (A') (A")
                 (A') (A") (A') (A') (A") (A") (A') (A") (A') (A")
                 (A') (A") (A') (A') (A") (A') (A") (A") (A') (A")
                 (A') (A") (A') (A") (A') (A') (A') (A") (A') (A")
                 (A") (A') (A') (A") (A') (A") (A') (A") (A') (A')
                 (A") (A') (A') (A") (A") (A") (A') (A') (A") (A')
                 (A") (A") (A') (A') (A") (A') (A") (A') (A') (A')
                 (A") (A") (A') (A") (A') (A') (A") (A') (A") (A')
                 (A") (A") (A') (A') (A") (A") (A') (A") (A') (A')
                 (A") (A') (A") (A') (A") (A') (A') (A") (A") (A')
                 (A') (A") (A") (A') (A") (A') (A") (A') (A') (A")
                 (A') (A") (A') (A") (A') (A") (A") (A') (A') (A")
                 (A") (A') (A') (A") (A') (A') (A") (A") (A') (A')
                 (A") (A") (A') (A") (A') (A") (A') (A") (A") (A')
                 (A') (A") (A") (A') (A') (A") (A') (A") (A") (A')
                 (A") (A') (A') (A') (A") (A") (A') (A") (A') (A')
                 (A") (A') (A") (A") (A') (A') (A") (A') (A") (A")
                 (A') (A') (A") (A') (A") (A') (A") (A') (A") (A')
                 (A") (A') (A") (A')
 The electronic state of the initial guess is 2-A'.
 Initial guess <Sx>= 0.0000 <Sy>= 0.0000 <Sz>= 0.5000 <S**2>= 0.7500 S= 0.5000
 Requested convergence on RMS density matrix=1.00D-08 within 128 cycles.
 Requested convergence on MAX density matrix=1.00D-06.
 Requested convergence on             energy=1.00D-06.
 No special actions if energy rises.
 Integral accuracy reduced to 1.0D-05 until final iterations.
 Initial convergence to 1.0D-05 achieved.  Increase integral accuracy.
 SCF Done:  E(UB3LYP) =  -914.922175688     A.U. after   21 cycles
            NFock= 21  Conv=0.73D-08     -V/T= 2.0074
 <Sx>= 0.0000 <Sy>= 0.0000 <Sz>= 0.5000 <S**2>= 0.7587 S= 0.5043
 <L.S>= 0.000000000000E+00
 Annihilation of the first spin contaminant:
 S**2 before annihilation     0.7587,   after     0.7501

 **********************************************************************

            Population analysis using the SCF Density.

 **********************************************************************

 Orbital symmetries:
 Alpha Orbitals:
       Occupied  (A') (A') (A") (A') (A") (A') (A") (A') (A") (A')
                 (A") (A') (A") (A') (A') (A") (A') (A') (A') (A")
                 (A') (A') (A") (A") (A') (A') (A') (A") (A") (A')
                 (A") (A') (A") (A') (A') (A") (A') (A") (A') (A")
                 (A') (A") (A') (A") (A') (A") (A') (A') (A") (A")
                 (A') (A')
       Virtual   (A") (A') (A") (A') (A") (A') (A') (A") (A') (A')
                 (A") (A") (A') (A") (A') (A") (A') (A') (A") (A')
                 (A') (A') (A") (A") (A") (A') (A") (A') (A") (A')
                 (A") (A') (A') (A') (A") (A") (A') (A") (A') (A")
                 (A') (A") (A') (A") (A') (A') (A') (A") (A") (A')
                 (A") (A') (A") (A') (A") (A') (A') (A") (A") (A')
                 (A') (A") (A') (A') (A") (A') (A") (A') (A") (A')
                 (A") (A') (A') (A") (A") (A") (A') (A') (A') (A")
                 (A") (A') (A") (A') (A') (A") (A') (A") (A') (A")
                 (A') (A") (A") (A') (A') (A") (A') (A") (A') (A")
                 (A') (A") (A') (A") (A') (A') (A") (A') (A") (A')
                 (A") (A") (A') (A") (A') (A') (A") (A') (A") (A')
                 (A") (A') (A") (A") (A') (A") (A') (A') (A') (A")
                 (A") (A') (A') (A") (A') (A") (A") (A') (A') (A")
                 (A") (A') (A") (A') (A") (A') (A") (A') (A") (A')
                 (A") (A') (A") (A') (A') (A") (A") (A") (A') (A")
                 (A') (A') (A') (A") (A") (A') (A') (A") (A') (A")
                 (A') (A") (A") (A') (A') (A") (A') (A") (A") (A')
                 (A') (A") (A') (A") (A') (A") (A') (A") (A') (A")
                 (A') (A') (A")
 Beta  Orbitals:
       Occupied  (A') (A') (A") (A') (A") (A') (A") (A') (A") (A')
                 (A") (A') (A") (A') (A') (A") (A') (A') (A') (A")
                 (A') (A') (A") (A") (A') (A') (A') (A") (A") (A')
                 (A") (A') (A") (A') (A") (A') (A') (A") (A') (A")
                 (A') (A") (A') (A") (A") (A') (A') (A') (A") (A")
                 (A')
       Virtual   (A') (A") (A') (A") (A') (A") (A') (A') (A") (A')
                 (A") (A') (A") (A') (A") (A') (A") (A') (A') (A")
                 (A') (A') (A') (A") (A") (A") (A') (A") (A') (A")
                 (A') (A") (A') (A') (A') (A") (A") (A') (A") (A')
                 (A") (A') (A") (A') (A") (A') (A') (A') (A") (A")
                 (A') (A") (A') (A") (A') (A") (A') (A') (A") (A")
                 (A') (A') (A") (A") (A') (A') (A") (A') (A') (A")
                 (A') (A") (A') (A") (A') (A") (A") (A') (A') (A')
                 (A") (A") (A') (A") (A') (A') (A") (A') (A") (A")
                 (A') (A") (A') (A") (A') (A') (A") (A') (A") (A')
                 (A") (A') (A") (A') (A") (A') (A') (A") (A') (A")
                 (A') (A") (A") (A') (A") (A') (A') (A") (A') (A")
                 (A') (A") (A') (A") (A') (A") (A") (A') (A') (A')
                 (A") (A") (A') (A') (A") (A') (A") (A") (A') (A')
                 (A") (A") (A') (A") (A') (A") (A') (A") (A') (A")
                 (A') (A") (A') (A") (A') (A') (A") (A") (A") (A')
                 (A") (A') (A') (A') (A") (A") (A') (A') (A") (A')
                 (A") (A') (A") (A") (A') (A') (A") (A') (A") (A")
                 (A') (A') (A") (A') (A") (A') (A") (A') (A") (A')
                 (A") (A') (A') (A")
 The electronic state is 2-A'.
 Alpha  occ. eigenvalues --  -89.05161 -14.57099 -10.41860 -10.41860 -10.39709
 Alpha  occ. eigenvalues --  -10.39706 -10.35879 -10.35878 -10.35624 -10.35624
 Alpha  occ. eigenvalues --  -10.35328 -10.35328 -10.35259 -10.35258  -8.14515
 Alpha  occ. eigenvalues --   -6.11309  -6.10941  -6.10774  -1.15221  -1.02834
 Alpha  occ. eigenvalues --   -1.02463  -0.97161  -0.92626  -0.91168  -0.88665
 Alpha  occ. eigenvalues --   -0.85554  -0.80532  -0.79594  -0.76347  -0.72325
 Alpha  occ. eigenvalues --   -0.71431  -0.70304  -0.64161  -0.63617  -0.63047
 Alpha  occ. eigenvalues --   -0.62812  -0.61070  -0.59578  -0.59203  -0.58827
 Alpha  occ. eigenvalues --   -0.55212  -0.54254  -0.53369  -0.52150  -0.51667
 Alpha  occ. eigenvalues --   -0.51126  -0.50155  -0.47633  -0.42986  -0.42618
 Alpha  occ. eigenvalues --   -0.39906  -0.37265
 Alpha virt. eigenvalues --   -0.19205  -0.17692  -0.17154  -0.15387  -0.12984
 Alpha virt. eigenvalues --   -0.09954  -0.09270  -0.05277  -0.03871  -0.02543
 Alpha virt. eigenvalues --   -0.02516  -0.02137  -0.01190   0.00504   0.00677
 Alpha virt. eigenvalues --    0.02853   0.03277   0.04567   0.08286   0.09143
 Alpha virt. eigenvalues --    0.11214   0.12987   0.13218   0.14258   0.14854
 Alpha virt. eigenvalues --    0.15383   0.16700   0.18642   0.21089   0.21232
 Alpha virt. eigenvalues --    0.24548   0.24580   0.25782   0.26180   0.27129
 Alpha virt. eigenvalues --    0.28307   0.29553   0.30573   0.31780   0.31994
 Alpha virt. eigenvalues --    0.32797   0.33528   0.34111   0.34216   0.34672
 Alpha virt. eigenvalues --    0.36125   0.38163   0.38710   0.39223   0.40887
 Alpha virt. eigenvalues --    0.41728   0.41909   0.43835   0.44219   0.46420
 Alpha virt. eigenvalues --    0.46647   0.47914   0.49606   0.50219   0.50527
 Alpha virt. eigenvalues --    0.51223   0.51331   0.53976   0.54079   0.54131
 Alpha virt. eigenvalues --    0.55472   0.55618   0.57239   0.57686   0.58200
 Alpha virt. eigenvalues --    0.58851   0.59334   0.59835   0.59961   0.61151
 Alpha virt. eigenvalues --    0.64308   0.65621   0.66495   0.67566   0.69635
 Alpha virt. eigenvalues --    0.72592   0.73977   0.77156   0.77582   0.78766
 Alpha virt. eigenvalues --    0.85259   0.87789   0.90429   0.92611   0.92773
 Alpha virt. eigenvalues --    0.99174   0.99320   1.01338   1.01401   1.04157
 Alpha virt. eigenvalues --    1.05506   1.06757   1.08871   1.08909   1.11042
 Alpha virt. eigenvalues --    1.11408   1.11884   1.11917   1.14341   1.15431
 Alpha virt. eigenvalues --    1.17948   1.19143   1.32662   1.32741   1.35275
 Alpha virt. eigenvalues --    1.35680   1.37356   1.39391   1.49518   1.51824
 Alpha virt. eigenvalues --    1.53311   1.53774   1.54894   1.55172   1.55254
 Alpha virt. eigenvalues --    1.56735   1.57425   1.59544   1.60576   1.60623
 Alpha virt. eigenvalues --    1.61771   1.62709   1.63065   1.64998   1.65149
 Alpha virt. eigenvalues --    1.65969   1.67216   1.72507   1.72598   1.77708
 Alpha virt. eigenvalues --    1.77841   1.79746   1.79989   1.80225   1.80738
 Alpha virt. eigenvalues --    1.82238   1.84212   1.87084   1.89850   1.91384
 Alpha virt. eigenvalues --    1.95017   1.97201   1.97824   1.97903   1.98679
 Alpha virt. eigenvalues --    2.02360   2.03923   2.05232   2.06799   2.08634
 Alpha virt. eigenvalues --    2.10462   2.11242   2.12544   2.12931   2.15537
 Alpha virt. eigenvalues --    2.15639   2.16274   2.21062   2.27187   2.31775
 Alpha virt. eigenvalues --    2.32188   2.39661   2.40078   2.42513   2.43351
 Alpha virt. eigenvalues --    2.44818   2.45757   2.47008   2.50324   2.56948
 Alpha virt. eigenvalues --    2.57065   2.60439   2.62603   2.64861   2.68073
 Alpha virt. eigenvalues --    2.69789   2.70809   2.75921   2.77825   2.81365
 Alpha virt. eigenvalues --    2.87172   2.90496   2.94716   2.99149   3.12210
 Alpha virt. eigenvalues --    3.25257   3.43590   3.43962
  Beta  occ. eigenvalues --  -89.04991 -14.56493 -10.41793 -10.41793 -10.39533
  Beta  occ. eigenvalues --  -10.39530 -10.35831 -10.35830 -10.35691 -10.35690
  Beta  occ. eigenvalues --  -10.35303 -10.35302 -10.35107 -10.35107  -8.14351
  Beta  occ. eigenvalues --   -6.11211  -6.10830  -6.10246  -1.14319  -1.02497
  Beta  occ. eigenvalues --   -1.01901  -0.96746  -0.92371  -0.90897  -0.88405
  Beta  occ. eigenvalues --   -0.84877  -0.80261  -0.79359  -0.76161  -0.71984
  Beta  occ. eigenvalues --   -0.71223  -0.70081  -0.63967  -0.63368  -0.62668
  Beta  occ. eigenvalues --   -0.62529  -0.59766  -0.59445  -0.59031  -0.58709
  Beta  occ. eigenvalues --   -0.54760  -0.53500  -0.53226  -0.52038  -0.50982
  Beta  occ. eigenvalues --   -0.50254  -0.49406  -0.46361  -0.42342  -0.41511
  Beta  occ. eigenvalues --   -0.38761
  Beta virt. eigenvalues --   -0.31140  -0.18573  -0.17003  -0.16718  -0.13883
  Beta virt. eigenvalues --   -0.12585  -0.09788  -0.08742  -0.05216  -0.03640
  Beta virt. eigenvalues --   -0.02472  -0.02373  -0.01644  -0.00571   0.00563
  Beta virt. eigenvalues --    0.00787   0.02935   0.03376   0.04891   0.08603
  Beta virt. eigenvalues --    0.09345   0.11475   0.13257   0.13311   0.14389
  Beta virt. eigenvalues --    0.14993   0.15605   0.16893   0.18965   0.21324
  Beta virt. eigenvalues --    0.21537   0.24602   0.24748   0.25972   0.26365
  Beta virt. eigenvalues --    0.27312   0.28456   0.30030   0.30929   0.32072
  Beta virt. eigenvalues --    0.32228   0.33012   0.33711   0.34317   0.34451
  Beta virt. eigenvalues --    0.34883   0.36457   0.38401   0.39124   0.39374
  Beta virt. eigenvalues --    0.41472   0.41951   0.42242   0.44165   0.44720
  Beta virt. eigenvalues --    0.46715   0.47135   0.48253   0.49688   0.50632
  Beta virt. eigenvalues --    0.50770   0.51314   0.51460   0.54239   0.54375
  Beta virt. eigenvalues --    0.54467   0.55832   0.55874   0.57365   0.57861
  Beta virt. eigenvalues --    0.58398   0.59023   0.59660   0.60107   0.60772
  Beta virt. eigenvalues --    0.61282   0.64655   0.66001   0.66730   0.67879
  Beta virt. eigenvalues --    0.69784   0.72764   0.74967   0.77257   0.78018
  Beta virt. eigenvalues --    0.79080   0.85455   0.88152   0.90609   0.93070
  Beta virt. eigenvalues --    0.93209   0.99489   0.99527   1.01678   1.01762
  Beta virt. eigenvalues --    1.04452   1.05722   1.07136   1.09195   1.09238
  Beta virt. eigenvalues --    1.11142   1.11567   1.12026   1.12084   1.14586
  Beta virt. eigenvalues --    1.15757   1.18280   1.19265   1.32768   1.33123
  Beta virt. eigenvalues --    1.35594   1.35806   1.37468   1.39621   1.49620
  Beta virt. eigenvalues --    1.51958   1.53578   1.53854   1.55096   1.55317
  Beta virt. eigenvalues --    1.55553   1.57077   1.57688   1.59777   1.60723
  Beta virt. eigenvalues --    1.60734   1.61920   1.62907   1.63296   1.65264
  Beta virt. eigenvalues --    1.65315   1.66066   1.67601   1.72684   1.72892
  Beta virt. eigenvalues --    1.77914   1.78012   1.79932   1.80158   1.80385
  Beta virt. eigenvalues --    1.80902   1.82342   1.84341   1.87474   1.90080
  Beta virt. eigenvalues --    1.91595   1.95490   1.97576   1.98081   1.98085
  Beta virt. eigenvalues --    1.98958   2.02524   2.04310   2.05371   2.07176
  Beta virt. eigenvalues --    2.09055   2.10578   2.11641   2.12777   2.13187
  Beta virt. eigenvalues --    2.15701   2.15807   2.16438   2.21468   2.27544
  Beta virt. eigenvalues --    2.32107   2.32642   2.40310   2.40428   2.42851
  Beta virt. eigenvalues --    2.43553   2.44921   2.45996   2.47275   2.50893
  Beta virt. eigenvalues --    2.56991   2.57104   2.60840   2.62954   2.64926
  Beta virt. eigenvalues --    2.68131   2.70117   2.71443   2.76595   2.77982
  Beta virt. eigenvalues --    2.81820   2.87249   2.90533   2.94808   2.99271
  Beta virt. eigenvalues --    3.12389   3.25506   3.43726   3.44050
          Condensed to atoms (all electrons):
               1          2          3          4          5          6
     1  C    5.575028   0.247445   0.123537  -0.179424   0.056309   0.136421
     2  C    0.247445   5.033282   0.284356   0.121786  -0.136470   0.106695
     3  C    0.123537   0.284356   5.033590   0.207925   0.100602  -0.158346
     4  C   -0.179424   0.121786   0.207925   5.058486   0.267085   0.146490
     5  C    0.056309  -0.136470   0.100602   0.267085   5.140834   0.259808
     6  C    0.136421   0.106695  -0.158346   0.146490   0.259808   5.165363
     7  N   -0.074447   0.004735  -0.000224   0.006612  -0.076990   0.404460
     8  C   -0.037217  -0.000265   0.000140  -0.000353   0.008411  -0.027744
     9  C   -0.001559   0.005744  -0.000274   0.000169  -0.001712  -0.037217
    10  C    0.005744   0.000089  -0.000003   0.000001  -0.000005  -0.000265
    11  C   -0.000274  -0.000003   0.000000  -0.000000   0.000002   0.000140
    12  C    0.000169   0.000001  -0.000000   0.000000  -0.000014  -0.000353
    13  C   -0.001712  -0.000005   0.000002  -0.000014   0.000650   0.008411
    14  S    0.253481  -0.052239   0.001449   0.000806   0.001648  -0.051295
    15  H   -0.071801   0.439985  -0.053158   0.013012  -0.001311   0.015657
    16  H    0.015739  -0.067800   0.451913  -0.069657   0.014031  -0.001631
    17  H   -0.001399   0.013466  -0.067669   0.445309  -0.062281   0.015212
    18  H    0.020013  -0.002750   0.014987  -0.059789   0.450449  -0.084326
    19  H    0.012073  -0.000049  -0.000013   0.000121  -0.020479  -0.009909
    20  H    0.000177  -0.000009  -0.000000   0.000000  -0.000000  -0.000004
    21  H    0.000002  -0.000000  -0.000000   0.000000  -0.000000   0.000000
    22  H    0.000000  -0.000000   0.000000   0.000000  -0.000000   0.000002
    23  H   -0.000091  -0.000000  -0.000000   0.000001   0.000019  -0.000207
               7          8          9         10         11         12
     1  C   -0.074447  -0.037217  -0.001559   0.005744  -0.000274   0.000169
     2  C    0.004735  -0.000265   0.005744   0.000089  -0.000003   0.000001
     3  C   -0.000224   0.000140  -0.000274  -0.000003   0.000000  -0.000000
     4  C    0.006612  -0.000353   0.000169   0.000001  -0.000000   0.000000
     5  C   -0.076990   0.008411  -0.001712  -0.000005   0.000002  -0.000014
     6  C    0.404460  -0.027744  -0.037217  -0.000265   0.000140  -0.000353
     7  N    6.158394   0.404460  -0.074447   0.004735  -0.000224   0.006612
     8  C    0.404460   5.165363   0.136421   0.106695  -0.158346   0.146490
     9  C   -0.074447   0.136421   5.575028   0.247445   0.123537  -0.179424
    10  C    0.004735   0.106695   0.247445   5.033282   0.284356   0.121786
    11  C   -0.000224  -0.158346   0.123537   0.284356   5.033590   0.207925
    12  C    0.006612   0.146490  -0.179424   0.121786   0.207925   5.058486
    13  C   -0.076990   0.259808   0.056309  -0.136470   0.100602   0.267085
    14  S   -0.008819  -0.051295   0.253481  -0.052239   0.001449   0.000806
    15  H   -0.000091  -0.000004   0.000177  -0.000009  -0.000000   0.000000
    16  H    0.000009   0.000000   0.000002  -0.000000  -0.000000   0.000000
    17  H   -0.000094   0.000002   0.000000  -0.000000   0.000000   0.000000
    18  H   -0.013530  -0.000207  -0.000091  -0.000000  -0.000000   0.000001
    19  H    0.341574  -0.009909   0.012073  -0.000049  -0.000013   0.000121
    20  H   -0.000091   0.015657  -0.071801   0.439985  -0.053158   0.013012
    21  H    0.000009  -0.001631   0.015739  -0.067800   0.451913  -0.069657
    22  H   -0.000094   0.015212  -0.001399   0.013466  -0.067669   0.445309
    23  H   -0.013530  -0.084326   0.020013  -0.002750   0.014987  -0.059789
              13         14         15         16         17         18
     1  C   -0.001712   0.253481  -0.071801   0.015739  -0.001399   0.020013
     2  C   -0.000005  -0.052239   0.439985  -0.067800   0.013466  -0.002750
     3  C    0.000002   0.001449  -0.053158   0.451913  -0.067669   0.014987
     4  C   -0.000014   0.000806   0.013012  -0.069657   0.445309  -0.059789
     5  C    0.000650   0.001648  -0.001311   0.014031  -0.062281   0.450449
     6  C    0.008411  -0.051295   0.015657  -0.001631   0.015212  -0.084326
     7  N   -0.076990  -0.008819  -0.000091   0.000009  -0.000094  -0.013530
     8  C    0.259808  -0.051295  -0.000004   0.000000   0.000002  -0.000207
     9  C    0.056309   0.253481   0.000177   0.000002   0.000000  -0.000091
    10  C   -0.136470  -0.052239  -0.000009  -0.000000  -0.000000  -0.000000
    11  C    0.100602   0.001449  -0.000000  -0.000000   0.000000  -0.000000
    12  C    0.267085   0.000806   0.000000   0.000000   0.000000   0.000001
    13  C    5.140834   0.001648  -0.000000  -0.000000  -0.000000   0.000019
    14  S    0.001648  15.406291  -0.004600  -0.000123   0.000012  -0.000131
    15  H   -0.000000  -0.004600   0.644111  -0.011318  -0.000231   0.000011
    16  H   -0.000000  -0.000123  -0.011318   0.634378  -0.010902  -0.000213
    17  H   -0.000000   0.000012  -0.000231  -0.010902   0.636640  -0.012021
    18  H    0.000019  -0.000131   0.000011  -0.000213  -0.012021   0.668687
    19  H   -0.020479  -0.000370   0.000011  -0.000002  -0.000028   0.007304
    20  H   -0.001311  -0.004600   0.000007  -0.000000  -0.000000   0.000000
    21  H    0.014031  -0.000123  -0.000000  -0.000000   0.000000  -0.000000
    22  H   -0.062281   0.000012  -0.000000   0.000000  -0.000000  -0.000000
    23  H    0.450449  -0.000131   0.000000  -0.000000  -0.000000  -0.000029
              19         20         21         22         23
     1  C    0.012073   0.000177   0.000002   0.000000  -0.000091
     2  C   -0.000049  -0.000009  -0.000000  -0.000000  -0.000000
     3  C   -0.000013  -0.000000  -0.000000   0.000000  -0.000000
     4  C    0.000121   0.000000   0.000000   0.000000   0.000001
     5  C   -0.020479  -0.000000  -0.000000  -0.000000   0.000019
     6  C   -0.009909  -0.000004   0.000000   0.000002  -0.000207
     7  N    0.341574  -0.000091   0.000009  -0.000094  -0.013530
     8  C   -0.009909   0.015657  -0.001631   0.015212  -0.084326
     9  C    0.012073  -0.071801   0.015739  -0.001399   0.020013
    10  C   -0.000049   0.439985  -0.067800   0.013466  -0.002750
    11  C   -0.000013  -0.053158   0.451913  -0.067669   0.014987
    12  C    0.000121   0.013012  -0.069657   0.445309  -0.059789
    13  C   -0.020479  -0.001311   0.014031  -0.062281   0.450449
    14  S   -0.000370  -0.004600  -0.000123   0.000012  -0.000131
    15  H    0.000011   0.000007  -0.000000  -0.000000   0.000000
    16  H   -0.000002  -0.000000  -0.000000   0.000000  -0.000000
    17  H   -0.000028  -0.000000   0.000000  -0.000000  -0.000000
    18  H    0.007304   0.000000  -0.000000  -0.000000  -0.000029
    19  H    0.531964   0.000011  -0.000002  -0.000028   0.007304
    20  H    0.000011   0.644111  -0.011318  -0.000231   0.000011
    21  H   -0.000002  -0.011318   0.634378  -0.010902  -0.000213
    22  H   -0.000028  -0.000231  -0.010902   0.636640  -0.012021
    23  H    0.007304   0.000011  -0.000213  -0.012021   0.668687
          Atomic-Atomic Spin Densities.
               1          2          3          4          5          6
     1  C    0.133662   0.007574  -0.003375  -0.004243   0.002126   0.022446
     2  C    0.007574  -0.055582  -0.010065   0.000553   0.000525  -0.000686
     3  C   -0.003375  -0.010065   0.117514   0.013612  -0.002674  -0.003509
     4  C   -0.004243   0.000553   0.013612   0.019322  -0.019651   0.000890
     5  C    0.002126   0.000525  -0.002674  -0.019651   0.035507   0.015650
     6  C    0.022446  -0.000686  -0.003509   0.000890   0.015650   0.048599
     7  N   -0.007567  -0.000039   0.000107   0.000608  -0.005751  -0.042947
     8  C    0.002877  -0.000048  -0.000024  -0.000084   0.000627   0.004888
     9  C    0.004799   0.000217  -0.000029  -0.000010   0.000111   0.002877
    10  C    0.000217   0.000009  -0.000000   0.000000  -0.000002  -0.000048
    11  C   -0.000029  -0.000000   0.000000   0.000000  -0.000001  -0.000024
    12  C   -0.000010   0.000000   0.000000   0.000000  -0.000003  -0.000084
    13  C    0.000111  -0.000002  -0.000001  -0.000003   0.000043   0.000627
    14  S   -0.054420  -0.001262   0.000447  -0.000029   0.000170  -0.005312
    15  H   -0.000056  -0.000274   0.000069   0.000109  -0.000099   0.000168
    16  H   -0.000012   0.000058   0.001249  -0.000437   0.000034  -0.000048
    17  H   -0.000005   0.000031  -0.000460   0.000387   0.000213  -0.000034
    18  H    0.000041  -0.000062   0.000054   0.000289   0.000383  -0.000155
    19  H   -0.000239  -0.000004   0.000003   0.000001   0.000461  -0.000314
    20  H    0.000001   0.000000   0.000000   0.000000  -0.000000  -0.000005
    21  H    0.000000  -0.000000  -0.000000  -0.000000   0.000000   0.000000
    22  H    0.000000  -0.000000  -0.000000  -0.000000   0.000000   0.000001
    23  H   -0.000001  -0.000000   0.000000   0.000000  -0.000002  -0.000026
               7          8          9         10         11         12
     1  C   -0.007567   0.002877   0.004799   0.000217  -0.000029  -0.000010
     2  C   -0.000039  -0.000048   0.000217   0.000009  -0.000000   0.000000
     3  C    0.000107  -0.000024  -0.000029  -0.000000   0.000000   0.000000
     4  C    0.000608  -0.000084  -0.000010   0.000000   0.000000   0.000000
     5  C   -0.005751   0.000627   0.000111  -0.000002  -0.000001  -0.000003
     6  C   -0.042947   0.004888   0.002877  -0.000048  -0.000024  -0.000084
     7  N    0.360312  -0.042947  -0.007567  -0.000039   0.000107   0.000608
     8  C   -0.042947   0.048599   0.022446  -0.000686  -0.003509   0.000890
     9  C   -0.007567   0.022446   0.133662   0.007574  -0.003375  -0.004243
    10  C   -0.000039  -0.000686   0.007574  -0.055582  -0.010065   0.000553
    11  C    0.000107  -0.003509  -0.003375  -0.010065   0.117514   0.013612
    12  C    0.000608   0.000890  -0.004243   0.000553   0.013612   0.019322
    13  C   -0.005751   0.015650   0.002126   0.000525  -0.002674  -0.019651
    14  S    0.006855  -0.005312  -0.054420  -0.001262   0.000447  -0.000029
    15  H    0.000002  -0.000005   0.000001   0.000000   0.000000   0.000000
    16  H   -0.000000   0.000000   0.000000  -0.000000  -0.000000  -0.000000
    17  H   -0.000003   0.000001   0.000000  -0.000000  -0.000000  -0.000000
    18  H    0.000080  -0.000026  -0.000001  -0.000000   0.000000   0.000000
    19  H    0.002326  -0.000314  -0.000239  -0.000004   0.000003   0.000001
    20  H    0.000002   0.000168  -0.000056  -0.000274   0.000069   0.000109
    21  H   -0.000000  -0.000048  -0.000012   0.000058   0.001249  -0.000437
    22  H   -0.000003  -0.000034  -0.000005   0.000031  -0.000460   0.000387
    23  H    0.000080  -0.000155   0.000041  -0.000062   0.000054   0.000289
              13         14         15         16         17         18
     1  C    0.000111  -0.054420  -0.000056  -0.000012  -0.000005   0.000041
     2  C   -0.000002  -0.001262  -0.000274   0.000058   0.000031  -0.000062
     3  C   -0.000001   0.000447   0.000069   0.001249  -0.000460   0.000054
     4  C   -0.000003  -0.000029   0.000109  -0.000437   0.000387   0.000289
     5  C    0.000043   0.000170  -0.000099   0.000034   0.000213   0.000383
     6  C    0.000627  -0.005312   0.000168  -0.000048  -0.000034  -0.000155
     7  N   -0.005751   0.006855   0.000002  -0.000000  -0.000003   0.000080
     8  C    0.015650  -0.005312  -0.000005   0.000000   0.000001  -0.000026
     9  C    0.002126  -0.054420   0.000001   0.000000   0.000000  -0.000001
    10  C    0.000525  -0.001262   0.000000  -0.000000  -0.000000  -0.000000
    11  C   -0.002674   0.000447   0.000000  -0.000000  -0.000000   0.000000
    12  C   -0.019651  -0.000029   0.000000  -0.000000  -0.000000   0.000000
    13  C    0.035507   0.000170  -0.000000   0.000000   0.000000  -0.000002
    14  S    0.000170   0.396195  -0.000001   0.000001   0.000001  -0.000006
    15  H   -0.000000  -0.000001   0.001835   0.000016  -0.000002  -0.000000
    16  H    0.000000   0.000001   0.000016  -0.005792   0.000088   0.000001
    17  H    0.000000   0.000001  -0.000002   0.000088  -0.001018   0.000031
    18  H   -0.000002  -0.000006  -0.000000   0.000001   0.000031  -0.002387
    19  H    0.000461  -0.000029  -0.000000  -0.000000  -0.000000  -0.000035
    20  H   -0.000099  -0.000001   0.000000  -0.000000  -0.000000   0.000000
    21  H    0.000034   0.000001  -0.000000   0.000000   0.000000  -0.000000
    22  H    0.000213   0.000001  -0.000000   0.000000   0.000000  -0.000000
    23  H    0.000383  -0.000006   0.000000  -0.000000  -0.000000   0.000001
              19         20         21         22         23
     1  C   -0.000239   0.000001   0.000000   0.000000  -0.000001
     2  C   -0.000004   0.000000  -0.000000  -0.000000  -0.000000
     3  C    0.000003   0.000000  -0.000000  -0.000000   0.000000
     4  C    0.000001   0.000000  -0.000000  -0.000000   0.000000
     5  C    0.000461  -0.000000   0.000000   0.000000  -0.000002
     6  C   -0.000314  -0.000005   0.000000   0.000001  -0.000026
     7  N    0.002326   0.000002  -0.000000  -0.000003   0.000080
     8  C   -0.000314   0.000168  -0.000048  -0.000034  -0.000155
     9  C   -0.000239  -0.000056  -0.000012  -0.000005   0.000041
    10  C   -0.000004  -0.000274   0.000058   0.000031  -0.000062
    11  C    0.000003   0.000069   0.001249  -0.000460   0.000054
    12  C    0.000001   0.000109  -0.000437   0.000387   0.000289
    13  C    0.000461  -0.000099   0.000034   0.000213   0.000383
    14  S   -0.000029  -0.000001   0.000001   0.000001  -0.000006
    15  H   -0.000000   0.000000  -0.000000  -0.000000   0.000000
    16  H   -0.000000  -0.000000   0.000000   0.000000  -0.000000
    17  H   -0.000000  -0.000000   0.000000   0.000000  -0.000000
    18  H   -0.000035   0.000000  -0.000000  -0.000000   0.000001
    19  H   -0.010813  -0.000000  -0.000000  -0.000000  -0.000035
    20  H   -0.000000   0.001835   0.000016  -0.000002  -0.000000
    21  H   -0.000000   0.000016  -0.005792   0.000088   0.000001
    22  H   -0.000000  -0.000002   0.000088  -0.001018   0.000031
    23  H   -0.000035  -0.000000   0.000001   0.000031  -0.002387
 Mulliken charges and spin densities:
               1          2
     1  C   -0.078214   0.103898
     2  C    0.002007  -0.059056
     3  C    0.061186   0.112919
     4  C    0.041432   0.011314
     5  C   -0.000588   0.027669
     6  C    0.112636   0.042956
     7  N    0.007972   0.258471
     8  C    0.112636   0.042956
     9  C   -0.078214   0.103898
    10  C    0.002007  -0.059056
    11  C    0.061186   0.112919
    12  C    0.041432   0.011314
    13  C   -0.000588   0.027669
    14  S    0.304884   0.282199
    15  H    0.029553   0.001762
    16  H    0.045573  -0.004844
    17  H    0.043984  -0.000773
    18  H    0.011617  -0.001796
    19  H    0.148772  -0.008769
    20  H    0.029553   0.001762
    21  H    0.045573  -0.004844
    22  H    0.043984  -0.000773
    23  H    0.011617  -0.001796
 Sum of Mulliken charges =   1.00000   1.00000
 Mulliken charges and spin densities with hydrogens summed into heavy atoms:
               1          2
     1  C   -0.078214   0.103898
     2  C    0.031560  -0.057294
     3  C    0.106759   0.108075
     4  C    0.085416   0.010541
     5  C    0.011029   0.025873
     6  C    0.112636   0.042956
     7  N    0.156744   0.249702
     8  C    0.112636   0.042956
     9  C   -0.078214   0.103898
    10  C    0.031560  -0.057294
    11  C    0.106759   0.108075
    12  C    0.085416   0.010541
    13  C    0.011029   0.025873
    14  S    0.304884   0.282199
 Electronic spatial extent (au):  <R**2>=           2988.2132
 Charge=              1.0000 electrons
 Dipole moment (field-independent basis, Debye):
    X=              2.1461    Y=             -0.3752    Z=              0.0000  Tot=              2.1787
 Quadrupole moment (field-independent basis, Debye-Ang):
   XX=            -63.5735   YY=            -88.4966   ZZ=            -38.7152
   XY=              2.1785   XZ=             -0.0000   YZ=             -0.0000
 Traceless Quadrupole moment (field-independent basis, Debye-Ang):
   XX=              0.0216   YY=            -24.9015   ZZ=             24.8799
   XY=              2.1785   XZ=             -0.0000   YZ=             -0.0000
 Octapole moment (field-independent basis, Debye-Ang**2):
  XXX=             21.0287  YYY=              3.4483  ZZZ=             -0.0000  XYY=             -1.2417
  XXY=              3.4734  XXZ=             -0.0000  XZZ=              7.1443  YZZ=            -31.1654
  YYZ=              0.0000  XYZ=              0.0000
 Hexadecapole moment (field-independent basis, Debye-Ang**3):
 XXXX=           -736.9168 YYYY=           -164.9865 ZZZZ=          -2211.6111 XXXY=             16.2768
 XXXZ=              0.0000 YYYX=              1.0789 YYYZ=              0.0000 ZZZX=              0.0000
 ZZZY=             -0.0000 XXYY=           -174.1221 XXZZ=           -525.6735 YYZZ=           -560.5514
 XXYZ=             -0.0000 YYXZ=             -0.0000 ZZXY=              7.8934
 N-N= 9.056472993822D+02 E-N=-3.936488238986D+03  KE= 9.082240975628D+02
 Symmetry A'   KE= 6.400750406995D+02
 Symmetry A"   KE= 2.681490568633D+02
 Symmetry A'   SP= 1.000000000000D+00
 Symmetry A"   SP=-2.683891063088D-14
                          Isotropic Fermi Contact Couplings
        Atom                 a.u.       MegaHertz       Gauss      10(-4) cm-1
     1  C(13)              0.01998      22.45847       8.01374       7.49134
     2  C(13)             -0.01033     -11.60973      -4.14264      -3.87259
     3  C(13)              0.01839      20.67938       7.37892       6.89790
     4  C(13)             -0.00121      -1.36450      -0.48689      -0.45515
     5  C(13)              0.00605       6.79786       2.42565       2.26752
     6  C(13)              0.00359       4.03300       1.43908       1.34526
     7  N(14)              0.11194      36.16904      12.90601      12.06469
     8  C(13)              0.00359       4.03300       1.43908       1.34526
     9  C(13)              0.01998      22.45847       8.01374       7.49134
    10  C(13)             -0.01033     -11.60973      -4.14264      -3.87259
    11  C(13)              0.01839      20.67938       7.37892       6.89790
    12  C(13)             -0.00121      -1.36450      -0.48689      -0.45515
    13  C(13)              0.00605       6.79786       2.42565       2.26752
    14  S(33)              0.05634      19.35130       6.90503       6.45490
    15  H(1)               0.00049       2.17332       0.77550       0.72494
    16  H(1)              -0.00151      -6.73385      -2.40280      -2.24617
    17  H(1)              -0.00025      -1.11582      -0.39815      -0.37220
    18  H(1)              -0.00063      -2.79898      -0.99874      -0.93364
    19  H(1)              -0.00387     -17.30748      -6.17574      -5.77315
    20  H(1)               0.00049       2.17332       0.77550       0.72494
    21  H(1)              -0.00151      -6.73385      -2.40280      -2.24617
    22  H(1)              -0.00025      -1.11582      -0.39815      -0.37220
    23  H(1)              -0.00063      -2.79898      -0.99874      -0.93364
 --------------------------------------------------------
       Center         ----  Spin Dipole Couplings  ----
                      3XX-RR        3YY-RR        3ZZ-RR
 --------------------------------------------------------
     1   Atom       -0.068418      0.137992     -0.069574
     2   Atom        0.018432     -0.046715      0.028283
     3   Atom       -0.059487      0.100691     -0.041204
     4   Atom       -0.010539      0.015641     -0.005102
     5   Atom       -0.018839      0.022476     -0.003638
     6   Atom       -0.030182      0.064992     -0.034810
     7   Atom       -0.275983      0.601709     -0.325726
     8   Atom       -0.030182      0.064992     -0.034810
     9   Atom       -0.068418      0.137992     -0.069574
    10   Atom        0.018432     -0.046715      0.028283
    11   Atom       -0.059487      0.100691     -0.041204
    12   Atom       -0.010539      0.015641     -0.005102
    13   Atom       -0.018839      0.022476     -0.003638
    14   Atom       -0.486159      1.112964     -0.626805
    15   Atom       -0.001400     -0.003350      0.004749
    16   Atom       -0.004329     -0.000917      0.005246
    17   Atom        0.001536     -0.002241      0.000705
    18   Atom        0.004323     -0.003518     -0.000806
    19   Atom        0.038020     -0.009550     -0.028470
    20   Atom       -0.001400     -0.003350      0.004749
    21   Atom       -0.004329     -0.000917      0.005246
    22   Atom        0.001536     -0.002241      0.000705
    23   Atom        0.004323     -0.003518     -0.000806
 --------------------------------------------------------
                        XY            XZ            YZ
 --------------------------------------------------------
     1   Atom       -0.002625      0.000189      0.026357
     2   Atom        0.007317      0.000124     -0.013906
     3   Atom       -0.011094     -0.005483      0.048918
     4   Atom       -0.003923     -0.001387      0.013441
     5   Atom        0.002617      0.004741      0.023720
     6   Atom       -0.024060     -0.004611     -0.007001
     7   Atom       -0.194756     -0.000000     -0.000000
     8   Atom       -0.024060      0.004611      0.007001
     9   Atom       -0.002625     -0.000189     -0.026357
    10   Atom        0.007317     -0.000124      0.013906
    11   Atom       -0.011094      0.005483     -0.048918
    12   Atom       -0.003923      0.001387     -0.013441
    13   Atom        0.002617     -0.004741     -0.023720
    14   Atom        0.533441      0.000000     -0.000000
    15   Atom        0.000416     -0.001882     -0.002221
    16   Atom        0.001836     -0.007051     -0.002277
    17   Atom       -0.000840      0.003421     -0.000337
    18   Atom        0.000310      0.003739     -0.000224
    19   Atom        0.002250     -0.000000     -0.000000
    20   Atom        0.000416      0.001882      0.002221
    21   Atom        0.001836      0.007051      0.002277
    22   Atom       -0.000840     -0.003421      0.000337
    23   Atom        0.000310     -0.003739      0.000224
 --------------------------------------------------------


 ---------------------------------------------------------------------------------
              Anisotropic Spin Dipole Couplings in Principal Axis System
 ---------------------------------------------------------------------------------

       Atom             a.u.   MegaHertz   Gauss  10(-4) cm-1        Axes

              Baa    -0.0729    -9.786    -3.492    -3.264 -0.1139 -0.1246  0.9856
     1 C(13)  Bbb    -0.0684    -9.177    -3.275    -3.061  0.9934 -0.0020  0.1146
              Bcc     0.1413    18.964     6.767     6.326 -0.0123  0.9922  0.1240
 
              Baa    -0.0500    -6.706    -2.393    -2.237 -0.1051  0.9791  0.1742
     2 C(13)  Bbb     0.0191     2.560     0.914     0.854  0.9896  0.0856  0.1159
              Bcc     0.0309     4.146     1.479     1.383 -0.0986 -0.1845  0.9779
 
              Baa    -0.0611    -8.203    -2.927    -2.736  0.9225 -0.0523  0.3823
     3 C(13)  Bbb    -0.0556    -7.466    -2.664    -2.490 -0.3796 -0.3007  0.8749
              Bcc     0.1168    15.669     5.591     5.227 -0.0692  0.9523  0.2973
 
              Baa    -0.0120    -1.605    -0.573    -0.535 -0.4641 -0.4402  0.7686
     4 C(13)  Bbb    -0.0108    -1.449    -0.517    -0.483  0.8772 -0.1077  0.4679
              Bcc     0.0228     3.054     1.090     1.019 -0.1232  0.8914  0.4362
 
              Baa    -0.0213    -2.858    -1.020    -0.953  0.7960  0.2509 -0.5508
     5 C(13)  Bbb    -0.0156    -2.092    -0.747    -0.698  0.5994 -0.4526  0.6602
              Bcc     0.0369     4.950     1.766     1.651  0.0836  0.8557  0.5107
 
              Baa    -0.0416    -5.587    -1.994    -1.864  0.7018  0.2032  0.6828
     6 C(13)  Bbb    -0.0294    -3.946    -1.408    -1.316 -0.6747 -0.1179  0.7286
              Bcc     0.0710     9.533     3.402     3.180 -0.2286  0.9720 -0.0543
 
              Baa    -0.3257   -12.563    -4.483    -4.190  0.0000  0.0000  1.0000
     7 N(14)  Bbb    -0.3173   -12.236    -4.366    -4.081  0.9783  0.2073 -0.0000
              Bcc     0.6430    24.798     8.849     8.272 -0.2073  0.9783 -0.0000
 
              Baa    -0.0416    -5.587    -1.994    -1.864  0.7018  0.2032 -0.6828
     8 C(13)  Bbb    -0.0294    -3.946    -1.408    -1.316  0.6747  0.1179  0.7286
              Bcc     0.0710     9.533     3.402     3.180 -0.2286  0.9720  0.0543
 
              Baa    -0.0729    -9.786    -3.492    -3.264  0.1139  0.1246  0.9856
     9 C(13)  Bbb    -0.0684    -9.177    -3.275    -3.061  0.9934 -0.0020 -0.1146
              Bcc     0.1413    18.964     6.767     6.326 -0.0123  0.9922 -0.1240
 
              Baa    -0.0500    -6.706    -2.393    -2.237 -0.1051  0.9791 -0.1742
    10 C(13)  Bbb     0.0191     2.560     0.914     0.854  0.9896  0.0856 -0.1159
              Bcc     0.0309     4.146     1.479     1.383  0.0986  0.1845  0.9779
 
              Baa    -0.0611    -8.203    -2.927    -2.736  0.9225 -0.0523 -0.3823
    11 C(13)  Bbb    -0.0556    -7.466    -2.664    -2.490  0.3796  0.3007  0.8749
              Bcc     0.1168    15.669     5.591     5.227 -0.0692  0.9523 -0.2973
 
              Baa    -0.0120    -1.605    -0.573    -0.535  0.4641  0.4402  0.7686
    12 C(13)  Bbb    -0.0108    -1.449    -0.517    -0.483  0.8772 -0.1077 -0.4679
              Bcc     0.0228     3.054     1.090     1.019 -0.1232  0.8914 -0.4362
 
              Baa    -0.0213    -2.858    -1.020    -0.953  0.7960  0.2509  0.5508
    13 C(13)  Bbb    -0.0156    -2.092    -0.747    -0.698 -0.5994  0.4526  0.6602
              Bcc     0.0369     4.950     1.766     1.651  0.0836  0.8557 -0.5107
 
              Baa    -0.6478   -26.558    -9.477    -8.859  0.9570 -0.2899 -0.0000
    14 S(33)  Bbb    -0.6268   -25.698    -9.170    -8.572  0.0000 -0.0000  1.0000
              Bcc     1.2746    52.257    18.646    17.431  0.2899  0.9570 -0.0000
 
              Baa    -0.0039    -2.092    -0.746    -0.698  0.0304  0.9667  0.2542
    15 H(1)   Bbb    -0.0019    -1.020    -0.364    -0.340  0.9658 -0.0940  0.2416
              Bcc     0.0058     3.112     1.110     1.038 -0.2575 -0.2382  0.9365
 
              Baa    -0.0081    -4.328    -1.544    -1.444  0.8871 -0.0826  0.4542
    16 H(1)   Bbb    -0.0016    -0.878    -0.313    -0.293 -0.0480  0.9620  0.2687
              Bcc     0.0098     5.205     1.857     1.736 -0.4592 -0.2602  0.8494
 
              Baa    -0.0026    -1.408    -0.502    -0.470  0.5240  0.7141 -0.4642
    17 H(1)   Bbb    -0.0020    -1.085    -0.387    -0.362 -0.4102  0.6892  0.5973
              Bcc     0.0047     2.492     0.889     0.831  0.7464 -0.1226  0.6541
 
              Baa    -0.0037    -1.950    -0.696    -0.650 -0.1833  0.9316  0.3138
    18 H(1)   Bbb    -0.0026    -1.409    -0.503    -0.470 -0.4281 -0.3630  0.8276
              Bcc     0.0063     3.359     1.199     1.120  0.8849  0.0174  0.4654
 
              Baa    -0.0285   -15.190    -5.420    -5.067  0.0000  0.0000  1.0000
    19 H(1)   Bbb    -0.0097    -5.152    -1.838    -1.719 -0.0471  0.9989 -0.0000
              Bcc     0.0381    20.342     7.259     6.785  0.9989  0.0471 -0.0000
 
              Baa    -0.0039    -2.092    -0.746    -0.698  0.0304  0.9667 -0.2542
    20 H(1)   Bbb    -0.0019    -1.020    -0.364    -0.340  0.9658 -0.0940 -0.2416
              Bcc     0.0058     3.112     1.110     1.038  0.2575  0.2382  0.9365
 
              Baa    -0.0081    -4.328    -1.544    -1.444  0.8871 -0.0826 -0.4542
    21 H(1)   Bbb    -0.0016    -0.878    -0.313    -0.293 -0.0480  0.9620 -0.2687
              Bcc     0.0098     5.205     1.857     1.736  0.4592  0.2602  0.8494
 
              Baa    -0.0026    -1.408    -0.502    -0.470  0.5240  0.7141  0.4642
    22 H(1)   Bbb    -0.0020    -1.085    -0.387    -0.362 -0.4102  0.6892 -0.5973
              Bcc     0.0047     2.492     0.889     0.831  0.7464 -0.1226 -0.6541
 
              Baa    -0.0037    -1.950    -0.696    -0.650 -0.1833  0.9316 -0.3138
    23 H(1)   Bbb    -0.0026    -1.409    -0.503    -0.470  0.4281  0.3630  0.8276
              Bcc     0.0063     3.359     1.199     1.120  0.8849  0.0174 -0.4654
 

 ---------------------------------------------------------------------------------

 ******************************Gaussian NBO Version 3.1******************************
             N A T U R A L   A T O M I C   O R B I T A L   A N D
          N A T U R A L   B O N D   O R B I T A L   A N A L Y S I S
 ******************************Gaussian NBO Version 3.1******************************
       /RESON  / : Allow strongly delocalized NBO set

 Analyzing the SCF density

 Job title: 84                                                              

 Storage needed:    181930 in NPA,    241382 in NBO ( 939521267 available)


 NATURAL POPULATIONS:  Natural atomic orbital occupancies 
                                                          
   NAO  Atom  No  lang   Type(AO)    Occupancy
 --------------------------------------------
     1    C    1  S      Cor( 1S)     1.99877
     2    C    1  S      Val( 2S)     0.92036
     3    C    1  S      Ryd( 3S)     0.00235
     4    C    1  px     Val( 2p)     1.07732
     5    C    1  px     Ryd( 3p)     0.00493
     6    C    1  py     Val( 2p)     1.07370
     7    C    1  py     Ryd( 3p)     0.00161
     8    C    1  pz     Val( 2p)     1.09313
     9    C    1  pz     Ryd( 3p)     0.00735
    10    C    1  dxy    Ryd( 3d)     0.00076
    11    C    1  dxz    Ryd( 3d)     0.00156
    12    C    1  dyz    Ryd( 3d)     0.00103
    13    C    1  dx2y2  Ryd( 3d)     0.00073
    14    C    1  dz2    Ryd( 3d)     0.00092

    15    C    2  S      Cor( 1S)     1.99888
    16    C    2  S      Val( 2S)     0.93943
    17    C    2  S      Ryd( 3S)     0.00164
    18    C    2  px     Val( 2p)     1.21270
    19    C    2  px     Ryd( 3p)     0.00837
    20    C    2  py     Val( 2p)     0.97845
    21    C    2  py     Ryd( 3p)     0.00130
    22    C    2  pz     Val( 2p)     1.05489
    23    C    2  pz     Ryd( 3p)     0.00392
    24    C    2  dxy    Ryd( 3d)     0.00044
    25    C    2  dxz    Ryd( 3d)     0.00065
    26    C    2  dyz    Ryd( 3d)     0.00052
    27    C    2  dx2y2  Ryd( 3d)     0.00051
    28    C    2  dz2    Ryd( 3d)     0.00060

    29    C    3  S      Cor( 1S)     1.99894
    30    C    3  S      Val( 2S)     0.95636
    31    C    3  S      Ryd( 3S)     0.00105
    32    C    3  px     Val( 2p)     1.08224
    33    C    3  px     Ryd( 3p)     0.00425
    34    C    3  py     Val( 2p)     0.94865
    35    C    3  py     Ryd( 3p)     0.00111
    36    C    3  pz     Val( 2p)     1.16139
    37    C    3  pz     Ryd( 3p)     0.00576
    38    C    3  dxy    Ryd( 3d)     0.00053
    39    C    3  dxz    Ryd( 3d)     0.00074
    40    C    3  dyz    Ryd( 3d)     0.00050
    41    C    3  dx2y2  Ryd( 3d)     0.00049
    42    C    3  dz2    Ryd( 3d)     0.00066

    43    C    4  S      Cor( 1S)     1.99895
    44    C    4  S      Val( 2S)     0.95528
    45    C    4  S      Ryd( 3S)     0.00114
    46    C    4  px     Val( 2p)     1.11560
    47    C    4  px     Ryd( 3p)     0.00503
    48    C    4  py     Val( 2p)     0.94201
    49    C    4  py     Ryd( 3p)     0.00091
    50    C    4  pz     Val( 2p)     1.13949
    51    C    4  pz     Ryd( 3p)     0.00525
    52    C    4  dxy    Ryd( 3d)     0.00052
    53    C    4  dxz    Ryd( 3d)     0.00074
    54    C    4  dyz    Ryd( 3d)     0.00051
    55    C    4  dx2y2  Ryd( 3d)     0.00051
    56    C    4  dz2    Ryd( 3d)     0.00064

    57    C    5  S      Cor( 1S)     1.99892
    58    C    5  S      Val( 2S)     0.94138
    59    C    5  S      Ryd( 3S)     0.00145
    60    C    5  px     Val( 2p)     1.19185
    61    C    5  px     Ryd( 3p)     0.00594
    62    C    5  py     Val( 2p)     1.01444
    63    C    5  py     Ryd( 3p)     0.00110
    64    C    5  pz     Val( 2p)     1.06001
    65    C    5  pz     Ryd( 3p)     0.00360
    66    C    5  dxy    Ryd( 3d)     0.00044
    67    C    5  dxz    Ryd( 3d)     0.00074
    68    C    5  dyz    Ryd( 3d)     0.00050
    69    C    5  dx2y2  Ryd( 3d)     0.00048
    70    C    5  dz2    Ryd( 3d)     0.00058

    71    C    6  S      Cor( 1S)     1.99870
    72    C    6  S      Val( 2S)     0.80709
    73    C    6  S      Ryd( 3S)     0.00203
    74    C    6  px     Val( 2p)     1.07211
    75    C    6  px     Ryd( 3p)     0.00465
    76    C    6  py     Val( 2p)     0.97462
    77    C    6  py     Ryd( 3p)     0.00234
    78    C    6  pz     Val( 2p)     0.93732
    79    C    6  pz     Ryd( 3p)     0.00627
    80    C    6  dxy    Ryd( 3d)     0.00073
    81    C    6  dxz    Ryd( 3d)     0.00107
    82    C    6  dyz    Ryd( 3d)     0.00128
    83    C    6  dx2y2  Ryd( 3d)     0.00068
    84    C    6  dz2    Ryd( 3d)     0.00114

    85    N    7  S      Cor( 1S)     1.99910
    86    N    7  S      Val( 2S)     1.23029
    87    N    7  S      Ryd( 3S)     0.00057
    88    N    7  px     Val( 2p)     1.41556
    89    N    7  px     Ryd( 3p)     0.00370
    90    N    7  py     Val( 2p)     1.52317
    91    N    7  py     Ryd( 3p)     0.00201
    92    N    7  pz     Val( 2p)     1.30404
    93    N    7  pz     Ryd( 3p)     0.00091
    94    N    7  dxy    Ryd( 3d)     0.00023
    95    N    7  dxz    Ryd( 3d)     0.00047
    96    N    7  dyz    Ryd( 3d)     0.00079
    97    N    7  dx2y2  Ryd( 3d)     0.00066
    98    N    7  dz2    Ryd( 3d)     0.00078

    99    C    8  S      Cor( 1S)     1.99870
   100    C    8  S      Val( 2S)     0.80709
   101    C    8  S      Ryd( 3S)     0.00203
   102    C    8  px     Val( 2p)     1.07211
   103    C    8  px     Ryd( 3p)     0.00465
   104    C    8  py     Val( 2p)     0.97462
   105    C    8  py     Ryd( 3p)     0.00234
   106    C    8  pz     Val( 2p)     0.93732
   107    C    8  pz     Ryd( 3p)     0.00627
   108    C    8  dxy    Ryd( 3d)     0.00073
   109    C    8  dxz    Ryd( 3d)     0.00107
   110    C    8  dyz    Ryd( 3d)     0.00128
   111    C    8  dx2y2  Ryd( 3d)     0.00068
   112    C    8  dz2    Ryd( 3d)     0.00114

   113    C    9  S      Cor( 1S)     1.99877
   114    C    9  S      Val( 2S)     0.92036
   115    C    9  S      Ryd( 3S)     0.00235
   116    C    9  px     Val( 2p)     1.07732
   117    C    9  px     Ryd( 3p)     0.00493
   118    C    9  py     Val( 2p)     1.07370
   119    C    9  py     Ryd( 3p)     0.00161
   120    C    9  pz     Val( 2p)     1.09313
   121    C    9  pz     Ryd( 3p)     0.00735
   122    C    9  dxy    Ryd( 3d)     0.00076
   123    C    9  dxz    Ryd( 3d)     0.00156
   124    C    9  dyz    Ryd( 3d)     0.00103
   125    C    9  dx2y2  Ryd( 3d)     0.00073
   126    C    9  dz2    Ryd( 3d)     0.00092

   127    C   10  S      Cor( 1S)     1.99888
   128    C   10  S      Val( 2S)     0.93943
   129    C   10  S      Ryd( 3S)     0.00164
   130    C   10  px     Val( 2p)     1.21270
   131    C   10  px     Ryd( 3p)     0.00837
   132    C   10  py     Val( 2p)     0.97845
   133    C   10  py     Ryd( 3p)     0.00130
   134    C   10  pz     Val( 2p)     1.05489
   135    C   10  pz     Ryd( 3p)     0.00392
   136    C   10  dxy    Ryd( 3d)     0.00044
   137    C   10  dxz    Ryd( 3d)     0.00065
   138    C   10  dyz    Ryd( 3d)     0.00052
   139    C   10  dx2y2  Ryd( 3d)     0.00051
   140    C   10  dz2    Ryd( 3d)     0.00060

   141    C   11  S      Cor( 1S)     1.99894
   142    C   11  S      Val( 2S)     0.95636
   143    C   11  S      Ryd( 3S)     0.00105
   144    C   11  px     Val( 2p)     1.08224
   145    C   11  px     Ryd( 3p)     0.00425
   146    C   11  py     Val( 2p)     0.94865
   147    C   11  py     Ryd( 3p)     0.00111
   148    C   11  pz     Val( 2p)     1.16139
   149    C   11  pz     Ryd( 3p)     0.00576
   150    C   11  dxy    Ryd( 3d)     0.00053
   151    C   11  dxz    Ryd( 3d)     0.00074
   152    C   11  dyz    Ryd( 3d)     0.00050
   153    C   11  dx2y2  Ryd( 3d)     0.00049
   154    C   11  dz2    Ryd( 3d)     0.00066

   155    C   12  S      Cor( 1S)     1.99895
   156    C   12  S      Val( 2S)     0.95528
   157    C   12  S      Ryd( 3S)     0.00114
   158    C   12  px     Val( 2p)     1.11560
   159    C   12  px     Ryd( 3p)     0.00503
   160    C   12  py     Val( 2p)     0.94201
   161    C   12  py     Ryd( 3p)     0.00091
   162    C   12  pz     Val( 2p)     1.13949
   163    C   12  pz     Ryd( 3p)     0.00525
   164    C   12  dxy    Ryd( 3d)     0.00052
   165    C   12  dxz    Ryd( 3d)     0.00074
   166    C   12  dyz    Ryd( 3d)     0.00051
   167    C   12  dx2y2  Ryd( 3d)     0.00051
   168    C   12  dz2    Ryd( 3d)     0.00064

   169    C   13  S      Cor( 1S)     1.99892
   170    C   13  S      Val( 2S)     0.94138
   171    C   13  S      Ryd( 3S)     0.00145
   172    C   13  px     Val( 2p)     1.19185
   173    C   13  px     Ryd( 3p)     0.00594
   174    C   13  py     Val( 2p)     1.01444
   175    C   13  py     Ryd( 3p)     0.00110
   176    C   13  pz     Val( 2p)     1.06001
   177    C   13  pz     Ryd( 3p)     0.00360
   178    C   13  dxy    Ryd( 3d)     0.00044
   179    C   13  dxz    Ryd( 3d)     0.00074
   180    C   13  dyz    Ryd( 3d)     0.00050
   181    C   13  dx2y2  Ryd( 3d)     0.00048
   182    C   13  dz2    Ryd( 3d)     0.00058

   183    S   14  S      Cor( 1S)     1.99999
   184    S   14  S      Cor( 2S)     1.99931
   185    S   14  S      Val( 3S)     1.62587
   186    S   14  S      Ryd( 4S)     0.00508
   187    S   14  px     Cor( 2p)     1.99988
   188    S   14  px     Val( 3p)     1.39596
   189    S   14  px     Ryd( 4p)     0.00189
   190    S   14  py     Cor( 2p)     1.99988
   191    S   14  py     Val( 3p)     1.53133
   192    S   14  py     Ryd( 4p)     0.00241
   193    S   14  pz     Cor( 2p)     1.99982
   194    S   14  pz     Val( 3p)     0.89440
   195    S   14  pz     Ryd( 4p)     0.00460
   196    S   14  dxy    Ryd( 3d)     0.00373
   197    S   14  dxz    Ryd( 3d)     0.00767
   198    S   14  dyz    Ryd( 3d)     0.00384
   199    S   14  dx2y2  Ryd( 3d)     0.00257
   200    S   14  dz2    Ryd( 3d)     0.00288

   201    H   15  S      Val( 1S)     0.74006
   202    H   15  S      Ryd( 2S)     0.00148
   203    H   15  px     Ryd( 2p)     0.00083
   204    H   15  py     Ryd( 2p)     0.00017
   205    H   15  pz     Ryd( 2p)     0.00011

   206    H   16  S      Val( 1S)     0.74137
   207    H   16  S      Ryd( 2S)     0.00136
   208    H   16  px     Ryd( 2p)     0.00020
   209    H   16  py     Ryd( 2p)     0.00018
   210    H   16  pz     Ryd( 2p)     0.00069

   211    H   17  S      Val( 1S)     0.74178
   212    H   17  S      Ryd( 2S)     0.00139
   213    H   17  px     Ryd( 2p)     0.00035
   214    H   17  py     Ryd( 2p)     0.00014
   215    H   17  pz     Ryd( 2p)     0.00058

   216    H   18  S      Val( 1S)     0.75126
   217    H   18  S      Ryd( 2S)     0.00141
   218    H   18  px     Ryd( 2p)     0.00083
   219    H   18  py     Ryd( 2p)     0.00017
   220    H   18  pz     Ryd( 2p)     0.00008

   221    H   19  S      Val( 1S)     0.56742
   222    H   19  S      Ryd( 2S)     0.00318
   223    H   19  px     Ryd( 2p)     0.00141
   224    H   19  py     Ryd( 2p)     0.00050
   225    H   19  pz     Ryd( 2p)     0.00025

   226    H   20  S      Val( 1S)     0.74006
   227    H   20  S      Ryd( 2S)     0.00148
   228    H   20  px     Ryd( 2p)     0.00083
   229    H   20  py     Ryd( 2p)     0.00017
   230    H   20  pz     Ryd( 2p)     0.00011

   231    H   21  S      Val( 1S)     0.74137
   232    H   21  S      Ryd( 2S)     0.00136
   233    H   21  px     Ryd( 2p)     0.00020
   234    H   21  py     Ryd( 2p)     0.00018
   235    H   21  pz     Ryd( 2p)     0.00069

   236    H   22  S      Val( 1S)     0.74178
   237    H   22  S      Ryd( 2S)     0.00139
   238    H   22  px     Ryd( 2p)     0.00035
   239    H   22  py     Ryd( 2p)     0.00014
   240    H   22  pz     Ryd( 2p)     0.00058

   241    H   23  S      Val( 1S)     0.75126
   242    H   23  S      Ryd( 2S)     0.00141
   243    H   23  px     Ryd( 2p)     0.00083
   244    H   23  py     Ryd( 2p)     0.00017
   245    H   23  pz     Ryd( 2p)     0.00008

 WARNING:  1 low occupancy (<1.9990e) core orbital  found on  C    1
           1 low occupancy (<1.9990e) core orbital  found on  C    2
           1 low occupancy (<1.9990e) core orbital  found on  C    3
           1 low occupancy (<1.9990e) core orbital  found on  C    4
           1 low occupancy (<1.9990e) core orbital  found on  C    5
           1 low occupancy (<1.9990e) core orbital  found on  C    6
           1 low occupancy (<1.9990e) core orbital  found on  C    8
           1 low occupancy (<1.9990e) core orbital  found on  C    9
           1 low occupancy (<1.9990e) core orbital  found on  C   10
           1 low occupancy (<1.9990e) core orbital  found on  C   11
           1 low occupancy (<1.9990e) core orbital  found on  C   12
           1 low occupancy (<1.9990e) core orbital  found on  C   13


 Summary of Natural Population Analysis:                  
                                                          
                                       Natural Population 
                Natural  -----------------------------------------------
    Atom  No    Charge         Core      Valence    Rydberg      Total
 -----------------------------------------------------------------------
      C    1   -0.18452      1.99877     4.16451    0.02124     6.18452
      C    2   -0.20229      1.99888     4.18547    0.01795     6.20229
      C    3   -0.16265      1.99894     4.14864    0.01508     6.16265
      C    4   -0.16659      1.99895     4.15238    0.01525     6.16659
      C    5   -0.22144      1.99892     4.20769    0.01484     6.22144
      C    6    0.18999      1.99870     3.79113    0.02018     5.81001
      N    7   -0.48228      1.99910     5.47306    0.01012     7.48228
      C    8    0.18999      1.99870     3.79113    0.02018     5.81001
      C    9   -0.18452      1.99877     4.16451    0.02124     6.18452
      C   10   -0.20229      1.99888     4.18547    0.01795     6.20229
      C   11   -0.16265      1.99894     4.14864    0.01508     6.16265
      C   12   -0.16659      1.99895     4.15238    0.01525     6.16659
      C   13   -0.22144      1.99892     4.20769    0.01484     6.22144
      S   14    0.51889      9.99889     5.44756    0.03466    15.48111
      H   15    0.25735      0.00000     0.74006    0.00260     0.74265
      H   16    0.25621      0.00000     0.74137    0.00242     0.74379
      H   17    0.25576      0.00000     0.74178    0.00246     0.74424
      H   18    0.24624      0.00000     0.75126    0.00250     0.75376
      H   19    0.42725      0.00000     0.56742    0.00533     0.57275
      H   20    0.25735      0.00000     0.74006    0.00260     0.74265
      H   21    0.25621      0.00000     0.74137    0.00242     0.74379
      H   22    0.25576      0.00000     0.74178    0.00246     0.74424
      H   23    0.24624      0.00000     0.75126    0.00250     0.75376
 =======================================================================
   * Total *    1.00000     35.98429    66.73659    0.27912   103.00000

                                 Natural Population      
 --------------------------------------------------------
   Core                      35.98429 ( 99.9564% of  36)
   Valence                   66.73659 ( 99.6069% of  67)
   Natural Minimal Basis    102.72088 ( 99.7290% of 103)
   Natural Rydberg Basis      0.27912 (  0.2710% of 103)
 --------------------------------------------------------

    Atom  No          Natural Electron Configuration
 ----------------------------------------------------------------------------
      C    1      [core]2S( 0.92)2p( 3.24)3p( 0.01)3d( 0.01)
      C    2      [core]2S( 0.94)2p( 3.25)3p( 0.01)
      C    3      [core]2S( 0.96)2p( 3.19)3p( 0.01)
      C    4      [core]2S( 0.96)2p( 3.20)3p( 0.01)
      C    5      [core]2S( 0.94)2p( 3.27)3p( 0.01)
      C    6      [core]2S( 0.81)2p( 2.98)3p( 0.01)
      N    7      [core]2S( 1.23)2p( 4.24)3p( 0.01)
      C    8      [core]2S( 0.81)2p( 2.98)3p( 0.01)
      C    9      [core]2S( 0.92)2p( 3.24)3p( 0.01)3d( 0.01)
      C   10      [core]2S( 0.94)2p( 3.25)3p( 0.01)
      C   11      [core]2S( 0.96)2p( 3.19)3p( 0.01)
      C   12      [core]2S( 0.96)2p( 3.20)3p( 0.01)
      C   13      [core]2S( 0.94)2p( 3.27)3p( 0.01)
      S   14      [core]3S( 1.63)3p( 3.82)4S( 0.01)3d( 0.02)4p( 0.01)
      H   15            1S( 0.74)
      H   16            1S( 0.74)
      H   17            1S( 0.74)
      H   18            1S( 0.75)
      H   19            1S( 0.57)
      H   20            1S( 0.74)
      H   21            1S( 0.74)
      H   22            1S( 0.74)
      H   23            1S( 0.75)


 ***************************************************
 *******         Alpha spin orbitals         *******
 ***************************************************


 NATURAL POPULATIONS:  Natural atomic orbital occupancies 
                                                          
   NAO  Atom  No  lang   Type(AO)    Occupancy      Energy
 ----------------------------------------------------------
     1    C    1  S      Cor( 1S)     0.99939     -10.27195
     2    C    1  S      Val( 2S)     0.46190      -0.36086
     3    C    1  S      Ryd( 3S)     0.00117       0.39148
     4    C    1  px     Val( 2p)     0.53883      -0.28049
     5    C    1  px     Ryd( 3p)     0.00252       0.69411
     6    C    1  py     Val( 2p)     0.57817      -0.31509
     7    C    1  py     Ryd( 3p)     0.00082       0.46563
     8    C    1  pz     Val( 2p)     0.54849      -0.30398
     9    C    1  pz     Ryd( 3p)     0.00372       0.78972
    10    C    1  dxy    Ryd( 3d)     0.00045       1.74632
    11    C    1  dxz    Ryd( 3d)     0.00078       2.07228
    12    C    1  dyz    Ryd( 3d)     0.00051       1.76962
    13    C    1  dx2y2  Ryd( 3d)     0.00035       2.04719
    14    C    1  dz2    Ryd( 3d)     0.00045       2.03310

    15    C    2  S      Cor( 1S)     0.99944     -10.22271
    16    C    2  S      Val( 2S)     0.46875      -0.29665
    17    C    2  S      Ryd( 3S)     0.00084       0.41275
    18    C    2  px     Val( 2p)     0.60545      -0.22466
    19    C    2  px     Ryd( 3p)     0.00419       0.86123
    20    C    2  py     Val( 2p)     0.47252      -0.25474
    21    C    2  py     Ryd( 3p)     0.00061       0.42188
    22    C    2  pz     Val( 2p)     0.52561      -0.20600
    23    C    2  pz     Ryd( 3p)     0.00198       0.49430
    24    C    2  dxy    Ryd( 3d)     0.00022       1.79411
    25    C    2  dxz    Ryd( 3d)     0.00033       2.23559
    26    C    2  dyz    Ryd( 3d)     0.00030       1.86883
    27    C    2  dx2y2  Ryd( 3d)     0.00026       2.11072
    28    C    2  dz2    Ryd( 3d)     0.00031       2.21573

    29    C    3  S      Cor( 1S)     0.99947     -10.22267
    30    C    3  S      Val( 2S)     0.48012      -0.30247
    31    C    3  S      Ryd( 3S)     0.00053       0.42855
    32    C    3  px     Val( 2p)     0.54199      -0.19471
    33    C    3  px     Ryd( 3p)     0.00213       0.56103
    34    C    3  py     Val( 2p)     0.51557      -0.26032
    35    C    3  py     Ryd( 3p)     0.00062       0.44147
    36    C    3  pz     Val( 2p)     0.58523      -0.21111
    37    C    3  pz     Ryd( 3p)     0.00289       0.78551
    38    C    3  dxy    Ryd( 3d)     0.00028       1.81340
    39    C    3  dxz    Ryd( 3d)     0.00037       2.29150
    40    C    3  dyz    Ryd( 3d)     0.00024       1.83603
    41    C    3  dx2y2  Ryd( 3d)     0.00023       2.11019
    42    C    3  dz2    Ryd( 3d)     0.00032       2.17649

    43    C    4  S      Cor( 1S)     0.99948     -10.22338
    44    C    4  S      Val( 2S)     0.47764      -0.30094
    45    C    4  S      Ryd( 3S)     0.00058       0.42729
    46    C    4  px     Val( 2p)     0.55714      -0.20013
    47    C    4  px     Ryd( 3p)     0.00252       0.63682
    48    C    4  py     Val( 2p)     0.47806      -0.25317
    49    C    4  py     Ryd( 3p)     0.00046       0.42454
    50    C    4  pz     Val( 2p)     0.57081      -0.20749
    51    C    4  pz     Ryd( 3p)     0.00263       0.72926
    52    C    4  dxy    Ryd( 3d)     0.00030       1.81526
    53    C    4  dxz    Ryd( 3d)     0.00037       2.32430
    54    C    4  dyz    Ryd( 3d)     0.00025       1.83253
    55    C    4  dx2y2  Ryd( 3d)     0.00025       2.10542
    56    C    4  dz2    Ryd( 3d)     0.00032       2.16269

    57    C    5  S      Cor( 1S)     0.99946     -10.22796
    58    C    5  S      Val( 2S)     0.47133      -0.30391
    59    C    5  S      Ryd( 3S)     0.00074       0.41671
    60    C    5  px     Val( 2p)     0.59612      -0.22775
    61    C    5  px     Ryd( 3p)     0.00298       0.86075
    62    C    5  py     Val( 2p)     0.51892      -0.26807
    63    C    5  py     Ryd( 3p)     0.00055       0.41566
    64    C    5  pz     Val( 2p)     0.53212      -0.21134
    65    C    5  pz     Ryd( 3p)     0.00181       0.51423
    66    C    5  dxy    Ryd( 3d)     0.00023       1.78734
    67    C    5  dxz    Ryd( 3d)     0.00037       2.23160
    68    C    5  dyz    Ryd( 3d)     0.00026       1.85275
    69    C    5  dx2y2  Ryd( 3d)     0.00024       2.11013
    70    C    5  dz2    Ryd( 3d)     0.00029       2.22434

    71    C    6  S      Cor( 1S)     0.99935     -10.28550
    72    C    6  S      Val( 2S)     0.40358      -0.27837
    73    C    6  S      Ryd( 3S)     0.00102       0.39716
    74    C    6  px     Val( 2p)     0.53532      -0.24723
    75    C    6  px     Ryd( 3p)     0.00235       0.75500
    76    C    6  py     Val( 2p)     0.50859      -0.29119
    77    C    6  py     Ryd( 3p)     0.00124       0.45255
    78    C    6  pz     Val( 2p)     0.46721      -0.21981
    79    C    6  pz     Ryd( 3p)     0.00321       0.76015
    80    C    6  dxy    Ryd( 3d)     0.00041       1.77418
    81    C    6  dxz    Ryd( 3d)     0.00056       2.21210
    82    C    6  dyz    Ryd( 3d)     0.00072       1.81574
    83    C    6  dx2y2  Ryd( 3d)     0.00036       2.06739
    84    C    6  dz2    Ryd( 3d)     0.00057       2.10514

    85    N    7  S      Cor( 1S)     0.99956     -14.40925
    86    N    7  S      Val( 2S)     0.62201      -0.70296
    87    N    7  S      Ryd( 3S)     0.00030       0.97551
    88    N    7  px     Val( 2p)     0.71611      -0.44162
    89    N    7  px     Ryd( 3p)     0.00197       1.17034
    90    N    7  py     Val( 2p)     0.87542      -0.47023
    91    N    7  py     Ryd( 3p)     0.00158       0.66201
    92    N    7  pz     Val( 2p)     0.65433      -0.43463
    93    N    7  pz     Ryd( 3p)     0.00045       1.01611
    94    N    7  dxy    Ryd( 3d)     0.00011       2.16338
    95    N    7  dxz    Ryd( 3d)     0.00023       2.51603
    96    N    7  dyz    Ryd( 3d)     0.00037       2.27338
    97    N    7  dx2y2  Ryd( 3d)     0.00027       2.51408
    98    N    7  dz2    Ryd( 3d)     0.00036       2.60096

    99    C    8  S      Cor( 1S)     0.99935     -10.28550
   100    C    8  S      Val( 2S)     0.40358      -0.27837
   101    C    8  S      Ryd( 3S)     0.00102       0.39716
   102    C    8  px     Val( 2p)     0.53532      -0.24723
   103    C    8  px     Ryd( 3p)     0.00235       0.75500
   104    C    8  py     Val( 2p)     0.50859      -0.29119
   105    C    8  py     Ryd( 3p)     0.00124       0.45255
   106    C    8  pz     Val( 2p)     0.46721      -0.21981
   107    C    8  pz     Ryd( 3p)     0.00321       0.76015
   108    C    8  dxy    Ryd( 3d)     0.00041       1.77418
   109    C    8  dxz    Ryd( 3d)     0.00056       2.21210
   110    C    8  dyz    Ryd( 3d)     0.00072       1.81574
   111    C    8  dx2y2  Ryd( 3d)     0.00036       2.06739
   112    C    8  dz2    Ryd( 3d)     0.00057       2.10514

   113    C    9  S      Cor( 1S)     0.99939     -10.27195
   114    C    9  S      Val( 2S)     0.46190      -0.36086
   115    C    9  S      Ryd( 3S)     0.00117       0.39148
   116    C    9  px     Val( 2p)     0.53883      -0.28049
   117    C    9  px     Ryd( 3p)     0.00252       0.69411
   118    C    9  py     Val( 2p)     0.57817      -0.31509
   119    C    9  py     Ryd( 3p)     0.00082       0.46563
   120    C    9  pz     Val( 2p)     0.54849      -0.30398
   121    C    9  pz     Ryd( 3p)     0.00372       0.78972
   122    C    9  dxy    Ryd( 3d)     0.00045       1.74632
   123    C    9  dxz    Ryd( 3d)     0.00078       2.07228
   124    C    9  dyz    Ryd( 3d)     0.00051       1.76962
   125    C    9  dx2y2  Ryd( 3d)     0.00035       2.04719
   126    C    9  dz2    Ryd( 3d)     0.00045       2.03310

   127    C   10  S      Cor( 1S)     0.99944     -10.22271
   128    C   10  S      Val( 2S)     0.46875      -0.29665
   129    C   10  S      Ryd( 3S)     0.00084       0.41275
   130    C   10  px     Val( 2p)     0.60545      -0.22466
   131    C   10  px     Ryd( 3p)     0.00419       0.86123
   132    C   10  py     Val( 2p)     0.47252      -0.25474
   133    C   10  py     Ryd( 3p)     0.00061       0.42188
   134    C   10  pz     Val( 2p)     0.52561      -0.20600
   135    C   10  pz     Ryd( 3p)     0.00198       0.49430
   136    C   10  dxy    Ryd( 3d)     0.00022       1.79411
   137    C   10  dxz    Ryd( 3d)     0.00033       2.23559
   138    C   10  dyz    Ryd( 3d)     0.00030       1.86883
   139    C   10  dx2y2  Ryd( 3d)     0.00026       2.11072
   140    C   10  dz2    Ryd( 3d)     0.00031       2.21573

   141    C   11  S      Cor( 1S)     0.99947     -10.22267
   142    C   11  S      Val( 2S)     0.48012      -0.30247
   143    C   11  S      Ryd( 3S)     0.00053       0.42855
   144    C   11  px     Val( 2p)     0.54199      -0.19471
   145    C   11  px     Ryd( 3p)     0.00213       0.56103
   146    C   11  py     Val( 2p)     0.51557      -0.26032
   147    C   11  py     Ryd( 3p)     0.00062       0.44147
   148    C   11  pz     Val( 2p)     0.58523      -0.21111
   149    C   11  pz     Ryd( 3p)     0.00289       0.78551
   150    C   11  dxy    Ryd( 3d)     0.00028       1.81340
   151    C   11  dxz    Ryd( 3d)     0.00037       2.29150
   152    C   11  dyz    Ryd( 3d)     0.00024       1.83603
   153    C   11  dx2y2  Ryd( 3d)     0.00023       2.11019
   154    C   11  dz2    Ryd( 3d)     0.00032       2.17649

   155    C   12  S      Cor( 1S)     0.99948     -10.22338
   156    C   12  S      Val( 2S)     0.47764      -0.30094
   157    C   12  S      Ryd( 3S)     0.00058       0.42729
   158    C   12  px     Val( 2p)     0.55714      -0.20013
   159    C   12  px     Ryd( 3p)     0.00252       0.63682
   160    C   12  py     Val( 2p)     0.47806      -0.25317
   161    C   12  py     Ryd( 3p)     0.00046       0.42454
   162    C   12  pz     Val( 2p)     0.57081      -0.20749
   163    C   12  pz     Ryd( 3p)     0.00263       0.72926
   164    C   12  dxy    Ryd( 3d)     0.00030       1.81526
   165    C   12  dxz    Ryd( 3d)     0.00037       2.32430
   166    C   12  dyz    Ryd( 3d)     0.00025       1.83253
   167    C   12  dx2y2  Ryd( 3d)     0.00025       2.10542
   168    C   12  dz2    Ryd( 3d)     0.00032       2.16269

   169    C   13  S      Cor( 1S)     0.99946     -10.22796
   170    C   13  S      Val( 2S)     0.47133      -0.30391
   171    C   13  S      Ryd( 3S)     0.00074       0.41671
   172    C   13  px     Val( 2p)     0.59612      -0.22775
   173    C   13  px     Ryd( 3p)     0.00298       0.86075
   174    C   13  py     Val( 2p)     0.51892      -0.26807
   175    C   13  py     Ryd( 3p)     0.00055       0.41566
   176    C   13  pz     Val( 2p)     0.53212      -0.21134
   177    C   13  pz     Ryd( 3p)     0.00181       0.51423
   178    C   13  dxy    Ryd( 3d)     0.00023       1.78734
   179    C   13  dxz    Ryd( 3d)     0.00037       2.23160
   180    C   13  dyz    Ryd( 3d)     0.00026       1.85275
   181    C   13  dx2y2  Ryd( 3d)     0.00024       2.11013
   182    C   13  dz2    Ryd( 3d)     0.00029       2.22434

   183    S   14  S      Cor( 1S)     1.00000     -88.07839
   184    S   14  S      Cor( 2S)     0.99966      -8.83842
   185    S   14  S      Val( 3S)     0.81677      -0.89744
   186    S   14  S      Ryd( 4S)     0.00278       0.36235
   187    S   14  px     Cor( 2p)     0.99994      -6.10288
   188    S   14  px     Val( 3p)     0.70932      -0.38660
   189    S   14  px     Ryd( 4p)     0.00099       0.60934
   190    S   14  py     Cor( 2p)     0.99998      -6.10371
   191    S   14  py     Val( 3p)     0.89300      -0.42234
   192    S   14  py     Ryd( 4p)     0.00177       0.59023
   193    S   14  pz     Cor( 2p)     0.99991      -6.10565
   194    S   14  pz     Val( 3p)     0.44830      -0.32662
   195    S   14  pz     Ryd( 4p)     0.00229       0.63326
   196    S   14  dxy    Ryd( 3d)     0.00178       0.71067
   197    S   14  dxz    Ryd( 3d)     0.00379       0.98837
   198    S   14  dyz    Ryd( 3d)     0.00191       0.73415
   199    S   14  dx2y2  Ryd( 3d)     0.00128       0.78734
   200    S   14  dz2    Ryd( 3d)     0.00152       0.88958

   201    H   15  S      Val( 1S)     0.37048      -0.05614
   202    H   15  S      Ryd( 2S)     0.00074       0.20094
   203    H   15  px     Ryd( 2p)     0.00042       2.22812
   204    H   15  py     Ryd( 2p)     0.00008       1.54287
   205    H   15  pz     Ryd( 2p)     0.00006       1.81624

   206    H   16  S      Val( 1S)     0.36926      -0.04357
   207    H   16  S      Ryd( 2S)     0.00068       0.20062
   208    H   16  px     Ryd( 2p)     0.00010       1.90957
   209    H   16  py     Ryd( 2p)     0.00010       1.56096
   210    H   16  pz     Ryd( 2p)     0.00034       2.13683

   211    H   17  S      Val( 1S)     0.37067      -0.04554
   212    H   17  S      Ryd( 2S)     0.00069       0.19940
   213    H   17  px     Ryd( 2p)     0.00017       1.98050
   214    H   17  py     Ryd( 2p)     0.00007       1.53960
   215    H   17  pz     Ryd( 2p)     0.00029       2.07449

   216    H   18  S      Val( 1S)     0.37504      -0.07404
   217    H   18  S      Ryd( 2S)     0.00070       0.19840
   218    H   18  px     Ryd( 2p)     0.00041       2.22008
   219    H   18  py     Ryd( 2p)     0.00009       1.52893
   220    H   18  pz     Ryd( 2p)     0.00004       1.82277

   221    H   19  S      Val( 1S)     0.28026      -0.07460
   222    H   19  S      Ryd( 2S)     0.00157       0.27597
   223    H   19  px     Ryd( 2p)     0.00069       2.25181
   224    H   19  py     Ryd( 2p)     0.00030       1.50139
   225    H   19  pz     Ryd( 2p)     0.00012       1.73388

   226    H   20  S      Val( 1S)     0.37048      -0.05614
   227    H   20  S      Ryd( 2S)     0.00074       0.20094
   228    H   20  px     Ryd( 2p)     0.00042       2.22812
   229    H   20  py     Ryd( 2p)     0.00008       1.54287
   230    H   20  pz     Ryd( 2p)     0.00006       1.81624

   231    H   21  S      Val( 1S)     0.36926      -0.04357
   232    H   21  S      Ryd( 2S)     0.00068       0.20062
   233    H   21  px     Ryd( 2p)     0.00010       1.90957
   234    H   21  py     Ryd( 2p)     0.00010       1.56096
   235    H   21  pz     Ryd( 2p)     0.00034       2.13683

   236    H   22  S      Val( 1S)     0.37067      -0.04554
   237    H   22  S      Ryd( 2S)     0.00069       0.19940
   238    H   22  px     Ryd( 2p)     0.00017       1.98050
   239    H   22  py     Ryd( 2p)     0.00007       1.53960
   240    H   22  pz     Ryd( 2p)     0.00029       2.07449

   241    H   23  S      Val( 1S)     0.37504      -0.07404
   242    H   23  S      Ryd( 2S)     0.00070       0.19840
   243    H   23  px     Ryd( 2p)     0.00041       2.22008
   244    H   23  py     Ryd( 2p)     0.00009       1.52893
   245    H   23  pz     Ryd( 2p)     0.00004       1.82277


 Summary of Natural Population Analysis:                  
                                                          
                                       Natural Population 
                Natural  -----------------------------------------------
    Atom  No    Charge         Core      Valence    Rydberg      Total
 -----------------------------------------------------------------------
      C    1   -0.13756      0.99939     2.12739    0.01078     3.13756
      C    2   -0.08082      0.99944     2.07233    0.00904     3.08082
      C    3   -0.12997      0.99947     2.12290    0.00760     3.12997
      C    4   -0.09081      0.99948     2.08365    0.00768     3.09081
      C    5   -0.12544      0.99946     2.11850    0.00747     3.12544
      C    6    0.07551      0.99935     1.91470    0.01045     2.92449
      N    7   -0.37306      0.99956     2.86786    0.00564     3.87306
      C    8    0.07551      0.99935     1.91470    0.01045     2.92449
      C    9   -0.13756      0.99939     2.12739    0.01078     3.13756
      C   10   -0.08082      0.99944     2.07233    0.00904     3.08082
      C   11   -0.12997      0.99947     2.12290    0.00760     3.12997
      C   12   -0.09081      0.99948     2.08365    0.00768     3.09081
      C   13   -0.12544      0.99946     2.11850    0.00747     3.12544
      S   14    0.11502      4.99950     2.86739    0.01810     7.88498
      H   15    0.12823      0.00000     0.37048    0.00129     0.37177
      H   16    0.12953      0.00000     0.36926    0.00121     0.37047
      H   17    0.12810      0.00000     0.37067    0.00123     0.37190
      H   18    0.12372      0.00000     0.37504    0.00124     0.37628
      H   19    0.21706      0.00000     0.28026    0.00268     0.28294
      H   20    0.12823      0.00000     0.37048    0.00129     0.37177
      H   21    0.12953      0.00000     0.36926    0.00121     0.37047
      H   22    0.12810      0.00000     0.37067    0.00123     0.37190
      H   23    0.12372      0.00000     0.37504    0.00124     0.37628
 =======================================================================
   * Total *   -0.00000     17.99221    33.86536    0.14243    52.00000

                                 Natural Population      
 --------------------------------------------------------
   Core                      17.99221 ( 99.9567% of  18)
   Valence                   33.86536 ( 99.6040% of  34)
   Natural Minimal Basis     51.85757 ( 99.7261% of  52)
   Natural Rydberg Basis      0.14243 (  0.2739% of  52)
 --------------------------------------------------------

    Atom  No          Natural Electron Configuration
 ----------------------------------------------------------------------------
      C    1      [core]2S( 0.46)2p( 1.67)3p( 0.01)
      C    2      [core]2S( 0.47)2p( 1.60)3p( 0.01)
      C    3      [core]2S( 0.48)2p( 1.64)3p( 0.01)
      C    4      [core]2S( 0.48)2p( 1.61)3p( 0.01)
      C    5      [core]2S( 0.47)2p( 1.65)3p( 0.01)
      C    6      [core]2S( 0.40)2p( 1.51)3p( 0.01)
      N    7      [core]2S( 0.62)2p( 2.25)
      C    8      [core]2S( 0.40)2p( 1.51)3p( 0.01)
      C    9      [core]2S( 0.46)2p( 1.67)3p( 0.01)
      C   10      [core]2S( 0.47)2p( 1.60)3p( 0.01)
      C   11      [core]2S( 0.48)2p( 1.64)3p( 0.01)
      C   12      [core]2S( 0.48)2p( 1.61)3p( 0.01)
      C   13      [core]2S( 0.47)2p( 1.65)3p( 0.01)
      S   14      [core]3S( 0.82)3p( 2.05)3d( 0.01)4p( 0.01)
      H   15            1S( 0.37)
      H   16            1S( 0.37)
      H   17            1S( 0.37)
      H   18            1S( 0.38)
      H   19            1S( 0.28)
      H   20            1S( 0.37)
      H   21            1S( 0.37)
      H   22            1S( 0.37)
      H   23            1S( 0.38)


 NATURAL BOND ORBITAL ANALYSIS, alpha spin orbitals:

                       Occupancies       Lewis Structure    Low   High
           Occ.    -------------------  -----------------   occ   occ
  Cycle   Thresh.   Lewis   Non-Lewis     CR  BD  3C  LP    (L)   (NL)   Dev
 =============================================================================
   1(1)    0.90    48.78882   3.21118     18  26   0   8     6      6    0.03
   2(2)    0.90    48.78882   3.21118     18  26   0   8     6      6    0.03
   3(1)    0.80    50.52763   1.47237     18  31   0   3     0      6    0.03
 -----------------------------------------------------------------------------

 Structure accepted: No low occupancy Lewis orbitals

 --------------------------------------------------------
   Core                     17.99223 ( 99.957% of  18)
   Valence Lewis            32.53541 ( 95.692% of  34)
  ==================       ============================
   Total Lewis              50.52763 ( 97.169% of  52)
  -----------------------------------------------------
   Valence non-Lewis         1.37273 (  2.640% of  52)
   Rydberg non-Lewis         0.09964 (  0.192% of  52)
  ==================       ============================
   Total non-Lewis           1.47237 (  2.831% of  52)
 --------------------------------------------------------


       (Occupancy)   Bond orbital/ Coefficients/ Hybrids
 ---------------------------------------------------------------------------------
     1. (0.98718) BD ( 1) C   1 - C   2  
                ( 52.21%)   0.7226* C   1 s( 39.06%)p 1.56( 60.90%)d 0.00(  0.03%)
                                           -0.0001  0.6249  0.0092 -0.3461 -0.0256
                                           -0.2134 -0.0053  0.6656  0.0001  0.0021
                                           -0.0099 -0.0081  0.0031  0.0124
                ( 47.79%)   0.6913* C   2 s( 34.76%)p 1.88( 65.19%)d 0.00(  0.05%)
                                            0.0001  0.5893  0.0174  0.2969 -0.0275
                                            0.2088  0.0021 -0.7204 -0.0204  0.0045
                                           -0.0136 -0.0096  0.0042  0.0141
     2. (0.85516) BD ( 2) C   1 - C   2  
                ( 58.57%)   0.7653* C   1 s(  0.01%)p99.99( 99.97%)d 1.55(  0.02%)
                                           -0.0001 -0.0104  0.0042 -0.0639  0.0004
                                            0.9565  0.0188  0.2834 -0.0052  0.0008
                                           -0.0012  0.0128  0.0038  0.0038
                ( 41.43%)   0.6437* C   2 s(  0.00%)p 1.00( 99.93%)d 0.00(  0.07%)
                                            0.0000 -0.0021  0.0024 -0.0851  0.0038
                                            0.9659  0.0130  0.2428  0.0058  0.0179
                                            0.0060 -0.0135 -0.0075 -0.0075
     3. (0.98480) BD ( 1) C   1 - C   6  
                ( 49.98%)   0.7070* C   1 s( 36.59%)p 1.73( 63.36%)d 0.00(  0.04%)
                                            0.0001  0.6049  0.0018  0.7790  0.0099
                                            0.0974  0.0050 -0.1314 -0.0038  0.0051
                                           -0.0056 -0.0021  0.0178 -0.0082
                ( 50.02%)   0.7072* C   6 s( 35.58%)p 1.81( 64.38%)d 0.00(  0.04%)
                                           -0.0002  0.5965 -0.0010 -0.7984  0.0103
                                           -0.0740  0.0073  0.0238 -0.0094  0.0027
                                            0.0007 -0.0008  0.0183 -0.0085
     4. (0.98664) BD ( 1) C   1 - S  14  
                ( 52.57%)   0.7251* C   1 s( 24.24%)p 3.12( 75.61%)d 0.01(  0.14%)
                                           -0.0002  0.4922 -0.0112 -0.5172 -0.0029
                                            0.1716 -0.0049 -0.6761  0.0451 -0.0099
                                            0.0293 -0.0126  0.0095  0.0156
                ( 47.43%)   0.6887* S  14 s( 17.80%)p 4.59( 81.64%)d 0.03(  0.56%)
                                            0.0000  0.0003  0.4201 -0.0394 -0.0001
                                            0.5231 -0.0005  0.0001 -0.2171  0.0006
                                           -0.0001  0.7024  0.0466 -0.0202  0.0630
                                           -0.0219  0.0224  0.0160
     5. (0.98692) BD ( 1) C   2 - C   3  
                ( 50.66%)   0.7117* C   2 s( 36.35%)p 1.75( 63.61%)d 0.00(  0.04%)
                                           -0.0000  0.6029  0.0052  0.4517 -0.0312
                                           -0.1209 -0.0094  0.6447  0.0280 -0.0022
                                            0.0164 -0.0039  0.0091  0.0075
                ( 49.34%)   0.7025* C   3 s( 35.04%)p 1.85( 64.91%)d 0.00(  0.05%)
                                            0.0001  0.5919  0.0074 -0.4875 -0.0364
                                            0.0985 -0.0080 -0.6325  0.0158 -0.0024
                                            0.0157 -0.0046  0.0051  0.0125
     6. (0.98785) BD ( 1) C   2 - H  15  
                ( 62.89%)   0.7931* C   2 s( 28.81%)p 2.47( 71.16%)d 0.00(  0.03%)
                                            0.0003 -0.5365  0.0157  0.8359 -0.0127
                                            0.0894  0.0027 -0.0673 -0.0108 -0.0028
                                            0.0001  0.0011 -0.0151  0.0069
                ( 37.11%)   0.6092* H  15 s( 99.90%)p 0.00(  0.10%)
                                           -0.9995  0.0020 -0.0313 -0.0046  0.0035
     7. (0.98955) BD ( 1) C   3 - C   4  
                ( 49.97%)   0.7069* C   3 s( 35.35%)p 1.83( 64.60%)d 0.00(  0.05%)
                                            0.0000  0.5945  0.0079  0.7964  0.0146
                                            0.0904 -0.0078 -0.0432  0.0386  0.0048
                                           -0.0056 -0.0009  0.0179 -0.0095
                ( 50.03%)   0.7073* C   4 s( 35.54%)p 1.81( 64.41%)d 0.00(  0.05%)
                                            0.0001  0.5961  0.0072 -0.7904 -0.0050
                                           -0.0923 -0.0100  0.0955  0.0400  0.0039
                                           -0.0008 -0.0005  0.0188 -0.0098
     8. (0.82531) BD ( 2) C   3 - C   4  
                ( 52.73%)   0.7261* C   3 s(  0.00%)p 1.00( 99.94%)d 0.00(  0.06%)
                                           -0.0000 -0.0000  0.0005 -0.0977  0.0003
                                            0.9688 -0.0081  0.2263 -0.0017  0.0167
                                            0.0056 -0.0132 -0.0065 -0.0058
                ( 47.27%)   0.6876* C   4 s(  0.00%)p 1.00( 99.94%)d 0.00(  0.06%)
                                            0.0000 -0.0010 -0.0001 -0.0863  0.0004
                                            0.9694 -0.0054  0.2283 -0.0014 -0.0224
                                           -0.0044 -0.0102  0.0021 -0.0039
     9. (0.98892) BD ( 1) C   3 - H  16  
                ( 63.02%)   0.7939* C   3 s( 29.51%)p 2.39( 70.47%)d 0.00(  0.03%)
                                           -0.0003  0.5430 -0.0143 -0.3413  0.0038
                                           -0.2069  0.0025  0.7384 -0.0083  0.0029
                                           -0.0097 -0.0064  0.0021  0.0107
                ( 36.98%)   0.6081* H  16 s( 99.90%)p 0.00(  0.10%)
                                            0.9995 -0.0027  0.0128  0.0079 -0.0280
    10. (0.98782) BD ( 1) C   4 - C   5  
                ( 49.14%)   0.7010* C   4 s( 35.09%)p 1.85( 64.87%)d 0.00(  0.05%)
                                            0.0001  0.5923  0.0092  0.3390  0.0400
                                            0.1962  0.0012 -0.7025  0.0084  0.0031
                                           -0.0105 -0.0084  0.0023  0.0165
                ( 50.86%)   0.7132* C   5 s( 36.73%)p 1.72( 63.23%)d 0.00(  0.04%)
                                           -0.0000  0.6060  0.0096 -0.3039  0.0336
                                           -0.1854 -0.0030  0.7099  0.0223  0.0041
                                           -0.0135 -0.0071  0.0048  0.0114
    11. (0.98892) BD ( 1) C   4 - H  17  
                ( 62.88%)   0.7930* C   4 s( 29.27%)p 2.42( 70.70%)d 0.00(  0.03%)
                                           -0.0003  0.5409 -0.0136  0.5010 -0.0067
                                           -0.1117  0.0016  0.6659 -0.0078 -0.0021
                                            0.0130 -0.0035  0.0059  0.0074
                ( 37.12%)   0.6092* H  17 s( 99.90%)p 0.00(  0.10%)
                                            0.9995 -0.0022 -0.0187  0.0044 -0.0254
    12. (0.98332) BD ( 1) C   5 - C   6  
                ( 47.91%)   0.6921* C   5 s( 34.47%)p 1.90( 65.48%)d 0.00(  0.05%)
                                            0.0002  0.5870  0.0096 -0.4486  0.0195
                                            0.1205  0.0072 -0.6620 -0.0190 -0.0027
                                            0.0176 -0.0052  0.0075  0.0112
                ( 52.09%)   0.7218* C   6 s( 37.41%)p 1.67( 62.56%)d 0.00(  0.03%)
                                           -0.0002  0.6116 -0.0026  0.4870  0.0185
                                           -0.1194  0.0067  0.6108 -0.0276 -0.0024
                                            0.0143 -0.0048  0.0073  0.0073
    13. (0.83856) BD ( 2) C   5 - C   6  
                ( 50.22%)   0.7086* C   5 s(  0.00%)p 1.00( 99.94%)d 0.00(  0.06%)
                                            0.0000 -0.0011  0.0029 -0.0714 -0.0030
                                            0.9716  0.0006  0.2241  0.0017 -0.0206
                                           -0.0041 -0.0101  0.0008 -0.0041
                ( 49.78%)   0.7056* C   6 s(  0.01%)p99.99( 99.95%)d 3.62(  0.04%)
                                           -0.0000  0.0062  0.0088 -0.0775 -0.0013
                                            0.9663  0.0017  0.2442 -0.0103  0.0048
                                           -0.0007  0.0181  0.0043  0.0068
    14. (0.98787) BD ( 1) C   5 - H  18  
                ( 62.41%)   0.7900* C   5 s( 28.71%)p 2.48( 71.26%)d 0.00(  0.03%)
                                           -0.0003  0.5356 -0.0157  0.8365 -0.0047
                                            0.0802 -0.0045 -0.0783  0.0169  0.0032
                                           -0.0042 -0.0013  0.0149 -0.0068
                ( 37.59%)   0.6131* H  18 s( 99.90%)p 0.00(  0.10%)
                                            0.9995 -0.0020 -0.0311 -0.0023  0.0002
    15. (0.99173) BD ( 1) C   6 - N   7  
                ( 37.44%)   0.6119* C   6 s( 26.77%)p 2.73( 73.10%)d 0.00(  0.13%)
                                           -0.0000  0.5173  0.0097  0.3445  0.0283
                                            0.2142  0.0160 -0.7519 -0.0035  0.0060
                                           -0.0204 -0.0143  0.0047  0.0255
                ( 62.56%)   0.7909* N   7 s( 35.99%)p 1.78( 63.98%)d 0.00(  0.03%)
                                           -0.0000  0.5999  0.0021 -0.3249 -0.0119
                                           -0.1852 -0.0055  0.7069 -0.0064  0.0056
                                           -0.0095 -0.0097  0.0018  0.0097
    16. (0.99170) BD ( 1) N   7 - C   8  
                ( 62.56%)   0.7909* N   7 s( 35.99%)p 1.78( 63.98%)d 0.00(  0.03%)
                                           -0.0000  0.5999  0.0021 -0.3249 -0.0119
                                           -0.1852 -0.0055 -0.7069  0.0064  0.0056
                                            0.0095  0.0097  0.0018  0.0097
                ( 37.44%)   0.6119* C   8 s( 26.77%)p 2.73( 73.10%)d 0.00(  0.13%)
                                           -0.0000  0.5173  0.0098  0.3441  0.0282
                                            0.2195  0.0161  0.7505  0.0035  0.0058
                                            0.0205  0.0143  0.0047  0.0255
    17. (0.99251) BD ( 1) N   7 - H  19  
                ( 72.26%)   0.8501* N   7 s( 24.38%)p 3.10( 75.58%)d 0.00(  0.03%)
                                            0.0003  0.4938 -0.0048  0.8655 -0.0055
                                            0.0815 -0.0108 -0.0000 -0.0000 -0.0033
                                            0.0000 -0.0000  0.0150 -0.0088
                ( 27.74%)   0.5267* H  19 s( 99.76%)p 0.00(  0.24%)
                                            0.9988 -0.0078 -0.0483 -0.0067  0.0000
    18. (0.98481) BD ( 1) C   8 - C   9  
                ( 50.02%)   0.7072* C   8 s( 35.58%)p 1.81( 64.38%)d 0.00(  0.04%)
                                           -0.0002  0.5965 -0.0011 -0.7981  0.0103
                                           -0.0781  0.0072 -0.0228  0.0094  0.0028
                                           -0.0007  0.0008  0.0182 -0.0085
                ( 49.98%)   0.7070* C   9 s( 36.60%)p 1.73( 63.36%)d 0.00(  0.04%)
                                            0.0001  0.6050  0.0018  0.7794  0.0099
                                            0.0908  0.0049  0.1333  0.0038  0.0052
                                            0.0056  0.0022  0.0178 -0.0082
    19. (0.85006) BD ( 2) C   8 - C   9  
                ( 44.47%)   0.6669* C   8 s(  0.02%)p99.99( 99.93%)d 1.94(  0.05%)
                                           -0.0001  0.0105  0.0115 -0.0791 -0.0051
                                            0.9636  0.0159 -0.2532  0.0052 -0.0182
                                            0.0071 -0.0075  0.0051  0.0028
                ( 55.53%)   0.7452* C   9 s(  0.01%)p 1.00( 99.97%)d 0.00(  0.03%)
                                           -0.0002 -0.0067  0.0050 -0.0583  0.0002
                                            0.9570  0.0243 -0.2825  0.0025  0.0153
                                           -0.0034 -0.0036 -0.0013 -0.0009
    20. (0.98327) BD ( 1) C   8 - C  13  
                ( 52.09%)   0.7218* C   8 s( 37.40%)p 1.67( 62.57%)d 0.00(  0.03%)
                                           -0.0002  0.6115 -0.0027  0.4876  0.0186
                                           -0.1267  0.0065 -0.6089  0.0276 -0.0021
                                           -0.0144  0.0049  0.0072  0.0073
                ( 47.91%)   0.6921* C  13 s( 34.47%)p 1.90( 65.48%)d 0.00(  0.05%)
                                            0.0002  0.5870  0.0096 -0.4487  0.0195
                                            0.1225  0.0071  0.6615  0.0190 -0.0027
                                           -0.0176  0.0051  0.0075  0.0113
    21. (0.98716) BD ( 1) C   9 - C  10  
                ( 52.21%)   0.7226* C   9 s( 39.06%)p 1.56( 60.90%)d 0.00(  0.03%)
                                           -0.0001  0.6249  0.0092 -0.3461 -0.0256
                                           -0.2130 -0.0052 -0.6657 -0.0001  0.0021
                                            0.0099  0.0081  0.0031  0.0124
                ( 47.79%)   0.6913* C  10 s( 34.76%)p 1.88( 65.18%)d 0.00(  0.05%)
                                            0.0001  0.5894  0.0174  0.2965 -0.0275
                                            0.2124  0.0020  0.7195  0.0205  0.0046
                                            0.0136  0.0095  0.0042  0.0141
    22. (0.98664) BD ( 1) C   9 - S  14  
                ( 52.57%)   0.7251* C   9 s( 24.24%)p 3.12( 75.61%)d 0.01(  0.14%)
                                           -0.0002  0.4922 -0.0112 -0.5172 -0.0029
                                            0.1719 -0.0049  0.6760 -0.0452 -0.0098
                                           -0.0293  0.0126  0.0094  0.0155
                ( 47.43%)   0.6887* S  14 s( 17.80%)p 4.59( 81.64%)d 0.03(  0.56%)
                                            0.0000  0.0003  0.4201 -0.0394 -0.0001
                                            0.5231 -0.0005  0.0001 -0.2171  0.0006
                                            0.0001 -0.7024 -0.0466 -0.0202 -0.0630
                                            0.0219  0.0224  0.0160
    23. (0.98692) BD ( 1) C  10 - C  11  
                ( 50.66%)   0.7117* C  10 s( 36.35%)p 1.75( 63.61%)d 0.00(  0.04%)
                                           -0.0000  0.6029  0.0052  0.4517 -0.0312
                                           -0.1209 -0.0094 -0.6447 -0.0280 -0.0022
                                           -0.0164  0.0038  0.0091  0.0075
                ( 49.34%)   0.7025* C  11 s( 35.04%)p 1.85( 64.91%)d 0.00(  0.05%)
                                            0.0001  0.5919  0.0074 -0.4872 -0.0364
                                            0.0956 -0.0079  0.6332 -0.0158 -0.0025
                                           -0.0157  0.0046  0.0052  0.0125
    24. (0.81968) BD ( 2) C  10 - C  11  
                ( 46.90%)   0.6848* C  10 s(  0.00%)p 1.00( 99.94%)d 0.00(  0.06%)
                                           -0.0001  0.0004  0.0003 -0.0937  0.0018
                                            0.9644 -0.0032 -0.2462 -0.0005  0.0215
                                           -0.0047 -0.0082 -0.0025  0.0028
                ( 53.10%)   0.7287* C  11 s(  0.00%)p 1.00( 99.95%)d 0.00(  0.05%)
                                            0.0001  0.0052  0.0009 -0.1014 -0.0002
                                            0.9678 -0.0077 -0.2290  0.0021  0.0009
                                           -0.0025  0.0202 -0.0051 -0.0087
    25. (0.98787) BD ( 1) C  10 - H  20  
                ( 62.89%)   0.7931* C  10 s( 28.81%)p 2.47( 71.16%)d 0.00(  0.03%)
                                            0.0003 -0.5365  0.0157  0.8352 -0.0126
                                            0.0980  0.0028  0.0652  0.0107 -0.0027
                                           -0.0002 -0.0010 -0.0152  0.0069
                ( 37.11%)   0.6091* H  20 s( 99.90%)p 0.00(  0.10%)
                                           -0.9995  0.0020 -0.0313 -0.0046 -0.0035
    26. (0.98955) BD ( 1) C  11 - C  12  
                ( 49.97%)   0.7069* C  11 s( 35.35%)p 1.83( 64.60%)d 0.00(  0.05%)
                                            0.0000  0.5945  0.0079  0.7964  0.0146
                                            0.0905 -0.0078  0.0432 -0.0386  0.0048
                                            0.0056  0.0009  0.0179 -0.0095
                ( 50.03%)   0.7073* C  12 s( 35.54%)p 1.81( 64.41%)d 0.00(  0.05%)
                                            0.0001  0.5961  0.0072 -0.7903 -0.0050
                                           -0.0930 -0.0100 -0.0953 -0.0400  0.0039
                                            0.0008  0.0005  0.0188 -0.0098
    27. (0.98891) BD ( 1) C  11 - H  21  
                ( 63.02%)   0.7939* C  11 s( 29.50%)p 2.39( 70.47%)d 0.00(  0.03%)
                                            0.0003 -0.5430  0.0143  0.3407 -0.0038
                                            0.2130 -0.0025  0.7370 -0.0083 -0.0029
                                           -0.0097 -0.0063 -0.0021 -0.0107
                ( 36.98%)   0.6081* H  21 s( 99.90%)p 0.00(  0.10%)
                                           -0.9995  0.0027 -0.0128 -0.0079 -0.0280
    28. (0.98782) BD ( 1) C  12 - C  13  
                ( 49.14%)   0.7010* C  12 s( 35.09%)p 1.85( 64.87%)d 0.00(  0.05%)
                                            0.0001  0.5923  0.0092  0.3389  0.0400
                                            0.1978  0.0012  0.7022 -0.0084  0.0030
                                            0.0106  0.0084  0.0023  0.0165
                ( 50.86%)   0.7132* C  13 s( 36.73%)p 1.72( 63.23%)d 0.00(  0.04%)
                                           -0.0000  0.6060  0.0096 -0.3040  0.0336
                                           -0.1838 -0.0030 -0.7103 -0.0223  0.0040
                                            0.0135  0.0071  0.0048  0.0114
    29. (0.82666) BD ( 2) C  12 - C  13  
                ( 46.64%)   0.6829* C  12 s(  0.00%)p 1.00( 99.94%)d 0.00(  0.06%)
                                            0.0000  0.0004 -0.0003 -0.0857  0.0006
                                            0.9686 -0.0034 -0.2319  0.0009 -0.0045
                                           -0.0007  0.0217 -0.0041 -0.0092
                ( 53.36%)   0.7305* C  13 s(  0.00%)p 1.00( 99.95%)d 0.00(  0.04%)
                                            0.0000 -0.0059  0.0021 -0.0739 -0.0008
                                            0.9713 -0.0048 -0.2248  0.0007 -0.0185
                                            0.0054 -0.0067  0.0043  0.0035
    30. (0.98892) BD ( 1) C  12 - H  22  
                ( 62.88%)   0.7930* C  12 s( 29.27%)p 2.42( 70.70%)d 0.00(  0.03%)
                                            0.0003 -0.5409  0.0136 -0.5013  0.0067
                                            0.1151 -0.0016  0.6651 -0.0078  0.0021
                                            0.0130 -0.0034 -0.0059 -0.0074
                ( 37.12%)   0.6092* H  22 s( 99.90%)p 0.00(  0.10%)
                                           -0.9995  0.0022  0.0187 -0.0044 -0.0254
    31. (0.98787) BD ( 1) C  13 - H  23  
                ( 62.41%)   0.7900* C  13 s( 28.71%)p 2.48( 71.26%)d 0.00(  0.03%)
                                           -0.0003  0.5355 -0.0157  0.8362 -0.0047
                                            0.0848 -0.0045  0.0773 -0.0169  0.0031
                                            0.0043  0.0012  0.0150 -0.0068
                ( 37.59%)   0.6131* H  23 s( 99.90%)p 0.00(  0.10%)
                                            0.9995 -0.0020 -0.0311 -0.0023 -0.0002
    32. (0.99939) CR ( 1) C   1           s(100.00%)p 0.00(  0.00%)
                                            1.0000  0.0001 -0.0000 -0.0002 -0.0000
                                            0.0001  0.0000  0.0000  0.0000 -0.0000
                                            0.0000 -0.0000  0.0000  0.0000
    33. (0.99944) CR ( 1) C   2           s(100.00%)p 0.00(  0.00%)
                                            1.0000  0.0001 -0.0000 -0.0003  0.0000
                                           -0.0001 -0.0000  0.0001  0.0000 -0.0000
                                            0.0000  0.0000  0.0000 -0.0000
    34. (0.99947) CR ( 1) C   3           s(100.00%)p 0.00(  0.00%)
                                            1.0000  0.0001 -0.0000 -0.0001  0.0000
                                           -0.0000  0.0000  0.0003 -0.0000  0.0000
                                           -0.0000 -0.0000 -0.0000  0.0000
    35. (0.99948) CR ( 1) C   4           s(100.00%)p 0.00(  0.00%)
                                            1.0000  0.0001 -0.0000  0.0002 -0.0000
                                           -0.0001  0.0000  0.0002 -0.0000 -0.0000
                                            0.0000 -0.0000  0.0000  0.0000
    36. (0.99946) CR ( 1) C   5           s(100.00%)p 0.00(  0.00%)
                                            1.0000  0.0001 -0.0000  0.0004 -0.0000
                                           -0.0000 -0.0000  0.0001  0.0000  0.0000
                                           -0.0000  0.0000  0.0000 -0.0000
    37. (0.99935) CR ( 1) C   6           s(100.00%)p 0.00(  0.00%)
                                            1.0000  0.0002 -0.0000 -0.0000  0.0000
                                           -0.0000  0.0000  0.0001 -0.0000  0.0000
                                            0.0000 -0.0000  0.0000  0.0000
    38. (0.99956) CR ( 1) N   7           s(100.00%)p 0.00(  0.00%)
                                            1.0000 -0.0001  0.0000 -0.0003 -0.0000
                                            0.0002  0.0000  0.0000  0.0000  0.0000
                                           -0.0000  0.0000 -0.0000  0.0000
    39. (0.99935) CR ( 1) C   8           s(100.00%)p 0.00(  0.00%)
                                            1.0000  0.0002  0.0000 -0.0000  0.0000
                                            0.0000  0.0000 -0.0002  0.0000 -0.0000
                                           -0.0000  0.0000  0.0000  0.0000
    40. (0.99939) CR ( 1) C   9           s(100.00%)p 0.00(  0.00%)
                                            1.0000  0.0001  0.0000 -0.0002 -0.0000
                                            0.0002  0.0000 -0.0001 -0.0000  0.0000
                                           -0.0000  0.0000  0.0000  0.0000
    41. (0.99944) CR ( 1) C  10           s(100.00%)p 0.00(  0.00%)
                                            1.0000  0.0001 -0.0000 -0.0003  0.0000
                                           -0.0000 -0.0000 -0.0001 -0.0000  0.0000
                                           -0.0000 -0.0000  0.0000 -0.0000
    42. (0.99947) CR ( 1) C  11           s(100.00%)p 0.00(  0.00%)
                                            1.0000  0.0001 -0.0000 -0.0001  0.0000
                                           -0.0002  0.0000 -0.0003  0.0000  0.0000
                                            0.0000 -0.0000  0.0000  0.0000
    43. (0.99948) CR ( 1) C  12           s(100.00%)p 0.00(  0.00%)
                                            1.0000  0.0001 -0.0000  0.0002 -0.0000
                                           -0.0001  0.0000 -0.0002  0.0000 -0.0000
                                           -0.0000  0.0000  0.0000  0.0000
    44. (0.99946) CR ( 1) C  13           s(100.00%)p 0.00(  0.00%)
                                            1.0000  0.0001 -0.0000  0.0004 -0.0000
                                           -0.0000 -0.0000 -0.0001 -0.0000  0.0000
                                            0.0000 -0.0000  0.0000 -0.0000
    45. (1.00000) CR ( 1) S  14           s(100.00%)
                                            1.0000  0.0000 -0.0000  0.0000 -0.0000
                                           -0.0000 -0.0000 -0.0000 -0.0000  0.0000
                                            0.0000  0.0000 -0.0000  0.0000  0.0000
                                            0.0000 -0.0000 -0.0000
    46. (0.99966) CR ( 2) S  14           s(100.00%)p 0.00(  0.00%)
                                            0.0000  1.0000  0.0002  0.0000  0.0000
                                           -0.0005  0.0000 -0.0000  0.0002 -0.0000
                                            0.0000  0.0000 -0.0000  0.0000  0.0000
                                            0.0000 -0.0000 -0.0000
    47. (0.99994) CR ( 3) S  14           s(  0.00%)p 1.00(100.00%)
                                           -0.0000  0.0000 -0.0000 -0.0000  1.0000
                                            0.0001  0.0000  0.0000 -0.0001  0.0000
                                           -0.0000 -0.0000  0.0000 -0.0000 -0.0000
                                           -0.0000  0.0000  0.0000
    48. (0.99998) CR ( 4) S  14           s(  0.00%)p 1.00(100.00%)
                                           -0.0000 -0.0000  0.0000  0.0000  0.0000
                                           -0.0001  0.0000  1.0000  0.0000  0.0000
                                            0.0000  0.0000 -0.0000  0.0000  0.0000
                                            0.0000 -0.0000 -0.0000
    49. (0.99991) CR ( 5) S  14           s(  0.00%)p 1.00(100.00%)
                                            0.0000 -0.0000  0.0000  0.0000 -0.0000
                                            0.0000  0.0000 -0.0000  0.0000 -0.0000
                                            1.0000  0.0002  0.0000 -0.0000  0.0000
                                           -0.0000  0.0000 -0.0000
    50. (0.89730) LP ( 1) N   7           s(  3.58%)p26.96( 96.42%)d 0.00(  0.01%)
                                           -0.0003  0.1891  0.0019 -0.1985 -0.0088
                                            0.9616  0.0075  0.0000  0.0000 -0.0004
                                           -0.0000  0.0000  0.0080  0.0047
    51. (0.98922) LP ( 1) S  14           s( 63.29%)p 0.58( 36.67%)d 0.00(  0.04%)
                                            0.0000 -0.0005  0.7952  0.0221  0.0001
                                           -0.5990  0.0098 -0.0001  0.0886  0.0016
                                            0.0000  0.0000 -0.0000  0.0101  0.0000
                                            0.0000 -0.0166 -0.0014
    52. (0.93801) LP ( 2) S  14           s(  1.43%)p68.93( 98.52%)d 0.04(  0.05%)
                                            0.0000 -0.0000  0.1191  0.0101  0.0001
                                            0.2981 -0.0151  0.0000  0.9462 -0.0281
                                            0.0000  0.0000 -0.0000  0.0202  0.0000
                                            0.0000  0.0118 -0.0007
    53. (0.00345) RY*( 1) C   1           s(  1.21%)p76.39( 92.62%)d 5.09(  6.17%)
                                           -0.0000  0.0136  0.1093 -0.0185 -0.4694
                                            0.0047  0.0634 -0.0429 -0.8364  0.0912
                                           -0.2242  0.0456 -0.0312  0.0088
    54. (0.00204) RY*( 2) C   1           s(  4.55%)p19.77( 90.02%)d 1.19(  5.42%)
                                            0.0000  0.0185  0.2126 -0.0306  0.8346
                                           -0.0105  0.1988 -0.0049 -0.4038  0.1375
                                            0.0008  0.1649  0.0897  0.0104
    55. (0.00106) RY*( 3) C   1           s( 79.90%)p 0.17( 13.39%)d 0.08(  6.71%)
                                           -0.0000 -0.0074  0.8938  0.0098 -0.0652
                                            0.0068 -0.3458 -0.0067  0.0996 -0.0524
                                            0.0820 -0.0889 -0.0736  0.2105
    56. (0.00072) RY*( 4) C   1           s(  5.51%)p10.34( 56.95%)d 6.82( 37.54%)
                                           -0.0000 -0.0062  0.2346  0.0042 -0.2634
                                           -0.0181  0.6686 -0.0026  0.2296  0.3840
                                            0.2144  0.3749  0.1519  0.1354
    57. (0.00043) RY*( 5) C   1           s(  0.23%)p18.71(  4.35%)d99.99( 95.42%)
                                           -0.0000  0.0006  0.0482 -0.0010  0.0406
                                            0.0070  0.2044  0.0006  0.0011  0.5028
                                            0.0986 -0.7077 -0.3863 -0.2041
    58. (0.00026) RY*( 6) C   1           s(  0.57%)p28.27( 15.99%)d99.99( 83.44%)
                                            0.0000  0.0014  0.0752 -0.0161 -0.0497
                                            0.0052 -0.3932 -0.0018  0.0506  0.4589
                                            0.0011  0.2244  0.3404 -0.6764
    59. (0.00019) RY*( 7) C   1           s(  7.21%)p 2.67( 19.29%)d10.19( 73.49%)
                                            0.0000  0.0001  0.2686 -0.0142  0.0005
                                           -0.0029  0.4061 -0.0113  0.1664 -0.3766
                                           -0.5970 -0.1678  0.1428 -0.4337
    60. (0.00008) RY*( 8) C   1           s(  0.45%)p16.43(  7.35%)d99.99( 92.20%)
    61. (0.00001) RY*( 9) C   1           s(  0.46%)p 0.41(  0.19%)d99.99( 99.35%)
    62. (0.00375) RY*( 1) C   2           s(  0.44%)p99.99( 96.39%)d 7.15(  3.17%)
                                           -0.0000  0.0249  0.0618  0.0342  0.9612
                                           -0.0009  0.0322 -0.0080  0.1941  0.0309
                                           -0.0337  0.0144  0.0972 -0.1412
    63. (0.00140) RY*( 2) C   2           s(  1.80%)p53.26( 95.99%)d 1.23(  2.21%)
                                            0.0000  0.0148  0.1334  0.0014  0.1587
                                           -0.0068  0.2627  0.0317 -0.9298 -0.0135
                                            0.1153  0.0227  0.0670 -0.0602
    64. (0.00079) RY*( 3) C   2           s(  0.03%)p99.99( 68.15%)d99.99( 31.82%)
                                           -0.0000  0.0001  0.0185  0.0004 -0.0813
                                           -0.0202  0.7937 -0.0053  0.2109 -0.0066
                                            0.0399 -0.4941 -0.1385 -0.2306
    65. (0.00055) RY*( 4) C   2           s( 93.53%)p 0.02(  2.00%)d 0.05(  4.47%)
                                            0.0000 -0.0081  0.9671 -0.0241 -0.0427
                                           -0.0066 -0.1052  0.0081  0.0799 -0.0132
                                           -0.0268 -0.1277 -0.0993  0.1329
    66. (0.00022) RY*( 5) C   2           s(  0.99%)p28.71( 28.52%)d70.95( 70.48%)
                                            0.0000  0.0004  0.0997 -0.0026 -0.0348
                                           -0.0003  0.5135  0.0016  0.1427  0.2952
                                           -0.0716  0.6940  0.1076  0.3455
    67. (0.00007) RY*( 6) C   2           s(  2.07%)p 1.82(  3.76%)d45.56( 94.17%)
    68. (0.00001) RY*( 7) C   2           s(  0.02%)p99.99(  2.64%)d99.99( 97.34%)
    69. (0.00001) RY*( 8) C   2           s(  0.10%)p 7.71(  0.75%)d99.99( 99.15%)
    70. (0.00002) RY*( 9) C   2           s(  1.09%)p 1.74(  1.90%)d88.66( 97.00%)
    71. (0.00272) RY*( 1) C   3           s(  0.29%)p99.99( 92.77%)d23.57(  6.93%)
                                           -0.0000  0.0290  0.0458  0.0124  0.4094
                                            0.0087  0.2530 -0.0298 -0.8337  0.0299
                                           -0.1876 -0.0728 -0.0682  0.1527
    72. (0.00127) RY*( 2) C   3           s(  0.06%)p99.99( 98.61%)d23.54(  1.33%)
                                            0.0000 -0.0024  0.0237 -0.0343  0.8919
                                           -0.0000  0.0134 -0.0129  0.4348 -0.0211
                                            0.0932 -0.0050 -0.0330  0.0554
    73. (0.00038) RY*( 3) C   3           s(  7.72%)p10.74( 82.88%)d 1.22(  9.41%)
                                            0.0000 -0.0008  0.2778 -0.0027  0.1096
                                           -0.0021 -0.8779  0.0049 -0.2143 -0.2423
                                           -0.0243  0.1314  0.1244  0.0446
    74. (0.00036) RY*( 4) C   3           s( 80.68%)p 0.11(  8.89%)d 0.13( 10.43%)
                                            0.0000 -0.0025  0.8982 -0.0069 -0.0539
                                           -0.0035  0.2909  0.0183  0.0319 -0.0817
                                            0.2081 -0.0942  0.1735 -0.1238
    75. (0.00031) RY*( 5) C   3           s(  2.12%)p 0.76(  1.61%)d45.34( 96.27%)
                                            0.0000 -0.0006  0.1457  0.0002  0.0086
                                           -0.0108 -0.1197  0.0007 -0.0399  0.8553
                                            0.1911  0.4092 -0.0333  0.1616
    76. (0.00007) RY*( 6) C   3           s(  0.18%)p 7.46(  1.34%)d99.99( 98.48%)
    77. (0.00003) RY*( 7) C   3           s(  8.99%)p 0.60(  5.37%)d 9.53( 85.64%)
    78. (0.00000) RY*( 8) C   3           s(  0.01%)p99.99(  5.67%)d99.99( 94.32%)
    79. (0.00000) RY*( 9) C   3           s(  0.04%)p68.08(  2.93%)d99.99( 97.03%)
    80. (0.00267) RY*( 1) C   4           s(  0.22%)p99.99( 92.91%)d31.40(  6.87%)
                                           -0.0000  0.0284  0.0372 -0.0183 -0.6260
                                            0.0051  0.1309 -0.0286 -0.7204 -0.0592
                                            0.2396 -0.0095 -0.0079  0.0874
    81. (0.00139) RY*( 2) C   4           s(  0.02%)p99.99( 98.52%)d64.61(  1.46%)
                                           -0.0000  0.0027  0.0148 -0.0306  0.7580
                                           -0.0072  0.2011  0.0190 -0.6073 -0.0062
                                            0.0708  0.0258  0.0558 -0.0757
    82. (0.00042) RY*( 3) C   4           s( 91.74%)p 0.01(  1.22%)d 0.08(  7.05%)
                                            0.0000 -0.0037  0.9578  0.0107 -0.0233
                                           -0.0042  0.1054  0.0167  0.0107 -0.0193
                                           -0.2360 -0.0230  0.1175  0.0072
    83. (0.00039) RY*( 4) C   4           s(  0.41%)p 7.80(  3.19%)d99.99( 96.40%)
                                            0.0000 -0.0001  0.0640 -0.0001 -0.0176
                                            0.0124  0.1737  0.0041  0.0357  0.7427
                                            0.1953 -0.5065 -0.2553 -0.2291
    84. (0.00032) RY*( 5) C   4           s(  1.51%)p59.18( 89.47%)d 5.96(  9.02%)
                                            0.0000 -0.0003  0.1230  0.0013  0.0639
                                            0.0019 -0.9171  0.0025 -0.2226  0.2792
                                            0.0358  0.0932 -0.0142  0.0452
    85. (0.00007) RY*( 6) C   4           s(  0.13%)p11.08(  1.45%)d99.99( 98.42%)
    86. (0.00003) RY*( 7) C   4           s(  6.02%)p 0.86(  5.19%)d14.75( 88.79%)
    87. (0.00000) RY*( 8) C   4           s(  0.04%)p48.82(  2.18%)d99.99( 97.78%)
    88. (0.00000) RY*( 9) C   4           s(  0.00%)p 1.00(  5.96%)d15.78( 94.04%)
    89. (0.00271) RY*( 1) C   5           s(  0.10%)p99.99( 94.82%)d51.04(  5.08%)
                                           -0.0000  0.0228 -0.0218 -0.0309 -0.9099
                                           -0.0056 -0.1295 -0.0005  0.3203  0.0287
                                           -0.0491  0.0163  0.1360 -0.1697
    90. (0.00121) RY*( 2) C   5           s(  2.96%)p32.01( 94.64%)d 0.81(  2.40%)
                                            0.0000  0.0187  0.1709  0.0100 -0.3324
                                           -0.0053  0.1659  0.0257 -0.8987  0.0394
                                           -0.1455 -0.0222  0.0274  0.0067
    91. (0.00053) RY*( 3) C   5           s(  7.79%)p 9.41( 73.23%)d 2.44( 18.98%)
                                           -0.0000 -0.0016  0.2790  0.0042  0.0488
                                            0.0087 -0.8458 -0.0017 -0.1202  0.1703
                                            0.0082  0.3338  0.0481  0.2169
    92. (0.00050) RY*( 4) C   5           s( 84.38%)p 0.07(  6.23%)d 0.11(  9.39%)
                                            0.0000 -0.0061  0.9185  0.0199 -0.0075
                                           -0.0047  0.1599 -0.0051  0.1904 -0.0975
                                            0.1069 -0.2615 -0.0574  0.0364
    93. (0.00027) RY*( 5) C   5           s(  1.63%)p12.06( 19.70%)d48.18( 78.67%)
                                            0.0000 -0.0008  0.1278  0.0022 -0.0401
                                            0.0073  0.4271  0.0022  0.1137 -0.0342
                                           -0.0468  0.7880  0.2141  0.3413
    94. (0.00006) RY*( 6) C   5           s(  1.77%)p 2.24(  3.97%)d53.27( 94.26%)
    95. (0.00002) RY*( 7) C   5           s(  1.31%)p 2.14(  2.81%)d72.97( 95.88%)
    96. (0.00000) RY*( 8) C   5           s(  0.14%)p 8.00(  1.14%)d99.99( 98.71%)
    97. (0.00001) RY*( 9) C   5           s(  0.02%)p99.99(  3.54%)d99.99( 96.44%)
    98. (0.00310) RY*( 1) C   6           s(  0.14%)p99.99( 93.47%)d45.36(  6.39%)
                                            0.0000  0.0185  0.0327  0.0031  0.1523
                                            0.0066 -0.1000  0.0240  0.9492  0.0672
                                           -0.1972 -0.1386 -0.0351  0.0010
    99. (0.00226) RY*( 2) C   6           s( 10.90%)p 7.68( 83.64%)d 0.50(  5.47%)
                                            0.0000  0.0327  0.3285  0.0049 -0.8510
                                           -0.0019 -0.3222 -0.0045  0.0913 -0.0230
                                            0.0240 -0.0184 -0.0835  0.2151
   100. (0.00131) RY*( 3) C   6           s(  3.14%)p17.82( 55.95%)d13.03( 40.92%)
                                            0.0000 -0.0001  0.1772  0.0025  0.3048
                                           -0.0125 -0.6789 -0.0040 -0.0737  0.0938
                                           -0.1511  0.5701  0.2040  0.1044
   101. (0.00084) RY*( 4) C   6           s( 65.90%)p 0.26( 17.05%)d 0.26( 17.05%)
                                           -0.0000 -0.0138  0.8117 -0.0005  0.1226
                                           -0.0111  0.3940  0.0099 -0.0031 -0.2844
                                           -0.1845  0.0933  0.1988 -0.0854
   102. (0.00056) RY*( 5) C   6           s( 19.06%)p 0.64( 12.18%)d 3.61( 68.76%)
                                           -0.0000 -0.0074  0.4365 -0.0051  0.2293
                                            0.0032 -0.2361 -0.0004 -0.1161  0.5433
                                            0.3440 -0.4404 -0.2270 -0.1689
   103. (0.00032) RY*( 6) C   6           s(  0.04%)p99.99( 23.75%)d99.99( 76.21%)
                                            0.0000 -0.0026  0.0206  0.0007 -0.1104
                                           -0.0147  0.4599  0.0022  0.1167  0.6611
                                            0.1321  0.4748  0.0405  0.2836
   104. (0.00019) RY*( 7) C   6           s(  0.60%)p13.20(  7.93%)d99.99( 91.47%)
                                           -0.0000 -0.0153  0.0760 -0.0246  0.2624
                                           -0.0081  0.0243  0.0175 -0.0941 -0.1538
                                           -0.1169 -0.1482 -0.4317  0.8180
   105. (0.00010) RY*( 8) C   6           s(  0.20%)p29.67(  5.82%)d99.99( 93.99%)
                                           -0.0000  0.0071  0.0437  0.0005  0.0961
                                            0.0048 -0.0150 -0.0193  0.2198 -0.3802
                                            0.8572  0.2343 -0.0321  0.0680
   106. (0.00001) RY*( 9) C   6           s(  0.26%)p 0.91(  0.23%)d99.99( 99.51%)
   107. (0.00230) RY*( 1) N   7           s(  0.10%)p99.99( 97.19%)d26.47(  2.70%)
                                            0.0000  0.0071  0.0312 -0.0106  0.7747
                                            0.0073 -0.6096 -0.0000  0.0000 -0.0163
                                            0.0000  0.0000  0.1455 -0.0750
   108. (0.00121) RY*( 2) N   7           s( 11.70%)p 6.20( 72.54%)d 1.35( 15.76%)
                                           -0.0000 -0.0189  0.3416  0.0036 -0.5157
                                            0.0026 -0.6778 -0.0000  0.0000 -0.1832
                                            0.0000  0.0000 -0.0047  0.3522
   109. (0.00048) RY*( 3) N   7           s(  0.00%)p 1.00( 79.41%)d 0.26( 20.59%)
                                           -0.0000  0.0000 -0.0000 -0.0000  0.0000
                                           -0.0000 -0.0000  0.0058  0.8911  0.0000
                                           -0.3952  0.2230  0.0000 -0.0000
   110. (0.00025) RY*( 4) N   7           s(  0.00%)p 1.00(  6.69%)d13.96( 93.31%)
                                           -0.0000 -0.0000 -0.0000  0.0000  0.0000
                                           -0.0000 -0.0000  0.0105 -0.2584 -0.0000
                                           -0.0377  0.9653  0.0000 -0.0000
   111. (0.00015) RY*( 5) N   7           s( 86.77%)p 0.12( 10.75%)d 0.03(  2.48%)
                                           -0.0000  0.0062  0.9315  0.0038  0.1613
                                           -0.0029  0.2854 -0.0000  0.0000 -0.0425
                                            0.0000  0.0000  0.0611 -0.1389
   112. (0.00005) RY*( 6) N   7           s(  0.00%)p 1.00( 13.94%)d 6.17( 86.06%)
   113. (0.00001) RY*( 7) N   7           s(  1.08%)p 2.81(  3.03%)d89.07( 95.90%)
   114. (0.00002) RY*( 8) N   7           s(  0.02%)p99.99( 14.22%)d99.99( 85.76%)
   115. (0.00001) RY*( 9) N   7           s(  0.40%)p 5.69(  2.27%)d99.99( 97.33%)
   116. (0.00309) RY*( 1) C   8           s(  0.15%)p99.99( 93.62%)d42.34(  6.23%)
                                            0.0000  0.0184  0.0336  0.0035  0.1546
                                            0.0023 -0.1035 -0.0230 -0.9492  0.0688
                                            0.1987  0.1305 -0.0326  0.0034
   117. (0.00226) RY*( 2) C   8           s( 10.87%)p 7.70( 83.66%)d 0.50(  5.47%)
                                            0.0000  0.0328  0.3281  0.0049 -0.8503
                                           -0.0016 -0.3242  0.0044 -0.0915 -0.0208
                                           -0.0244  0.0179 -0.0838  0.2153
   118. (0.00125) RY*( 3) C   8           s(  2.54%)p24.90( 63.14%)d13.54( 34.32%)
                                           -0.0000  0.0001  0.1592  0.0007  0.3137
                                            0.0073 -0.7240  0.0001  0.0936  0.1186
                                            0.1286 -0.5218  0.1816  0.0857
   119. (0.00092) RY*( 4) C   8           s( 47.76%)p 0.31( 14.83%)d 0.78( 37.41%)
                                           -0.0000 -0.0115  0.6910  0.0019  0.0896
                                           -0.0280  0.3731 -0.0052 -0.0150 -0.4404
                                            0.2684 -0.2093  0.2504 -0.0390
   120. (0.00062) RY*( 5) C   8           s( 37.84%)p 0.17(  6.33%)d 1.48( 55.83%)
                                           -0.0000 -0.0106  0.6151 -0.0055  0.2244
                                            0.0090 -0.0575 -0.0048  0.0976  0.5196
                                           -0.2949  0.3794 -0.1654 -0.1732
   121. (0.00030) RY*( 6) C   8           s(  0.00%)p 1.00( 24.41%)d 3.10( 75.59%)
                                            0.0000  0.0020  0.0020 -0.0008  0.1264
                                            0.0025 -0.4629  0.0055  0.1178 -0.6090
                                            0.0687  0.5408 -0.0902 -0.2823
   122. (0.00020) RY*( 7) C   8           s(  0.62%)p12.76(  7.95%)d99.99( 91.42%)
                                            0.0000 -0.0153  0.0775 -0.0245  0.2634
                                           -0.0090  0.0270 -0.0172  0.0920 -0.1288
                                            0.1026  0.1405 -0.4354  0.8233
   123. (0.00010) RY*( 8) C   8           s(  0.20%)p29.92(  5.84%)d99.99( 93.96%)
                                            0.0000  0.0071  0.0436  0.0006  0.0951
                                            0.0043 -0.0137  0.0196 -0.2208 -0.3533
                                           -0.8658 -0.2438 -0.0322  0.0684
   124. (0.00001) RY*( 9) C   8           s(  0.26%)p 0.91(  0.23%)d99.99( 99.51%)
   125. (0.00345) RY*( 1) C   9           s(  1.20%)p76.93( 92.64%)d 5.11(  6.16%)
                                            0.0000  0.0136  0.1089 -0.0186 -0.4699
                                            0.0064  0.0614  0.0424  0.8364  0.0898
                                            0.2246 -0.0447 -0.0315  0.0086
   126. (0.00204) RY*( 2) C   9           s(  4.58%)p19.63( 89.94%)d 1.19(  5.47%)
                                            0.0000  0.0185  0.2133 -0.0306  0.8329
                                           -0.0107  0.2039  0.0050  0.4038  0.1478
                                           -0.0035 -0.1593  0.0864  0.0074
   127. (0.00106) RY*( 3) C   9           s( 78.38%)p 0.19( 14.77%)d 0.09(  6.86%)
                                           -0.0000 -0.0072  0.8853  0.0096 -0.0559
                                            0.0087 -0.3686  0.0062 -0.0920 -0.0788
                                           -0.0723  0.0855 -0.0698  0.2121
   128. (0.00078) RY*( 4) C   9           s(  7.14%)p 7.89( 56.33%)d 5.12( 36.53%)
                                            0.0000 -0.0062  0.2671  0.0048 -0.2620
                                           -0.0250  0.6639  0.0054 -0.2306  0.4847
                                           -0.2350 -0.2448  0.0788  0.0951
   129. (0.00042) RY*( 5) C   9           s(  0.03%)p56.38(  1.44%)d99.99( 98.53%)
                                            0.0000  0.0015  0.0159  0.0001  0.0800
                                           -0.0058  0.0833  0.0039  0.0320  0.4108
                                           -0.0455  0.7708 -0.4249 -0.1998
   130. (0.00026) RY*( 6) C   9           s(  0.55%)p30.70( 16.91%)d99.99( 82.54%)
                                            0.0000  0.0016  0.0742 -0.0160 -0.0429
                                            0.0017 -0.4058  0.0031 -0.0484  0.4590
                                            0.0128 -0.1946  0.3240 -0.6868
   131. (0.00019) RY*( 7) C   9           s(  7.31%)p 2.82( 20.58%)d 9.86( 72.11%)
                                            0.0000  0.0000  0.2704 -0.0142 -0.0024
                                           -0.0009  0.4213  0.0105 -0.1673 -0.3791
                                            0.5893  0.1629  0.1463 -0.4268
   132. (0.00008) RY*( 8) C   9           s(  0.45%)p16.53(  7.36%)d99.99( 92.19%)
   133. (0.00001) RY*( 9) C   9           s(  0.46%)p 0.41(  0.19%)d99.99( 99.36%)
   134. (0.00375) RY*( 1) C  10           s(  0.45%)p99.99( 96.39%)d 7.09(  3.16%)
                                           -0.0000  0.0249  0.0620  0.0338  0.9615
                                            0.0033  0.0289  0.0070 -0.1935  0.0305
                                            0.0337 -0.0147  0.0974 -0.1410
   135. (0.00140) RY*( 2) C  10           s(  1.79%)p53.60( 95.99%)d 1.24(  2.22%)
                                            0.0000  0.0148  0.1330  0.0015  0.1593
                                           -0.0070  0.2599 -0.0316  0.9306 -0.0130
                                           -0.1150 -0.0263  0.0679 -0.0587
   136. (0.00065) RY*( 3) C  10           s(  0.35%)p99.99( 66.46%)d93.72( 33.19%)
                                           -0.0000  0.0000  0.0595 -0.0030 -0.0790
                                            0.0063  0.7840 -0.0018 -0.2090 -0.0070
                                           -0.0428  0.5068 -0.1431 -0.2296
   137. (0.00055) RY*( 4) C  10           s( 92.76%)p 0.03(  2.92%)d 0.05(  4.33%)
                                            0.0000 -0.0081  0.9631 -0.0242 -0.0390
                                           -0.0044 -0.1498 -0.0086 -0.0673 -0.0192
                                            0.0272  0.1211 -0.0956  0.1356
   138. (0.00024) RY*( 5) C  10           s(  1.46%)p19.99( 29.21%)d47.44( 69.32%)
                                            0.0000  0.0002  0.1209 -0.0021 -0.0355
                                           -0.0111  0.5184  0.0010 -0.1484  0.2939
                                            0.0714 -0.6871  0.1044  0.3445
   139. (0.00007) RY*( 6) C  10           s(  2.07%)p 1.82(  3.75%)d45.55( 94.18%)
   140. (0.00001) RY*( 7) C  10           s(  0.01%)p 1.00(  2.79%)d34.85( 97.20%)
   141. (0.00001) RY*( 8) C  10           s(  0.16%)p 5.69(  0.93%)d99.99( 98.90%)
   142. (0.00002) RY*( 9) C  10           s(  1.03%)p 1.60(  1.65%)d94.09( 97.32%)
   143. (0.00272) RY*( 1) C  11           s(  0.29%)p99.99( 92.77%)d23.58(  6.93%)
                                           -0.0000  0.0290  0.0458  0.0125  0.4093
                                            0.0084  0.2532  0.0299  0.8336  0.0299
                                            0.1876  0.0729 -0.0682  0.1526
   144. (0.00127) RY*( 2) C  11           s(  0.06%)p99.99( 98.61%)d23.55(  1.33%)
                                           -0.0000 -0.0023  0.0237 -0.0344  0.8921
                                            0.0006  0.0120  0.0127 -0.4344 -0.0205
                                           -0.0933  0.0044 -0.0330  0.0556
   145. (0.00039) RY*( 3) C  11           s(  0.01%)p99.99( 83.30%)d99.99( 16.69%)
                                            0.0000 -0.0001  0.0116 -0.0005  0.1115
                                            0.0005 -0.8815  0.0000  0.2086  0.2016
                                            0.0014 -0.3211  0.0346  0.1482
   146. (0.00036) RY*( 4) C  11           s( 88.74%)p 0.00(  0.36%)d 0.12( 10.90%)
                                            0.0000 -0.0027  0.9420 -0.0071 -0.0126
                                           -0.0071 -0.0319 -0.0182  0.0446 -0.1412
                                           -0.1910  0.0341  0.2049 -0.0972
   147. (0.00030) RY*( 5) C  11           s(  1.77%)p 5.49(  9.73%)d49.94( 88.50%)
                                            0.0000 -0.0005  0.1331 -0.0012 -0.0460
                                            0.0068  0.3027 -0.0048 -0.0587  0.8579
                                           -0.2108 -0.2985 -0.0589  0.1094
   148. (0.00007) RY*( 6) C  11           s(  0.18%)p 7.46(  1.34%)d99.99( 98.48%)
   149. (0.00003) RY*( 7) C  11           s(  8.99%)p 0.60(  5.37%)d 9.53( 85.64%)
   150. (0.00000) RY*( 8) C  11           s(  0.01%)p99.99(  5.67%)d99.99( 94.32%)
   151. (0.00000) RY*( 9) C  11           s(  0.04%)p67.89(  2.92%)d99.99( 97.03%)
   152. (0.00267) RY*( 1) C  12           s(  0.22%)p99.99( 92.91%)d31.41(  6.87%)
                                           -0.0000  0.0284  0.0372 -0.0183 -0.6260
                                            0.0055  0.1307  0.0285  0.7204 -0.0588
                                           -0.2397  0.0097 -0.0080  0.0873
   153. (0.00139) RY*( 2) C  12           s(  0.02%)p99.99( 98.52%)d64.57(  1.46%)
                                           -0.0000  0.0027  0.0148 -0.0306  0.7579
                                           -0.0075  0.2017 -0.0189  0.6072 -0.0053
                                           -0.0711 -0.0251  0.0554 -0.0760
   154. (0.00042) RY*( 3) C  12           s( 92.52%)p 0.00(  0.43%)d 0.08(  7.05%)
                                            0.0000 -0.0037  0.9619  0.0106 -0.0200
                                           -0.0022  0.0591 -0.0172  0.0006 -0.0138
                                            0.2361  0.0131  0.1194  0.0119
   155. (0.00042) RY*( 4) C  12           s(  0.21%)p99.99( 23.12%)d99.99( 76.67%)
                                            0.0000 -0.0001  0.0453  0.0016 -0.0391
                                           -0.0096  0.4668  0.0015 -0.1083  0.6098
                                           -0.1673  0.5088 -0.2334 -0.2312
   156. (0.00030) RY*( 5) C  12           s(  0.93%)p75.29( 70.35%)d30.74( 28.72%)
                                            0.0000 -0.0001  0.0967  0.0016  0.0556
                                           -0.0033 -0.8130 -0.0008  0.1984  0.5080
                                           -0.1077  0.0775 -0.1018 -0.0333
   157. (0.00007) RY*( 6) C  12           s(  0.13%)p11.08(  1.45%)d99.99( 98.42%)
   158. (0.00003) RY*( 7) C  12           s(  6.02%)p 0.86(  5.19%)d14.75( 88.79%)
   159. (0.00000) RY*( 8) C  12           s(  0.04%)p48.91(  2.18%)d99.99( 97.77%)
   160. (0.00000) RY*( 9) C  12           s(  0.00%)p 1.00(  5.93%)d15.86( 94.07%)
   161. (0.00271) RY*( 1) C  13           s(  0.10%)p99.99( 94.83%)d51.50(  5.07%)
                                           -0.0000  0.0228 -0.0216 -0.0311 -0.9097
                                           -0.0032 -0.1326 -0.0001 -0.3196  0.0292
                                            0.0491 -0.0174  0.1362 -0.1691
   162. (0.00121) RY*( 2) C  13           s(  2.95%)p32.03( 94.65%)d 0.81(  2.40%)
                                            0.0000  0.0187  0.1709  0.0100 -0.3324
                                           -0.0056  0.1676 -0.0257  0.8984  0.0390
                                            0.1454  0.0234  0.0271  0.0062
   163. (0.00051) RY*( 3) C  13           s( 80.89%)p 0.20( 15.79%)d 0.04(  3.33%)
                                            0.0000 -0.0059  0.8994  0.0186  0.0259
                                           -0.0000 -0.3886  0.0055 -0.0763  0.0222
                                           -0.0948  0.0711 -0.0330  0.1329
   164. (0.00046) RY*( 4) C  13           s( 10.46%)p 6.86( 71.78%)d 1.70( 17.76%)
                                            0.0000 -0.0023  0.3234  0.0074 -0.0500
                                            0.0032  0.8161 -0.0014 -0.2220 -0.1997
                                           -0.0507  0.3436 -0.0510 -0.1203
   165. (0.00030) RY*( 5) C  13           s(  2.45%)p 4.70( 11.53%)d35.05( 86.02%)
                                            0.0000 -0.0009  0.1566  0.0037 -0.0340
                                           -0.0066  0.3234  0.0014 -0.0973 -0.0107
                                            0.0456 -0.8228  0.2190  0.3648
   166. (0.00006) RY*( 6) C  13           s(  1.77%)p 2.24(  3.97%)d53.27( 94.26%)
   167. (0.00002) RY*( 7) C  13           s(  1.31%)p 2.14(  2.81%)d73.00( 95.88%)
   168. (0.00000) RY*( 8) C  13           s(  0.14%)p 8.06(  1.15%)d99.99( 98.71%)
   169. (0.00001) RY*( 9) C  13           s(  0.02%)p99.99(  3.57%)d99.99( 96.41%)
   170. (0.00310) RY*( 1) S  14           s( 18.03%)p 1.24( 22.28%)d 3.31( 59.69%)
                                           -0.0000 -0.0000  0.0105  0.4245  0.0000
                                            0.0241 -0.0252 -0.0000 -0.0150 -0.4705
                                           -0.0000 -0.0000 -0.0000 -0.5025 -0.0000
                                            0.0000 -0.2042 -0.5502
   171. (0.00170) RY*( 2) S  14           s(  0.00%)p 1.00(  9.59%)d 9.43( 90.41%)
                                            0.0000 -0.0000  0.0000  0.0000 -0.0000
                                            0.0000 -0.0000 -0.0000 -0.0000 -0.0000
                                            0.0000  0.0406 -0.3070 -0.0000  0.1031
                                            0.9452  0.0000 -0.0000
   172. (0.00165) RY*( 3) S  14           s(  5.96%)p 9.48( 56.51%)d 6.30( 37.53%)
                                           -0.0000 -0.0000  0.0043  0.2441  0.0000
                                            0.0189  0.6171 -0.0000  0.0057  0.4289
                                           -0.0000 -0.0000 -0.0000  0.1135 -0.0000
                                           -0.0000  0.3934 -0.4557
   173. (0.00034) RY*( 4) S  14           s(  0.00%)p 1.00( 55.16%)d 0.81( 44.84%)
                                            0.0000 -0.0000 -0.0000 -0.0000 -0.0000
                                           -0.0000  0.0000 -0.0000  0.0000 -0.0000
                                            0.0000  0.0136  0.7426  0.0000 -0.5959
                                            0.3056  0.0000 -0.0000
   174. (0.00028) RY*( 5) S  14           s( 66.52%)p 0.33( 22.13%)d 0.17( 11.35%)
                                           -0.0000 -0.0000  0.0141  0.8155  0.0000
                                            0.0456 -0.3727 -0.0000 -0.0269  0.2821
                                           -0.0000  0.0000 -0.0000  0.2616 -0.0000
                                           -0.0000 -0.0773  0.1977
   175. (0.00016) RY*( 6) S  14           s(  0.00%)p 1.00( 36.14%)d 1.77( 63.86%)
                                           -0.0000  0.0000  0.0000 -0.0000  0.0000
                                            0.0000  0.0000  0.0000 -0.0000  0.0000
                                           -0.0000 -0.1068  0.5916  0.0000  0.7915
                                            0.1104 -0.0000  0.0000
   176. (0.00002) RY*( 7) S  14           s(  0.95%)p48.39( 46.00%)d55.80( 53.05%)
   177. (0.00003) RY*( 8) S  14           s(  8.11%)p 3.49( 28.27%)d 7.85( 63.63%)
   178. (0.00001) RY*( 9) S  14           s(  0.11%)p99.99( 25.46%)d99.99( 74.43%)
   179. (0.00074) RY*( 1) H  15           s( 99.30%)p 0.01(  0.70%)
                                            0.0046  0.9965 -0.0820 -0.0001  0.0162
   180. (0.00008) RY*( 2) H  15           s(  0.02%)p99.99( 99.98%)
   181. (0.00005) RY*( 3) H  15           s(  0.02%)p99.99( 99.98%)
   182. (0.00003) RY*( 4) H  15           s(  0.76%)p99.99( 99.24%)
   183. (0.00068) RY*( 1) H  16           s( 99.57%)p 0.00(  0.43%)
                                            0.0048  0.9978 -0.0320 -0.0137  0.0557
   184. (0.00008) RY*( 2) H  16           s(  0.00%)p 1.00(100.00%)
   185. (0.00003) RY*( 3) H  16           s(  0.12%)p99.99( 99.88%)
   186. (0.00003) RY*( 4) H  16           s(  0.41%)p99.99( 99.59%)
   187. (0.00070) RY*( 1) H  17           s( 99.49%)p 0.01(  0.51%)
                                            0.0045  0.9974  0.0449 -0.0050  0.0557
   188. (0.00007) RY*( 2) H  17           s(  0.00%)p 1.00(100.00%)
   189. (0.00004) RY*( 3) H  17           s(  0.24%)p99.99( 99.76%)
   190. (0.00004) RY*( 4) H  17           s(  0.37%)p99.99( 99.63%)
   191. (0.00070) RY*( 1) H  18           s( 98.98%)p 0.01(  1.02%)
                                            0.0051  0.9949  0.0998  0.0116 -0.0107
   192. (0.00009) RY*( 2) H  18           s(  0.00%)p 1.00(100.00%)
   193. (0.00004) RY*( 3) H  18           s(  0.20%)p99.99( 99.80%)
   194. (0.00003) RY*( 4) H  18           s(  0.92%)p99.99( 99.08%)
   195. (0.00159) RY*( 1) H  19           s( 99.25%)p 0.01(  0.75%)
                                            0.0119  0.9962  0.0829  0.0254  0.0000
   196. (0.00030) RY*( 2) H  19           s(  0.01%)p 1.00( 99.99%)
                                            0.0028  0.0090  0.1921 -0.9813 -0.0000
   197. (0.00012) RY*( 3) H  19           s(  0.00%)p 1.00(100.00%)
                                            0.0000  0.0000  0.0000  0.0000  1.0000
   198. (0.00002) RY*( 4) H  19           s(  0.98%)p99.99( 99.02%)
   199. (0.00074) RY*( 1) H  20           s( 99.30%)p 0.01(  0.70%)
                                            0.0046  0.9965 -0.0820 -0.0001 -0.0162
   200. (0.00008) RY*( 2) H  20           s(  0.02%)p99.99( 99.98%)
   201. (0.00005) RY*( 3) H  20           s(  0.02%)p99.99( 99.98%)
   202. (0.00003) RY*( 4) H  20           s(  0.76%)p99.99( 99.24%)
   203. (0.00068) RY*( 1) H  21           s( 99.57%)p 0.00(  0.43%)
                                            0.0048  0.9978 -0.0320 -0.0137 -0.0557
   204. (0.00008) RY*( 2) H  21           s(  0.00%)p 1.00(100.00%)
   205. (0.00003) RY*( 3) H  21           s(  0.12%)p99.99( 99.88%)
   206. (0.00003) RY*( 4) H  21           s(  0.41%)p99.99( 99.59%)
   207. (0.00070) RY*( 1) H  22           s( 99.49%)p 0.01(  0.51%)
                                            0.0045  0.9974  0.0449 -0.0050 -0.0557
   208. (0.00007) RY*( 2) H  22           s(  0.00%)p 1.00(100.00%)
   209. (0.00004) RY*( 3) H  22           s(  0.24%)p99.99( 99.76%)
   210. (0.00004) RY*( 4) H  22           s(  0.37%)p99.99( 99.63%)
   211. (0.00070) RY*( 1) H  23           s( 98.98%)p 0.01(  1.02%)
                                            0.0051  0.9949  0.0998  0.0116  0.0107
   212. (0.00009) RY*( 2) H  23           s(  0.00%)p 1.00(100.00%)
   213. (0.00004) RY*( 3) H  23           s(  0.20%)p99.99( 99.80%)
   214. (0.00003) RY*( 4) H  23           s(  0.92%)p99.99( 99.08%)
   215. (0.01128) BD*( 1) C   1 - C   2  
                ( 47.79%)   0.6913* C   1 s( 39.06%)p 1.56( 60.90%)d 0.00(  0.03%)
                                            0.0001 -0.6249 -0.0092  0.3461  0.0256
                                            0.2134  0.0053 -0.6656 -0.0001 -0.0021
                                            0.0099  0.0081 -0.0031 -0.0124
                ( 52.21%)  -0.7226* C   2 s( 34.76%)p 1.88( 65.19%)d 0.00(  0.05%)
                                           -0.0001 -0.5893 -0.0174 -0.2969  0.0275
                                           -0.2088 -0.0021  0.7204  0.0204 -0.0045
                                            0.0136  0.0096 -0.0042 -0.0141
   216. (0.19578) BD*( 2) C   1 - C   2  
                ( 41.43%)   0.6437* C   1 s(  0.01%)p99.99( 99.97%)d 1.55(  0.02%)
                                            0.0001  0.0104 -0.0042  0.0639 -0.0004
                                           -0.9565 -0.0188 -0.2834  0.0052 -0.0008
                                            0.0012 -0.0128 -0.0038 -0.0038
                ( 58.57%)  -0.7653* C   2 s(  0.00%)p 1.00( 99.93%)d 0.00(  0.07%)
                                           -0.0000  0.0021 -0.0024  0.0851 -0.0038
                                           -0.9659 -0.0130 -0.2428 -0.0058 -0.0179
                                           -0.0060  0.0135  0.0075  0.0075
   217. (0.01886) BD*( 1) C   1 - C   6  
                ( 50.02%)   0.7072* C   1 s( 36.59%)p 1.73( 63.36%)d 0.00(  0.04%)
                                            0.0001  0.6049  0.0018  0.7790  0.0099
                                            0.0974  0.0050 -0.1314 -0.0038  0.0051
                                           -0.0056 -0.0021  0.0178 -0.0082
                ( 49.98%)  -0.7070* C   6 s( 35.58%)p 1.81( 64.38%)d 0.00(  0.04%)
                                           -0.0002  0.5965 -0.0010 -0.7984  0.0103
                                           -0.0740  0.0073  0.0238 -0.0094  0.0027
                                            0.0007 -0.0008  0.0183 -0.0085
   218. (0.01432) BD*( 1) C   1 - S  14  
                ( 47.43%)   0.6887* C   1 s( 24.24%)p 3.12( 75.61%)d 0.01(  0.14%)
                                            0.0002 -0.4922  0.0112  0.5172  0.0029
                                           -0.1716  0.0049  0.6761 -0.0451  0.0099
                                           -0.0293  0.0126 -0.0095 -0.0156
                ( 52.57%)  -0.7251* S  14 s( 17.80%)p 4.59( 81.64%)d 0.03(  0.56%)
                                           -0.0000 -0.0003 -0.4201  0.0394  0.0001
                                           -0.5231  0.0005 -0.0001  0.2171 -0.0006
                                            0.0001 -0.7024 -0.0466  0.0202 -0.0630
                                            0.0219 -0.0224 -0.0160
   219. (0.00850) BD*( 1) C   2 - C   3  
                ( 49.34%)   0.7025* C   2 s( 36.35%)p 1.75( 63.61%)d 0.00(  0.04%)
                                            0.0000 -0.6029 -0.0052 -0.4517  0.0312
                                            0.1209  0.0094 -0.6447 -0.0280  0.0022
                                           -0.0164  0.0039 -0.0091 -0.0075
                ( 50.66%)  -0.7117* C   3 s( 35.04%)p 1.85( 64.91%)d 0.00(  0.05%)
                                           -0.0001 -0.5919 -0.0074  0.4875  0.0364
                                           -0.0985  0.0080  0.6325 -0.0158  0.0024
                                           -0.0157  0.0046 -0.0051 -0.0125
   220. (0.00685) BD*( 1) C   2 - H  15  
                ( 37.11%)   0.6092* C   2 s( 28.81%)p 2.47( 71.16%)d 0.00(  0.03%)
                                           -0.0003  0.5365 -0.0157 -0.8359  0.0127
                                           -0.0894 -0.0027  0.0673  0.0108  0.0028
                                           -0.0001 -0.0011  0.0151 -0.0069
                ( 62.89%)  -0.7931* H  15 s( 99.90%)p 0.00(  0.10%)
                                            0.9995 -0.0020  0.0313  0.0046 -0.0035
   221. (0.00795) BD*( 1) C   3 - C   4  
                ( 50.03%)   0.7073* C   3 s( 35.35%)p 1.83( 64.60%)d 0.00(  0.05%)
                                            0.0000  0.5945  0.0079  0.7964  0.0146
                                            0.0904 -0.0078 -0.0432  0.0386  0.0048
                                           -0.0056 -0.0009  0.0179 -0.0095
                ( 49.97%)  -0.7069* C   4 s( 35.54%)p 1.81( 64.41%)d 0.00(  0.05%)
                                            0.0001  0.5961  0.0072 -0.7904 -0.0050
                                           -0.0923 -0.0100  0.0955  0.0400  0.0039
                                           -0.0008 -0.0005  0.0188 -0.0098
   222. (0.15835) BD*( 2) C   3 - C   4  
                ( 47.27%)   0.6876* C   3 s(  0.00%)p 1.00( 99.94%)d 0.00(  0.06%)
                                            0.0000  0.0000 -0.0005  0.0977 -0.0003
                                           -0.9688  0.0081 -0.2263  0.0017 -0.0167
                                           -0.0056  0.0132  0.0065  0.0058
                ( 52.73%)  -0.7261* C   4 s(  0.00%)p 1.00( 99.94%)d 0.00(  0.06%)
                                           -0.0000  0.0010  0.0001  0.0863 -0.0004
                                           -0.9694  0.0054 -0.2283  0.0014  0.0224
                                            0.0044  0.0102 -0.0021  0.0039
   223. (0.00629) BD*( 1) C   3 - H  16  
                ( 36.98%)   0.6081* C   3 s( 29.51%)p 2.39( 70.47%)d 0.00(  0.03%)
                                            0.0003 -0.5430  0.0143  0.3413 -0.0038
                                            0.2069 -0.0025 -0.7384  0.0083 -0.0029
                                            0.0097  0.0064 -0.0021 -0.0107
                ( 63.02%)  -0.7939* H  16 s( 99.90%)p 0.00(  0.10%)
                                           -0.9995  0.0027 -0.0128 -0.0079  0.0280
   224. (0.00747) BD*( 1) C   4 - C   5  
                ( 50.86%)   0.7132* C   4 s( 35.09%)p 1.85( 64.87%)d 0.00(  0.05%)
                                            0.0001  0.5923  0.0092  0.3390  0.0400
                                            0.1962  0.0012 -0.7025  0.0084  0.0031
                                           -0.0105 -0.0084  0.0023  0.0165
                ( 49.14%)  -0.7010* C   5 s( 36.73%)p 1.72( 63.23%)d 0.00(  0.04%)
                                           -0.0000  0.6060  0.0096 -0.3039  0.0336
                                           -0.1854 -0.0030  0.7099  0.0223  0.0041
                                           -0.0135 -0.0071  0.0048  0.0114
   225. (0.00639) BD*( 1) C   4 - H  17  
                ( 37.12%)   0.6092* C   4 s( 29.27%)p 2.42( 70.70%)d 0.00(  0.03%)
                                            0.0003 -0.5409  0.0136 -0.5010  0.0067
                                            0.1117 -0.0016 -0.6659  0.0078  0.0021
                                           -0.0130  0.0035 -0.0059 -0.0074
                ( 62.88%)  -0.7930* H  17 s( 99.90%)p 0.00(  0.10%)
                                           -0.9995  0.0022  0.0187 -0.0044  0.0254
   226. (0.01229) BD*( 1) C   5 - C   6  
                ( 52.09%)   0.7218* C   5 s( 34.47%)p 1.90( 65.48%)d 0.00(  0.05%)
                                            0.0002  0.5870  0.0096 -0.4486  0.0195
                                            0.1205  0.0072 -0.6620 -0.0190 -0.0027
                                            0.0176 -0.0052  0.0075  0.0112
                ( 47.91%)  -0.6921* C   6 s( 37.41%)p 1.67( 62.56%)d 0.00(  0.03%)
                                           -0.0002  0.6116 -0.0026  0.4870  0.0185
                                           -0.1194  0.0067  0.6108 -0.0276 -0.0024
                                            0.0143 -0.0048  0.0073  0.0073
   227. (0.19475) BD*( 2) C   5 - C   6  
                ( 49.78%)   0.7056* C   5 s(  0.00%)p 1.00( 99.94%)d 0.00(  0.06%)
                                           -0.0000  0.0011 -0.0029  0.0714  0.0030
                                           -0.9716 -0.0006 -0.2241 -0.0017  0.0206
                                            0.0041  0.0101 -0.0008  0.0041
                ( 50.22%)  -0.7086* C   6 s(  0.01%)p99.99( 99.95%)d 3.62(  0.04%)
                                            0.0000 -0.0062 -0.0088  0.0775  0.0013
                                           -0.9663 -0.0017 -0.2442  0.0103 -0.0048
                                            0.0007 -0.0181 -0.0043 -0.0068
   228. (0.00655) BD*( 1) C   5 - H  18  
                ( 37.59%)   0.6131* C   5 s( 28.71%)p 2.48( 71.26%)d 0.00(  0.03%)
                                            0.0003 -0.5356  0.0157 -0.8365  0.0047
                                           -0.0802  0.0045  0.0783 -0.0169 -0.0032
                                            0.0042  0.0013 -0.0149  0.0068
                ( 62.41%)  -0.7900* H  18 s( 99.90%)p 0.00(  0.10%)
                                           -0.9995  0.0020  0.0311  0.0023 -0.0002
   229. (0.01548) BD*( 1) C   6 - N   7  
                ( 62.56%)   0.7909* C   6 s( 26.77%)p 2.73( 73.10%)d 0.00(  0.13%)
                                           -0.0000  0.5173  0.0097  0.3445  0.0283
                                            0.2142  0.0160 -0.7519 -0.0035  0.0060
                                           -0.0204 -0.0143  0.0047  0.0255
                ( 37.44%)  -0.6119* N   7 s( 35.99%)p 1.78( 63.98%)d 0.00(  0.03%)
                                           -0.0000  0.5999  0.0021 -0.3249 -0.0119
                                           -0.1852 -0.0055  0.7069 -0.0064  0.0056
                                           -0.0095 -0.0097  0.0018  0.0097
   230. (0.01548) BD*( 1) N   7 - C   8  
                ( 37.44%)   0.6119* N   7 s( 35.99%)p 1.78( 63.98%)d 0.00(  0.03%)
                                            0.0000 -0.5999 -0.0021  0.3249  0.0119
                                            0.1852  0.0055  0.7069 -0.0064 -0.0056
                                           -0.0095 -0.0097 -0.0018 -0.0097
                ( 62.56%)  -0.7909* C   8 s( 26.77%)p 2.73( 73.10%)d 0.00(  0.13%)
                                            0.0000 -0.5173 -0.0098 -0.3441 -0.0282
                                           -0.2195 -0.0161 -0.7505 -0.0035 -0.0058
                                           -0.0205 -0.0143 -0.0047 -0.0255
   231. (0.00775) BD*( 1) N   7 - H  19  
                ( 27.74%)   0.5267* N   7 s( 24.38%)p 3.10( 75.58%)d 0.00(  0.03%)
                                           -0.0003 -0.4938  0.0048 -0.8655  0.0055
                                           -0.0815  0.0108  0.0000  0.0000  0.0033
                                           -0.0000  0.0000 -0.0150  0.0088
                ( 72.26%)  -0.8501* H  19 s( 99.76%)p 0.00(  0.24%)
                                           -0.9988  0.0078  0.0483  0.0067 -0.0000
   232. (0.01886) BD*( 1) C   8 - C   9  
                ( 49.98%)   0.7070* C   8 s( 35.58%)p 1.81( 64.38%)d 0.00(  0.04%)
                                            0.0002 -0.5965  0.0011  0.7981 -0.0103
                                            0.0781 -0.0072  0.0228 -0.0094 -0.0028
                                            0.0007 -0.0008 -0.0182  0.0085
                ( 50.02%)  -0.7072* C   9 s( 36.60%)p 1.73( 63.36%)d 0.00(  0.04%)
                                           -0.0001 -0.6050 -0.0018 -0.7794 -0.0099
                                           -0.0908 -0.0049 -0.1333 -0.0038 -0.0052
                                           -0.0056 -0.0022 -0.0178  0.0082
   233. (0.24714) BD*( 2) C   8 - C   9  
                ( 55.53%)   0.7452* C   8 s(  0.02%)p99.99( 99.93%)d 1.94(  0.05%)
                                           -0.0001  0.0105  0.0115 -0.0791 -0.0051
                                            0.9636  0.0159 -0.2532  0.0052 -0.0182
                                            0.0071 -0.0075  0.0051  0.0028
                ( 44.47%)  -0.6669* C   9 s(  0.01%)p 1.00( 99.97%)d 0.00(  0.03%)
                                           -0.0002 -0.0067  0.0050 -0.0583  0.0002
                                            0.9570  0.0243 -0.2825  0.0025  0.0153
                                           -0.0034 -0.0036 -0.0013 -0.0009
   234. (0.01229) BD*( 1) C   8 - C  13  
                ( 47.91%)   0.6921* C   8 s( 37.40%)p 1.67( 62.57%)d 0.00(  0.03%)
                                            0.0002 -0.6115  0.0027 -0.4876 -0.0186
                                            0.1267 -0.0065  0.6089 -0.0276  0.0021
                                            0.0144 -0.0049 -0.0072 -0.0073
                ( 52.09%)  -0.7218* C  13 s( 34.47%)p 1.90( 65.48%)d 0.00(  0.05%)
                                           -0.0002 -0.5870 -0.0096  0.4487 -0.0195
                                           -0.1225 -0.0071 -0.6615 -0.0190  0.0027
                                            0.0176 -0.0051 -0.0075 -0.0113
   235. (0.01126) BD*( 1) C   9 - C  10  
                ( 47.79%)   0.6913* C   9 s( 39.06%)p 1.56( 60.90%)d 0.00(  0.03%)
                                            0.0001 -0.6249 -0.0092  0.3461  0.0256
                                            0.2130  0.0052  0.6657  0.0001 -0.0021
                                           -0.0099 -0.0081 -0.0031 -0.0124
                ( 52.21%)  -0.7226* C  10 s( 34.76%)p 1.88( 65.18%)d 0.00(  0.05%)
                                           -0.0001 -0.5894 -0.0174 -0.2965  0.0275
                                           -0.2124 -0.0020 -0.7195 -0.0205 -0.0046
                                           -0.0136 -0.0095 -0.0042 -0.0141
   236. (0.01432) BD*( 1) C   9 - S  14  
                ( 47.43%)   0.6887* C   9 s( 24.24%)p 3.12( 75.61%)d 0.01(  0.14%)
                                            0.0002 -0.4922  0.0112  0.5172  0.0029
                                           -0.1719  0.0049 -0.6760  0.0452  0.0098
                                            0.0293 -0.0126 -0.0094 -0.0155
                ( 52.57%)  -0.7251* S  14 s( 17.80%)p 4.59( 81.64%)d 0.03(  0.56%)
                                           -0.0000 -0.0003 -0.4201  0.0394  0.0001
                                           -0.5231  0.0005 -0.0001  0.2171 -0.0006
                                           -0.0001  0.7024  0.0466  0.0202  0.0630
                                           -0.0219 -0.0224 -0.0160
   237. (0.00850) BD*( 1) C  10 - C  11  
                ( 49.34%)   0.7025* C  10 s( 36.35%)p 1.75( 63.61%)d 0.00(  0.04%)
                                            0.0000 -0.6029 -0.0052 -0.4517  0.0312
                                            0.1209  0.0094  0.6447  0.0280  0.0022
                                            0.0164 -0.0038 -0.0091 -0.0075
                ( 50.66%)  -0.7117* C  11 s( 35.04%)p 1.85( 64.91%)d 0.00(  0.05%)
                                           -0.0001 -0.5919 -0.0074  0.4872  0.0364
                                           -0.0956  0.0079 -0.6332  0.0158  0.0025
                                            0.0157 -0.0046 -0.0052 -0.0125
   238. (0.15940) BD*( 2) C  10 - C  11  
                ( 53.10%)   0.7287* C  10 s(  0.00%)p 1.00( 99.94%)d 0.00(  0.06%)
                                           -0.0001  0.0004  0.0003 -0.0937  0.0018
                                            0.9644 -0.0032 -0.2462 -0.0005  0.0215
                                           -0.0047 -0.0082 -0.0025  0.0028
                ( 46.90%)  -0.6848* C  11 s(  0.00%)p 1.00( 99.95%)d 0.00(  0.05%)
                                            0.0001  0.0052  0.0009 -0.1014 -0.0002
                                            0.9678 -0.0077 -0.2290  0.0021  0.0009
                                           -0.0025  0.0202 -0.0051 -0.0087
   239. (0.00685) BD*( 1) C  10 - H  20  
                ( 37.11%)   0.6091* C  10 s( 28.81%)p 2.47( 71.16%)d 0.00(  0.03%)
                                           -0.0003  0.5365 -0.0157 -0.8352  0.0126
                                           -0.0980 -0.0028 -0.0652 -0.0107  0.0027
                                            0.0002  0.0010  0.0152 -0.0069
                ( 62.89%)  -0.7931* H  20 s( 99.90%)p 0.00(  0.10%)
                                            0.9995 -0.0020  0.0313  0.0046  0.0035
   240. (0.00795) BD*( 1) C  11 - C  12  
                ( 50.03%)   0.7073* C  11 s( 35.35%)p 1.83( 64.60%)d 0.00(  0.05%)
                                            0.0000  0.5945  0.0079  0.7964  0.0146
                                            0.0905 -0.0078  0.0432 -0.0386  0.0048
                                            0.0056  0.0009  0.0179 -0.0095
                ( 49.97%)  -0.7069* C  12 s( 35.54%)p 1.81( 64.41%)d 0.00(  0.05%)
                                            0.0001  0.5961  0.0072 -0.7903 -0.0050
                                           -0.0930 -0.0100 -0.0953 -0.0400  0.0039
                                            0.0008  0.0005  0.0188 -0.0098
   241. (0.00629) BD*( 1) C  11 - H  21  
                ( 36.98%)   0.6081* C  11 s( 29.50%)p 2.39( 70.47%)d 0.00(  0.03%)
                                           -0.0003  0.5430 -0.0143 -0.3407  0.0038
                                           -0.2130  0.0025 -0.7370  0.0083  0.0029
                                            0.0097  0.0063  0.0021  0.0107
                ( 63.02%)  -0.7939* H  21 s( 99.90%)p 0.00(  0.10%)
                                            0.9995 -0.0027  0.0128  0.0079  0.0280
   242. (0.00747) BD*( 1) C  12 - C  13  
                ( 50.86%)   0.7132* C  12 s( 35.09%)p 1.85( 64.87%)d 0.00(  0.05%)
                                            0.0001  0.5923  0.0092  0.3389  0.0400
                                            0.1978  0.0012  0.7022 -0.0084  0.0030
                                            0.0106  0.0084  0.0023  0.0165
                ( 49.14%)  -0.7010* C  13 s( 36.73%)p 1.72( 63.23%)d 0.00(  0.04%)
                                           -0.0000  0.6060  0.0096 -0.3040  0.0336
                                           -0.1838 -0.0030 -0.7103 -0.0223  0.0040
                                            0.0135  0.0071  0.0048  0.0114
   243. (0.16508) BD*( 2) C  12 - C  13  
                ( 53.36%)   0.7305* C  12 s(  0.00%)p 1.00( 99.94%)d 0.00(  0.06%)
                                            0.0000  0.0004 -0.0003 -0.0857  0.0006
                                            0.9686 -0.0034 -0.2319  0.0009 -0.0045
                                           -0.0007  0.0217 -0.0041 -0.0092
                ( 46.64%)  -0.6829* C  13 s(  0.00%)p 1.00( 99.95%)d 0.00(  0.04%)
                                            0.0000 -0.0059  0.0021 -0.0739 -0.0008
                                            0.9713 -0.0048 -0.2248  0.0007 -0.0185
                                            0.0054 -0.0067  0.0043  0.0035
   244. (0.00639) BD*( 1) C  12 - H  22  
                ( 37.12%)   0.6092* C  12 s( 29.27%)p 2.42( 70.70%)d 0.00(  0.03%)
                                           -0.0003  0.5409 -0.0136  0.5013 -0.0067
                                           -0.1151  0.0016 -0.6651  0.0078 -0.0021
                                           -0.0130  0.0034  0.0059  0.0074
                ( 62.88%)  -0.7930* H  22 s( 99.90%)p 0.00(  0.10%)
                                            0.9995 -0.0022 -0.0187  0.0044  0.0254
   245. (0.00656) BD*( 1) C  13 - H  23  
                ( 37.59%)   0.6131* C  13 s( 28.71%)p 2.48( 71.26%)d 0.00(  0.03%)
                                            0.0003 -0.5355  0.0157 -0.8362  0.0047
                                           -0.0848  0.0045 -0.0773  0.0169 -0.0031
                                           -0.0043 -0.0012 -0.0150  0.0068
                ( 62.41%)  -0.7900* H  23 s( 99.90%)p 0.00(  0.10%)
                                           -0.9995  0.0020  0.0311  0.0023  0.0002


 NHO Directionality and "Bond Bending" (deviations from line of nuclear centers)

         [Thresholds for printing:  angular deviation  >  1.0 degree]
                                    hybrid p-character > 25.0%
                                    orbital occupancy  >  0.10e

                                Line of Centers        Hybrid 1              Hybrid 2
                                ---------------  -------------------   ------------------
                NBO               Theta   Phi    Theta   Phi    Dev    Theta   Phi    Dev
 ========================================================================================
     1. BD (   1) C   1 - C   2    28.4  214.0    32.9  210.5   4.9    155.2   38.0   4.1
     2. BD (   2) C   1 - C   2    28.4  214.0   105.9  273.7  90.6     75.8   94.8  89.5
     3. BD (   1) C   1 - C   6    95.4    6.0    99.6    7.4   4.5     89.0  184.8   4.5
     4. BD (   1) C   1 - S  14   139.9  159.5   139.1  162.2   2.0     37.1  337.5   3.2
     5. BD (   1) C   2 - C   3    36.8  347.1    33.2  342.8   4.4    139.2  170.2   4.4
     6. BD (   1) C   2 - H  15    85.9  186.7    84.6  186.4   1.3      --     --    --
     7. BD (   1) C   3 - C   4    95.0    6.6    90.3    5.8   4.8     80.4  187.3   4.6
     8. BD (   2) C   3 - C   4    95.0    6.6    76.9   95.8  90.3    103.2  275.1  89.7
    10. BD (   1) C   4 - C   5   152.1   30.7   148.4   27.5   4.1     24.2  214.9   4.1
    12. BD (   1) C   5 - C   6   143.2  165.3   146.7  163.4   3.6     41.6  347.4   5.0
    13. BD (   2) C   5 - C   6   143.2  165.3    77.0   94.4  89.4     76.5   94.6  90.3
    14. BD (   1) C   5 - H  18    95.3    5.5    94.2    5.2   1.1      --     --    --
    15. BD (   1) C   6 - N   7   151.7   31.5   149.9   31.7   1.9     28.9  209.5   1.1
    16. BD (   1) N   7 - C   8   151.7  211.5   151.1  209.5   1.1     30.3   32.3   2.1
    18. BD (   1) C   8 - C   9    95.4  186.0    91.0  185.1   4.5     80.2    6.9   4.5
    19. BD (   2) C   8 - C   9    95.4  186.0   104.2   94.9  89.8     74.1  273.4  91.1
    20. BD (   1) C   8 - C  13   143.2  345.3   138.2  346.6   5.1     33.4  163.2   3.6
    21. BD (   1) C   9 - C  10   151.6  214.0   147.1  210.4   4.9     24.9   38.5   4.0
    22. BD (   1) C   9 - S  14    40.1  159.5    40.9  162.2   1.9    142.9  337.5   3.2
    23. BD (   1) C  10 - C  11   143.2  347.1   146.8  342.8   4.4     40.7  170.5   4.4
    24. BD (   2) C  10 - C  11   143.2  347.1   104.3   95.5  89.1    103.2   96.0  89.6
    25. BD (   1) C  10 - H  20    94.1  186.7    95.2  187.0   1.2      --     --    --
    26. BD (   1) C  11 - C  12    85.0    6.6    89.7    5.8   4.8     99.6  187.4   4.6
    28. BD (   1) C  12 - C  13    27.9   30.7    31.7   27.7   4.1    155.8  214.6   4.1
    29. BD (   2) C  12 - C  13    27.9   30.7   103.4   95.0  90.5     77.0  274.4  89.9
    31. BD (   1) C  13 - H  23    84.7    5.5    85.9    5.5   1.1      --     --    --
    50. LP (   1) N   7             --     --     90.0  102.1   --       --     --    --
    51. LP (   1) S  14             --     --     90.0  171.3   --       --     --    --
    52. LP (   2) S  14             --     --     90.0   72.9   --       --     --    --
   216. BD*(   2) C   1 - C   2    28.4  214.0   105.9  273.7  90.6     75.8   94.8  89.5
   222. BD*(   2) C   3 - C   4    95.0    6.6    76.9   95.8  90.3    103.2  275.1  89.7
   227. BD*(   2) C   5 - C   6   143.2  165.3    77.0   94.4  89.4     76.5   94.6  90.3
   233. BD*(   2) C   8 - C   9    95.4  186.0   104.2   94.9  89.8     74.1  273.4  91.1
   238. BD*(   2) C  10 - C  11   143.2  347.1   104.3   95.5  89.1    103.2   96.0  89.6
   243. BD*(   2) C  12 - C  13    27.9   30.7   103.4   95.0  90.5     77.0  274.4  89.9


 Second Order Perturbation Theory Analysis of Fock Matrix in NBO Basis

     Threshold for printing:   0.25 kcal/mol
                                                                              E(2)  E(j)-E(i) F(i,j)
         Donor NBO (i)                     Acceptor NBO (j)                 kcal/mol   a.u.    a.u. 
 ===================================================================================================

 within unit  1
   1. BD (   1) C   1 - C   2        / 71. RY*(   1) C   3                    0.54    1.90    0.041
   1. BD (   1) C   1 - C   2        / 72. RY*(   2) C   3                    0.59    1.38    0.036
   1. BD (   1) C   1 - C   2        / 98. RY*(   1) C   6                    0.60    1.76    0.041
   1. BD (   1) C   1 - C   2        /172. RY*(   3) S  14                    0.28    1.50    0.026
   1. BD (   1) C   1 - C   2        /217. BD*(   1) C   1 - C   6            2.66    1.23    0.073
   1. BD (   1) C   1 - C   2        /219. BD*(   1) C   2 - C   3            1.50    1.29    0.056
   1. BD (   1) C   1 - C   2        /220. BD*(   1) C   2 - H  15            0.74    1.19    0.038
   1. BD (   1) C   1 - C   2        /223. BD*(   1) C   3 - H  16            0.96    1.21    0.043
   1. BD (   1) C   1 - C   2        /229. BD*(   1) C   6 - N   7            2.07    1.12    0.061
   2. BD (   2) C   1 - C   2        / 73. RY*(   3) C   3                    0.41    0.95    0.027
   2. BD (   2) C   1 - C   2        /101. RY*(   4) C   6                    0.37    1.05    0.027
   2. BD (   2) C   1 - C   2        /102. RY*(   5) C   6                    0.43    1.76    0.037
   2. BD (   2) C   1 - C   2        /170. RY*(   1) S  14                    0.67    0.96    0.035
   2. BD (   2) C   1 - C   2        /171. RY*(   2) S  14                    0.32    1.11    0.026
   2. BD (   2) C   1 - C   2        /222. BD*(   2) C   3 - C   4            6.86    0.32    0.059
   2. BD (   2) C   1 - C   2        /227. BD*(   2) C   5 - C   6           11.29    0.29    0.074
   2. BD (   2) C   1 - C   2        /236. BD*(   1) C   9 - S  14            0.43    0.46    0.019
   3. BD (   1) C   1 - C   6        / 62. RY*(   1) C   2                    0.59    1.82    0.042
   3. BD (   1) C   1 - C   6        / 63. RY*(   2) C   2                    0.27    1.44    0.025
   3. BD (   1) C   1 - C   6        / 89. RY*(   1) C   5                    0.53    1.85    0.040
   3. BD (   1) C   1 - C   6        /215. BD*(   1) C   1 - C   2            2.40    1.28    0.070
   3. BD (   1) C   1 - C   6        /220. BD*(   1) C   2 - H  15            1.01    1.21    0.044
   3. BD (   1) C   1 - C   6        /226. BD*(   1) C   5 - C   6            2.42    1.27    0.070
   3. BD (   1) C   1 - C   6        /228. BD*(   1) C   5 - H  18            0.96    1.19    0.043
   3. BD (   1) C   1 - C   6        /229. BD*(   1) C   6 - N   7            0.92    1.13    0.041
   3. BD (   1) C   1 - C   6        /231. BD*(   1) N   7 - H  19            0.97    1.13    0.042
   4. BD (   1) C   1 - S  14        / 62. RY*(   1) C   2                    0.99    1.75    0.053
   4. BD (   1) C   1 - S  14        / 98. RY*(   1) C   6                    0.78    1.70    0.046
   4. BD (   1) C   1 - S  14        / 99. RY*(   2) C   6                    0.27    1.66    0.027
   4. BD (   1) C   1 - S  14        /125. RY*(   1) C   9                    0.38    1.75    0.033
   4. BD (   1) C   1 - S  14        /215. BD*(   1) C   1 - C   2            0.45    1.22    0.030
   4. BD (   1) C   1 - S  14        /217. BD*(   1) C   1 - C   6            0.34    1.18    0.025
   4. BD (   1) C   1 - S  14        /219. BD*(   1) C   2 - C   3            1.46    1.24    0.054
   4. BD (   1) C   1 - S  14        /226. BD*(   1) C   5 - C   6            1.69    1.21    0.057
   4. BD (   1) C   1 - S  14        /229. BD*(   1) C   6 - N   7            0.31    1.06    0.023
   4. BD (   1) C   1 - S  14        /235. BD*(   1) C   9 - C  10            0.95    1.22    0.043
   5. BD (   1) C   2 - C   3        / 53. RY*(   1) C   1                    0.44    1.77    0.035
   5. BD (   1) C   2 - C   3        / 54. RY*(   2) C   1                    0.51    1.51    0.035
   5. BD (   1) C   2 - C   3        / 80. RY*(   1) C   4                    0.39    1.87    0.034
   5. BD (   1) C   2 - C   3        / 81. RY*(   2) C   4                    0.73    1.36    0.040
   5. BD (   1) C   2 - C   3        /215. BD*(   1) C   1 - C   2            1.90    1.24    0.061
   5. BD (   1) C   2 - C   3        /218. BD*(   1) C   1 - S  14            2.09    0.86    0.054
   5. BD (   1) C   2 - C   3        /220. BD*(   1) C   2 - H  15            0.77    1.16    0.038
   5. BD (   1) C   2 - C   3        /221. BD*(   1) C   3 - C   4            1.24    1.26    0.050
   5. BD (   1) C   2 - C   3        /223. BD*(   1) C   3 - H  16            0.62    1.17    0.034
   5. BD (   1) C   2 - C   3        /225. BD*(   1) C   4 - H  17            1.26    1.17    0.049
   6. BD (   1) C   2 - H  15        / 53. RY*(   1) C   1                    0.48    1.59    0.035
   6. BD (   1) C   2 - H  15        / 71. RY*(   1) C   3                    0.34    1.69    0.030
   6. BD (   1) C   2 - H  15        /215. BD*(   1) C   1 - C   2            0.49    1.06    0.029
   6. BD (   1) C   2 - H  15        /217. BD*(   1) C   1 - C   6            2.51    1.02    0.064
   6. BD (   1) C   2 - H  15        /219. BD*(   1) C   2 - C   3            0.50    1.08    0.029
   6. BD (   1) C   2 - H  15        /221. BD*(   1) C   3 - C   4            1.75    1.08    0.055
   7. BD (   1) C   3 - C   4        / 62. RY*(   1) C   2                    0.26    1.77    0.027
   7. BD (   1) C   3 - C   4        / 63. RY*(   2) C   2                    0.91    1.39    0.045
   7. BD (   1) C   3 - C   4        / 89. RY*(   1) C   5                    0.28    1.81    0.029
   7. BD (   1) C   3 - C   4        / 90. RY*(   2) C   5                    0.81    1.41    0.043
   7. BD (   1) C   3 - C   4        /219. BD*(   1) C   2 - C   3            1.29    1.26    0.051
   7. BD (   1) C   3 - C   4        /220. BD*(   1) C   2 - H  15            1.29    1.16    0.049
   7. BD (   1) C   3 - C   4        /223. BD*(   1) C   3 - H  16            0.64    1.18    0.035
   7. BD (   1) C   3 - C   4        /224. BD*(   1) C   4 - C   5            1.34    1.26    0.052
   7. BD (   1) C   3 - C   4        /225. BD*(   1) C   4 - H  17            0.66    1.18    0.035
   7. BD (   1) C   3 - C   4        /228. BD*(   1) C   5 - H  18            1.30    1.15    0.049
   8. BD (   2) C   3 - C   4        / 66. RY*(   5) C   2                    0.66    1.78    0.047
   8. BD (   2) C   3 - C   4        / 93. RY*(   5) C   5                    0.51    1.89    0.043
   8. BD (   2) C   3 - C   4        /216. BD*(   2) C   1 - C   2           13.74    0.27    0.077
   8. BD (   2) C   3 - C   4        /227. BD*(   2) C   5 - C   6           10.15    0.27    0.066
   9. BD (   1) C   3 - H  16        / 62. RY*(   1) C   2                    0.29    1.59    0.027
   9. BD (   1) C   3 - H  16        / 80. RY*(   1) C   4                    0.34    1.68    0.030
   9. BD (   1) C   3 - H  16        /215. BD*(   1) C   1 - C   2            2.15    1.05    0.060
   9. BD (   1) C   3 - H  16        /219. BD*(   1) C   2 - C   3            0.43    1.07    0.027
   9. BD (   1) C   3 - H  16        /221. BD*(   1) C   3 - C   4            0.41    1.08    0.026
   9. BD (   1) C   3 - H  16        /224. BD*(   1) C   4 - C   5            1.95    1.07    0.058
  10. BD (   1) C   4 - C   5        / 71. RY*(   1) C   3                    0.42    1.87    0.036
  10. BD (   1) C   4 - C   5        / 72. RY*(   2) C   3                    0.66    1.35    0.038
  10. BD (   1) C   4 - C   5        / 99. RY*(   2) C   6                    0.96    1.68    0.051
  10. BD (   1) C   4 - C   5        /221. BD*(   1) C   3 - C   4            1.32    1.26    0.052
  10. BD (   1) C   4 - C   5        /223. BD*(   1) C   3 - H  16            1.21    1.18    0.048
  10. BD (   1) C   4 - C   5        /225. BD*(   1) C   4 - H  17            0.61    1.18    0.034
  10. BD (   1) C   4 - C   5        /226. BD*(   1) C   5 - C   6            1.68    1.23    0.057
  10. BD (   1) C   4 - C   5        /228. BD*(   1) C   5 - H  18            0.85    1.15    0.039
  10. BD (   1) C   4 - C   5        /229. BD*(   1) C   6 - N   7            2.33    1.09    0.064
  11. BD (   1) C   4 - H  17        / 71. RY*(   1) C   3                    0.33    1.69    0.030
  11. BD (   1) C   4 - H  17        / 89. RY*(   1) C   5                    0.30    1.62    0.028
  11. BD (   1) C   4 - H  17        /219. BD*(   1) C   2 - C   3            1.91    1.07    0.057
  11. BD (   1) C   4 - H  17        /221. BD*(   1) C   3 - C   4            0.41    1.07    0.026
  11. BD (   1) C   4 - H  17        /224. BD*(   1) C   4 - C   5            0.44    1.07    0.028
  11. BD (   1) C   4 - H  17        /226. BD*(   1) C   5 - C   6            2.18    1.04    0.060
  12. BD (   1) C   5 - C   6        / 53. RY*(   1) C   1                    0.48    1.80    0.037
  12. BD (   1) C   5 - C   6        / 80. RY*(   1) C   4                    0.57    1.89    0.042
  12. BD (   1) C   5 - C   6        / 81. RY*(   2) C   4                    0.59    1.38    0.036
  12. BD (   1) C   5 - C   6        /107. RY*(   1) N   7                    0.31    1.92    0.031
  12. BD (   1) C   5 - C   6        /217. BD*(   1) C   1 - C   6            2.89    1.22    0.075
  12. BD (   1) C   5 - C   6        /218. BD*(   1) C   1 - S  14            1.93    0.89    0.052
  12. BD (   1) C   5 - C   6        /224. BD*(   1) C   4 - C   5            1.44    1.28    0.054
  12. BD (   1) C   5 - C   6        /225. BD*(   1) C   4 - H  17            0.97    1.20    0.043
  12. BD (   1) C   5 - C   6        /228. BD*(   1) C   5 - H  18            0.59    1.17    0.033
  12. BD (   1) C   5 - C   6        /229. BD*(   1) C   6 - N   7            0.93    1.11    0.041
  12. BD (   1) C   5 - C   6        /230. BD*(   1) N   7 - C   8            1.27    1.11    0.047
  13. BD (   2) C   5 - C   6        / 56. RY*(   4) C   1                    0.53    1.34    0.037
  13. BD (   2) C   5 - C   6        / 83. RY*(   4) C   4                    0.33    2.16    0.037
  13. BD (   2) C   5 - C   6        / 84. RY*(   5) C   4                    0.56    0.94    0.032
  13. BD (   2) C   5 - C   6        /216. BD*(   2) C   1 - C   2            8.17    0.29    0.062
  13. BD (   2) C   5 - C   6        /222. BD*(   2) C   3 - C   4           10.09    0.31    0.071
  13. BD (   2) C   5 - C   6        /227. BD*(   2) C   5 - C   6            0.39    0.29    0.014
  13. BD (   2) C   5 - C   6        /230. BD*(   1) N   7 - C   8            0.32    0.68    0.020
  14. BD (   1) C   5 - H  18        / 80. RY*(   1) C   4                    0.35    1.70    0.031
  14. BD (   1) C   5 - H  18        / 98. RY*(   1) C   6                    0.29    1.55    0.027
  14. BD (   1) C   5 - H  18        /217. BD*(   1) C   1 - C   6            2.53    1.03    0.065
  14. BD (   1) C   5 - H  18        /221. BD*(   1) C   3 - C   4            1.78    1.09    0.056
  14. BD (   1) C   5 - H  18        /224. BD*(   1) C   4 - C   5            0.58    1.08    0.032
  14. BD (   1) C   5 - H  18        /226. BD*(   1) C   5 - C   6            0.34    1.06    0.024
  14. BD (   1) C   5 - H  18        /229. BD*(   1) C   6 - N   7            0.38    0.91    0.023
  15. BD (   1) C   6 - N   7        / 53. RY*(   1) C   1                    0.39    1.92    0.034
  15. BD (   1) C   6 - N   7        / 89. RY*(   1) C   5                    0.37    1.95    0.034
  15. BD (   1) C   6 - N   7        /117. RY*(   2) C   8                    0.77    1.82    0.048
  15. BD (   1) C   6 - N   7        /215. BD*(   1) C   1 - C   2            0.88    1.38    0.044
  15. BD (   1) C   6 - N   7        /217. BD*(   1) C   1 - C   6            0.90    1.34    0.044
  15. BD (   1) C   6 - N   7        /224. BD*(   1) C   4 - C   5            0.67    1.40    0.039
  15. BD (   1) C   6 - N   7        /226. BD*(   1) C   5 - C   6            0.96    1.37    0.046
  15. BD (   1) C   6 - N   7        /230. BD*(   1) N   7 - C   8            1.18    1.23    0.048
  15. BD (   1) C   6 - N   7        /231. BD*(   1) N   7 - H  19            0.38    1.23    0.027
  15. BD (   1) C   6 - N   7        /234. BD*(   1) C   8 - C  13            0.97    1.37    0.046
  16. BD (   1) N   7 - C   8        / 99. RY*(   2) C   6                    0.77    1.82    0.047
  16. BD (   1) N   7 - C   8        /125. RY*(   1) C   9                    0.39    1.92    0.034
  16. BD (   1) N   7 - C   8        /161. RY*(   1) C  13                    0.37    1.95    0.034
  16. BD (   1) N   7 - C   8        /226. BD*(   1) C   5 - C   6            0.97    1.37    0.046
  16. BD (   1) N   7 - C   8        /229. BD*(   1) C   6 - N   7            1.19    1.23    0.048
  16. BD (   1) N   7 - C   8        /231. BD*(   1) N   7 - H  19            0.38    1.23    0.027
  16. BD (   1) N   7 - C   8        /232. BD*(   1) C   8 - C   9            0.90    1.34    0.044
  16. BD (   1) N   7 - C   8        /234. BD*(   1) C   8 - C  13            0.96    1.37    0.046
  16. BD (   1) N   7 - C   8        /235. BD*(   1) C   9 - C  10            0.88    1.38    0.044
  16. BD (   1) N   7 - C   8        /242. BD*(   1) C  12 - C  13            0.67    1.40    0.039
  17. BD (   1) N   7 - H  19        / 98. RY*(   1) C   6                    0.44    1.72    0.035
  17. BD (   1) N   7 - H  19        /116. RY*(   1) C   8                    0.44    1.72    0.035
  17. BD (   1) N   7 - H  19        /217. BD*(   1) C   1 - C   6            1.93    1.19    0.061
  17. BD (   1) N   7 - H  19        /229. BD*(   1) C   6 - N   7            0.26    1.08    0.021
  17. BD (   1) N   7 - H  19        /230. BD*(   1) N   7 - C   8            0.26    1.08    0.021
  17. BD (   1) N   7 - H  19        /232. BD*(   1) C   8 - C   9            1.93    1.19    0.061
  18. BD (   1) C   8 - C   9        /134. RY*(   1) C  10                    0.59    1.82    0.042
  18. BD (   1) C   8 - C   9        /135. RY*(   2) C  10                    0.27    1.44    0.025
  18. BD (   1) C   8 - C   9        /161. RY*(   1) C  13                    0.53    1.85    0.040
  18. BD (   1) C   8 - C   9        /230. BD*(   1) N   7 - C   8            0.91    1.13    0.041
  18. BD (   1) C   8 - C   9        /231. BD*(   1) N   7 - H  19            0.97    1.13    0.042
  18. BD (   1) C   8 - C   9        /234. BD*(   1) C   8 - C  13            2.42    1.27    0.070
  18. BD (   1) C   8 - C   9        /235. BD*(   1) C   9 - C  10            2.40    1.28    0.070
  18. BD (   1) C   8 - C   9        /239. BD*(   1) C  10 - H  20            1.01    1.21    0.044
  18. BD (   1) C   8 - C   9        /245. BD*(   1) C  13 - H  23            0.96    1.19    0.043
  19. BD (   2) C   8 - C   9        /136. RY*(   3) C  10                    1.18    1.31    0.054
  19. BD (   2) C   8 - C   9        /164. RY*(   4) C  13                    0.93    1.09    0.043
  19. BD (   2) C   8 - C   9        /170. RY*(   1) S  14                    0.59    0.98    0.033
  19. BD (   2) C   8 - C   9        /171. RY*(   2) S  14                    0.29    1.12    0.025
  19. BD (   2) C   8 - C   9        /238. BD*(   2) C  10 - C  11           10.49    0.33    0.075
  19. BD (   2) C   8 - C   9        /243. BD*(   2) C  12 - C  13            7.26    0.33    0.062
  20. BD (   1) C   8 - C  13        /107. RY*(   1) N   7                    0.32    1.92    0.031
  20. BD (   1) C   8 - C  13        /125. RY*(   1) C   9                    0.48    1.80    0.037
  20. BD (   1) C   8 - C  13        /152. RY*(   1) C  12                    0.57    1.89    0.042
  20. BD (   1) C   8 - C  13        /153. RY*(   2) C  12                    0.59    1.38    0.036
  20. BD (   1) C   8 - C  13        /229. BD*(   1) C   6 - N   7            1.26    1.11    0.047
  20. BD (   1) C   8 - C  13        /230. BD*(   1) N   7 - C   8            0.93    1.11    0.040
  20. BD (   1) C   8 - C  13        /232. BD*(   1) C   8 - C   9            2.89    1.22    0.075
  20. BD (   1) C   8 - C  13        /236. BD*(   1) C   9 - S  14            1.93    0.89    0.052
  20. BD (   1) C   8 - C  13        /242. BD*(   1) C  12 - C  13            1.44    1.28    0.054
  20. BD (   1) C   8 - C  13        /244. BD*(   1) C  12 - H  22            0.97    1.20    0.043
  20. BD (   1) C   8 - C  13        /245. BD*(   1) C  13 - H  23            0.59    1.17    0.033
  21. BD (   1) C   9 - C  10        /116. RY*(   1) C   8                    0.60    1.76    0.041
  21. BD (   1) C   9 - C  10        /143. RY*(   1) C  11                    0.54    1.90    0.041
  21. BD (   1) C   9 - C  10        /144. RY*(   2) C  11                    0.59    1.38    0.036
  21. BD (   1) C   9 - C  10        /172. RY*(   3) S  14                    0.28    1.50    0.026
  21. BD (   1) C   9 - C  10        /230. BD*(   1) N   7 - C   8            2.07    1.12    0.061
  21. BD (   1) C   9 - C  10        /232. BD*(   1) C   8 - C   9            2.66    1.23    0.073
  21. BD (   1) C   9 - C  10        /237. BD*(   1) C  10 - C  11            1.50    1.29    0.056
  21. BD (   1) C   9 - C  10        /239. BD*(   1) C  10 - H  20            0.74    1.19    0.038
  21. BD (   1) C   9 - C  10        /241. BD*(   1) C  11 - H  21            0.96    1.21    0.043
  22. BD (   1) C   9 - S  14        / 53. RY*(   1) C   1                    0.38    1.75    0.033
  22. BD (   1) C   9 - S  14        /116. RY*(   1) C   8                    0.78    1.70    0.046
  22. BD (   1) C   9 - S  14        /117. RY*(   2) C   8                    0.27    1.66    0.027
  22. BD (   1) C   9 - S  14        /134. RY*(   1) C  10                    0.99    1.75    0.053
  22. BD (   1) C   9 - S  14        /215. BD*(   1) C   1 - C   2            0.95    1.22    0.043
  22. BD (   1) C   9 - S  14        /230. BD*(   1) N   7 - C   8            0.31    1.06    0.023
  22. BD (   1) C   9 - S  14        /232. BD*(   1) C   8 - C   9            0.34    1.18    0.025
  22. BD (   1) C   9 - S  14        /234. BD*(   1) C   8 - C  13            1.69    1.21    0.057
  22. BD (   1) C   9 - S  14        /235. BD*(   1) C   9 - C  10            0.45    1.22    0.030
  22. BD (   1) C   9 - S  14        /237. BD*(   1) C  10 - C  11            1.46    1.24    0.054
  23. BD (   1) C  10 - C  11        /125. RY*(   1) C   9                    0.44    1.77    0.035
  23. BD (   1) C  10 - C  11        /126. RY*(   2) C   9                    0.50    1.51    0.035
  23. BD (   1) C  10 - C  11        /152. RY*(   1) C  12                    0.38    1.87    0.034
  23. BD (   1) C  10 - C  11        /153. RY*(   2) C  12                    0.73    1.36    0.040
  23. BD (   1) C  10 - C  11        /235. BD*(   1) C   9 - C  10            1.90    1.24    0.061
  23. BD (   1) C  10 - C  11        /236. BD*(   1) C   9 - S  14            2.09    0.86    0.054
  23. BD (   1) C  10 - C  11        /239. BD*(   1) C  10 - H  20            0.77    1.16    0.038
  23. BD (   1) C  10 - C  11        /240. BD*(   1) C  11 - C  12            1.24    1.26    0.050
  23. BD (   1) C  10 - C  11        /241. BD*(   1) C  11 - H  21            0.62    1.17    0.034
  23. BD (   1) C  10 - C  11        /244. BD*(   1) C  12 - H  22            1.26    1.17    0.049
  24. BD (   2) C  10 - C  11        /129. RY*(   5) C   9                    0.28    2.15    0.034
  24. BD (   2) C  10 - C  11        /136. RY*(   3) C  10                    0.30    1.26    0.027
  24. BD (   2) C  10 - C  11        /156. RY*(   5) C  12                    1.02    1.19    0.049
  24. BD (   2) C  10 - C  11        /233. BD*(   2) C   8 - C   9            9.79    0.24    0.064
  24. BD (   2) C  10 - C  11        /243. BD*(   2) C  12 - C  13           12.16    0.28    0.075
  25. BD (   1) C  10 - H  20        /125. RY*(   1) C   9                    0.48    1.59    0.035
  25. BD (   1) C  10 - H  20        /143. RY*(   1) C  11                    0.34    1.69    0.030
  25. BD (   1) C  10 - H  20        /232. BD*(   1) C   8 - C   9            2.51    1.02    0.064
  25. BD (   1) C  10 - H  20        /235. BD*(   1) C   9 - C  10            0.49    1.06    0.029
  25. BD (   1) C  10 - H  20        /237. BD*(   1) C  10 - C  11            0.50    1.08    0.029
  25. BD (   1) C  10 - H  20        /240. BD*(   1) C  11 - C  12            1.75    1.08    0.055
  26. BD (   1) C  11 - C  12        /134. RY*(   1) C  10                    0.26    1.77    0.027
  26. BD (   1) C  11 - C  12        /135. RY*(   2) C  10                    0.91    1.39    0.045
  26. BD (   1) C  11 - C  12        /161. RY*(   1) C  13                    0.28    1.81    0.029
  26. BD (   1) C  11 - C  12        /162. RY*(   2) C  13                    0.81    1.41    0.043
  26. BD (   1) C  11 - C  12        /237. BD*(   1) C  10 - C  11            1.29    1.26    0.051
  26. BD (   1) C  11 - C  12        /239. BD*(   1) C  10 - H  20            1.29    1.16    0.049
  26. BD (   1) C  11 - C  12        /241. BD*(   1) C  11 - H  21            0.64    1.18    0.035
  26. BD (   1) C  11 - C  12        /242. BD*(   1) C  12 - C  13            1.34    1.26    0.052
  26. BD (   1) C  11 - C  12        /244. BD*(   1) C  12 - H  22            0.66    1.18    0.035
  26. BD (   1) C  11 - C  12        /245. BD*(   1) C  13 - H  23            1.30    1.15    0.049
  27. BD (   1) C  11 - H  21        /134. RY*(   1) C  10                    0.29    1.59    0.027
  27. BD (   1) C  11 - H  21        /152. RY*(   1) C  12                    0.34    1.68    0.030
  27. BD (   1) C  11 - H  21        /235. BD*(   1) C   9 - C  10            2.15    1.05    0.060
  27. BD (   1) C  11 - H  21        /237. BD*(   1) C  10 - C  11            0.43    1.07    0.027
  27. BD (   1) C  11 - H  21        /240. BD*(   1) C  11 - C  12            0.41    1.08    0.026
  27. BD (   1) C  11 - H  21        /242. BD*(   1) C  12 - C  13            1.95    1.07    0.058
  28. BD (   1) C  12 - C  13        /117. RY*(   2) C   8                    0.96    1.68    0.051
  28. BD (   1) C  12 - C  13        /143. RY*(   1) C  11                    0.42    1.87    0.036
  28. BD (   1) C  12 - C  13        /144. RY*(   2) C  11                    0.66    1.35    0.038
  28. BD (   1) C  12 - C  13        /230. BD*(   1) N   7 - C   8            2.33    1.09    0.064
  28. BD (   1) C  12 - C  13        /234. BD*(   1) C   8 - C  13            1.68    1.23    0.057
  28. BD (   1) C  12 - C  13        /240. BD*(   1) C  11 - C  12            1.32    1.26    0.052
  28. BD (   1) C  12 - C  13        /241. BD*(   1) C  11 - H  21            1.21    1.18    0.048
  28. BD (   1) C  12 - C  13        /244. BD*(   1) C  12 - H  22            0.61    1.18    0.034
  28. BD (   1) C  12 - C  13        /245. BD*(   1) C  13 - H  23            0.85    1.15    0.039
  29. BD (   2) C  12 - C  13        /121. RY*(   6) C   8                    0.66    1.84    0.048
  29. BD (   2) C  12 - C  13        /145. RY*(   3) C  11                    0.29    1.03    0.024
  29. BD (   2) C  12 - C  13        /147. RY*(   5) C  11                    0.39    2.03    0.039
  29. BD (   2) C  12 - C  13        /164. RY*(   4) C  13                    0.33    1.05    0.026
  29. BD (   2) C  12 - C  13        /233. BD*(   2) C   8 - C   9           13.89    0.24    0.076
  29. BD (   2) C  12 - C  13        /238. BD*(   2) C  10 - C  11            8.73    0.29    0.064
  30. BD (   1) C  12 - H  22        /143. RY*(   1) C  11                    0.33    1.69    0.030
  30. BD (   1) C  12 - H  22        /161. RY*(   1) C  13                    0.30    1.62    0.028
  30. BD (   1) C  12 - H  22        /234. BD*(   1) C   8 - C  13            2.18    1.04    0.060
  30. BD (   1) C  12 - H  22        /237. BD*(   1) C  10 - C  11            1.91    1.07    0.057
  30. BD (   1) C  12 - H  22        /240. BD*(   1) C  11 - C  12            0.41    1.07    0.026
  30. BD (   1) C  12 - H  22        /242. BD*(   1) C  12 - C  13            0.44    1.07    0.028
  31. BD (   1) C  13 - H  23        /116. RY*(   1) C   8                    0.29    1.55    0.027
  31. BD (   1) C  13 - H  23        /152. RY*(   1) C  12                    0.35    1.70    0.031
  31. BD (   1) C  13 - H  23        /230. BD*(   1) N   7 - C   8            0.38    0.91    0.023
  31. BD (   1) C  13 - H  23        /232. BD*(   1) C   8 - C   9            2.53    1.03    0.065
  31. BD (   1) C  13 - H  23        /234. BD*(   1) C   8 - C  13            0.34    1.06    0.024
  31. BD (   1) C  13 - H  23        /240. BD*(   1) C  11 - C  12            1.78    1.09    0.056
  31. BD (   1) C  13 - H  23        /242. BD*(   1) C  12 - C  13            0.58    1.08    0.032
  32. CR (   1) C   1                / 63. RY*(   2) C   2                    0.94   10.83    0.128
  32. CR (   1) C   1                / 99. RY*(   2) C   6                    0.89   11.12    0.126
  32. CR (   1) C   1                /215. BD*(   1) C   1 - C   2            0.32   10.67    0.074
  32. CR (   1) C   1                /218. BD*(   1) C   1 - S  14            0.34   10.30    0.075
  32. CR (   1) C   1                /219. BD*(   1) C   2 - C   3            0.42   10.69    0.085
  32. CR (   1) C   1                /220. BD*(   1) C   2 - H  15            0.30   10.60    0.072
  32. CR (   1) C   1                /226. BD*(   1) C   5 - C   6            0.51   10.66    0.094
  32. CR (   1) C   1                /229. BD*(   1) C   6 - N   7            0.43   10.52    0.085
  33. CR (   1) C   2                / 54. RY*(   2) C   1                    0.44   10.90    0.087
  33. CR (   1) C   2                / 55. RY*(   3) C   1                    0.52   10.73    0.094
  33. CR (   1) C   2                / 72. RY*(   2) C   3                    0.71   10.74    0.110
  33. CR (   1) C   2                / 74. RY*(   4) C   3                    0.26   10.83    0.067
  33. CR (   1) C   2                /179. RY*(   1) H  15                    0.39   10.45    0.080
  33. CR (   1) C   2                /217. BD*(   1) C   1 - C   6            0.71   10.59    0.110
  33. CR (   1) C   2                /218. BD*(   1) C   1 - S  14            0.49   10.25    0.090
  33. CR (   1) C   2                /221. BD*(   1) C   3 - C   4            0.44   10.65    0.087
  33. CR (   1) C   2                /223. BD*(   1) C   3 - H  16            0.29   10.56    0.070
  34. CR (   1) C   3                / 62. RY*(   1) C   2                    0.26   11.16    0.068
  34. CR (   1) C   3                / 63. RY*(   2) C   2                    0.43   10.78    0.086
  34. CR (   1) C   3                / 65. RY*(   4) C   2                    0.29   10.71    0.070
  34. CR (   1) C   3                / 81. RY*(   2) C   4                    0.70   10.74    0.110
  34. CR (   1) C   3                /183. RY*(   1) H  16                    0.40   10.44    0.081
  34. CR (   1) C   3                /215. BD*(   1) C   1 - C   2            0.57   10.62    0.099
  34. CR (   1) C   3                /220. BD*(   1) C   2 - H  15            0.33   10.55    0.075
  34. CR (   1) C   3                /224. BD*(   1) C   4 - C   5            0.47   10.64    0.089
  34. CR (   1) C   3                /225. BD*(   1) C   4 - H  17            0.32   10.56    0.073
  35. CR (   1) C   4                / 72. RY*(   2) C   3                    0.76   10.74    0.114
  35. CR (   1) C   4                / 90. RY*(   2) C   5                    0.36   10.79    0.079
  35. CR (   1) C   4                / 92. RY*(   4) C   5                    0.34   10.78    0.077
  35. CR (   1) C   4                /187. RY*(   1) H  17                    0.39   10.45    0.081
  35. CR (   1) C   4                /219. BD*(   1) C   2 - C   3            0.45   10.64    0.087
  35. CR (   1) C   4                /223. BD*(   1) C   3 - H  16            0.32   10.56    0.073
  35. CR (   1) C   4                /226. BD*(   1) C   5 - C   6            0.55   10.62    0.097
  35. CR (   1) C   4                /228. BD*(   1) C   5 - H  18            0.35   10.53    0.077
  36. CR (   1) C   5                / 81. RY*(   2) C   4                    0.79   10.75    0.116
  36. CR (   1) C   5                / 82. RY*(   3) C   4                    0.26   10.78    0.066
  36. CR (   1) C   5                / 98. RY*(   1) C   6                    0.51   11.12    0.095
  36. CR (   1) C   5                /191. RY*(   1) H  18                    0.39   10.47    0.080
  36. CR (   1) C   5                /217. BD*(   1) C   1 - C   6            0.71   10.59    0.110
  36. CR (   1) C   5                /221. BD*(   1) C   3 - C   4            0.46   10.65    0.089
  36. CR (   1) C   5                /225. BD*(   1) C   4 - H  17            0.28   10.57    0.069
  36. CR (   1) C   5                /229. BD*(   1) C   6 - N   7            0.47   10.48    0.089
  37. CR (   1) C   6                / 54. RY*(   2) C   1                    1.05   10.96    0.136
  37. CR (   1) C   6                / 90. RY*(   2) C   5                    0.82   10.85    0.119
  37. CR (   1) C   6                /215. BD*(   1) C   1 - C   2            0.51   10.69    0.093
  37. CR (   1) C   6                /217. BD*(   1) C   1 - C   6            0.37   10.65    0.080
  37. CR (   1) C   6                /218. BD*(   1) C   1 - S  14            0.42   10.31    0.084
  37. CR (   1) C   6                /224. BD*(   1) C   4 - C   5            0.40   10.70    0.083
  37. CR (   1) C   6                /226. BD*(   1) C   5 - C   6            0.27   10.68    0.068
  37. CR (   1) C   6                /228. BD*(   1) C   5 - H  18            0.28   10.59    0.069
  37. CR (   1) C   6                /230. BD*(   1) N   7 - C   8            0.66   10.53    0.106
  38. CR (   1) N   7                / 98. RY*(   1) C   6                    0.57   15.30    0.118
  38. CR (   1) N   7                /101. RY*(   4) C   6                    0.33   15.03    0.090
  38. CR (   1) N   7                /116. RY*(   1) C   8                    0.57   15.30    0.118
  38. CR (   1) N   7                /195. RY*(   1) H  19                    0.27   14.72    0.080
  38. CR (   1) N   7                /217. BD*(   1) C   1 - C   6            0.34   14.77    0.090
  38. CR (   1) N   7                /226. BD*(   1) C   5 - C   6            0.31   14.80    0.086
  38. CR (   1) N   7                /232. BD*(   1) C   8 - C   9            0.34   14.77    0.090
  38. CR (   1) N   7                /234. BD*(   1) C   8 - C  13            0.31   14.80    0.086
  39. CR (   1) C   8                /126. RY*(   2) C   9                    1.05   10.96    0.136
  39. CR (   1) C   8                /162. RY*(   2) C  13                    0.82   10.85    0.119
  39. CR (   1) C   8                /229. BD*(   1) C   6 - N   7            0.66   10.53    0.106
  39. CR (   1) C   8                /232. BD*(   1) C   8 - C   9            0.37   10.65    0.080
  39. CR (   1) C   8                /234. BD*(   1) C   8 - C  13            0.27   10.68    0.068
  39. CR (   1) C   8                /235. BD*(   1) C   9 - C  10            0.51   10.69    0.093
  39. CR (   1) C   8                /236. BD*(   1) C   9 - S  14            0.42   10.31    0.084
  39. CR (   1) C   8                /242. BD*(   1) C  12 - C  13            0.40   10.70    0.083
  39. CR (   1) C   8                /245. BD*(   1) C  13 - H  23            0.28   10.59    0.069
  40. CR (   1) C   9                /117. RY*(   2) C   8                    0.89   11.12    0.126
  40. CR (   1) C   9                /135. RY*(   2) C  10                    0.94   10.83    0.128
  40. CR (   1) C   9                /230. BD*(   1) N   7 - C   8            0.43   10.52    0.085
  40. CR (   1) C   9                /234. BD*(   1) C   8 - C  13            0.51   10.66    0.094
  40. CR (   1) C   9                /235. BD*(   1) C   9 - C  10            0.32   10.67    0.074
  40. CR (   1) C   9                /236. BD*(   1) C   9 - S  14            0.34   10.30    0.075
  40. CR (   1) C   9                /237. BD*(   1) C  10 - C  11            0.42   10.69    0.085
  40. CR (   1) C   9                /239. BD*(   1) C  10 - H  20            0.30   10.60    0.072
  41. CR (   1) C  10                /126. RY*(   2) C   9                    0.44   10.90    0.087
  41. CR (   1) C  10                /127. RY*(   3) C   9                    0.51   10.73    0.093
  41. CR (   1) C  10                /144. RY*(   2) C  11                    0.71   10.74    0.110
  41. CR (   1) C  10                /146. RY*(   4) C  11                    0.28   10.84    0.069
  41. CR (   1) C  10                /199. RY*(   1) H  20                    0.39   10.45    0.080
  41. CR (   1) C  10                /232. BD*(   1) C   8 - C   9            0.71   10.59    0.110
  41. CR (   1) C  10                /236. BD*(   1) C   9 - S  14            0.49   10.25    0.090
  41. CR (   1) C  10                /240. BD*(   1) C  11 - C  12            0.44   10.65    0.087
  41. CR (   1) C  10                /241. BD*(   1) C  11 - H  21            0.29   10.56    0.070
  42. CR (   1) C  11                /134. RY*(   1) C  10                    0.26   11.16    0.068
  42. CR (   1) C  11                /135. RY*(   2) C  10                    0.43   10.78    0.086
  42. CR (   1) C  11                /137. RY*(   4) C  10                    0.29   10.71    0.070
  42. CR (   1) C  11                /153. RY*(   2) C  12                    0.70   10.74    0.110
  42. CR (   1) C  11                /154. RY*(   3) C  12                    0.25   10.77    0.066
  42. CR (   1) C  11                /203. RY*(   1) H  21                    0.40   10.44    0.081
  42. CR (   1) C  11                /235. BD*(   1) C   9 - C  10            0.57   10.62    0.099
  42. CR (   1) C  11                /239. BD*(   1) C  10 - H  20            0.33   10.55    0.075
  42. CR (   1) C  11                /242. BD*(   1) C  12 - C  13            0.47   10.64    0.089
  42. CR (   1) C  11                /244. BD*(   1) C  12 - H  22            0.32   10.56    0.073
  43. CR (   1) C  12                /144. RY*(   2) C  11                    0.76   10.74    0.114
  43. CR (   1) C  12                /162. RY*(   2) C  13                    0.36   10.79    0.079
  43. CR (   1) C  12                /163. RY*(   3) C  13                    0.36   10.70    0.078
  43. CR (   1) C  12                /207. RY*(   1) H  22                    0.39   10.45    0.081
  43. CR (   1) C  12                /234. BD*(   1) C   8 - C  13            0.55   10.62    0.097
  43. CR (   1) C  12                /237. BD*(   1) C  10 - C  11            0.45   10.64    0.087
  43. CR (   1) C  12                /241. BD*(   1) C  11 - H  21            0.32   10.56    0.073
  43. CR (   1) C  12                /245. BD*(   1) C  13 - H  23            0.35   10.53    0.077
  44. CR (   1) C  13                /116. RY*(   1) C   8                    0.51   11.12    0.095
  44. CR (   1) C  13                /153. RY*(   2) C  12                    0.79   10.75    0.116
  44. CR (   1) C  13                /154. RY*(   3) C  12                    0.26   10.78    0.067
  44. CR (   1) C  13                /211. RY*(   1) H  23                    0.39   10.47    0.080
  44. CR (   1) C  13                /230. BD*(   1) N   7 - C   8            0.47   10.48    0.089
  44. CR (   1) C  13                /232. BD*(   1) C   8 - C   9            0.71   10.59    0.110
  44. CR (   1) C  13                /240. BD*(   1) C  11 - C  12            0.46   10.65    0.089
  44. CR (   1) C  13                /244. BD*(   1) C  12 - H  22            0.28   10.57    0.069
  46. CR (   2) S  14                / 53. RY*(   1) C   1                    0.49    9.78    0.088
  46. CR (   2) S  14                /125. RY*(   1) C   9                    0.49    9.78    0.088
  46. CR (   2) S  14                /215. BD*(   1) C   1 - C   2            0.41    9.24    0.078
  46. CR (   2) S  14                /217. BD*(   1) C   1 - C   6            0.46    9.20    0.083
  46. CR (   2) S  14                /232. BD*(   1) C   8 - C   9            0.46    9.20    0.083
  46. CR (   2) S  14                /235. BD*(   1) C   9 - C  10            0.41    9.24    0.078
  50. LP (   1) N   7                /100. RY*(   3) C   6                    1.09    1.51    0.054
  50. LP (   1) N   7                /102. RY*(   5) C   6                    0.26    1.81    0.029
  50. LP (   1) N   7                /118. RY*(   3) C   8                    0.98    1.42    0.050
  50. LP (   1) N   7                /120. RY*(   5) C   8                    0.30    1.62    0.029
  50. LP (   1) N   7                /196. RY*(   2) H  19                    0.50    1.99    0.042
  50. LP (   1) N   7                /226. BD*(   1) C   5 - C   6            0.35    0.88    0.023
  50. LP (   1) N   7                /227. BD*(   2) C   5 - C   6           12.09    0.35    0.086
  50. LP (   1) N   7                /233. BD*(   2) C   8 - C   9           13.52    0.32    0.090
  50. LP (   1) N   7                /234. BD*(   1) C   8 - C  13            0.36    0.88    0.024
  51. LP (   1) S  14                / 53. RY*(   1) C   1                    0.48    1.74    0.036
  51. LP (   1) S  14                /125. RY*(   1) C   9                    0.48    1.74    0.036
  51. LP (   1) S  14                /217. BD*(   1) C   1 - C   6            1.77    1.16    0.058
  51. LP (   1) S  14                /232. BD*(   1) C   8 - C   9            1.78    1.16    0.058
  52. LP (   2) S  14                /215. BD*(   1) C   1 - C   2            0.52    0.84    0.027
  52. LP (   2) S  14                /216. BD*(   2) C   1 - C   2            5.17    0.30    0.053
  52. LP (   2) S  14                /217. BD*(   1) C   1 - C   6            0.33    0.80    0.021
  52. LP (   2) S  14                /232. BD*(   1) C   8 - C   9            0.32    0.80    0.021
  52. LP (   2) S  14                /233. BD*(   2) C   8 - C   9            5.52    0.28    0.055
  52. LP (   2) S  14                /235. BD*(   1) C   9 - C  10            0.51    0.84    0.027
 216. BD*(   2) C   1 - C   2        / 56. RY*(   4) C   1                    0.51    1.05    0.066
 216. BD*(   2) C   1 - C   2        / 64. RY*(   3) C   2                    1.63    0.98    0.114
 216. BD*(   2) C   1 - C   2        /222. BD*(   2) C   3 - C   4           72.55    0.02    0.086
 222. BD*(   2) C   3 - C   4        / 73. RY*(   3) C   3                    1.34    0.64    0.093
 222. BD*(   2) C   3 - C   4        / 84. RY*(   5) C   4                    1.54    0.63    0.099
 227. BD*(   2) C   5 - C   6        / 91. RY*(   3) C   5                    1.60    0.79    0.102
 227. BD*(   2) C   5 - C   6        /103. RY*(   6) C   6                    0.71    1.57    0.096
 227. BD*(   2) C   5 - C   6        /222. BD*(   2) C   3 - C   4           67.95    0.02    0.084
 233. BD*(   2) C   8 - C   9        /118. RY*(   3) C   8                    0.38    1.10    0.052
 233. BD*(   2) C   8 - C   9        /119. RY*(   4) C   8                    0.74    1.07    0.071
 233. BD*(   2) C   8 - C   9        /120. RY*(   5) C   8                    0.44    1.29    0.060
 233. BD*(   2) C   8 - C   9        /128. RY*(   4) C   9                    1.10    1.06    0.087
 233. BD*(   2) C   8 - C   9        /136. RY*(   3) C  10                    0.43    1.02    0.053
 233. BD*(   2) C   8 - C   9        /164. RY*(   4) C  13                    0.56    0.80    0.054
 233. BD*(   2) C   8 - C   9        /170. RY*(   1) S  14                    0.25    0.69    0.033
 233. BD*(   2) C   8 - C   9        /218. BD*(   1) C   1 - S  14            0.33    0.19    0.019
 233. BD*(   2) C   8 - C   9        /238. BD*(   2) C  10 - C  11           38.55    0.04    0.082
 233. BD*(   2) C   8 - C   9        /243. BD*(   2) C  12 - C  13           45.36    0.04    0.085
 238. BD*(   2) C  10 - C  11        /138. RY*(   5) C  10                    0.69    1.47    0.101
 238. BD*(   2) C  10 - C  11        /145. RY*(   3) C  11                    1.40    0.74    0.101
 238. BD*(   2) C  10 - C  11        /156. RY*(   5) C  12                    0.28    0.91    0.050
 243. BD*(   2) C  12 - C  13        /155. RY*(   4) C  12                    0.55    1.58    0.091
 243. BD*(   2) C  12 - C  13        /156. RY*(   5) C  12                    0.35    0.91    0.056
 243. BD*(   2) C  12 - C  13        /164. RY*(   4) C  13                    0.38    0.76    0.053
 243. BD*(   2) C  12 - C  13        /165. RY*(   5) C  13                    0.43    1.71    0.084


 Natural Bond Orbitals (Summary):

                                                            Principal Delocalizations
           NBO                        Occupancy    Energy   (geminal,vicinal,remote)
 ====================================================================================
 Molecular unit  1  (C12H9NS)
     1. BD (   1) C   1 - C   2          0.98718    -0.86921  217(g),229(v),219(g),223(v)
                                                    220(g),98(v),72(v),71(v)
                                                    172(v)
     2. BD (   2) C   1 - C   2          0.85516    -0.43148  227(v),222(v),170(v),102(v)
                                                    236(v),73(v),101(v),171(v)
     3. BD (   1) C   1 - C   6          0.98480    -0.88194  226(g),215(g),220(v),231(v)
                                                    228(v),229(g),62(v),89(v)
                                                    63(v)
     4. BD (   1) C   1 - S  14          0.98664    -0.81607  226(v),219(v),62(v),235(v)
                                                    98(v),215(g),125(v),217(g)
                                                    229(v),233(v),99(v)
     5. BD (   1) C   2 - C   3          0.98692    -0.83556  218(v),215(g),225(v),221(g)
                                                    220(g),81(v),223(g),54(v)
                                                    53(v),80(v)
     6. BD (   1) C   2 - H  15          0.98785    -0.65659  217(v),221(v),219(g),215(g)
                                                    53(v),71(v)
     7. BD (   1) C   3 - C   4          0.98955    -0.83907  224(g),228(v),220(v),219(g)
                                                    63(v),90(v),225(g),223(g)
                                                    89(v),62(v)
     8. BD (   2) C   3 - C   4          0.82531    -0.40430  216(v),227(v),66(v),93(v)
     9. BD (   1) C   3 - H  16          0.98892    -0.65230  215(v),224(v),219(g),221(g)
                                                    80(v),62(v)
    10. BD (   1) C   4 - C   5          0.98782    -0.83881  229(v),226(g),221(g),223(v)
                                                    99(v),228(g),72(v),225(g)
                                                    71(v)
    11. BD (   1) C   4 - H  17          0.98892    -0.65191  226(v),219(v),224(g),221(g)
                                                    71(v),89(v)
    12. BD (   1) C   5 - C   6          0.98332    -0.86039  217(g),218(v),224(g),230(v)
                                                    225(v),229(g),81(v),228(g)
                                                    80(v),53(v),107(v)
    13. BD (   2) C   5 - C   6          0.83856    -0.42806  222(v),216(v),84(v),56(v)
                                                    227(g),83(v),230(v)
    14. BD (   1) C   5 - H  18          0.98787    -0.66570  217(v),221(v),224(g),229(v)
                                                    80(v),226(g),98(v)
    15. BD (   1) C   6 - N   7          0.99173    -0.97919  230(g),234(v),226(g),217(g)
                                                    215(v),117(v),224(v),53(v)
                                                    231(g),89(v),233(v)
    16. BD (   1) N   7 - C   8          0.99170    -0.97918  229(g),226(v),234(g),232(g)
                                                    235(v),99(v),242(v),125(v)
                                                    231(g),161(v)
    17. BD (   1) N   7 - H  19          0.99251    -0.82793  217(v),232(v),116(v),98(v)
                                                    229(g),230(g)
    18. BD (   1) C   8 - C   9          0.98481    -0.88194  234(g),235(g),239(v),231(v)
                                                    245(v),230(g),134(v),161(v)
                                                    135(v)
    19. BD (   2) C   8 - C   9          0.85006    -0.44706  238(v),243(v),136(v),164(v)
                                                    170(v),171(v)
    20. BD (   1) C   8 - C  13          0.98327    -0.86034  232(g),236(v),242(g),229(v)
                                                    244(v),230(g),153(v),245(g)
                                                    152(v),125(v),107(v)
    21. BD (   1) C   9 - C  10          0.98716    -0.86922  232(g),230(v),237(g),241(v)
                                                    239(g),116(v),144(v),143(v)
                                                    172(v)
    22. BD (   1) C   9 - S  14          0.98664    -0.81607  234(v),237(v),134(v),215(v)
                                                    116(v),235(g),53(v),232(g)
                                                    230(v),117(v)
    23. BD (   1) C  10 - C  11          0.98692    -0.83556  236(v),235(g),244(v),240(g)
                                                    239(g),153(v),241(g),126(v)
                                                    125(v),152(v)
    24. BD (   2) C  10 - C  11          0.81968    -0.40335  243(v),233(v),156(v),136(g)
                                                    129(v)
    25. BD (   1) C  10 - H  20          0.98787    -0.65661  232(v),240(v),237(g),235(g)
                                                    125(v),143(v)
    26. BD (   1) C  11 - C  12          0.98955    -0.83907  242(g),245(v),239(v),237(g)
                                                    135(v),162(v),244(g),241(g)
                                                    161(v),134(v)
    27. BD (   1) C  11 - H  21          0.98891    -0.65230  235(v),242(v),237(g),240(g)
                                                    152(v),134(v)
    28. BD (   1) C  12 - C  13          0.98782    -0.83880  230(v),234(g),240(g),241(v)
                                                    117(v),245(g),144(v),244(g)
                                                    143(v)
    29. BD (   2) C  12 - C  13          0.82666    -0.40682  233(v),238(v),121(v),147(v)
                                                    164(g),145(v)
    30. BD (   1) C  12 - H  22          0.98892    -0.65190  234(v),237(v),242(g),240(g)
                                                    143(v),161(v)
    31. BD (   1) C  13 - H  23          0.98787    -0.66569  232(v),240(v),242(g),230(v)
                                                    152(v),234(g),116(v)
    32. CR (   1) C   1                  0.99939   -10.27213  63(v),99(v),226(v),229(v)
                                                    219(v),218(g),215(g),220(v)
                                                    217(g)
    33. CR (   1) C   2                  0.99944   -10.22293  217(v),72(v),55(v),218(v)
                                                    221(v),54(v),179(v),223(v)
                                                    74(v)
    34. CR (   1) C   3                  0.99947   -10.22285  81(v),215(v),224(v),63(v)
                                                    183(v),220(v),225(v),65(v)
                                                    62(v)
    35. CR (   1) C   4                  0.99948   -10.22354  72(v),226(v),219(v),187(v)
                                                    90(v),228(v),92(v),223(v)
    36. CR (   1) C   5                  0.99946   -10.22810  81(v),217(v),98(v),229(v)
                                                    221(v),191(v),225(v),82(v)
    37. CR (   1) C   6                  0.99935   -10.28583  54(v),90(v),230(v),215(v)
                                                    218(v),224(v),217(g),228(v)
                                                    226(g)
    38. CR (   1) N   7                  0.99956   -14.40944  98(v),116(v),217(v),232(v)
                                                    101(v),226(v),234(v),195(v)
    39. CR (   1) C   8                  0.99935   -10.28583  126(v),162(v),229(v),235(v)
                                                    236(v),242(v),232(g),245(v)
                                                    234(g)
    40. CR (   1) C   9                  0.99939   -10.27213  135(v),117(v),234(v),230(v)
                                                    237(v),236(g),235(g),239(v)
                                                    232(g)
    41. CR (   1) C  10                  0.99944   -10.22293  232(v),144(v),127(v),236(v)
                                                    240(v),126(v),199(v),241(v)
                                                    146(v)
    42. CR (   1) C  11                  0.99947   -10.22285  153(v),235(v),242(v),135(v)
                                                    203(v),239(v),244(v),137(v)
                                                    134(v),154(v)
    43. CR (   1) C  12                  0.99948   -10.22354  144(v),234(v),237(v),207(v)
                                                    163(v),162(v),245(v),241(v)
    44. CR (   1) C  13                  0.99946   -10.22810  153(v),232(v),116(v),230(v)
                                                    240(v),211(v),244(v),154(v)
    45. CR (   1) S  14                  1.00000   -88.07842   
    46. CR (   2) S  14                  0.99966    -8.83892  53(v),125(v),232(v),217(v)
                                                    215(v),235(v)
    47. CR (   3) S  14                  0.99994    -6.10285   
    48. CR (   4) S  14                  0.99998    -6.10371   
    49. CR (   5) S  14                  0.99991    -6.10561   
    50. LP (   1) N   7                  0.89730    -0.48441  233(v),227(v),100(v),118(v)
                                                    196(v),234(v),226(v),120(v)
                                                    102(v)
    51. LP (   1) S  14                  0.98922    -0.79877  232(v),217(v),53(v),125(v)
    52. LP (   2) S  14                  0.93801    -0.43887  233(v),216(v),215(v),235(v)
                                                    217(v),232(v)
    53. RY*(   1) C   1                  0.00345     0.93719   
    54. RY*(   2) C   1                  0.00204     0.67352   
    55. RY*(   3) C   1                  0.00106     0.50683   
    56. RY*(   4) C   1                  0.00072     0.91592   
    57. RY*(   5) C   1                  0.00043     1.69526   
    58. RY*(   6) C   1                  0.00026     1.85202   
    59. RY*(   7) C   1                  0.00019     1.51109   
    60. RY*(   8) C   1                  0.00008     1.89620   
    61. RY*(   9) C   1                  0.00001     2.01037   
    62. RY*(   1) C   2                  0.00375     0.93331   
    63. RY*(   2) C   2                  0.00140     0.55442   
    64. RY*(   3) C   2                  0.00079     0.83747   
    65. RY*(   4) C   2                  0.00055     0.49171   
    66. RY*(   5) C   2                  0.00022     1.37291   
    67. RY*(   6) C   2                  0.00007     2.17070   
    68. RY*(   7) C   2                  0.00001     1.77720   
    69. RY*(   8) C   2                  0.00001     2.03685   
    70. RY*(   9) C   2                  0.00002     2.22144   
    71. RY*(   1) C   3                  0.00272     1.03337   
    72. RY*(   2) C   3                  0.00127     0.51469   
    73. RY*(   3) C   3                  0.00038     0.52292   
    74. RY*(   4) C   3                  0.00036     0.60296   
    75. RY*(   5) C   3                  0.00031     1.72771   
    76. RY*(   6) C   3                  0.00007     2.23859   
    77. RY*(   7) C   3                  0.00003     2.03368   
    78. RY*(   8) C   3                  0.00000     1.76774   
    79. RY*(   9) C   3                  0.00000     1.98710   
    80. RY*(   1) C   4                  0.00267     1.03089   
    81. RY*(   2) C   4                  0.00139     0.51978   
    82. RY*(   3) C   4                  0.00042     0.54809   
    83. RY*(   4) C   4                  0.00039     1.73365   
    84. RY*(   5) C   4                  0.00032     0.51435   
    85. RY*(   6) C   4                  0.00007     2.23580   
    86. RY*(   7) C   4                  0.00003     2.09280   
    87. RY*(   8) C   4                  0.00000     2.05430   
    88. RY*(   9) C   4                  0.00000     1.71217   
    89. RY*(   1) C   5                  0.00271     0.96929   
    90. RY*(   2) C   5                  0.00121     0.56807   
    91. RY*(   3) C   5                  0.00053     0.65526   
    92. RY*(   4) C   5                  0.00050     0.55926   
    93. RY*(   5) C   5                  0.00027     1.48306   
    94. RY*(   6) C   5                  0.00006     2.16235   
    95. RY*(   7) C   5                  0.00002     2.20005   
    96. RY*(   8) C   5                  0.00000     2.03399   
    97. RY*(   9) C   5                  0.00001     1.76633   
    98. RY*(   1) C   6                  0.00310     0.88877   
    99. RY*(   2) C   6                  0.00226     0.84370   
   100. RY*(   3) C   6                  0.00131     1.02447   
   101. RY*(   4) C   6                  0.00084     0.61885   
   102. RY*(   5) C   6                  0.00056     1.32838   
   103. RY*(   6) C   6                  0.00032     1.43466   
   104. RY*(   7) C   6                  0.00019     2.08003   
   105. RY*(   8) C   6                  0.00010     2.10928   
   106. RY*(   9) C   6                  0.00001     1.99942   
   107. RY*(   1) N   7                  0.00230     1.06281   
   108. RY*(   2) N   7                  0.00121     1.07613   
   109. RY*(   3) N   7                  0.00048     1.29630   
   110. RY*(   4) N   7                  0.00025     2.24004   
   111. RY*(   5) N   7                  0.00015     1.06174   
   112. RY*(   6) N   7                  0.00005     2.26497   
   113. RY*(   7) N   7                  0.00001     2.12625   
   114. RY*(   8) N   7                  0.00002     2.29601   
   115. RY*(   9) N   7                  0.00001     2.46053   
   116. RY*(   1) C   8                  0.00309     0.88821   
   117. RY*(   2) C   8                  0.00226     0.84347   
   118. RY*(   3) C   8                  0.00125     0.93365   
   119. RY*(   4) C   8                  0.00092     0.90632   
   120. RY*(   5) C   8                  0.00062     1.13245   
   121. RY*(   6) C   8                  0.00030     1.43092   
   122. RY*(   7) C   8                  0.00020     2.08071   
   123. RY*(   8) C   8                  0.00010     2.11073   
   124. RY*(   9) C   8                  0.00001     1.99930   
   125. RY*(   1) C   9                  0.00345     0.93682   
   126. RY*(   2) C   9                  0.00204     0.67388   
   127. RY*(   3) C   9                  0.00106     0.51025   
   128. RY*(   4) C   9                  0.00078     0.89844   
   129. RY*(   5) C   9                  0.00042     1.74573   
   130. RY*(   6) C   9                  0.00026     1.83411   
   131. RY*(   7) C   9                  0.00019     1.49094   
   132. RY*(   8) C   9                  0.00008     1.89735   
   133. RY*(   9) C   9                  0.00001     2.01043   
   134. RY*(   1) C  10                  0.00375     0.93319   
   135. RY*(   2) C  10                  0.00140     0.55458   
   136. RY*(   3) C  10                  0.00065     0.85966   
   137. RY*(   4) C  10                  0.00055     0.48950   
   138. RY*(   5) C  10                  0.00024     1.35600   
   139. RY*(   6) C  10                  0.00007     2.17096   
   140. RY*(   7) C  10                  0.00001     1.77693   
   141. RY*(   8) C  10                  0.00001     2.04935   
   142. RY*(   9) C  10                  0.00002     2.20841   
   143. RY*(   1) C  11                  0.00272     1.03336   
   144. RY*(   2) C  11                  0.00127     0.51471   
   145. RY*(   3) C  11                  0.00039     0.61934   
   146. RY*(   4) C  11                  0.00036     0.61417   
   147. RY*(   5) C  11                  0.00030     1.61994   
   148. RY*(   6) C  11                  0.00007     2.23859   
   149. RY*(   7) C  11                  0.00003     2.03370   
   150. RY*(   8) C  11                  0.00000     1.76761   
   151. RY*(   9) C  11                  0.00000     1.98735   
   152. RY*(   1) C  12                  0.00267     1.03088   
   153. RY*(   2) C  12                  0.00139     0.51979   
   154. RY*(   3) C  12                  0.00042     0.54862   
   155. RY*(   4) C  12                  0.00042     1.45801   
   156. RY*(   5) C  12                  0.00030     0.78893   
   157. RY*(   6) C  12                  0.00007     2.23579   
   158. RY*(   7) C  12                  0.00003     2.09282   
   159. RY*(   8) C  12                  0.00000     2.05399   
   160. RY*(   9) C  12                  0.00000     1.71277   
   161. RY*(   1) C  13                  0.00271     0.96925   
   162. RY*(   2) C  13                  0.00121     0.56801   
   163. RY*(   3) C  13                  0.00051     0.47522   
   164. RY*(   4) C  13                  0.00046     0.63916   
   165. RY*(   5) C  13                  0.00030     1.58454   
   166. RY*(   6) C  13                  0.00006     2.16235   
   167. RY*(   7) C  13                  0.00002     2.20017   
   168. RY*(   8) C  13                  0.00000     2.03359   
   169. RY*(   9) C  13                  0.00001     1.76616   
   170. RY*(   1) S  14                  0.00310     0.53160   
   171. RY*(   2) S  14                  0.00170     0.67359   
   172. RY*(   3) S  14                  0.00165     0.62760   
   173. RY*(   4) S  14                  0.00034     0.88989   
   174. RY*(   5) S  14                  0.00028     0.44912   
   175. RY*(   6) S  14                  0.00016     0.75849   
   176. RY*(   7) S  14                  0.00002     0.73305   
   177. RY*(   8) S  14                  0.00003     0.74813   
   178. RY*(   9) S  14                  0.00001     0.85156   
   179. RY*(   1) H  15                  0.00074     0.23144   
   180. RY*(   2) H  15                  0.00008     1.51479   
   181. RY*(   3) H  15                  0.00005     1.85924   
   182. RY*(   4) H  15                  0.00003     2.17345   
   183. RY*(   1) H  16                  0.00068     0.22204   
   184. RY*(   2) H  16                  0.00008     1.51593   
   185. RY*(   3) H  16                  0.00003     1.90796   
   186. RY*(   4) H  16                  0.00003     2.15252   
   187. RY*(   1) H  17                  0.00070     0.22399   
   188. RY*(   2) H  17                  0.00007     1.51389   
   189. RY*(   3) H  17                  0.00004     1.97036   
   190. RY*(   4) H  17                  0.00004     2.07637   
   191. RY*(   1) H  18                  0.00070     0.23944   
   192. RY*(   2) H  18                  0.00009     1.50648   
   193. RY*(   3) H  18                  0.00004     1.89777   
   194. RY*(   4) H  18                  0.00003     2.11757   
   195. RY*(   1) H  19                  0.00159     0.31067   
   196. RY*(   2) H  19                  0.00030     1.50880   
   197. RY*(   3) H  19                  0.00012     1.73388   
   198. RY*(   4) H  19                  0.00002     2.18825   
   199. RY*(   1) H  20                  0.00074     0.23144   
   200. RY*(   2) H  20                  0.00008     1.51479   
   201. RY*(   3) H  20                  0.00005     1.85924   
   202. RY*(   4) H  20                  0.00003     2.17345   
   203. RY*(   1) H  21                  0.00068     0.22204   
   204. RY*(   2) H  21                  0.00008     1.51593   
   205. RY*(   3) H  21                  0.00003     1.90796   
   206. RY*(   4) H  21                  0.00003     2.15252   
   207. RY*(   1) H  22                  0.00070     0.22399   
   208. RY*(   2) H  22                  0.00007     1.51389   
   209. RY*(   3) H  22                  0.00004     1.97036   
   210. RY*(   4) H  22                  0.00004     2.07637   
   211. RY*(   1) H  23                  0.00070     0.23944   
   212. RY*(   2) H  23                  0.00009     1.50648   
   213. RY*(   3) H  23                  0.00004     1.89777   
   214. RY*(   4) H  23                  0.00003     2.11757   
   215. BD*(   1) C   1 - C   2          0.01128     0.40051   
   216. BD*(   2) C   1 - C   2          0.19578    -0.13857  227(v),222(v),64(g),56(g)
   217. BD*(   1) C   1 - C   6          0.01886     0.36431   
   218. BD*(   1) C   1 - S  14          0.01432     0.02704   
   219. BD*(   1) C   2 - C   3          0.00850     0.41933   
   220. BD*(   1) C   2 - H  15          0.00685     0.32506   
   221. BD*(   1) C   3 - C   4          0.00795     0.42300   
   222. BD*(   2) C   3 - C   4          0.15835    -0.11582  216(v),227(v),84(g),73(g)
   223. BD*(   1) C   3 - H  16          0.00629     0.33856   
   224. BD*(   1) C   4 - C   5          0.00747     0.41770   
   225. BD*(   1) C   4 - H  17          0.00639     0.33731   
   226. BD*(   1) C   5 - C   6          0.01229     0.39180   
   227. BD*(   2) C   5 - C   6          0.19475    -0.13897  216(v),222(v),91(g),103(g)
   228. BD*(   1) C   5 - H  18          0.00655     0.30801   
   229. BD*(   1) C   6 - N   7          0.01548     0.24753   
   230. BD*(   1) N   7 - C   8          0.01548     0.24754   
   231. BD*(   1) N   7 - H  19          0.00775     0.24810   
   232. BD*(   1) C   8 - C   9          0.01886     0.36426   
   233. BD*(   2) C   8 - C   9          0.24714    -0.16206  243(v),238(v),128(g),119(g)
                                                    164(v),120(g),136(v),118(g)
                                                    218(v)
   234. BD*(   1) C   8 - C  13          0.01229     0.39177   
   235. BD*(   1) C   9 - C  10          0.01126     0.40051   
   236. BD*(   1) C   9 - S  14          0.01432     0.02704   
   237. BD*(   1) C  10 - C  11          0.00850     0.41932   
   238. BD*(   2) C  10 - C  11          0.15940    -0.11798  243(v),233(v),145(g),138(g)
                                                    156(v)
   239. BD*(   1) C  10 - H  20          0.00685     0.32507   
   240. BD*(   1) C  11 - C  12          0.00795     0.42300   
   241. BD*(   1) C  11 - H  21          0.00629     0.33855   
   242. BD*(   1) C  12 - C  13          0.00747     0.41769   
   243. BD*(   2) C  12 - C  13          0.16508    -0.12080  238(v),233(v),155(g),165(g)
                                                    164(g),156(g)
   244. BD*(   1) C  12 - H  22          0.00639     0.33731   
   245. BD*(   1) C  13 - H  23          0.00656     0.30801   
       -------------------------------
              Total Lewis   50.52763  ( 97.1685%)
        Valence non-Lewis    1.37273  (  2.6399%)
        Rydberg non-Lewis    0.09964  (  0.1916%)
       -------------------------------
            Total unit  1   52.00000  (100.0000%)
           Charge unit  1    0.00000


 ***************************************************
 *******         Beta  spin orbitals         *******
 ***************************************************


 NATURAL POPULATIONS:  Natural atomic orbital occupancies 
                                                          
   NAO  Atom  No  lang   Type(AO)    Occupancy      Energy
 ----------------------------------------------------------
     1    C    1  S      Cor( 1S)     0.99939     -10.27034
     2    C    1  S      Val( 2S)     0.45846      -0.35258
     3    C    1  S      Ryd( 3S)     0.00117       0.39425
     4    C    1  px     Val( 2p)     0.53849      -0.27751
     5    C    1  px     Ryd( 3p)     0.00240       0.69620
     6    C    1  py     Val( 2p)     0.49552      -0.29536
     7    C    1  py     Ryd( 3p)     0.00080       0.47246
     8    C    1  pz     Val( 2p)     0.54464      -0.30103
     9    C    1  pz     Ryd( 3p)     0.00363       0.79132
    10    C    1  dxy    Ryd( 3d)     0.00032       1.75476
    11    C    1  dxz    Ryd( 3d)     0.00078       2.07370
    12    C    1  dyz    Ryd( 3d)     0.00051       1.77723
    13    C    1  dx2y2  Ryd( 3d)     0.00038       2.05464
    14    C    1  dz2    Ryd( 3d)     0.00047       2.03687

    15    C    2  S      Cor( 1S)     0.99944     -10.22329
    16    C    2  S      Val( 2S)     0.47068      -0.29961
    17    C    2  S      Ryd( 3S)     0.00080       0.41160
    18    C    2  px     Val( 2p)     0.60725      -0.22601
    19    C    2  px     Ryd( 3p)     0.00418       0.86110
    20    C    2  py     Val( 2p)     0.50593      -0.26166
    21    C    2  py     Ryd( 3p)     0.00069       0.42019
    22    C    2  pz     Val( 2p)     0.52927      -0.20724
    23    C    2  pz     Ryd( 3p)     0.00194       0.49426
    24    C    2  dxy    Ryd( 3d)     0.00022       1.79144
    25    C    2  dxz    Ryd( 3d)     0.00032       2.23525
    26    C    2  dyz    Ryd( 3d)     0.00022       1.86671
    27    C    2  dx2y2  Ryd( 3d)     0.00024       2.10804
    28    C    2  dz2    Ryd( 3d)     0.00029       2.21454

    29    C    3  S      Cor( 1S)     0.99947     -10.22127
    30    C    3  S      Val( 2S)     0.47624      -0.29451
    31    C    3  S      Ryd( 3S)     0.00052       0.43189
    32    C    3  px     Val( 2p)     0.54025      -0.19179
    33    C    3  px     Ryd( 3p)     0.00212       0.56187
    34    C    3  py     Val( 2p)     0.43309      -0.24235
    35    C    3  py     Ryd( 3p)     0.00049       0.44649
    36    C    3  pz     Val( 2p)     0.57615      -0.20685
    37    C    3  pz     Ryd( 3p)     0.00287       0.78665
    38    C    3  dxy    Ryd( 3d)     0.00025       1.82041
    39    C    3  dxz    Ryd( 3d)     0.00037       2.29334
    40    C    3  dyz    Ryd( 3d)     0.00026       1.84324
    41    C    3  dx2y2  Ryd( 3d)     0.00026       2.11685
    42    C    3  dz2    Ryd( 3d)     0.00033       2.18041

    43    C    4  S      Cor( 1S)     0.99948     -10.22318
    44    C    4  S      Val( 2S)     0.47764      -0.29952
    45    C    4  S      Ryd( 3S)     0.00057       0.42791
    46    C    4  px     Val( 2p)     0.55846      -0.19977
    47    C    4  px     Ryd( 3p)     0.00251       0.63717
    48    C    4  py     Val( 2p)     0.46396      -0.24979
    49    C    4  py     Ryd( 3p)     0.00045       0.42560
    50    C    4  pz     Val( 2p)     0.56868      -0.20663
    51    C    4  pz     Ryd( 3p)     0.00261       0.72957
    52    C    4  dxy    Ryd( 3d)     0.00022       1.81701
    53    C    4  dxz    Ryd( 3d)     0.00037       2.32464
    54    C    4  dyz    Ryd( 3d)     0.00026       1.83388
    55    C    4  dx2y2  Ryd( 3d)     0.00026       2.10652
    56    C    4  dz2    Ryd( 3d)     0.00032       2.16361

    57    C    5  S      Cor( 1S)     0.99946     -10.22753
    58    C    5  S      Val( 2S)     0.47005      -0.30138
    59    C    5  S      Ryd( 3S)     0.00071       0.41759
    60    C    5  px     Val( 2p)     0.59572      -0.22684
    61    C    5  px     Ryd( 3p)     0.00296       0.86115
    62    C    5  py     Val( 2p)     0.49552      -0.26288
    63    C    5  py     Ryd( 3p)     0.00055       0.41721
    64    C    5  pz     Val( 2p)     0.52789      -0.20952
    65    C    5  pz     Ryd( 3p)     0.00179       0.51478
    66    C    5  dxy    Ryd( 3d)     0.00021       1.78949
    67    C    5  dxz    Ryd( 3d)     0.00037       2.23252
    68    C    5  dyz    Ryd( 3d)     0.00024       1.85527
    69    C    5  dx2y2  Ryd( 3d)     0.00025       2.11203
    70    C    5  dz2    Ryd( 3d)     0.00029       2.22567

    71    C    6  S      Cor( 1S)     0.99935     -10.28486
    72    C    6  S      Val( 2S)     0.40351      -0.27454
    73    C    6  S      Ryd( 3S)     0.00101       0.39906
    74    C    6  px     Val( 2p)     0.53679      -0.24588
    75    C    6  px     Ryd( 3p)     0.00230       0.75644
    76    C    6  py     Val( 2p)     0.46603      -0.28077
    77    C    6  py     Ryd( 3p)     0.00110       0.45603
    78    C    6  pz     Val( 2p)     0.47011      -0.21933
    79    C    6  pz     Ryd( 3p)     0.00305       0.76163
    80    C    6  dxy    Ryd( 3d)     0.00032       1.77858
    81    C    6  dxz    Ryd( 3d)     0.00052       2.21280
    82    C    6  dyz    Ryd( 3d)     0.00056       1.81951
    83    C    6  dx2y2  Ryd( 3d)     0.00032       2.07085
    84    C    6  dz2    Ryd( 3d)     0.00057       2.10675

    85    N    7  S      Cor( 1S)     0.99954     -14.40374
    86    N    7  S      Val( 2S)     0.60828      -0.67908
    87    N    7  S      Ryd( 3S)     0.00028       0.98228
    88    N    7  px     Val( 2p)     0.69945      -0.43020
    89    N    7  px     Ryd( 3p)     0.00173       1.17511
    90    N    7  py     Val( 2p)     0.64775      -0.41538
    91    N    7  py     Ryd( 3p)     0.00042       0.68101
    92    N    7  pz     Val( 2p)     0.64971      -0.42622
    93    N    7  pz     Ryd( 3p)     0.00046       1.01932
    94    N    7  dxy    Ryd( 3d)     0.00012       2.18418
    95    N    7  dxz    Ryd( 3d)     0.00024       2.52078
    96    N    7  dyz    Ryd( 3d)     0.00042       2.29221
    97    N    7  dx2y2  Ryd( 3d)     0.00040       2.53407
    98    N    7  dz2    Ryd( 3d)     0.00041       2.61086

    99    C    8  S      Cor( 1S)     0.99935     -10.28486
   100    C    8  S      Val( 2S)     0.40351      -0.27454
   101    C    8  S      Ryd( 3S)     0.00101       0.39906
   102    C    8  px     Val( 2p)     0.53679      -0.24588
   103    C    8  px     Ryd( 3p)     0.00230       0.75644
   104    C    8  py     Val( 2p)     0.46603      -0.28077
   105    C    8  py     Ryd( 3p)     0.00110       0.45603
   106    C    8  pz     Val( 2p)     0.47011      -0.21933
   107    C    8  pz     Ryd( 3p)     0.00305       0.76163
   108    C    8  dxy    Ryd( 3d)     0.00032       1.77858
   109    C    8  dxz    Ryd( 3d)     0.00052       2.21280
   110    C    8  dyz    Ryd( 3d)     0.00056       1.81951
   111    C    8  dx2y2  Ryd( 3d)     0.00032       2.07085
   112    C    8  dz2    Ryd( 3d)     0.00057       2.10675

   113    C    9  S      Cor( 1S)     0.99939     -10.27034
   114    C    9  S      Val( 2S)     0.45846      -0.35258
   115    C    9  S      Ryd( 3S)     0.00117       0.39425
   116    C    9  px     Val( 2p)     0.53849      -0.27751
   117    C    9  px     Ryd( 3p)     0.00240       0.69620
   118    C    9  py     Val( 2p)     0.49552      -0.29536
   119    C    9  py     Ryd( 3p)     0.00080       0.47246
   120    C    9  pz     Val( 2p)     0.54464      -0.30103
   121    C    9  pz     Ryd( 3p)     0.00363       0.79132
   122    C    9  dxy    Ryd( 3d)     0.00032       1.75476
   123    C    9  dxz    Ryd( 3d)     0.00078       2.07370
   124    C    9  dyz    Ryd( 3d)     0.00051       1.77723
   125    C    9  dx2y2  Ryd( 3d)     0.00038       2.05464
   126    C    9  dz2    Ryd( 3d)     0.00047       2.03687

   127    C   10  S      Cor( 1S)     0.99944     -10.22329
   128    C   10  S      Val( 2S)     0.47068      -0.29961
   129    C   10  S      Ryd( 3S)     0.00080       0.41160
   130    C   10  px     Val( 2p)     0.60725      -0.22601
   131    C   10  px     Ryd( 3p)     0.00418       0.86110
   132    C   10  py     Val( 2p)     0.50593      -0.26166
   133    C   10  py     Ryd( 3p)     0.00069       0.42019
   134    C   10  pz     Val( 2p)     0.52927      -0.20724
   135    C   10  pz     Ryd( 3p)     0.00194       0.49426
   136    C   10  dxy    Ryd( 3d)     0.00022       1.79144
   137    C   10  dxz    Ryd( 3d)     0.00032       2.23525
   138    C   10  dyz    Ryd( 3d)     0.00022       1.86671
   139    C   10  dx2y2  Ryd( 3d)     0.00024       2.10804
   140    C   10  dz2    Ryd( 3d)     0.00029       2.21454

   141    C   11  S      Cor( 1S)     0.99947     -10.22127
   142    C   11  S      Val( 2S)     0.47624      -0.29451
   143    C   11  S      Ryd( 3S)     0.00052       0.43189
   144    C   11  px     Val( 2p)     0.54025      -0.19179
   145    C   11  px     Ryd( 3p)     0.00212       0.56187
   146    C   11  py     Val( 2p)     0.43309      -0.24235
   147    C   11  py     Ryd( 3p)     0.00049       0.44649
   148    C   11  pz     Val( 2p)     0.57615      -0.20685
   149    C   11  pz     Ryd( 3p)     0.00287       0.78665
   150    C   11  dxy    Ryd( 3d)     0.00025       1.82041
   151    C   11  dxz    Ryd( 3d)     0.00037       2.29334
   152    C   11  dyz    Ryd( 3d)     0.00026       1.84324
   153    C   11  dx2y2  Ryd( 3d)     0.00026       2.11685
   154    C   11  dz2    Ryd( 3d)     0.00033       2.18041

   155    C   12  S      Cor( 1S)     0.99948     -10.22318
   156    C   12  S      Val( 2S)     0.47764      -0.29952
   157    C   12  S      Ryd( 3S)     0.00057       0.42791
   158    C   12  px     Val( 2p)     0.55846      -0.19977
   159    C   12  px     Ryd( 3p)     0.00251       0.63717
   160    C   12  py     Val( 2p)     0.46396      -0.24979
   161    C   12  py     Ryd( 3p)     0.00045       0.42560
   162    C   12  pz     Val( 2p)     0.56868      -0.20663
   163    C   12  pz     Ryd( 3p)     0.00261       0.72957
   164    C   12  dxy    Ryd( 3d)     0.00022       1.81701
   165    C   12  dxz    Ryd( 3d)     0.00037       2.32464
   166    C   12  dyz    Ryd( 3d)     0.00026       1.83388
   167    C   12  dx2y2  Ryd( 3d)     0.00026       2.10652
   168    C   12  dz2    Ryd( 3d)     0.00032       2.16361

   169    C   13  S      Cor( 1S)     0.99946     -10.22753
   170    C   13  S      Val( 2S)     0.47005      -0.30138
   171    C   13  S      Ryd( 3S)     0.00071       0.41759
   172    C   13  px     Val( 2p)     0.59572      -0.22684
   173    C   13  px     Ryd( 3p)     0.00296       0.86115
   174    C   13  py     Val( 2p)     0.49552      -0.26288
   175    C   13  py     Ryd( 3p)     0.00055       0.41721
   176    C   13  pz     Val( 2p)     0.52789      -0.20952
   177    C   13  pz     Ryd( 3p)     0.00179       0.51478
   178    C   13  dxy    Ryd( 3d)     0.00021       1.78949
   179    C   13  dxz    Ryd( 3d)     0.00037       2.23252
   180    C   13  dyz    Ryd( 3d)     0.00024       1.85527
   181    C   13  dx2y2  Ryd( 3d)     0.00025       2.11203
   182    C   13  dz2    Ryd( 3d)     0.00029       2.22567

   183    S   14  S      Cor( 1S)     1.00000     -88.07682
   184    S   14  S      Cor( 2S)     0.99965      -8.83664
   185    S   14  S      Val( 3S)     0.80910      -0.88254
   186    S   14  S      Ryd( 4S)     0.00230       0.37083
   187    S   14  px     Cor( 2p)     0.99994      -6.10159
   188    S   14  px     Val( 3p)     0.68664      -0.37908
   189    S   14  px     Ryd( 4p)     0.00090       0.61304
   190    S   14  py     Cor( 2p)     0.99990      -6.09863
   191    S   14  py     Val( 3p)     0.63833      -0.38330
   192    S   14  py     Ryd( 4p)     0.00064       0.60307
   193    S   14  pz     Cor( 2p)     0.99991      -6.10468
   194    S   14  pz     Val( 3p)     0.44610      -0.32183
   195    S   14  pz     Ryd( 4p)     0.00231       0.63563
   196    S   14  dxy    Ryd( 3d)     0.00195       0.72446
   197    S   14  dxz    Ryd( 3d)     0.00388       0.99112
   198    S   14  dyz    Ryd( 3d)     0.00194       0.74725
   199    S   14  dx2y2  Ryd( 3d)     0.00129       0.80138
   200    S   14  dz2    Ryd( 3d)     0.00136       0.89544

   201    H   15  S      Val( 1S)     0.36958      -0.05594
   202    H   15  S      Ryd( 2S)     0.00074       0.20099
   203    H   15  px     Ryd( 2p)     0.00041       2.22807
   204    H   15  py     Ryd( 2p)     0.00009       1.54266
   205    H   15  pz     Ryd( 2p)     0.00006       1.81635

   206    H   16  S      Val( 1S)     0.37211      -0.04441
   207    H   16  S      Ryd( 2S)     0.00068       0.20052
   208    H   16  px     Ryd( 2p)     0.00010       1.90937
   209    H   16  py     Ryd( 2p)     0.00008       1.56139
   210    H   16  pz     Ryd( 2p)     0.00035       2.13677

   211    H   17  S      Val( 1S)     0.37110      -0.04569
   212    H   17  S      Ryd( 2S)     0.00069       0.19938
   213    H   17  px     Ryd( 2p)     0.00018       1.98056
   214    H   17  py     Ryd( 2p)     0.00007       1.53968
   215    H   17  pz     Ryd( 2p)     0.00029       2.07445

   216    H   18  S      Val( 1S)     0.37622      -0.07442
   217    H   18  S      Ryd( 2S)     0.00071       0.19840
   218    H   18  px     Ryd( 2p)     0.00042       2.22002
   219    H   18  py     Ryd( 2p)     0.00009       1.52896
   220    H   18  pz     Ryd( 2p)     0.00004       1.82266

   221    H   19  S      Val( 1S)     0.28716      -0.07646
   222    H   19  S      Ryd( 2S)     0.00161       0.27583
   223    H   19  px     Ryd( 2p)     0.00072       2.25191
   224    H   19  py     Ryd( 2p)     0.00020       1.50278
   225    H   19  pz     Ryd( 2p)     0.00013       1.73315

   226    H   20  S      Val( 1S)     0.36958      -0.05594
   227    H   20  S      Ryd( 2S)     0.00074       0.20099
   228    H   20  px     Ryd( 2p)     0.00041       2.22807
   229    H   20  py     Ryd( 2p)     0.00009       1.54266
   230    H   20  pz     Ryd( 2p)     0.00006       1.81635

   231    H   21  S      Val( 1S)     0.37211      -0.04441
   232    H   21  S      Ryd( 2S)     0.00068       0.20052
   233    H   21  px     Ryd( 2p)     0.00010       1.90937
   234    H   21  py     Ryd( 2p)     0.00008       1.56139
   235    H   21  pz     Ryd( 2p)     0.00035       2.13677

   236    H   22  S      Val( 1S)     0.37110      -0.04569
   237    H   22  S      Ryd( 2S)     0.00069       0.19938
   238    H   22  px     Ryd( 2p)     0.00018       1.98056
   239    H   22  py     Ryd( 2p)     0.00007       1.53968
   240    H   22  pz     Ryd( 2p)     0.00029       2.07445

   241    H   23  S      Val( 1S)     0.37622      -0.07442
   242    H   23  S      Ryd( 2S)     0.00071       0.19840
   243    H   23  px     Ryd( 2p)     0.00042       2.22002
   244    H   23  py     Ryd( 2p)     0.00009       1.52896
   245    H   23  pz     Ryd( 2p)     0.00004       1.82266


 Summary of Natural Population Analysis:                  
                                                          
                                       Natural Population 
                Natural  -----------------------------------------------
    Atom  No    Charge         Core      Valence    Rydberg      Total
 -----------------------------------------------------------------------
      C    1   -0.04696      0.99939     2.03712    0.01046     3.04696
      C    2   -0.12148      0.99944     2.11313    0.00891     3.12148
      C    3   -0.03268      0.99947     2.02574    0.00748     3.03268
      C    4   -0.07578      0.99948     2.06874    0.00757     3.07578
      C    5   -0.09600      0.99946     2.08918    0.00736     3.09600
      C    6    0.11449      0.99935     1.87643    0.00973     2.88551
      N    7   -0.10922      0.99954     2.60520    0.00448     3.60922
      C    8    0.11449      0.99935     1.87643    0.00973     2.88551
      C    9   -0.04696      0.99939     2.03712    0.01046     3.04696
      C   10   -0.12148      0.99944     2.11313    0.00891     3.12148
      C   11   -0.03268      0.99947     2.02574    0.00748     3.03268
      C   12   -0.07578      0.99948     2.06874    0.00757     3.07578
      C   13   -0.09600      0.99946     2.08918    0.00736     3.09600
      S   14    0.40387      4.99939     2.58017    0.01656     7.59613
      H   15    0.12912      0.00000     0.36958    0.00130     0.37088
      H   16    0.12668      0.00000     0.37211    0.00121     0.37332
      H   17    0.12767      0.00000     0.37110    0.00123     0.37233
      H   18    0.12252      0.00000     0.37622    0.00126     0.37748
      H   19    0.21019      0.00000     0.28716    0.00265     0.28981
      H   20    0.12912      0.00000     0.36958    0.00130     0.37088
      H   21    0.12668      0.00000     0.37211    0.00121     0.37332
      H   22    0.12767      0.00000     0.37110    0.00123     0.37233
      H   23    0.12252      0.00000     0.37622    0.00126     0.37748
 =======================================================================
   * Total *    1.00000     17.99207    32.87123    0.13670    51.00000

                                 Natural Population      
 --------------------------------------------------------
   Core                      17.99207 ( 99.9560% of  18)
   Valence                   32.87123 ( 99.6098% of  33)
   Natural Minimal Basis     50.86330 ( 99.7320% of  51)
   Natural Rydberg Basis      0.13670 (  0.2680% of  51)
 --------------------------------------------------------

    Atom  No          Natural Electron Configuration
 ----------------------------------------------------------------------------
      C    1      [core]2S( 0.46)2p( 1.58)3p( 0.01)
      C    2      [core]2S( 0.47)2p( 1.64)3p( 0.01)
      C    3      [core]2S( 0.48)2p( 1.55)3p( 0.01)
      C    4      [core]2S( 0.48)2p( 1.59)3p( 0.01)
      C    5      [core]2S( 0.47)2p( 1.62)3p( 0.01)
      C    6      [core]2S( 0.40)2p( 1.47)3p( 0.01)
      N    7      [core]2S( 0.61)2p( 2.00)
      C    8      [core]2S( 0.40)2p( 1.47)3p( 0.01)
      C    9      [core]2S( 0.46)2p( 1.58)3p( 0.01)
      C   10      [core]2S( 0.47)2p( 1.64)3p( 0.01)
      C   11      [core]2S( 0.48)2p( 1.55)3p( 0.01)
      C   12      [core]2S( 0.48)2p( 1.59)3p( 0.01)
      C   13      [core]2S( 0.47)2p( 1.62)3p( 0.01)
      S   14      [core]3S( 0.81)3p( 1.77)3d( 0.01)
      H   15            1S( 0.37)
      H   16            1S( 0.37)
      H   17            1S( 0.37)
      H   18            1S( 0.38)
      H   19            1S( 0.29)
      H   20            1S( 0.37)
      H   21            1S( 0.37)
      H   22            1S( 0.37)
      H   23            1S( 0.38)


 NATURAL BOND ORBITAL ANALYSIS, beta spin orbitals:

                       Occupancies       Lewis Structure    Low   High
           Occ.    -------------------  -----------------   occ   occ
  Cycle   Thresh.   Lewis   Non-Lewis     CR  BD  3C  LP    (L)   (NL)   Dev
 =============================================================================
   1(1)    0.90    47.46524   3.53476     18  25   0   8     7      0    0.04
   2(2)    0.90    47.46524   3.53476     18  25   0   8     7      0    0.04
   3(1)    0.80    48.95522   2.04478     18  30   0   3     2      0    0.04
   4(2)    0.80    48.75436   2.24564     18  30   0   3     2      0    0.03
   5(3)    0.80    48.78320   2.21680     18  30   0   3     2      0    0.03
   6(4)    0.80    48.81204   2.18796     18  30   0   3     2      0    0.03
   7(5)    0.80    48.81204   2.18796     18  30   0   3     2      0    0.03
   8(6)    0.80    48.81204   2.18796     18  30   0   3     2      0    0.03
   9(7)    0.80    48.81204   2.18796     18  30   0   3     2      0    0.03
  10(8)    0.80    48.81204   2.18796     18  30   0   3     2      0    0.03
  11(9)    0.80    48.81204   2.18796     18  30   0   3     2      0    0.03
  12(1)    0.70    48.98747   2.01253     18  31   0   2     0      0    0.20
  13(2)    0.70    48.62842   2.37158     18  30   0   3     1      0    0.20
  14(3)    0.70    48.76534   2.23466     18  30   0   3     1      0    0.20
  15(4)    0.70    48.76534   2.23466     18  30   0   3     1      0    0.20
  16(5)    0.70    48.76534   2.23466     18  30   0   3     1      0    0.20
  17(6)    0.70    48.76534   2.23466     18  30   0   3     1      0    0.20
  18(7)    0.70    48.76534   2.23466     18  30   0   3     1      0    0.20
  19(8)    0.70    48.76534   2.23466     18  30   0   3     1      0    0.20
  20(9)    0.70    48.76534   2.23466     18  30   0   3     1      0    0.20
  21(1)    0.60    45.33875   5.66125     18  20   0  13     0      0    0.31
  22(2)    0.60    45.33290   5.66710     18  20   0  13     0      0    0.31
  23(3)    0.60    45.43059   5.56941     18  21   0  12     0      1    0.31
  24(4)    0.60    45.43059   5.56941     18  21   0  12     0      1    0.31

    The hybrids on atom  1 are linearly dependent.  An eigenvalue (  0.000033)
    of the hybrid overlap matrix is too small (<0.00010).

    PRJTHR will be raised from  0.200 to 0.250 and the NBO search repeated.


    The hybrids on atom  1 are linearly dependent.  An eigenvalue (  0.000033)
    of the hybrid overlap matrix is too small (<0.00010).

    PRJTHR will be raised from  0.250 to 0.300 and the NBO search repeated.


    The hybrids on atom  1 are linearly dependent.  An eigenvalue (  0.000033)
    of the hybrid overlap matrix is too small (<0.00010).

    PRJTHR will be raised from  0.300 to 0.350 and the NBO search repeated.


    The hybrids on atom  5 are linearly dependent.  An eigenvalue (  0.000062)
    of the hybrid overlap matrix is too small (<0.00010).

    PRJTHR will be raised from  0.350 to 0.400 and the NBO search repeated.

  25(1)    0.50    39.60564  11.39436     18   9   0  24     0      7    0.37
  26(2)    0.50    39.74209  11.25791     18  10   0  23     0      7    0.34
  27(3)    0.50    39.65243  11.34757     18  10   0  23     0      7    0.38
  28(4)    0.50    39.50238  11.49762     18   9   0  24     0      6    0.37

    The hybrids on atom  9 are linearly dependent.  An eigenvalue (  0.000052)
    of the hybrid overlap matrix is too small (<0.00010).

    PRJTHR will be raised from  0.400 to 0.450 and the NBO search repeated.


    The hybrids on atom  9 are linearly dependent.  An eigenvalue (  0.000052)
    of the hybrid overlap matrix is too small (<0.00010).

    PRJTHR will be raised from  0.450 to 0.500 and the NBO search repeated.

  29(5)    0.50    39.83864  11.16136     18  11   0  22     0      8    0.34
  30(6)    0.50    39.65243  11.34757     18  10   0  23     0      7    0.38
  31(7)    0.50    39.50238  11.49762     18   9   0  24     0      6    0.37
  32(8)    0.50    39.83864  11.16136     18  11   0  22     0      8    0.34
  33(1)    0.70    48.98747   2.01253     18  31   0   2     0      0    0.20
 -----------------------------------------------------------------------------

 Structure accepted: RESONANCE keyword permits strongly delocalized structure

           --- Apparent excited state configuration ---
 The following "inverted" NBO labels reflect the actual hybrid overlap:

                 NBO   8 has been relabelled BD*

                 NBO 222 has been relabelled BD 

 --------------------------------------------------------
   Core                     17.99206 ( 99.956% of  18)
   Valence Lewis            30.63961 ( 92.847% of  33)
  ==================       ============================
   Total Lewis              48.63167 ( 95.356% of  51)
  -----------------------------------------------------
   Valence non-Lewis         2.27482 (  4.460% of  51)
   Rydberg non-Lewis         0.09352 (  0.183% of  51)
  ==================       ============================
   Total non-Lewis           2.36833 (  4.644% of  51)
 --------------------------------------------------------


       (Occupancy)   Bond orbital/ Coefficients/ Hybrids
 ---------------------------------------------------------------------------------
     1. (0.98673) BD ( 1) C   1 - C   2  
                ( 51.95%)   0.7208* C   1 s( 39.07%)p 1.56( 60.90%)d 0.00(  0.04%)
                                           -0.0001  0.6249  0.0113 -0.3486 -0.0248
                                           -0.1807 -0.0045  0.6739  0.0002  0.0025
                                           -0.0098 -0.0078  0.0053  0.0134
                ( 48.05%)   0.6932* C   2 s( 34.75%)p 1.88( 65.20%)d 0.00(  0.05%)
                                            0.0001  0.5893  0.0167  0.2938 -0.0272
                                            0.2311  0.0026 -0.7149 -0.0201  0.0050
                                           -0.0134 -0.0104  0.0037  0.0135
     2. (0.80748) BD ( 2) C   1 - C   2  
                ( 49.33%)   0.7024* C   1 s(  0.17%)p99.99( 99.81%)d 0.13(  0.02%)
                                           -0.0001 -0.0412  0.0027 -0.0223 -0.0047
                                            0.9576  0.0139  0.2833 -0.0024 -0.0060
                                           -0.0044  0.0119  0.0028  0.0043
                ( 50.67%)   0.7118* C   2 s(  0.02%)p99.99( 99.93%)d 1.83(  0.04%)
                                           -0.0002 -0.0156 -0.0004 -0.0924  0.0049
                                            0.9609  0.0054  0.2594  0.0030  0.0174
                                            0.0050 -0.0075 -0.0061 -0.0052
     3. (0.98335) BD ( 1) C   1 - C   6  
                ( 49.89%)   0.7063* C   1 s( 36.34%)p 1.75( 63.61%)d 0.00(  0.05%)
                                            0.0001  0.6028  0.0036  0.7820  0.0102
                                            0.0832  0.0033 -0.1321 -0.0032  0.0035
                                           -0.0061 -0.0028  0.0198 -0.0066
                ( 50.11%)   0.7079* C   6 s( 35.87%)p 1.79( 64.09%)d 0.00(  0.04%)
                                           -0.0001  0.5989 -0.0004 -0.7896  0.0107
                                           -0.1309  0.0056  0.0070 -0.0085  0.0045
                                            0.0011 -0.0010  0.0192 -0.0074
     4. (0.98635) BD ( 1) C   1 - S  14  
                ( 52.65%)   0.7256* C   1 s( 24.31%)p 3.11( 75.53%)d 0.01(  0.15%)
                                           -0.0002  0.4929 -0.0119 -0.5143 -0.0033
                                            0.2071 -0.0068 -0.6676  0.0461 -0.0106
                                            0.0294 -0.0145  0.0095  0.0161
                ( 47.35%)   0.6881* S  14 s( 18.53%)p 4.37( 80.89%)d 0.03(  0.59%)
                                            0.0000  0.0002  0.4286 -0.0398 -0.0001
                                            0.5320 -0.0009  0.0001 -0.1746 -0.0012
                                           -0.0001  0.7022  0.0467 -0.0217  0.0639
                                           -0.0210  0.0239  0.0170
     5. (0.98684) BD ( 1) C   2 - C   3  
                ( 50.95%)   0.7138* C   2 s( 36.44%)p 1.74( 63.51%)d 0.00(  0.04%)
                                           -0.0000  0.6037  0.0042  0.4512 -0.0314
                                           -0.1206 -0.0093  0.6443  0.0278 -0.0022
                                            0.0165 -0.0033  0.0087  0.0075
                ( 49.05%)   0.7003* C   3 s( 34.97%)p 1.86( 64.98%)d 0.00(  0.05%)
                                            0.0001  0.5913  0.0086 -0.4875 -0.0364
                                            0.0965 -0.0076 -0.6334  0.0158 -0.0023
                                            0.0158 -0.0053  0.0063  0.0130
     6. (0.98795) BD ( 1) C   2 - H  15  
                ( 62.99%)   0.7937* C   2 s( 28.70%)p 2.48( 71.27%)d 0.00(  0.03%)
                                            0.0003 -0.5355  0.0160  0.8365 -0.0127
                                            0.0900  0.0028 -0.0673 -0.0107 -0.0027
                                            0.0002  0.0009 -0.0146  0.0072
                ( 37.01%)   0.6084* H  15 s( 99.90%)p 0.00(  0.10%)
                                           -0.9995  0.0024 -0.0312 -0.0047  0.0035
     7. (0.98938) BD ( 1) C   3 - C   4  
                ( 49.80%)   0.7057* C   3 s( 35.36%)p 1.83( 64.59%)d 0.00(  0.05%)
                                            0.0000  0.5946  0.0096  0.7963  0.0149
                                            0.0896 -0.0076 -0.0440  0.0384  0.0052
                                           -0.0056 -0.0019  0.0194 -0.0086
                ( 50.20%)   0.7085* C   4 s( 35.59%)p 1.81( 64.36%)d 0.00(  0.05%)
                                            0.0000  0.5965  0.0076 -0.7900 -0.0053
                                           -0.0932 -0.0100  0.0951  0.0398  0.0040
                                           -0.0006 -0.0010  0.0195 -0.0095
     8. (0.71521) BD*( 1) C   3 - S  14  
                ( 17.17%)   0.4144* C   3 s(  0.05%)p99.99( 99.90%)d 0.76(  0.04%)
                                           -0.0004 -0.0232 -0.0011  0.1113  0.0013
                                           -0.9600  0.0251 -0.2538  0.0065 -0.0010
                                           -0.0023  0.0180  0.0044  0.0079
                ( 82.83%)  -0.9101* S  14 s(  0.39%)p99.99( 99.38%)d 0.59(  0.23%)
                                            0.0000 -0.0007 -0.0625 -0.0037  0.0006
                                           -0.2611  0.0130  0.0025 -0.9617  0.0228
                                           -0.0000 -0.0035  0.0001 -0.0402 -0.0008
                                           -0.0009 -0.0226 -0.0138
     9. (0.98850) BD ( 1) C   3 - H  16  
                ( 62.73%)   0.7920* C   3 s( 29.51%)p 2.39( 70.46%)d 0.00(  0.03%)
                                           -0.0003  0.5431 -0.0132 -0.3373  0.0041
                                           -0.2448  0.0035  0.7286 -0.0081  0.0029
                                           -0.0098 -0.0064  0.0035  0.0115
                ( 37.27%)   0.6105* H  16 s( 99.90%)p 0.00(  0.10%)
                                            0.9995 -0.0015  0.0129  0.0077 -0.0282
    10. (0.98779) BD ( 1) C   4 - C   5  
                ( 49.18%)   0.7013* C   4 s( 35.07%)p 1.85( 64.88%)d 0.00(  0.05%)
                                            0.0001  0.5921  0.0090  0.3391  0.0399
                                            0.2005  0.0011 -0.7014  0.0084  0.0030
                                           -0.0107 -0.0085  0.0024  0.0167
                ( 50.82%)   0.7129* C   5 s( 36.76%)p 1.72( 63.20%)d 0.00(  0.04%)
                                           -0.0000  0.6062  0.0096 -0.3041  0.0337
                                           -0.1838 -0.0028  0.7100  0.0222  0.0040
                                           -0.0136 -0.0072  0.0050  0.0117
    11. (0.84243) BD ( 2) C   4 - C   5  
                ( 47.70%)   0.6906* C   4 s(  0.00%)p 1.00( 99.94%)d 0.00(  0.06%)
                                            0.0000  0.0002 -0.0005 -0.0857  0.0005
                                            0.9678 -0.0080  0.2353 -0.0018 -0.0030
                                            0.0012 -0.0224 -0.0046 -0.0097
                ( 52.30%)   0.7232* C   5 s(  0.03%)p99.99( 99.92%)d 1.69(  0.05%)
                                            0.0000 -0.0170  0.0019 -0.0641 -0.0010
                                            0.9687 -0.0086  0.2378 -0.0011 -0.0182
                                           -0.0058  0.0094  0.0045  0.0044
    12. (0.98885) BD ( 1) C   4 - H  17  
                ( 62.84%)   0.7927* C   4 s( 29.24%)p 2.42( 70.73%)d 0.00(  0.03%)
                                           -0.0003  0.5406 -0.0133  0.5016 -0.0069
                                           -0.1173  0.0017  0.6647 -0.0077 -0.0019
                                            0.0131 -0.0037  0.0061  0.0074
                ( 37.16%)   0.6096* H  17 s( 99.90%)p 0.00(  0.10%)
                                            0.9995 -0.0020 -0.0187  0.0042 -0.0255
    13. (0.98243) BD ( 1) C   5 - C   6  
                ( 47.85%)   0.6917* C   5 s( 34.43%)p 1.90( 65.52%)d 0.00(  0.05%)
                                            0.0002  0.5867  0.0106 -0.4498  0.0190
                                            0.1419  0.0077 -0.6572 -0.0190 -0.0035
                                            0.0174 -0.0068  0.0081  0.0110
                ( 52.15%)   0.7221* C   6 s( 37.17%)p 1.69( 62.79%)d 0.00(  0.04%)
                                           -0.0003  0.6097 -0.0008  0.4780  0.0178
                                           -0.0558  0.0068  0.6286 -0.0277 -0.0018
                                            0.0142 -0.0044  0.0087  0.0078
    14. (0.98803) BD ( 1) C   5 - H  18  
                ( 62.30%)   0.7893* C   5 s( 28.68%)p 2.49( 71.29%)d 0.00(  0.03%)
                                           -0.0003  0.5353 -0.0154  0.8364 -0.0047
                                            0.0838 -0.0044 -0.0774  0.0166  0.0033
                                           -0.0041 -0.0015  0.0153 -0.0067
                ( 37.70%)   0.6140* H  18 s( 99.90%)p 0.00(  0.10%)
                                            0.9995 -0.0016 -0.0312 -0.0024  0.0002
    15. (0.99014) BD ( 1) C   6 - N   7  
                ( 37.95%)   0.6160* C   6 s( 26.60%)p 2.75( 73.26%)d 0.01(  0.14%)
                                           -0.0002  0.5157  0.0089  0.3384  0.0285
                                            0.2809  0.0158 -0.7336 -0.0007  0.0073
                                           -0.0206 -0.0174  0.0040  0.0247
                ( 62.05%)   0.7877* N   7 s( 42.07%)p 1.38( 57.89%)d 0.00(  0.04%)
                                           -0.0001  0.6486  0.0032 -0.2705 -0.0136
                                           -0.0743 -0.0053  0.7071 -0.0062  0.0067
                                           -0.0097 -0.0100  0.0069  0.0118
    16. (0.85860) BD ( 2) C   6 - N   7  
                ( 35.07%)   0.5922* C   6 s(  0.12%)p99.99( 99.80%)d 0.69(  0.08%)
                                           -0.0006 -0.0343  0.0020 -0.1812 -0.0116
                                            0.9486  0.0071  0.2554 -0.0001  0.0070
                                            0.0086 -0.0237 -0.0100 -0.0061
                ( 64.93%)   0.8058* N   7 s(  0.07%)p99.99( 99.90%)d 0.48(  0.03%)
                                           -0.0006  0.0248  0.0071 -0.2540  0.0004
                                            0.9665  0.0002 -0.0186  0.0017 -0.0052
                                           -0.0015  0.0077  0.0114  0.0101
    17. (0.98979) BD ( 1) N   7 - C   8  
                ( 62.01%)   0.7874* N   7 s( 42.05%)p 1.38( 57.91%)d 0.00(  0.04%)
                                           -0.0001  0.6485  0.0030 -0.2638 -0.0136
                                           -0.0998 -0.0053 -0.7066  0.0061  0.0068
                                            0.0098  0.0096  0.0066  0.0115
                ( 37.99%)   0.6164* C   8 s( 26.64%)p 2.75( 73.22%)d 0.01(  0.14%)
                                           -0.0002  0.5161  0.0090  0.3398  0.0286
                                            0.2742  0.0158  0.7352  0.0007  0.0071
                                            0.0208  0.0171  0.0041  0.0248
    18. (0.98399) BD ( 1) C   8 - C   9  
                ( 50.11%)   0.7079* C   8 s( 35.76%)p 1.80( 64.20%)d 0.00(  0.04%)
                                           -0.0001  0.5980 -0.0004 -0.7938  0.0103
                                           -0.1066  0.0058 -0.0135  0.0086  0.0048
                                           -0.0014  0.0017  0.0189 -0.0075
                ( 49.89%)   0.7063* C   9 s( 36.46%)p 1.74( 63.49%)d 0.00(  0.05%)
                                            0.0001  0.6038  0.0035  0.7824  0.0104
                                            0.0529  0.0028  0.1409  0.0031  0.0037
                                            0.0060  0.0032  0.0197 -0.0067
    19. (0.71998) BD ( 2) C   8 - C   9  
                ( 47.35%)   0.6881* C   8 s(  0.01%)p99.99( 99.97%)d 1.18(  0.02%)
                                            0.0008  0.0013  0.0115 -0.1212 -0.0037
                                            0.9465  0.0090 -0.2982 -0.0075 -0.0113
                                            0.0016  0.0051 -0.0013 -0.0003
                ( 52.65%)   0.7256* C   9 s(  0.07%)p99.99( 99.91%)d 0.17(  0.01%)
                                           -0.0004 -0.0270  0.0036  0.0141 -0.0094
                                            0.9474  0.0152 -0.3178 -0.0052  0.0093
                                            0.0002  0.0031 -0.0050 -0.0024
    20. (0.98208) BD ( 1) C   8 - C  13  
                ( 52.14%)   0.7221* C   8 s( 37.36%)p 1.68( 62.61%)d 0.00(  0.04%)
                                           -0.0003  0.6112 -0.0015  0.4889  0.0183
                                           -0.1294  0.0061 -0.6076  0.0281 -0.0014
                                           -0.0141  0.0036  0.0090  0.0080
                ( 47.86%)   0.6918* C  13 s( 34.43%)p 1.90( 65.52%)d 0.00(  0.05%)
                                            0.0002  0.5867  0.0106 -0.4498  0.0190
                                            0.1419  0.0077  0.6572  0.0190 -0.0035
                                           -0.0174  0.0068  0.0081  0.0110
    21. (0.98660) BD ( 1) C   9 - C  10  
                ( 51.96%)   0.7208* C   9 s( 39.13%)p 1.55( 60.84%)d 0.00(  0.04%)
                                           -0.0001  0.6254  0.0112 -0.3486 -0.0246
                                           -0.2011 -0.0048 -0.6676 -0.0001  0.0024
                                            0.0098  0.0078  0.0053  0.0134
                ( 48.04%)   0.6931* C  10 s( 34.75%)p 1.88( 65.20%)d 0.00(  0.05%)
                                            0.0001  0.5892  0.0168  0.2935 -0.0272
                                            0.2336  0.0026  0.7143  0.0201  0.0050
                                            0.0134  0.0104  0.0037  0.0135
    22. (0.98542) BD ( 1) C   9 - S  14  
                ( 52.60%)   0.7253* C   9 s( 24.24%)p 3.12( 75.61%)d 0.01(  0.15%)
                                           -0.0002  0.4922 -0.0118 -0.5140 -0.0037
                                            0.2419 -0.0062  0.6567 -0.0464 -0.0101
                                           -0.0295  0.0148  0.0093  0.0159
                ( 47.40%)   0.6885* S  14 s( 18.54%)p 4.36( 80.87%)d 0.03(  0.59%)
                                            0.0000  0.0003  0.4288 -0.0398 -0.0001
                                            0.5331 -0.0010  0.0001 -0.1698 -0.0013
                                            0.0001 -0.7025 -0.0467 -0.0215 -0.0640
                                            0.0209  0.0240  0.0170
    23. (0.98685) BD ( 1) C  10 - C  11  
                ( 50.95%)   0.7138* C  10 s( 36.42%)p 1.74( 63.54%)d 0.00(  0.04%)
                                           -0.0000  0.6035  0.0042  0.4502 -0.0313
                                           -0.1106 -0.0093 -0.6470 -0.0278 -0.0020
                                           -0.0165  0.0033  0.0087  0.0075
                ( 49.05%)   0.7004* C  11 s( 34.99%)p 1.86( 64.96%)d 0.00(  0.05%)
                                            0.0001  0.5914  0.0086 -0.4885 -0.0364
                                            0.1063 -0.0080  0.6309 -0.0157 -0.0023
                                           -0.0158  0.0054  0.0063  0.0130
    24. (0.81179) BD ( 2) C  10 - C  11  
                ( 56.00%)   0.7483* C  10 s(  0.04%)p99.99( 99.91%)d 1.18(  0.05%)
                                            0.0001 -0.0202  0.0018 -0.1033  0.0041
                                            0.9609 -0.0093 -0.2550 -0.0001  0.0204
                                           -0.0052 -0.0054 -0.0034  0.0013
                ( 44.00%)   0.6634* C  11 s(  0.00%)p 1.00( 99.93%)d 0.00(  0.07%)
                                            0.0000  0.0017  0.0001 -0.0965 -0.0009
                                            0.9658 -0.0058 -0.2391  0.0016 -0.0036
                                           -0.0016  0.0236 -0.0052 -0.0108
    25. (0.98796) BD ( 1) C  10 - H  20  
                ( 62.99%)   0.7937* C  10 s( 28.71%)p 2.48( 71.26%)d 0.00(  0.03%)
                                            0.0003 -0.5356  0.0160  0.8359 -0.0127
                                            0.0961  0.0028  0.0657  0.0107 -0.0026
                                           -0.0002 -0.0009 -0.0146  0.0072
                ( 37.01%)   0.6084* H  20 s( 99.90%)p 0.00(  0.10%)
                                           -0.9995  0.0024 -0.0312 -0.0047 -0.0035
    26. (0.98938) BD ( 1) C  11 - C  12  
                ( 49.80%)   0.7057* C  11 s( 35.36%)p 1.83( 64.59%)d 0.00(  0.05%)
                                            0.0000  0.5946  0.0096  0.7964  0.0149
                                            0.0895 -0.0076  0.0440 -0.0384  0.0052
                                            0.0056  0.0019  0.0194 -0.0086
                ( 50.20%)   0.7085* C  12 s( 35.59%)p 1.81( 64.36%)d 0.00(  0.05%)
                                            0.0000  0.5965  0.0076 -0.7900 -0.0053
                                           -0.0932 -0.0100 -0.0951 -0.0398  0.0040
                                            0.0006  0.0010  0.0195 -0.0095
    27. (0.98886) BD ( 1) C  11 - H  21  
                ( 62.73%)   0.7920* C  11 s( 29.55%)p 2.38( 70.42%)d 0.00(  0.03%)
                                            0.0003 -0.5434  0.0132  0.3402 -0.0040
                                            0.2171 -0.0028  0.7357 -0.0083 -0.0030
                                           -0.0097 -0.0069 -0.0033 -0.0113
                ( 37.27%)   0.6105* H  21 s( 99.90%)p 0.00(  0.10%)
                                           -0.9995  0.0015 -0.0129 -0.0077 -0.0282
    28. (0.98779) BD ( 1) C  12 - C  13  
                ( 49.18%)   0.7013* C  12 s( 35.07%)p 1.85( 64.88%)d 0.00(  0.05%)
                                            0.0001  0.5921  0.0090  0.3391  0.0399
                                            0.2005  0.0011  0.7014 -0.0084  0.0030
                                            0.0107  0.0085  0.0024  0.0167
                ( 50.82%)   0.7129* C  13 s( 36.76%)p 1.72( 63.20%)d 0.00(  0.04%)
                                           -0.0000  0.6062  0.0096 -0.3041  0.0337
                                           -0.1838 -0.0028 -0.7100 -0.0222  0.0040
                                            0.0136  0.0072  0.0050  0.0117
    29. (0.84243) BD ( 2) C  12 - C  13  
                ( 47.70%)   0.6906* C  12 s(  0.00%)p 1.00( 99.94%)d 0.00(  0.06%)
                                            0.0000  0.0002 -0.0005 -0.0857  0.0005
                                            0.9678 -0.0080 -0.2353  0.0018 -0.0030
                                           -0.0012  0.0224 -0.0046 -0.0097
                ( 52.30%)   0.7232* C  13 s(  0.03%)p99.99( 99.92%)d 1.69(  0.05%)
                                            0.0000 -0.0170  0.0019 -0.0641 -0.0010
                                            0.9687 -0.0086 -0.2378  0.0011 -0.0182
                                            0.0058 -0.0094  0.0045  0.0044
    30. (0.98885) BD ( 1) C  12 - H  22  
                ( 62.84%)   0.7927* C  12 s( 29.24%)p 2.42( 70.73%)d 0.00(  0.03%)
                                            0.0003 -0.5406  0.0133 -0.5016  0.0069
                                            0.1173 -0.0017  0.6647 -0.0077  0.0019
                                            0.0131 -0.0037 -0.0061 -0.0074
                ( 37.16%)   0.6096* H  22 s( 99.90%)p 0.00(  0.10%)
                                           -0.9995  0.0020  0.0187 -0.0042 -0.0255
    31. (0.98803) BD ( 1) C  13 - H  23  
                ( 62.30%)   0.7893* C  13 s( 28.68%)p 2.49( 71.29%)d 0.00(  0.03%)
                                           -0.0003  0.5353 -0.0154  0.8364 -0.0047
                                            0.0838 -0.0044  0.0774 -0.0166  0.0033
                                            0.0041  0.0015  0.0153 -0.0067
                ( 37.70%)   0.6140* H  23 s( 99.90%)p 0.00(  0.10%)
                                            0.9995 -0.0016 -0.0312 -0.0024 -0.0002
    32. (0.99939) CR ( 1) C   1           s(100.00%)p 0.00(  0.00%)
                                            1.0000  0.0001 -0.0000 -0.0002 -0.0000
                                            0.0001 -0.0000  0.0000  0.0000 -0.0000
                                            0.0000 -0.0000  0.0000  0.0000
    33. (0.99944) CR ( 1) C   2           s(100.00%)p 0.00(  0.00%)
                                            1.0000  0.0001 -0.0000 -0.0003  0.0000
                                            0.0001 -0.0000  0.0002  0.0000  0.0000
                                            0.0000 -0.0000  0.0000 -0.0000
    34. (0.99947) CR ( 1) C   3           s(100.00%)p 0.00(  0.00%)
                                            1.0000  0.0001 -0.0000 -0.0001  0.0000
                                           -0.0005  0.0000  0.0002 -0.0000  0.0000
                                           -0.0000  0.0000  0.0000  0.0000
    35. (0.99948) CR ( 1) C   4           s(100.00%)p 0.00(  0.00%)
                                            1.0000  0.0001 -0.0000  0.0002 -0.0000
                                           -0.0001  0.0000  0.0002 -0.0000 -0.0000
                                            0.0000 -0.0000  0.0000  0.0000
    36. (0.99946) CR ( 1) C   5           s(100.00%)p 0.00(  0.00%)
                                            1.0000  0.0001 -0.0000  0.0004 -0.0000
                                           -0.0000 -0.0000  0.0001  0.0000  0.0000
                                           -0.0000  0.0000  0.0000 -0.0000
    37. (0.99935) CR ( 1) C   6           s(100.00%)p 0.00(  0.00%)
                                            1.0000  0.0003  0.0000 -0.0000  0.0000
                                            0.0005  0.0000  0.0002 -0.0000  0.0000
                                            0.0000 -0.0000  0.0000  0.0000
    38. (0.99953) CR ( 1) N   7           s(100.00%)p 0.00(  0.00%)
                                            1.0000  0.0004  0.0000  0.0004 -0.0000
                                            0.0007 -0.0000 -0.0000  0.0000 -0.0000
                                           -0.0000  0.0000  0.0000  0.0000
    39. (0.99935) CR ( 1) C   8           s(100.00%)p 0.00(  0.00%)
                                            1.0000  0.0003 -0.0000  0.0002  0.0000
                                           -0.0008 -0.0000  0.0002  0.0000  0.0000
                                           -0.0000 -0.0000  0.0000  0.0000
    40. (0.99939) CR ( 1) C   9           s(100.00%)p 0.00(  0.00%)
                                            1.0000  0.0001  0.0000 -0.0002 -0.0000
                                            0.0004  0.0000 -0.0001 -0.0000  0.0000
                                           -0.0000  0.0000 -0.0000  0.0000
    41. (0.99944) CR ( 1) C  10           s(100.00%)p 0.00(  0.00%)
                                            1.0000  0.0001 -0.0000 -0.0003  0.0000
                                           -0.0001 -0.0000 -0.0001 -0.0000 -0.0000
                                           -0.0000 -0.0000  0.0000 -0.0000
    42. (0.99947) CR ( 1) C  11           s(100.00%)p 0.00(  0.00%)
                                            1.0000  0.0001 -0.0000 -0.0001  0.0000
                                           -0.0001  0.0000 -0.0003  0.0000  0.0000
                                            0.0000  0.0000  0.0000  0.0000
    43. (0.99948) CR ( 1) C  12           s(100.00%)p 0.00(  0.00%)
                                            1.0000  0.0001 -0.0000  0.0002 -0.0000
                                           -0.0001  0.0000 -0.0002  0.0000 -0.0000
                                           -0.0000  0.0000  0.0000  0.0000
    44. (0.99946) CR ( 1) C  13           s(100.00%)p 0.00(  0.00%)
                                            1.0000  0.0001 -0.0000  0.0004 -0.0000
                                           -0.0000 -0.0000 -0.0001 -0.0000  0.0000
                                            0.0000 -0.0000  0.0000 -0.0000
    45. (1.00000) CR ( 1) S  14           s(100.00%)
                                            1.0000  0.0000 -0.0000  0.0000 -0.0000
                                           -0.0000 -0.0000 -0.0000  0.0000 -0.0000
                                            0.0000  0.0000 -0.0000  0.0000  0.0000
                                            0.0000 -0.0000 -0.0000
    46. (0.99965) CR ( 2) S  14           s(100.00%)p 0.00(  0.00%)
                                            0.0000  1.0000  0.0001  0.0000  0.0000
                                           -0.0007  0.0000  0.0000 -0.0006  0.0000
                                           -0.0000 -0.0000  0.0000 -0.0000 -0.0000
                                           -0.0000 -0.0000 -0.0000
    47. (0.99993) CR ( 3) S  14           s(  0.00%)p 1.00(100.00%)
                                           -0.0000  0.0000  0.0000 -0.0000  1.0000
                                            0.0003 -0.0000 -0.0000  0.0006 -0.0000
                                            0.0000  0.0000 -0.0000  0.0000  0.0000
                                            0.0000  0.0000  0.0000
    48. (0.99987) CR ( 4) S  14           s(  0.00%)p 1.00(100.00%)d 0.00(  0.00%)
                                           -0.0000  0.0000  0.0001  0.0000 -0.0000
                                            0.0005 -0.0000  1.0000  0.0024 -0.0001
                                            0.0000  0.0000 -0.0000  0.0001  0.0000
                                            0.0000  0.0001  0.0000
    49. (0.99991) CR ( 5) S  14           s(  0.00%)p 1.00(100.00%)
                                            0.0000 -0.0000 -0.0000 -0.0000  0.0000
                                           -0.0000  0.0000  0.0000 -0.0000  0.0000
                                            1.0000  0.0002  0.0000 -0.0000  0.0000
                                           -0.0000 -0.0000 -0.0000
    50. (0.71662) LP ( 1) N   7           s( 15.72%)p 5.36( 84.24%)d 0.00(  0.04%)
                                           -0.0007  0.3965 -0.0036  0.8901 -0.0060
                                            0.2236 -0.0083  0.0001 -0.0000 -0.0049
                                            0.0000 -0.0001  0.0176 -0.0076
    51. (0.98897) LP ( 1) S  14           s( 62.77%)p 0.59( 37.22%)d 0.00(  0.01%)
                                            0.0000 -0.0005  0.7921  0.0168  0.0001
                                           -0.5997  0.0133 -0.0001  0.1113 -0.0003
                                            0.0000  0.0000 -0.0000  0.0075  0.0000
                                            0.0000 -0.0091  0.0029
    52. (0.28784) LP*( 1) H  19           s( 99.76%)p 0.00(  0.24%)
                                            0.9988  0.0009 -0.0485 -0.0050  0.0000
    53. (0.00349) RY*( 1) C   1           s(  1.08%)p86.12( 92.80%)d 5.68(  6.12%)
                                           -0.0000  0.0134  0.1029 -0.0161 -0.5289
                                            0.0065  0.0422 -0.0429 -0.8027  0.0709
                                           -0.2314  0.0264 -0.0428  0.0103
    54. (0.00163) RY*( 2) C   1           s(  6.53%)p13.71( 89.45%)d 0.62(  4.03%)
                                            0.0000  0.0193  0.2547 -0.0319  0.8022
                                           -0.0010  0.2133 -0.0090 -0.4521  0.0083
                                           -0.0959  0.1559  0.0597  0.0559
    55. (0.00108) RY*( 3) C   1           s( 46.72%)p 0.84( 39.24%)d 0.30( 14.04%)
                                           -0.0000 -0.0078  0.6835  0.0077  0.0300
                                            0.0118 -0.6254 -0.0030  0.0112 -0.0896
                                            0.0520 -0.3126 -0.1586  0.0824
    56. (0.00092) RY*( 4) C   1           s( 37.68%)p 0.94( 35.33%)d 0.72( 26.99%)
                                           -0.0000 -0.0089  0.6138  0.0070 -0.2585
                                           -0.0113  0.4699 -0.0083  0.2558  0.1724
                                            0.1459  0.3667  0.1250  0.2622
    57. (0.00042) RY*( 5) C   1           s(  0.35%)p39.54( 13.71%)d99.99( 85.95%)
                                            0.0000  0.0025  0.0588 -0.0014  0.0515
                                            0.0080  0.3665  0.0011  0.0059  0.5683
                                            0.1174 -0.6084 -0.3521 -0.1690
    58. (0.00023) RY*( 6) C   1           s(  4.16%)p 0.59(  2.44%)d22.48( 93.40%)
                                            0.0000  0.0027  0.2038 -0.0225 -0.0127
                                            0.0041 -0.1083 -0.0080  0.1092  0.2562
                                           -0.2829  0.1498  0.3640 -0.7959
    59. (0.00011) RY*( 7) C   1           s(  3.03%)p 6.58( 19.97%)d25.38( 77.00%)
                                           -0.0000 -0.0062  0.1741 -0.0006 -0.0607
                                           -0.0063  0.4338 -0.0026  0.0881 -0.6861
                                           -0.2916 -0.4260  0.0820 -0.1613
    60. (0.00007) RY*( 8) C   1           s(  0.06%)p99.99(  6.77%)d99.99( 93.17%)
    61. (0.00001) RY*( 9) C   1           s(  0.50%)p 0.91(  0.46%)d99.99( 99.04%)
    62. (0.00372) RY*( 1) C   2           s(  0.35%)p99.99( 96.40%)d 9.25(  3.25%)
                                           -0.0000  0.0250  0.0537  0.0344  0.9625
                                           -0.0002  0.0257 -0.0074  0.1890  0.0322
                                           -0.0368  0.0260  0.1019 -0.1379
    63. (0.00138) RY*( 2) C   2           s(  1.98%)p48.32( 95.70%)d 1.17(  2.32%)
                                            0.0000  0.0147  0.1400  0.0013  0.1540
                                           -0.0078  0.2904  0.0311 -0.9208 -0.0155
                                            0.1206 -0.0017  0.0606 -0.0687
    64. (0.00077) RY*( 3) C   2           s(  8.62%)p 8.63( 74.39%)d 1.97( 16.98%)
                                            0.0000 -0.0020  0.2937 -0.0072  0.0616
                                            0.0075 -0.8320  0.0049 -0.2185 -0.0041
                                           -0.0012  0.3419  0.0849  0.2137
    65. (0.00049) RY*( 4) C   2           s( 85.22%)p 0.11(  9.35%)d 0.06(  5.43%)
                                            0.0000 -0.0063  0.9231 -0.0227 -0.0602
                                           -0.0068  0.2382  0.0082  0.1802  0.0162
                                           -0.0603 -0.1402 -0.1172  0.1305
    66. (0.00015) RY*( 5) C   2           s(  0.05%)p99.99( 14.50%)d99.99( 85.44%)
                                            0.0000 -0.0008  0.0233 -0.0007  0.0329
                                            0.0002 -0.3671  0.0033 -0.0957 -0.3924
                                           -0.0679 -0.7690 -0.1466 -0.2882
    67. (0.00007) RY*( 6) C   2           s(  2.92%)p 1.35(  3.94%)d31.94( 93.14%)
    68. (0.00002) RY*( 7) C   2           s(  0.79%)p 2.30(  1.81%)d99.99( 97.40%)
    69. (0.00001) RY*( 8) C   2           s(  0.07%)p12.59(  0.85%)d99.99( 99.08%)
    70. (0.00001) RY*( 9) C   2           s(  0.08%)p41.14(  3.13%)d99.99( 96.79%)
    71. (0.00271) RY*( 1) C   3           s(  0.23%)p99.99( 92.82%)d29.93(  6.95%)
                                           -0.0000  0.0285  0.0389  0.0122  0.4065
                                            0.0103  0.2642 -0.0297 -0.8319  0.0307
                                           -0.1875 -0.0747 -0.0696  0.1517
    72. (0.00128) RY*( 2) C   3           s(  0.02%)p99.99( 98.69%)d72.32(  1.29%)
                                           -0.0000 -0.0026  0.0131 -0.0348  0.8856
                                            0.0048  0.0589 -0.0121  0.4447 -0.0175
                                            0.0912 -0.0148 -0.0368  0.0520
    73. (0.00044) RY*( 3) C   3           s(  1.09%)p71.41( 78.14%)d18.98( 20.77%)
                                            0.0000 -0.0001  0.1046 -0.0007  0.1550
                                           -0.0211 -0.8486 -0.0043 -0.1919 -0.4369
                                           -0.0874  0.0033  0.0949  0.0094
    74. (0.00036) RY*( 4) C   3           s( 88.28%)p 0.03(  2.28%)d 0.11(  9.44%)
                                            0.0000 -0.0050  0.9396 -0.0077 -0.0305
                                           -0.0044  0.1464  0.0186 -0.0054 -0.0724
                                            0.2059 -0.0458  0.1813 -0.1085
    75. (0.00023) RY*( 5) C   3           s(  1.53%)p 9.56( 14.66%)d54.70( 83.81%)
                                            0.0000 -0.0006  0.1238 -0.0018  0.0653
                                           -0.0027 -0.3654  0.0015 -0.0937  0.7770
                                            0.1615  0.4252 -0.0050  0.1659
    76. (0.00007) RY*( 6) C   3           s(  0.16%)p 8.12(  1.32%)d99.99( 98.52%)
    77. (0.00002) RY*( 7) C   3           s(  8.70%)p 0.63(  5.51%)d 9.87( 85.80%)
    78. (0.00000) RY*( 8) C   3           s(  0.03%)p99.99(  4.23%)d99.99( 95.73%)
    79. (0.00000) RY*( 9) C   3           s(  0.06%)p43.07(  2.42%)d99.99( 97.52%)
    80. (0.00265) RY*( 1) C   4           s(  0.20%)p99.99( 92.87%)d34.90(  6.93%)
                                           -0.0000  0.0281  0.0346 -0.0181 -0.6242
                                            0.0055  0.1420 -0.0286 -0.7195 -0.0558
                                            0.2420 -0.0144 -0.0097  0.0859
    81. (0.00137) RY*( 2) C   4           s(  0.05%)p99.99( 98.49%)d29.36(  1.46%)
                                            0.0000  0.0029  0.0221 -0.0303  0.7597
                                           -0.0072  0.1970  0.0192 -0.6063 -0.0090
                                            0.0667  0.0296  0.0585 -0.0761
    82. (0.00042) RY*( 3) C   4           s( 89.64%)p 0.04(  3.86%)d 0.07(  6.49%)
                                            0.0000 -0.0040  0.9468  0.0110 -0.0354
                                           -0.0025  0.1892  0.0162  0.0347  0.0650
                                           -0.2082 -0.0969  0.0845 -0.0287
    83. (0.00032) RY*( 4) C   4           s(  1.72%)p32.24( 55.38%)d24.98( 42.91%)
                                            0.0000 -0.0001  0.1310  0.0025  0.0437
                                           -0.0095 -0.7202 -0.0003 -0.1820  0.6015
                                            0.1247 -0.1677 -0.1355 -0.0719
    84. (0.00023) RY*( 5) C   4           s(  1.99%)p17.86( 35.58%)d31.33( 62.42%)
                                            0.0000 -0.0005  0.1411  0.0017  0.0228
                                            0.0067 -0.5780  0.0036 -0.1453 -0.5158
                                           -0.2039  0.4571  0.2651  0.1936
    85. (0.00007) RY*( 6) C   4           s(  0.11%)p13.90(  1.51%)d99.99( 98.38%)
    86. (0.00003) RY*( 7) C   4           s(  6.34%)p 0.81(  5.15%)d13.97( 88.51%)
    87. (0.00000) RY*( 8) C   4           s(  0.05%)p46.69(  2.23%)d99.99( 97.72%)
    88. (0.00000) RY*( 9) C   4           s(  0.01%)p 1.00(  5.02%)d18.93( 94.98%)
    89. (0.00270) RY*( 1) C   5           s(  0.16%)p99.99( 94.63%)d32.21(  5.21%)
                                            0.0000 -0.0227  0.0332  0.0311  0.9099
                                            0.0033  0.1311 -0.0006 -0.3165 -0.0309
                                            0.0488 -0.0254 -0.1407  0.1683
    90. (0.00120) RY*( 2) C   5           s(  2.68%)p35.41( 94.85%)d 0.92(  2.47%)
                                            0.0000  0.0183  0.1626  0.0098 -0.3315
                                           -0.0056  0.1698  0.0260 -0.8995  0.0397
                                           -0.1475 -0.0256  0.0255  0.0049
    91. (0.00053) RY*( 3) C   5           s( 24.91%)p 2.13( 53.04%)d 0.89( 22.05%)
                                           -0.0000 -0.0023  0.4991  0.0097  0.0371
                                           -0.0078 -0.7244 -0.0068 -0.0642  0.1233
                                            0.0132  0.3627  0.0584  0.2649
    92. (0.00045) RY*( 4) C   5           s( 68.48%)p 0.37( 25.31%)d 0.09(  6.21%)
                                            0.0000 -0.0062  0.8275  0.0177 -0.0393
                                            0.0039  0.4453 -0.0004  0.2301 -0.1178
                                            0.1082 -0.1871 -0.0234  0.0302
    93. (0.00019) RY*( 5) C   5           s(  0.71%)p27.17( 19.31%)d99.99( 79.98%)
                                            0.0000 -0.0012  0.0843  0.0013  0.0318
                                            0.0089 -0.4301  0.0033 -0.0839  0.1415
                                            0.1658 -0.7798 -0.2030 -0.3211
    94. (0.00007) RY*( 6) C   5           s(  2.05%)p 1.95(  4.00%)d45.84( 93.95%)
    95. (0.00002) RY*( 7) C   5           s(  0.93%)p 3.29(  3.06%)d99.99( 96.01%)
    96. (0.00000) RY*( 8) C   5           s(  0.14%)p 7.12(  1.00%)d99.99( 98.85%)
    97. (0.00000) RY*( 9) C   5           s(  0.04%)p99.99(  4.86%)d99.99( 95.10%)
    98. (0.00299) RY*( 1) C   6           s(  0.33%)p99.99( 93.31%)d19.31(  6.36%)
                                            0.0000  0.0175  0.0547  0.0041  0.1248
                                           -0.0019 -0.1435  0.0243  0.9467  0.0342
                                           -0.2413 -0.0604  0.0049  0.0230
    99. (0.00226) RY*( 2) C   6           s(  9.91%)p 8.52( 84.36%)d 0.58(  5.74%)
                                            0.0000  0.0314  0.3132  0.0060 -0.8655
                                           -0.0063 -0.3025 -0.0077  0.0540 -0.0168
                                            0.0480 -0.0655 -0.1012  0.2006
   100. (0.00114) RY*( 3) C   6           s( 22.48%)p 1.61( 36.14%)d 1.84( 41.39%)
                                           -0.0000 -0.0053  0.4741 -0.0029  0.2891
                                            0.0228 -0.5084  0.0038 -0.1370  0.0359
                                           -0.1071  0.5907  0.2038  0.1035
   101. (0.00083) RY*( 4) C   6           s( 47.43%)p 0.94( 44.50%)d 0.17(  8.07%)
                                           -0.0000 -0.0121  0.6886 -0.0021 -0.0098
                                           -0.0064  0.6652  0.0094  0.0476 -0.2301
                                           -0.0938  0.0001  0.1245 -0.0589
   102. (0.00050) RY*( 5) C   6           s( 17.03%)p 1.15( 19.64%)d 3.72( 63.33%)
                                           -0.0000 -0.0081  0.4126  0.0011  0.2451
                                           -0.0171 -0.3481 -0.0028 -0.1219  0.1798
                                            0.1028 -0.6650 -0.1205 -0.3655
   103. (0.00026) RY*( 6) C   6           s(  0.84%)p 8.35(  6.99%)d99.99( 92.17%)
                                           -0.0000 -0.0036  0.0915  0.0040 -0.0650
                                           -0.0069  0.2468  0.0010  0.0688  0.9243
                                            0.2029  0.1602  0.0127  0.0181
   104. (0.00019) RY*( 7) C   6           s(  1.27%)p 6.43(  8.17%)d71.25( 90.56%)
                                           -0.0000 -0.0169  0.1115 -0.0238  0.2623
                                           -0.0117  0.0510  0.0189 -0.0961  0.0533
                                           -0.1187 -0.2080 -0.4459  0.8041
   105. (0.00009) RY*( 8) C   6           s(  0.58%)p11.68(  6.73%)d99.99( 92.69%)
   106. (0.00001) RY*( 9) C   6           s(  0.38%)p 0.59(  0.23%)d99.99( 99.39%)
   107. (0.00175) RY*( 1) N   7           s(  2.12%)p41.83( 88.71%)d 4.32(  9.17%)
                                           -0.0000 -0.0180  0.1445  0.0080 -0.9287
                                            0.0003  0.1569 -0.0001 -0.0016 -0.0883
                                            0.0015 -0.0054 -0.1302  0.2586
   108. (0.00053) RY*( 2) N   7           s(  0.22%)p99.99( 68.61%)d99.99( 31.17%)
                                           -0.0000 -0.0013  0.0469  0.0013 -0.0055
                                           -0.0054 -0.0823  0.0075  0.8242 -0.0141
                                           -0.3868  0.4018  0.0087  0.0191
   109. (0.00040) RY*( 3) N   7           s( 26.76%)p 2.48( 66.48%)d 0.25(  6.77%)
                                           -0.0000 -0.0125  0.5171  0.0008 -0.0081
                                           -0.0072 -0.8023  0.0007 -0.1448 -0.1298
                                            0.0443  0.0998  0.0955  0.1725
   110. (0.00029) RY*( 4) N   7           s(  0.92%)p18.92( 17.49%)d88.28( 81.59%)
                                           -0.0000 -0.0018  0.0961 -0.0013  0.0058
                                            0.0047 -0.1154 -0.0096  0.4018 -0.0181
                                           -0.0425 -0.9016  0.0162  0.0228
   111. (0.00014) RY*( 5) N   7           s( 68.17%)p 0.42( 28.62%)d 0.05(  3.21%)
                                            0.0000  0.0084  0.8256  0.0044  0.1691
                                           -0.0042  0.5075  0.0002 -0.0027 -0.0519
                                           -0.0010  0.0201  0.0189 -0.1692
   112. (0.00005) RY*( 6) N   7           s(  0.00%)p 1.00( 13.86%)d 6.22( 86.14%)
   113. (0.00001) RY*( 7) N   7           s(  1.62%)p 0.75(  1.21%)d60.11( 97.17%)
   114. (0.00002) RY*( 8) N   7           s(  0.01%)p 1.00( 12.51%)d 7.00( 87.49%)
   115. (0.00001) RY*( 9) N   7           s(  0.27%)p 9.41(  2.58%)d99.99( 97.15%)
   116. (0.00303) RY*( 1) C   8           s(  0.38%)p99.99( 93.05%)d17.42(  6.57%)
                                           -0.0000  0.0181  0.0587  0.0057  0.1082
                                           -0.0133 -0.1217 -0.0213 -0.9505  0.0117
                                            0.2444  0.0732  0.0033  0.0218
   117. (0.00225) RY*( 2) C   8           s( 10.80%)p 7.74( 83.68%)d 0.51(  5.52%)
                                            0.0000  0.0310  0.3272  0.0054 -0.8586
                                           -0.0024 -0.3126  0.0069 -0.0413 -0.0232
                                           -0.0438  0.0374 -0.0918  0.2071
   118. (0.00098) RY*( 3) C   8           s(  0.55%)p99.99( 77.81%)d39.39( 21.64%)
                                            0.0000  0.0004  0.0741 -0.0003  0.3027
                                            0.0153 -0.8196  0.0022  0.1203  0.3144
                                           -0.0106 -0.3345  0.0594  0.0446
   119. (0.00086) RY*( 4) C   8           s( 76.12%)p 0.12(  9.16%)d 0.19( 14.72%)
                                           -0.0000 -0.0139  0.8724 -0.0007  0.2074
                                           -0.0133  0.2112 -0.0042  0.0618 -0.1667
                                            0.1268 -0.2453  0.2032 -0.0430
   120. (0.00043) RY*( 5) C   8           s(  8.78%)p 0.83(  7.28%)d 9.56( 83.94%)
                                           -0.0000 -0.0066  0.2962 -0.0008  0.1471
                                           -0.0037 -0.2094 -0.0013  0.0856  0.1386
                                           -0.1161  0.7960 -0.1646 -0.3820
   121. (0.00030) RY*( 6) C   8           s(  1.42%)p 9.82( 13.92%)d59.75( 84.66%)
                                           -0.0000 -0.0048  0.1189  0.0013 -0.0869
                                            0.0039  0.3504 -0.0061 -0.0939  0.8928
                                           -0.1972 -0.0965 -0.0116  0.0335
   122. (0.00019) RY*( 7) C   8           s(  1.22%)p 6.68(  8.16%)d74.12( 90.61%)
                                           -0.0000 -0.0168  0.1093 -0.0240  0.2625
                                           -0.0106  0.0476 -0.0191  0.0969  0.0180
                                            0.1257  0.2197 -0.4473  0.8010
   123. (0.00009) RY*( 8) C   8           s(  0.57%)p11.68(  6.71%)d99.99( 92.71%)
   124. (0.00001) RY*( 9) C   8           s(  0.38%)p 0.59(  0.23%)d99.99( 99.39%)
   125. (0.00350) RY*( 1) C   9           s(  1.06%)p87.95( 92.83%)d 5.80(  6.12%)
                                            0.0000  0.0134  0.1019 -0.0162 -0.5248
                                            0.0120  0.0336  0.0413  0.8060  0.0626
                                            0.2339 -0.0268 -0.0416  0.0109
   126. (0.00162) RY*( 2) C   9           s(  6.84%)p13.25( 90.59%)d 0.38(  2.58%)
                                            0.0000  0.0190  0.2608 -0.0317  0.8185
                                            0.0109  0.1463  0.0054  0.4620 -0.0076
                                            0.0998 -0.1102  0.0411  0.0437
   127. (0.00107) RY*( 3) C   9           s( 49.55%)p 0.80( 39.60%)d 0.22( 10.85%)
                                           -0.0000 -0.0099  0.7038  0.0105 -0.0397
                                            0.0076 -0.6249  0.0037 -0.0613 -0.1356
                                           -0.0578  0.2399 -0.1216  0.1201
   128. (0.00093) RY*( 4) C   9           s( 34.90%)p 1.17( 40.73%)d 0.70( 24.37%)
                                           -0.0000 -0.0063  0.5907  0.0036 -0.1995
                                           -0.0125  0.5668  0.0095 -0.2147  0.2969
                                           -0.1557 -0.2834  0.0745  0.2131
   129. (0.00044) RY*( 5) C   9           s(  0.01%)p99.99(  4.41%)d99.99( 95.58%)
                                           -0.0000  0.0035  0.0100 -0.0014  0.0816
                                           -0.0106  0.1900  0.0042  0.0352  0.5415
                                           -0.0961  0.6806 -0.3838 -0.2071
   130. (0.00023) RY*( 6) C   9           s(  3.92%)p 0.74(  2.88%)d23.78( 93.20%)
                                            0.0000  0.0028  0.1980 -0.0225 -0.0107
                                            0.0019 -0.1306  0.0087 -0.1051  0.2515
                                            0.2842 -0.1556  0.3651 -0.7940
   131. (0.00011) RY*( 7) C   9           s(  3.27%)p 6.69( 21.89%)d22.86( 74.84%)
                                           -0.0000 -0.0062  0.1808 -0.0009 -0.0624
                                           -0.0037  0.4541  0.0019 -0.0938 -0.6607
                                            0.2881  0.4391  0.0758 -0.1737
   132. (0.00007) RY*( 8) C   9           s(  0.06%)p99.99(  6.76%)d99.99( 93.18%)
   133. (0.00001) RY*( 9) C   9           s(  0.50%)p 0.91(  0.46%)d99.99( 99.04%)
   134. (0.00372) RY*( 1) C  10           s(  0.35%)p99.99( 96.40%)d 9.14(  3.24%)
                                            0.0000  0.0250  0.0541  0.0342  0.9627
                                            0.0019  0.0224  0.0069 -0.1886  0.0323
                                            0.0368 -0.0275  0.1023 -0.1371
   135. (0.00138) RY*( 2) C  10           s(  2.05%)p46.63( 95.65%)d 1.12(  2.30%)
                                            0.0000  0.0147  0.1425  0.0011  0.1554
                                           -0.0061  0.2777 -0.0316  0.9242 -0.0153
                                           -0.1207 -0.0042  0.0623 -0.0656
   136. (0.00067) RY*( 3) C  10           s( 16.03%)p 4.30( 68.94%)d 0.94( 15.02%)
                                           -0.0000 -0.0027  0.4004 -0.0081  0.0487
                                           -0.0114 -0.8081 -0.0007  0.1842 -0.0105
                                            0.0115 -0.3093  0.0661  0.2235
   137. (0.00048) RY*( 4) C  10           s( 77.70%)p 0.21( 16.33%)d 0.08(  5.97%)
                                           -0.0000 -0.0060  0.8815 -0.0221 -0.0658
                                           -0.0028  0.3423 -0.0089 -0.2030  0.0227
                                            0.0584  0.1694 -0.1240  0.1081
   138. (0.00016) RY*( 5) C  10           s(  0.09%)p99.99( 13.00%)d99.99( 86.91%)
                                            0.0000 -0.0010  0.0296 -0.0016  0.0308
                                            0.0077 -0.3479 -0.0053  0.0892 -0.3917
                                            0.0641  0.7770 -0.1473 -0.2934
   139. (0.00007) RY*( 6) C  10           s(  2.92%)p 1.35(  3.95%)d31.93( 93.13%)
   140. (0.00002) RY*( 7) C  10           s(  0.79%)p 2.30(  1.82%)d99.99( 97.39%)
   141. (0.00001) RY*( 8) C  10           s(  0.07%)p12.82(  0.84%)d99.99( 99.09%)
   142. (0.00001) RY*( 9) C  10           s(  0.08%)p41.54(  3.15%)d99.99( 96.78%)
   143. (0.00271) RY*( 1) C  11           s(  0.24%)p99.99( 92.81%)d29.57(  6.95%)
                                           -0.0000  0.0285  0.0392  0.0123  0.4062
                                            0.0091  0.2616  0.0299  0.8328  0.0296
                                            0.1877  0.0746 -0.0693  0.1517
   144. (0.00128) RY*( 2) C  11           s(  0.03%)p99.99( 98.68%)d47.61(  1.29%)
                                           -0.0000 -0.0026  0.0163 -0.0345  0.8903
                                            0.0014  0.0332  0.0129 -0.4379 -0.0244
                                           -0.0899  0.0124 -0.0350  0.0536
   145. (0.00036) RY*( 3) C  11           s( 83.34%)p 0.00(  0.20%)d 0.20( 16.46%)
                                            0.0000 -0.0048  0.9129 -0.0072 -0.0108
                                           -0.0090  0.0200 -0.0167  0.0323 -0.2721
                                           -0.1560  0.1035  0.1979 -0.1279
   146. (0.00033) RY*( 4) C  11           s(  4.35%)p 7.99( 34.78%)d13.99( 60.87%)
                                            0.0000 -0.0013  0.2086 -0.0020 -0.0880
                                            0.0087  0.5705 -0.0071 -0.1203  0.7249
                                           -0.2116 -0.1836 -0.0479  0.0488
   147. (0.00023) RY*( 5) C  11           s(  3.15%)p18.80( 59.25%)d11.93( 37.60%)
                                            0.0000 -0.0008  0.1775 -0.0037  0.1174
                                            0.0066 -0.7380 -0.0045  0.1844  0.4467
                                           -0.0900 -0.3796  0.0648  0.1414
   148. (0.00007) RY*( 6) C  11           s(  0.15%)p 9.19(  1.36%)d99.99( 98.49%)
   149. (0.00002) RY*( 7) C  11           s(  8.76%)p 0.63(  5.51%)d 9.79( 85.73%)
   150. (0.00000) RY*( 8) C  11           s(  0.03%)p99.99(  4.79%)d99.99( 95.18%)
   151. (0.00000) RY*( 9) C  11           s(  0.06%)p43.04(  2.72%)d99.99( 97.22%)
   152. (0.00265) RY*( 1) C  12           s(  0.20%)p99.99( 92.87%)d34.90(  6.93%)
                                           -0.0000  0.0281  0.0346 -0.0181 -0.6242
                                            0.0055  0.1420  0.0286  0.7195 -0.0558
                                           -0.2420  0.0144 -0.0097  0.0859
   153. (0.00137) RY*( 2) C  12           s(  0.05%)p99.99( 98.49%)d29.36(  1.46%)
                                            0.0000  0.0029  0.0221 -0.0303  0.7597
                                           -0.0072  0.1970 -0.0192  0.6063 -0.0090
                                           -0.0667 -0.0296  0.0585 -0.0761
   154. (0.00042) RY*( 3) C  12           s( 89.64%)p 0.04(  3.86%)d 0.07(  6.49%)
                                            0.0000 -0.0040  0.9468  0.0110 -0.0354
                                           -0.0025  0.1892 -0.0162 -0.0347  0.0650
                                            0.2082  0.0969  0.0845 -0.0287
   155. (0.00032) RY*( 4) C  12           s(  1.72%)p32.24( 55.38%)d24.98( 42.91%)
                                            0.0000 -0.0001  0.1310  0.0025  0.0437
                                           -0.0095 -0.7202  0.0003  0.1820  0.6015
                                           -0.1247  0.1677 -0.1355 -0.0719
   156. (0.00023) RY*( 5) C  12           s(  1.99%)p17.86( 35.58%)d31.33( 62.42%)
                                           -0.0000 -0.0005  0.1411  0.0017  0.0228
                                            0.0067 -0.5780 -0.0036  0.1453 -0.5158
                                            0.2039 -0.4571  0.2651  0.1936
   157. (0.00007) RY*( 6) C  12           s(  0.11%)p13.90(  1.51%)d99.99( 98.38%)
   158. (0.00003) RY*( 7) C  12           s(  6.34%)p 0.81(  5.15%)d13.97( 88.51%)
   159. (0.00000) RY*( 8) C  12           s(  0.05%)p46.69(  2.23%)d99.99( 97.72%)
   160. (0.00000) RY*( 9) C  12           s(  0.01%)p 1.00(  5.02%)d18.93( 94.98%)
   161. (0.00270) RY*( 1) C  13           s(  0.16%)p99.99( 94.63%)d32.21(  5.21%)
                                            0.0000 -0.0227  0.0332  0.0311  0.9099
                                            0.0033  0.1311  0.0006  0.3165 -0.0309
                                           -0.0488  0.0254 -0.1407  0.1683
   162. (0.00120) RY*( 2) C  13           s(  2.68%)p35.41( 94.85%)d 0.92(  2.47%)
                                            0.0000  0.0183  0.1626  0.0098 -0.3315
                                           -0.0056  0.1698 -0.0260  0.8995  0.0397
                                            0.1475  0.0256  0.0255  0.0049
   163. (0.00053) RY*( 3) C  13           s( 24.91%)p 2.13( 53.04%)d 0.89( 22.05%)
                                            0.0000 -0.0023  0.4991  0.0097  0.0371
                                           -0.0078 -0.7244  0.0068  0.0642  0.1233
                                           -0.0132 -0.3627  0.0584  0.2649
   164. (0.00045) RY*( 4) C  13           s( 68.48%)p 0.37( 25.31%)d 0.09(  6.21%)
                                            0.0000 -0.0062  0.8275  0.0177 -0.0393
                                            0.0039  0.4453  0.0004 -0.2301 -0.1178
                                           -0.1082  0.1871 -0.0234  0.0302
   165. (0.00019) RY*( 5) C  13           s(  0.71%)p27.17( 19.31%)d99.99( 79.98%)
                                            0.0000 -0.0012  0.0843  0.0013  0.0318
                                            0.0089 -0.4301 -0.0033  0.0839  0.1415
                                           -0.1658  0.7798 -0.2030 -0.3211
   166. (0.00007) RY*( 6) C  13           s(  2.05%)p 1.95(  4.00%)d45.84( 93.95%)
   167. (0.00002) RY*( 7) C  13           s(  0.93%)p 3.29(  3.06%)d99.99( 96.01%)
   168. (0.00000) RY*( 8) C  13           s(  0.14%)p 7.12(  1.00%)d99.99( 98.85%)
   169. (0.00000) RY*( 9) C  13           s(  0.04%)p99.99(  4.86%)d99.99( 95.10%)
   170. (0.00183) RY*( 1) S  14           s( 20.17%)p 1.26( 25.36%)d 2.70( 54.47%)
                                           -0.0000 -0.0000  0.0123  0.4490  0.0000
                                            0.0327  0.4939  0.0000  0.0099  0.0916
                                            0.0000  0.0013 -0.0113 -0.1834  0.0039
                                            0.0314  0.2127 -0.6818
   171. (0.00178) RY*( 2) S  14           s(  0.02%)p99.99( 11.55%)d99.99( 88.43%)
                                            0.0000  0.0000  0.0004  0.0137 -0.0000
                                            0.0012  0.0183  0.0000  0.0014  0.0056
                                           -0.0000 -0.0404  0.3369 -0.0046 -0.1072
                                           -0.9339  0.0087 -0.0222
   172. (0.00092) RY*( 3) S  14           s(  8.36%)p 6.26( 52.33%)d 4.70( 39.31%)
                                           -0.0000 -0.0000  0.0130  0.2888  0.0000
                                            0.0176 -0.3948  0.0000  0.0041 -0.6059
                                            0.0000 -0.0003  0.0013 -0.4305  0.0012
                                           -0.0041 -0.4145 -0.1897
   173. (0.00033) RY*( 4) S  14           s(  0.00%)p 1.00( 50.15%)d 0.99( 49.85%)
                                            0.0000  0.0000  0.0000  0.0007 -0.0000
                                           -0.0000 -0.0001  0.0000 -0.0003  0.0010
                                           -0.0000 -0.0197 -0.7079  0.0011  0.6261
                                           -0.3264  0.0006  0.0007
   174. (0.00028) RY*( 5) S  14           s( 62.94%)p 0.36( 22.71%)d 0.23( 14.36%)
                                           -0.0000 -0.0000  0.0193  0.7931  0.0000
                                            0.0400 -0.3425 -0.0000 -0.0275  0.3278
                                            0.0000 -0.0001  0.0017  0.2960 -0.0002
                                            0.0003 -0.0138  0.2361
   175. (0.00016) RY*( 6) S  14           s(  0.00%)p 1.00( 39.23%)d 1.55( 60.77%)
                                           -0.0000 -0.0000  0.0000  0.0012  0.0000
                                            0.0001 -0.0006 -0.0000  0.0003  0.0001
                                            0.0000  0.1067 -0.6172 -0.0007 -0.7670
                                           -0.1392 -0.0009 -0.0001
   176. (0.00004) RY*( 7) S  14           s(  3.28%)p 3.54( 11.61%)d25.98( 85.11%)
   177. (0.00002) RY*( 8) S  14           s(  0.01%)p99.99( 22.53%)d99.99( 77.46%)
   178. (0.00002) RY*( 9) S  14           s(  5.00%)p13.25( 66.18%)d 5.77( 28.82%)
   179. (0.00075) RY*( 1) H  15           s( 99.37%)p 0.01(  0.63%)
                                            0.0049  0.9968 -0.0775  0.0020  0.0185
   180. (0.00008) RY*( 2) H  15           s(  0.02%)p99.99( 99.98%)
   181. (0.00005) RY*( 3) H  15           s(  0.01%)p99.99( 99.99%)
   182. (0.00003) RY*( 4) H  15           s(  0.70%)p99.99( 99.30%)
   183. (0.00069) RY*( 1) H  16           s( 99.50%)p 0.01(  0.50%)
                                            0.0038  0.9975 -0.0331 -0.0250  0.0571
   184. (0.00006) RY*( 2) H  16           s(  0.01%)p 1.00( 99.99%)
   185. (0.00004) RY*( 3) H  16           s(  0.16%)p99.99( 99.84%)
   186. (0.00004) RY*( 4) H  16           s(  0.44%)p99.99( 99.56%)
   187. (0.00070) RY*( 1) H  17           s( 99.47%)p 0.01(  0.53%)
                                            0.0044  0.9974  0.0457 -0.0138  0.0547
   188. (0.00006) RY*( 2) H  17           s(  0.00%)p 1.00(100.00%)
   189. (0.00004) RY*( 3) H  17           s(  0.24%)p99.99( 99.76%)
   190. (0.00004) RY*( 4) H  17           s(  0.39%)p99.99( 99.61%)
   191. (0.00072) RY*( 1) H  18           s( 99.01%)p 0.01(  0.99%)
                                            0.0047  0.9950  0.0986  0.0098 -0.0115
   192. (0.00009) RY*( 2) H  18           s(  0.00%)p 1.00(100.00%)
   193. (0.00004) RY*( 3) H  18           s(  0.19%)p99.99( 99.81%)
   194. (0.00003) RY*( 4) H  18           s(  0.91%)p99.99( 99.09%)
   195. (0.00162) RY*( 1) H  19           s( 99.14%)p 0.01(  0.86%)
                                            0.0036  0.9957  0.0885  0.0281  0.0000
   196. (0.00020) RY*( 2) H  19           s(  0.01%)p 1.00( 99.99%)
                                            0.0064  0.0069  0.2311 -0.9729 -0.0000
   197. (0.00013) RY*( 3) H  19           s(  0.00%)p 1.00(100.00%)
                                            0.0000  0.0000  0.0000  0.0000  1.0000
   198. (0.00002) RY*( 4) H  19           s(  1.09%)p90.65( 98.91%)
   199. (0.00075) RY*( 1) H  20           s( 99.37%)p 0.01(  0.63%)
                                            0.0049  0.9968 -0.0775  0.0020 -0.0185
   200. (0.00008) RY*( 2) H  20           s(  0.02%)p99.99( 99.98%)
   201. (0.00005) RY*( 3) H  20           s(  0.01%)p99.99( 99.99%)
   202. (0.00003) RY*( 4) H  20           s(  0.70%)p99.99( 99.30%)
   203. (0.00069) RY*( 1) H  21           s( 99.50%)p 0.01(  0.50%)
                                            0.0038  0.9975 -0.0331 -0.0250 -0.0571
   204. (0.00006) RY*( 2) H  21           s(  0.01%)p 1.00( 99.99%)
   205. (0.00004) RY*( 3) H  21           s(  0.16%)p99.99( 99.84%)
   206. (0.00004) RY*( 4) H  21           s(  0.44%)p99.99( 99.56%)
   207. (0.00070) RY*( 1) H  22           s( 99.47%)p 0.01(  0.53%)
                                            0.0044  0.9974  0.0457 -0.0138 -0.0547
   208. (0.00006) RY*( 2) H  22           s(  0.00%)p 1.00(100.00%)
   209. (0.00004) RY*( 3) H  22           s(  0.24%)p99.99( 99.76%)
   210. (0.00004) RY*( 4) H  22           s(  0.39%)p99.99( 99.61%)
   211. (0.00072) RY*( 1) H  23           s( 99.01%)p 0.01(  0.99%)
                                            0.0047  0.9950  0.0986  0.0098  0.0115
   212. (0.00009) RY*( 2) H  23           s(  0.00%)p 1.00(100.00%)
   213. (0.00004) RY*( 3) H  23           s(  0.19%)p99.99( 99.81%)
   214. (0.00003) RY*( 4) H  23           s(  0.91%)p99.99( 99.09%)
   215. (0.01059) BD*( 1) C   1 - C   2  
                ( 48.05%)   0.6932* C   1 s( 39.07%)p 1.56( 60.90%)d 0.00(  0.04%)
                                            0.0001 -0.6249 -0.0113  0.3486  0.0248
                                            0.1807  0.0045 -0.6739 -0.0002 -0.0025
                                            0.0098  0.0078 -0.0053 -0.0134
                ( 51.95%)  -0.7208* C   2 s( 34.75%)p 1.88( 65.20%)d 0.00(  0.05%)
                                           -0.0001 -0.5893 -0.0167 -0.2938  0.0272
                                           -0.2311 -0.0026  0.7149  0.0201 -0.0050
                                            0.0134  0.0104 -0.0037 -0.0135
   216. (0.19237) BD*( 2) C   1 - C   2  
                ( 50.67%)   0.7118* C   1 s(  0.17%)p99.99( 99.81%)d 0.13(  0.02%)
                                           -0.0001 -0.0412  0.0027 -0.0223 -0.0047
                                            0.9576  0.0139  0.2833 -0.0024 -0.0060
                                           -0.0044  0.0119  0.0028  0.0043
                ( 49.33%)  -0.7024* C   2 s(  0.02%)p99.99( 99.93%)d 1.83(  0.04%)
                                           -0.0002 -0.0156 -0.0004 -0.0924  0.0049
                                            0.9609  0.0054  0.2594  0.0030  0.0174
                                            0.0050 -0.0075 -0.0061 -0.0052
   217. (0.01943) BD*( 1) C   1 - C   6  
                ( 50.11%)   0.7079* C   1 s( 36.34%)p 1.75( 63.61%)d 0.00(  0.05%)
                                            0.0001  0.6028  0.0036  0.7820  0.0102
                                            0.0832  0.0033 -0.1321 -0.0032  0.0035
                                           -0.0061 -0.0028  0.0198 -0.0066
                ( 49.89%)  -0.7063* C   6 s( 35.87%)p 1.79( 64.09%)d 0.00(  0.04%)
                                           -0.0001  0.5989 -0.0004 -0.7896  0.0107
                                           -0.1309  0.0056  0.0070 -0.0085  0.0045
                                            0.0011 -0.0010  0.0192 -0.0074
   218. (0.01348) BD*( 1) C   1 - S  14  
                ( 47.35%)   0.6881* C   1 s( 24.31%)p 3.11( 75.53%)d 0.01(  0.15%)
                                            0.0002 -0.4929  0.0119  0.5143  0.0033
                                           -0.2071  0.0068  0.6676 -0.0461  0.0106
                                           -0.0294  0.0145 -0.0095 -0.0161
                ( 52.65%)  -0.7256* S  14 s( 18.53%)p 4.37( 80.89%)d 0.03(  0.59%)
                                           -0.0000 -0.0002 -0.4286  0.0398  0.0001
                                           -0.5320  0.0009 -0.0001  0.1746  0.0012
                                            0.0001 -0.7022 -0.0467  0.0217 -0.0639
                                            0.0210 -0.0239 -0.0170
   219. (0.00837) BD*( 1) C   2 - C   3  
                ( 49.05%)   0.7003* C   2 s( 36.44%)p 1.74( 63.51%)d 0.00(  0.04%)
                                            0.0000 -0.6037 -0.0042 -0.4512  0.0314
                                            0.1206  0.0093 -0.6443 -0.0278  0.0022
                                           -0.0165  0.0033 -0.0087 -0.0075
                ( 50.95%)  -0.7138* C   3 s( 34.97%)p 1.86( 64.98%)d 0.00(  0.05%)
                                           -0.0001 -0.5913 -0.0086  0.4875  0.0364
                                           -0.0965  0.0076  0.6334 -0.0158  0.0023
                                           -0.0158  0.0053 -0.0063 -0.0130
   220. (0.00688) BD*( 1) C   2 - H  15  
                ( 37.01%)   0.6084* C   2 s( 28.70%)p 2.48( 71.27%)d 0.00(  0.03%)
                                           -0.0003  0.5355 -0.0160 -0.8365  0.0127
                                           -0.0900 -0.0028  0.0673  0.0107  0.0027
                                           -0.0002 -0.0009  0.0146 -0.0072
                ( 62.99%)  -0.7937* H  15 s( 99.90%)p 0.00(  0.10%)
                                            0.9995 -0.0024  0.0312  0.0047 -0.0035
   221. (0.00805) BD*( 1) C   3 - C   4  
                ( 50.20%)   0.7085* C   3 s( 35.36%)p 1.83( 64.59%)d 0.00(  0.05%)
                                            0.0000  0.5946  0.0096  0.7963  0.0149
                                            0.0896 -0.0076 -0.0440  0.0384  0.0052
                                           -0.0056 -0.0019  0.0194 -0.0086
                ( 49.80%)  -0.7057* C   4 s( 35.59%)p 1.81( 64.36%)d 0.00(  0.05%)
                                            0.0000  0.5965  0.0076 -0.7900 -0.0053
                                           -0.0932 -0.0100  0.0951  0.0398  0.0040
                                           -0.0006 -0.0010  0.0195 -0.0095
   222. (0.35940) BD ( 1) C   3 - S  14  
                ( 82.83%)   0.9101* C   3 s(  0.05%)p99.99( 99.90%)d 0.76(  0.04%)
                                           -0.0004 -0.0232 -0.0011  0.1113  0.0013
                                           -0.9600  0.0251 -0.2538  0.0065 -0.0010
                                           -0.0023  0.0180  0.0044  0.0079
                ( 17.17%)   0.4144* S  14 s(  0.39%)p99.99( 99.38%)d 0.59(  0.23%)
                                            0.0000 -0.0007 -0.0625 -0.0037  0.0006
                                           -0.2611  0.0130  0.0025 -0.9617  0.0228
                                           -0.0000 -0.0035  0.0001 -0.0402 -0.0008
                                           -0.0009 -0.0226 -0.0138
   223. (0.00654) BD*( 1) C   3 - H  16  
                ( 37.27%)   0.6105* C   3 s( 29.51%)p 2.39( 70.46%)d 0.00(  0.03%)
                                            0.0003 -0.5431  0.0132  0.3373 -0.0041
                                            0.2448 -0.0035 -0.7286  0.0081 -0.0029
                                            0.0098  0.0064 -0.0035 -0.0115
                ( 62.73%)  -0.7920* H  16 s( 99.90%)p 0.00(  0.10%)
                                           -0.9995  0.0015 -0.0129 -0.0077  0.0282
   224. (0.00749) BD*( 1) C   4 - C   5  
                ( 50.82%)   0.7129* C   4 s( 35.07%)p 1.85( 64.88%)d 0.00(  0.05%)
                                            0.0001  0.5921  0.0090  0.3391  0.0399
                                            0.2005  0.0011 -0.7014  0.0084  0.0030
                                           -0.0107 -0.0085  0.0024  0.0167
                ( 49.18%)  -0.7013* C   5 s( 36.76%)p 1.72( 63.20%)d 0.00(  0.04%)
                                           -0.0000  0.6062  0.0096 -0.3041  0.0337
                                           -0.1838 -0.0028  0.7100  0.0222  0.0040
                                           -0.0136 -0.0072  0.0050  0.0117
   225. (0.10605) BD*( 2) C   4 - C   5  
                ( 52.30%)   0.7232* C   4 s(  0.00%)p 1.00( 99.94%)d 0.00(  0.06%)
                                            0.0000  0.0002 -0.0005 -0.0857  0.0005
                                            0.9678 -0.0080  0.2353 -0.0018 -0.0030
                                            0.0012 -0.0224 -0.0046 -0.0097
                ( 47.70%)  -0.6906* C   5 s(  0.03%)p99.99( 99.92%)d 1.69(  0.05%)
                                            0.0000 -0.0170  0.0019 -0.0641 -0.0010
                                            0.9687 -0.0086  0.2378 -0.0011 -0.0182
                                           -0.0058  0.0094  0.0045  0.0044
   226. (0.00640) BD*( 1) C   4 - H  17  
                ( 37.16%)   0.6096* C   4 s( 29.24%)p 2.42( 70.73%)d 0.00(  0.03%)
                                            0.0003 -0.5406  0.0133 -0.5016  0.0069
                                            0.1173 -0.0017 -0.6647  0.0077  0.0019
                                           -0.0131  0.0037 -0.0061 -0.0074
                ( 62.84%)  -0.7927* H  17 s( 99.90%)p 0.00(  0.10%)
                                           -0.9995  0.0020  0.0187 -0.0042  0.0255
   227. (0.01206) BD*( 1) C   5 - C   6  
                ( 52.15%)   0.7221* C   5 s( 34.43%)p 1.90( 65.52%)d 0.00(  0.05%)
                                            0.0002  0.5867  0.0106 -0.4498  0.0190
                                            0.1419  0.0077 -0.6572 -0.0190 -0.0035
                                            0.0174 -0.0068  0.0081  0.0110
                ( 47.85%)  -0.6917* C   6 s( 37.17%)p 1.69( 62.79%)d 0.00(  0.04%)
                                           -0.0003  0.6097 -0.0008  0.4780  0.0178
                                           -0.0558  0.0068  0.6286 -0.0277 -0.0018
                                            0.0142 -0.0044  0.0087  0.0078
   228. (0.00664) BD*( 1) C   5 - H  18  
                ( 37.70%)   0.6140* C   5 s( 28.68%)p 2.49( 71.29%)d 0.00(  0.03%)
                                            0.0003 -0.5353  0.0154 -0.8364  0.0047
                                           -0.0838  0.0044  0.0774 -0.0166 -0.0033
                                            0.0041  0.0015 -0.0153  0.0067
                ( 62.30%)  -0.7893* H  18 s( 99.90%)p 0.00(  0.10%)
                                           -0.9995  0.0016  0.0312  0.0024 -0.0002
   229. (0.01646) BD*( 1) C   6 - N   7  
                ( 62.05%)   0.7877* C   6 s( 26.60%)p 2.75( 73.26%)d 0.01(  0.14%)
                                           -0.0002  0.5157  0.0089  0.3384  0.0285
                                            0.2809  0.0158 -0.7336 -0.0007  0.0073
                                           -0.0206 -0.0174  0.0040  0.0247
                ( 37.95%)  -0.6160* N   7 s( 42.07%)p 1.38( 57.89%)d 0.00(  0.04%)
                                           -0.0001  0.6486  0.0032 -0.2705 -0.0136
                                           -0.0743 -0.0053  0.7071 -0.0062  0.0067
                                           -0.0097 -0.0100  0.0069  0.0118
   230. (0.26221) BD*( 2) C   6 - N   7  
                ( 64.93%)   0.8058* C   6 s(  0.12%)p99.99( 99.80%)d 0.69(  0.08%)
                                           -0.0006 -0.0343  0.0020 -0.1812 -0.0116
                                            0.9486  0.0071  0.2554 -0.0001  0.0070
                                            0.0086 -0.0237 -0.0100 -0.0061
                ( 35.07%)  -0.5922* N   7 s(  0.07%)p99.99( 99.90%)d 0.48(  0.03%)
                                           -0.0006  0.0248  0.0071 -0.2540  0.0004
                                            0.9665  0.0002 -0.0186  0.0017 -0.0052
                                           -0.0015  0.0077  0.0114  0.0101
   231. (0.01603) BD*( 1) N   7 - C   8  
                ( 37.99%)   0.6164* N   7 s( 42.05%)p 1.38( 57.91%)d 0.00(  0.04%)
                                            0.0001 -0.6485 -0.0030  0.2638  0.0136
                                            0.0998  0.0053  0.7066 -0.0061 -0.0068
                                           -0.0098 -0.0096 -0.0066 -0.0115
                ( 62.01%)  -0.7874* C   8 s( 26.64%)p 2.75( 73.22%)d 0.01(  0.14%)
                                            0.0002 -0.5161 -0.0090 -0.3398 -0.0286
                                           -0.2742 -0.0158 -0.7352 -0.0007 -0.0071
                                           -0.0208 -0.0171 -0.0041 -0.0248
   232. (0.01900) BD*( 1) C   8 - C   9  
                ( 49.89%)   0.7063* C   8 s( 35.76%)p 1.80( 64.20%)d 0.00(  0.04%)
                                            0.0001 -0.5980  0.0004  0.7938 -0.0103
                                            0.1066 -0.0058  0.0135 -0.0086 -0.0048
                                            0.0014 -0.0017 -0.0189  0.0075
                ( 50.11%)  -0.7079* C   9 s( 36.46%)p 1.74( 63.49%)d 0.00(  0.05%)
                                           -0.0001 -0.6038 -0.0035 -0.7824 -0.0104
                                           -0.0529 -0.0028 -0.1409 -0.0031 -0.0037
                                           -0.0060 -0.0032 -0.0197  0.0067
   233. (0.24816) BD*( 2) C   8 - C   9  
                ( 52.65%)   0.7256* C   8 s(  0.01%)p99.99( 99.97%)d 1.18(  0.02%)
                                            0.0008  0.0013  0.0115 -0.1212 -0.0037
                                            0.9465  0.0090 -0.2982 -0.0075 -0.0113
                                            0.0016  0.0051 -0.0013 -0.0003
                ( 47.35%)  -0.6881* C   9 s(  0.07%)p99.99( 99.91%)d 0.17(  0.01%)
                                           -0.0004 -0.0270  0.0036  0.0141 -0.0094
                                            0.9474  0.0152 -0.3178 -0.0052  0.0093
                                            0.0002  0.0031 -0.0050 -0.0024
   234. (0.01223) BD*( 1) C   8 - C  13  
                ( 47.86%)   0.6918* C   8 s( 37.36%)p 1.68( 62.61%)d 0.00(  0.04%)
                                            0.0003 -0.6112  0.0015 -0.4889 -0.0183
                                            0.1294 -0.0061  0.6076 -0.0281  0.0014
                                            0.0141 -0.0036 -0.0090 -0.0080
                ( 52.14%)  -0.7221* C  13 s( 34.43%)p 1.90( 65.52%)d 0.00(  0.05%)
                                           -0.0002 -0.5867 -0.0106  0.4498 -0.0190
                                           -0.1419 -0.0077 -0.6572 -0.0190  0.0035
                                            0.0174 -0.0068 -0.0081 -0.0110
   235. (0.01076) BD*( 1) C   9 - C  10  
                ( 48.04%)   0.6931* C   9 s( 39.13%)p 1.55( 60.84%)d 0.00(  0.04%)
                                            0.0001 -0.6254 -0.0112  0.3486  0.0246
                                            0.2011  0.0048  0.6676  0.0001 -0.0024
                                           -0.0098 -0.0078 -0.0053 -0.0134
                ( 51.96%)  -0.7208* C  10 s( 34.75%)p 1.88( 65.20%)d 0.00(  0.05%)
                                           -0.0001 -0.5892 -0.0168 -0.2935  0.0272
                                           -0.2336 -0.0026 -0.7143 -0.0201 -0.0050
                                           -0.0134 -0.0104 -0.0037 -0.0135
   236. (0.01360) BD*( 1) C   9 - S  14  
                ( 47.40%)   0.6885* C   9 s( 24.24%)p 3.12( 75.61%)d 0.01(  0.15%)
                                            0.0002 -0.4922  0.0118  0.5140  0.0037
                                           -0.2419  0.0062 -0.6567  0.0464  0.0101
                                            0.0295 -0.0148 -0.0093 -0.0159
                ( 52.60%)  -0.7253* S  14 s( 18.54%)p 4.36( 80.87%)d 0.03(  0.59%)
                                           -0.0000 -0.0003 -0.4288  0.0398  0.0001
                                           -0.5331  0.0010 -0.0001  0.1698  0.0013
                                           -0.0001  0.7025  0.0467  0.0215  0.0640
                                           -0.0209 -0.0240 -0.0170
   237. (0.00841) BD*( 1) C  10 - C  11  
                ( 49.05%)   0.7004* C  10 s( 36.42%)p 1.74( 63.54%)d 0.00(  0.04%)
                                            0.0000 -0.6035 -0.0042 -0.4502  0.0313
                                            0.1106  0.0093  0.6470  0.0278  0.0020
                                            0.0165 -0.0033 -0.0087 -0.0075
                ( 50.95%)  -0.7138* C  11 s( 34.99%)p 1.86( 64.96%)d 0.00(  0.05%)
                                           -0.0001 -0.5914 -0.0086  0.4885  0.0364
                                           -0.1063  0.0080 -0.6309  0.0157  0.0023
                                            0.0158 -0.0054 -0.0063 -0.0130
   238. (0.11270) BD*( 2) C  10 - C  11  
                ( 44.00%)   0.6634* C  10 s(  0.04%)p99.99( 99.91%)d 1.18(  0.05%)
                                           -0.0001  0.0202 -0.0018  0.1033 -0.0041
                                           -0.9609  0.0093  0.2550  0.0001 -0.0204
                                            0.0052  0.0054  0.0034 -0.0013
                ( 56.00%)  -0.7483* C  11 s(  0.00%)p 1.00( 99.93%)d 0.00(  0.07%)
                                           -0.0000 -0.0017 -0.0001  0.0965  0.0009
                                           -0.9658  0.0058  0.2391 -0.0016  0.0036
                                            0.0016 -0.0236  0.0052  0.0108
   239. (0.00688) BD*( 1) C  10 - H  20  
                ( 37.01%)   0.6084* C  10 s( 28.71%)p 2.48( 71.26%)d 0.00(  0.03%)
                                           -0.0003  0.5356 -0.0160 -0.8359  0.0127
                                           -0.0961 -0.0028 -0.0657 -0.0107  0.0026
                                            0.0002  0.0009  0.0146 -0.0072
                ( 62.99%)  -0.7937* H  20 s( 99.90%)p 0.00(  0.10%)
                                            0.9995 -0.0024  0.0312  0.0047  0.0035
   240. (0.00805) BD*( 1) C  11 - C  12  
                ( 50.20%)   0.7085* C  11 s( 35.36%)p 1.83( 64.59%)d 0.00(  0.05%)
                                            0.0000  0.5946  0.0096  0.7964  0.0149
                                            0.0895 -0.0076  0.0440 -0.0384  0.0052
                                            0.0056  0.0019  0.0194 -0.0086
                ( 49.80%)  -0.7057* C  12 s( 35.59%)p 1.81( 64.36%)d 0.00(  0.05%)
                                            0.0000  0.5965  0.0076 -0.7900 -0.0053
                                           -0.0932 -0.0100 -0.0951 -0.0398  0.0040
                                            0.0006  0.0010  0.0195 -0.0095
   241. (0.00637) BD*( 1) C  11 - H  21  
                ( 37.27%)   0.6105* C  11 s( 29.55%)p 2.38( 70.42%)d 0.00(  0.03%)
                                           -0.0003  0.5434 -0.0132 -0.3402  0.0040
                                           -0.2171  0.0028 -0.7357  0.0083  0.0030
                                            0.0097  0.0069  0.0033  0.0113
                ( 62.73%)  -0.7920* H  21 s( 99.90%)p 0.00(  0.10%)
                                            0.9995 -0.0015  0.0129  0.0077  0.0282
   242. (0.00749) BD*( 1) C  12 - C  13  
                ( 50.82%)   0.7129* C  12 s( 35.07%)p 1.85( 64.88%)d 0.00(  0.05%)
                                            0.0001  0.5921  0.0090  0.3391  0.0399
                                            0.2005  0.0011  0.7014 -0.0084  0.0030
                                            0.0107  0.0085  0.0024  0.0167
                ( 49.18%)  -0.7013* C  13 s( 36.76%)p 1.72( 63.20%)d 0.00(  0.04%)
                                           -0.0000  0.6062  0.0096 -0.3041  0.0337
                                           -0.1838 -0.0028 -0.7100 -0.0222  0.0040
                                            0.0136  0.0072  0.0050  0.0117
   243. (0.10605) BD*( 2) C  12 - C  13  
                ( 52.30%)   0.7232* C  12 s(  0.00%)p 1.00( 99.94%)d 0.00(  0.06%)
                                            0.0000  0.0002 -0.0005 -0.0857  0.0005
                                            0.9678 -0.0080 -0.2353  0.0018 -0.0030
                                           -0.0012  0.0224 -0.0046 -0.0097
                ( 47.70%)  -0.6906* C  13 s(  0.03%)p99.99( 99.92%)d 1.69(  0.05%)
                                            0.0000 -0.0170  0.0019 -0.0641 -0.0010
                                            0.9687 -0.0086 -0.2378  0.0011 -0.0182
                                            0.0058 -0.0094  0.0045  0.0044
   244. (0.00640) BD*( 1) C  12 - H  22  
                ( 37.16%)   0.6096* C  12 s( 29.24%)p 2.42( 70.73%)d 0.00(  0.03%)
                                           -0.0003  0.5406 -0.0133  0.5016 -0.0069
                                           -0.1173  0.0017 -0.6647  0.0077 -0.0019
                                           -0.0131  0.0037  0.0061  0.0074
                ( 62.84%)  -0.7927* H  22 s( 99.90%)p 0.00(  0.10%)
                                            0.9995 -0.0020 -0.0187  0.0042  0.0255
   245. (0.00664) BD*( 1) C  13 - H  23  
                ( 37.70%)   0.6140* C  13 s( 28.68%)p 2.49( 71.29%)d 0.00(  0.03%)
                                            0.0003 -0.5353  0.0154 -0.8364  0.0047
                                           -0.0838  0.0044 -0.0774  0.0166 -0.0033
                                           -0.0041 -0.0015 -0.0153  0.0067
                ( 62.30%)  -0.7893* H  23 s( 99.90%)p 0.00(  0.10%)
                                           -0.9995  0.0016  0.0312  0.0024  0.0002


 NHO Directionality and "Bond Bending" (deviations from line of nuclear centers)

         [Thresholds for printing:  angular deviation  >  1.0 degree]
                                    hybrid p-character > 25.0%
                                    orbital occupancy  >  0.10e

                                Line of Centers        Hybrid 1              Hybrid 2
                                ---------------  -------------------   ------------------
                NBO               Theta   Phi    Theta   Phi    Dev    Theta   Phi    Dev
 ========================================================================================
     1. BD (   1) C   1 - C   2    28.4  214.0    31.7  206.4   5.0    154.3   41.2   4.2
     2. BD (   2) C   1 - C   2    28.4  214.0   106.1  271.6  90.0    105.1  275.2  89.5
     3. BD (   1) C   1 - C   6    95.4    6.0    99.6    6.2   4.2     90.1  189.1   6.3
     4. BD (   1) C   1 - S  14   139.9  159.5   138.2  158.8   1.8     36.8  341.7   3.6
     5. BD (   1) C   2 - C   3    36.8  347.1    33.2  342.8   4.4    139.3  170.4   4.4
     6. BD (   1) C   2 - H  15    85.9  186.7    84.6  186.4   1.3      --     --    --
     7. BD (   1) C   3 - C   4    95.0    6.6    90.4    5.8   4.7     80.4  187.4   4.6
     8. BD*(   1) C   3 - S  14   156.1  144.4    75.3   96.9  88.1     89.8   75.2  98.1
     9. BD (   1) C   3 - H  16    28.5  211.4    29.7  215.9   2.5      --     --    --
    10. BD (   1) C   4 - C   5   152.1   30.7   148.2   28.0   4.1     24.2  214.6   4.1
    11. BD (   2) C   4 - C   5   152.1   30.7   103.6  275.1  89.3    103.8  273.9  90.4
    13. BD (   1) C   5 - C   6   143.2  165.3   146.0  160.8   3.8     39.7  354.3   6.3
    14. BD (   1) C   5 - H  18    95.3    5.5    94.2    5.4   1.1      --     --    --
    15. BD (   1) C   6 - N   7   151.7   31.5   147.3   39.0   5.9     22.8  195.6   8.7
    16. BD (   2) C   6 - N   7   151.7   31.5   104.7  281.4  86.2     91.0  104.7  98.7
    17. BD (   1) N   7 - C   8   151.7  211.5   157.0  200.7   7.0     32.5   38.2   5.4
    18. BD (   1) C   8 - C   9    95.4  186.0    90.4  187.3   5.2     79.7    4.0   5.3
    19. BD (   2) C   8 - C   9    95.4  186.0   107.6   97.5  87.0     71.5  269.7  94.2
    20. BD (   1) C   8 - C  13   143.2  345.3   138.0  346.3   5.3     34.0  160.8   3.8
    21. BD (   1) C   9 - C  10   151.6  214.0   147.4  208.9   4.9     25.9   41.6   4.3
    22. BD (   1) C   9 - S  14    40.1  159.5    43.0  155.5   3.9    143.3  342.2   3.7
    23. BD (   1) C  10 - C  11   143.2  347.1   147.2  344.0   4.3     41.0  169.4   4.4
    24. BD (   2) C  10 - C  11   143.2  347.1    75.1  276.0  91.1    103.8   95.8  90.3
    25. BD (   1) C  10 - H  20    94.1  186.7    95.3  186.8   1.2      --     --    --
    26. BD (   1) C  11 - C  12    85.0    6.6    89.6    5.8   4.7     99.6  187.4   4.6
    28. BD (   1) C  12 - C  13    27.9   30.7    31.8   28.0   4.1    155.8  214.6   4.1
    29. BD (   2) C  12 - C  13    27.9   30.7    76.4  275.1  89.3     76.2  273.9  90.4
    31. BD (   1) C  13 - H  23    84.7    5.5    85.8    5.4   1.1      --     --    --
    50. LP (   1) N   7             --     --     90.0   13.7   --       --     --    --
    51. LP (   1) S  14             --     --     90.0  169.3   --       --     --    --
   216. BD*(   2) C   1 - C   2    28.4  214.0   106.1  271.6  90.0    105.1  275.2  89.5
   222. BD (   1) C   3 - S  14   156.1  144.4    75.3   96.9  88.1     89.8   75.2  98.1
   225. BD*(   2) C   4 - C   5   152.1   30.7   103.6  275.1  89.3    103.8  273.9  90.4
   230. BD*(   2) C   6 - N   7   151.7   31.5   104.7  281.4  86.2     91.0  104.7  98.7
   233. BD*(   2) C   8 - C   9    95.4  186.0   107.6   97.5  87.0     71.5  269.7  94.2
   238. BD*(   2) C  10 - C  11   143.2  347.1    75.1  276.0  91.1    103.8   95.8  90.3
   243. BD*(   2) C  12 - C  13    27.9   30.7    76.4  275.1  89.3     76.2  273.9  90.4

 The molecular units found in the alpha and beta manifolds are inequivalent.
 For labelling purposes, the molecular units of the beta system will be used.


 Second Order Perturbation Theory Analysis of Fock Matrix in NBO Basis

     Threshold for printing:   0.25 kcal/mol
    (Intermolecular threshold: 0.03 kcal/mol)
                                                                              E(2)  E(j)-E(i) F(i,j)
         Donor NBO (i)                     Acceptor NBO (j)                 kcal/mol   a.u.    a.u. 
 ===================================================================================================

 within unit  1
   1. BD (   1) C   1 - C   2        / 71. RY*(   1) C   3                    0.53    1.90    0.040
   1. BD (   1) C   1 - C   2        / 72. RY*(   2) C   3                    0.59    1.38    0.036
   1. BD (   1) C   1 - C   2        / 98. RY*(   1) C   6                    0.61    1.77    0.042
   1. BD (   1) C   1 - C   2        /170. RY*(   1) S  14                    0.31    1.50    0.028
   1. BD (   1) C   1 - C   2        /217. BD*(   1) C   1 - C   6            2.79    1.23    0.074
   1. BD (   1) C   1 - C   2        /218. BD*(   1) C   1 - S  14            0.27    0.90    0.020
   1. BD (   1) C   1 - C   2        /219. BD*(   1) C   2 - C   3            1.48    1.29    0.055
   1. BD (   1) C   1 - C   2        /220. BD*(   1) C   2 - H  15            0.74    1.19    0.038
   1. BD (   1) C   1 - C   2        /223. BD*(   1) C   3 - H  16            0.97    1.21    0.043
   1. BD (   1) C   1 - C   2        /229. BD*(   1) C   6 - N   7            2.05    1.12    0.060
   2. BD (   2) C   1 - C   2        /  8. BD*(   1) C   3 - S  14            0.42    0.05    0.009
   2. BD (   2) C   1 - C   2        / 66. RY*(   5) C   2                    0.26    1.99    0.032
   2. BD (   2) C   1 - C   2        / 75. RY*(   5) C   3                    0.46    1.98    0.043
   2. BD (   2) C   1 - C   2        /101. RY*(   4) C   6                    0.50    0.92    0.030
   2. BD (   2) C   1 - C   2        /171. RY*(   2) S  14                    0.32    1.10    0.026
   2. BD (   2) C   1 - C   2        /172. RY*(   3) S  14                    0.38    0.95    0.027
   2. BD (   2) C   1 - C   2        /216. BD*(   2) C   1 - C   2            0.69    0.28    0.018
   2. BD (   2) C   1 - C   2        /222. BD (   1) C   3 - S  14           40.29    0.15    0.109
   2. BD (   2) C   1 - C   2        /230. BD*(   2) C   6 - N   7           13.46    0.22    0.071
   2. BD (   2) C   1 - C   2        /236. BD*(   1) C   9 - S  14            0.28    0.45    0.016
   3. BD (   1) C   1 - C   6        / 62. RY*(   1) C   2                    0.58    1.81    0.041
   3. BD (   1) C   1 - C   6        / 63. RY*(   2) C   2                    0.27    1.43    0.025
   3. BD (   1) C   1 - C   6        / 89. RY*(   1) C   5                    0.51    1.85    0.039
   3. BD (   1) C   1 - C   6        /215. BD*(   1) C   1 - C   2            2.49    1.28    0.071
   3. BD (   1) C   1 - C   6        /220. BD*(   1) C   2 - H  15            1.01    1.20    0.044
   3. BD (   1) C   1 - C   6        /227. BD*(   1) C   5 - C   6            2.51    1.27    0.071
   3. BD (   1) C   1 - C   6        /228. BD*(   1) C   5 - H  18            0.96    1.18    0.043
   3. BD (   1) C   1 - C   6        /229. BD*(   1) C   6 - N   7            0.91    1.12    0.040
   4. BD (   1) C   1 - S  14        / 62. RY*(   1) C   2                    1.00    1.75    0.053
   4. BD (   1) C   1 - S  14        / 98. RY*(   1) C   6                    0.83    1.72    0.048
   4. BD (   1) C   1 - S  14        /125. RY*(   1) C   9                    0.34    1.75    0.031
   4. BD (   1) C   1 - S  14        /215. BD*(   1) C   1 - C   2            0.44    1.22    0.029
   4. BD (   1) C   1 - S  14        /217. BD*(   1) C   1 - C   6            0.39    1.18    0.027
   4. BD (   1) C   1 - S  14        /219. BD*(   1) C   2 - C   3            1.41    1.24    0.053
   4. BD (   1) C   1 - S  14        /227. BD*(   1) C   5 - C   6            1.68    1.21    0.057
   4. BD (   1) C   1 - S  14        /229. BD*(   1) C   6 - N   7            0.31    1.07    0.023
   4. BD (   1) C   1 - S  14        /233. BD*(   2) C   8 - C   9            0.30    0.66    0.020
   4. BD (   1) C   1 - S  14        /235. BD*(   1) C   9 - C  10            0.98    1.22    0.044
   5. BD (   1) C   2 - C   3        / 53. RY*(   1) C   1                    0.49    1.77    0.038
   5. BD (   1) C   2 - C   3        / 54. RY*(   2) C   1                    0.47    1.50    0.034
   5. BD (   1) C   2 - C   3        / 80. RY*(   1) C   4                    0.39    1.87    0.034
   5. BD (   1) C   2 - C   3        / 81. RY*(   2) C   4                    0.72    1.35    0.040
   5. BD (   1) C   2 - C   3        /215. BD*(   1) C   1 - C   2            1.92    1.24    0.062
   5. BD (   1) C   2 - C   3        /218. BD*(   1) C   1 - S  14            2.11    0.87    0.054
   5. BD (   1) C   2 - C   3        /220. BD*(   1) C   2 - H  15            0.76    1.16    0.038
   5. BD (   1) C   2 - C   3        /221. BD*(   1) C   3 - C   4            1.27    1.26    0.051
   5. BD (   1) C   2 - C   3        /223. BD*(   1) C   3 - H  16            0.64    1.17    0.035
   5. BD (   1) C   2 - C   3        /226. BD*(   1) C   4 - H  17            1.24    1.17    0.048
   6. BD (   1) C   2 - H  15        / 53. RY*(   1) C   1                    0.46    1.59    0.034
   6. BD (   1) C   2 - H  15        / 71. RY*(   1) C   3                    0.34    1.69    0.030
   6. BD (   1) C   2 - H  15        /215. BD*(   1) C   1 - C   2            0.49    1.06    0.029
   6. BD (   1) C   2 - H  15        /217. BD*(   1) C   1 - C   6            2.51    1.02    0.064
   6. BD (   1) C   2 - H  15        /219. BD*(   1) C   2 - C   3            0.49    1.08    0.029
   6. BD (   1) C   2 - H  15        /221. BD*(   1) C   3 - C   4            1.75    1.08    0.055
   7. BD (   1) C   3 - C   4        / 62. RY*(   1) C   2                    0.26    1.77    0.027
   7. BD (   1) C   3 - C   4        / 63. RY*(   2) C   2                    0.89    1.39    0.045
   7. BD (   1) C   3 - C   4        / 89. RY*(   1) C   5                    0.28    1.81    0.029
   7. BD (   1) C   3 - C   4        / 90. RY*(   2) C   5                    0.81    1.40    0.043
   7. BD (   1) C   3 - C   4        /219. BD*(   1) C   2 - C   3            1.33    1.26    0.052
   7. BD (   1) C   3 - C   4        /220. BD*(   1) C   2 - H  15            1.29    1.16    0.049
   7. BD (   1) C   3 - C   4        /223. BD*(   1) C   3 - H  16            0.68    1.18    0.036
   7. BD (   1) C   3 - C   4        /224. BD*(   1) C   4 - C   5            1.36    1.25    0.052
   7. BD (   1) C   3 - C   4        /226. BD*(   1) C   4 - H  17            0.68    1.17    0.036
   7. BD (   1) C   3 - C   4        /228. BD*(   1) C   5 - H  18            1.31    1.14    0.049
   8. BD*(   1) C   3 - S  14        / 83. RY*(   4) C   4                    0.27    1.36    0.029
   8. BD*(   1) C   3 - S  14        /172. RY*(   3) S  14                    0.42    0.90    0.029
   8. BD*(   1) C   3 - S  14        /216. BD*(   2) C   1 - C   2           26.78    0.23    0.104
   8. BD*(   1) C   3 - S  14        /217. BD*(   1) C   1 - C   6            0.25    0.74    0.020
   8. BD*(   1) C   3 - S  14        /222. BD (   1) C   3 - S  14           15.21    0.10    0.051
   8. BD*(   1) C   3 - S  14        /225. BD*(   2) C   4 - C   5            4.09    0.26    0.045
   8. BD*(   1) C   3 - S  14        /233. BD*(   2) C   8 - C   9            8.81    0.22    0.056
   9. BD (   1) C   3 - H  16        / 62. RY*(   1) C   2                    0.29    1.59    0.027
   9. BD (   1) C   3 - H  16        / 80. RY*(   1) C   4                    0.33    1.68    0.030
   9. BD (   1) C   3 - H  16        /215. BD*(   1) C   1 - C   2            2.14    1.05    0.060
   9. BD (   1) C   3 - H  16        /219. BD*(   1) C   2 - C   3            0.45    1.07    0.028
   9. BD (   1) C   3 - H  16        /221. BD*(   1) C   3 - C   4            0.44    1.08    0.028
   9. BD (   1) C   3 - H  16        /224. BD*(   1) C   4 - C   5            1.93    1.07    0.057
  10. BD (   1) C   4 - C   5        / 71. RY*(   1) C   3                    0.42    1.87    0.036
  10. BD (   1) C   4 - C   5        / 72. RY*(   2) C   3                    0.66    1.35    0.038
  10. BD (   1) C   4 - C   5        / 99. RY*(   2) C   6                    0.95    1.69    0.051
  10. BD (   1) C   4 - C   5        /221. BD*(   1) C   3 - C   4            1.33    1.27    0.052
  10. BD (   1) C   4 - C   5        /223. BD*(   1) C   3 - H  16            1.21    1.18    0.048
  10. BD (   1) C   4 - C   5        /226. BD*(   1) C   4 - H  17            0.62    1.18    0.034
  10. BD (   1) C   4 - C   5        /227. BD*(   1) C   5 - C   6            1.73    1.23    0.058
  10. BD (   1) C   4 - C   5        /228. BD*(   1) C   5 - H  18            0.85    1.15    0.039
  10. BD (   1) C   4 - C   5        /229. BD*(   1) C   6 - N   7            2.28    1.09    0.063
  11. BD (   2) C   4 - C   5        /  8. BD*(   1) C   3 - S  14           10.65    0.04    0.037
  11. BD (   2) C   4 - C   5        / 73. RY*(   3) C   3                    0.99    1.09    0.045
  11. BD (   2) C   4 - C   5        /102. RY*(   5) C   6                    0.37    1.68    0.035
  11. BD (   2) C   4 - C   5        /222. BD (   1) C   3 - S  14           23.46    0.14    0.080
  11. BD (   2) C   4 - C   5        /230. BD*(   2) C   6 - N   7           17.78    0.20    0.080
  12. BD (   1) C   4 - H  17        / 71. RY*(   1) C   3                    0.33    1.69    0.030
  12. BD (   1) C   4 - H  17        / 89. RY*(   1) C   5                    0.30    1.62    0.028
  12. BD (   1) C   4 - H  17        /219. BD*(   1) C   2 - C   3            1.91    1.07    0.057
  12. BD (   1) C   4 - H  17        /221. BD*(   1) C   3 - C   4            0.43    1.08    0.027
  12. BD (   1) C   4 - H  17        /224. BD*(   1) C   4 - C   5            0.44    1.07    0.028
  12. BD (   1) C   4 - H  17        /227. BD*(   1) C   5 - C   6            2.18    1.04    0.060
  13. BD (   1) C   5 - C   6        / 53. RY*(   1) C   1                    0.45    1.79    0.036
  13. BD (   1) C   5 - C   6        / 80. RY*(   1) C   4                    0.56    1.89    0.041
  13. BD (   1) C   5 - C   6        / 81. RY*(   2) C   4                    0.59    1.38    0.036
  13. BD (   1) C   5 - C   6        /107. RY*(   1) N   7                    0.40    2.21    0.038
  13. BD (   1) C   5 - C   6        /217. BD*(   1) C   1 - C   6            3.03    1.22    0.077
  13. BD (   1) C   5 - C   6        /218. BD*(   1) C   1 - S  14            1.84    0.89    0.051
  13. BD (   1) C   5 - C   6        /224. BD*(   1) C   4 - C   5            1.42    1.27    0.054
  13. BD (   1) C   5 - C   6        /226. BD*(   1) C   4 - H  17            0.97    1.19    0.043
  13. BD (   1) C   5 - C   6        /228. BD*(   1) C   5 - H  18            0.61    1.16    0.034
  13. BD (   1) C   5 - C   6        /229. BD*(   1) C   6 - N   7            0.94    1.11    0.041
  13. BD (   1) C   5 - C   6        /231. BD*(   1) N   7 - C   8            1.32    1.11    0.048
  14. BD (   1) C   5 - H  18        / 80. RY*(   1) C   4                    0.35    1.70    0.031
  14. BD (   1) C   5 - H  18        / 98. RY*(   1) C   6                    0.30    1.57    0.027
  14. BD (   1) C   5 - H  18        /217. BD*(   1) C   1 - C   6            2.48    1.03    0.064
  14. BD (   1) C   5 - H  18        /221. BD*(   1) C   3 - C   4            1.76    1.09    0.056
  14. BD (   1) C   5 - H  18        /224. BD*(   1) C   4 - C   5            0.58    1.08    0.032
  14. BD (   1) C   5 - H  18        /227. BD*(   1) C   5 - C   6            0.35    1.06    0.024
  14. BD (   1) C   5 - H  18        /229. BD*(   1) C   6 - N   7            0.37    0.91    0.023
  15. BD (   1) C   6 - N   7        / 53. RY*(   1) C   1                    0.37    1.92    0.034
  15. BD (   1) C   6 - N   7        / 89. RY*(   1) C   5                    0.38    1.96    0.035
  15. BD (   1) C   6 - N   7        /117. RY*(   2) C   8                    0.76    1.84    0.047
  15. BD (   1) C   6 - N   7        /215. BD*(   1) C   1 - C   2            0.86    1.39    0.044
  15. BD (   1) C   6 - N   7        /217. BD*(   1) C   1 - C   6            0.97    1.35    0.046
  15. BD (   1) C   6 - N   7        /224. BD*(   1) C   4 - C   5            0.66    1.40    0.038
  15. BD (   1) C   6 - N   7        /227. BD*(   1) C   5 - C   6            0.92    1.38    0.045
  15. BD (   1) C   6 - N   7        /231. BD*(   1) N   7 - C   8            0.86    1.24    0.041
  15. BD (   1) C   6 - N   7        /234. BD*(   1) C   8 - C  13            0.88    1.38    0.044
  16. BD (   2) C   6 - N   7        / 91. RY*(   3) C   5                    0.49    1.21    0.033
  16. BD (   2) C   6 - N   7        /118. RY*(   3) C   8                    0.55    1.24    0.035
  16. BD (   2) C   6 - N   7        /216. BD*(   2) C   1 - C   2            5.52    0.36    0.057
  16. BD (   2) C   6 - N   7        /225. BD*(   2) C   4 - C   5            5.41    0.38    0.058
  16. BD (   2) C   6 - N   7        /230. BD*(   2) C   6 - N   7            0.97    0.29    0.023
  16. BD (   2) C   6 - N   7        /233. BD*(   2) C   8 - C   9            9.52    0.34    0.076
  17. BD (   1) N   7 - C   8        / 99. RY*(   2) C   6                    0.75    1.84    0.047
  17. BD (   1) N   7 - C   8        /125. RY*(   1) C   9                    0.37    1.92    0.034
  17. BD (   1) N   7 - C   8        /161. RY*(   1) C  13                    0.38    1.96    0.035
  17. BD (   1) N   7 - C   8        /227. BD*(   1) C   5 - C   6            0.92    1.38    0.045
  17. BD (   1) N   7 - C   8        /229. BD*(   1) C   6 - N   7            0.91    1.24    0.042
  17. BD (   1) N   7 - C   8        /232. BD*(   1) C   8 - C   9            0.99    1.36    0.046
  17. BD (   1) N   7 - C   8        /234. BD*(   1) C   8 - C  13            0.88    1.38    0.044
  17. BD (   1) N   7 - C   8        /235. BD*(   1) C   9 - C  10            0.86    1.39    0.044
  17. BD (   1) N   7 - C   8        /242. BD*(   1) C  12 - C  13            0.67    1.41    0.039
  18. BD (   1) C   8 - C   9        /134. RY*(   1) C  10                    0.58    1.81    0.041
  18. BD (   1) C   8 - C   9        /135. RY*(   2) C  10                    0.27    1.43    0.025
  18. BD (   1) C   8 - C   9        /161. RY*(   1) C  13                    0.51    1.85    0.039
  18. BD (   1) C   8 - C   9        /231. BD*(   1) N   7 - C   8            0.91    1.13    0.040
  18. BD (   1) C   8 - C   9        /234. BD*(   1) C   8 - C  13            2.51    1.27    0.071
  18. BD (   1) C   8 - C   9        /235. BD*(   1) C   9 - C  10            2.51    1.28    0.072
  18. BD (   1) C   8 - C   9        /239. BD*(   1) C  10 - H  20            1.01    1.20    0.044
  18. BD (   1) C   8 - C   9        /245. BD*(   1) C  13 - H  23            0.96    1.18    0.043
  19. BD (   2) C   8 - C   9        /  8. BD*(   1) C   3 - S  14           16.20    0.06    0.051
  19. BD (   2) C   8 - C   9        /136. RY*(   3) C  10                    0.91    1.04    0.046
  19. BD (   2) C   8 - C   9        /163. RY*(   3) C  13                    0.61    1.14    0.039
  19. BD (   2) C   8 - C   9        /164. RY*(   4) C  13                    0.30    0.94    0.025
  19. BD (   2) C   8 - C   9        /171. RY*(   2) S  14                    0.37    1.11    0.030
  19. BD (   2) C   8 - C   9        /172. RY*(   3) S  14                    0.35    0.96    0.027
  19. BD (   2) C   8 - C   9        /222. BD (   1) C   3 - S  14            2.36    0.16    0.025
  19. BD (   2) C   8 - C   9        /230. BD*(   2) C   6 - N   7            6.64    0.22    0.049
  19. BD (   2) C   8 - C   9        /238. BD*(   2) C  10 - C  11            6.42    0.32    0.062
  19. BD (   2) C   8 - C   9        /243. BD*(   2) C  12 - C  13            6.07    0.31    0.061
  20. BD (   1) C   8 - C  13        /107. RY*(   1) N   7                    0.41    2.21    0.038
  20. BD (   1) C   8 - C  13        /125. RY*(   1) C   9                    0.44    1.79    0.036
  20. BD (   1) C   8 - C  13        /152. RY*(   1) C  12                    0.56    1.89    0.041
  20. BD (   1) C   8 - C  13        /153. RY*(   2) C  12                    0.60    1.38    0.036
  20. BD (   1) C   8 - C  13        /229. BD*(   1) C   6 - N   7            1.30    1.11    0.048
  20. BD (   1) C   8 - C  13        /231. BD*(   1) N   7 - C   8            0.99    1.11    0.042
  20. BD (   1) C   8 - C  13        /232. BD*(   1) C   8 - C   9            2.98    1.22    0.076
  20. BD (   1) C   8 - C  13        /236. BD*(   1) C   9 - S  14            1.84    0.89    0.051
  20. BD (   1) C   8 - C  13        /242. BD*(   1) C  12 - C  13            1.45    1.28    0.055
  20. BD (   1) C   8 - C  13        /244. BD*(   1) C  12 - H  22            0.97    1.19    0.043
  20. BD (   1) C   8 - C  13        /245. BD*(   1) C  13 - H  23            0.60    1.17    0.034
  21. BD (   1) C   9 - C  10        /116. RY*(   1) C   8                    0.59    1.77    0.041
  21. BD (   1) C   9 - C  10        /143. RY*(   1) C  11                    0.53    1.90    0.040
  21. BD (   1) C   9 - C  10        /144. RY*(   2) C  11                    0.60    1.38    0.036
  21. BD (   1) C   9 - C  10        /170. RY*(   1) S  14                    0.29    1.50    0.027
  21. BD (   1) C   9 - C  10        /231. BD*(   1) N   7 - C   8            2.06    1.12    0.061
  21. BD (   1) C   9 - C  10        /232. BD*(   1) C   8 - C   9            2.77    1.23    0.074
  21. BD (   1) C   9 - C  10        /236. BD*(   1) C   9 - S  14            0.27    0.90    0.020
  21. BD (   1) C   9 - C  10        /237. BD*(   1) C  10 - C  11            1.49    1.29    0.056
  21. BD (   1) C   9 - C  10        /239. BD*(   1) C  10 - H  20            0.74    1.19    0.038
  21. BD (   1) C   9 - C  10        /241. BD*(   1) C  11 - H  21            0.97    1.21    0.043
  22. BD (   1) C   9 - S  14        / 53. RY*(   1) C   1                    0.33    1.75    0.031
  22. BD (   1) C   9 - S  14        /116. RY*(   1) C   8                    0.83    1.72    0.048
  22. BD (   1) C   9 - S  14        /134. RY*(   1) C  10                    0.99    1.75    0.053
  22. BD (   1) C   9 - S  14        /215. BD*(   1) C   1 - C   2            0.98    1.22    0.044
  22. BD (   1) C   9 - S  14        /231. BD*(   1) N   7 - C   8            0.31    1.07    0.023
  22. BD (   1) C   9 - S  14        /232. BD*(   1) C   8 - C   9            0.41    1.18    0.028
  22. BD (   1) C   9 - S  14        /233. BD*(   2) C   8 - C   9            0.31    0.66    0.021
  22. BD (   1) C   9 - S  14        /234. BD*(   1) C   8 - C  13            1.71    1.21    0.057
  22. BD (   1) C   9 - S  14        /235. BD*(   1) C   9 - C  10            0.44    1.22    0.029
  22. BD (   1) C   9 - S  14        /237. BD*(   1) C  10 - C  11            1.38    1.24    0.052
  23. BD (   1) C  10 - C  11        /125. RY*(   1) C   9                    0.49    1.77    0.037
  23. BD (   1) C  10 - C  11        /126. RY*(   2) C   9                    0.50    1.50    0.035
  23. BD (   1) C  10 - C  11        /152. RY*(   1) C  12                    0.39    1.87    0.034
  23. BD (   1) C  10 - C  11        /153. RY*(   2) C  12                    0.72    1.35    0.040
  23. BD (   1) C  10 - C  11        /235. BD*(   1) C   9 - C  10            1.91    1.24    0.061
  23. BD (   1) C  10 - C  11        /236. BD*(   1) C   9 - S  14            2.10    0.87    0.054
  23. BD (   1) C  10 - C  11        /239. BD*(   1) C  10 - H  20            0.76    1.16    0.038
  23. BD (   1) C  10 - C  11        /240. BD*(   1) C  11 - C  12            1.27    1.26    0.051
  23. BD (   1) C  10 - C  11        /241. BD*(   1) C  11 - H  21            0.64    1.18    0.035
  23. BD (   1) C  10 - C  11        /244. BD*(   1) C  12 - H  22            1.24    1.17    0.048
  24. BD (   2) C  10 - C  11        /  8. BD*(   1) C   3 - S  14            0.71    0.03    0.008
  24. BD (   2) C  10 - C  11        /127. RY*(   3) C   9                    0.35    0.99    0.026
  24. BD (   2) C  10 - C  11        /128. RY*(   4) C   9                    0.33    1.12    0.027
  24. BD (   2) C  10 - C  11        /129. RY*(   5) C   9                    0.29    2.11    0.035
  24. BD (   2) C  10 - C  11        /136. RY*(   3) C  10                    0.36    1.01    0.027
  24. BD (   2) C  10 - C  11        /155. RY*(   4) C  12                    0.70    1.39    0.044
  24. BD (   2) C  10 - C  11        /233. BD*(   2) C   8 - C   9           12.30    0.25    0.072
  24. BD (   2) C  10 - C  11        /243. BD*(   2) C  12 - C  13            8.15    0.29    0.064
  25. BD (   1) C  10 - H  20        /125. RY*(   1) C   9                    0.46    1.59    0.034
  25. BD (   1) C  10 - H  20        /143. RY*(   1) C  11                    0.34    1.69    0.030
  25. BD (   1) C  10 - H  20        /232. BD*(   1) C   8 - C   9            2.50    1.03    0.064
  25. BD (   1) C  10 - H  20        /235. BD*(   1) C   9 - C  10            0.50    1.06    0.029
  25. BD (   1) C  10 - H  20        /237. BD*(   1) C  10 - C  11            0.49    1.08    0.029
  25. BD (   1) C  10 - H  20        /240. BD*(   1) C  11 - C  12            1.75    1.08    0.055
  26. BD (   1) C  11 - C  12        /134. RY*(   1) C  10                    0.26    1.77    0.027
  26. BD (   1) C  11 - C  12        /135. RY*(   2) C  10                    0.89    1.39    0.045
  26. BD (   1) C  11 - C  12        /161. RY*(   1) C  13                    0.28    1.81    0.029
  26. BD (   1) C  11 - C  12        /162. RY*(   2) C  13                    0.81    1.40    0.043
  26. BD (   1) C  11 - C  12        /237. BD*(   1) C  10 - C  11            1.33    1.26    0.052
  26. BD (   1) C  11 - C  12        /239. BD*(   1) C  10 - H  20            1.29    1.16    0.049
  26. BD (   1) C  11 - C  12        /241. BD*(   1) C  11 - H  21            0.67    1.18    0.036
  26. BD (   1) C  11 - C  12        /242. BD*(   1) C  12 - C  13            1.36    1.25    0.052
  26. BD (   1) C  11 - C  12        /244. BD*(   1) C  12 - H  22            0.68    1.17    0.036
  26. BD (   1) C  11 - C  12        /245. BD*(   1) C  13 - H  23            1.31    1.14    0.049
  27. BD (   1) C  11 - H  21        /134. RY*(   1) C  10                    0.29    1.59    0.027
  27. BD (   1) C  11 - H  21        /152. RY*(   1) C  12                    0.33    1.68    0.030
  27. BD (   1) C  11 - H  21        /235. BD*(   1) C   9 - C  10            2.14    1.05    0.060
  27. BD (   1) C  11 - H  21        /237. BD*(   1) C  10 - C  11            0.45    1.07    0.028
  27. BD (   1) C  11 - H  21        /240. BD*(   1) C  11 - C  12            0.44    1.08    0.028
  27. BD (   1) C  11 - H  21        /242. BD*(   1) C  12 - C  13            1.93    1.07    0.057
  28. BD (   1) C  12 - C  13        /117. RY*(   2) C   8                    0.94    1.69    0.050
  28. BD (   1) C  12 - C  13        /143. RY*(   1) C  11                    0.42    1.87    0.036
  28. BD (   1) C  12 - C  13        /144. RY*(   2) C  11                    0.66    1.35    0.038
  28. BD (   1) C  12 - C  13        /231. BD*(   1) N   7 - C   8            2.27    1.09    0.063
  28. BD (   1) C  12 - C  13        /234. BD*(   1) C   8 - C  13            1.72    1.23    0.058
  28. BD (   1) C  12 - C  13        /240. BD*(   1) C  11 - C  12            1.33    1.27    0.052
  28. BD (   1) C  12 - C  13        /241. BD*(   1) C  11 - H  21            1.21    1.18    0.048
  28. BD (   1) C  12 - C  13        /244. BD*(   1) C  12 - H  22            0.62    1.18    0.034
  28. BD (   1) C  12 - C  13        /245. BD*(   1) C  13 - H  23            0.85    1.15    0.039
  29. BD (   2) C  12 - C  13        /120. RY*(   5) C   8                    0.32    1.95    0.034
  29. BD (   2) C  12 - C  13        /121. RY*(   6) C   8                    0.29    1.95    0.032
  29. BD (   2) C  12 - C  13        /146. RY*(   4) C  11                    0.61    1.65    0.044
  29. BD (   2) C  12 - C  13        /233. BD*(   2) C   8 - C   9           11.66    0.25    0.072
  29. BD (   2) C  12 - C  13        /238. BD*(   2) C  10 - C  11            9.70    0.30    0.069
  30. BD (   1) C  12 - H  22        /143. RY*(   1) C  11                    0.33    1.69    0.030
  30. BD (   1) C  12 - H  22        /161. RY*(   1) C  13                    0.30    1.62    0.028
  30. BD (   1) C  12 - H  22        /234. BD*(   1) C   8 - C  13            2.18    1.05    0.060
  30. BD (   1) C  12 - H  22        /237. BD*(   1) C  10 - C  11            1.91    1.07    0.057
  30. BD (   1) C  12 - H  22        /240. BD*(   1) C  11 - C  12            0.43    1.08    0.027
  30. BD (   1) C  12 - H  22        /242. BD*(   1) C  12 - C  13            0.44    1.07    0.028
  31. BD (   1) C  13 - H  23        /116. RY*(   1) C   8                    0.29    1.57    0.027
  31. BD (   1) C  13 - H  23        /152. RY*(   1) C  12                    0.35    1.70    0.031
  31. BD (   1) C  13 - H  23        /231. BD*(   1) N   7 - C   8            0.37    0.92    0.023
  31. BD (   1) C  13 - H  23        /232. BD*(   1) C   8 - C   9            2.49    1.03    0.064
  31. BD (   1) C  13 - H  23        /234. BD*(   1) C   8 - C  13            0.36    1.06    0.025
  31. BD (   1) C  13 - H  23        /240. BD*(   1) C  11 - C  12            1.76    1.09    0.056
  31. BD (   1) C  13 - H  23        /242. BD*(   1) C  12 - C  13            0.58    1.08    0.032
  32. CR (   1) C   1                / 63. RY*(   2) C   2                    0.95   10.83    0.128
  32. CR (   1) C   1                / 99. RY*(   2) C   6                    0.91   11.13    0.127
  32. CR (   1) C   1                /215. BD*(   1) C   1 - C   2            0.31   10.67    0.073
  32. CR (   1) C   1                /218. BD*(   1) C   1 - S  14            0.33   10.30    0.074
  32. CR (   1) C   1                /219. BD*(   1) C   2 - C   3            0.42   10.69    0.085
  32. CR (   1) C   1                /220. BD*(   1) C   2 - H  15            0.31   10.59    0.072
  32. CR (   1) C   1                /227. BD*(   1) C   5 - C   6            0.50   10.66    0.093
  32. CR (   1) C   1                /229. BD*(   1) C   6 - N   7            0.43   10.52    0.086
  33. CR (   1) C   2                / 54. RY*(   2) C   1                    0.41   10.89    0.085
  33. CR (   1) C   2                / 55. RY*(   3) C   1                    0.32   10.86    0.074
  33. CR (   1) C   2                / 56. RY*(   4) C   1                    0.29   10.98    0.071
  33. CR (   1) C   2                / 72. RY*(   2) C   3                    0.71   10.74    0.111
  33. CR (   1) C   2                / 74. RY*(   4) C   3                    0.28   10.82    0.070
  33. CR (   1) C   2                /179. RY*(   1) H  15                    0.39   10.45    0.080
  33. CR (   1) C   2                /217. BD*(   1) C   1 - C   6            0.70   10.59    0.110
  33. CR (   1) C   2                /218. BD*(   1) C   1 - S  14            0.50   10.26    0.091
  33. CR (   1) C   2                /221. BD*(   1) C   3 - C   4            0.44   10.65    0.087
  33. CR (   1) C   2                /223. BD*(   1) C   3 - H  16            0.29   10.56    0.070
  34. CR (   1) C   3                / 62. RY*(   1) C   2                    0.26   11.16    0.067
  34. CR (   1) C   3                / 63. RY*(   2) C   2                    0.43   10.78    0.086
  34. CR (   1) C   3                / 65. RY*(   4) C   2                    0.28   10.73    0.069
  34. CR (   1) C   3                / 81. RY*(   2) C   4                    0.70   10.74    0.109
  34. CR (   1) C   3                / 82. RY*(   3) C   4                    0.25   10.76    0.066
  34. CR (   1) C   3                /183. RY*(   1) H  16                    0.39   10.45    0.081
  34. CR (   1) C   3                /215. BD*(   1) C   1 - C   2            0.57   10.62    0.099
  34. CR (   1) C   3                /220. BD*(   1) C   2 - H  15            0.34   10.55    0.075
  34. CR (   1) C   3                /224. BD*(   1) C   4 - C   5            0.47   10.64    0.089
  34. CR (   1) C   3                /226. BD*(   1) C   4 - H  17            0.32   10.56    0.073
  35. CR (   1) C   4                / 72. RY*(   2) C   3                    0.75   10.74    0.113
  35. CR (   1) C   4                / 90. RY*(   2) C   5                    0.37   10.79    0.079
  35. CR (   1) C   4                / 92. RY*(   4) C   5                    0.26   10.73    0.067
  35. CR (   1) C   4                /187. RY*(   1) H  17                    0.39   10.45    0.081
  35. CR (   1) C   4                /219. BD*(   1) C   2 - C   3            0.45   10.64    0.088
  35. CR (   1) C   4                /223. BD*(   1) C   3 - H  16            0.32   10.56    0.073
  35. CR (   1) C   4                /227. BD*(   1) C   5 - C   6            0.55   10.62    0.097
  35. CR (   1) C   4                /228. BD*(   1) C   5 - H  18            0.35   10.53    0.077
  36. CR (   1) C   5                / 81. RY*(   2) C   4                    0.79   10.75    0.116
  36. CR (   1) C   5                / 98. RY*(   1) C   6                    0.49   11.13    0.093
  36. CR (   1) C   5                /191. RY*(   1) H  18                    0.38   10.47    0.080
  36. CR (   1) C   5                /217. BD*(   1) C   1 - C   6            0.70   10.60    0.110
  36. CR (   1) C   5                /221. BD*(   1) C   3 - C   4            0.46   10.65    0.089
  36. CR (   1) C   5                /226. BD*(   1) C   4 - H  17            0.28   10.57    0.069
  36. CR (   1) C   5                /229. BD*(   1) C   6 - N   7            0.46   10.48    0.088
  37. CR (   1) C   6                / 54. RY*(   2) C   1                    1.03   10.95    0.134
  37. CR (   1) C   6                / 90. RY*(   2) C   5                    0.82   10.85    0.119
  37. CR (   1) C   6                /215. BD*(   1) C   1 - C   2            0.51   10.69    0.093
  37. CR (   1) C   6                /217. BD*(   1) C   1 - C   6            0.37   10.65    0.079
  37. CR (   1) C   6                /218. BD*(   1) C   1 - S  14            0.40   10.32    0.081
  37. CR (   1) C   6                /224. BD*(   1) C   4 - C   5            0.40   10.70    0.083
  37. CR (   1) C   6                /227. BD*(   1) C   5 - C   6            0.28   10.68    0.070
  37. CR (   1) C   6                /228. BD*(   1) C   5 - H  18            0.28   10.59    0.069
  37. CR (   1) C   6                /231. BD*(   1) N   7 - C   8            0.74   10.54    0.112
  38. CR (   1) N   7                / 98. RY*(   1) C   6                    0.57   15.31    0.118
  38. CR (   1) N   7                /116. RY*(   1) C   8                    0.58   15.31    0.119
  38. CR (   1) N   7                /119. RY*(   4) C   8                    0.39   14.99    0.097
  38. CR (   1) N   7                /217. BD*(   1) C   1 - C   6            0.32   14.77    0.088
  38. CR (   1) N   7                /227. BD*(   1) C   5 - C   6            0.32   14.80    0.088
  38. CR (   1) N   7                /232. BD*(   1) C   8 - C   9            0.33   14.77    0.088
  38. CR (   1) N   7                /234. BD*(   1) C   8 - C  13            0.31   14.80    0.086
  39. CR (   1) C   8                /126. RY*(   2) C   9                    1.05   10.95    0.135
  39. CR (   1) C   8                /162. RY*(   2) C  13                    0.82   10.85    0.119
  39. CR (   1) C   8                /229. BD*(   1) C   6 - N   7            0.75   10.53    0.113
  39. CR (   1) C   8                /232. BD*(   1) C   8 - C   9            0.37   10.65    0.079
  39. CR (   1) C   8                /234. BD*(   1) C   8 - C  13            0.28   10.68    0.069
  39. CR (   1) C   8                /235. BD*(   1) C   9 - C  10            0.51   10.69    0.094
  39. CR (   1) C   8                /236. BD*(   1) C   9 - S  14            0.39   10.32    0.081
  39. CR (   1) C   8                /242. BD*(   1) C  12 - C  13            0.40   10.70    0.083
  39. CR (   1) C   8                /245. BD*(   1) C  13 - H  23            0.28   10.59    0.069
  40. CR (   1) C   9                /117. RY*(   2) C   8                    0.91   11.12    0.127
  40. CR (   1) C   9                /135. RY*(   2) C  10                    0.95   10.83    0.128
  40. CR (   1) C   9                /231. BD*(   1) N   7 - C   8            0.43   10.52    0.086
  40. CR (   1) C   9                /234. BD*(   1) C   8 - C  13            0.51   10.66    0.094
  40. CR (   1) C   9                /235. BD*(   1) C   9 - C  10            0.30   10.67    0.072
  40. CR (   1) C   9                /236. BD*(   1) C   9 - S  14            0.33   10.30    0.074
  40. CR (   1) C   9                /237. BD*(   1) C  10 - C  11            0.42   10.69    0.085
  40. CR (   1) C   9                /239. BD*(   1) C  10 - H  20            0.31   10.59    0.072
  41. CR (   1) C  10                /126. RY*(   2) C   9                    0.40   10.88    0.084
  41. CR (   1) C  10                /127. RY*(   3) C   9                    0.42   10.81    0.085
  41. CR (   1) C  10                /144. RY*(   2) C  11                    0.71   10.74    0.111
  41. CR (   1) C  10                /145. RY*(   3) C  11                    0.26   10.91    0.067
  41. CR (   1) C  10                /199. RY*(   1) H  20                    0.39   10.45    0.080
  41. CR (   1) C  10                /232. BD*(   1) C   8 - C   9            0.70   10.59    0.110
  41. CR (   1) C  10                /236. BD*(   1) C   9 - S  14            0.50   10.26    0.091
  41. CR (   1) C  10                /240. BD*(   1) C  11 - C  12            0.44   10.65    0.087
  41. CR (   1) C  10                /241. BD*(   1) C  11 - H  21            0.29   10.56    0.070
  42. CR (   1) C  11                /134. RY*(   1) C  10                    0.26   11.16    0.068
  42. CR (   1) C  11                /135. RY*(   2) C  10                    0.43   10.78    0.085
  42. CR (   1) C  11                /137. RY*(   4) C  10                    0.25   10.74    0.066
  42. CR (   1) C  11                /153. RY*(   2) C  12                    0.70   10.74    0.109
  42. CR (   1) C  11                /154. RY*(   3) C  12                    0.25   10.76    0.066
  42. CR (   1) C  11                /203. RY*(   1) H  21                    0.39   10.45    0.081
  42. CR (   1) C  11                /235. BD*(   1) C   9 - C  10            0.57   10.62    0.099
  42. CR (   1) C  11                /239. BD*(   1) C  10 - H  20            0.34   10.55    0.075
  42. CR (   1) C  11                /242. BD*(   1) C  12 - C  13            0.47   10.64    0.089
  42. CR (   1) C  11                /244. BD*(   1) C  12 - H  22            0.32   10.56    0.073
  43. CR (   1) C  12                /144. RY*(   2) C  11                    0.75   10.74    0.114
  43. CR (   1) C  12                /162. RY*(   2) C  13                    0.37   10.79    0.079
  43. CR (   1) C  12                /164. RY*(   4) C  13                    0.26   10.73    0.067
  43. CR (   1) C  12                /207. RY*(   1) H  22                    0.39   10.45    0.081
  43. CR (   1) C  12                /234. BD*(   1) C   8 - C  13            0.55   10.62    0.097
  43. CR (   1) C  12                /237. BD*(   1) C  10 - C  11            0.45   10.64    0.088
  43. CR (   1) C  12                /241. BD*(   1) C  11 - H  21            0.32   10.56    0.073
  43. CR (   1) C  12                /245. BD*(   1) C  13 - H  23            0.35   10.53    0.077
  44. CR (   1) C  13                /116. RY*(   1) C   8                    0.48   11.13    0.092
  44. CR (   1) C  13                /153. RY*(   2) C  12                    0.79   10.75    0.116
  44. CR (   1) C  13                /211. RY*(   1) H  23                    0.38   10.47    0.080
  44. CR (   1) C  13                /231. BD*(   1) N   7 - C   8            0.46   10.48    0.088
  44. CR (   1) C  13                /232. BD*(   1) C   8 - C   9            0.71   10.60    0.110
  44. CR (   1) C  13                /240. BD*(   1) C  11 - C  12            0.46   10.65    0.089
  44. CR (   1) C  13                /244. BD*(   1) C  12 - H  22            0.28   10.57    0.069
  46. CR (   2) S  14                / 53. RY*(   1) C   1                    0.50    9.77    0.088
  46. CR (   2) S  14                /125. RY*(   1) C   9                    0.50    9.77    0.088
  46. CR (   2) S  14                /215. BD*(   1) C   1 - C   2            0.40    9.24    0.077
  46. CR (   2) S  14                /217. BD*(   1) C   1 - C   6            0.48    9.20    0.085
  46. CR (   2) S  14                /232. BD*(   1) C   8 - C   9            0.48    9.20    0.085
  46. CR (   2) S  14                /235. BD*(   1) C   9 - C  10            0.40    9.24    0.077
  48. CR (   4) S  14                /  8. BD*(   1) C   3 - S  14            0.62    5.73    0.141
  48. CR (   4) S  14                /222. BD (   1) C   3 - S  14            0.28    5.83    0.064
  50. LP (   1) N   7                /104. RY*(   7) C   6                    0.35    2.55    0.044
  50. LP (   1) N   7                /107. RY*(   1) N   7                    0.40    1.84    0.040
  50. LP (   1) N   7                /114. RY*(   8) N   7                    0.38    2.83    0.049
  50. LP (   1) N   7                /115. RY*(   9) N   7                    1.43    2.97    0.097
  50. LP (   1) N   7                /122. RY*(   7) C   8                    0.35    2.56    0.044
  50. LP (   1) N   7                /217. BD*(   1) C   1 - C   6            2.27    0.86    0.065
  50. LP (   1) N   7                /227. BD*(   1) C   5 - C   6            0.99    0.88    0.044
  50. LP (   1) N   7                /229. BD*(   1) C   6 - N   7            0.89    0.74    0.038
  50. LP (   1) N   7                /231. BD*(   1) N   7 - C   8            0.89    0.74    0.038
  50. LP (   1) N   7                /232. BD*(   1) C   8 - C   9            2.25    0.86    0.065
  50. LP (   1) N   7                /234. BD*(   1) C   8 - C  13            0.95    0.88    0.043
  51. LP (   1) S  14                /  8. BD*(   1) C   3 - S  14            0.39    0.42    0.030
  51. LP (   1) S  14                / 53. RY*(   1) C   1                    0.56    1.72    0.039
  51. LP (   1) S  14                /125. RY*(   1) C   9                    0.55    1.72    0.039
  51. LP (   1) S  14                /217. BD*(   1) C   1 - C   6            1.76    1.15    0.057
  51. LP (   1) S  14                /232. BD*(   1) C   8 - C   9            1.77    1.15    0.057
 216. BD*(   2) C   1 - C   2        / 55. RY*(   3) C   1                    0.58    0.77    0.060
 216. BD*(   2) C   1 - C   2        / 56. RY*(   4) C   1                    0.50    0.90    0.061
 216. BD*(   2) C   1 - C   2        / 64. RY*(   3) C   2                    1.60    0.78    0.101
 216. BD*(   2) C   1 - C   2        /225. BD*(   2) C   4 - C   5            1.83    0.02    0.015
 222. BD (   1) C   3 - S  14        / 66. RY*(   5) C   2                    0.60    1.84    0.070
 222. BD (   1) C   3 - S  14        / 73. RY*(   3) C   3                    0.56    0.96    0.049
 222. BD (   1) C   3 - S  14        / 83. RY*(   4) C   4                    0.76    1.26    0.065
 222. BD (   1) C   3 - S  14        /216. BD*(   2) C   1 - C   2           12.87    0.13    0.070
 222. BD (   1) C   3 - S  14        /225. BD*(   2) C   4 - C   5           17.31    0.15    0.096
 222. BD (   1) C   3 - S  14        /233. BD*(   2) C   8 - C   9            2.13    0.11    0.025
 225. BD*(   2) C   4 - C   5        / 84. RY*(   5) C   4                    0.45    1.38    0.097
 225. BD*(   2) C   4 - C   5        / 93. RY*(   5) C   5                    0.40    1.61    0.098
 230. BD*(   2) C   6 - N   7        / 91. RY*(   3) C   5                    0.55    0.92    0.055
 230. BD*(   2) C   6 - N   7        /100. RY*(   3) C   6                    1.07    1.21    0.088
 230. BD*(   2) C   6 - N   7        /109. RY*(   3) N   7                    0.67    1.02    0.065
 230. BD*(   2) C   6 - N   7        /216. BD*(   2) C   1 - C   2           32.14    0.07    0.086
 230. BD*(   2) C   6 - N   7        /217. BD*(   1) C   1 - C   6            0.28    0.57    0.030
 230. BD*(   2) C   6 - N   7        /225. BD*(   2) C   4 - C   5           17.47    0.09    0.083
 230. BD*(   2) C   6 - N   7        /229. BD*(   1) C   6 - N   7            0.39    0.45    0.032
 230. BD*(   2) C   6 - N   7        /233. BD*(   2) C   8 - C   9           22.93    0.05    0.060
 233. BD*(   2) C   8 - C   9        /118. RY*(   3) C   8                    1.19    0.90    0.083
 233. BD*(   2) C   8 - C   9        /127. RY*(   3) C   9                    0.38    0.74    0.043
 233. BD*(   2) C   8 - C   9        /128. RY*(   4) C   9                    0.71    0.87    0.063
 233. BD*(   2) C   8 - C   9        /136. RY*(   3) C  10                    0.44    0.77    0.046
 233. BD*(   2) C   8 - C   9        /163. RY*(   3) C  13                    0.39    0.87    0.047
 233. BD*(   2) C   8 - C   9        /216. BD*(   2) C   1 - C   2            0.28    0.02    0.004
 233. BD*(   2) C   8 - C   9        /238. BD*(   2) C  10 - C  11           30.57    0.04    0.076
 233. BD*(   2) C   8 - C   9        /243. BD*(   2) C  12 - C  13           37.93    0.04    0.082
 238. BD*(   2) C  10 - C  11        /138. RY*(   5) C  10                    0.36    1.70    0.093
 238. BD*(   2) C  10 - C  11        /147. RY*(   5) C  11                    0.79    1.03    0.107
 243. BD*(   2) C  12 - C  13        /156. RY*(   5) C  12                    0.45    1.38    0.097
 243. BD*(   2) C  12 - C  13        /165. RY*(   5) C  13                    0.40    1.61    0.098

 from unit  1 to unit  2
   3. BD (   1) C   1 - C   6        / 52. LP*(   1) H  19                    0.23    0.82    0.020
  13. BD (   1) C   5 - C   6        /195. RY*(   1) H  19                    0.03    1.17    0.008
  14. BD (   1) C   5 - H  18        / 52. LP*(   1) H  19                    0.18    0.61    0.015
  14. BD (   1) C   5 - H  18        /195. RY*(   1) H  19                    0.03    0.98    0.007
  15. BD (   1) C   6 - N   7        / 52. LP*(   1) H  19                    8.86    0.93    0.135
  15. BD (   1) C   6 - N   7        /195. RY*(   1) H  19                    0.37    1.31    0.028
  15. BD (   1) C   6 - N   7        /197. RY*(   3) H  19                    0.08    2.72    0.019
  15. BD (   1) C   6 - N   7        /198. RY*(   4) H  19                    0.06    3.16    0.017
  16. BD (   2) C   6 - N   7        / 52. LP*(   1) H  19                    2.16    0.43    0.042
  16. BD (   2) C   6 - N   7        /195. RY*(   1) H  19                    0.18    0.81    0.016
  16. BD (   2) C   6 - N   7        /196. RY*(   2) H  19                    0.19    2.01    0.026
  16. BD (   2) C   6 - N   7        /198. RY*(   4) H  19                    0.04    2.67    0.014
  17. BD (   1) N   7 - C   8        / 52. LP*(   1) H  19                    9.01    0.93    0.136
  17. BD (   1) N   7 - C   8        /195. RY*(   1) H  19                    0.39    1.31    0.028
  17. BD (   1) N   7 - C   8        /197. RY*(   3) H  19                    0.08    2.72    0.019
  17. BD (   1) N   7 - C   8        /198. RY*(   4) H  19                    0.06    3.16    0.018
  18. BD (   1) C   8 - C   9        / 52. LP*(   1) H  19                    0.23    0.82    0.020
  20. BD (   1) C   8 - C  13        /195. RY*(   1) H  19                    0.03    1.18    0.008
  31. BD (   1) C  13 - H  23        / 52. LP*(   1) H  19                    0.18    0.61    0.015
  31. BD (   1) C  13 - H  23        /195. RY*(   1) H  19                    0.03    0.98    0.007
  37. CR (   1) C   6                / 52. LP*(   1) H  19                    0.04   10.23    0.030
  38. CR (   1) N   7                / 52. LP*(   1) H  19                    3.90   14.34    0.354
  38. CR (   1) N   7                /195. RY*(   1) H  19                    0.25   14.72    0.077
  38. CR (   1) N   7                /198. RY*(   4) H  19                    0.10   16.58    0.051
  39. CR (   1) C   8                / 52. LP*(   1) H  19                    0.04   10.23    0.030
  50. LP (   1) N   7                / 52. LP*(   1) H  19                  318.50    0.43    0.469
  50. LP (   1) N   7                /195. RY*(   1) H  19                   15.33    0.81    0.166
[truncated: 31,021 more chars]
