# Supplementary material for: Machine-Learning-Guided Discovery of Electrochemical Reactions
Source: J Am Chem Soc. 2022 Dec 2;144(49):22599–610. doi: 10.1021/jacs.2c08997 (PMC9756344; doi:10.1021/jacs.2c08997)
Supplement: Supplementary file 4 — ja2c08997_si_004.zip [file ja2c08997_si_004.zip › Reactivity Prediction/Ologs_notimes/93.log]

 Entering Gaussian System, Link 0=g16
 Input=93.com
 Output=93.log
 Initial command:
  
 Copyright (c) 1988-2019, Gaussian, Inc.  All Rights Reserved.
  
 This is part of the Gaussian(R) 16 program.  It is based on
 the Gaussian(R) 09 system (copyright 2009, Gaussian, Inc.),
 the Gaussian(R) 03 system (copyright 2003, Gaussian, Inc.),
 the Gaussian(R) 98 system (copyright 1998, Gaussian, Inc.),
 the Gaussian(R) 94 system (copyright 1995, Gaussian, Inc.),
 the Gaussian 92(TM) system (copyright 1992, Gaussian, Inc.),
 the Gaussian 90(TM) system (copyright 1990, Gaussian, Inc.),
 the Gaussian 88(TM) system (copyright 1988, Gaussian, Inc.),
 the Gaussian 86(TM) system (copyright 1986, Carnegie Mellon
 University), and the Gaussian 82(TM) system (copyright 1983,
 Carnegie Mellon University). Gaussian is a federally registered
 trademark of Gaussian, Inc.
  
 This software contains proprietary and confidential information,
 including trade secrets, belonging to Gaussian, Inc.
  
 This software is provided under written license and may be
 used, copied, transmitted, or stored only in accord with that
 written license.
  
 The following legend is applicable only to US Government
 contracts under FAR:
  
                    RESTRICTED RIGHTS LEGEND
  
 Use, reproduction and disclosure by the US Government is
 subject to restrictions as set forth in subparagraphs (a)
 and (c) of the Commercial Computer Software - Restricted
 Rights clause in FAR 52.227-19.
  
 Gaussian, Inc.
 340 Quinnipiac St., Bldg. 40, Wallingford CT 06492
  
  
 ---------------------------------------------------------------
 Warning -- This program may not be used in any manner that
 competes with the business of Gaussian, Inc. or will provide
 assistance to any competitor of Gaussian, Inc.  The licensee
 of this program is prohibited from giving any competitor of
 Gaussian, Inc. access to this program.  By using this program,
 the user acknowledges that Gaussian, Inc. is engaged in the
 business of creating and licensing software in the field of
 computational chemistry and represents and warrants to the
 licensee that it is not a competitor of Gaussian, Inc. and that
 it will not use this program in any manner prohibited above.
 ---------------------------------------------------------------
  

 Cite this work as:
 Gaussian 16, Revision C.01,
 M. J. Frisch, G. W. Trucks, H. B. Schlegel, G. E. Scuseria, 
 M. A. Robb, J. R. Cheeseman, G. Scalmani, V. Barone, 
 G. A. Petersson, H. Nakatsuji, X. Li, M. Caricato, A. V. Marenich, 
 J. Bloino, B. G. Janesko, R. Gomperts, B. Mennucci, H. P. Hratchian, 
 J. V. Ortiz, A. F. Izmaylov, J. L. Sonnenberg, D. Williams-Young, 
 F. Ding, F. Lipparini, F. Egidi, J. Goings, B. Peng, A. Petrone, 
 T. Henderson, D. Ranasinghe, V. G. Zakrzewski, J. Gao, N. Rega, 
 G. Zheng, W. Liang, M. Hada, M. Ehara, K. Toyota, R. Fukuda, 
 J. Hasegawa, M. Ishida, T. Nakajima, Y. Honda, O. Kitao, H. Nakai, 
 T. Vreven, K. Throssell, J. A. Montgomery, Jr., J. E. Peralta, 
 F. Ogliaro, M. J. Bearpark, J. J. Heyd, E. N. Brothers, K. N. Kudin, 
 V. N. Staroverov, T. A. Keith, R. Kobayashi, J. Normand, 
 K. Raghavachari, A. P. Rendell, J. C. Burant, S. S. Iyengar, 
 J. Tomasi, M. Cossi, J. M. Millam, M. Klene, C. Adamo, R. Cammi, 
 J. W. Ochterski, R. L. Martin, K. Morokuma, O. Farkas, 
 J. B. Foresman, and D. J. Fox, Gaussian, Inc., Wallingford CT, 2019.
 
 ******************************************
 Gaussian 16:  ES64L-G16RevC.01  3-Jul-2019
                13-Mar-2021 
 ******************************************
 %nprocshared=16
 Will use up to   16 processors via shared memory.
 %mem=7GB
 -----------------------------------------
 # b3lyp/def2svp geom=NewRedundant pop=NBO
 -----------------------------------------
 1/29=4000,38=1,172=1/1;
 2/12=2,17=6,18=5,40=1/2;
 3/5=43,7=101,11=2,25=1,30=1,74=-5/1,2,3;
 4//1;
 5/5=2,38=5/2;
 6/7=2,8=2,9=2,10=2,28=1,40=1/1,7;
 99/5=1,9=1/99;
 --
 93
 --
 Symbolic Z-matrix:
 Charge =  1 Multiplicity = 2
 O                    -2.71569   1.56567  -0.50504 
 C                    -1.51671   1.54526  -0.37858 
 O                    -0.77567   2.67863  -0.32034 
 C                    -1.5004    3.89903  -0.43954 
 C                    -0.65118   0.3318   -0.27534 
 C                    -1.20702  -0.96375  -0.10597 
 O                    -2.53911  -1.07442  -0.00632 
 C                    -3.13264  -2.34286   0.16594 
 C                    -0.33984  -2.07135  -0.03915 
 C                     1.03826  -1.90448  -0.13221 
 C                     1.60962  -0.63413  -0.2976 
 C                     3.10517  -0.44917  -0.33213 
 C                     3.77406  -0.31662   1.04448 
 O                     2.9911    0.15951   2.03184 
 O                     4.9284   -0.58031   1.23606 
 C                     0.74369   0.46257  -0.36454 
 H                    -2.03244   3.94741  -1.40191 
 H                    -2.24181   3.99439   0.36815 
 H                    -0.75801   4.70376  -0.37285 
 H                    -2.91445  -3.01416  -0.68302 
 H                    -2.80029  -2.82619   1.10149 
 H                    -4.21478  -2.16867   0.21619 
 H                    -0.7437   -3.07429   0.08861 
 H                     1.68516  -2.78401  -0.07439 
 H                     3.36625   0.46797  -0.88661 
 H                     3.61297  -1.27876  -0.84319 
 H                     2.08059   0.26132   1.70795 
 H                     1.14845   1.46586  -0.50195 
 
                          Input orientation:                          
 ---------------------------------------------------------------------
 Center     Atomic      Atomic             Coordinates (Angstroms)
 Number     Number       Type             X           Y           Z
 ---------------------------------------------------------------------
      1          8           0       -2.715694    1.565668   -0.505042
      2          6           0       -1.516714    1.545263   -0.378581
      3          8           0       -0.775671    2.678629   -0.320345
      4          6           0       -1.500398    3.899032   -0.439544
      5          6           0       -0.651177    0.331801   -0.275345
      6          6           0       -1.207019   -0.963747   -0.105974
      7          8           0       -2.539106   -1.074419   -0.006323
      8          6           0       -3.132642   -2.342862    0.165936
      9          6           0       -0.339844   -2.071353   -0.039152
     10          6           0        1.038262   -1.904483   -0.132207
     11          6           0        1.609615   -0.634134   -0.297596
     12          6           0        3.105172   -0.449167   -0.332132
     13          6           0        3.774063   -0.316623    1.044483
     14          8           0        2.991105    0.159513    2.031836
     15          8           0        4.928403   -0.580311    1.236061
     16          6           0        0.743689    0.462571   -0.364544
     17          1           0       -2.032441    3.947410   -1.401912
     18          1           0       -2.241805    3.994391    0.368150
     19          1           0       -0.758015    4.703762   -0.372846
     20          1           0       -2.914450   -3.014161   -0.683022
     21          1           0       -2.800289   -2.826190    1.101492
     22          1           0       -4.214780   -2.168666    0.216185
     23          1           0       -0.743700   -3.074294    0.088606
     24          1           0        1.685161   -2.784011   -0.074386
     25          1           0        3.366255    0.467966   -0.886609
     26          1           0        3.612970   -1.278764   -0.843187
     27          1           0        2.080595    0.261320    1.707948
     28          1           0        1.148455    1.465857   -0.501950
 ---------------------------------------------------------------------
                    Distance matrix (angstroms):
                    1          2          3          4          5
     1  O    0.000000
     2  C    1.205803   0.000000
     3  O    2.244211   1.355380   0.000000
     4  C    2.631696   2.354615   1.424367   0.000000
     5  C    2.416075   1.494089   2.350558   3.670596   0.000000
     6  C    2.972087   2.542706   3.674087   4.883028   1.419891
     7  O    2.692576   2.836651   4.158567   5.099197   2.369410
     8  C    3.987564   4.245613   5.568406   6.480129   3.675081
     9  C    4.369170   3.818396   4.778216   6.095302   2.434721
    10  C    5.125734   4.299925   4.932613   6.341927   2.806361
    11  C    4.857002   3.811859   4.082218   5.499266   2.458599
    12  C    6.162138   5.034058   4.984395   6.334797   3.837094
    13  C    6.932604   5.786541   5.615548   6.913322   4.663170
    14  O    6.401607   5.296305   5.105615   6.345496   4.314972
    15  O    8.128277   6.976007   6.751263   8.012593   5.852180
    16  C    3.633717   2.506361   2.687252   4.104975   1.403820
    17  H    2.635129   2.661483   2.087837   1.100710   4.031088
    18  H    2.624067   2.661126   2.086817   1.100522   4.044595
    19  H    3.701029   3.248350   2.025891   1.096892   4.374353
    20  H    4.587594   4.778566   6.092107   7.060529   4.060058
    21  H    4.677235   4.790384   6.035207   7.020906   4.060452
    22  H    4.088115   4.628885   5.967546   6.679433   4.381005
    23  H    5.076459   4.707029   5.767529   7.034118   3.426734
    24  H    6.202637   5.393251   5.996384   7.412435   3.899634
    25  H    6.191983   5.026137   4.728979   5.971298   4.065950
    26  H    6.946735   5.874065   5.932495   7.288280   4.593399
    27  H    5.440867   4.352327   4.256244   5.537886   3.376536
    28  H    3.865439   2.669204   2.281678   3.597312   2.139184
                    6          7          8          9         10
     6  C    0.000000
     7  O    1.340386   0.000000
     8  C    2.384097   1.410995   0.000000
     9  C    1.408279   2.414893   2.813449   0.000000
    10  C    2.434535   3.674563   4.204462   1.391288   0.000000
    11  C    2.842321   4.182174   5.061977   2.435731   1.402707
    12  C    4.348670   5.688142   6.537925   3.819091   2.535751
    13  C    5.153009   6.444730   7.251211   4.601910   3.374982
    14  O    4.843159   6.021620   6.873408   4.512314   3.571660
    15  O    6.292176   7.586260   8.320588   5.621726   4.331141
    16  C    2.430330   3.642445   4.814333   2.775013   2.396602
    17  H    5.145896   5.236711   6.575417   6.399024   6.729489
    18  H    5.087112   5.091311   6.402753   6.369976   6.768007
    19  H    5.691527   6.057557   7.455471   6.796205   6.852257
    20  H    2.729927   2.088398   1.104074   2.816390   4.142308
    21  H    2.732248   2.089060   1.104233   2.815073   4.135944
    22  H    3.256109   2.013647   1.097221   3.884559   5.271207
    23  H    2.169548   2.689237   2.499604   1.088721   2.143036
    24  H    3.417464   4.557605   4.843923   2.147037   1.093339
    25  H    4.855309   6.166615   7.158510   4.571815   3.408400
    26  H    4.886206   6.212096   6.903181   4.110889   2.743381
    27  H    3.949621   5.105346   6.028051   3.788436   3.027099
    28  H    3.407055   4.505191   5.768899   3.865368   3.392351
                   11         12         13         14         15
    11  C    0.000000
    12  C    1.507347   0.000000
    13  C    2.566481   1.536246   0.000000
    14  O    2.822170   2.443737   1.347069   0.000000
    15  O    3.656412   2.408443   1.199472   2.221198   0.000000
    16  C    1.398954   2.531584   3.431569   3.299297   4.600149
    17  H    5.956059   6.846122   7.608043   7.167622   8.712778
    18  H    6.058044   6.987544   7.431887   6.697573   8.549447
    19  H    5.839903   6.440384   6.910342   6.363065   7.927506
    20  H    5.126427   6.552722   7.416009   7.233135   8.433080
    21  H    5.119552   6.525334   7.037278   6.581809   8.049519
    22  H    6.045026   7.539166   8.242437   7.787284   9.335996
    23  H    3.411983   4.677833   5.378534   5.308711   6.301535
    24  H    2.162753   2.744879   3.421021   3.847856   4.134269
    25  H    2.155770   1.103060   2.123912   2.958581   2.836356
    26  H    2.174085   1.098757   2.124844   3.274311   2.557630
    27  H    2.246300   2.390915   1.908413   0.971749   3.006831
    28  H    2.159721   2.743155   3.530228   3.394402   4.636323
                   16         17         18         19         20
    16  C    0.000000
    17  H    4.574618   0.000000
    18  H    4.682283   1.783021   0.000000
    19  H    4.499209   1.804219   1.803862   0.000000
    20  H    5.056785   7.053950   7.118793   8.019524   0.000000
    21  H    5.052227   7.262113   6.882588   7.940071   1.798015
    22  H    5.643322   6.692327   6.472943   7.715339   1.792845
    23  H    3.863559   7.292930   7.231098   7.791746   2.304601
    24  H    3.392765   7.803520   7.846249   7.881937   4.645409
    25  H    2.674029   6.443445   6.742435   5.934267   7.184282
    26  H    3.390297   7.713347   7.971944   7.424105   6.756069
    27  H    2.474478   6.338419   5.866346   5.667689   6.433971
    28  H    1.090549   4.133537   4.317918   3.759697   6.050665
                   21         22         23         24         25
    21  H    0.000000
    22  H    1.793569   0.000000
    23  H    2.305874   3.589546   0.000000
    24  H    4.637211   5.939056   2.451570   0.000000
    25  H    7.268443   8.101857   5.512747   3.749818   0.000000
    26  H    6.877950   7.949080   4.803409   2.563839   1.764601
    27  H    5.807197   6.911001   4.661033   3.550651   2.902990
    28  H    6.048576   6.518418   4.953986   4.304909   2.462192
                   26         27         28
    26  H    0.000000
    27  H    3.350868   0.000000
    28  H    3.704487   2.683923   0.000000
 Stoichiometry    C11H12O5(1+,2)
 Framework group  C1[X(C11H12O5)]
 Deg. of freedom    78
 Full point group                 C1      NOp   1
 Largest Abelian subgroup         C1      NOp   1
 Largest concise Abelian subgroup C1      NOp   1
                         Standard orientation:                         
 ---------------------------------------------------------------------
 Center     Atomic      Atomic             Coordinates (Angstroms)
 Number     Number       Type             X           Y           Z
 ---------------------------------------------------------------------
      1          8           0       -3.217735    0.859434    0.020703
      2          6           0       -2.038082    1.095291   -0.061460
      3          8           0       -1.549919    2.359606   -0.045308
      4          6           0       -2.520936    3.396995    0.053543
      5          6           0       -0.936098    0.095856   -0.199528
      6          6           0       -1.171026   -1.294881   -0.035966
      7          8           0       -2.410070   -1.695912    0.281177
      8          6           0       -2.686308   -3.068506    0.456063
      9          6           0       -0.096054   -2.189354   -0.202095
     10          6           0        1.176787   -1.723755   -0.516378
     11          6           0        1.432570   -0.354376   -0.680581
     12          6           0        2.825251    0.152215   -0.956077
     13          6           0        3.692643    0.375640    0.292027
     14          8           0        3.022334    0.633283    1.431721
     15          8           0        4.891689    0.362079    0.263098
     16          6           0        0.361031    0.529741   -0.515612
     17          1           0       -3.218441    3.364374   -0.797330
     18          1           0       -3.105356    3.298927    0.980897
     19          1           0       -1.961889    4.340730    0.052971
     20          1           0       -2.493022   -3.644345   -0.465907
     21          1           0       -2.095562   -3.502524    1.281882
     22          1           0       -3.753167   -3.135541    0.703472
     23          1           0       -0.253121   -3.260115   -0.083293
     24          1           0        1.991190   -2.443275   -0.636497
     25          1           0        2.784761    1.124123   -1.476172
     26          1           0        3.391496   -0.527675   -1.607524
     27          1           0        2.066919    0.546830    1.276788
     28          1           0        0.517135    1.601394   -0.644021
 ---------------------------------------------------------------------
 Rotational constants (GHZ):           0.7083225           0.3328096           0.2424582
 Standard basis: def2SVP (5D, 7F)
 There are   300 symmetry adapted cartesian basis functions of A   symmetry.
 There are   284 symmetry adapted basis functions of A   symmetry.
   284 basis functions,   484 primitive gaussians,   300 cartesian basis functions
    59 alpha electrons       58 beta electrons
       nuclear repulsion energy      1085.2651871397 Hartrees.
 NAtoms=   28 NActive=   28 NUniq=   28 SFac= 1.00D+00 NAtFMM=   60 NAOKFM=F Big=F
 Integral buffers will be    131072 words long.
 Raffenetti 2 integral format.
 Two-electron integral symmetry is turned on.
 One-electron integrals computed using PRISM.
   1 Symmetry operations used in ECPInt.
 ECPInt:  NShTT=    8778 NPrTT=   32122 LenC2=    8096 LenP2D=   21003.
 LDataN:  DoStor=T MaxTD1= 4 Len=   56
 NBasis=   284 RedAO= T EigKep=  2.26D-04  NBF=   284
 NBsUse=   284 1.00D-06 EigRej= -1.00D+00 NBFU=   284
 ExpMin= 1.22D-01 ExpMax= 2.27D+03 ExpMxC= 3.41D+02 IAcc=3 IRadAn=         5 AccDes= 0.00D+00
 Harris functional with IExCor=  402 and IRadAn=       5 diagonalized for initial guess.
 HarFok:  IExCor=  402 AccDes= 0.00D+00 IRadAn=         5 IDoV= 1 UseB2=F ITyADJ=14
 ICtDFT=  3500011 ScaDFX=  1.000000  1.000000  1.000000  1.000000
 FoFCou: FMM=F IPFlag=           0 FMFlag=      100000 FMFlg1=           0
         NFxFlg=           0 DoJE=T BraDBF=F KetDBF=T FulRan=T
         wScrn=  0.000000 ICntrl=       500 IOpCl=  0 I1Cent=   200000004 NGrid=           0
         NMat0=    1 NMatS0=      1 NMatT0=    0 NMatD0=    1 NMtDS0=    0 NMtDT0=    0
 Petite list used in FoFCou.
 Initial guess <Sx>= 0.0000 <Sy>= 0.0000 <Sz>= 0.5000 <S**2>= 0.7500 S= 0.5000
 Requested convergence on RMS density matrix=1.00D-08 within 128 cycles.
 Requested convergence on MAX density matrix=1.00D-06.
 Requested convergence on             energy=1.00D-06.
 No special actions if energy rises.
 Integral accuracy reduced to 1.0D-05 until final iterations.
 Initial convergence to 1.0D-05 achieved.  Increase integral accuracy.
 SCF Done:  E(UB3LYP) =  -801.631428545     A.U. after   25 cycles
            NFock= 25  Conv=0.59D-08     -V/T= 2.0092
 <Sx>= 0.0000 <Sy>= 0.0000 <Sz>= 0.5000 <S**2>= 0.7593 S= 0.5046
 <L.S>= 0.000000000000E+00
 Annihilation of the first spin contaminant:
 S**2 before annihilation     0.7593,   after     0.7501

 **********************************************************************

            Population analysis using the SCF Density.

 **********************************************************************

 Orbital symmetries:
 Alpha Orbitals:
       Occupied  (A) (A) (A) (A) (A) (A) (A) (A) (A) (A) (A) (A)
                 (A) (A) (A) (A) (A) (A) (A) (A) (A) (A) (A) (A)
                 (A) (A) (A) (A) (A) (A) (A) (A) (A) (A) (A) (A)
                 (A) (A) (A) (A) (A) (A) (A) (A) (A) (A) (A) (A)
                 (A) (A) (A) (A) (A) (A) (A) (A) (A) (A) (A)
       Virtual   (A) (A) (A) (A) (A) (A) (A) (A) (A) (A) (A) (A)
                 (A) (A) (A) (A) (A) (A) (A) (A) (A) (A) (A) (A)
                 (A) (A) (A) (A) (A) (A) (A) (A) (A) (A) (A) (A)
                 (A) (A) (A) (A) (A) (A) (A) (A) (A) (A) (A) (A)
                 (A) (A) (A) (A) (A) (A) (A) (A) (A) (A) (A) (A)
                 (A) (A) (A) (A) (A) (A) (A) (A) (A) (A) (A) (A)
                 (A) (A) (A) (A) (A) (A) (A) (A) (A) (A) (A) (A)
                 (A) (A) (A) (A) (A) (A) (A) (A) (A) (A) (A) (A)
                 (A) (A) (A) (A) (A) (A) (A) (A) (A) (A) (A) (A)
                 (A) (A) (A) (A) (A) (A) (A) (A) (A) (A) (A) (A)
                 (A) (A) (A) (A) (A) (A) (A) (A) (A) (A) (A) (A)
                 (A) (A) (A) (A) (A) (A) (A) (A) (A) (A) (A) (A)
                 (A) (A) (A) (A) (A) (A) (A) (A) (A) (A) (A) (A)
                 (A) (A) (A) (A) (A) (A) (A) (A) (A) (A) (A) (A)
                 (A) (A) (A) (A) (A) (A) (A) (A) (A) (A) (A) (A)
                 (A) (A) (A) (A) (A) (A) (A) (A) (A) (A) (A) (A)
                 (A) (A) (A) (A) (A) (A) (A) (A) (A) (A) (A) (A)
                 (A) (A) (A) (A) (A) (A) (A) (A) (A) (A) (A) (A)
                 (A) (A) (A) (A) (A) (A) (A) (A) (A)
 Beta  Orbitals:
       Occupied  (A) (A) (A) (A) (A) (A) (A) (A) (A) (A) (A) (A)
                 (A) (A) (A) (A) (A) (A) (A) (A) (A) (A) (A) (A)
                 (A) (A) (A) (A) (A) (A) (A) (A) (A) (A) (A) (A)
                 (A) (A) (A) (A) (A) (A) (A) (A) (A) (A) (A) (A)
                 (A) (A) (A) (A) (A) (A) (A) (A) (A) (A)
       Virtual   (A) (A) (A) (A) (A) (A) (A) (A) (A) (A) (A) (A)
                 (A) (A) (A) (A) (A) (A) (A) (A) (A) (A) (A) (A)
                 (A) (A) (A) (A) (A) (A) (A) (A) (A) (A) (A) (A)
                 (A) (A) (A) (A) (A) (A) (A) (A) (A) (A) (A) (A)
                 (A) (A) (A) (A) (A) (A) (A) (A) (A) (A) (A) (A)
                 (A) (A) (A) (A) (A) (A) (A) (A) (A) (A) (A) (A)
                 (A) (A) (A) (A) (A) (A) (A) (A) (A) (A) (A) (A)
                 (A) (A) (A) (A) (A) (A) (A) (A) (A) (A) (A) (A)
                 (A) (A) (A) (A) (A) (A) (A) (A) (A) (A) (A) (A)
                 (A) (A) (A) (A) (A) (A) (A) (A) (A) (A) (A) (A)
                 (A) (A) (A) (A) (A) (A) (A) (A) (A) (A) (A) (A)
                 (A) (A) (A) (A) (A) (A) (A) (A) (A) (A) (A) (A)
                 (A) (A) (A) (A) (A) (A) (A) (A) (A) (A) (A) (A)
                 (A) (A) (A) (A) (A) (A) (A) (A) (A) (A) (A) (A)
                 (A) (A) (A) (A) (A) (A) (A) (A) (A) (A) (A) (A)
                 (A) (A) (A) (A) (A) (A) (A) (A) (A) (A) (A) (A)
                 (A) (A) (A) (A) (A) (A) (A) (A) (A) (A) (A) (A)
                 (A) (A) (A) (A) (A) (A) (A) (A) (A) (A) (A) (A)
                 (A) (A) (A) (A) (A) (A) (A) (A) (A) (A)
 The electronic state is 2-A.
 Alpha  occ. eigenvalues --  -19.39232 -19.33827 -19.31241 -19.29795 -19.26583
 Alpha  occ. eigenvalues --  -10.48437 -10.47586 -10.46377 -10.41707 -10.40884
 Alpha  occ. eigenvalues --  -10.40624 -10.39920 -10.39767 -10.39367 -10.38340
 Alpha  occ. eigenvalues --  -10.35657  -1.28092  -1.25487  -1.23397  -1.17804
 Alpha  occ. eigenvalues --   -1.14608  -1.06563  -0.98557  -0.95731  -0.91620
 Alpha  occ. eigenvalues --   -0.87399  -0.85683  -0.81777  -0.78047  -0.77131
 Alpha  occ. eigenvalues --   -0.73933  -0.70989  -0.69836  -0.68723  -0.67248
 Alpha  occ. eigenvalues --   -0.66928  -0.64856  -0.63546  -0.62790  -0.61826
 Alpha  occ. eigenvalues --   -0.61414  -0.60634  -0.59380  -0.57996  -0.57261
 Alpha  occ. eigenvalues --   -0.56513  -0.55137  -0.54689  -0.53753  -0.52889
 Alpha  occ. eigenvalues --   -0.52695  -0.52366  -0.48558  -0.47967  -0.46368
 Alpha  occ. eigenvalues --   -0.45758  -0.43617  -0.43386  -0.41985
 Alpha virt. eigenvalues --   -0.23646  -0.21225  -0.15198  -0.12252  -0.09746
 Alpha virt. eigenvalues --   -0.08514  -0.07204  -0.05587  -0.05261  -0.03932
 Alpha virt. eigenvalues --   -0.02798  -0.02000  -0.01666  -0.01489  -0.00748
 Alpha virt. eigenvalues --    0.00171   0.01202   0.01927   0.03690   0.04382
 Alpha virt. eigenvalues --    0.05092   0.06887   0.08106   0.09577   0.09791
 Alpha virt. eigenvalues --    0.11915   0.13211   0.14540   0.16249   0.18415
 Alpha virt. eigenvalues --    0.19785   0.19901   0.23169   0.23953   0.25119
 Alpha virt. eigenvalues --    0.26132   0.27731   0.28607   0.29821   0.30713
 Alpha virt. eigenvalues --    0.31121   0.31654   0.32847   0.33253   0.33924
 Alpha virt. eigenvalues --    0.34894   0.35175   0.36305   0.37353   0.37742
 Alpha virt. eigenvalues --    0.41629   0.42889   0.44165   0.44435   0.45646
 Alpha virt. eigenvalues --    0.46556   0.47189   0.48147   0.48636   0.49358
 Alpha virt. eigenvalues --    0.49805   0.50057   0.50556   0.51405   0.52083
 Alpha virt. eigenvalues --    0.52619   0.53515   0.53768   0.54719   0.55423
 Alpha virt. eigenvalues --    0.55553   0.55758   0.57700   0.58724   0.60918
 Alpha virt. eigenvalues --    0.61779   0.63633   0.65683   0.66453   0.67965
 Alpha virt. eigenvalues --    0.71543   0.74350   0.77121   0.79963   0.81039
 Alpha virt. eigenvalues --    0.82837   0.83987   0.86110   0.87345   0.88794
 Alpha virt. eigenvalues --    0.89307   0.92249   0.95382   0.96100   0.97227
 Alpha virt. eigenvalues --    0.97615   0.99149   1.01756   1.02961   1.05209
 Alpha virt. eigenvalues --    1.05658   1.06839   1.09711   1.11402   1.12120
 Alpha virt. eigenvalues --    1.13220   1.15645   1.18329   1.19680   1.22828
 Alpha virt. eigenvalues --    1.24121   1.26863   1.27761   1.29907   1.30872
 Alpha virt. eigenvalues --    1.33182   1.35199   1.37076   1.39328   1.40120
 Alpha virt. eigenvalues --    1.43615   1.44291   1.44751   1.46104   1.48100
 Alpha virt. eigenvalues --    1.49466   1.51348   1.51544   1.53099   1.53979
 Alpha virt. eigenvalues --    1.54336   1.55869   1.56669   1.57137   1.57437
 Alpha virt. eigenvalues --    1.59781   1.60273   1.61634   1.62838   1.64554
 Alpha virt. eigenvalues --    1.65600   1.66125   1.67646   1.69163   1.70380
 Alpha virt. eigenvalues --    1.70559   1.72321   1.74013   1.76020   1.77506
 Alpha virt. eigenvalues --    1.78659   1.79043   1.79772   1.81838   1.83523
 Alpha virt. eigenvalues --    1.84363   1.89566   1.90464   1.92946   1.96237
 Alpha virt. eigenvalues --    1.96496   1.98875   2.01028   2.02168   2.03911
 Alpha virt. eigenvalues --    2.04237   2.06347   2.06502   2.11038   2.12209
 Alpha virt. eigenvalues --    2.14487   2.14702   2.16189   2.18848   2.19573
 Alpha virt. eigenvalues --    2.20721   2.22440   2.25755   2.28305   2.33596
 Alpha virt. eigenvalues --    2.36276   2.38539   2.40248   2.43689   2.45377
 Alpha virt. eigenvalues --    2.47415   2.48266   2.49584   2.51191   2.52880
 Alpha virt. eigenvalues --    2.53866   2.56919   2.60524   2.61567   2.62598
 Alpha virt. eigenvalues --    2.66575   2.67017   2.67693   2.69479   2.69830
 Alpha virt. eigenvalues --    2.72515   2.75479   2.76143   2.78013   2.83337
 Alpha virt. eigenvalues --    2.85034   2.85324   2.87373   2.88635   2.88682
 Alpha virt. eigenvalues --    2.90959   2.99178   3.03098   3.04188   3.07465
 Alpha virt. eigenvalues --    3.18701   3.20343   3.25636   3.27827   3.31532
 Alpha virt. eigenvalues --    3.40664   3.48723   3.53491   3.54694   3.65358
  Beta  occ. eigenvalues --  -19.38583 -19.33758 -19.31238 -19.29311 -19.26520
  Beta  occ. eigenvalues --  -10.48410 -10.47406 -10.46405 -10.41327 -10.40905
  Beta  occ. eigenvalues --  -10.40430 -10.39930 -10.39645 -10.39430 -10.38304
  Beta  occ. eigenvalues --  -10.35656  -1.26932  -1.25109  -1.23348  -1.17122
  Beta  occ. eigenvalues --   -1.14521  -1.05960  -0.97834  -0.95481  -0.91365
  Beta  occ. eigenvalues --   -0.86975  -0.85468  -0.81485  -0.77671  -0.76788
  Beta  occ. eigenvalues --   -0.73600  -0.70753  -0.69519  -0.68378  -0.66731
  Beta  occ. eigenvalues --   -0.65297  -0.64566  -0.63418  -0.62611  -0.61604
  Beta  occ. eigenvalues --   -0.61055  -0.60311  -0.59242  -0.57291  -0.56730
  Beta  occ. eigenvalues --   -0.56368  -0.55052  -0.54520  -0.53320  -0.52402
  Beta  occ. eigenvalues --   -0.51993  -0.50903  -0.48534  -0.47636  -0.45485
  Beta  occ. eigenvalues --   -0.43490  -0.42530  -0.41863
  Beta virt. eigenvalues --   -0.37015  -0.22614  -0.19386  -0.14947  -0.11673
  Beta virt. eigenvalues --   -0.09638  -0.08397  -0.07067  -0.05379  -0.05178
  Beta virt. eigenvalues --   -0.03696  -0.02243  -0.01850  -0.01598  -0.01192
  Beta virt. eigenvalues --   -0.00680   0.00339   0.01287   0.02047   0.03712
  Beta virt. eigenvalues --    0.04755   0.05459   0.07235   0.08241   0.09947
  Beta virt. eigenvalues --    0.10045   0.12137   0.13437   0.14704   0.16448
  Beta virt. eigenvalues --    0.18696   0.20045   0.20167   0.23408   0.24172
  Beta virt. eigenvalues --    0.25261   0.26406   0.28100   0.28748   0.30014
  Beta virt. eigenvalues --    0.30807   0.31256   0.31885   0.32887   0.33389
  Beta virt. eigenvalues --    0.34276   0.35041   0.35543   0.36699   0.37545
  Beta virt. eigenvalues --    0.37929   0.42042   0.43071   0.44303   0.44542
  Beta virt. eigenvalues --    0.45849   0.46694   0.47312   0.48242   0.48780
  Beta virt. eigenvalues --    0.49500   0.49899   0.50341   0.50721   0.51545
  Beta virt. eigenvalues --    0.52204   0.52728   0.53633   0.53798   0.54858
  Beta virt. eigenvalues --    0.55527   0.55819   0.56137   0.57948   0.58883
  Beta virt. eigenvalues --    0.61137   0.61871   0.63947   0.65915   0.66635
  Beta virt. eigenvalues --    0.68098   0.71665   0.74514   0.77331   0.80121
  Beta virt. eigenvalues --    0.81234   0.83872   0.84242   0.86475   0.87504
  Beta virt. eigenvalues --    0.88958   0.89564   0.92439   0.95616   0.96349
  Beta virt. eigenvalues --    0.97605   0.98155   0.99290   1.02191   1.03478
  Beta virt. eigenvalues --    1.05485   1.06069   1.07174   1.09956   1.11872
  Beta virt. eigenvalues --    1.12292   1.13519   1.15873   1.18593   1.19826
  Beta virt. eigenvalues --    1.22992   1.24288   1.26991   1.28410   1.30006
  Beta virt. eigenvalues --    1.31022   1.33318   1.35375   1.37238   1.39621
  Beta virt. eigenvalues --    1.40128   1.43759   1.44429   1.44810   1.46228
  Beta virt. eigenvalues --    1.48371   1.49650   1.51559   1.51879   1.53461
  Beta virt. eigenvalues --    1.54368   1.54553   1.55973   1.57094   1.57398
  Beta virt. eigenvalues --    1.57750   1.60048   1.60425   1.61788   1.63044
  Beta virt. eigenvalues --    1.64782   1.65641   1.66394   1.68010   1.69335
  Beta virt. eigenvalues --    1.70615   1.70922   1.72407   1.74412   1.76139
  Beta virt. eigenvalues --    1.77538   1.78989   1.79290   1.79981   1.81937
  Beta virt. eigenvalues --    1.83598   1.84417   1.89666   1.90607   1.93128
  Beta virt. eigenvalues --    1.96506   1.97130   1.99289   2.01301   2.02348
  Beta virt. eigenvalues --    2.04242   2.04694   2.06574   2.06962   2.11439
  Beta virt. eigenvalues --    2.12520   2.14801   2.14903   2.16422   2.19030
  Beta virt. eigenvalues --    2.19617   2.20929   2.22654   2.25905   2.28374
  Beta virt. eigenvalues --    2.33988   2.36761   2.38932   2.40924   2.43914
  Beta virt. eigenvalues --    2.45815   2.48379   2.48679   2.49748   2.51449
  Beta virt. eigenvalues --    2.53903   2.54034   2.57046   2.60671   2.62071
  Beta virt. eigenvalues --    2.62890   2.66954   2.67599   2.68490   2.69696
  Beta virt. eigenvalues --    2.70038   2.72621   2.75537   2.76237   2.78081
  Beta virt. eigenvalues --    2.83507   2.85105   2.85552   2.88128   2.88903
  Beta virt. eigenvalues --    2.89811   2.91271   2.99494   3.03163   3.04426
  Beta virt. eigenvalues --    3.07577   3.18959   3.20692   3.26104   3.28126
  Beta virt. eigenvalues --    3.31665   3.40836   3.49247   3.53555   3.54796
  Beta virt. eigenvalues --    3.65575
          Condensed to atoms (all electrons):
               1          2          3          4          5          6
     1  O    7.582501   0.746996  -0.082899  -0.002176  -0.106636   0.003418
     2  C    0.746996   4.674523   0.425270  -0.029282   0.078934  -0.085952
     3  O   -0.082899   0.425270   7.910474   0.269531  -0.168965   0.000787
     4  C   -0.002176  -0.029282   0.269531   4.372569   0.010874  -0.000173
     5  C   -0.106636   0.078934  -0.168965   0.010874   5.905638   0.120092
     6  C    0.003418  -0.085952   0.000787  -0.000173   0.120092   5.219325
     7  O   -0.007326   0.004845  -0.000012   0.000010  -0.092565   0.468796
     8  C    0.000224   0.000059   0.000002  -0.000000   0.006865  -0.050955
     9  C    0.000464   0.018006  -0.000002   0.000005   0.012551   0.146161
    10  C   -0.000041  -0.003292  -0.000011   0.000002  -0.122208   0.144567
    11  C   -0.000017   0.020995   0.001714  -0.000005   0.100941  -0.189232
    12  C    0.000000  -0.000136  -0.000049  -0.000001   0.010414  -0.000406
    13  C    0.000000   0.000002   0.000001  -0.000000  -0.000170   0.000046
    14  O    0.000000  -0.000005  -0.000000  -0.000000  -0.000260   0.000039
    15  O    0.000000  -0.000000   0.000000  -0.000000   0.000000   0.000000
    16  C    0.003046  -0.059507   0.013182  -0.000150   0.296102   0.066475
    17  H    0.006856  -0.003742  -0.025982   0.401531   0.001230  -0.000052
    18  H    0.007173  -0.004154  -0.024762   0.401363   0.000019   0.000026
    19  H    0.000757   0.004250  -0.021639   0.396418   0.000270   0.000029
    20  H   -0.000040   0.000070  -0.000000   0.000000  -0.000807  -0.010579
    21  H   -0.000035   0.000039  -0.000000   0.000000  -0.000917  -0.010725
    22  H    0.000266  -0.000106   0.000000  -0.000000   0.000220   0.004480
    23  H    0.000008  -0.000107   0.000001  -0.000000   0.015459  -0.086758
    24  H   -0.000000   0.000014   0.000000   0.000000  -0.002070   0.014273
    25  H   -0.000000  -0.000035  -0.000026   0.000001   0.001072   0.000043
    26  H   -0.000000  -0.000001  -0.000000   0.000000  -0.000610   0.000050
    27  H   -0.000001  -0.000125  -0.000018   0.000000  -0.001306   0.000220
    28  H    0.000388  -0.023962   0.022753  -0.000621  -0.049206   0.015982
               7          8          9         10         11         12
     1  O   -0.007326   0.000224   0.000464  -0.000041  -0.000017   0.000000
     2  C    0.004845   0.000059   0.018006  -0.003292   0.020995  -0.000136
     3  O   -0.000012   0.000002  -0.000002  -0.000011   0.001714  -0.000049
     4  C    0.000010  -0.000000   0.000005   0.000002  -0.000005  -0.000001
     5  C   -0.092565   0.006865   0.012551  -0.122208   0.100941   0.010414
     6  C    0.468796  -0.050955   0.146161   0.144567  -0.189232  -0.000406
     7  O    7.660411   0.273776  -0.071157   0.003645  -0.000137   0.000002
     8  C    0.273776   4.429142   0.005355   0.001360   0.000060   0.000001
     9  C   -0.071157   0.005355   5.232925   0.259563   0.123890   0.011682
    10  C    0.003645   0.001360   0.259563   5.149163   0.126026  -0.088764
    11  C   -0.000137   0.000060   0.123890   0.126026   5.745603   0.215822
    12  C    0.000002   0.000001   0.011682  -0.088764   0.215822   5.203278
    13  C    0.000000  -0.000000  -0.000369  -0.000027   0.006843   0.205055
    14  O   -0.000000  -0.000000  -0.000180   0.000593   0.002396  -0.126053
    15  O    0.000000  -0.000000  -0.000001   0.000265   0.003215  -0.088013
    16  C    0.001373  -0.000316  -0.115404   0.058809   0.073847  -0.071187
    17  H    0.000000  -0.000000  -0.000001   0.000000   0.000002  -0.000000
    18  H   -0.000003   0.000000  -0.000001   0.000000   0.000013  -0.000000
    19  H    0.000000  -0.000000  -0.000000  -0.000000  -0.000014   0.000000
    20  H   -0.019171   0.398286   0.005314   0.000676  -0.000017   0.000001
    21  H   -0.019072   0.397907   0.005285   0.000778  -0.000065  -0.000001
    22  H   -0.020229   0.398879  -0.000045  -0.000044   0.000004  -0.000000
    23  H   -0.007881   0.010700   0.459576  -0.059692   0.016484  -0.000167
    24  H   -0.000058  -0.000042  -0.053163   0.450797  -0.073573  -0.011499
    25  H   -0.000000   0.000000  -0.000494   0.007884  -0.004619   0.336197
    26  H   -0.000000   0.000000   0.000493  -0.008808  -0.010054   0.336904
    27  H    0.000002   0.000000  -0.000742   0.000504   0.002548  -0.011027
    28  H   -0.000032   0.000005  -0.002393   0.014232  -0.083450  -0.008338
              13         14         15         16         17         18
     1  O    0.000000   0.000000   0.000000   0.003046   0.006856   0.007173
     2  C    0.000002  -0.000005  -0.000000  -0.059507  -0.003742  -0.004154
     3  O    0.000001  -0.000000   0.000000   0.013182  -0.025982  -0.024762
     4  C   -0.000000  -0.000000  -0.000000  -0.000150   0.401531   0.401363
     5  C   -0.000170  -0.000260   0.000000   0.296102   0.001230   0.000019
     6  C    0.000046   0.000039   0.000000   0.066475  -0.000052   0.000026
     7  O    0.000000  -0.000000   0.000000   0.001373   0.000000  -0.000003
     8  C   -0.000000  -0.000000  -0.000000  -0.000316  -0.000000   0.000000
     9  C   -0.000369  -0.000180  -0.000001  -0.115404  -0.000001  -0.000001
    10  C   -0.000027   0.000593   0.000265   0.058809   0.000000   0.000000
    11  C    0.006843   0.002396   0.003215   0.073847   0.000002   0.000013
    12  C    0.205055  -0.126053  -0.088013  -0.071187  -0.000000  -0.000000
    13  C    4.532542   0.398777   0.696659  -0.006425   0.000000  -0.000000
    14  O    0.398777   7.585125  -0.069209   0.003512   0.000000   0.000000
    15  O    0.696659  -0.069209   7.534723   0.000025   0.000000  -0.000000
    16  C   -0.006425   0.003512   0.000025   5.264691   0.000019   0.000201
    17  H    0.000000   0.000000   0.000000   0.000019   0.616716  -0.027766
    18  H   -0.000000   0.000000  -0.000000   0.000201  -0.027766   0.616542
    19  H    0.000000  -0.000000   0.000000  -0.000333  -0.022847  -0.022752
    20  H   -0.000000  -0.000000  -0.000000  -0.000013   0.000000  -0.000000
    21  H    0.000000   0.000000   0.000000  -0.000001  -0.000000   0.000000
    22  H   -0.000000  -0.000000   0.000000   0.000017  -0.000000   0.000000
    23  H   -0.000001   0.000000  -0.000000  -0.002229   0.000000  -0.000000
    24  H    0.000165   0.000166  -0.000077   0.013833   0.000000   0.000000
    25  H    0.008534  -0.000398   0.000178  -0.005918  -0.000000  -0.000000
    26  H    0.008581   0.003953   0.004155   0.009261  -0.000000   0.000000
    27  H   -0.002777   0.321322   0.003734   0.016703  -0.000000  -0.000000
    28  H   -0.000211   0.000412  -0.000016   0.456774   0.000114   0.000224
              19         20         21         22         23         24
     1  O    0.000757  -0.000040  -0.000035   0.000266   0.000008  -0.000000
     2  C    0.004250   0.000070   0.000039  -0.000106  -0.000107   0.000014
     3  O   -0.021639  -0.000000  -0.000000   0.000000   0.000001   0.000000
     4  C    0.396418   0.000000   0.000000  -0.000000  -0.000000   0.000000
     5  C    0.000270  -0.000807  -0.000917   0.000220   0.015459  -0.002070
     6  C    0.000029  -0.010579  -0.010725   0.004480  -0.086758   0.014273
     7  O    0.000000  -0.019171  -0.019072  -0.020229  -0.007881  -0.000058
     8  C   -0.000000   0.398286   0.397907   0.398879   0.010700  -0.000042
     9  C   -0.000000   0.005314   0.005285  -0.000045   0.459576  -0.053163
    10  C   -0.000000   0.000676   0.000778  -0.000044  -0.059692   0.450797
    11  C   -0.000014  -0.000017  -0.000065   0.000004   0.016484  -0.073573
    12  C    0.000000   0.000001  -0.000001  -0.000000  -0.000167  -0.011499
    13  C    0.000000  -0.000000   0.000000  -0.000000  -0.000001   0.000165
    14  O   -0.000000  -0.000000   0.000000  -0.000000   0.000000   0.000166
    15  O    0.000000  -0.000000   0.000000   0.000000  -0.000000  -0.000077
    16  C   -0.000333  -0.000013  -0.000001   0.000017  -0.002229   0.013833
    17  H   -0.022847   0.000000  -0.000000  -0.000000   0.000000   0.000000
    18  H   -0.022752  -0.000000   0.000000   0.000000  -0.000000   0.000000
    19  H    0.610706   0.000000   0.000000  -0.000000   0.000000  -0.000000
    20  H    0.000000   0.594334  -0.029742  -0.017008   0.000777   0.000025
    21  H    0.000000  -0.029742   0.597139  -0.017420   0.000448   0.000022
    22  H   -0.000000  -0.017008  -0.017420   0.550990  -0.000301  -0.000001
    23  H    0.000000   0.000777   0.000448  -0.000301   0.629810  -0.012420
    24  H   -0.000000   0.000025   0.000022  -0.000001  -0.012420   0.622617
    25  H    0.000000  -0.000000   0.000000   0.000000   0.000005   0.000122
    26  H    0.000000  -0.000000   0.000000  -0.000000  -0.000003   0.003365
    27  H    0.000001   0.000000  -0.000001  -0.000000  -0.000005   0.000030
    28  H   -0.000473  -0.000000   0.000000  -0.000000   0.000001  -0.000193
              25         26         27         28
     1  O   -0.000000  -0.000000  -0.000001   0.000388
     2  C   -0.000035  -0.000001  -0.000125  -0.023962
     3  O   -0.000026  -0.000000  -0.000018   0.022753
     4  C    0.000001   0.000000   0.000000  -0.000621
     5  C    0.001072  -0.000610  -0.001306  -0.049206
     6  C    0.000043   0.000050   0.000220   0.015982
     7  O   -0.000000  -0.000000   0.000002  -0.000032
     8  C    0.000000   0.000000   0.000000   0.000005
     9  C   -0.000494   0.000493  -0.000742  -0.002393
    10  C    0.007884  -0.008808   0.000504   0.014232
    11  C   -0.004619  -0.010054   0.002548  -0.083450
    12  C    0.336197   0.336904  -0.011027  -0.008338
    13  C    0.008534   0.008581  -0.002777  -0.000211
    14  O   -0.000398   0.003953   0.321322   0.000412
    15  O    0.000178   0.004155   0.003734  -0.000016
    16  C   -0.005918   0.009261   0.016703   0.456774
    17  H   -0.000000  -0.000000  -0.000000   0.000114
    18  H   -0.000000   0.000000  -0.000000   0.000224
    19  H    0.000000   0.000000   0.000001  -0.000473
    20  H   -0.000000  -0.000000   0.000000  -0.000000
    21  H    0.000000   0.000000  -0.000001   0.000000
    22  H    0.000000  -0.000000  -0.000000  -0.000000
    23  H    0.000005  -0.000003  -0.000005   0.000001
    24  H    0.000122   0.003365   0.000030  -0.000193
    25  H    0.562642  -0.010220  -0.000041   0.004197
    26  H   -0.010220   0.578318   0.000249   0.000131
    27  H   -0.000041   0.000249   0.480807   0.000819
    28  H    0.004197   0.000131   0.000819   0.606102
          Atomic-Atomic Spin Densities.
               1          2          3          4          5          6
     1  O    0.024906   0.001244   0.000250  -0.000150  -0.002228  -0.000011
     2  C    0.001244  -0.018218   0.002888  -0.000061  -0.007792  -0.001535
     3  O    0.000250   0.002888   0.000002  -0.000295  -0.001549   0.000046
     4  C   -0.000150  -0.000061  -0.000295   0.000103   0.000062  -0.000005
     5  C   -0.002228  -0.007792  -0.001549   0.000062   0.161725   0.028549
     6  C   -0.000011  -0.001535   0.000046  -0.000005   0.028549   0.120339
     7  O    0.000404   0.000471   0.000001  -0.000000  -0.006041  -0.048793
     8  C    0.000008  -0.000004   0.000000  -0.000000  -0.000091   0.000541
     9  C   -0.000003  -0.000258  -0.000003   0.000000   0.001692   0.027297
    10  C    0.000001  -0.000041   0.000002  -0.000000  -0.003176  -0.000683
    11  C    0.000001   0.000023   0.000007  -0.000001  -0.008443  -0.007018
    12  C    0.000000  -0.000002  -0.000000   0.000000   0.000394   0.000109
    13  C   -0.000000  -0.000001  -0.000000   0.000000   0.000024   0.000005
    14  O   -0.000000  -0.000000  -0.000000   0.000000  -0.000008   0.000001
    15  O   -0.000000   0.000000  -0.000000  -0.000000  -0.000000  -0.000000
    16  C    0.000050   0.002506   0.000435  -0.000001  -0.021987  -0.001919
    17  H   -0.000048  -0.000092   0.000025   0.000233   0.000015   0.000001
    18  H   -0.000058  -0.000064  -0.000005   0.000260   0.000024   0.000001
    19  H   -0.000002  -0.000006   0.000003   0.000026  -0.000002   0.000000
    20  H   -0.000001  -0.000000   0.000000  -0.000000   0.000092   0.001685
    21  H   -0.000004  -0.000009  -0.000000   0.000000   0.000163   0.001829
    22  H   -0.000001   0.000002   0.000000   0.000000  -0.000006  -0.000003
    23  H    0.000000   0.000003  -0.000000   0.000000   0.000090  -0.000723
    24  H    0.000000  -0.000001   0.000000  -0.000000  -0.000074   0.000143
    25  H   -0.000000   0.000001  -0.000001  -0.000000   0.000058   0.000003
    26  H   -0.000000   0.000000  -0.000000  -0.000000   0.000019   0.000004
    27  H   -0.000000  -0.000003  -0.000001   0.000000   0.000356   0.000073
    28  H   -0.000001   0.000131  -0.000052   0.000008   0.000097   0.000084
               7          8          9         10         11         12
     1  O    0.000404   0.000008  -0.000003   0.000001   0.000001   0.000000
     2  C    0.000471  -0.000004  -0.000258  -0.000041   0.000023  -0.000002
     3  O    0.000001   0.000000  -0.000003   0.000002   0.000007  -0.000000
     4  C   -0.000000  -0.000000   0.000000  -0.000000  -0.000001   0.000000
     5  C   -0.006041  -0.000091   0.001692  -0.003176  -0.008443   0.000394
     6  C   -0.048793   0.000541   0.027297  -0.000683  -0.007018   0.000109
     7  O    0.281978  -0.004219  -0.003895   0.000179   0.000091  -0.000000
     8  C   -0.004219  -0.014358  -0.000135   0.000029  -0.000001  -0.000000
     9  C   -0.003895  -0.000135   0.093473  -0.026077  -0.006823   0.000255
    10  C    0.000179   0.000029  -0.026077  -0.014292   0.021906  -0.000618
    11  C    0.000091  -0.000001  -0.006823   0.021906   0.320797  -0.048121
    12  C   -0.000000  -0.000000   0.000255  -0.000618  -0.048121   0.013269
    13  C   -0.000000  -0.000000   0.000036  -0.000728  -0.012855   0.051940
    14  O   -0.000000  -0.000000  -0.000007   0.000087   0.004410  -0.001702
    15  O    0.000000   0.000000  -0.000000   0.000008   0.000933  -0.003808
    16  C    0.000148   0.000001  -0.001169   0.001456   0.015469   0.000743
    17  H   -0.000000   0.000000   0.000000  -0.000000   0.000000  -0.000000
    18  H   -0.000000  -0.000000   0.000000  -0.000000  -0.000000   0.000000
    19  H    0.000000  -0.000000  -0.000000   0.000000   0.000000  -0.000000
    20  H   -0.003459   0.001790   0.000966  -0.000042  -0.000019  -0.000001
    21  H   -0.003638   0.001506   0.001163  -0.000090  -0.000007   0.000001
    22  H    0.000028   0.000336   0.000001  -0.000000   0.000000  -0.000000
    23  H    0.000071  -0.000256   0.001790   0.000093   0.000052  -0.000000
    24  H    0.000001   0.000001  -0.000129   0.001119  -0.000724   0.000056
    25  H   -0.000000   0.000000   0.000008  -0.000153   0.002786  -0.005733
    26  H   -0.000000   0.000000   0.000068  -0.000385   0.001966  -0.006869
    27  H   -0.000001  -0.000000   0.000102  -0.000187  -0.002738  -0.001245
    28  H    0.000000  -0.000000  -0.000044   0.000031  -0.000370  -0.000004
              13         14         15         16         17         18
     1  O   -0.000000  -0.000000  -0.000000   0.000050  -0.000048  -0.000058
     2  C   -0.000001  -0.000000   0.000000   0.002506  -0.000092  -0.000064
     3  O   -0.000000  -0.000000  -0.000000   0.000435   0.000025  -0.000005
     4  C    0.000000   0.000000  -0.000000  -0.000001   0.000233   0.000260
     5  C    0.000024  -0.000008  -0.000000  -0.021987   0.000015   0.000024
     6  C    0.000005   0.000001  -0.000000  -0.001919   0.000001   0.000001
     7  O   -0.000000  -0.000000   0.000000   0.000148  -0.000000  -0.000000
     8  C   -0.000000  -0.000000   0.000000   0.000001   0.000000  -0.000000
     9  C    0.000036  -0.000007  -0.000000  -0.001169   0.000000   0.000000
    10  C   -0.000728   0.000087   0.000008   0.001456  -0.000000  -0.000000
    11  C   -0.012855   0.004410   0.000933   0.015469   0.000000  -0.000000
    12  C    0.051940  -0.001702  -0.003808   0.000743  -0.000000   0.000000
    13  C   -0.014548  -0.004010  -0.016483  -0.000109  -0.000000   0.000000
    14  O   -0.004010   0.021559  -0.002121   0.000175   0.000000   0.000000
    15  O   -0.016483  -0.002121   0.201463  -0.000006   0.000000   0.000000
    16  C   -0.000109   0.000175  -0.000006  -0.054325  -0.000003  -0.000003
    17  H   -0.000000   0.000000   0.000000  -0.000003   0.000281   0.000040
    18  H    0.000000   0.000000   0.000000  -0.000003   0.000040   0.000313
    19  H   -0.000000   0.000000   0.000000   0.000001   0.000007  -0.000020
    20  H   -0.000000   0.000000   0.000000  -0.000006   0.000000  -0.000000
    21  H    0.000000   0.000000  -0.000000  -0.000007  -0.000000   0.000000
    22  H   -0.000000  -0.000000   0.000000   0.000000   0.000000  -0.000000
    23  H    0.000000   0.000000   0.000000  -0.000087  -0.000000   0.000000
    24  H    0.000038   0.000002   0.000000   0.000063  -0.000000   0.000000
    25  H   -0.001559   0.000510   0.000920  -0.000509   0.000000  -0.000000
    26  H   -0.001749   0.000333   0.002214  -0.000361   0.000000  -0.000000
    27  H    0.001469   0.002674  -0.000096  -0.000869  -0.000000   0.000000
    28  H   -0.000034   0.000001   0.000001   0.000563   0.000001  -0.000001
              19         20         21         22         23         24
     1  O   -0.000002  -0.000001  -0.000004  -0.000001   0.000000   0.000000
     2  C   -0.000006  -0.000000  -0.000009   0.000002   0.000003  -0.000001
     3  O    0.000003   0.000000  -0.000000   0.000000  -0.000000   0.000000
     4  C    0.000026  -0.000000   0.000000   0.000000   0.000000  -0.000000
     5  C   -0.000002   0.000092   0.000163  -0.000006   0.000090  -0.000074
     6  C    0.000000   0.001685   0.001829  -0.000003  -0.000723   0.000143
     7  O    0.000000  -0.003459  -0.003638   0.000028   0.000071   0.000001
     8  C   -0.000000   0.001790   0.001506   0.000336  -0.000256   0.000001
     9  C   -0.000000   0.000966   0.001163   0.000001   0.001790  -0.000129
    10  C    0.000000  -0.000042  -0.000090  -0.000000   0.000093   0.001119
    11  C    0.000000  -0.000019  -0.000007   0.000000   0.000052  -0.000724
    12  C   -0.000000  -0.000001   0.000001  -0.000000  -0.000000   0.000056
    13  C   -0.000000  -0.000000   0.000000  -0.000000   0.000000   0.000038
    14  O    0.000000   0.000000   0.000000  -0.000000   0.000000   0.000002
    15  O    0.000000   0.000000  -0.000000   0.000000   0.000000   0.000000
    16  C    0.000001  -0.000006  -0.000007   0.000000  -0.000087   0.000063
    17  H    0.000007   0.000000  -0.000000   0.000000  -0.000000  -0.000000
    18  H   -0.000020  -0.000000   0.000000  -0.000000   0.000000   0.000000
    19  H   -0.000016   0.000000  -0.000000   0.000000  -0.000000  -0.000000
    20  H    0.000000   0.020512  -0.004530   0.000015   0.000058  -0.000002
    21  H   -0.000000  -0.004530   0.021317  -0.000122   0.000068   0.000001
    22  H    0.000000   0.000015  -0.000122  -0.000241  -0.000003   0.000000
    23  H   -0.000000   0.000058   0.000068  -0.000003  -0.005879   0.000102
    24  H   -0.000000  -0.000002   0.000001   0.000000   0.000102  -0.000635
    25  H    0.000000   0.000000  -0.000000   0.000000  -0.000000  -0.000001
    26  H    0.000000   0.000000  -0.000000   0.000000   0.000001  -0.000075
    27  H   -0.000000  -0.000000   0.000001  -0.000000  -0.000000  -0.000007
    28  H   -0.000000   0.000000  -0.000000   0.000000  -0.000001   0.000001
              25         26         27         28
     1  O   -0.000000  -0.000000  -0.000000  -0.000001
     2  C    0.000001   0.000000  -0.000003   0.000131
     3  O   -0.000001  -0.000000  -0.000001  -0.000052
     4  C   -0.000000  -0.000000   0.000000   0.000008
     5  C    0.000058   0.000019   0.000356   0.000097
     6  C    0.000003   0.000004   0.000073   0.000084
     7  O   -0.000000  -0.000000  -0.000001   0.000000
     8  C    0.000000   0.000000  -0.000000  -0.000000
     9  C    0.000008   0.000068   0.000102  -0.000044
    10  C   -0.000153  -0.000385  -0.000187   0.000031
    11  C    0.002786   0.001966  -0.002738  -0.000370
    12  C   -0.005733  -0.006869  -0.001245  -0.000004
    13  C   -0.001559  -0.001749   0.001469  -0.000034
    14  O    0.000510   0.000333   0.002674   0.000001
    15  O    0.000920   0.002214  -0.000096   0.000001
    16  C   -0.000509  -0.000361  -0.000869   0.000563
    17  H    0.000000   0.000000  -0.000000   0.000001
    18  H   -0.000000  -0.000000   0.000000  -0.000001
    19  H    0.000000   0.000000  -0.000000  -0.000000
    20  H    0.000000   0.000000  -0.000000   0.000000
    21  H   -0.000000  -0.000000   0.000001  -0.000000
    22  H    0.000000   0.000000  -0.000000   0.000000
    23  H   -0.000000   0.000001  -0.000000  -0.000001
    24  H   -0.000001  -0.000075  -0.000007   0.000001
    25  H    0.008369   0.002293  -0.000101  -0.000027
    26  H    0.002293   0.008545  -0.000027   0.000011
    27  H   -0.000101  -0.000027  -0.003717   0.000007
    28  H   -0.000027   0.000011   0.000007   0.000887
 Mulliken charges and spin densities:
               1          2
     1  O   -0.152926   0.024358
     2  C    0.236402  -0.020819
     3  O   -0.319351   0.001752
     4  C    0.180104   0.000178
     5  C   -0.014962   0.141960
     6  C    0.230020   0.120019
     7  O   -0.175217   0.213327
     8  C    0.128691  -0.014853
     9  C   -0.037318   0.088306
    10  C    0.064022  -0.021561
    11  C   -0.079222   0.281322
    12  C    0.086285  -0.001335
    13  C    0.152774   0.001437
    14  O   -0.120190   0.021905
    15  O   -0.085638   0.183024
    16  C   -0.016387  -0.059750
    17  H    0.053920   0.000460
    18  H    0.053877   0.000488
    19  H    0.055627  -0.000011
    20  H    0.077894   0.017059
    21  H    0.076358   0.017642
    22  H    0.100295   0.000006
    23  H    0.036296  -0.004622
    24  H    0.047665  -0.000121
    25  H    0.100877   0.006865
    26  H    0.084237   0.005987
    27  H    0.189102  -0.004312
    28  H    0.046761   0.001289
 Sum of Mulliken charges =   1.00000   1.00000
 Mulliken charges and spin densities with hydrogens summed into heavy atoms:
               1          2
     1  O   -0.152926   0.024358
     2  C    0.236402  -0.020819
     3  O   -0.319351   0.001752
     4  C    0.343529   0.001115
     5  C   -0.014962   0.141960
     6  C    0.230020   0.120019
     7  O   -0.175217   0.213327
     8  C    0.383239   0.019854
     9  C   -0.001021   0.083685
    10  C    0.111687  -0.021682
    11  C   -0.079222   0.281322
    12  C    0.271400   0.011517
    13  C    0.152774   0.001437
    14  O    0.068912   0.017593
    15  O   -0.085638   0.183024
    16  C    0.030374  -0.058461
 Electronic spatial extent (au):  <R**2>=           4347.5309
 Charge=              1.0000 electrons
 Dipole moment (field-independent basis, Debye):
    X=             -1.5619    Y=             -4.4301    Z=             -1.6512  Tot=              4.9791
 Quadrupole moment (field-independent basis, Debye-Ang):
   XX=            -84.3402   YY=            -50.9657   ZZ=            -87.1254
   XY=              3.7431   XZ=             -9.5744   YZ=             -2.4434
 Traceless Quadrupole moment (field-independent basis, Debye-Ang):
   XX=            -10.1964   YY=             23.1780   ZZ=            -12.9816
   XY=              3.7431   XZ=             -9.5744   YZ=             -2.4434
 Octapole moment (field-independent basis, Debye-Ang**2):
  XXX=            -71.1811  YYY=            -20.6254  ZZZ=              5.8660  XYY=            -69.8286
  XXY=            -25.4947  XXZ=            -19.8027  XZZ=             -3.9268  YZZ=              1.9894
  YYZ=              6.4869  XYZ=              4.1219
 Hexadecapole moment (field-independent basis, Debye-Ang**3):
 XXXX=          -3730.6761 YYYY=          -1279.6116 ZZZZ=           -264.9463 XXXY=             34.3070
 XXXZ=           -102.8673 YYYX=             24.9289 YYYZ=            -18.7200 ZZZX=             -8.2400
 ZZZY=             -6.9013 XXYY=           -595.4964 XXZZ=           -586.7464 YYZZ=           -319.2673
 XXYZ=            -26.9031 YYXZ=            -29.5703 ZZXY=              1.8478
 N-N= 1.085265187140D+03 E-N=-4.022847389562D+03  KE= 7.942978812804D+02
                          Isotropic Fermi Contact Couplings
        Atom                 a.u.       MegaHertz       Gauss      10(-4) cm-1
     1  O(17)              0.00731      -4.43378      -1.58208      -1.47895
     2  C(13)             -0.00893     -10.03944      -3.58232      -3.34880
     3  O(17)             -0.00134       0.81261       0.28996       0.27106
     4  C(13)             -0.00020      -0.22126      -0.07895      -0.07380
     5  C(13)              0.01919      21.57285       7.69773       7.19593
     6  C(13)              0.00581       6.53243       2.33093       2.17898
     7  O(17)              0.09785     -59.31463     -21.16494     -19.78523
     8  C(13)             -0.00996     -11.19326      -3.99403      -3.73367
     9  C(13)              0.00927      10.42174       3.71874       3.47632
    10  C(13)             -0.01071     -12.03894      -4.29579      -4.01576
    11  C(13)              0.04126      46.38309      16.55064      15.47173
    12  C(13)             -0.00438      -4.92454      -1.75720      -1.64265
    13  C(13)              0.02671      30.02169      10.71249      10.01416
    14  O(17)              0.00019      -0.11724      -0.04183      -0.03911
    15  O(17)              0.05843     -35.42133     -12.63921     -11.81529
    16  C(13)             -0.01702     -19.12993      -6.82604      -6.38106
    17  H(1)               0.00029       1.27489       0.45491       0.42526
    18  H(1)               0.00030       1.33425       0.47609       0.44506
    19  H(1)              -0.00000      -0.01122      -0.00400      -0.00374
    20  H(1)               0.00647      28.90546      10.31419       9.64182
    21  H(1)               0.00663      29.62483      10.57088       9.88178
    22  H(1)              -0.00008      -0.36121      -0.12889      -0.12049
    23  H(1)              -0.00153      -6.85359      -2.44553      -2.28611
    24  H(1)              -0.00011      -0.50088      -0.17873      -0.16707
    25  H(1)               0.00278      12.42569       4.43380       4.14476
    26  H(1)               0.00180       8.03678       2.86772       2.68078
    27  H(1)              -0.00082      -3.66168      -1.30658      -1.22140
    28  H(1)               0.00035       1.55441       0.55465       0.51850
 --------------------------------------------------------
       Center         ----  Spin Dipole Couplings  ----
                      3XX-RR        3YY-RR        3ZZ-RR
 --------------------------------------------------------
     1   Atom       -0.046424     -0.045020      0.091444
     2   Atom        0.006152      0.008926     -0.015078
     3   Atom       -0.003998      0.000323      0.003674
     4   Atom       -0.001195      0.000739      0.000455
     5   Atom       -0.073672     -0.072852      0.146524
     6   Atom       -0.063921     -0.085057      0.148978
     7   Atom       -0.400217     -0.468771      0.868987
     8   Atom       -0.007438      0.007690     -0.000253
     9   Atom       -0.045410     -0.048921      0.094331
    10   Atom       -0.005300     -0.000818      0.006119
    11   Atom       -0.111557     -0.146862      0.258419
    12   Atom       -0.007023     -0.031892      0.038915
    13   Atom        0.035462     -0.038443      0.002980
    14   Atom        0.033616     -0.073631      0.040015
    15   Atom       -0.349271     -0.264189      0.613460
    16   Atom        0.014880      0.013146     -0.028026
    17   Atom       -0.000198      0.000998     -0.000800
    18   Atom       -0.000266      0.000994     -0.000729
    19   Atom       -0.000343      0.001031     -0.000689
    20   Atom       -0.002421      0.005335     -0.002913
    21   Atom       -0.002074      0.003941     -0.001867
    22   Atom        0.002004      0.001363     -0.003366
    23   Atom       -0.006268      0.010304     -0.004036
    24   Atom       -0.000714      0.005030     -0.004315
    25   Atom       -0.000889      0.003221     -0.002332
    26   Atom        0.003586     -0.002690     -0.000897
    27   Atom        0.004248     -0.006938      0.002690
    28   Atom        0.000829      0.003493     -0.004321
 --------------------------------------------------------
                        XY            XZ            YZ
 --------------------------------------------------------
     1   Atom       -0.002388      0.004683     -0.007991
     2   Atom       -0.002497     -0.001590      0.000333
     3   Atom       -0.001267     -0.000604     -0.004545
     4   Atom       -0.000549      0.000246     -0.000421
     5   Atom        0.002641      0.039136      0.017906
     6   Atom        0.007912      0.051824      0.016317
     7   Atom        0.031144      0.328760      0.099769
     8   Atom        0.004687      0.001460     -0.001740
     9   Atom       -0.000410      0.027493      0.011728
    10   Atom        0.002337      0.000485      0.001252
    11   Atom        0.011769      0.119133      0.034237
    12   Atom        0.004212      0.033575      0.001542
    13   Atom        0.009120      0.034979      0.008336
    14   Atom        0.011846     -0.094336     -0.006703
    15   Atom        0.040049      0.156352      0.232246
    16   Atom       -0.003551     -0.016296     -0.001906
    17   Atom       -0.000712      0.000285     -0.000321
    18   Atom       -0.000702     -0.000388      0.000485
    19   Atom       -0.000293     -0.000003      0.000058
    20   Atom        0.002313     -0.000542      0.003292
    21   Atom        0.000530      0.000252     -0.005060
    22   Atom        0.005628     -0.001811     -0.001714
    23   Atom       -0.002158      0.000613     -0.000514
    24   Atom       -0.003071     -0.000053      0.000216
    25   Atom        0.002397     -0.000097     -0.003652
    26   Atom       -0.001209     -0.001460      0.002745
    27   Atom        0.003779      0.006119      0.005929
    28   Atom       -0.002270     -0.000600      0.000047
 --------------------------------------------------------


 ---------------------------------------------------------------------------------
              Anisotropic Spin Dipole Couplings in Principal Axis System
 ---------------------------------------------------------------------------------

       Atom             a.u.   MegaHertz   Gauss  10(-4) cm-1        Axes

              Baa    -0.0482     3.489     1.245     1.164  0.7911  0.6116  0.0085
     1 O(17)  Bbb    -0.0439     3.173     1.132     1.059 -0.6107  0.7890  0.0677
              Bcc     0.0921    -6.663    -2.377    -2.222  0.0347 -0.0588  0.9977
 
              Baa    -0.0152    -2.039    -0.728    -0.680  0.0736 -0.0062  0.9973
     2 C(13)  Bbb     0.0048     0.638     0.228     0.213  0.8544  0.5162 -0.0598
              Bcc     0.0104     1.401     0.500     0.467 -0.5145  0.8564  0.0432
 
              Baa    -0.0049     0.356     0.127     0.119  0.8322  0.4640  0.3037
     3 O(17)  Bbb    -0.0019     0.139     0.050     0.046 -0.5541  0.6745  0.4879
              Bcc     0.0068    -0.496    -0.177    -0.165  0.0215 -0.5743  0.8184
 
              Baa    -0.0013    -0.181    -0.065    -0.060  0.9680  0.2392 -0.0761
     4 C(13)  Bbb     0.0002     0.022     0.008     0.007 -0.0687  0.5441  0.8362
              Bcc     0.0012     0.160     0.057     0.053 -0.2414  0.8042 -0.5431
 
              Baa    -0.0805   -10.796    -3.852    -3.601  0.9820  0.0708 -0.1749
     5 C(13)  Bbb    -0.0743    -9.965    -3.556    -3.324 -0.0834  0.9943 -0.0659
              Bcc     0.1547    20.761     7.408     6.925  0.1693  0.0793  0.9824
 
              Baa    -0.0877   -11.768    -4.199    -3.925 -0.3296  0.9441  0.0071
     6 C(13)  Bbb    -0.0745    -9.996    -3.567    -3.334  0.9169  0.3219 -0.2361
              Bcc     0.1622    21.764     7.766     7.260  0.2252  0.0713  0.9717
 
              Baa    -0.4853    35.114    12.529    11.713  0.7886 -0.5970 -0.1475
     7 O(17)  Bbb    -0.4715    34.114    12.173    11.379  0.5676  0.7989 -0.1987
              Bcc     0.9567   -69.228   -24.702   -23.092  0.2364  0.0730  0.9689
 
              Baa    -0.0092    -1.231    -0.439    -0.411  0.9366 -0.2818 -0.2083
     8 C(13)  Bbb    -0.0000    -0.004    -0.001    -0.001  0.2377  0.0740  0.9685
              Bcc     0.0092     1.235     0.441     0.412  0.2575  0.9566 -0.1363
 
              Baa    -0.0528    -7.089    -2.529    -2.365  0.7385  0.6470 -0.1895
     9 C(13)  Bbb    -0.0476    -6.387    -2.279    -2.131 -0.6485  0.7586  0.0629
              Bcc     0.1004    13.476     4.809     4.495  0.1845  0.0764  0.9799
 
              Baa    -0.0063    -0.845    -0.302    -0.282  0.9195 -0.3931  0.0037
    10 C(13)  Bbb    -0.0001    -0.015    -0.005    -0.005  0.3850  0.8986 -0.2105
              Bcc     0.0064     0.860     0.307     0.287  0.0794  0.1950  0.9776
 
              Baa    -0.1505   -20.194    -7.206    -6.736 -0.3906  0.9198  0.0368
    11 C(13)  Bbb    -0.1459   -19.581    -6.987    -6.532  0.8764  0.3839 -0.2907
              Bcc     0.2964    39.776    14.193    13.268  0.2815  0.0813  0.9561
 
              Baa    -0.0331    -4.441    -1.585    -1.481 -0.3153  0.9405  0.1269
    12 C(13)  Bbb    -0.0237    -3.174    -1.133    -1.059  0.8259  0.3378 -0.4515
              Bcc     0.0568     7.615     2.717     2.540  0.4675  0.0376  0.8832
 
              Baa    -0.0402    -5.391    -1.923    -1.798 -0.0493  0.9873 -0.1507
    13 C(13)  Bbb    -0.0191    -2.567    -0.916    -0.856 -0.5485  0.0993  0.8302
              Bcc     0.0593     7.958     2.840     2.654  0.8347  0.1236  0.5367
 
              Baa    -0.0753     5.448     1.944     1.817 -0.1955  0.9753 -0.1032
    14 O(17)  Bbb    -0.0567     4.106     1.465     1.369  0.6924  0.2118  0.6898
              Bcc     0.1320    -9.554    -3.409    -3.187 -0.6945 -0.0634  0.7166
 
              Baa    -0.3742    27.078     9.662     9.032  0.9880 -0.0586 -0.1426
    15 O(17)  Bbb    -0.3218    23.287     8.310     7.768  0.0222  0.9694 -0.2444
              Bcc     0.6960   -50.366   -17.972   -16.800  0.1526  0.2383  0.9591
 
              Baa    -0.0337    -4.522    -1.614    -1.508  0.3215  0.0628  0.9448
    16 C(13)  Bbb     0.0124     1.662     0.593     0.554  0.2895  0.9435 -0.1612
              Bcc     0.0213     2.860     1.021     0.954  0.9016 -0.3253 -0.2852
 
              Baa    -0.0009    -0.488    -0.174    -0.163 -0.3440  0.0295  0.9385
    17 H(1)   Bbb    -0.0005    -0.262    -0.094    -0.087  0.8369  0.4628  0.2922
              Bcc     0.0014     0.751     0.268     0.250 -0.4257  0.8860 -0.1838
 
              Baa    -0.0010    -0.509    -0.182    -0.170  0.4386 -0.0649  0.8963
    18 H(1)   Bbb    -0.0005    -0.277    -0.099    -0.092  0.7990  0.4847 -0.3559
              Bcc     0.0015     0.786     0.280     0.262 -0.4114  0.8723  0.2645
 
              Baa    -0.0007    -0.369    -0.132    -0.123 -0.0233 -0.0378  0.9990
    19 H(1)   Bbb    -0.0004    -0.214    -0.077    -0.072  0.9796  0.1988  0.0303
              Bcc     0.0011     0.583     0.208     0.194 -0.1998  0.9793  0.0324
 
              Baa    -0.0049    -2.588    -0.924    -0.863  0.5216 -0.3673  0.7701
    20 H(1)   Bbb    -0.0021    -1.106    -0.395    -0.369  0.8262 -0.0077 -0.5633
              Bcc     0.0069     3.694     1.318     1.232  0.2128  0.9301  0.2995
 
              Baa    -0.0049    -2.604    -0.929    -0.869 -0.1703  0.4980  0.8503
    21 H(1)   Bbb    -0.0020    -1.069    -0.381    -0.357  0.9847  0.0535  0.1659
              Bcc     0.0069     3.673     1.311     1.225  0.0371  0.8655 -0.4994
 
              Baa    -0.0040    -2.109    -0.753    -0.704 -0.6746  0.7352  0.0654
    22 H(1)   Bbb    -0.0039    -2.091    -0.746    -0.698  0.2031  0.0997  0.9741
              Bcc     0.0079     4.201     1.499     1.401  0.7097  0.6704 -0.2166
 
              Baa    -0.0067    -3.553    -1.268    -1.185  0.9718  0.1175 -0.2043
    23 H(1)   Bbb    -0.0039    -2.105    -0.751    -0.702  0.1977  0.0652  0.9781
              Bcc     0.0106     5.658     2.019     1.887 -0.1282  0.9909 -0.0402
 
              Baa    -0.0043    -2.305    -0.823    -0.769 -0.0069 -0.0254  0.9997
    24 H(1)   Bbb    -0.0020    -1.092    -0.390    -0.364  0.9174  0.3976  0.0165
              Bcc     0.0064     3.397     1.212     1.133 -0.3979  0.9172  0.0205
 
              Baa    -0.0045    -2.377    -0.848    -0.793 -0.3036  0.4850  0.8201
    25 H(1)   Bbb    -0.0013    -0.698    -0.249    -0.233  0.8986 -0.1403  0.4157
              Bcc     0.0058     3.075     1.097     1.026  0.3167  0.8632 -0.3932
 
              Baa    -0.0047    -2.498    -0.891    -0.833  0.0158  0.8124 -0.5829
    26 H(1)   Bbb     0.0001     0.040     0.014     0.013  0.4740  0.5072  0.7197
              Bcc     0.0046     2.458     0.877     0.820  0.8804 -0.2877 -0.3771
 
              Baa    -0.0098    -5.239    -1.869    -1.747 -0.0726  0.9145 -0.3980
    27 H(1)   Bbb    -0.0023    -1.202    -0.429    -0.401  0.7336 -0.2214 -0.6425
              Bcc     0.0121     6.441     2.298     2.148  0.6757  0.3386  0.6548
 
              Baa    -0.0044    -2.346    -0.837    -0.783  0.1271  0.0307  0.9914
    28 H(1)   Bbb    -0.0004    -0.218    -0.078    -0.073  0.8569  0.5001 -0.1253
              Bcc     0.0048     2.564     0.915     0.855 -0.4997  0.8654  0.0372
 

 ---------------------------------------------------------------------------------

 ******************************Gaussian NBO Version 3.1******************************
             N A T U R A L   A T O M I C   O R B I T A L   A N D
          N A T U R A L   B O N D   O R B I T A L   A N A L Y S I S
 ******************************Gaussian NBO Version 3.1******************************
       /RESON  / : Allow strongly delocalized NBO set

 Analyzing the SCF density

 Job title: 93                                                              

 Storage needed:    244632 in NPA,    324274 in NBO ( 939519896 available)
 GSVD:  LWork=       52816 too small for GESVD, short by        1820 words or        1820 for optimal perf.


 NATURAL POPULATIONS:  Natural atomic orbital occupancies 
                                                          
   NAO  Atom  No  lang   Type(AO)    Occupancy
 --------------------------------------------
     1    O    1  S      Cor( 1S)     1.99973
     2    O    1  S      Val( 2S)     1.69412
     3    O    1  S      Ryd( 3S)     0.00105
     4    O    1  px     Val( 2p)     1.60905
     5    O    1  px     Ryd( 3p)     0.00078
     6    O    1  py     Val( 2p)     1.83049
     7    O    1  py     Ryd( 3p)     0.00195
     8    O    1  pz     Val( 2p)     1.39236
     9    O    1  pz     Ryd( 3p)     0.00069
    10    O    1  dxy    Ryd( 3d)     0.00167
    11    O    1  dxz    Ryd( 3d)     0.00200
    12    O    1  dyz    Ryd( 3d)     0.00009
    13    O    1  dx2y2  Ryd( 3d)     0.00130
    14    O    1  dz2    Ryd( 3d)     0.00039

    15    C    2  S      Cor( 1S)     1.99924
    16    C    2  S      Val( 2S)     0.72296
    17    C    2  S      Ryd( 3S)     0.00375
    18    C    2  px     Val( 2p)     0.80020
    19    C    2  px     Ryd( 3p)     0.02222
    20    C    2  py     Val( 2p)     0.78448
    21    C    2  py     Ryd( 3p)     0.01047
    22    C    2  pz     Val( 2p)     0.81891
    23    C    2  pz     Ryd( 3p)     0.00184
    24    C    2  dxy    Ryd( 3d)     0.00518
    25    C    2  dxz    Ryd( 3d)     0.00334
    26    C    2  dyz    Ryd( 3d)     0.00197
    27    C    2  dx2y2  Ryd( 3d)     0.00322
    28    C    2  dz2    Ryd( 3d)     0.00091

    29    O    3  S      Cor( 1S)     1.99966
    30    O    3  S      Val( 2S)     1.60795
    31    O    3  S      Ryd( 3S)     0.00146
    32    O    3  px     Val( 2p)     1.75137
    33    O    3  px     Ryd( 3p)     0.00158
    34    O    3  py     Val( 2p)     1.42407
    35    O    3  py     Ryd( 3p)     0.00081
    36    O    3  pz     Val( 2p)     1.77801
    37    O    3  pz     Ryd( 3p)     0.00137
    38    O    3  dxy    Ryd( 3d)     0.00122
    39    O    3  dxz    Ryd( 3d)     0.00084
    40    O    3  dyz    Ryd( 3d)     0.00043
    41    O    3  dx2y2  Ryd( 3d)     0.00100
    42    O    3  dz2    Ryd( 3d)     0.00057

    43    C    4  S      Cor( 1S)     1.99924
    44    C    4  S      Val( 2S)     1.09921
    45    C    4  S      Ryd( 3S)     0.00167
    46    C    4  px     Val( 2p)     0.98763
    47    C    4  px     Ryd( 3p)     0.00340
    48    C    4  py     Val( 2p)     0.92904
    49    C    4  py     Ryd( 3p)     0.00365
    50    C    4  pz     Val( 2p)     1.22214
    51    C    4  pz     Ryd( 3p)     0.00048
    52    C    4  dxy    Ryd( 3d)     0.00190
    53    C    4  dxz    Ryd( 3d)     0.00102
    54    C    4  dyz    Ryd( 3d)     0.00055
    55    C    4  dx2y2  Ryd( 3d)     0.00083
    56    C    4  dz2    Ryd( 3d)     0.00094

    57    C    5  S      Cor( 1S)     1.99880
    58    C    5  S      Val( 2S)     0.90135
    59    C    5  S      Ryd( 3S)     0.00218
    60    C    5  px     Val( 2p)     1.11147
    61    C    5  px     Ryd( 3p)     0.00692
    62    C    5  py     Val( 2p)     1.09907
    63    C    5  py     Ryd( 3p)     0.00594
    64    C    5  pz     Val( 2p)     0.98049
    65    C    5  pz     Ryd( 3p)     0.00137
    66    C    5  dxy    Ryd( 3d)     0.00079
    67    C    5  dxz    Ryd( 3d)     0.00054
    68    C    5  dyz    Ryd( 3d)     0.00045
    69    C    5  dx2y2  Ryd( 3d)     0.00079
    70    C    5  dz2    Ryd( 3d)     0.00044

    71    C    6  S      Cor( 1S)     1.99866
    72    C    6  S      Val( 2S)     0.81044
    73    C    6  S      Ryd( 3S)     0.00237
    74    C    6  px     Val( 2p)     0.80332
    75    C    6  px     Ryd( 3p)     0.00883
    76    C    6  py     Val( 2p)     1.05150
    77    C    6  py     Ryd( 3p)     0.00367
    78    C    6  pz     Val( 2p)     0.86321
    79    C    6  pz     Ryd( 3p)     0.00134
    80    C    6  dxy    Ryd( 3d)     0.00181
    81    C    6  dxz    Ryd( 3d)     0.00201
    82    C    6  dyz    Ryd( 3d)     0.00092
    83    C    6  dx2y2  Ryd( 3d)     0.00201
    84    C    6  dz2    Ryd( 3d)     0.00090

    85    O    7  S      Cor( 1S)     1.99961
    86    O    7  S      Val( 2S)     1.57647
    87    O    7  S      Ryd( 3S)     0.00060
    88    O    7  px     Val( 2p)     1.59880
    89    O    7  px     Ryd( 3p)     0.00153
    90    O    7  py     Val( 2p)     1.57386
    91    O    7  py     Ryd( 3p)     0.00163
    92    O    7  pz     Val( 2p)     1.62545
    93    O    7  pz     Ryd( 3p)     0.00148
    94    O    7  dxy    Ryd( 3d)     0.00109
    95    O    7  dxz    Ryd( 3d)     0.00107
    96    O    7  dyz    Ryd( 3d)     0.00049
    97    O    7  dx2y2  Ryd( 3d)     0.00149
    98    O    7  dz2    Ryd( 3d)     0.00070

    99    C    8  S      Cor( 1S)     1.99922
   100    C    8  S      Val( 2S)     1.10237
   101    C    8  S      Ryd( 3S)     0.00172
   102    C    8  px     Val( 2p)     1.23144
   103    C    8  px     Ryd( 3p)     0.00356
   104    C    8  py     Val( 2p)     0.71335
   105    C    8  py     Ryd( 3p)     0.00359
   106    C    8  pz     Val( 2p)     1.20901
   107    C    8  pz     Ryd( 3p)     0.00067
   108    C    8  dxy    Ryd( 3d)     0.00114
   109    C    8  dxz    Ryd( 3d)     0.00055
   110    C    8  dyz    Ryd( 3d)     0.00117
   111    C    8  dx2y2  Ryd( 3d)     0.00178
   112    C    8  dz2    Ryd( 3d)     0.00087

   113    C    9  S      Cor( 1S)     1.99894
   114    C    9  S      Val( 2S)     0.95581
   115    C    9  S      Ryd( 3S)     0.00154
   116    C    9  px     Val( 2p)     1.07162
   117    C    9  px     Ryd( 3p)     0.00326
   118    C    9  py     Val( 2p)     1.20847
   119    C    9  py     Ryd( 3p)     0.00543
   120    C    9  pz     Val( 2p)     0.98732
   121    C    9  pz     Ryd( 3p)     0.00105
   122    C    9  dxy    Ryd( 3d)     0.00080
   123    C    9  dxz    Ryd( 3d)     0.00043
   124    C    9  dyz    Ryd( 3d)     0.00049
   125    C    9  dx2y2  Ryd( 3d)     0.00053
   126    C    9  dz2    Ryd( 3d)     0.00042

   127    C   10  S      Cor( 1S)     1.99887
   128    C   10  S      Val( 2S)     0.94678
   129    C   10  S      Ryd( 3S)     0.00171
   130    C   10  px     Val( 2p)     1.14277
   131    C   10  px     Ryd( 3p)     0.00564
   132    C   10  py     Val( 2p)     1.12327
   133    C   10  py     Ryd( 3p)     0.00516
   134    C   10  pz     Val( 2p)     0.92045
   135    C   10  pz     Ryd( 3p)     0.00104
   136    C   10  dxy    Ryd( 3d)     0.00071
   137    C   10  dxz    Ryd( 3d)     0.00052
   138    C   10  dyz    Ryd( 3d)     0.00045
   139    C   10  dx2y2  Ryd( 3d)     0.00077
   140    C   10  dz2    Ryd( 3d)     0.00042

   141    C   11  S      Cor( 1S)     1.99885
   142    C   11  S      Val( 2S)     0.87629
   143    C   11  S      Ryd( 3S)     0.00311
   144    C   11  px     Val( 2p)     1.07586
   145    C   11  px     Ryd( 3p)     0.00507
   146    C   11  py     Val( 2p)     1.09367
   147    C   11  py     Ryd( 3p)     0.00418
   148    C   11  pz     Val( 2p)     0.91734
   149    C   11  pz     Ryd( 3p)     0.00321
   150    C   11  dxy    Ryd( 3d)     0.00096
   151    C   11  dxz    Ryd( 3d)     0.00066
   152    C   11  dyz    Ryd( 3d)     0.00070
   153    C   11  dx2y2  Ryd( 3d)     0.00096
   154    C   11  dz2    Ryd( 3d)     0.00046

   155    C   12  S      Cor( 1S)     1.99902
   156    C   12  S      Val( 2S)     1.05041
   157    C   12  S      Ryd( 3S)     0.00200
   158    C   12  px     Val( 2p)     1.08226
   159    C   12  px     Ryd( 3p)     0.00508
   160    C   12  py     Val( 2p)     1.25839
   161    C   12  py     Ryd( 3p)     0.00563
   162    C   12  pz     Val( 2p)     1.15796
   163    C   12  pz     Ryd( 3p)     0.00229
   164    C   12  dxy    Ryd( 3d)     0.00048
   165    C   12  dxz    Ryd( 3d)     0.00068
   166    C   12  dyz    Ryd( 3d)     0.00041
   167    C   12  dx2y2  Ryd( 3d)     0.00065
   168    C   12  dz2    Ryd( 3d)     0.00051

   169    C   13  S      Cor( 1S)     1.99930
   170    C   13  S      Val( 2S)     0.74363
   171    C   13  S      Ryd( 3S)     0.00490
   172    C   13  px     Val( 2p)     0.75862
   173    C   13  px     Ryd( 3p)     0.01861
   174    C   13  py     Val( 2p)     0.77503
   175    C   13  py     Ryd( 3p)     0.00226
   176    C   13  pz     Val( 2p)     0.80917
   177    C   13  pz     Ryd( 3p)     0.00943
   178    C   13  dxy    Ryd( 3d)     0.00432
   179    C   13  dxz    Ryd( 3d)     0.00571
   180    C   13  dyz    Ryd( 3d)     0.00163
   181    C   13  dx2y2  Ryd( 3d)     0.00178
   182    C   13  dz2    Ryd( 3d)     0.00230

   183    O   14  S      Cor( 1S)     1.99968
   184    O   14  S      Val( 2S)     1.67009
   185    O   14  S      Ryd( 3S)     0.00176
   186    O   14  px     Val( 2p)     1.49330
   187    O   14  px     Ryd( 3p)     0.00192
   188    O   14  py     Val( 2p)     1.79127
   189    O   14  py     Ryd( 3p)     0.00112
   190    O   14  pz     Val( 2p)     1.68733
   191    O   14  pz     Ryd( 3p)     0.00136
   192    O   14  dxy    Ryd( 3d)     0.00023
   193    O   14  dxz    Ryd( 3d)     0.00121
   194    O   14  dyz    Ryd( 3d)     0.00143
   195    O   14  dx2y2  Ryd( 3d)     0.00065
   196    O   14  dz2    Ryd( 3d)     0.00157

   197    O   15  S      Cor( 1S)     1.99971
   198    O   15  S      Val( 2S)     1.69801
   199    O   15  S      Ryd( 3S)     0.00205
   200    O   15  px     Val( 2p)     1.60737
   201    O   15  px     Ryd( 3p)     0.00070
   202    O   15  py     Val( 2p)     1.45057
   203    O   15  py     Ryd( 3p)     0.00072
   204    O   15  pz     Val( 2p)     1.67031
   205    O   15  pz     Ryd( 3p)     0.00236
   206    O   15  dxy    Ryd( 3d)     0.00223
   207    O   15  dxz    Ryd( 3d)     0.00178
   208    O   15  dyz    Ryd( 3d)     0.00001
   209    O   15  dx2y2  Ryd( 3d)     0.00119
   210    O   15  dz2    Ryd( 3d)     0.00046

   211    C   16  S      Cor( 1S)     1.99889
   212    C   16  S      Val( 2S)     0.94019
   213    C   16  S      Ryd( 3S)     0.00216
   214    C   16  px     Val( 2p)     1.05884
   215    C   16  px     Ryd( 3p)     0.00391
   216    C   16  py     Val( 2p)     1.22475
   217    C   16  py     Ryd( 3p)     0.00648
   218    C   16  pz     Val( 2p)     0.94313
   219    C   16  pz     Ryd( 3p)     0.00135
   220    C   16  dxy    Ryd( 3d)     0.00075
   221    C   16  dxz    Ryd( 3d)     0.00051
   222    C   16  dyz    Ryd( 3d)     0.00045
   223    C   16  dx2y2  Ryd( 3d)     0.00064
   224    C   16  dz2    Ryd( 3d)     0.00042

   225    H   17  S      Val( 1S)     0.78633
   226    H   17  S      Ryd( 2S)     0.00176
   227    H   17  px     Ryd( 2p)     0.00043
   228    H   17  py     Ryd( 2p)     0.00014
   229    H   17  pz     Ryd( 2p)     0.00054

   230    H   18  S      Val( 1S)     0.78585
   231    H   18  S      Ryd( 2S)     0.00179
   232    H   18  px     Ryd( 2p)     0.00036
   233    H   18  py     Ryd( 2p)     0.00014
   234    H   18  pz     Ryd( 2p)     0.00061

   235    H   19  S      Val( 1S)     0.78107
   236    H   19  S      Ryd( 2S)     0.00061
   237    H   19  px     Ryd( 2p)     0.00025
   238    H   19  py     Ryd( 2p)     0.00061
   239    H   19  pz     Ryd( 2p)     0.00017

   240    H   20  S      Val( 1S)     0.77870
   241    H   20  S      Ryd( 2S)     0.00146
   242    H   20  px     Ryd( 2p)     0.00019
   243    H   20  py     Ryd( 2p)     0.00033
   244    H   20  pz     Ryd( 2p)     0.00060

   245    H   21  S      Val( 1S)     0.77963
   246    H   21  S      Ryd( 2S)     0.00146
   247    H   21  px     Ryd( 2p)     0.00029
   248    H   21  py     Ryd( 2p)     0.00025
   249    H   21  pz     Ryd( 2p)     0.00059

   250    H   22  S      Val( 1S)     0.75024
   251    H   22  S      Ryd( 2S)     0.00054
   252    H   22  px     Ryd( 2p)     0.00079
   253    H   22  py     Ryd( 2p)     0.00005
   254    H   22  pz     Ryd( 2p)     0.00019

   255    H   23  S      Val( 1S)     0.73431
   256    H   23  S      Ryd( 2S)     0.00136
   257    H   23  px     Ryd( 2p)     0.00009
   258    H   23  py     Ryd( 2p)     0.00082
   259    H   23  pz     Ryd( 2p)     0.00015

   260    H   24  S      Val( 1S)     0.73595
   261    H   24  S      Ryd( 2S)     0.00148
   262    H   24  px     Ryd( 2p)     0.00051
   263    H   24  py     Ryd( 2p)     0.00043
   264    H   24  pz     Ryd( 2p)     0.00013

   265    H   25  S      Val( 1S)     0.70734
   266    H   25  S      Ryd( 2S)     0.00150
   267    H   25  px     Ryd( 2p)     0.00016
   268    H   25  py     Ryd( 2p)     0.00056
   269    H   25  pz     Ryd( 2p)     0.00039

   270    H   26  S      Val( 1S)     0.70765
   271    H   26  S      Ryd( 2S)     0.00212
   272    H   26  px     Ryd( 2p)     0.00030
   273    H   26  py     Ryd( 2p)     0.00033
   274    H   26  pz     Ryd( 2p)     0.00039

   275    H   27  S      Val( 1S)     0.50657
   276    H   27  S      Ryd( 2S)     0.00083
   277    H   27  px     Ryd( 2p)     0.00228
   278    H   27  py     Ryd( 2p)     0.00132
   279    H   27  pz     Ryd( 2p)     0.00114

   280    H   28  S      Val( 1S)     0.71843
   281    H   28  S      Ryd( 2S)     0.00234
   282    H   28  px     Ryd( 2p)     0.00011
   283    H   28  py     Ryd( 2p)     0.00087
   284    H   28  pz     Ryd( 2p)     0.00012

 WARNING:  1 low occupancy (<1.9990e) core orbital  found on  C    5
           1 low occupancy (<1.9990e) core orbital  found on  C    6
           1 low occupancy (<1.9990e) core orbital  found on  C    9
           1 low occupancy (<1.9990e) core orbital  found on  C   10
           1 low occupancy (<1.9990e) core orbital  found on  C   11
           1 low occupancy (<1.9990e) core orbital  found on  C   16


 Summary of Natural Population Analysis:                  
                                                          
                                       Natural Population 
                Natural  -----------------------------------------------
    Atom  No    Charge         Core      Valence    Rydberg      Total
 -----------------------------------------------------------------------
      O    1   -0.53567      1.99973     6.52602    0.00993     8.53567
      C    2    0.82131      1.99924     3.12655    0.05290     5.17869
      O    3   -0.57036      1.99966     6.56140    0.00930     8.57036
      C    4   -0.25170      1.99924     4.23802    0.01444     6.25170
      C    5   -0.11059      1.99880     4.09238    0.01940     6.11059
      C    6    0.44901      1.99866     3.52847    0.02386     5.55099
      O    7   -0.38426      1.99961     6.37457    0.01008     8.38426
      C    8   -0.27045      1.99922     4.25618    0.01506     6.27045
      C    9   -0.23612      1.99894     4.22322    0.01396     6.23612
      C   10   -0.14857      1.99887     4.13327    0.01642     6.14857
      C   11    0.01870      1.99885     3.96315    0.01930     5.98130
      C   12   -0.56577      1.99902     4.54903    0.01773     6.56577
      C   13    0.86331      1.99930     3.08645    0.05095     5.13669
      O   14   -0.65291      1.99968     6.64199    0.01125     8.65291
      O   15   -0.43748      1.99971     6.42627    0.01150     8.43748
      C   16   -0.18247      1.99889     4.16690    0.01668     6.18247
      H   17    0.21081      0.00000     0.78633    0.00286     0.78919
      H   18    0.21125      0.00000     0.78585    0.00289     0.78875
      H   19    0.21729      0.00000     0.78107    0.00164     0.78271
      H   20    0.21871      0.00000     0.77870    0.00259     0.78129
      H   21    0.21777      0.00000     0.77963    0.00259     0.78223
      H   22    0.24819      0.00000     0.75024    0.00156     0.75181
      H   23    0.26326      0.00000     0.73431    0.00243     0.73674
      H   24    0.26150      0.00000     0.73595    0.00255     0.73850
      H   25    0.29006      0.00000     0.70734    0.00261     0.70994
      H   26    0.28922      0.00000     0.70765    0.00313     0.71078
      H   27    0.48785      0.00000     0.50657    0.00558     0.51215
      H   28    0.27812      0.00000     0.71843    0.00344     0.72188
 =======================================================================
   * Total *    1.00000     31.98740    84.66596    0.34664   117.00000

                                 Natural Population      
 --------------------------------------------------------
   Core                      31.98740 ( 99.9606% of  32)
   Valence                   84.66596 ( 99.6070% of  85)
   Natural Minimal Basis    116.65336 ( 99.7037% of 117)
   Natural Rydberg Basis      0.34664 (  0.2963% of 117)
 --------------------------------------------------------

    Atom  No          Natural Electron Configuration
 ----------------------------------------------------------------------------
      O    1      [core]2S( 1.69)2p( 4.83)3d( 0.01)
      C    2      [core]2S( 0.72)2p( 2.40)3p( 0.03)3d( 0.01)
      O    3      [core]2S( 1.61)2p( 4.95)
      C    4      [core]2S( 1.10)2p( 3.14)3p( 0.01)3d( 0.01)
      C    5      [core]2S( 0.90)2p( 3.19)3p( 0.01)
      C    6      [core]2S( 0.81)2p( 2.72)3p( 0.01)3d( 0.01)
      O    7      [core]2S( 1.58)2p( 4.80)
      C    8      [core]2S( 1.10)2p( 3.15)3p( 0.01)3d( 0.01)
      C    9      [core]2S( 0.96)2p( 3.27)3p( 0.01)
      C   10      [core]2S( 0.95)2p( 3.19)3p( 0.01)
      C   11      [core]2S( 0.88)2p( 3.09)3p( 0.01)
      C   12      [core]2S( 1.05)2p( 3.50)3p( 0.01)
      C   13      [core]2S( 0.74)2p( 2.34)3p( 0.03)3d( 0.02)
      O   14      [core]2S( 1.67)2p( 4.97)3d( 0.01)
      O   15      [core]2S( 1.70)2p( 4.73)3d( 0.01)
      C   16      [core]2S( 0.94)2p( 3.23)3p( 0.01)
      H   17            1S( 0.79)
      H   18            1S( 0.79)
      H   19            1S( 0.78)
      H   20            1S( 0.78)
      H   21            1S( 0.78)
      H   22            1S( 0.75)
      H   23            1S( 0.73)
      H   24            1S( 0.74)
      H   25            1S( 0.71)
      H   26            1S( 0.71)
      H   27            1S( 0.51)
      H   28            1S( 0.72)


 ***************************************************
 *******         Alpha spin orbitals         *******
 ***************************************************


 NATURAL POPULATIONS:  Natural atomic orbital occupancies 
                                                          
   NAO  Atom  No  lang   Type(AO)    Occupancy      Energy
 ----------------------------------------------------------
     1    O    1  S      Cor( 1S)     0.99986     -19.01266
     2    O    1  S      Val( 2S)     0.84725      -1.00013
     3    O    1  S      Ryd( 3S)     0.00052       1.38827
     4    O    1  px     Val( 2p)     0.80465      -0.45228
     5    O    1  px     Ryd( 3p)     0.00039       0.91694
     6    O    1  py     Val( 2p)     0.91529      -0.40021
     7    O    1  py     Ryd( 3p)     0.00097       1.07045
     8    O    1  pz     Val( 2p)     0.70821      -0.38621
     9    O    1  pz     Ryd( 3p)     0.00035       0.93202
    10    O    1  dxy    Ryd( 3d)     0.00083       2.89022
    11    O    1  dxz    Ryd( 3d)     0.00101       2.73564
    12    O    1  dyz    Ryd( 3d)     0.00005       2.51734
    13    O    1  dx2y2  Ryd( 3d)     0.00065       3.08861
    14    O    1  dz2    Ryd( 3d)     0.00020       2.73876

    15    C    2  S      Cor( 1S)     0.99962     -10.35618
    16    C    2  S      Val( 2S)     0.36068      -0.26382
    17    C    2  S      Ryd( 3S)     0.00186       0.37205
    18    C    2  px     Val( 2p)     0.39937      -0.13967
    19    C    2  px     Ryd( 3p)     0.01110       0.50853
    20    C    2  py     Val( 2p)     0.39173      -0.17298
    21    C    2  py     Ryd( 3p)     0.00524       0.60141
    22    C    2  pz     Val( 2p)     0.40547      -0.27944
    23    C    2  pz     Ryd( 3p)     0.00103       0.38272
    24    C    2  dxy    Ryd( 3d)     0.00258       2.24530
    25    C    2  dxz    Ryd( 3d)     0.00171       1.80582
    26    C    2  dyz    Ryd( 3d)     0.00099       1.70183
    27    C    2  dx2y2  Ryd( 3d)     0.00161       2.27463
    28    C    2  dz2    Ryd( 3d)     0.00046       1.97727

    29    O    3  S      Cor( 1S)     0.99983     -19.11935
    30    O    3  S      Val( 2S)     0.80394      -0.99719
    31    O    3  S      Ryd( 3S)     0.00073       1.38863
    32    O    3  px     Val( 2p)     0.87568      -0.48217
    33    O    3  px     Ryd( 3p)     0.00079       1.14308
    34    O    3  py     Val( 2p)     0.71210      -0.46689
    35    O    3  py     Ryd( 3p)     0.00041       1.25457
    36    O    3  pz     Val( 2p)     0.88993      -0.45844
    37    O    3  pz     Ryd( 3p)     0.00068       0.95872
    38    O    3  dxy    Ryd( 3d)     0.00061       3.00334
    39    O    3  dxz    Ryd( 3d)     0.00042       2.52842
    40    O    3  dyz    Ryd( 3d)     0.00022       2.58852
    41    O    3  dx2y2  Ryd( 3d)     0.00050       2.81834
    42    O    3  dz2    Ryd( 3d)     0.00029       2.76712

    43    C    4  S      Cor( 1S)     0.99962     -10.25882
    44    C    4  S      Val( 2S)     0.54959      -0.37160
    45    C    4  S      Ryd( 3S)     0.00083       0.65343
    46    C    4  px     Val( 2p)     0.49376      -0.18763
    47    C    4  px     Ryd( 3p)     0.00170       0.40788
    48    C    4  py     Val( 2p)     0.46447      -0.19349
    49    C    4  py     Ryd( 3p)     0.00182       0.50340
    50    C    4  pz     Val( 2p)     0.61140      -0.20612
    51    C    4  pz     Ryd( 3p)     0.00024       0.42150
    52    C    4  dxy    Ryd( 3d)     0.00095       2.20913
    53    C    4  dxz    Ryd( 3d)     0.00051       2.28628
    54    C    4  dyz    Ryd( 3d)     0.00028       1.89615
    55    C    4  dx2y2  Ryd( 3d)     0.00042       2.05213
    56    C    4  dz2    Ryd( 3d)     0.00047       2.17559

    57    C    5  S      Cor( 1S)     0.99940     -10.27505
    58    C    5  S      Val( 2S)     0.45278      -0.33309
    59    C    5  S      Ryd( 3S)     0.00110       0.37849
    60    C    5  px     Val( 2p)     0.55891      -0.27366
    61    C    5  px     Ryd( 3p)     0.00347       0.82348
    62    C    5  py     Val( 2p)     0.54979      -0.27324
    63    C    5  py     Ryd( 3p)     0.00298       0.83353
    64    C    5  pz     Val( 2p)     0.54619      -0.31520
    65    C    5  pz     Ryd( 3p)     0.00074       0.47056
    66    C    5  dxy    Ryd( 3d)     0.00040       2.19583
    67    C    5  dxz    Ryd( 3d)     0.00024       1.76175
    68    C    5  dyz    Ryd( 3d)     0.00028       1.72885
    69    C    5  dx2y2  Ryd( 3d)     0.00039       2.24378
    70    C    5  dz2    Ryd( 3d)     0.00019       1.95781

    71    C    6  S      Cor( 1S)     0.99933     -10.35402
    72    C    6  S      Val( 2S)     0.40630      -0.32573
    73    C    6  S      Ryd( 3S)     0.00120       0.45159
    74    C    6  px     Val( 2p)     0.40303      -0.23324
    75    C    6  px     Ryd( 3p)     0.00442       0.62859
    76    C    6  py     Val( 2p)     0.52515      -0.26474
    77    C    6  py     Ryd( 3p)     0.00185       0.71286
    78    C    6  pz     Val( 2p)     0.48715      -0.33210
    79    C    6  pz     Ryd( 3p)     0.00065       0.40425
    80    C    6  dxy    Ryd( 3d)     0.00090       2.18479
    81    C    6  dxz    Ryd( 3d)     0.00115       1.75653
    82    C    6  dyz    Ryd( 3d)     0.00051       1.70197
    83    C    6  dx2y2  Ryd( 3d)     0.00100       2.20256
    84    C    6  dz2    Ryd( 3d)     0.00045       1.91979

    85    O    7  S      Cor( 1S)     0.99981     -19.19074
    86    O    7  S      Val( 2S)     0.79114      -1.05752
    87    O    7  S      Ryd( 3S)     0.00030       1.43225
    88    O    7  px     Val( 2p)     0.80603      -0.53977
    89    O    7  px     Ryd( 3p)     0.00077       1.02439
    90    O    7  py     Val( 2p)     0.78932      -0.53001
    91    O    7  py     Ryd( 3p)     0.00081       1.31279
    92    O    7  pz     Val( 2p)     0.91017      -0.53962
    93    O    7  pz     Ryd( 3p)     0.00096       0.91628
    94    O    7  dxy    Ryd( 3d)     0.00055       2.73230
    95    O    7  dxz    Ryd( 3d)     0.00051       2.56582
    96    O    7  dyz    Ryd( 3d)     0.00027       2.50585
    97    O    7  dx2y2  Ryd( 3d)     0.00074       2.97128
    98    O    7  dz2    Ryd( 3d)     0.00033       2.65998

    99    C    8  S      Cor( 1S)     0.99961     -10.31119
   100    C    8  S      Val( 2S)     0.55036      -0.42579
   101    C    8  S      Ryd( 3S)     0.00085       0.62372
   102    C    8  px     Val( 2p)     0.61511      -0.26698
   103    C    8  px     Ryd( 3p)     0.00179       0.55174
   104    C    8  py     Val( 2p)     0.35378      -0.22242
   105    C    8  py     Ryd( 3p)     0.00179       0.32317
   106    C    8  pz     Val( 2p)     0.60475      -0.25958
   107    C    8  pz     Ryd( 3p)     0.00038       0.39520
   108    C    8  dxy    Ryd( 3d)     0.00057       1.94257
   109    C    8  dxz    Ryd( 3d)     0.00027       2.05828
   110    C    8  dyz    Ryd( 3d)     0.00067       2.08109
   111    C    8  dx2y2  Ryd( 3d)     0.00088       2.19203
   112    C    8  dz2    Ryd( 3d)     0.00043       2.07897

   113    C    9  S      Cor( 1S)     0.99947     -10.26786
   114    C    9  S      Val( 2S)     0.47919      -0.35205
   115    C    9  S      Ryd( 3S)     0.00077       0.39467
   116    C    9  px     Val( 2p)     0.53731      -0.25244
   117    C    9  px     Ryd( 3p)     0.00163       0.56909
   118    C    9  py     Val( 2p)     0.60477      -0.26900
   119    C    9  py     Ryd( 3p)     0.00274       0.83417
   120    C    9  pz     Val( 2p)     0.53314      -0.31480
   121    C    9  pz     Ryd( 3p)     0.00057       0.39377
   122    C    9  dxy    Ryd( 3d)     0.00040       2.22594
   123    C    9  dxz    Ryd( 3d)     0.00025       1.80103
   124    C    9  dyz    Ryd( 3d)     0.00028       1.74028
   125    C    9  dx2y2  Ryd( 3d)     0.00027       2.30163
   126    C    9  dz2    Ryd( 3d)     0.00019       1.98281

   127    C   10  S      Cor( 1S)     0.99944     -10.26494
   128    C   10  S      Val( 2S)     0.47266      -0.33748
   129    C   10  S      Ryd( 3S)     0.00087       0.40574
   130    C   10  px     Val( 2p)     0.57074      -0.25471
   131    C   10  px     Ryd( 3p)     0.00285       0.70942
   132    C   10  py     Val( 2p)     0.55962      -0.24514
   133    C   10  py     Ryd( 3p)     0.00260       0.62669
   134    C   10  pz     Val( 2p)     0.46191      -0.29876
   135    C   10  pz     Ryd( 3p)     0.00055       0.39167
   136    C   10  dxy    Ryd( 3d)     0.00036       2.30724
   137    C   10  dxz    Ryd( 3d)     0.00025       1.78666
   138    C   10  dyz    Ryd( 3d)     0.00030       1.77667
   139    C   10  dx2y2  Ryd( 3d)     0.00038       2.20254
   140    C   10  dz2    Ryd( 3d)     0.00021       1.98630

   141    C   11  S      Cor( 1S)     0.99942     -10.28074
   142    C   11  S      Val( 2S)     0.44250      -0.33762
   143    C   11  S      Ryd( 3S)     0.00169       0.44964
   144    C   11  px     Val( 2p)     0.54696      -0.27281
   145    C   11  px     Ryd( 3p)     0.00256       0.86465
   146    C   11  py     Val( 2p)     0.54918      -0.26807
   147    C   11  py     Ryd( 3p)     0.00210       0.70568
   148    C   11  pz     Val( 2p)     0.56128      -0.33084
   149    C   11  pz     Ryd( 3p)     0.00184       0.50214
   150    C   11  dxy    Ryd( 3d)     0.00048       2.21606
   151    C   11  dxz    Ryd( 3d)     0.00035       1.76909
   152    C   11  dyz    Ryd( 3d)     0.00036       1.73354
   153    C   11  dx2y2  Ryd( 3d)     0.00048       2.20347
   154    C   11  dz2    Ryd( 3d)     0.00019       1.97111

   155    C   12  S      Cor( 1S)     0.99951     -10.26136
   156    C   12  S      Val( 2S)     0.52456      -0.40918
   157    C   12  S      Ryd( 3S)     0.00096       0.73303
   158    C   12  px     Val( 2p)     0.54038      -0.26767
   159    C   12  px     Ryd( 3p)     0.00258       0.45524
   160    C   12  py     Val( 2p)     0.62848      -0.28150
   161    C   12  py     Ryd( 3p)     0.00283       0.59648
   162    C   12  pz     Val( 2p)     0.58876      -0.28862
   163    C   12  pz     Ryd( 3p)     0.00126       0.39772
   164    C   12  dxy    Ryd( 3d)     0.00024       2.04630
   165    C   12  dxz    Ryd( 3d)     0.00044       2.05717
   166    C   12  dyz    Ryd( 3d)     0.00021       2.15877
   167    C   12  dx2y2  Ryd( 3d)     0.00032       2.11835
   168    C   12  dz2    Ryd( 3d)     0.00026       1.93257

   169    C   13  S      Cor( 1S)     0.99966     -10.38294
   170    C   13  S      Val( 2S)     0.37507      -0.30120
   171    C   13  S      Ryd( 3S)     0.00248       0.35420
   172    C   13  px     Val( 2p)     0.38093      -0.15316
   173    C   13  px     Ryd( 3p)     0.00922       0.43432
   174    C   13  py     Val( 2p)     0.38384      -0.28973
   175    C   13  py     Ryd( 3p)     0.00111       0.36809
   176    C   13  pz     Val( 2p)     0.40301      -0.20239
   177    C   13  pz     Ryd( 3p)     0.00465       0.45462
   178    C   13  dxy    Ryd( 3d)     0.00216       1.80344
   179    C   13  dxz    Ryd( 3d)     0.00311       2.14174
   180    C   13  dyz    Ryd( 3d)     0.00081       1.76000
   181    C   13  dx2y2  Ryd( 3d)     0.00089       2.07406
   182    C   13  dz2    Ryd( 3d)     0.00115       2.03672

   183    O   14  S      Cor( 1S)     0.99984     -19.14738
   184    O   14  S      Val( 2S)     0.83469      -1.04857
   185    O   14  S      Ryd( 3S)     0.00083       1.31383
   186    O   14  px     Val( 2p)     0.75149      -0.47480
   187    O   14  px     Ryd( 3p)     0.00100       1.15448
   188    O   14  py     Val( 2p)     0.89463      -0.48435
   189    O   14  py     Ryd( 3p)     0.00054       0.85903
   190    O   14  pz     Val( 2p)     0.85010      -0.50737
   191    O   14  pz     Ryd( 3p)     0.00069       0.93147
   192    O   14  dxy    Ryd( 3d)     0.00011       2.62693
   193    O   14  dxz    Ryd( 3d)     0.00061       2.93320
   194    O   14  dyz    Ryd( 3d)     0.00072       2.58919
   195    O   14  dx2y2  Ryd( 3d)     0.00033       3.02412
   196    O   14  dz2    Ryd( 3d)     0.00079       2.83256

   197    O   15  S      Cor( 1S)     0.99986     -19.04347
   198    O   15  S      Val( 2S)     0.85044      -1.03486
   199    O   15  S      Ryd( 3S)     0.00101       1.28663
   200    O   15  px     Val( 2p)     0.80562      -0.48002
   201    O   15  px     Ryd( 3p)     0.00035       0.87611
   202    O   15  py     Val( 2p)     0.73468      -0.41046
   203    O   15  py     Ryd( 3p)     0.00037       0.92128
   204    O   15  pz     Val( 2p)     0.91417      -0.43203
   205    O   15  pz     Ryd( 3p)     0.00121       1.00116
   206    O   15  dxy    Ryd( 3d)     0.00112       2.72637
   207    O   15  dxz    Ryd( 3d)     0.00094       2.79798
   208    O   15  dyz    Ryd( 3d)     0.00001       2.48101
   209    O   15  dx2y2  Ryd( 3d)     0.00060       3.10501
   210    O   15  dz2    Ryd( 3d)     0.00022       2.69443

   211    C   16  S      Cor( 1S)     0.99944     -10.25773
   212    C   16  S      Val( 2S)     0.46869      -0.32908
   213    C   16  S      Ryd( 3S)     0.00109       0.43898
   214    C   16  px     Val( 2p)     0.52638      -0.24034
   215    C   16  px     Ryd( 3p)     0.00197       0.57673
   216    C   16  py     Val( 2p)     0.61106      -0.26555
   217    C   16  py     Ryd( 3p)     0.00326       0.86795
   218    C   16  pz     Val( 2p)     0.45977      -0.29844
   219    C   16  pz     Ryd( 3p)     0.00071       0.42210
   220    C   16  dxy    Ryd( 3d)     0.00037       2.24500
   221    C   16  dxz    Ryd( 3d)     0.00032       1.81658
   222    C   16  dyz    Ryd( 3d)     0.00024       1.76273
   223    C   16  dx2y2  Ryd( 3d)     0.00032       2.31657
   224    C   16  dz2    Ryd( 3d)     0.00021       2.00760

   225    H   17  S      Val( 1S)     0.39335      -0.05144
   226    H   17  S      Ryd( 2S)     0.00088       0.24131
   227    H   17  px     Ryd( 2p)     0.00021       1.88447
   228    H   17  py     Ryd( 2p)     0.00007       1.62793
   229    H   17  pz     Ryd( 2p)     0.00027       2.00310

   230    H   18  S      Val( 1S)     0.39312      -0.05095
   231    H   18  S      Ryd( 2S)     0.00089       0.24122
   232    H   18  px     Ryd( 2p)     0.00018       1.81123
   233    H   18  py     Ryd( 2p)     0.00007       1.62668
   234    H   18  pz     Ryd( 2p)     0.00030       2.07801

   235    H   19  S      Val( 1S)     0.39053      -0.04407
   236    H   19  S      Ryd( 2S)     0.00030       0.21447
   237    H   19  px     Ryd( 2p)     0.00013       1.75408
   238    H   19  py     Ryd( 2p)     0.00031       2.07834
   239    H   19  pz     Ryd( 2p)     0.00009       1.61976

   240    H   20  S      Val( 1S)     0.39551      -0.11060
   241    H   20  S      Ryd( 2S)     0.00077       0.21478
   242    H   20  px     Ryd( 2p)     0.00010       1.63139
   243    H   20  py     Ryd( 2p)     0.00017       1.71382
   244    H   20  pz     Ryd( 2p)     0.00031       1.99404

   245    H   21  S      Val( 1S)     0.39614      -0.11181
   246    H   21  S      Ryd( 2S)     0.00077       0.21383
   247    H   21  px     Ryd( 2p)     0.00015       1.76621
   248    H   21  py     Ryd( 2p)     0.00012       1.63461
   249    H   21  pz     Ryd( 2p)     0.00030       1.93656

   250    H   22  S      Val( 1S)     0.37512      -0.06825
   251    H   22  S      Ryd( 2S)     0.00027       0.18422
   252    H   22  px     Ryd( 2p)     0.00039       2.19039
   253    H   22  py     Ryd( 2p)     0.00003       1.53680
   254    H   22  pz     Ryd( 2p)     0.00010       1.61570

   255    H   23  S      Val( 1S)     0.36577      -0.09545
   256    H   23  S      Ryd( 2S)     0.00067       0.20485
   257    H   23  px     Ryd( 2p)     0.00005       1.83116
   258    H   23  py     Ryd( 2p)     0.00041       2.19983
   259    H   23  pz     Ryd( 2p)     0.00008       1.49997

   260    H   24  S      Val( 1S)     0.36791      -0.08738
   261    H   24  S      Ryd( 2S)     0.00073       0.17858
   262    H   24  px     Ryd( 2p)     0.00026       2.03455
   263    H   24  py     Ryd( 2p)     0.00021       1.99903
   264    H   24  pz     Ryd( 2p)     0.00007       1.51227

   265    H   25  S      Val( 1S)     0.35613      -0.08772
   266    H   25  S      Ryd( 2S)     0.00080       0.21575
   267    H   25  px     Ryd( 2p)     0.00008       1.66083
   268    H   25  py     Ryd( 2p)     0.00028       2.08375
   269    H   25  pz     Ryd( 2p)     0.00019       1.76192

   270    H   26  S      Val( 1S)     0.35599      -0.07503
   271    H   26  S      Ryd( 2S)     0.00115       0.20978
   272    H   26  px     Ryd( 2p)     0.00015       1.79756
   273    H   26  py     Ryd( 2p)     0.00017       1.86537
   274    H   26  pz     Ryd( 2p)     0.00019       1.85383

   275    H   27  S      Val( 1S)     0.25210      -0.07177
   276    H   27  S      Ryd( 2S)     0.00038       0.32056
   277    H   27  px     Ryd( 2p)     0.00115       2.28369
   278    H   27  py     Ryd( 2p)     0.00066       1.54790
   279    H   27  pz     Ryd( 2p)     0.00058       1.66235

   280    H   28  S      Val( 1S)     0.35958      -0.07479
   281    H   28  S      Ryd( 2S)     0.00116       0.21281
   282    H   28  px     Ryd( 2p)     0.00006       1.85670
   283    H   28  py     Ryd( 2p)     0.00043       2.22130
   284    H   28  pz     Ryd( 2p)     0.00006       1.53218


 Summary of Natural Population Analysis:                  
                                                          
                                       Natural Population 
                Natural  -----------------------------------------------
    Atom  No    Charge         Core      Valence    Rydberg      Total
 -----------------------------------------------------------------------
      O    1   -0.28023      0.99986     3.27540    0.00496     4.28023
      C    2    0.41653      0.99962     1.55726    0.02659     2.58347
      O    3   -0.28612      0.99983     3.28165    0.00464     4.28612
      C    4   -0.12606      0.99962     2.11923    0.00721     3.12606
      C    5   -0.11686      0.99940     2.10767    0.00979     3.11686
      C    6    0.16690      0.99933     1.82163    0.01214     2.83310
      O    7   -0.30172      0.99981     3.29666    0.00525     4.30172
      C    8   -0.13125      0.99961     2.12400    0.00764     3.13125
      C    9   -0.16098      0.99947     2.15442    0.00709     3.16098
      C   10   -0.07275      0.99944     2.06494    0.00837     3.07275
      C   11   -0.10940      0.99942     2.09992    0.01005     3.10940
      C   12   -0.29080      0.99951     2.28217    0.00912     3.29080
      C   13    0.43193      0.99966     1.54284    0.02558     2.56807
      O   14   -0.33637      0.99984     3.33091    0.00563     4.33637
      O   15   -0.31058      0.99986     3.30490    0.00582     4.31058
      C   16   -0.07384      0.99944     2.06589    0.00850     3.07384
      H   17    0.10523      0.00000     0.39335    0.00143     0.39477
      H   18    0.10544      0.00000     0.39312    0.00144     0.39456
      H   19    0.10865      0.00000     0.39053    0.00082     0.39135
      H   20    0.10316      0.00000     0.39551    0.00134     0.39684
      H   21    0.10251      0.00000     0.39614    0.00134     0.39749
      H   22    0.12410      0.00000     0.37512    0.00079     0.37590
      H   23    0.13302      0.00000     0.36577    0.00121     0.36698
      H   24    0.13082      0.00000     0.36791    0.00127     0.36918
      H   25    0.14252      0.00000     0.35613    0.00135     0.35748
      H   26    0.14235      0.00000     0.35599    0.00166     0.35765
      H   27    0.24513      0.00000     0.25210    0.00277     0.25487
      H   28    0.13871      0.00000     0.35958    0.00171     0.36129
 =======================================================================
   * Total *   -0.00000     15.99371    42.83075    0.17554    59.00000

                                 Natural Population      
 --------------------------------------------------------
   Core                      15.99371 ( 99.9607% of  16)
   Valence                   42.83075 ( 99.6064% of  43)
   Natural Minimal Basis     58.82446 ( 99.7025% of  59)
   Natural Rydberg Basis      0.17554 (  0.2975% of  59)
 --------------------------------------------------------

    Atom  No          Natural Electron Configuration
 ----------------------------------------------------------------------------
      O    1      [core]2S( 0.85)2p( 2.43)
      C    2      [core]2S( 0.36)2p( 1.20)3p( 0.02)3d( 0.01)
      O    3      [core]2S( 0.80)2p( 2.48)
      C    4      [core]2S( 0.55)2p( 1.57)
      C    5      [core]2S( 0.45)2p( 1.65)3p( 0.01)
      C    6      [core]2S( 0.41)2p( 1.42)3p( 0.01)
      O    7      [core]2S( 0.79)2p( 2.51)
      C    8      [core]2S( 0.55)2p( 1.57)
      C    9      [core]2S( 0.48)2p( 1.68)
      C   10      [core]2S( 0.47)2p( 1.59)3p( 0.01)
      C   11      [core]2S( 0.44)2p( 1.66)3p( 0.01)
      C   12      [core]2S( 0.52)2p( 1.76)3p( 0.01)
      C   13      [core]2S( 0.38)2p( 1.17)3p( 0.01)3d( 0.01)
      O   14      [core]2S( 0.83)2p( 2.50)
      O   15      [core]2S( 0.85)2p( 2.45)
      C   16      [core]2S( 0.47)2p( 1.60)3p( 0.01)
      H   17            1S( 0.39)
      H   18            1S( 0.39)
      H   19            1S( 0.39)
      H   20            1S( 0.40)
      H   21            1S( 0.40)
      H   22            1S( 0.38)
      H   23            1S( 0.37)
      H   24            1S( 0.37)
      H   25            1S( 0.36)
      H   26            1S( 0.36)
      H   27            1S( 0.25)
      H   28            1S( 0.36)


 NATURAL BOND ORBITAL ANALYSIS, alpha spin orbitals:

                       Occupancies       Lewis Structure    Low   High
           Occ.    -------------------  -----------------   occ   occ
  Cycle   Thresh.   Lewis   Non-Lewis     CR  BD  3C  LP    (L)   (NL)   Dev
 =============================================================================
   1(1)    0.90    56.49269   2.50731     16  32   0  11     7      6    0.04
   2(2)    0.90    56.48390   2.51610     16  32   0  11     5      5    0.04
   3(3)    0.90    56.28867   2.71133     16  32   0  11     5      5    0.03
   4(4)    0.90    56.28867   2.71133     16  32   0  11     5      5    0.03
   5(5)    0.90    56.28867   2.71133     16  32   0  11     5      5    0.03
   6(6)    0.90    56.28867   2.71133     16  32   0  11     5      5    0.03
   7(7)    0.90    56.28867   2.71133     16  32   0  11     5      5    0.03
   8(8)    0.90    56.28867   2.71133     16  32   0  11     5      5    0.03
   9(9)    0.90    56.28867   2.71133     16  32   0  11     5      5    0.03
  10(1)    0.80    57.70246   1.29754     16  33   0  10     0      4    0.04
 -----------------------------------------------------------------------------

 Structure accepted: No low occupancy Lewis orbitals

 --------------------------------------------------------
   Core                     15.99371 ( 99.961% of  16)
   Valence Lewis            41.70875 ( 96.997% of  43)
  ==================       ============================
   Total Lewis              57.70246 ( 97.801% of  59)
  -----------------------------------------------------
   Valence non-Lewis         1.17180 (  1.986% of  59)
   Rydberg non-Lewis         0.12574 (  0.213% of  59)
  ==================       ============================
   Total non-Lewis           1.29754 (  2.199% of  59)
 --------------------------------------------------------


       (Occupancy)   Bond orbital/ Coefficients/ Hybrids
 ---------------------------------------------------------------------------------
     1. (0.99784) BD ( 1) O   1 - C   2  
                ( 66.14%)   0.8132* O   1 s( 43.29%)p 1.31( 56.63%)d 0.00(  0.09%)
                                           -0.0000  0.6576 -0.0212  0.7404  0.0213
                                            0.1317  0.0042 -0.0168 -0.0011  0.0099
                                           -0.0019 -0.0006  0.0247 -0.0133
                ( 33.86%)   0.5819* C   2 s( 33.79%)p 1.95( 65.99%)d 0.01(  0.23%)
                                           -0.0000  0.5809 -0.0192 -0.7910 -0.0660
                                           -0.1461 -0.0081  0.0917  0.0029  0.0157
                                           -0.0075 -0.0017  0.0378 -0.0227
     2. (0.98840) BD ( 2) O   1 - C   2  
                ( 67.55%)   0.8219* O   1 s(  0.05%)p99.99( 99.79%)d 2.88(  0.15%)
                                            0.0000 -0.0231  0.0007  0.0512 -0.0002
                                           -0.0458 -0.0006  0.9966  0.0061 -0.0013
                                            0.0381  0.0076  0.0024 -0.0041
                ( 32.45%)   0.5697* C   2 s(  0.04%)p99.99( 99.58%)d 9.58(  0.38%)
                                            0.0000 -0.0200  0.0019  0.1067  0.0019
                                           -0.0358  0.0029  0.9913 -0.0197  0.0009
                                           -0.0591 -0.0159 -0.0068  0.0076
     3. (0.99623) BD ( 1) C   2 - O   3  
                ( 30.77%)   0.5547* C   2 s( 27.95%)p 2.57( 71.74%)d 0.01(  0.31%)
                                           -0.0001  0.5286  0.0037  0.2375  0.0198
                                            0.8121  0.0284  0.0143  0.0023  0.0334
                                            0.0004  0.0005 -0.0362 -0.0264
                ( 69.23%)   0.8320* O   3 s( 33.20%)p 2.01( 66.73%)d 0.00(  0.07%)
                                            0.0000  0.5762  0.0033 -0.2779 -0.0020
                                           -0.7680 -0.0098 -0.0143 -0.0002  0.0198
                                            0.0000  0.0001 -0.0097 -0.0130
     4. (0.98526) BD ( 1) C   2 - C   5  
                ( 45.66%)   0.6757* C   2 s( 37.88%)p 1.64( 62.05%)d 0.00(  0.07%)
                                           -0.0001  0.6154  0.0116  0.5492 -0.0253
                                           -0.5595  0.0264 -0.0669  0.0028 -0.0232
                                           -0.0024  0.0023  0.0053 -0.0095
                ( 54.34%)   0.7372* C   5 s( 31.55%)p 2.17( 68.42%)d 0.00(  0.04%)
                                            0.0001  0.5617 -0.0040 -0.6150  0.0064
                                            0.5469 -0.0050  0.0825 -0.0014 -0.0157
                                           -0.0031  0.0017  0.0024 -0.0095
     5. (0.99528) BD ( 1) O   3 - C   4  
                ( 70.82%)   0.8415* O   3 s( 31.44%)p 2.18( 68.50%)d 0.00(  0.06%)
                                            0.0001  0.5607  0.0035 -0.5481  0.0143
                                            0.6175  0.0140  0.0541 -0.0010 -0.0170
                                           -0.0024  0.0014  0.0105 -0.0121
                ( 29.18%)   0.5402* C   4 s( 20.38%)p 3.89( 79.29%)d 0.02(  0.33%)
                                            0.0001  0.4507  0.0259  0.5848  0.0536
                                           -0.6663 -0.0109 -0.0620 -0.0035 -0.0487
                                           -0.0047  0.0052 -0.0057 -0.0286
     6. (0.99685) BD ( 1) C   4 - H  17  
                ( 60.91%)   0.7804* C   4 s( 26.71%)p 2.74( 73.24%)d 0.00(  0.05%)
                                            0.0001  0.5167 -0.0111 -0.5204 -0.0043
                                           -0.0461  0.0182 -0.6775  0.0064  0.0040
                                            0.0169  0.0028  0.0062  0.0106
                ( 39.09%)   0.6252* H  17 s( 99.91%)p 0.00(  0.09%)
                                            0.9995 -0.0032  0.0205 -0.0013  0.0221
     7. (0.99679) BD ( 1) C   4 - H  18  
                ( 60.93%)   0.7806* C   4 s( 26.75%)p 2.74( 73.20%)d 0.00(  0.05%)
                                            0.0001  0.5171 -0.0111 -0.4307 -0.0048
                                           -0.0984  0.0185  0.7324 -0.0044  0.0047
                                           -0.0145 -0.0053  0.0039  0.0135
                ( 39.07%)   0.6251* H  18 s( 99.91%)p 0.00(  0.09%)
                                            0.9995 -0.0032  0.0176  0.0004 -0.0246
     8. (0.99519) BD ( 1) C   4 - H  19  
                ( 60.96%)   0.7808* C   4 s( 26.21%)p 2.81( 73.74%)d 0.00(  0.05%)
                                           -0.0001  0.5118  0.0107  0.4438 -0.0051
                                            0.7350 -0.0118 -0.0012 -0.0001  0.0195
                                            0.0001 -0.0005 -0.0055 -0.0090
                ( 39.04%)   0.6248* H  19 s( 99.91%)p 0.00(  0.09%)
                                            0.9995 -0.0007 -0.0130 -0.0272 -0.0003
     9. (0.98431) BD ( 1) C   5 - C   6  
                ( 50.33%)   0.7094* C   5 s( 33.18%)p 2.01( 66.78%)d 0.00(  0.05%)
                                           -0.0000  0.5760  0.0066 -0.1671 -0.0152
                                           -0.7938  0.0021  0.0975  0.0038  0.0067
                                           -0.0012 -0.0041 -0.0168 -0.0106
                ( 49.67%)   0.7048* C   6 s( 36.75%)p 1.72( 63.21%)d 0.00(  0.04%)
                                           -0.0002  0.6062  0.0013  0.0812 -0.0318
                                            0.7854 -0.0230 -0.0841  0.0089  0.0040
                                           -0.0002 -0.0036 -0.0175 -0.0095
    10. (0.81725) BD ( 2) C   5 - C   6  
                ( 54.39%)   0.7375* C   5 s(  0.00%)p 1.00( 99.97%)d 0.00(  0.03%)
                                           -0.0000  0.0031 -0.0029  0.2041  0.0012
                                            0.0791  0.0011  0.9755  0.0108 -0.0035
                                            0.0041 -0.0171  0.0024  0.0010
                ( 45.61%)   0.6754* C   6 s(  0.00%)p 1.00( 99.95%)d 0.00(  0.05%)
                                           -0.0000 -0.0011  0.0015  0.2162  0.0022
                                            0.0826  0.0004  0.9725  0.0122  0.0047
                                            0.0125  0.0174  0.0014 -0.0074
    11. (0.98455) BD ( 1) C   5 - C  16  
                ( 51.10%)   0.7149* C   5 s( 35.22%)p 1.84( 64.74%)d 0.00(  0.03%)
                                           -0.0001  0.5935  0.0024  0.7426 -0.0100
                                            0.2527  0.0199 -0.1777 -0.0011  0.0062
                                           -0.0069 -0.0021  0.0125 -0.0095
                ( 48.90%)   0.6993* C  16 s( 34.76%)p 1.88( 65.19%)d 0.00(  0.05%)
                                            0.0001  0.5895  0.0106 -0.7450 -0.0081
                                           -0.2490  0.0231  0.1850 -0.0002  0.0120
                                           -0.0082 -0.0036  0.0113 -0.0104
    12. (0.99585) BD ( 1) C   6 - O   7  
                ( 31.77%)   0.5637* C   6 s( 25.01%)p 2.99( 74.72%)d 0.01(  0.27%)
                                            0.0001 -0.4998  0.0166  0.7904  0.0409
                                            0.2839 -0.0052 -0.2004 -0.0091 -0.0272
                                            0.0197  0.0072 -0.0326  0.0219
                ( 68.23%)   0.8260* O   7 s( 34.90%)p 1.86( 65.04%)d 0.00(  0.07%)
                                           -0.0000 -0.5907 -0.0043 -0.7460 -0.0040
                                           -0.2379 -0.0050  0.1929  0.0015 -0.0031
                                            0.0096  0.0005 -0.0216  0.0099
    13. (0.98965) BD ( 1) C   6 - C   9  
                ( 50.53%)   0.7109* C   6 s( 37.92%)p 1.64( 62.04%)d 0.00(  0.04%)
                                            0.0000  0.6157  0.0084  0.5648 -0.0155
                                           -0.5430 -0.0073 -0.0788  0.0034 -0.0178
                                           -0.0024  0.0027  0.0018 -0.0094
                ( 49.47%)   0.7033* C   9 s( 33.67%)p 1.97( 66.28%)d 0.00(  0.05%)
                                           -0.0000  0.5802  0.0064 -0.6357 -0.0210
                                            0.4974 -0.0172  0.1024  0.0058 -0.0187
                                           -0.0039  0.0030  0.0036 -0.0113
    14. (0.99614) BD ( 1) O   7 - C   8  
                ( 71.31%)   0.8444* O   7 s( 31.40%)p 2.18( 68.54%)d 0.00(  0.06%)
                                           -0.0001 -0.5603  0.0006  0.1597  0.0195
                                            0.8056 -0.0061 -0.1025 -0.0040  0.0056
                                           -0.0008  0.0020  0.0206  0.0112
                ( 28.69%)   0.5356* C   8 s( 20.63%)p 3.83( 79.02%)d 0.02(  0.35%)
                                           -0.0001 -0.4535 -0.0252 -0.2107  0.0198
                                           -0.8535 -0.0561  0.1173  0.0001 -0.0246
                                            0.0036  0.0132  0.0437  0.0283
    15. (0.99720) BD ( 1) C   8 - H  20  
                ( 60.74%)   0.7794* C   8 s( 26.46%)p 2.78( 73.49%)d 0.00(  0.05%)
                                            0.0001  0.5142 -0.0133  0.1676 -0.0223
                                           -0.4134 -0.0157 -0.7315  0.0053 -0.0049
                                           -0.0080  0.0140 -0.0002  0.0144
                ( 39.26%)   0.6266* H  20 s( 99.90%)p 0.00(  0.10%)
                                            0.9995 -0.0015 -0.0006  0.0191  0.0244
    16. (0.99720) BD ( 1) C   8 - H  21  
                ( 60.68%)   0.7790* C   8 s( 26.44%)p 2.78( 73.51%)d 0.00(  0.05%)
                                            0.0000  0.5140 -0.0133  0.4799 -0.0216
                                           -0.3015 -0.0159  0.6428  0.0074 -0.0076
                                            0.0166 -0.0074  0.0073  0.0073
                ( 39.32%)   0.6271* H  21 s( 99.90%)p 0.00(  0.10%)
                                            0.9995 -0.0015 -0.0116  0.0152 -0.0243
    17. (0.99451) BD ( 1) C   8 - H  22  
                ( 62.47%)   0.7904* C   8 s( 26.52%)p 2.77( 73.43%)d 0.00(  0.04%)
                                            0.0001 -0.5148 -0.0157  0.8338 -0.0173
                                            0.0407 -0.0040 -0.1929  0.0045  0.0022
                                            0.0070 -0.0009 -0.0181  0.0068
                ( 37.53%)   0.6126* H  22 s( 99.90%)p 0.00(  0.10%)
                                           -0.9995  0.0009 -0.0301 -0.0040  0.0071
    18. (0.98702) BD ( 1) C   9 - C  10  
                ( 50.36%)   0.7097* C   9 s( 36.67%)p 1.73( 63.29%)d 0.00(  0.04%)
                                           -0.0000  0.6055  0.0112  0.7277  0.0177
                                            0.2611 -0.0334 -0.1835 -0.0017  0.0128
                                           -0.0069 -0.0035  0.0088 -0.0095
                ( 49.64%)   0.7045* C  10 s( 35.42%)p 1.82( 64.53%)d 0.00(  0.05%)
                                            0.0000  0.5950  0.0147 -0.7314  0.0073
                                           -0.2781 -0.0420  0.1767  0.0022  0.0078
                                           -0.0083 -0.0021  0.0151 -0.0101
    19. (0.83314) BD ( 2) C   9 - C  10  
                ( 55.48%)   0.7448* C   9 s(  0.00%)p 1.00( 99.95%)d 0.00(  0.05%)
                                            0.0000  0.0013 -0.0014  0.2171 -0.0004
                                            0.0757 -0.0004  0.9730 -0.0012  0.0049
                                            0.0070  0.0195  0.0001 -0.0054
                ( 44.52%)   0.6673* C  10 s(  0.00%)p 1.00( 99.94%)d 0.00(  0.06%)
                                           -0.0000 -0.0002 -0.0046  0.2084  0.0004
                                            0.0712 -0.0019  0.9751  0.0036 -0.0008
                                           -0.0220  0.0058 -0.0055  0.0084
    20. (0.98675) BD ( 1) C   9 - H  23  
                ( 63.30%)   0.7956* C   9 s( 29.57%)p 2.38( 70.40%)d 0.00(  0.03%)
                                            0.0003 -0.5436  0.0143  0.1336 -0.0172
                                            0.8229 -0.0038 -0.0931  0.0044 -0.0053
                                            0.0013  0.0035  0.0117  0.0088
                ( 36.70%)   0.6058* H  23 s( 99.90%)p 0.00(  0.10%)
                                           -0.9995  0.0018 -0.0026 -0.0315  0.0029
    21. (0.98667) BD ( 1) C  10 - C  11  
                ( 48.77%)   0.6983* C  10 s( 35.43%)p 1.82( 64.52%)d 0.00(  0.05%)
                                            0.0001  0.5952  0.0051  0.1658  0.0255
                                            0.7800 -0.0061 -0.0922 -0.0081  0.0052
                                           -0.0008 -0.0034 -0.0177 -0.0117
                ( 51.23%)   0.7158* C  11 s( 33.68%)p 1.97( 66.28%)d 0.00(  0.04%)
                                           -0.0001  0.5803  0.0065 -0.1231  0.0192
                                           -0.7986 -0.0179  0.0957 -0.0069  0.0075
                                           -0.0004 -0.0060 -0.0158 -0.0085
    22. (0.98905) BD ( 1) C  10 - H  24  
                ( 63.20%)   0.7950* C  10 s( 29.06%)p 2.44( 70.92%)d 0.00(  0.03%)
                                           -0.0004  0.5388 -0.0147  0.6264 -0.0141
                                           -0.5548 -0.0017 -0.0933  0.0022 -0.0135
                                           -0.0026  0.0017  0.0021 -0.0093
                ( 36.80%)   0.6067* H  24 s( 99.90%)p 0.00(  0.10%)
                                            0.9995 -0.0024 -0.0236  0.0216  0.0036
    23. (0.98648) BD ( 1) C  11 - C  12  
                ( 51.77%)   0.7195* C  11 s( 32.24%)p 2.10( 67.73%)d 0.00(  0.03%)
                                            0.0000  0.5676 -0.0130  0.7580 -0.0202
                                            0.2760 -0.0102 -0.1607 -0.0154  0.0100
                                           -0.0015 -0.0004  0.0116 -0.0093
                ( 48.23%)   0.6945* C  12 s( 29.17%)p 2.43( 70.79%)d 0.00(  0.04%)
                                            0.0003  0.5400  0.0103 -0.7752 -0.0064
                                           -0.2833 -0.0056  0.1621 -0.0174  0.0105
                                           -0.0093 -0.0039  0.0138 -0.0064
    24. (0.98638) BD ( 1) C  11 - C  16  
                ( 51.02%)   0.7143* C  11 s( 33.98%)p 1.94( 65.98%)d 0.00(  0.04%)
                                           -0.0001  0.5829  0.0011 -0.6075  0.0031
                                            0.5289  0.0205  0.1015 -0.0138 -0.0168
                                           -0.0042  0.0050  0.0047 -0.0084
                ( 48.98%)   0.6999* C  16 s( 35.91%)p 1.78( 64.04%)d 0.00(  0.05%)
                                            0.0001  0.5992  0.0086  0.6205  0.0127
                                           -0.4978  0.0209 -0.0826 -0.0133 -0.0183
                                           -0.0024  0.0021  0.0021 -0.0117
    25. (0.83949) BD ( 2) C  11 - C  16  
                ( 58.22%)   0.7630* C  11 s(  0.15%)p99.99( 99.80%)d 0.30(  0.04%)
                                           -0.0002 -0.0242 -0.0304  0.1994 -0.0038
                                            0.0685 -0.0102  0.9764 -0.0093 -0.0005
                                           -0.0182  0.0031 -0.0044  0.0093
                ( 41.78%)   0.6464* C  16 s(  0.04%)p99.99( 99.89%)d 1.84(  0.07%)
                                           -0.0001 -0.0079 -0.0184  0.2068 -0.0042
                                            0.0860  0.0048  0.9739  0.0125 -0.0038
                                            0.0123 -0.0236  0.0040  0.0001
    26. (0.98968) BD ( 1) C  12 - C  13  
                ( 52.96%)   0.7278* C  12 s( 24.96%)p 3.00( 74.97%)d 0.00(  0.06%)
                                            0.0001  0.4996  0.0009  0.4594  0.0206
                                            0.1091  0.0085  0.7255 -0.0009  0.0031
                                            0.0180  0.0045  0.0038  0.0158
                ( 47.04%)   0.6858* C  13 s( 38.61%)p 1.59( 61.31%)d 0.00(  0.07%)
                                            0.0003  0.6205  0.0327 -0.4376  0.0329
                                           -0.1310  0.0038 -0.6351 -0.0010  0.0052
                                            0.0243  0.0039  0.0069  0.0076
    27. (0.97866) BD ( 1) C  12 - H  25  
                ( 63.90%)   0.7994* C  12 s( 22.35%)p 3.47( 77.62%)d 0.00(  0.04%)
                                           -0.0003  0.4727 -0.0016 -0.0409  0.0164
                                            0.7750 -0.0128 -0.4162 -0.0135 -0.0006
                                            0.0007 -0.0097 -0.0151 -0.0067
                ( 36.10%)   0.6008* H  25 s( 99.90%)p 0.00(  0.10%)
                                            0.9995 -0.0009 -0.0006 -0.0250  0.0188
    28. (0.98389) BD ( 1) C  12 - H  26  
                ( 64.13%)   0.8008* C  12 s( 23.46%)p 3.26( 76.50%)d 0.00(  0.03%)
                                            0.0002 -0.4844  0.0005 -0.4301 -0.0017
                                            0.5533 -0.0204  0.5228  0.0083  0.0121
                                            0.0087 -0.0097  0.0021  0.0013
                ( 35.87%)   0.5989* H  26 s( 99.90%)p 0.00(  0.10%)
                                           -0.9995  0.0012  0.0162 -0.0171 -0.0204
    29. (0.99813) BD ( 1) C  13 - O  14  
                ( 30.82%)   0.5552* C  13 s( 27.60%)p 2.61( 72.06%)d 0.01(  0.34%)
                                           -0.0001  0.5252 -0.0107 -0.3795  0.0047
                                            0.1655  0.0131  0.7389  0.0546 -0.0096
                                           -0.0460  0.0147  0.0107  0.0298
                ( 69.18%)   0.8317* O  14 s( 35.23%)p 1.84( 64.69%)d 0.00(  0.07%)
                                           -0.0000  0.5936 -0.0001  0.4055  0.0106
                                           -0.1567  0.0008 -0.6767 -0.0003 -0.0025
                                           -0.0118  0.0103  0.0019  0.0220
    30. (0.99738) BD ( 1) C  13 - O  15  
                ( 32.82%)   0.5729* C  13 s( 28.33%)p 2.52( 71.40%)d 0.01(  0.28%)
                                           -0.0001  0.5311 -0.0351  0.7420  0.0538
                                           -0.3901  0.0126  0.0893  0.0144 -0.0264
                                            0.0053  0.0004  0.0380 -0.0243
                ( 67.18%)   0.8196* O  15 s( 36.50%)p 1.74( 63.40%)d 0.00(  0.10%)
                                           -0.0000  0.6036 -0.0259 -0.6924  0.0199
                                           -0.3778  0.0016  0.1072 -0.0014  0.0149
                                           -0.0044 -0.0001  0.0236 -0.0138
    31. (0.99628) BD ( 2) C  13 - O  15  
                ( 31.12%)   0.5579* C  13 s(  5.11%)p18.49( 94.48%)d 0.08(  0.42%)
                                           -0.0001  0.2252 -0.0187  0.3301  0.0220
                                            0.8932 -0.0248 -0.1915  0.0134  0.0596
                                           -0.0140 -0.0024  0.0185 -0.0083
                ( 68.88%)   0.8299* O  15 s(  6.84%)p13.61( 93.02%)d 0.02(  0.15%)
                                           -0.0000  0.2612 -0.0108 -0.2923  0.0084
                                            0.8979 -0.0048 -0.1959  0.0004 -0.0359
                                            0.0077  0.0001  0.0097 -0.0059
    32. (0.99222) BD ( 1) O  14 - H  27  
                ( 74.95%)   0.8657* O  14 s( 22.77%)p 3.39( 77.15%)d 0.00(  0.08%)
                                           -0.0003 -0.4769 -0.0133  0.8706  0.0285
                                            0.0656 -0.0037  0.0890 -0.0218 -0.0068
                                           -0.0197 -0.0034 -0.0187  0.0061
                ( 25.05%)   0.5005* H  27 s( 99.55%)p 0.00(  0.45%)
                                           -0.9977  0.0038 -0.0670 -0.0031 -0.0004
    33. (0.98773) BD ( 1) C  16 - H  28  
                ( 64.05%)   0.8003* C  16 s( 29.25%)p 2.42( 70.72%)d 0.00(  0.03%)
                                           -0.0004  0.5407 -0.0136  0.1279 -0.0092
                                            0.8256 -0.0026 -0.0959 -0.0022  0.0043
                                           -0.0010 -0.0030 -0.0127 -0.0096
                ( 35.95%)   0.5996* H  28 s( 99.89%)p 0.00(  0.11%)
                                            0.9995 -0.0037 -0.0027 -0.0324  0.0042
    34. (0.99986) CR ( 1) O   1           s(100.00%)p 0.00(  0.00%)
                                            1.0000 -0.0004 -0.0000  0.0003  0.0000
                                            0.0001 -0.0000 -0.0000 -0.0000  0.0000
                                           -0.0000 -0.0000  0.0000 -0.0000
    35. (0.99962) CR ( 1) C   2           s(100.00%)
                                            1.0000  0.0001  0.0000  0.0000 -0.0000
                                           -0.0000  0.0000 -0.0000  0.0000  0.0000
                                           -0.0000  0.0000 -0.0000 -0.0000
    36. (0.99983) CR ( 1) O   3           s(100.00%)p 0.00(  0.00%)
                                            1.0000 -0.0002 -0.0000 -0.0001  0.0000
                                           -0.0001 -0.0000  0.0000 -0.0000  0.0000
                                           -0.0000 -0.0000  0.0000 -0.0000
    37. (0.99962) CR ( 1) C   4           s(100.00%)p 0.00(  0.00%)
                                            1.0000 -0.0001  0.0000  0.0001 -0.0000
                                            0.0002 -0.0000  0.0000  0.0000  0.0000
                                            0.0000 -0.0000 -0.0000 -0.0000
    38. (0.99940) CR ( 1) C   5           s(100.00%)p 0.00(  0.00%)
                                            1.0000  0.0001  0.0000  0.0002 -0.0000
                                           -0.0000  0.0000 -0.0000  0.0000  0.0000
                                           -0.0000 -0.0000  0.0000 -0.0000
    39. (0.99933) CR ( 1) C   6           s(100.00%)p 0.00(  0.00%)
                                            1.0000  0.0002 -0.0000 -0.0001 -0.0000
                                            0.0002 -0.0000  0.0000  0.0000  0.0000
                                           -0.0000 -0.0000 -0.0000 -0.0000
    40. (0.99981) CR ( 1) O   7           s(100.00%)
                                            1.0000 -0.0002  0.0000  0.0001  0.0000
                                           -0.0000  0.0000 -0.0000 -0.0000 -0.0000
                                           -0.0000  0.0000  0.0000 -0.0000
    41. (0.99961) CR ( 1) C   8           s(100.00%)p 0.00(  0.00%)
                                            1.0000 -0.0000  0.0000 -0.0002  0.0000
                                           -0.0000 -0.0000  0.0000 -0.0000 -0.0000
                                           -0.0000  0.0000  0.0000  0.0000
    42. (0.99947) CR ( 1) C   9           s(100.00%)p 0.00(  0.00%)
                                            1.0000  0.0002 -0.0000 -0.0000  0.0000
                                           -0.0002 -0.0000  0.0000 -0.0000  0.0000
                                           -0.0000 -0.0000 -0.0000 -0.0000
    43. (0.99944) CR ( 1) C  10           s(100.00%)p 0.00(  0.00%)
                                            1.0000  0.0001 -0.0000  0.0002 -0.0000
                                           -0.0003  0.0000  0.0000  0.0000 -0.0000
                                           -0.0000  0.0000  0.0000 -0.0000
    44. (0.99942) CR ( 1) C  11           s(100.00%)p 0.00(  0.00%)
                                            1.0000  0.0001 -0.0000 -0.0000  0.0000
                                           -0.0000 -0.0000  0.0002 -0.0000 -0.0000
                                           -0.0000  0.0000 -0.0000  0.0000
    45. (0.99951) CR ( 1) C  12           s(100.00%)p 0.00(  0.00%)
                                            1.0000  0.0000 -0.0000  0.0002  0.0000
                                            0.0001  0.0000 -0.0004 -0.0000 -0.0000
                                           -0.0000  0.0000 -0.0000 -0.0000
    46. (0.99966) CR ( 1) C  13           s(100.00%)p 0.00(  0.00%)
                                            1.0000 -0.0001 -0.0000  0.0002 -0.0000
                                            0.0001 -0.0000  0.0002  0.0000 -0.0000
                                           -0.0000 -0.0000  0.0000 -0.0000
    47. (0.99984) CR ( 1) O  14           s(100.00%)p 0.00(  0.00%)
                                            1.0000 -0.0002 -0.0000  0.0002  0.0000
                                            0.0000 -0.0000 -0.0001 -0.0000 -0.0000
                                           -0.0000 -0.0000 -0.0000  0.0000
    48. (0.99985) CR ( 1) O  15           s(100.00%)p 0.00(  0.00%)
                                            1.0000 -0.0004 -0.0000 -0.0004  0.0000
                                            0.0000  0.0000  0.0001  0.0000 -0.0000
                                           -0.0000 -0.0000  0.0000 -0.0000
    49. (0.99944) CR ( 1) C  16           s(100.00%)p 0.00(  0.00%)
                                            1.0000  0.0001 -0.0000  0.0000 -0.0000
                                            0.0004 -0.0000  0.0001  0.0000  0.0000
                                            0.0000 -0.0000 -0.0000 -0.0000
    50. (0.98822) LP ( 1) O   1           s( 56.62%)p 0.77( 43.36%)d 0.00(  0.02%)
                                            0.0005  0.7524  0.0120 -0.6395 -0.0005
                                           -0.1510  0.0003  0.0433  0.0001 -0.0047
                                            0.0015  0.0002 -0.0097  0.0080
    51. (0.91963) LP ( 2) O   1           s(  0.07%)p99.99( 99.84%)d 1.35(  0.09%)
                                           -0.0001  0.0264  0.0004 -0.1962  0.0037
                                            0.9781 -0.0118  0.0557 -0.0005  0.0283
                                            0.0020 -0.0018 -0.0115  0.0001
    52. (0.98082) LP ( 1) O   3           s( 35.33%)p 1.83( 64.64%)d 0.00(  0.03%)
                                            0.0002  0.5944 -0.0009  0.7860 -0.0081
                                            0.1622  0.0038 -0.0465  0.0017 -0.0088
                                            0.0012  0.0006 -0.0146  0.0071
    53. (0.89082) LP ( 2) O   3           s(  0.00%)p 1.00( 99.94%)d 0.00(  0.06%)
                                           -0.0000  0.0056  0.0003  0.0625  0.0011
                                           -0.0370 -0.0000  0.9971 -0.0004 -0.0001
                                           -0.0204 -0.0121 -0.0019  0.0013
    54. (0.98174) LP ( 1) O   7           s( 33.68%)p 1.97( 66.26%)d 0.00(  0.05%)
                                            0.0002  0.5804 -0.0010 -0.6064  0.0000
                                            0.5353 -0.0046  0.0912 -0.0000  0.0195
                                            0.0035 -0.0030 -0.0038  0.0108
    55. (0.92115) LP ( 2) O   7           s(  0.00%)p 1.00( 99.94%)d 0.00(  0.06%)
                                            0.0000  0.0036 -0.0003  0.2221  0.0008
                                            0.0821  0.0000  0.9712  0.0026 -0.0011
                                            0.0199 -0.0127  0.0058 -0.0064
    56. (0.98624) LP ( 1) O  14           s( 41.95%)p 1.38( 58.00%)d 0.00(  0.05%)
                                            0.0001  0.6476 -0.0036  0.2714 -0.0029
                                            0.1608 -0.0016  0.6931 -0.0074 -0.0030
                                           -0.0142 -0.0070  0.0017 -0.0158
    57. (0.89870) LP ( 2) O  14           s(  0.04%)p99.99( 99.87%)d 2.04(  0.09%)
                                           -0.0000  0.0208 -0.0005 -0.0384  0.0006
                                            0.9717 -0.0136 -0.2297  0.0033 -0.0072
                                            0.0025 -0.0252  0.0076  0.0114
    58. (0.98877) LP ( 1) O  15           s( 56.74%)p 0.76( 43.24%)d 0.00(  0.02%)
                                            0.0005  0.7531  0.0157  0.6574 -0.0011
                                           -0.0077 -0.0007 -0.0137 -0.0023  0.0003
                                            0.0009  0.0003 -0.0122  0.0075
    59. (0.92522) LP ( 2) O  15           s(  0.00%)p 1.00( 99.90%)d 0.00(  0.10%)
                                            0.0001  0.0033  0.0006 -0.0267 -0.0004
                                           -0.2221 -0.0021 -0.9741 -0.0108  0.0070
                                            0.0306 -0.0002  0.0012 -0.0005
    60. (0.00091) RY*( 1) O   1           s(  4.48%)p21.13( 94.74%)d 0.17(  0.78%)
                                           -0.0000  0.0011  0.2118  0.0064  0.1680
                                           -0.0084 -0.9565 -0.0008 -0.0642 -0.0743
                                           -0.0105  0.0052  0.0451 -0.0083
    61. (0.00037) RY*( 2) O   1           s(  0.08%)p99.99( 97.97%)d25.17(  1.95%)
                                            0.0000  0.0004  0.0278  0.0016 -0.0841
                                            0.0003  0.0581  0.0113 -0.9844 -0.0037
                                           -0.1231 -0.0638 -0.0112  0.0121
    62. (0.00008) RY*( 3) O   1           s( 72.18%)p 0.29( 21.06%)d 0.09(  6.76%)
    63. (0.00005) RY*( 4) O   1           s( 11.10%)p 6.77( 75.17%)d 1.24( 13.73%)
    64. (0.00000) RY*( 5) O   1           s(  0.03%)p99.99(  5.19%)d99.99( 94.78%)
    65. (0.00000) RY*( 6) O   1           s(  0.03%)p50.47(  1.66%)d99.99( 98.30%)
    66. (0.00000) RY*( 7) O   1           s(  0.01%)p 1.00(  0.55%)d99.99( 99.44%)
    67. (0.00001) RY*( 8) O   1           s( 11.98%)p 0.32(  3.86%)d 7.02( 84.16%)
    68. (0.00000) RY*( 9) O   1           s(  0.08%)p 2.26(  0.17%)d99.99( 99.75%)
    69. (0.01191) RY*( 1) C   2           s(  3.72%)p25.65( 95.31%)d 0.26(  0.97%)
                                            0.0000  0.0251  0.1911 -0.0565  0.8499
                                           -0.0438  0.4693 -0.0000 -0.0739  0.0610
                                            0.0053  0.0014 -0.0771 -0.0055
    70. (0.00409) RY*( 2) C   2           s(  0.19%)p99.99( 43.82%)d99.99( 55.99%)
                                            0.0000  0.0386  0.0197  0.0009  0.3741
                                            0.0298 -0.5440  0.0034 -0.0374 -0.6399
                                           -0.0290  0.0308  0.3806  0.0616
    71. (0.00264) RY*( 3) C   2           s( 30.62%)p 1.12( 34.29%)d 1.15( 35.09%)
                                            0.0000  0.0140  0.5531  0.0067  0.1484
                                           -0.0222 -0.5648 -0.0073  0.0354  0.5721
                                           -0.0794 -0.1276 -0.0066 -0.0324
    72. (0.00248) RY*( 4) C   2           s(  0.15%)p25.67(  3.87%)d99.99( 95.98%)
                                            0.0000  0.0015  0.0388  0.0059  0.0377
                                           -0.0066 -0.0686  0.0600  0.1700  0.1044
                                            0.7994  0.5457  0.0833 -0.0721
    73. (0.00113) RY*( 5) C   2           s(  1.13%)p62.55( 70.88%)d24.70( 27.99%)
                                           -0.0000 -0.0011  0.1064  0.0033 -0.0997
                                            0.0069  0.0143 -0.0187 -0.8356  0.0783
                                           -0.1645  0.4824  0.1004  0.0624
    74. (0.00069) RY*( 6) C   2           s( 30.36%)p 0.77( 23.51%)d 1.52( 46.14%)
                                           -0.0000 -0.0233  0.5505  0.0106 -0.2643
                                            0.0357  0.3946  0.0045  0.0900 -0.0948
                                            0.0425 -0.1413  0.6559  0.0182
    75. (0.00043) RY*( 7) C   2           s( 33.87%)p 0.10(  3.39%)d 1.85( 62.73%)
                                           -0.0000  0.0052  0.5820 -0.0381 -0.1675
                                            0.0019  0.0296  0.0028  0.0595 -0.4641
                                            0.0091  0.1367 -0.6217  0.0813
    76. (0.00013) RY*( 8) C   2           s(  0.02%)p99.99( 25.55%)d99.99( 74.43%)
                                            0.0000  0.0034  0.0126 -0.0021 -0.0313
                                           -0.0032 -0.0410  0.0132 -0.5027 -0.0868
                                            0.5514 -0.6380 -0.1119 -0.1146
    77. (0.00001) RY*( 9) C   2           s(  0.29%)p 0.07(  0.02%)d99.99( 99.69%)
    78. (0.00116) RY*( 1) O   3           s( 55.01%)p 0.74( 40.89%)d 0.07(  4.10%)
                                            0.0000 -0.0055  0.7417  0.0090  0.6240
                                           -0.0032 -0.1317 -0.0017 -0.0460 -0.0897
                                            0.0008  0.0151 -0.1727 -0.0537
    79. (0.00073) RY*( 2) O   3           s(  0.00%)p 1.00( 92.16%)d 0.09(  7.84%)
                                           -0.0000  0.0004  0.0036  0.0014 -0.0657
                                           -0.0002  0.0270  0.0028 -0.9574 -0.0131
                                            0.2365 -0.1440  0.0187 -0.0345
    80. (0.00037) RY*( 3) O   3           s( 18.96%)p 3.39( 64.33%)d 0.88( 16.71%)
                                            0.0000  0.0069  0.4354 -0.0027 -0.5198
                                            0.0115 -0.6102  0.0011  0.0237  0.0460
                                           -0.0108 -0.0214  0.3902  0.1102
    81. (0.00014) RY*( 4) O   3           s( 16.99%)p 2.40( 40.75%)d 2.49( 42.26%)
                                           -0.0000 -0.0057  0.4121 -0.0099 -0.4896
                                            0.0147  0.4058  0.0018  0.0535  0.3922
                                            0.0651 -0.0262 -0.5102 -0.0602
    82. (0.00008) RY*( 5) O   3           s(  0.00%)p 1.00(  4.11%)d23.34( 95.89%)
    83. (0.00005) RY*( 6) O   3           s(  8.78%)p 4.68( 41.11%)d 5.70( 50.11%)
    84. (0.00002) RY*( 7) O   3           s(  0.25%)p46.14( 11.36%)d99.99( 88.39%)
    85. (0.00000) RY*( 8) O   3           s(  0.01%)p 1.00(  4.46%)d21.40( 95.53%)
    86. (0.00001) RY*( 9) O   3           s(  0.01%)p73.51(  1.02%)d99.99( 98.96%)
    87. (0.00199) RY*( 1) C   4           s( 19.63%)p 3.52( 69.17%)d 0.57( 11.20%)
                                           -0.0000  0.0062  0.4430 -0.0372 -0.1325
                                           -0.0055 -0.8200  0.0021 -0.0174  0.0100
                                            0.0214  0.0105 -0.3327 -0.0256
    88. (0.00082) RY*( 2) C   4           s(  3.52%)p26.69( 94.04%)d 0.69(  2.43%)
                                            0.0000 -0.0182  0.1868 -0.0427  0.9668
                                            0.0423  0.0026  0.0047 -0.0445 -0.0562
                                            0.0245 -0.0118 -0.1331 -0.0522
    89. (0.00064) RY*( 3) C   4           s(  0.00%)p 1.00( 26.73%)d 2.74( 73.27%)
                                           -0.0000 -0.0005  0.0033 -0.0023  0.0023
                                            0.0016  0.0169 -0.0139 -0.5165  0.0662
                                           -0.5941  0.6025 -0.0362  0.1050
    90. (0.00020) RY*( 4) C   4           s(  1.35%)p13.12( 17.78%)d59.69( 80.87%)
                                           -0.0000  0.0010  0.1164  0.0137 -0.1087
                                           -0.0225  0.4065 -0.0014  0.0020  0.4293
                                            0.0850 -0.0163 -0.7851 -0.0238
    91. (0.00008) RY*( 5) C   4           s( 58.62%)p 0.12(  6.91%)d 0.59( 34.46%)
    92. (0.00005) RY*( 6) C   4           s(  0.01%)p 1.00( 68.46%)d 0.46( 31.53%)
    93. (0.00000) RY*( 7) C   4           s(  0.04%)p99.99(  4.95%)d99.99( 95.01%)
    94. (0.00000) RY*( 8) C   4           s( 14.93%)p 0.82( 12.22%)d 4.88( 72.85%)
    95. (0.00000) RY*( 9) C   4           s(  1.83%)p 0.15(  0.27%)d53.50( 97.90%)
    96. (0.00352) RY*( 1) C   5           s(  0.69%)p99.99( 97.51%)d 2.62(  1.80%)
                                            0.0000  0.0094  0.0824  0.0086  0.9714
                                           -0.0140  0.1035 -0.0001 -0.1435 -0.1293
                                            0.0033  0.0282 -0.0210 -0.0050
    97. (0.00287) RY*( 2) C   5           s(  0.97%)p99.63( 96.60%)d 2.51(  2.43%)
                                            0.0000  0.0103  0.0979  0.0186  0.0760
                                           -0.0030 -0.9793 -0.0021 -0.0267 -0.1256
                                           -0.0089  0.0309  0.0863 -0.0092
    98. (0.00104) RY*( 3) C   5           s( 95.80%)p 0.03(  2.62%)d 0.02(  1.58%)
                                           -0.0000 -0.0052  0.9788 -0.0068 -0.0637
                                            0.0072  0.0889  0.0018  0.1189  0.0582
                                           -0.0475 -0.0463  0.0873 -0.0184
    99. (0.00069) RY*( 4) C   5           s(  1.31%)p71.32( 93.46%)d 3.99(  5.23%)
                                           -0.0000 -0.0013  0.1145  0.0002 -0.1536
                                            0.0004  0.0242  0.0121 -0.9541  0.0255
                                            0.1909  0.0947 -0.0003 -0.0790
   100. (0.00031) RY*( 5) C   5           s(  0.01%)p99.99(  3.66%)d99.99( 96.33%)
                                           -0.0000  0.0006  0.0121  0.0016  0.0347
                                            0.0014 -0.0025  0.0109  0.1878  0.2449
                                            0.4096  0.8082  0.0652 -0.2796
   101. (0.00016) RY*( 6) C   5           s(  0.00%)p 1.00(  1.71%)d57.52( 98.29%)
                                           -0.0000  0.0004  0.0004 -0.0003  0.0305
                                            0.0031 -0.0217 -0.0139  0.1244 -0.0095
                                            0.8131 -0.5185 -0.0037 -0.2297
   102. (0.00016) RY*( 7) C   5           s(  0.25%)p 9.64(  2.37%)d99.99( 97.39%)
                                           -0.0000  0.0015  0.0495  0.0042  0.0696
                                            0.0211 -0.1349  0.0006 -0.0120  0.5685
                                           -0.0517 -0.0811 -0.8009  0.0051
   103. (0.00007) RY*( 8) C   5           s(  0.76%)p 2.81(  2.14%)d99.99( 97.10%)
   104. (0.00001) RY*( 9) C   5           s(  0.26%)p 0.13(  0.03%)d99.99( 99.71%)
   105. (0.00367) RY*( 1) C   6           s(  2.85%)p33.02( 93.99%)d 1.11(  3.17%)
                                            0.0000  0.0418  0.1635 -0.0203  0.9147
                                            0.0051 -0.2679  0.0044 -0.1758  0.0070
                                           -0.0496  0.0048  0.1707 -0.0000
   106. (0.00175) RY*( 2) C   6           s(  1.67%)p43.16( 72.06%)d15.73( 26.27%)
                                            0.0000  0.0176  0.1280  0.0075  0.1190
                                            0.0262  0.8343 -0.0032 -0.0984 -0.2582
                                           -0.0987  0.0781  0.4234 -0.0305
   107. (0.00136) RY*( 3) C   6           s(  1.47%)p 0.15(  0.22%)d66.85( 98.31%)
                                            0.0000 -0.0006  0.1213 -0.0089 -0.0249
                                           -0.0017 -0.0318 -0.0183 -0.0123  0.0837
                                            0.8196  0.3575  0.1790 -0.3803
   108. (0.00128) RY*( 4) C   6           s( 69.45%)p 0.14(  9.49%)d 0.30( 21.07%)
                                            0.0000 -0.0072  0.8333 -0.0276 -0.2018
                                           -0.0037 -0.2247  0.0077  0.0529 -0.4306
                                           -0.0560  0.0640 -0.0168  0.1332
   109. (0.00060) RY*( 5) C   6           s(  0.00%)p 1.00( 39.13%)d 1.56( 60.87%)
                                           -0.0000  0.0001  0.0046 -0.0028  0.1331
                                           -0.0015  0.0542 -0.0167  0.6086  0.1417
                                           -0.2787  0.7058 -0.1122  0.0106
   110. (0.00038) RY*( 6) C   6           s(  0.81%)p73.31( 59.27%)d49.38( 39.92%)
                                           -0.0000 -0.0003  0.0899  0.0026  0.1548
                                           -0.0008  0.0955 -0.0033  0.7481  0.0210
                                            0.2343 -0.5796  0.0888 -0.0070
   111. (0.00030) RY*( 7) C   6           s( 21.94%)p 0.24(  5.22%)d 3.32( 72.84%)
                                           -0.0000 -0.0037  0.4684  0.0230 -0.0736
                                           -0.0013  0.1705 -0.0049 -0.1309  0.8411
                                           -0.1029 -0.0959  0.0209  0.0269
   112. (0.00016) RY*( 8) C   6           s(  1.33%)p15.54( 20.64%)d58.76( 78.03%)
                                            0.0000  0.0291  0.1115 -0.0324  0.2401
                                           -0.0146  0.3721  0.0083 -0.0948 -0.0850
                                            0.2294 -0.0206 -0.8471  0.0498
   113. (0.00001) RY*( 9) C   6           s(  0.81%)p 0.09(  0.07%)d99.99( 99.12%)
   114. (0.00141) RY*( 1) O   7           s( 15.34%)p 4.98( 76.38%)d 0.54(  8.28%)
                                            0.0000 -0.0111  0.3915  0.0005 -0.5222
                                            0.0099  0.6981 -0.0005  0.0607  0.2716
                                           -0.0322 -0.0690 -0.0397 -0.0406
   115. (0.00102) RY*( 2) O   7           s(  0.02%)p99.99( 96.77%)d99.99(  3.21%)
                                           -0.0000  0.0003  0.0134 -0.0017  0.2218
                                           -0.0004  0.0753 -0.0069  0.9554 -0.0151
                                            0.1235 -0.1188  0.0366 -0.0346
   116. (0.00018) RY*( 3) O   7           s(  2.70%)p18.42( 49.70%)d17.64( 47.60%)
                                           -0.0000 -0.0065  0.1641 -0.0064 -0.4210
                                           -0.0113 -0.5479  0.0026  0.1393  0.3520
                                           -0.2182 -0.0740  0.5394 -0.0899
   117. (0.00015) RY*( 4) O   7           s(  0.28%)p 0.42(  0.12%)d99.99( 99.60%)
                                           -0.0000  0.0001  0.0533 -0.0012  0.0248
                                           -0.0014 -0.0179 -0.0020  0.0158  0.2307
                                            0.4916  0.7685  0.0809 -0.3223
   118. (0.00009) RY*( 5) O   7           s( 71.20%)p 0.38( 26.98%)d 0.03(  1.82%)
   119. (0.00005) RY*( 6) O   7           s(  8.87%)p 3.83( 33.97%)d 6.44( 57.16%)
   120. (0.00001) RY*( 7) O   7           s(  1.44%)p 7.57( 10.91%)d60.83( 87.65%)
   121. (0.00000) RY*( 8) O   7           s(  0.00%)p 1.00(  3.14%)d30.83( 96.86%)
   122. (0.00001) RY*( 9) O   7           s(  0.17%)p13.10(  2.25%)d99.99( 97.58%)
   123. (0.00145) RY*( 1) C   8           s( 22.45%)p 2.60( 58.33%)d 0.86( 19.22%)
                                            0.0000  0.0079  0.4737  0.0349  0.6375
                                           -0.0399  0.3765 -0.0047 -0.1800  0.3681
                                           -0.0916 -0.0782  0.2043 -0.0204
   124. (0.00080) RY*( 2) C   8           s(  1.04%)p91.80( 95.74%)d 3.08(  3.22%)
                                            0.0000 -0.0242  0.0992 -0.0185 -0.5810
                                           -0.0599  0.7845  0.0085  0.0220  0.1027
                                           -0.0199 -0.1087 -0.0899 -0.0362
   125. (0.00072) RY*( 3) C   8           s(  0.00%)p 1.00( 27.01%)d 2.70( 72.98%)
                                            0.0000 -0.0020  0.0059  0.0005  0.0677
                                           -0.0044  0.1074  0.0094  0.5039  0.2197
                                            0.1215  0.7966 -0.0338 -0.1765
   126. (0.00023) RY*( 4) C   8           s(  7.90%)p 1.47( 11.58%)d10.19( 80.52%)
                                            0.0000  0.0013  0.2811  0.0050  0.2573
                                           -0.0212  0.2148  0.0006 -0.0548 -0.7326
                                            0.1527  0.1252 -0.4742 -0.0681
   127. (0.00013) RY*( 5) C   8           s(  0.00%)p 1.00( 71.37%)d 0.40( 28.63%)
                                           -0.0000 -0.0000  0.0019 -0.0026  0.1790
                                           -0.0004  0.0631 -0.0103  0.8231 -0.1006
                                            0.0720 -0.5138  0.0677  0.0488
   128. (0.00000) RY*( 6) C   8           s(  0.00%)p 1.00(  1.82%)d53.98( 98.18%)
   129. (0.00001) RY*( 7) C   8           s( 68.32%)p 0.46( 31.42%)d 0.00(  0.26%)
   130. (0.00001) RY*( 8) C   8           s(  0.06%)p44.27(  2.53%)d99.99( 97.42%)
   131. (0.00000) RY*( 9) C   8           s(  0.18%)p 4.03(  0.73%)d99.99( 99.08%)
   132. (0.00234) RY*( 1) C   9           s(  0.57%)p99.99( 94.40%)d 8.77(  5.03%)
                                            0.0000  0.0250  0.0715  0.0074  0.1573
                                            0.0259  0.9524 -0.0033 -0.1070  0.1098
                                            0.0198 -0.0437 -0.1854 -0.0393
   133. (0.00118) RY*( 2) C   9           s(  2.10%)p45.79( 96.23%)d 0.79(  1.67%)
                                            0.0000  0.0113  0.1445  0.0223 -0.9398
                                           -0.0191  0.1684 -0.0034  0.2232  0.1080
                                           -0.0248 -0.0189  0.0625 -0.0127
   134. (0.00057) RY*( 3) C   9           s( 88.43%)p 0.09(  7.92%)d 0.04(  3.66%)
                                           -0.0000 -0.0063  0.9403 -0.0079  0.0691
                                           -0.0183 -0.0730  0.0055 -0.2621 -0.1016
                                           -0.0987 -0.0059  0.1275 -0.0144
   135. (0.00051) RY*( 4) C   9           s(  5.95%)p14.66( 87.26%)d 1.14(  6.79%)
                                           -0.0000 -0.0017  0.2440 -0.0035  0.2607
                                           -0.0047  0.0499 -0.0018  0.8956  0.0189
                                            0.1830  0.1257  0.0780 -0.1105
   136. (0.00029) RY*( 5) C   9           s(  0.00%)p 1.00(  3.87%)d24.86( 96.13%)
                                           -0.0000 -0.0001  0.0061 -0.0010 -0.0439
                                           -0.0003 -0.0166 -0.0034 -0.1909  0.0230
                                            0.8683 -0.2382  0.2204 -0.3185
   137. (0.00007) RY*( 6) C   9           s(  1.53%)p 2.58(  3.95%)d61.72( 94.52%)
   138. (0.00003) RY*( 7) C   9           s(  1.37%)p 1.96(  2.69%)d69.94( 95.94%)
   139. (0.00001) RY*( 8) C   9           s(  0.00%)p 1.00(  3.16%)d30.66( 96.84%)
   140. (0.00000) RY*( 9) C   9           s(  0.12%)p 4.92(  0.61%)d99.99( 99.26%)
   141. (0.00312) RY*( 1) C  10           s(  0.50%)p99.99( 93.63%)d11.71(  5.87%)
                                            0.0000 -0.0249  0.0663  0.0265  0.8231
                                           -0.0213 -0.4989 -0.0046 -0.0933  0.2353
                                           -0.0024 -0.0494 -0.0199  0.0229
   142. (0.00153) RY*( 2) C  10           s(  6.38%)p14.37( 91.64%)d 0.31(  1.98%)
                                           -0.0000  0.0172  0.2519 -0.0118  0.4758
                                           -0.0185  0.8275  0.0065 -0.0688  0.0042
                                           -0.0461 -0.0051  0.1322 -0.0117
   143. (0.00063) RY*( 3) C  10           s( 40.11%)p 1.26( 50.37%)d 0.24(  9.52%)
                                            0.0000 -0.0042  0.6333  0.0154 -0.0342
                                            0.0013 -0.1014 -0.0015  0.7014  0.0640
                                            0.1057  0.2551 -0.0467 -0.1129
   144. (0.00051) RY*( 4) C  10           s( 43.22%)p 0.43( 18.78%)d 0.88( 38.00%)
                                            0.0000 -0.0059  0.6574  0.0133 -0.1837
                                           -0.0044 -0.1256 -0.0040 -0.3716 -0.0884
                                           -0.3086 -0.4979 -0.1092  0.1309
   145. (0.00030) RY*( 5) C  10           s(  8.56%)p 4.00( 34.21%)d 6.69( 57.23%)
                                            0.0000 -0.0031  0.2925  0.0076 -0.1258
                                           -0.0034 -0.0461  0.0143 -0.5691  0.1609
                                            0.5254  0.4254  0.0559 -0.2937
   146. (0.00006) RY*( 6) C  10           s(  0.65%)p 4.75(  3.08%)d99.99( 96.27%)
   147. (0.00003) RY*( 7) C  10           s(  0.24%)p17.51(  4.22%)d99.99( 95.54%)
   148. (0.00001) RY*( 8) C  10           s(  0.09%)p36.08(  3.08%)d99.99( 96.83%)
   149. (0.00000) RY*( 9) C  10           s(  0.36%)p 2.99(  1.08%)d99.99( 98.56%)
   150. (0.00266) RY*( 1) C  11           s( 12.15%)p 6.63( 80.53%)d 0.60(  7.33%)
                                            0.0000  0.0053  0.3485 -0.0196 -0.8039
                                           -0.0053 -0.3028  0.0115  0.2583  0.1654
                                           -0.0756 -0.0392  0.1945 -0.0289
   151. (0.00195) RY*( 2) C  11           s( 12.77%)p 6.60( 84.37%)d 0.22(  2.86%)
                                            0.0000  0.0128  0.3572  0.0139  0.4849
                                            0.0238 -0.3416  0.0146  0.7006 -0.0872
                                            0.1267  0.0458  0.0291 -0.0445
   152. (0.00165) RY*( 3) C  11           s(  2.39%)p39.25( 94.00%)d 1.51(  3.61%)
                                            0.0000  0.0122  0.1543  0.0185 -0.1293
                                           -0.0133  0.8618  0.0175  0.4239  0.0857
                                            0.1195 -0.0697 -0.0807 -0.0555
   153. (0.00067) RY*( 4) C  11           s( 67.60%)p 0.31( 20.71%)d 0.17( 11.69%)
                                           -0.0000 -0.0072  0.8222  0.0198  0.1228
                                            0.0093  0.0863  0.0139 -0.4288 -0.1227
                                           -0.1702 -0.1166 -0.2432  0.0146
   154. (0.00036) RY*( 5) C  11           s(  0.25%)p 1.88(  0.47%)d99.99( 99.28%)
                                            0.0000  0.0013  0.0499  0.0011 -0.0053
                                           -0.0029  0.0553 -0.0075  0.0390  0.1919
                                           -0.3289  0.9024 -0.1814  0.0259
   155. (0.00023) RY*( 6) C  11           s(  0.27%)p10.65(  2.89%)d99.99( 96.83%)
                                            0.0000 -0.0001  0.0521  0.0112 -0.0437
                                           -0.0260  0.1603  0.0017 -0.0231 -0.7268
                                           -0.1389  0.2152  0.6118 -0.0112
   156. (0.00016) RY*( 7) C  11           s(  1.88%)p 3.11(  5.84%)d49.17( 92.28%)
                                           -0.0000 -0.0046  0.1369  0.0020 -0.0890
                                           -0.0012 -0.0318  0.0184 -0.2217 -0.0252
                                            0.8712  0.3381  0.0267 -0.2194
   157. (0.00008) RY*( 8) C  11           s(  2.48%)p 4.40( 10.91%)d34.94( 86.62%)
   158. (0.00002) RY*( 9) C  11           s(  0.17%)p 2.97(  0.49%)d99.99( 99.34%)
   159. (0.00338) RY*( 1) C  12           s(  0.03%)p99.99( 98.28%)d49.18(  1.68%)
                                           -0.0000  0.0087  0.0163 -0.0055 -0.6381
                                            0.0265  0.7464  0.0036  0.1338 -0.0908
                                           -0.0379  0.0393  0.0742  0.0091
   160. (0.00158) RY*( 2) C  12           s( 18.66%)p 4.24( 79.11%)d 0.12(  2.23%)
                                           -0.0000  0.0190  0.4315  0.0159 -0.4855
                                           -0.0008 -0.5091  0.0003  0.5440  0.0520
                                           -0.0916 -0.0705 -0.0733 -0.0298
   161. (0.00118) RY*( 3) C  12           s( 36.00%)p 1.75( 62.91%)d 0.03(  1.09%)
                                           -0.0000 -0.0057  0.6000 -0.0131  0.5671
                                            0.0026  0.3868 -0.0073  0.3971 -0.0325
                                           -0.0450  0.0100  0.0746 -0.0462
   162. (0.00061) RY*( 4) C  12           s( 34.67%)p 1.07( 37.14%)d 0.81( 28.20%)
                                            0.0000 -0.0119  0.5887  0.0123 -0.1806
                                            0.0028 -0.0500 -0.0051 -0.5797  0.1180
                                            0.4315  0.1552  0.1703 -0.1696
   163. (0.00008) RY*( 5) C  12           s(  5.07%)p 2.89( 14.66%)d15.83( 80.27%)
   164. (0.00009) RY*( 6) C  12           s(  0.55%)p 2.65(  1.46%)d99.99( 97.99%)
   165. (0.00006) RY*( 7) C  12           s(  4.16%)p 0.47(  1.96%)d22.58( 93.89%)
   166. (0.00001) RY*( 8) C  12           s(  0.28%)p 1.36(  0.38%)d99.99( 99.35%)
   167. (0.00001) RY*( 9) C  12           s(  0.65%)p 6.55(  4.23%)d99.99( 95.13%)
   168. (0.00855) RY*( 1) C  13           s( 11.92%)p 7.31( 87.06%)d 0.09(  1.02%)
                                           -0.0000  0.0557  0.3407  0.0467 -0.9318
                                           -0.0032  0.0068 -0.0107 -0.0092 -0.0053
                                           -0.0844  0.0136 -0.0235  0.0480
   169. (0.00603) RY*( 2) C  13           s(  1.14%)p53.61( 60.87%)d33.47( 38.00%)
                                            0.0000  0.0405  0.0985 -0.0040 -0.0116
                                            0.0155 -0.1514  0.0671 -0.7621  0.1435
                                            0.5975 -0.0227 -0.0379 -0.0214
   170. (0.00260) RY*( 3) C  13           s(  0.29%)p 2.30(  0.66%)d99.99( 99.05%)
                                            0.0000 -0.0025  0.0536  0.0023  0.0355
                                           -0.0575  0.0432  0.0127 -0.0035  0.8509
                                           -0.2076 -0.4147  0.1069  0.1998
   171. (0.00176) RY*( 4) C  13           s(  1.27%)p29.72( 37.81%)d47.87( 60.91%)
                                           -0.0000  0.0107  0.1123  0.0067  0.1225
                                            0.0003 -0.0871 -0.0109 -0.5961 -0.1806
                                           -0.7518  0.0574 -0.0342  0.0830
   172. (0.00124) RY*( 5) C  13           s( 18.94%)p 1.85( 35.04%)d 2.43( 46.02%)
                                            0.0000 -0.0040  0.4351  0.0415  0.1872
                                            0.0318  0.5590  0.0022  0.0118 -0.1961
                                            0.1303 -0.1537 -0.2905  0.5448
   173. (0.00099) RY*( 6) C  13           s(  0.16%)p99.99( 28.54%)d99.99( 71.30%)
                                            0.0000  0.0047  0.0394  0.0299  0.0510
                                           -0.0294 -0.5088 -0.0023  0.1489  0.2198
                                            0.0127  0.5167 -0.4280  0.4630
   174. (0.00030) RY*( 7) C  13           s( 62.30%)p 0.17( 10.41%)d 0.44( 27.29%)
                                            0.0000 -0.0139  0.7892  0.0083  0.2626
                                           -0.0024 -0.1168  0.0313  0.1428  0.1305
                                           -0.0121  0.1778  0.0673 -0.4686
   175. (0.00003) RY*( 8) C  13           s(  1.95%)p18.58( 36.25%)d31.67( 61.80%)
   176. (0.00001) RY*( 9) C  13           s(  2.40%)p 1.72(  4.11%)d39.02( 93.49%)
   177. (0.00083) RY*( 1) O  14           s( 73.79%)p 0.33( 24.70%)d 0.02(  1.51%)
                                            0.0000 -0.0035  0.8590  0.0131 -0.2759
                                            0.0006 -0.0435 -0.0042 -0.4109  0.0153
                                            0.0651 -0.0386  0.0403 -0.0866
   178. (0.00046) RY*( 2) O  14           s( 16.73%)p 4.43( 74.20%)d 0.54(  9.07%)
                                            0.0000 -0.0001  0.4091  0.0009  0.6362
                                           -0.0038 -0.2620  0.0033  0.5182 -0.0688
                                           -0.0257 -0.0160  0.1443 -0.2534
   179. (0.00039) RY*( 3) O  14           s(  1.58%)p57.59( 90.93%)d 4.74(  7.49%)
                                           -0.0000 -0.0002  0.1257 -0.0007  0.2528
                                            0.0101  0.9191 -0.0009  0.0248  0.1966
                                           -0.0664 -0.1432  0.0964 -0.0450
   180. (0.00003) RY*( 4) O  14           s(  0.55%)p99.99( 82.46%)d30.91( 16.99%)
   181. (0.00000) RY*( 5) O  14           s(  0.06%)p99.99(  6.01%)d99.99( 93.94%)
   182. (0.00001) RY*( 6) O  14           s(  0.45%)p20.80(  9.31%)d99.99( 90.24%)
   183. (0.00000) RY*( 7) O  14           s(  0.41%)p 5.17(  2.14%)d99.99( 97.44%)
   184. (0.00000) RY*( 8) O  14           s(  1.37%)p 1.47(  2.01%)d70.61( 96.62%)
   185. (0.00001) RY*( 9) O  14           s(  5.07%)p 1.68(  8.52%)d17.03( 86.41%)
   186. (0.00116) RY*( 1) O  15           s(  0.03%)p99.99( 98.76%)d47.09(  1.21%)
                                            0.0000  0.0024  0.0158  0.0002  0.0171
                                           -0.0014  0.2273 -0.0074  0.9673  0.0242
                                            0.1070  0.0005  0.0063  0.0044
   187. (0.00034) RY*( 2) O  15           s(  0.20%)p99.99( 98.02%)d 9.04(  1.79%)
                                           -0.0000  0.0002  0.0444 -0.0010  0.0296
                                            0.0089  0.9632 -0.0018 -0.2269  0.0958
                                           -0.0297 -0.0788  0.0191  0.0351
   188. (0.00027) RY*( 3) O  15           s( 95.91%)p 0.01(  0.82%)d 0.03(  3.27%)
                                           -0.0000  0.0061  0.9793 -0.0269 -0.0757
                                           -0.0003 -0.0418  0.0014 -0.0033 -0.0105
                                           -0.0119 -0.0227  0.1077 -0.1427
   189. (0.00004) RY*( 4) O  15           s(  0.47%)p99.99( 98.67%)d 1.84(  0.86%)
   190. (0.00000) RY*( 5) O  15           s(  0.01%)p 1.00(  1.19%)d83.24( 98.81%)
   191. (0.00000) RY*( 6) O  15           s(  0.02%)p69.69(  1.72%)d99.99( 98.26%)
   192. (0.00000) RY*( 7) O  15           s(  0.07%)p 8.78(  0.63%)d99.99( 99.30%)
   193. (0.00001) RY*( 8) O  15           s(  1.28%)p 0.32(  0.42%)d76.73( 98.30%)
   194. (0.00001) RY*( 9) O  15           s(  1.95%)p 0.11(  0.22%)d50.21( 97.83%)
   195. (0.00313) RY*( 1) C  16           s(  1.77%)p53.05( 93.76%)d 2.53(  4.47%)
                                            0.0000 -0.0241  0.1307  0.0025  0.1917
                                            0.0258  0.9475 -0.0038 -0.0488 -0.0594
                                           -0.0247  0.0295  0.1983  0.0191
   196. (0.00180) RY*( 2) C  16           s(  0.43%)p99.99( 97.99%)d 3.71(  1.58%)
                                            0.0000  0.0067  0.0650 -0.0091  0.9666
                                            0.0094 -0.2109  0.0086 -0.0312  0.1011
                                           -0.0552 -0.0131  0.0468  0.0136
   197. (0.00081) RY*( 3) C  16           s( 60.72%)p 0.62( 37.78%)d 0.02(  1.50%)
                                            0.0000  0.0025  0.7792  0.0089 -0.0398
                                            0.0097 -0.0559  0.0035  0.6107 -0.0485
                                           -0.0509 -0.0633 -0.0665 -0.0407
   198. (0.00057) RY*( 4) C  16           s( 27.05%)p 1.86( 50.33%)d 0.84( 22.63%)
                                            0.0000 -0.0073  0.5200  0.0036 -0.0977
                                            0.0133 -0.0984  0.0269 -0.6951 -0.0177
                                           -0.4226  0.1930 -0.0469  0.0891
   199. (0.00039) RY*( 5) C  16           s(  9.27%)p 1.27( 11.79%)d 8.52( 78.94%)
                                            0.0000 -0.0036  0.3044 -0.0023 -0.0158
                                            0.0056 -0.0638 -0.0037 -0.3369  0.0757
                                            0.7886 -0.1460  0.2078 -0.3120
   200. (0.00007) RY*( 6) C  16           s(  0.06%)p26.30(  1.54%)d99.99( 98.41%)
   201. (0.00003) RY*( 7) C  16           s(  0.18%)p19.48(  3.59%)d99.99( 96.22%)
   202. (0.00001) RY*( 8) C  16           s(  0.01%)p99.99(  2.71%)d99.99( 97.28%)
   203. (0.00001) RY*( 9) C  16           s(  0.56%)p 1.20(  0.67%)d99.99( 98.77%)
   204. (0.00089) RY*( 1) H  17           s( 98.65%)p 0.01(  1.35%)
                                            0.0056  0.9932 -0.1144 -0.0197 -0.0051
   205. (0.00010) RY*( 2) H  17           s(  0.58%)p99.99( 99.42%)
                                            0.0014  0.0765  0.5916  0.5683 -0.5668
   206. (0.00007) RY*( 3) H  17           s(  0.05%)p99.99( 99.95%)
   207. (0.00001) RY*( 4) H  17           s(  0.81%)p99.99( 99.19%)
   208. (0.00091) RY*( 1) H  18           s( 98.72%)p 0.01(  1.28%)
                                            0.0055  0.9936 -0.1087 -0.0249  0.0180
   209. (0.00010) RY*( 2) H  18           s(  0.59%)p99.99( 99.41%)
                                            0.0010  0.0767  0.6613  0.5443  0.5104
   210. (0.00007) RY*( 3) H  18           s(  0.06%)p99.99( 99.94%)
   211. (0.00001) RY*( 4) H  18           s(  0.72%)p99.99( 99.28%)
   212. (0.00032) RY*( 1) H  19           s( 93.38%)p 0.07(  6.62%)
                                            0.0069  0.9663  0.2279  0.1190 -0.0109
   213. (0.00009) RY*( 2) H  19           s(  0.00%)p 1.00(100.00%)
   214. (0.00004) RY*( 3) H  19           s(  5.88%)p16.01( 94.12%)
   215. (0.00001) RY*( 4) H  19           s(  0.83%)p99.99( 99.17%)
   216. (0.00078) RY*( 1) H  20           s( 98.19%)p 0.02(  1.81%)
                                            0.0035  0.9909  0.1005 -0.0889 -0.0101
   217. (0.00009) RY*( 2) H  20           s(  1.25%)p79.24( 98.75%)
   218. (0.00007) RY*( 3) H  20           s(  0.02%)p99.99( 99.98%)
   219. (0.00001) RY*( 4) H  20           s(  0.64%)p99.99( 99.36%)
   220. (0.00079) RY*( 1) H  21           s( 98.20%)p 0.02(  1.80%)
                                            0.0035  0.9910  0.0986 -0.0887 -0.0196
   221. (0.00009) RY*( 2) H  21           s(  1.23%)p80.58( 98.77%)
   222. (0.00007) RY*( 3) H  21           s(  0.02%)p99.99( 99.98%)
   223. (0.00001) RY*( 4) H  21           s(  0.65%)p99.99( 99.35%)
   224. (0.00027) RY*( 1) H  22           s( 98.53%)p 0.01(  1.47%)
                                            0.0045  0.9926 -0.1182  0.0127  0.0233
   225. (0.00008) RY*( 2) H  22           s(  0.00%)p 1.00(100.00%)
   226. (0.00005) RY*( 3) H  22           s(  1.15%)p86.25( 98.85%)
   227. (0.00000) RY*( 4) H  22           s(  0.42%)p99.99( 99.58%)
   228. (0.00067) RY*( 1) H  23           s( 99.53%)p 0.00(  0.47%)
                                            0.0036  0.9977 -0.0394 -0.0540  0.0136
   229. (0.00008) RY*( 2) H  23           s(  0.00%)p 1.00(100.00%)
   230. (0.00004) RY*( 3) H  23           s(  0.40%)p99.99( 99.60%)
   231. (0.00002) RY*( 4) H  23           s(  0.17%)p99.99( 99.83%)
   232. (0.00074) RY*( 1) H  24           s( 99.64%)p 0.00(  0.36%)
                                            0.0042  0.9982  0.0563 -0.0194  0.0016
   233. (0.00006) RY*( 2) H  24           s(  0.02%)p99.99( 99.98%)
   234. (0.00003) RY*( 3) H  24           s(  0.09%)p99.99( 99.91%)
   235. (0.00004) RY*( 4) H  24           s(  0.35%)p99.99( 99.65%)
   236. (0.00081) RY*( 1) H  25           s( 99.08%)p 0.01(  0.92%)
                                            0.0035  0.9954 -0.0465  0.0704 -0.0453
   237. (0.00010) RY*( 2) H  25           s(  0.07%)p99.99( 99.93%)
   238. (0.00008) RY*( 3) H  25           s(  0.16%)p99.99( 99.84%)
   239. (0.00002) RY*( 4) H  25           s(  0.78%)p99.99( 99.22%)
   240. (0.00115) RY*( 1) H  26           s( 99.72%)p 0.00(  0.28%)
                                            0.0026  0.9986  0.0276 -0.0034 -0.0454
   241. (0.00007) RY*( 2) H  26           s(  0.00%)p 1.00(100.00%)
   242. (0.00006) RY*( 3) H  26           s(  0.03%)p99.99( 99.97%)
   243. (0.00002) RY*( 4) H  26           s(  0.35%)p99.99( 99.65%)
   244. (0.00078) RY*( 1) H  27           s( 36.70%)p 1.72( 63.30%)
                                            0.0079  0.6057 -0.0968  0.1911  0.7662
   245. (0.00069) RY*( 2) H  27           s(  0.95%)p99.99( 99.05%)
                                            0.0026  0.0974 -0.0755  0.9391 -0.3208
   246. (0.00017) RY*( 3) H  27           s( 50.87%)p 0.97( 49.13%)
                                            0.0273  0.7127 -0.3491 -0.2854 -0.5366
   247. (0.00004) RY*( 4) H  27           s( 11.93%)p 7.38( 88.07%)
   248. (0.00118) RY*( 1) H  28           s( 99.04%)p 0.01(  0.96%)
                                            0.0059  0.9952 -0.0570  0.0753  0.0256
   249. (0.00005) RY*( 2) H  28           s(  0.60%)p99.99( 99.40%)
   250. (0.00006) RY*( 3) H  28           s(  0.22%)p99.99( 99.78%)
   251. (0.00003) RY*( 4) H  28           s(  0.25%)p99.99( 99.75%)
   252. (0.00895) BD*( 1) O   1 - C   2  
                ( 33.86%)   0.5819* O   1 s( 43.29%)p 1.31( 56.63%)d 0.00(  0.09%)
                                            0.0000 -0.6576  0.0212 -0.7404 -0.0213
                                           -0.1317 -0.0042  0.0168  0.0011 -0.0099
                                            0.0019  0.0006 -0.0247  0.0133
                ( 66.14%)  -0.8132* C   2 s( 33.79%)p 1.95( 65.99%)d 0.01(  0.23%)
                                            0.0000 -0.5809  0.0192  0.7910  0.0660
                                            0.1461  0.0081 -0.0917 -0.0029 -0.0157
                                            0.0075  0.0017 -0.0378  0.0227
   253. (0.12486) BD*( 2) O   1 - C   2  
                ( 32.45%)   0.5697* O   1 s(  0.05%)p99.99( 99.79%)d 2.88(  0.15%)
                                           -0.0000  0.0231 -0.0007 -0.0512  0.0002
                                            0.0458  0.0006 -0.9966 -0.0061  0.0013
                                           -0.0381 -0.0076 -0.0024  0.0041
                ( 67.55%)  -0.8219* C   2 s(  0.04%)p99.99( 99.58%)d 9.58(  0.38%)
                                           -0.0000  0.0200 -0.0019 -0.1067 -0.0019
                                            0.0358 -0.0029 -0.9913  0.0197 -0.0009
                                            0.0591  0.0159  0.0068 -0.0076
   254. (0.05123) BD*( 1) C   2 - O   3  
                ( 69.23%)   0.8320* C   2 s( 27.95%)p 2.57( 71.74%)d 0.01(  0.31%)
                                           -0.0001  0.5286  0.0037  0.2375  0.0198
                                            0.8121  0.0284  0.0143  0.0023  0.0334
                                            0.0004  0.0005 -0.0362 -0.0264
                ( 30.77%)  -0.5547* O   3 s( 33.20%)p 2.01( 66.73%)d 0.00(  0.07%)
                                            0.0000  0.5762  0.0033 -0.2779 -0.0020
                                           -0.7680 -0.0098 -0.0143 -0.0002  0.0198
                                            0.0000  0.0001 -0.0097 -0.0130
   255. (0.03588) BD*( 1) C   2 - C   5  
                ( 54.34%)   0.7372* C   2 s( 37.88%)p 1.64( 62.05%)d 0.00(  0.07%)
                                           -0.0001  0.6154  0.0116  0.5492 -0.0253
                                           -0.5595  0.0264 -0.0669  0.0028 -0.0232
                                           -0.0024  0.0023  0.0053 -0.0095
                ( 45.66%)  -0.6757* C   5 s( 31.55%)p 2.17( 68.42%)d 0.00(  0.04%)
                                            0.0001  0.5617 -0.0040 -0.6150  0.0064
                                            0.5469 -0.0050  0.0825 -0.0014 -0.0157
                                           -0.0031  0.0017  0.0024 -0.0095
   256. (0.00618) BD*( 1) O   3 - C   4  
                ( 29.18%)   0.5402* O   3 s( 31.44%)p 2.18( 68.50%)d 0.00(  0.06%)
                                           -0.0001 -0.5607 -0.0035  0.5481 -0.0143
                                           -0.6175 -0.0140 -0.0541  0.0010  0.0170
                                            0.0024 -0.0014 -0.0105  0.0121
                ( 70.82%)  -0.8415* C   4 s( 20.38%)p 3.89( 79.29%)d 0.02(  0.33%)
                                           -0.0001 -0.4507 -0.0259 -0.5848 -0.0536
                                            0.6663  0.0109  0.0620  0.0035  0.0487
                                            0.0047 -0.0052  0.0057  0.0286
   257. (0.00658) BD*( 1) C   4 - H  17  
                ( 39.09%)   0.6252* C   4 s( 26.71%)p 2.74( 73.24%)d 0.00(  0.05%)
                                           -0.0001 -0.5167  0.0111  0.5204  0.0043
                                            0.0461 -0.0182  0.6775 -0.0064 -0.0040
                                           -0.0169 -0.0028 -0.0062 -0.0106
                ( 60.91%)  -0.7804* H  17 s( 99.91%)p 0.00(  0.09%)
                                           -0.9995  0.0032 -0.0205  0.0013 -0.0221
   258. (0.00660) BD*( 1) C   4 - H  18  
                ( 39.07%)   0.6251* C   4 s( 26.75%)p 2.74( 73.20%)d 0.00(  0.05%)
                                           -0.0001 -0.5171  0.0111  0.4307  0.0048
                                            0.0984 -0.0185 -0.7324  0.0044 -0.0047
                                            0.0145  0.0053 -0.0039 -0.0135
                ( 60.93%)  -0.7806* H  18 s( 99.91%)p 0.00(  0.09%)
                                           -0.9995  0.0032 -0.0176 -0.0004  0.0246
   259. (0.00392) BD*( 1) C   4 - H  19  
                ( 39.04%)   0.6248* C   4 s( 26.21%)p 2.81( 73.74%)d 0.00(  0.05%)
                                            0.0001 -0.5118 -0.0107 -0.4438  0.0051
                                           -0.7350  0.0118  0.0012  0.0001 -0.0195
                                           -0.0001  0.0005  0.0055  0.0090
                ( 60.96%)  -0.7808* H  19 s( 99.91%)p 0.00(  0.09%)
                                           -0.9995  0.0007  0.0130  0.0272  0.0003
   260. (0.01602) BD*( 1) C   5 - C   6  
                ( 49.67%)   0.7048* C   5 s( 33.18%)p 2.01( 66.78%)d 0.00(  0.05%)
                                            0.0000 -0.5760 -0.0066  0.1671  0.0152
                                            0.7938 -0.0021 -0.0975 -0.0038 -0.0067
                                            0.0012  0.0041  0.0168  0.0106
                ( 50.33%)  -0.7094* C   6 s( 36.75%)p 1.72( 63.21%)d 0.00(  0.04%)
                                            0.0002 -0.6062 -0.0013 -0.0812  0.0318
                                           -0.7854  0.0230  0.0841 -0.0089 -0.0040
                                            0.0002  0.0036  0.0175  0.0095
   261. (0.22112) BD*( 2) C   5 - C   6  
                ( 45.61%)   0.6754* C   5 s(  0.00%)p 1.00( 99.97%)d 0.00(  0.03%)
                                            0.0000 -0.0031  0.0029 -0.2041 -0.0012
                                           -0.0791 -0.0011 -0.9755 -0.0108  0.0035
                                           -0.0041  0.0171 -0.0024 -0.0010
                ( 54.39%)  -0.7375* C   6 s(  0.00%)p 1.00( 99.95%)d 0.00(  0.05%)
                                            0.0000  0.0011 -0.0015 -0.2162 -0.0022
                                           -0.0826 -0.0004 -0.9725 -0.0122 -0.0047
                                           -0.0125 -0.0174 -0.0014  0.0074
   262. (0.01032) BD*( 1) C   5 - C  16  
                ( 48.90%)   0.6993* C   5 s( 35.22%)p 1.84( 64.74%)d 0.00(  0.03%)
                                            0.0001 -0.5935 -0.0024 -0.7426  0.0100
                                           -0.2527 -0.0199  0.1777  0.0011 -0.0062
                                            0.0069  0.0021 -0.0125  0.0095
                ( 51.10%)  -0.7149* C  16 s( 34.76%)p 1.88( 65.19%)d 0.00(  0.05%)
                                           -0.0001 -0.5895 -0.0106  0.7450  0.0081
                                            0.2490 -0.0231 -0.1850  0.0002 -0.0120
                                            0.0082  0.0036 -0.0113  0.0104
   263. (0.01557) BD*( 1) C   6 - O   7  
                ( 68.23%)   0.8260* C   6 s( 25.01%)p 2.99( 74.72%)d 0.01(  0.27%)
                                            0.0001 -0.4998  0.0166  0.7904  0.0409
                                            0.2839 -0.0052 -0.2004 -0.0091 -0.0272
                                            0.0197  0.0072 -0.0326  0.0219
                ( 31.77%)  -0.5637* O   7 s( 34.90%)p 1.86( 65.04%)d 0.00(  0.07%)
                                           -0.0000 -0.5907 -0.0043 -0.7460 -0.0040
                                           -0.2379 -0.0050  0.1929  0.0015 -0.0031
                                            0.0096  0.0005 -0.0216  0.0099
   264. (0.01433) BD*( 1) C   6 - C   9  
                ( 49.47%)   0.7033* C   6 s( 37.92%)p 1.64( 62.04%)d 0.00(  0.04%)
                                           -0.0000 -0.6157 -0.0084 -0.5648  0.0155
                                            0.5430  0.0073  0.0788 -0.0034  0.0178
                                            0.0024 -0.0027 -0.0018  0.0094
                ( 50.53%)  -0.7109* C   9 s( 33.67%)p 1.97( 66.28%)d 0.00(  0.05%)
                                            0.0000 -0.5802 -0.0064  0.6357  0.0210
                                           -0.4974  0.0172 -0.1024 -0.0058  0.0187
                                            0.0039 -0.0030 -0.0036  0.0113
   265. (0.00481) BD*( 1) O   7 - C   8  
                ( 28.69%)   0.5356* O   7 s( 31.40%)p 2.18( 68.54%)d 0.00(  0.06%)
                                            0.0001  0.5603 -0.0006 -0.1597 -0.0195
                                           -0.8056  0.0061  0.1025  0.0040 -0.0056
                                            0.0008 -0.0020 -0.0206 -0.0112
                ( 71.31%)  -0.8444* C   8 s( 20.63%)p 3.83( 79.02%)d 0.02(  0.35%)
                                            0.0001  0.4535  0.0252  0.2107 -0.0198
                                            0.8535  0.0561 -0.1173 -0.0001  0.0246
                                           -0.0036 -0.0132 -0.0437 -0.0283
   266. (0.00721) BD*( 1) C   8 - H  20  
                ( 39.26%)   0.6266* C   8 s( 26.46%)p 2.78( 73.49%)d 0.00(  0.05%)
                                           -0.0001 -0.5142  0.0133 -0.1676  0.0223
                                            0.4134  0.0157  0.7315 -0.0053  0.0049
                                            0.0080 -0.0140  0.0002 -0.0144
                ( 60.74%)  -0.7794* H  20 s( 99.90%)p 0.00(  0.10%)
                                           -0.9995  0.0015  0.0006 -0.0191 -0.0244
   267. (0.00727) BD*( 1) C   8 - H  21  
                ( 39.32%)   0.6271* C   8 s( 26.44%)p 2.78( 73.51%)d 0.00(  0.05%)
                                           -0.0000 -0.5140  0.0133 -0.4799  0.0216
                                            0.3015  0.0159 -0.6428 -0.0074  0.0076
                                           -0.0166  0.0074 -0.0073 -0.0073
                ( 60.68%)  -0.7790* H  21 s( 99.90%)p 0.00(  0.10%)
                                           -0.9995  0.0015  0.0116 -0.0152  0.0243
   268. (0.00357) BD*( 1) C   8 - H  22  
                ( 37.53%)   0.6126* C   8 s( 26.52%)p 2.77( 73.43%)d 0.00(  0.04%)
                                           -0.0001  0.5148  0.0157 -0.8338  0.0173
                                           -0.0407  0.0040  0.1929 -0.0045 -0.0022
                                           -0.0070  0.0009  0.0181 -0.0068
                ( 62.47%)  -0.7904* H  22 s( 99.90%)p 0.00(  0.10%)
                                            0.9995 -0.0009  0.0301  0.0040 -0.0071
   269. (0.00727) BD*( 1) C   9 - C  10  
                ( 49.64%)   0.7045* C   9 s( 36.67%)p 1.73( 63.29%)d 0.00(  0.04%)
                                            0.0000 -0.6055 -0.0112 -0.7277 -0.0177
                                           -0.2611  0.0334  0.1835  0.0017 -0.0128
                                            0.0069  0.0035 -0.0088  0.0095
                ( 50.36%)  -0.7097* C  10 s( 35.42%)p 1.82( 64.53%)d 0.00(  0.05%)
                                           -0.0000 -0.5950 -0.0147  0.7314 -0.0073
                                            0.2781  0.0420 -0.1767 -0.0022 -0.0078
                                            0.0083  0.0021 -0.0151  0.0101
   270. (0.15682) BD*( 2) C   9 - C  10  
                ( 44.52%)   0.6673* C   9 s(  0.00%)p 1.00( 99.95%)d 0.00(  0.05%)
                                           -0.0000 -0.0013  0.0014 -0.2171  0.0004
                                           -0.0757  0.0004 -0.9730  0.0012 -0.0049
                                           -0.0070 -0.0195 -0.0001  0.0054
                ( 55.48%)  -0.7448* C  10 s(  0.00%)p 1.00( 99.94%)d 0.00(  0.06%)
                                            0.0000  0.0002  0.0046 -0.2084 -0.0004
                                           -0.0712  0.0019 -0.9751 -0.0036  0.0008
                                            0.0220 -0.0058  0.0055 -0.0084
   271. (0.00641) BD*( 1) C   9 - H  23  
                ( 36.70%)   0.6058* C   9 s( 29.57%)p 2.38( 70.40%)d 0.00(  0.03%)
                                           -0.0003  0.5436 -0.0143 -0.1336  0.0172
                                           -0.8229  0.0038  0.0931 -0.0044  0.0053
                                           -0.0013 -0.0035 -0.0117 -0.0088
                ( 63.30%)  -0.7956* H  23 s( 99.90%)p 0.00(  0.10%)
                                            0.9995 -0.0018  0.0026  0.0315 -0.0029
   272. (0.01347) BD*( 1) C  10 - C  11  
                ( 51.23%)   0.7158* C  10 s( 35.43%)p 1.82( 64.52%)d 0.00(  0.05%)
                                            0.0001  0.5952  0.0051  0.1658  0.0255
                                            0.7800 -0.0061 -0.0922 -0.0081  0.0052
                                           -0.0008 -0.0034 -0.0177 -0.0117
                ( 48.77%)  -0.6983* C  11 s( 33.68%)p 1.97( 66.28%)d 0.00(  0.04%)
                                           -0.0001  0.5803  0.0065 -0.1231  0.0192
                                           -0.7986 -0.0179  0.0957 -0.0069  0.0075
                                           -0.0004 -0.0060 -0.0158 -0.0085
   273. (0.00681) BD*( 1) C  10 - H  24  
                ( 36.80%)   0.6067* C  10 s( 29.06%)p 2.44( 70.92%)d 0.00(  0.03%)
                                            0.0004 -0.5388  0.0147 -0.6264  0.0141
                                            0.5548  0.0017  0.0933 -0.0022  0.0135
                                            0.0026 -0.0017 -0.0021  0.0093
                ( 63.20%)  -0.7950* H  24 s( 99.90%)p 0.00(  0.10%)
                                           -0.9995  0.0024  0.0236 -0.0216 -0.0036
   274. (0.01197) BD*( 1) C  11 - C  12  
                ( 48.23%)   0.6945* C  11 s( 32.24%)p 2.10( 67.73%)d 0.00(  0.03%)
                                           -0.0000 -0.5676  0.0130 -0.7580  0.0202
                                           -0.2760  0.0102  0.1607  0.0154 -0.0100
                                            0.0015  0.0004 -0.0116  0.0093
                ( 51.77%)  -0.7195* C  12 s( 29.17%)p 2.43( 70.79%)d 0.00(  0.04%)
                                           -0.0003 -0.5400 -0.0103  0.7752  0.0064
                                            0.2833  0.0056 -0.1621  0.0174 -0.0105
                                            0.0093  0.0039 -0.0138  0.0064
   275. (0.01338) BD*( 1) C  11 - C  16  
                ( 48.98%)   0.6999* C  11 s( 33.98%)p 1.94( 65.98%)d 0.00(  0.04%)
                                            0.0001 -0.5829 -0.0011  0.6075 -0.0031
                                           -0.5289 -0.0205 -0.1015  0.0138  0.0168
                                            0.0042 -0.0050 -0.0047  0.0084
                ( 51.02%)  -0.7143* C  16 s( 35.91%)p 1.78( 64.04%)d 0.00(  0.05%)
                                           -0.0001 -0.5992 -0.0086 -0.6205 -0.0127
                                            0.4978 -0.0209  0.0826  0.0133  0.0183
                                            0.0024 -0.0021 -0.0021  0.0117
   276. (0.17989) BD*( 2) C  11 - C  16  
                ( 41.78%)   0.6464* C  11 s(  0.15%)p99.99( 99.80%)d 0.30(  0.04%)
                                            0.0002  0.0242  0.0304 -0.1994  0.0038
                                           -0.0685  0.0102 -0.9764  0.0093  0.0005
                                            0.0182 -0.0031  0.0044 -0.0093
                ( 58.22%)  -0.7630* C  16 s(  0.04%)p99.99( 99.89%)d 1.84(  0.07%)
                                            0.0001  0.0079  0.0184 -0.2068  0.0042
                                           -0.0860 -0.0048 -0.9739 -0.0125  0.0038
                                           -0.0123  0.0236 -0.0040 -0.0001
   277. (0.03830) BD*( 1) C  12 - C  13  
                ( 47.04%)   0.6858* C  12 s( 24.96%)p 3.00( 74.97%)d 0.00(  0.06%)
                                           -0.0001 -0.4996 -0.0009 -0.4594 -0.0206
                                           -0.1091 -0.0085 -0.7255  0.0009 -0.0031
                                           -0.0180 -0.0045 -0.0038 -0.0158
                ( 52.96%)  -0.7278* C  13 s( 38.61%)p 1.59( 61.31%)d 0.00(  0.07%)
                                           -0.0003 -0.6205 -0.0327  0.4376 -0.0329
                                            0.1310 -0.0038  0.6351  0.0010 -0.0052
                                           -0.0243 -0.0039 -0.0069 -0.0076
   278. (0.00503) BD*( 1) C  12 - H  25  
                ( 36.10%)   0.6008* C  12 s( 22.35%)p 3.47( 77.62%)d 0.00(  0.04%)
                                            0.0003 -0.4727  0.0016  0.0409 -0.0164
                                           -0.7750  0.0128  0.4162  0.0135  0.0006
                                           -0.0007  0.0097  0.0151  0.0067
                ( 63.90%)  -0.7994* H  25 s( 99.90%)p 0.00(  0.10%)
                                           -0.9995  0.0009  0.0006  0.0250 -0.0188
   279. (0.00535) BD*( 1) C  12 - H  26  
                ( 35.87%)   0.5989* C  12 s( 23.46%)p 3.26( 76.50%)d 0.00(  0.03%)
                                           -0.0002  0.4844 -0.0005  0.4301  0.0017
                                           -0.5533  0.0204 -0.5228 -0.0083 -0.0121
                                           -0.0087  0.0097 -0.0021 -0.0013
                ( 64.13%)  -0.8008* H  26 s( 99.90%)p 0.00(  0.10%)
                                            0.9995 -0.0012 -0.0162  0.0171  0.0204
   280. (0.04616) BD*( 1) C  13 - O  14  
                ( 69.18%)   0.8317* C  13 s( 27.60%)p 2.61( 72.06%)d 0.01(  0.34%)
                                           -0.0001  0.5252 -0.0107 -0.3795  0.0047
                                            0.1655  0.0131  0.7389  0.0546 -0.0096
                                           -0.0460  0.0147  0.0107  0.0298
                ( 30.82%)  -0.5552* O  14 s( 35.23%)p 1.84( 64.69%)d 0.00(  0.07%)
                                           -0.0000  0.5936 -0.0001  0.4055  0.0106
                                           -0.1567  0.0008 -0.6767 -0.0003 -0.0025
                                           -0.0118  0.0103  0.0019  0.0220
   281. (0.02746) BD*( 1) C  13 - O  15  
                ( 67.18%)   0.8196* C  13 s( 28.33%)p 2.52( 71.40%)d 0.01(  0.28%)
                                           -0.0001  0.5311 -0.0351  0.7420  0.0538
                                           -0.3901  0.0126  0.0893  0.0144 -0.0264
                                            0.0053  0.0004  0.0380 -0.0243
                ( 32.82%)  -0.5729* O  15 s( 36.50%)p 1.74( 63.40%)d 0.00(  0.10%)
                                           -0.0000  0.6036 -0.0259 -0.6924  0.0199
                                           -0.3778  0.0016  0.1072 -0.0014  0.0149
                                           -0.0044 -0.0001  0.0236 -0.0138
   282. (0.09530) BD*( 2) C  13 - O  15  
                ( 68.88%)   0.8299* C  13 s(  5.11%)p18.49( 94.48%)d 0.08(  0.42%)
                                           -0.0001  0.2252 -0.0187  0.3301  0.0220
                                            0.8932 -0.0248 -0.1915  0.0134  0.0596
                                           -0.0140 -0.0024  0.0185 -0.0083
                ( 31.12%)  -0.5579* O  15 s(  6.84%)p13.61( 93.02%)d 0.02(  0.15%)
                                           -0.0000  0.2612 -0.0108 -0.2923  0.0084
                                            0.8979 -0.0048 -0.1959  0.0004 -0.0359
                                            0.0077  0.0001  0.0097 -0.0059
   283. (0.00612) BD*( 1) O  14 - H  27  
                ( 25.05%)   0.5005* O  14 s( 22.77%)p 3.39( 77.15%)d 0.00(  0.08%)
                                            0.0003  0.4769  0.0133 -0.8706 -0.0285
                                           -0.0656  0.0037 -0.0890  0.0218  0.0068
                                            0.0197  0.0034  0.0187 -0.0061
                ( 74.95%)  -0.8657* H  27 s( 99.55%)p 0.00(  0.45%)
                                            0.9977 -0.0038  0.0670  0.0031  0.0004
   284. (0.00766) BD*( 1) C  16 - H  28  
                ( 35.95%)   0.5996* C  16 s( 29.25%)p 2.42( 70.72%)d 0.00(  0.03%)
                                            0.0004 -0.5407  0.0136 -0.1279  0.0092
                                           -0.8256  0.0026  0.0959  0.0022 -0.0043
                                            0.0010  0.0030  0.0127  0.0096
                ( 64.05%)  -0.8003* H  28 s( 99.89%)p 0.00(  0.11%)
                                           -0.9995  0.0037  0.0027  0.0324 -0.0042


 NHO Directionality and "Bond Bending" (deviations from line of nuclear centers)

         [Thresholds for printing:  angular deviation  >  1.0 degree]
                                    hybrid p-character > 25.0%
                                    orbital occupancy  >  0.10e

                                Line of Centers        Hybrid 1              Hybrid 2
                                ---------------  -------------------   ------------------
                NBO               Theta   Phi    Theta   Phi    Dev    Theta   Phi    Dev
 ========================================================================================
     1. BD (   1) O   1 - C   2    93.9   11.3    91.3   10.1   2.8     83.8  190.2   2.5
     2. BD (   2) O   1 - C   2    93.9   11.3   176.1  137.7  88.4    173.3  163.1  88.0
     3. BD (   1) C   2 - O   3    89.3   68.9    88.9   73.0   4.1     91.0  250.2   1.4
     4. BD (   1) C   2 - C   5    95.3  317.8    94.9  314.5   3.3      --     --    --
     5. BD (   1) O   3 - C   4    86.0  133.1    86.3  130.2   2.9      --     --    --
     6. BD (   1) C   4 - H  17   140.6  182.7   141.9  183.0   1.3      --     --    --
     7. BD (   1) C   4 - H  18    32.6  189.5    31.3  190.4   1.4      --     --    --
     9. BD (   1) C   5 - C   6    83.4  260.4    82.9  257.0   3.4     95.6   86.3   5.9
    10. BD (   2) C   5 - C   6    83.4  260.4    12.6   21.3  89.9     13.3   20.8  89.8
    11. BD (   1) C   5 - C  16   103.0   18.5   102.9   20.4   1.9     76.8  196.7   1.8
    13. BD (   1) C   6 - C   9    96.8  320.2    95.5  314.9   5.4     82.4  143.8   3.6
    14. BD (   1) O   7 - C   8    82.9  258.6    82.6  257.4   1.3      --     --    --
    15. BD (   1) C   8 - H  20   146.6  288.6   148.0  288.7   1.4      --     --    --
    16. BD (   1) C   8 - H  21    41.6  323.7    40.6  325.3   1.4      --     --    --
    18. BD (   1) C   9 - C  10   103.1   20.1   103.4   17.0   3.0     77.3  203.8   3.7
    19. BD (   2) C   9 - C  10   103.1   20.1   166.7  199.2  90.2    167.3  198.4  90.4
    21. BD (   1) C  10 - C  11    96.7   79.4    97.2   76.1   3.3     83.8  262.7   3.4
    23. BD (   1) C  11 - C  12   100.5   20.0   102.7   19.8   2.1      --     --    --
    24. BD (   1) C  11 - C  16    83.2  140.5    83.9  137.7   2.8     96.9  323.0   2.5
    25. BD (   2) C  11 - C  16    83.2  140.5   168.1  196.6  90.1    167.3  204.2  88.9
    26. BD (   1) C  12 - C  13    35.7   14.4    34.3   13.8   1.4    146.3  197.4   2.6
    27. BD (   1) C  12 - H  25   118.1   92.4   119.4   91.8   1.4      --     --    --
    28. BD (   1) C  12 - H  26   126.4  309.8   127.8  309.0   1.5      --     --    --
    29. BD (   1) C  13 - O  14    32.2  159.0    27.6  154.5   5.1    146.7  339.5   1.1
    30. BD (   1) C  13 - O  15    91.4  359.4    83.3  334.6  26.0     82.2  209.2  30.4
    31. BD (   2) C  13 - O  15    91.4  359.4   100.8   67.9  68.7    101.8  107.6  72.4
    32. BD (   1) O  14 - H  27    99.2  185.2    94.3  183.9   5.1      --     --    --
    50. LP (   1) O   1             --     --     86.2  193.3   --       --     --    --
    51. LP (   2) O   1             --     --     86.8  101.3   --       --     --    --
    52. LP (   1) O   3             --     --     93.2   12.1   --       --     --    --
    53. LP (   2) O   3             --     --      4.2  329.8   --       --     --    --
    54. LP (   1) O   7             --     --     83.5  138.8   --       --     --    --
    55. LP (   2) O   7             --     --     13.7   20.2   --       --     --    --
    56. LP (   1) O  14             --     --     24.5   30.7   --       --     --    --
    57. LP (   2) O  14             --     --    103.3   92.3   --       --     --    --
    58. LP (   1) O  15             --     --     91.4  359.3   --       --     --    --
    59. LP (   2) O  15             --     --    167.1  263.1   --       --     --    --
   253. BD*(   2) O   1 - C   2    93.9   11.3   176.1  137.7  88.4    173.3  163.1  88.0
   261. BD*(   2) C   5 - C   6    83.4  260.4    12.6   21.3  89.9     13.3   20.8  89.8
   270. BD*(   2) C   9 - C  10   103.1   20.1   166.7  199.2  90.2    167.3  198.4  90.4
   276. BD*(   2) C  11 - C  16    83.2  140.5   168.1  196.6  90.1    167.3  204.2  88.9


 Second Order Perturbation Theory Analysis of Fock Matrix in NBO Basis

     Threshold for printing:   0.25 kcal/mol
                                                                              E(2)  E(j)-E(i) F(i,j)
         Donor NBO (i)                     Acceptor NBO (j)                 kcal/mol   a.u.    a.u. 
 ===================================================================================================

 within unit  1
   1. BD (   1) O   1 - C   2        / 69. RY*(   1) C   2                    0.78    1.71    0.046
   1. BD (   1) O   1 - C   2        / 96. RY*(   1) C   5                    0.37    2.10    0.035
   1. BD (   1) O   1 - C   2        /255. BD*(   1) C   2 - C   5            1.08    1.49    0.052
   1. BD (   1) O   1 - C   2        /262. BD*(   1) C   5 - C  16            0.65    1.59    0.041
   2. BD (   2) O   1 - C   2        / 99. RY*(   4) C   5                    0.26    1.05    0.021
   2. BD (   2) O   1 - C   2        /253. BD*(   2) O   1 - C   2            0.30    0.40    0.015
   2. BD (   2) O   1 - C   2        /261. BD*(   2) C   5 - C   6            2.24    0.34    0.039
   3. BD (   1) C   2 - O   3        / 88. RY*(   2) C   4                    0.50    1.47    0.034
   3. BD (   1) C   2 - O   3        / 97. RY*(   2) C   5                    0.30    1.95    0.031
   3. BD (   1) C   2 - O   3        /259. BD*(   1) C   4 - H  19            0.38    1.39    0.029
   3. BD (   1) C   2 - O   3        /260. BD*(   1) C   5 - C   6            1.05    1.38    0.048
   4. BD (   1) C   2 - C   5        / 60. RY*(   1) O   1                    0.55    1.92    0.041
   4. BD (   1) C   2 - C   5        / 87. RY*(   1) C   4                    0.27    1.59    0.027
   4. BD (   1) C   2 - C   5        /105. RY*(   1) C   6                    0.53    1.48    0.036
   4. BD (   1) C   2 - C   5        /195. RY*(   1) C  16                    0.43    1.78    0.035
   4. BD (   1) C   2 - C   5        /252. BD*(   1) O   1 - C   2            0.78    1.31    0.041
   4. BD (   1) C   2 - C   5        /256. BD*(   1) O   3 - C   4            1.64    0.99    0.051
   4. BD (   1) C   2 - C   5        /260. BD*(   1) C   5 - C   6            0.99    1.17    0.043
   4. BD (   1) C   2 - C   5        /262. BD*(   1) C   5 - C  16            1.72    1.20    0.058
   4. BD (   1) C   2 - C   5        /264. BD*(   1) C   6 - C   9            1.46    1.17    0.052
   4. BD (   1) C   2 - C   5        /275. BD*(   1) C  11 - C  16            1.40    1.21    0.052
   5. BD (   1) O   3 - C   4        / 69. RY*(   1) C   2                    0.57    1.44    0.036
   5. BD (   1) O   3 - C   4        /255. BD*(   1) C   2 - C   5            1.68    1.22    0.058
   8. BD (   1) C   4 - H  19        /254. BD*(   1) C   2 - O   3            1.72    0.85    0.049
   9. BD (   1) C   5 - C   6        / 69. RY*(   1) C   2                    0.67    1.37    0.038
   9. BD (   1) C   5 - C   6        /114. RY*(   1) O   7                    0.33    2.04    0.033
   9. BD (   1) C   5 - C   6        /132. RY*(   1) C   9                    0.42    1.86    0.036
   9. BD (   1) C   5 - C   6        /133. RY*(   2) C   9                    0.35    1.49    0.029
   9. BD (   1) C   5 - C   6        /195. RY*(   1) C  16                    0.32    1.84    0.031
   9. BD (   1) C   5 - C   6        /254. BD*(   1) C   2 - O   3            0.75    1.12    0.037
   9. BD (   1) C   5 - C   6        /255. BD*(   1) C   2 - C   5            1.15    1.15    0.047
   9. BD (   1) C   5 - C   6        /262. BD*(   1) C   5 - C  16            1.82    1.26    0.061
   9. BD (   1) C   5 - C   6        /263. BD*(   1) C   6 - O   7            0.53    1.08    0.030
   9. BD (   1) C   5 - C   6        /264. BD*(   1) C   6 - C   9            1.64    1.23    0.057
   9. BD (   1) C   5 - C   6        /265. BD*(   1) O   7 - C   8            1.58    1.01    0.051
   9. BD (   1) C   5 - C   6        /271. BD*(   1) C   9 - H  23            1.09    1.18    0.046
   9. BD (   1) C   5 - C   6        /284. BD*(   1) C  16 - H  28            1.08    1.19    0.045
  10. BD (   2) C   5 - C   6        / 73. RY*(   5) C   2                    0.62    1.22    0.038
  10. BD (   2) C   5 - C   6        /115. RY*(   2) O   7                    0.42    1.40    0.034
  10. BD (   2) C   5 - C   6        /135. RY*(   4) C   9                    0.46    0.93    0.029
  10. BD (   2) C   5 - C   6        /136. RY*(   5) C   9                    0.29    2.15    0.035
  10. BD (   2) C   5 - C   6        /197. RY*(   3) C  16                    0.31    0.95    0.024
  10. BD (   2) C   5 - C   6        /199. RY*(   5) C  16                    0.44    1.94    0.041
  10. BD (   2) C   5 - C   6        /253. BD*(   2) O   1 - C   2            7.73    0.34    0.066
  10. BD (   2) C   5 - C   6        /261. BD*(   2) C   5 - C   6            1.09    0.28    0.022
  10. BD (   2) C   5 - C   6        /270. BD*(   2) C   9 - C  10            7.97    0.30    0.063
  10. BD (   2) C   5 - C   6        /276. BD*(   2) C  11 - C  16           12.61    0.30    0.077
  11. BD (   1) C   5 - C  16        /105. RY*(   1) C   6                    0.38    1.52    0.031
  11. BD (   1) C   5 - C  16        /150. RY*(   1) C  11                    0.52    1.85    0.039
  11. BD (   1) C   5 - C  16        /152. RY*(   3) C  11                    0.62    1.60    0.040
  11. BD (   1) C   5 - C  16        /252. BD*(   1) O   1 - C   2            1.19    1.35    0.051
  11. BD (   1) C   5 - C  16        /255. BD*(   1) C   2 - C   5            1.13    1.14    0.046
  11. BD (   1) C   5 - C  16        /260. BD*(   1) C   5 - C   6            1.85    1.21    0.060
  11. BD (   1) C   5 - C  16        /263. BD*(   1) C   6 - O   7            1.90    1.06    0.057
  11. BD (   1) C   5 - C  16        /274. BD*(   1) C  11 - C  12            1.66    1.11    0.054
  11. BD (   1) C   5 - C  16        /275. BD*(   1) C  11 - C  16            1.80    1.25    0.060
  11. BD (   1) C   5 - C  16        /284. BD*(   1) C  16 - H  28            0.72    1.17    0.037
  12. BD (   1) C   6 - O   7        / 96. RY*(   1) C   5                    0.38    2.00    0.035
  12. BD (   1) C   6 - O   7        /124. RY*(   2) C   8                    0.63    1.57    0.040
  12. BD (   1) C   6 - O   7        /260. BD*(   1) C   5 - C   6            0.49    1.46    0.034
  12. BD (   1) C   6 - O   7        /262. BD*(   1) C   5 - C  16            0.84    1.50    0.045
  12. BD (   1) C   6 - O   7        /264. BD*(   1) C   6 - C   9            0.48    1.47    0.034
  12. BD (   1) C   6 - O   7        /269. BD*(   1) C   9 - C  10            0.61    1.52    0.038
  13. BD (   1) C   6 - C   9        / 96. RY*(   1) C   5                    0.94    1.77    0.052
  13. BD (   1) C   6 - C   9        /114. RY*(   1) O   7                    0.28    2.05    0.031
  13. BD (   1) C   6 - C   9        /141. RY*(   1) C  10                    0.35    1.87    0.032
  13. BD (   1) C   6 - C   9        /142. RY*(   2) C  10                    0.78    1.43    0.042
  13. BD (   1) C   6 - C   9        /255. BD*(   1) C   2 - C   5            1.46    1.16    0.053
  13. BD (   1) C   6 - C   9        /260. BD*(   1) C   5 - C   6            2.03    1.24    0.063
  13. BD (   1) C   6 - C   9        /269. BD*(   1) C   9 - C  10            1.45    1.29    0.055
  13. BD (   1) C   6 - C   9        /271. BD*(   1) C   9 - H  23            0.58    1.19    0.033
  13. BD (   1) C   6 - C   9        /273. BD*(   1) C  10 - H  24            1.04    1.19    0.045
  14. BD (   1) O   7 - C   8        /105. RY*(   1) C   6                    0.62    1.68    0.041
  14. BD (   1) O   7 - C   8        /106. RY*(   2) C   6                    0.62    2.17    0.046
  14. BD (   1) O   7 - C   8        /260. BD*(   1) C   5 - C   6            1.63    1.37    0.060
  16. BD (   1) C   8 - H  21        /265. BD*(   1) O   7 - C   8            0.25    0.80    0.018
  17. BD (   1) C   8 - H  22        /114. RY*(   1) O   7                    0.29    1.82    0.029
  17. BD (   1) C   8 - H  22        /263. BD*(   1) C   6 - O   7            2.08    0.85    0.053
  18. BD (   1) C   9 - C  10        /106. RY*(   2) C   6                    0.66    2.02    0.046
  18. BD (   1) C   9 - C  10        /150. RY*(   1) C  11                    0.53    1.86    0.040
  18. BD (   1) C   9 - C  10        /151. RY*(   2) C  11                    0.32    1.50    0.028
  18. BD (   1) C   9 - C  10        /152. RY*(   3) C  11                    0.43    1.61    0.033
  18. BD (   1) C   9 - C  10        /263. BD*(   1) C   6 - O   7            2.21    1.07    0.062
  18. BD (   1) C   9 - C  10        /264. BD*(   1) C   6 - C   9            1.45    1.23    0.053
  18. BD (   1) C   9 - C  10        /271. BD*(   1) C   9 - H  23            0.88    1.17    0.041
  18. BD (   1) C   9 - C  10        /272. BD*(   1) C  10 - C  11            1.64    1.25    0.057
  18. BD (   1) C   9 - C  10        /273. BD*(   1) C  10 - H  24            0.64    1.18    0.035
  18. BD (   1) C   9 - C  10        /274. BD*(   1) C  11 - C  12            1.78    1.12    0.056
  19. BD (   2) C   9 - C  10        /110. RY*(   6) C   6                    0.69    1.37    0.042
  19. BD (   2) C   9 - C  10        /261. BD*(   2) C   5 - C   6           12.82    0.27    0.076
  19. BD (   2) C   9 - C  10        /276. BD*(   2) C  11 - C  16            7.64    0.28    0.059
  20. BD (   1) C   9 - H  23        /105. RY*(   1) C   6                    0.32    1.35    0.027
  20. BD (   1) C   9 - H  23        /141. RY*(   1) C  10                    0.36    1.67    0.031
  20. BD (   1) C   9 - H  23        /260. BD*(   1) C   5 - C   6            2.18    1.04    0.060
  20. BD (   1) C   9 - H  23        /263. BD*(   1) C   6 - O   7            0.41    0.89    0.024
  20. BD (   1) C   9 - H  23        /264. BD*(   1) C   6 - C   9            0.34    1.04    0.024
  20. BD (   1) C   9 - H  23        /269. BD*(   1) C   9 - C  10            0.66    1.09    0.034
  20. BD (   1) C   9 - H  23        /272. BD*(   1) C  10 - C  11            2.06    1.07    0.059
  21. BD (   1) C  10 - C  11        /132. RY*(   1) C   9                    0.58    1.86    0.042
  21. BD (   1) C  10 - C  11        /133. RY*(   2) C   9                    0.58    1.48    0.037
  21. BD (   1) C  10 - C  11        /159. RY*(   1) C  12                    0.66    1.58    0.041
  21. BD (   1) C  10 - C  11        /195. RY*(   1) C  16                    0.36    1.84    0.033
  21. BD (   1) C  10 - C  11        /269. BD*(   1) C   9 - C  10            1.47    1.28    0.055
  21. BD (   1) C  10 - C  11        /271. BD*(   1) C   9 - H  23            1.05    1.18    0.044
  21. BD (   1) C  10 - C  11        /273. BD*(   1) C  10 - H  24            0.64    1.18    0.035
  21. BD (   1) C  10 - C  11        /274. BD*(   1) C  11 - C  12            1.26    1.12    0.048
  21. BD (   1) C  10 - C  11        /275. BD*(   1) C  11 - C  16            1.75    1.26    0.059
  21. BD (   1) C  10 - C  11        /278. BD*(   1) C  12 - H  25            0.39    1.16    0.027
  21. BD (   1) C  10 - C  11        /284. BD*(   1) C  16 - H  28            1.28    1.19    0.049
  22. BD (   1) C  10 - H  24        /132. RY*(   1) C   9                    0.31    1.66    0.029
  22. BD (   1) C  10 - H  24        /150. RY*(   1) C  11                    0.43    1.66    0.034
  22. BD (   1) C  10 - H  24        /264. BD*(   1) C   6 - C   9            2.17    1.03    0.060
  22. BD (   1) C  10 - H  24        /269. BD*(   1) C   9 - C  10            0.55    1.08    0.031
  22. BD (   1) C  10 - H  24        /272. BD*(   1) C  10 - C  11            0.47    1.06    0.028
  22. BD (   1) C  10 - H  24        /275. BD*(   1) C  11 - C  16            2.16    1.07    0.061
  23. BD (   1) C  11 - C  12        /141. RY*(   1) C  10                    0.68    1.79    0.044
  23. BD (   1) C  11 - C  12        /195. RY*(   1) C  16                    0.64    1.77    0.043
  23. BD (   1) C  11 - C  12        /262. BD*(   1) C   5 - C  16            1.46    1.19    0.053
  23. BD (   1) C  11 - C  12        /269. BD*(   1) C   9 - C  10            1.29    1.21    0.050
  23. BD (   1) C  11 - C  12        /272. BD*(   1) C  10 - C  11            1.31    1.18    0.050
  23. BD (   1) C  11 - C  12        /275. BD*(   1) C  11 - C  16            1.44    1.19    0.052
  23. BD (   1) C  11 - C  12        /277. BD*(   1) C  12 - C  13            0.27    1.01    0.021
  23. BD (   1) C  11 - C  12        /278. BD*(   1) C  12 - H  25            0.35    1.09    0.025
  23. BD (   1) C  11 - C  12        /279. BD*(   1) C  12 - H  26            0.38    1.11    0.026
  23. BD (   1) C  11 - C  12        /281. BD*(   1) C  13 - O  15            0.87    1.20    0.041
  23. BD (   1) C  11 - C  12        /282. BD*(   2) C  13 - O  15            0.79    0.77    0.033
  24. BD (   1) C  11 - C  16        / 97. RY*(   2) C   5                    1.25    1.79    0.060
  24. BD (   1) C  11 - C  16        /141. RY*(   1) C  10                    0.42    1.86    0.035
  24. BD (   1) C  11 - C  16        /159. RY*(   1) C  12                    0.58    1.58    0.038
  24. BD (   1) C  11 - C  16        /255. BD*(   1) C   2 - C   5            1.36    1.15    0.051
  24. BD (   1) C  11 - C  16        /262. BD*(   1) C   5 - C  16            1.77    1.26    0.060
  24. BD (   1) C  11 - C  16        /272. BD*(   1) C  10 - C  11            1.74    1.26    0.059
  24. BD (   1) C  11 - C  16        /273. BD*(   1) C  10 - H  24            1.26    1.18    0.049
  24. BD (   1) C  11 - C  16        /274. BD*(   1) C  11 - C  12            1.21    1.12    0.047
  24. BD (   1) C  11 - C  16        /279. BD*(   1) C  12 - H  26            0.37    1.18    0.026
  24. BD (   1) C  11 - C  16        /284. BD*(   1) C  16 - H  28            0.77    1.19    0.038
  25. BD (   2) C  11 - C  16        / 99. RY*(   4) C   5                    0.25    0.99    0.022
  25. BD (   2) C  11 - C  16        /143. RY*(   3) C  10                    0.72    0.99    0.037
  25. BD (   2) C  11 - C  16        /144. RY*(   4) C  10                    0.55    1.38    0.038
  25. BD (   2) C  11 - C  16        /162. RY*(   4) C  12                    0.30    1.46    0.029
  25. BD (   2) C  11 - C  16        /261. BD*(   2) C   5 - C   6            7.58    0.28    0.060
  25. BD (   2) C  11 - C  16        /270. BD*(   2) C   9 - C  10           12.98    0.30    0.079
  25. BD (   2) C  11 - C  16        /277. BD*(   1) C  12 - C  13            2.30    0.65    0.052
  25. BD (   2) C  11 - C  16        /279. BD*(   1) C  12 - H  26            0.71    0.75    0.032
  25. BD (   2) C  11 - C  16        /283. BD*(   1) O  14 - H  27            1.21    0.71    0.040
  26. BD (   1) C  12 - C  13        /151. RY*(   2) C  11                    0.47    1.43    0.033
  26. BD (   1) C  12 - C  13        /178. RY*(   2) O  14                    0.30    2.01    0.031
  26. BD (   1) C  12 - C  13        /186. RY*(   1) O  15                    0.86    1.82    0.050
  26. BD (   1) C  12 - C  13        /274. BD*(   1) C  11 - C  12            0.56    1.04    0.030
  26. BD (   1) C  12 - C  13        /275. BD*(   1) C  11 - C  16            0.38    1.19    0.027
  26. BD (   1) C  12 - C  13        /276. BD*(   2) C  11 - C  16            1.12    0.64    0.037
  26. BD (   1) C  12 - C  13        /281. BD*(   1) C  13 - O  15            0.52    1.19    0.032
  27. BD (   1) C  12 - H  25        /172. RY*(   5) C  13                    0.28    1.84    0.029
  27. BD (   1) C  12 - H  25        /272. BD*(   1) C  10 - C  11            2.05    1.03    0.058
  27. BD (   1) C  12 - H  25        /276. BD*(   2) C  11 - C  16            0.31    0.49    0.017
  27. BD (   1) C  12 - H  25        /281. BD*(   1) C  13 - O  15            0.79    1.04    0.036
  27. BD (   1) C  12 - H  25        /282. BD*(   2) C  13 - O  15            1.90    0.62    0.045
  28. BD (   1) C  12 - H  26        /274. BD*(   1) C  11 - C  12            0.36    0.90    0.023
  28. BD (   1) C  12 - H  26        /275. BD*(   1) C  11 - C  16            1.78    1.04    0.054
  28. BD (   1) C  12 - H  26        /276. BD*(   2) C  11 - C  16            0.60    0.49    0.024
  28. BD (   1) C  12 - H  26        /280. BD*(   1) C  13 - O  14            2.04    0.87    0.054
  28. BD (   1) C  12 - H  26        /281. BD*(   1) C  13 - O  15            0.37    1.04    0.025
  28. BD (   1) C  12 - H  26        /282. BD*(   2) C  13 - O  15            0.31    0.62    0.018
  29. BD (   1) C  13 - O  14        /279. BD*(   1) C  12 - H  26            0.32    1.38    0.027
  30. BD (   1) C  13 - O  15        /159. RY*(   1) C  12                    0.26    1.83    0.027
  30. BD (   1) C  13 - O  15        /168. RY*(   1) C  13                    0.83    1.54    0.045
  30. BD (   1) C  13 - O  15        /277. BD*(   1) C  12 - C  13            0.57    1.33    0.036
  30. BD (   1) C  13 - O  15        /283. BD*(   1) O  14 - H  27            0.58    1.39    0.036
  31. BD (   2) C  13 - O  15        /179. RY*(   3) O  14                    0.26    1.66    0.026
  31. BD (   2) C  13 - O  15        /274. BD*(   1) C  11 - C  12            0.48    0.89    0.026
  31. BD (   2) C  13 - O  15        /278. BD*(   1) C  12 - H  25            0.43    0.93    0.025
  31. BD (   2) C  13 - O  15        /282. BD*(   2) C  13 - O  15            0.33    0.61    0.019
  32. BD (   1) O  14 - H  27        /169. RY*(   2) C  13                    0.48    2.01    0.039
  32. BD (   1) O  14 - H  27        /171. RY*(   4) C  13                    0.36    2.36    0.037
  32. BD (   1) O  14 - H  27        /172. RY*(   5) C  13                    0.35    2.08    0.034
  32. BD (   1) O  14 - H  27        /281. BD*(   1) C  13 - O  15            2.38    1.28    0.070
  32. BD (   1) O  14 - H  27        /282. BD*(   2) C  13 - O  15            0.83    0.86    0.035
  33. BD (   1) C  16 - H  28        / 96. RY*(   1) C   5                    0.33    1.56    0.029
  33. BD (   1) C  16 - H  28        /150. RY*(   1) C  11                    0.43    1.66    0.034
  33. BD (   1) C  16 - H  28        /260. BD*(   1) C   5 - C   6            2.38    1.02    0.062
  33. BD (   1) C  16 - H  28        /262. BD*(   1) C   5 - C  16            0.66    1.06    0.033
  33. BD (   1) C  16 - H  28        /272. BD*(   1) C  10 - C  11            2.20    1.05    0.061
  33. BD (   1) C  16 - H  28        /275. BD*(   1) C  11 - C  16            0.62    1.06    0.032
  34. CR (   1) O   1                / 69. RY*(   1) C   2                    3.18   19.49    0.316
  34. CR (   1) O   1                /255. BD*(   1) C   2 - C   5            0.48   19.27    0.123
  35. CR (   1) C   2                /256. BD*(   1) O   3 - C   4            0.69   10.51    0.108
  35. CR (   1) C   2                /260. BD*(   1) C   5 - C   6            0.41   10.69    0.084
  35. CR (   1) C   2                /262. BD*(   1) C   5 - C  16            0.44   10.73    0.088
  36. CR (   1) O   3                / 69. RY*(   1) C   2                    0.83   19.60    0.162
  36. CR (   1) O   3                / 70. RY*(   2) C   2                    0.43   20.63    0.119
  36. CR (   1) O   3                / 71. RY*(   3) C   2                    0.35   20.19    0.107
  36. CR (   1) O   3                / 87. RY*(   1) C   4                    0.28   19.88    0.095
  36. CR (   1) O   3                / 88. RY*(   2) C   4                    0.59   19.55    0.136
  37. CR (   1) C   4                /204. RY*(   1) H  17                    0.35   10.54    0.077
  37. CR (   1) C   4                /208. RY*(   1) H  18                    0.36   10.53    0.077
  37. CR (   1) C   4                /212. RY*(   1) H  19                    0.39   10.64    0.081
  37. CR (   1) C   4                /254. BD*(   1) C   2 - O   3            0.60   10.48    0.103
  37. CR (   1) C   4                /256. BD*(   1) O   3 - C   4            0.48   10.41    0.089
  38. CR (   1) C   5                / 70. RY*(   2) C   2                    0.40   11.78    0.087
  38. CR (   1) C   5                /106. RY*(   2) C   6                    0.34   11.41    0.078
  38. CR (   1) C   5                /108. RY*(   4) C   6                    0.32   11.18    0.075
  38. CR (   1) C   5                /196. RY*(   2) C  16                    0.51   10.90    0.094
  38. CR (   1) C   5                /197. RY*(   3) C  16                    0.28   10.76    0.069
  38. CR (   1) C   5                /252. BD*(   1) O   1 - C   2            0.35   10.75    0.078
  38. CR (   1) C   5                /262. BD*(   1) C   5 - C  16            0.30   10.64    0.072
  38. CR (   1) C   5                /263. BD*(   1) C   6 - O   7            0.32   10.46    0.074
  38. CR (   1) C   5                /264. BD*(   1) C   6 - C   9            0.52   10.62    0.095
  38. CR (   1) C   5                /275. BD*(   1) C  11 - C  16            0.55   10.65    0.097
  38. CR (   1) C   5                /284. BD*(   1) C  16 - H  28            0.28   10.57    0.069
  39. CR (   1) C   6                / 97. RY*(   2) C   5                    0.67   11.25    0.110
  39. CR (   1) C   6                /133. RY*(   2) C   9                    0.64   10.95    0.106
  39. CR (   1) C   6                /255. BD*(   1) C   2 - C   5            0.44   10.61    0.088
  39. CR (   1) C   6                /260. BD*(   1) C   5 - C   6            0.36   10.69    0.079
  39. CR (   1) C   6                /262. BD*(   1) C   5 - C  16            0.44   10.72    0.088
  39. CR (   1) C   6                /263. BD*(   1) C   6 - O   7            0.37   10.54    0.080
  39. CR (   1) C   6                /264. BD*(   1) C   6 - C   9            0.32   10.69    0.074
  39. CR (   1) C   6                /265. BD*(   1) O   7 - C   8            0.72   10.47    0.110
  39. CR (   1) C   6                /269. BD*(   1) C   9 - C  10            0.39   10.74    0.082
  39. CR (   1) C   6                /271. BD*(   1) C   9 - H  23            0.29   10.64    0.071
  40. CR (   1) O   7                /105. RY*(   1) C   6                    1.16   19.84    0.192
  40. CR (   1) O   7                /112. RY*(   8) C   6                    0.47   21.03    0.125
  40. CR (   1) O   7                /123. RY*(   1) C   8                    0.31   20.05    0.100
  40. CR (   1) O   7                /124. RY*(   2) C   8                    0.56   19.63    0.132
  40. CR (   1) O   7                /264. BD*(   1) C   6 - C   9            0.31   19.53    0.099
  41. CR (   1) C   8                /216. RY*(   1) H  20                    0.36   10.57    0.078
  41. CR (   1) C   8                /220. RY*(   1) H  21                    0.36   10.57    0.077
  41. CR (   1) C   8                /224. RY*(   1) H  22                    0.42   10.55    0.084
  41. CR (   1) C   8                /263. BD*(   1) C   6 - O   7            0.75   10.50    0.113
  41. CR (   1) C   8                /265. BD*(   1) O   7 - C   8            0.49   10.43    0.090
  42. CR (   1) C   9                /105. RY*(   1) C   6                    0.63   10.92    0.105
  42. CR (   1) C   9                /142. RY*(   2) C  10                    0.38   10.80    0.081
  42. CR (   1) C   9                /143. RY*(   3) C  10                    0.29   10.80    0.070
  42. CR (   1) C   9                /228. RY*(   1) H  23                    0.44   10.49    0.085
  42. CR (   1) C   9                /260. BD*(   1) C   5 - C   6            0.58   10.60    0.100
  42. CR (   1) C   9                /263. BD*(   1) C   6 - O   7            0.37   10.45    0.079
  42. CR (   1) C   9                /272. BD*(   1) C  10 - C  11            0.56   10.63    0.098
  42. CR (   1) C   9                /273. BD*(   1) C  10 - H  24            0.29   10.56    0.070
  43. CR (   1) C  10                /133. RY*(   2) C   9                    0.47   10.86    0.090
  43. CR (   1) C  10                /134. RY*(   3) C   9                    0.34   10.72    0.076
  43. CR (   1) C  10                /150. RY*(   1) C  11                    0.31   11.24    0.075
  43. CR (   1) C  10                /151. RY*(   2) C  11                    0.30   10.88    0.072
  43. CR (   1) C  10                /152. RY*(   3) C  11                    0.55   10.99    0.098
  43. CR (   1) C  10                /232. RY*(   1) H  24                    0.39   10.46    0.081
  43. CR (   1) C  10                /264. BD*(   1) C   6 - C   9            0.54   10.61    0.096
  43. CR (   1) C  10                /271. BD*(   1) C   9 - H  23            0.31   10.55    0.073
  43. CR (   1) C  10                /274. BD*(   1) C  11 - C  12            0.54   10.50    0.096
  43. CR (   1) C  10                /275. BD*(   1) C  11 - C  16            0.51   10.64    0.093
  44. CR (   1) C  11                /142. RY*(   2) C  10                    0.89   10.81    0.124
  44. CR (   1) C  11                /160. RY*(   2) C  12                    0.41   10.78    0.084
  44. CR (   1) C  11                /196. RY*(   2) C  16                    0.66   10.90    0.107
  44. CR (   1) C  11                /262. BD*(   1) C   5 - C  16            0.50   10.65    0.093
  44. CR (   1) C  11                /269. BD*(   1) C   9 - C  10            0.43   10.67    0.086
  44. CR (   1) C  11                /273. BD*(   1) C  10 - H  24            0.29   10.57    0.070
  44. CR (   1) C  11                /284. BD*(   1) C  16 - H  28            0.31   10.58    0.073
  45. CR (   1) C  12                /150. RY*(   1) C  11                    0.25   11.23    0.067
  45. CR (   1) C  12                /169. RY*(   2) C  13                    0.48   11.36    0.094
  45. CR (   1) C  12                /236. RY*(   1) H  25                    0.41   10.51    0.083
  45. CR (   1) C  12                /240. RY*(   1) H  26                    0.40   10.48    0.081
  45. CR (   1) C  12                /272. BD*(   1) C  10 - C  11            0.43   10.63    0.086
  45. CR (   1) C  12                /275. BD*(   1) C  11 - C  16            0.44   10.63    0.087
  46. CR (   1) C  13                /161. RY*(   3) C  12                    0.54   10.92    0.097
  46. CR (   1) C  13                /283. BD*(   1) O  14 - H  27            0.28   10.63    0.069
  47. CR (   1) O  14                /169. RY*(   2) C  13                    1.40   20.25    0.213
  47. CR (   1) O  14                /171. RY*(   4) C  13                    0.38   20.60    0.112
  47. CR (   1) O  14                /246. RY*(   3) H  27                    0.29   20.41    0.096
  48. CR (   1) O  15                /168. RY*(   1) C  13                    3.80   19.44    0.345
  48. CR (   1) O  15                /277. BD*(   1) C  12 - C  13            0.38   19.23    0.110
  49. CR (   1) C  16                / 96. RY*(   1) C   5                    0.66   11.13    0.109
  49. CR (   1) C  16                /150. RY*(   1) C  11                    0.28   11.23    0.071
  49. CR (   1) C  16                /152. RY*(   3) C  11                    0.62   10.98    0.104
  49. CR (   1) C  16                /248. RY*(   1) H  28                    0.45   10.50    0.087
  49. CR (   1) C  16                /255. BD*(   1) C   2 - C   5            0.43   10.52    0.087
  49. CR (   1) C  16                /260. BD*(   1) C   5 - C   6            0.58   10.59    0.100
  49. CR (   1) C  16                /272. BD*(   1) C  10 - C  11            0.51   10.62    0.093
  49. CR (   1) C  16                /274. BD*(   1) C  11 - C  12            0.53   10.49    0.094
  50. LP (   1) O   1                / 69. RY*(   1) C   2                    6.51    1.28    0.115
  50. LP (   1) O   1                /254. BD*(   1) C   2 - O   3            0.64    1.02    0.033
  50. LP (   1) O   1                /255. BD*(   1) C   2 - C   5            1.36    1.06    0.048
  51. LP (   2) O   1                / 64. RY*(   5) O   1                    0.25    3.22    0.037
  51. LP (   2) O   1                / 70. RY*(   2) C   2                    1.54    1.91    0.071
  51. LP (   2) O   1                / 71. RY*(   3) C   2                    1.13    1.47    0.054
  51. LP (   2) O   1                / 74. RY*(   6) C   2                    0.28    1.74    0.029
  51. LP (   2) O   1                /254. BD*(   1) C   2 - O   3           16.33    0.62    0.129
  51. LP (   2) O   1                /255. BD*(   1) C   2 - C   5           10.40    0.66    0.107
  51. LP (   2) O   1                /259. BD*(   1) C   4 - H  19            0.41    0.75    0.023
  52. LP (   1) O   3                / 69. RY*(   1) C   2                    1.16    1.15    0.046
  52. LP (   1) O   3                / 71. RY*(   3) C   2                    0.95    1.74    0.052
  52. LP (   1) O   3                / 87. RY*(   1) C   4                    0.79    1.43    0.043
  52. LP (   1) O   3                / 88. RY*(   2) C   4                    0.44    1.10    0.028
  52. LP (   1) O   3                /252. BD*(   1) O   1 - C   2            3.54    1.15    0.081
  52. LP (   1) O   3                /255. BD*(   1) C   2 - C   5            0.28    0.93    0.021
  52. LP (   1) O   3                /257. BD*(   1) C   4 - H  17            0.52    1.00    0.029
  52. LP (   1) O   3                /258. BD*(   1) C   4 - H  18            0.52    1.01    0.029
  52. LP (   1) O   3                /259. BD*(   1) C   4 - H  19            0.84    1.02    0.037
  52. LP (   1) O   3                /284. BD*(   1) C  16 - H  28            0.34    0.97    0.023
  53. LP (   2) O   3                / 72. RY*(   4) C   2                    1.10    2.20    0.066
  53. LP (   2) O   3                / 76. RY*(   8) C   2                    0.34    1.84    0.033
  53. LP (   2) O   3                / 89. RY*(   3) C   4                    0.57    2.05    0.046
  53. LP (   2) O   3                /253. BD*(   2) O   1 - C   2           23.57    0.33    0.112
  53. LP (   2) O   3                /257. BD*(   1) C   4 - H  17            2.31    0.79    0.057
  53. LP (   2) O   3                /258. BD*(   1) C   4 - H  18            2.30    0.79    0.057
  54. LP (   1) O   7                /105. RY*(   1) C   6                    1.15    1.36    0.050
  54. LP (   1) O   7                /106. RY*(   2) C   6                    0.53    1.85    0.040
  54. LP (   1) O   7                /123. RY*(   1) C   8                    0.77    1.57    0.044
  54. LP (   1) O   7                /124. RY*(   2) C   8                    0.26    1.15    0.022
  54. LP (   1) O   7                /260. BD*(   1) C   5 - C   6            0.46    1.05    0.028
  54. LP (   1) O   7                /264. BD*(   1) C   6 - C   9            3.72    1.05    0.079
  54. LP (   1) O   7                /266. BD*(   1) C   8 - H  20            0.58    0.99    0.030
  54. LP (   1) O   7                /267. BD*(   1) C   8 - H  21            0.60    0.98    0.031
  54. LP (   1) O   7                /268. BD*(   1) C   8 - H  22            1.09    1.03    0.042
  55. LP (   2) O   7                /107. RY*(   3) C   6                    1.39    2.22    0.073
  55. LP (   2) O   7                /125. RY*(   3) C   8                    0.66    2.09    0.049
  55. LP (   2) O   7                /261. BD*(   2) C   5 - C   6           14.62    0.36    0.098
  55. LP (   2) O   7                /266. BD*(   1) C   8 - H  20            2.40    0.81    0.058
  55. LP (   2) O   7                /267. BD*(   1) C   8 - H  21            2.40    0.81    0.058
  56. LP (   1) O  14                /169. RY*(   2) C  13                    1.39    1.82    0.064
  56. LP (   1) O  14                /244. RY*(   1) H  27                    0.53    1.86    0.040
  56. LP (   1) O  14                /277. BD*(   1) C  12 - C  13            3.20    0.92    0.069
  56. LP (   1) O  14                /281. BD*(   1) C  13 - O  15            0.63    1.10    0.033
  57. LP (   2) O  14                /170. RY*(   3) C  13                    1.21    2.24    0.069
  57. LP (   2) O  14                /175. RY*(   8) C  13                    0.32    1.73    0.031
  57. LP (   2) O  14                /245. RY*(   2) H  27                    0.92    1.98    0.057
  57. LP (   2) O  14                /281. BD*(   1) C  13 - O  15            1.66    0.86    0.050
  57. LP (   2) O  14                /282. BD*(   2) C  13 - O  15           15.42    0.44    0.104
  58. LP (   1) O  15                /168. RY*(   1) C  13                    7.25    1.21    0.119
  58. LP (   1) O  15                /277. BD*(   1) C  12 - C  13            1.26    1.01    0.046
  58. LP (   1) O  15                /280. BD*(   1) C  13 - O  14            0.53    1.03    0.030
  59. LP (   2) O  15                /169. RY*(   2) C  13                    1.71    1.53    0.067
  59. LP (   2) O  15                /171. RY*(   4) C  13                    1.53    1.89    0.071
  59. LP (   2) O  15                /191. RY*(   6) O  15                    0.33    3.22    0.043
  59. LP (   2) O  15                /277. BD*(   1) C  12 - C  13            9.59    0.62    0.099
  59. LP (   2) O  15                /280. BD*(   1) C  13 - O  14           15.75    0.64    0.128
 253. BD*(   2) O   1 - C   2        / 61. RY*(   2) O   1                    0.79    1.08    0.104
 253. BD*(   2) O   1 - C   2        / 65. RY*(   6) O   1                    0.26    2.85    0.097
 253. BD*(   2) O   1 - C   2        / 72. RY*(   4) C   2                    0.86    1.87    0.142
 253. BD*(   2) O   1 - C   2        / 76. RY*(   8) C   2                    0.37    1.51    0.085
 254. BD*(   1) C   2 - O   3        / 70. RY*(   2) C   2                    0.91    1.28    0.183
 254. BD*(   1) C   2 - O   3        / 74. RY*(   6) C   2                    0.31    1.12    0.103
 254. BD*(   1) C   2 - O   3        / 78. RY*(   1) O   3                    0.38    0.98    0.106
 254. BD*(   1) C   2 - O   3        /252. BD*(   1) O   1 - C   2            0.30    0.25    0.045
 254. BD*(   1) C   2 - O   3        /260. BD*(   1) C   5 - C   6            0.84    0.11    0.047
 254. BD*(   1) C   2 - O   3        /262. BD*(   1) C   5 - C  16            0.63    0.15    0.049
 261. BD*(   2) C   5 - C   6        / 99. RY*(   4) C   5                    1.30    0.71    0.081
 261. BD*(   2) C   5 - C   6        /109. RY*(   5) C   6                    0.75    1.35    0.085
 261. BD*(   2) C   5 - C   6        /253. BD*(   2) O   1 - C   2           20.76    0.06    0.073
 261. BD*(   2) C   5 - C   6        /270. BD*(   2) C   9 - C  10           74.33    0.02    0.081
 261. BD*(   2) C   5 - C   6        /276. BD*(   2) C  11 - C  16          122.89    0.01    0.085
 270. BD*(   2) C   9 - C  10        /135. RY*(   4) C   9                    1.37    0.62    0.093
 270. BD*(   2) C   9 - C  10        /143. RY*(   3) C  10                    0.29    0.69    0.045
 270. BD*(   2) C   9 - C  10        /145. RY*(   5) C  10                    0.75    1.32    0.100
 276. BD*(   2) C  11 - C  16        /197. RY*(   3) C  16                    0.42    0.66    0.050
 276. BD*(   2) C  11 - C  16        /198. RY*(   4) C  16                    1.26    0.87    0.099
 276. BD*(   2) C  11 - C  16        /277. BD*(   1) C  12 - C  13            0.97    0.36    0.050
 276. BD*(   2) C  11 - C  16        /282. BD*(   2) C  13 - O  15            0.29    0.12    0.014
 282. BD*(   2) C  13 - O  15        /168. RY*(   1) C  13                    0.44    0.44    0.055
 282. BD*(   2) C  13 - O  15        /170. RY*(   3) C  13                    0.72    1.80    0.145
 282. BD*(   2) C  13 - O  15        /172. RY*(   5) C  13                    0.31    1.22    0.079
 282. BD*(   2) C  13 - O  15        /175. RY*(   8) C  13                    0.42    1.29    0.095
 282. BD*(   2) C  13 - O  15        /187. RY*(   2) O  15                    0.59    0.98    0.098
 282. BD*(   2) C  13 - O  15        /274. BD*(   1) C  11 - C  12            0.42    0.28    0.042
 282. BD*(   2) C  13 - O  15        /278. BD*(   1) C  12 - H  25            0.46    0.32    0.048
 282. BD*(   2) C  13 - O  15        /281. BD*(   1) C  13 - O  15            9.29    0.42    0.226


 Natural Bond Orbitals (Summary):

                                                            Principal Delocalizations
           NBO                        Occupancy    Energy   (geminal,vicinal,remote)
 ====================================================================================
 Molecular unit  1  (C11H12O5)
     1. BD (   1) O   1 - C   2          0.99784    -1.22546  255(g),69(g),262(v),96(v)
     2. BD (   2) O   1 - C   2          0.98840    -0.52832  261(v),253(g),99(v)
     3. BD (   1) C   2 - O   3          0.99623    -1.04615  260(v),88(v),259(v),97(v)
     4. BD (   1) C   2 - C   5          0.98526    -0.83370  262(g),256(v),264(v),275(v)
                                                    260(g),252(g),60(v),105(v)
                                                    195(v),87(r)
     5. BD (   1) O   3 - C   4          0.99528    -0.95844  255(v),69(v)
     6. BD (   1) C   4 - H  17          0.99685    -0.62745   
     7. BD (   1) C   4 - H  18          0.99679    -0.62739   
     8. BD (   1) C   4 - H  19          0.99519    -0.62715  254(v)
     9. BD (   1) C   5 - C   6          0.98431    -0.89306  262(g),264(g),265(v),255(g)
                                                    271(v),284(v),254(v),69(v)
                                                    263(g),132(v),133(v),114(v)
                                                    195(v)
    10. BD (   2) C   5 - C   6          0.81725    -0.46616  276(v),253(v),270(v),261(g)
                                                    73(v),135(v),199(v),115(v)
                                                    197(v),136(v)
    11. BD (   1) C   5 - C  16          0.98455    -0.87639  263(v),260(g),275(g),274(v)
                                                    252(v),255(g),284(g),152(v)
                                                    150(v),105(v)
    12. BD (   1) C   6 - O   7          0.99585    -1.13033  262(v),124(v),269(v),260(g)
                                                    264(g),96(v)
    13. BD (   1) C   6 - C   9          0.98965    -0.90393  260(g),255(v),269(g),273(v)
                                                    96(v),142(v),271(g),141(v)
                                                    114(v)
    14. BD (   1) O   7 - C   8          0.99614    -1.03566  260(v),105(v),106(v)
    15. BD (   1) C   8 - H  20          0.99720    -0.68355   
    16. BD (   1) C   8 - H  21          0.99720    -0.68392  265(g)
    17. BD (   1) C   8 - H  22          0.99451    -0.66950  263(v),114(v)
    18. BD (   1) C   9 - C  10          0.98702    -0.88547  263(v),274(v),272(g),264(g)
                                                    271(g),106(v),273(g),150(v)
                                                    152(v),151(v)
    19. BD (   2) C   9 - C  10          0.83314    -0.45325  261(v),276(v),110(v)
    20. BD (   1) C   9 - H  23          0.98675    -0.70398  260(v),272(v),269(g),263(v)
                                                    141(v),264(g),105(v)
    21. BD (   1) C  10 - C  11          0.98667    -0.88905  275(g),269(g),284(v),274(g)
                                                    271(v),159(v),273(g),133(v)
                                                    132(v),278(v),195(v)
    22. BD (   1) C  10 - H  24          0.98905    -0.69377  264(v),275(v),269(g),272(g)
                                                    150(v),132(v)
    23. BD (   1) C  11 - C  12          0.98648    -0.82108  262(v),275(g),272(g),269(v)
                                                    281(v),282(v),141(v),195(v)
                                                    279(g),278(g),277(g)
    24. BD (   1) C  11 - C  16          0.98638    -0.89270  262(g),272(g),255(v),273(v)
                                                    97(v),274(g),284(g),159(v)
                                                    141(v),279(v)
    25. BD (   2) C  11 - C  16          0.83949    -0.46346  270(v),261(v),277(v),283(r)
                                                    143(v),279(v),144(v),162(v)
                                                    99(v)
    26. BD (   1) C  12 - C  13          0.98968    -0.81259  276(v),186(v),274(g),281(g)
                                                    151(v),275(v),178(v)
    27. BD (   1) C  12 - H  25          0.97866    -0.66549  272(v),282(v),281(v),276(v)
                                                    172(v)
    28. BD (   1) C  12 - H  26          0.98389    -0.66454  280(v),275(v),276(v),281(v)
                                                    274(g),282(v)
    29. BD (   1) C  13 - O  14          0.99813    -1.09408  279(v)
    30. BD (   1) C  13 - O  15          0.99738    -1.14316  168(g),277(g),283(v),159(v)
    31. BD (   2) C  13 - O  15          0.99628    -0.65887  274(v),278(v),282(g),179(v)
    32. BD (   1) O  14 - H  27          0.99222    -0.90852  281(v),282(v),169(v),171(v)
                                                    172(v)
    33. BD (   1) C  16 - H  28          0.98773    -0.68895  260(v),272(v),262(g),275(g)
                                                    150(v),96(v)
    34. CR (   1) O   1                  0.99986   -19.01411  69(v),255(v)
    35. CR (   1) C   2                  0.99962   -10.35629  256(v),262(v),260(v)
    36. CR (   1) O   3                  0.99983   -19.12004  69(v),88(v),70(v),71(v)
                                                    87(v)
    37. CR (   1) C   4                  0.99962   -10.25870  254(v),256(g),212(v),208(v)
                                                    204(v)
    38. CR (   1) C   5                  0.99940   -10.27512  275(v),264(v),196(v),70(v)
                                                    252(v),106(v),263(v),108(v)
                                                    262(g),284(v),197(v)
    39. CR (   1) C   6                  0.99933   -10.35426  265(v),97(v),133(v),255(v)
                                                    262(v),269(v),263(g),260(g)
                                                    264(g),271(v)
    40. CR (   1) O   7                  0.99981   -19.19139  105(v),124(v),112(v),264(v)
                                                    123(v)
    41. CR (   1) C   8                  0.99961   -10.31115  263(v),265(g),224(v),216(v)
                                                    220(v)
    42. CR (   1) C   9                  0.99947   -10.26813  105(v),260(v),272(v),228(v)
                                                    142(v),263(v),273(v),143(v)
    43. CR (   1) C  10                  0.99944   -10.26511  152(v),274(v),264(v),275(v)
                                                    133(v),232(v),134(v),271(v)
                                                    150(v),151(v)
    44. CR (   1) C  11                  0.99942   -10.28082  142(v),196(v),262(v),269(v)
                                                    160(v),284(v),273(v)
    45. CR (   1) C  12                  0.99951   -10.26142  169(v),275(v),272(v),236(v)
                                                    240(v),150(v)
    46. CR (   1) C  13                  0.99966   -10.38284  161(v),283(v)
    47. CR (   1) O  14                  0.99984   -19.14795  169(v),171(v),246(v)
    48. CR (   1) O  15                  0.99985   -19.04500  168(v),277(v)
    49. CR (   1) C  16                  0.99944   -10.25787  96(v),152(v),260(v),274(v)
                                                    272(v),248(v),255(v),150(v)
    50. LP (   1) O   1                  0.98822    -0.79570  69(v),255(v),254(v)
    51. LP (   2) O   1                  0.91963    -0.39938  254(v),255(v),70(v),71(v)
                                                    259(r),74(v),64(g)
    52. LP (   1) O   3                  0.98082    -0.67229  252(v),69(v),71(v),259(v)
                                                    87(v),258(v),257(v),88(v)
                                                    284(r),255(v)
    53. LP (   2) O   3                  0.89082    -0.45877  253(v),257(v),258(v),72(v)
                                                    89(v),76(v)
    54. LP (   1) O   7                  0.98174    -0.71448  264(v),105(v),268(v),123(v)
                                                    267(v),266(v),106(v),260(v)
                                                    124(v)
    55. LP (   2) O   7                  0.92115    -0.54072  261(v),266(v),267(v),107(v)
                                                    125(v)
    56. LP (   1) O  14                  0.98624    -0.72750  277(v),169(v),281(v),244(v)
    57. LP (   2) O  14                  0.89870    -0.48455  282(v),281(v),170(v),245(v)
                                                    175(v)
    58. LP (   1) O  15                  0.98877    -0.82267  168(v),277(v),280(v)
    59. LP (   2) O  15                  0.92522    -0.43432  280(v),277(v),169(v),171(v)
                                                    191(g)
    60. RY*(   1) O   1                  0.00091     1.09092   
    61. RY*(   2) O   1                  0.00037     0.95111   
    62. RY*(   3) O   1                  0.00008     1.55750   
    63. RY*(   4) O   1                  0.00005     1.15533   
    64. RY*(   5) O   1                  0.00000     2.81881   
    65. RY*(   6) O   1                  0.00000     2.72068   
    66. RY*(   7) O   1                  0.00000     2.50939   
    67. RY*(   8) O   1                  0.00001     2.72609   
    68. RY*(   9) O   1                  0.00000     2.74065   
    69. RY*(   1) C   2                  0.01191     0.48021   
    70. RY*(   2) C   2                  0.00409     1.50635   
    71. RY*(   3) C   2                  0.00264     1.07146   
    72. RY*(   4) C   2                  0.00248     1.74415   
    73. RY*(   5) C   2                  0.00113     0.75163   
    74. RY*(   6) C   2                  0.00069     1.34073   
    75. RY*(   7) C   2                  0.00043     1.58043   
    76. RY*(   8) C   2                  0.00013     1.37692   
    77. RY*(   9) C   2                  0.00001     1.96865   
    78. RY*(   1) O   3                  0.00116     1.19811   
    79. RY*(   2) O   3                  0.00073     1.05253   
    80. RY*(   3) O   3                  0.00037     1.58839   
    81. RY*(   4) O   3                  0.00014     2.18243   
    82. RY*(   5) O   3                  0.00008     2.52072   
    83. RY*(   6) O   3                  0.00005     2.04955   
    84. RY*(   7) O   3                  0.00002     2.64219   
    85. RY*(   8) O   3                  0.00000     2.49732   
    86. RY*(   9) O   3                  0.00001     2.71522   
    87. RY*(   1) C   4                  0.00199     0.75633   
    88. RY*(   2) C   4                  0.00082     0.42757   
    89. RY*(   3) C   4                  0.00064     1.58777   
    90. RY*(   4) C   4                  0.00020     1.83290   
    91. RY*(   5) C   4                  0.00008     1.07889   
    92. RY*(   6) C   4                  0.00005     0.97835   
    93. RY*(   7) C   4                  0.00000     2.03298   
    94. RY*(   8) C   4                  0.00000     1.73702   
    95. RY*(   9) C   4                  0.00000     2.14051   
    96. RY*(   1) C   5                  0.00352     0.87099   
    97. RY*(   2) C   5                  0.00287     0.90042   
    98. RY*(   3) C   5                  0.00104     0.40201   
    99. RY*(   4) C   5                  0.00069     0.52297   
   100. RY*(   5) C   5                  0.00031     1.66868   
   101. RY*(   6) C   5                  0.00016     1.68957   
   102. RY*(   7) C   5                  0.00016     2.15865   
   103. RY*(   8) C   5                  0.00007     2.16613   
   104. RY*(   9) C   5                  0.00001     2.00567   
   105. RY*(   1) C   6                  0.00367     0.64717   
   106. RY*(   2) C   6                  0.00175     1.13709   
   107. RY*(   3) C   6                  0.00136     1.67482   
   108. RY*(   4) C   6                  0.00128     0.90221   
   109. RY*(   5) C   6                  0.00060     1.16684   
   110. RY*(   6) C   6                  0.00038     0.91646   
   111. RY*(   7) C   6                  0.00030     1.70336   
   112. RY*(   8) C   6                  0.00016     1.83966   
   113. RY*(   9) C   6                  0.00001     1.95692   
   114. RY*(   1) O   7                  0.00141     1.15013   
   115. RY*(   2) O   7                  0.00102     0.93167   
   116. RY*(   3) O   7                  0.00018     2.27623   
   117. RY*(   4) O   7                  0.00015     2.52020   
   118. RY*(   5) O   7                  0.00009     1.45942   
   119. RY*(   6) O   7                  0.00005     2.08837   
   120. RY*(   7) O   7                  0.00001     2.65753   
   121. RY*(   8) O   7                  0.00000     2.43530   
   122. RY*(   9) O   7                  0.00001     2.59922   
   123. RY*(   1) C   8                  0.00145     0.85967   
   124. RY*(   2) C   8                  0.00080     0.43593   
   125. RY*(   3) C   8                  0.00072     1.55035   
   126. RY*(   4) C   8                  0.00023     1.74170   
   127. RY*(   5) C   8                  0.00013     0.87510   
   128. RY*(   6) C   8                  0.00000     2.04001   
   129. RY*(   7) C   8                  0.00001     0.54773   
   130. RY*(   8) C   8                  0.00001     2.05984   
   131. RY*(   9) C   8                  0.00000     2.10136   
   132. RY*(   1) C   9                  0.00234     0.96695   
   133. RY*(   2) C   9                  0.00118     0.59499   
   134. RY*(   3) C   9                  0.00057     0.45820   
   135. RY*(   4) C   9                  0.00051     0.46009   
   136. RY*(   5) C   9                  0.00029     1.67930   
   137. RY*(   6) C   9                  0.00007     2.14418   
   138. RY*(   7) C   9                  0.00003     2.22343   
   139. RY*(   8) C   9                  0.00001     1.68863   
   140. RY*(   9) C   9                  0.00000     2.01282   
   141. RY*(   1) C  10                  0.00312     0.96919   
   142. RY*(   2) C  10                  0.00153     0.52857   
   143. RY*(   3) C  10                  0.00063     0.52761   
   144. RY*(   4) C  10                  0.00051     0.91691   
   145. RY*(   5) C  10                  0.00030     1.15497   
   146. RY*(   6) C  10                  0.00006     2.16037   
   147. RY*(   7) C  10                  0.00003     2.19744   
   148. RY*(   8) C  10                  0.00001     1.70461   
   149. RY*(   9) C  10                  0.00000     2.01725   
   150. RY*(   1) C  11                  0.00266     0.96991   
   151. RY*(   2) C  11                  0.00195     0.61399   
   152. RY*(   3) C  11                  0.00165     0.72114   
   153. RY*(   4) C  11                  0.00067     0.62349   
   154. RY*(   5) C  11                  0.00036     1.69379   
   155. RY*(   6) C  11                  0.00023     2.18976   
   156. RY*(   7) C  11                  0.00016     1.64379   
   157. RY*(   8) C  11                  0.00008     1.95496   
   158. RY*(   9) C  11                  0.00002     1.99737   
   159. RY*(   1) C  12                  0.00338     0.68797   
   160. RY*(   2) C  12                  0.00158     0.49429   
   161. RY*(   3) C  12                  0.00118     0.53472   
   162. RY*(   4) C  12                  0.00061     0.99575   
   163. RY*(   5) C  12                  0.00008     1.76948   
   164. RY*(   6) C  12                  0.00009     1.91153   
   165. RY*(   7) C  12                  0.00006     1.97821   
   166. RY*(   8) C  12                  0.00001     1.96411   
   167. RY*(   9) C  12                  0.00001     2.14298   
   168. RY*(   1) C  13                  0.00855     0.39194   
   169. RY*(   2) C  13                  0.00603     1.09727   
   170. RY*(   3) C  13                  0.00260     1.75506   
   171. RY*(   4) C  13                  0.00176     1.45623   
   172. RY*(   5) C  13                  0.00124     1.17477   
   173. RY*(   6) C  13                  0.00099     1.56397   
   174. RY*(   7) C  13                  0.00030     0.84137   
   175. RY*(   8) C  13                  0.00003     1.24293   
   176. RY*(   9) C  13                  0.00001     1.84718   
   177. RY*(   1) O  14                  0.00083     1.38160   
   178. RY*(   2) O  14                  0.00046     1.19428   
   179. RY*(   3) O  14                  0.00039     1.00316   
   180. RY*(   4) O  14                  0.00003     1.25657   
   181. RY*(   5) O  14                  0.00000     2.53232   
   182. RY*(   6) O  14                  0.00001     2.78271   
   183. RY*(   7) O  14                  0.00000     2.55487   
   184. RY*(   8) O  14                  0.00000     2.95997   
   185. RY*(   9) O  14                  0.00001     2.59532   
   186. RY*(   1) O  15                  0.00116     1.00544   
   187. RY*(   2) O  15                  0.00034     0.93305   
   188. RY*(   3) O  15                  0.00027     1.40596   
   189. RY*(   4) O  15                  0.00004     0.86511   
   190. RY*(   5) O  15                  0.00000     2.72031   
   191. RY*(   6) O  15                  0.00000     2.79041   
   192. RY*(   7) O  15                  0.00000     2.47047   
   193. RY*(   8) O  15                  0.00001     3.05666   
   194. RY*(   9) O  15                  0.00001     2.63410   
   195. RY*(   1) C  16                  0.00313     0.94663   
   196. RY*(   2) C  16                  0.00180     0.62360   
   197. RY*(   3) C  16                  0.00081     0.48471   
   198. RY*(   4) C  16                  0.00057     0.70207   
   199. RY*(   5) C  16                  0.00039     1.47335   
   200. RY*(   6) C  16                  0.00007     2.22465   
   201. RY*(   7) C  16                  0.00003     2.18968   
   202. RY*(   8) C  16                  0.00001     1.76282   
   203. RY*(   9) C  16                  0.00001     2.03145   
   204. RY*(   1) H  17                  0.00089     0.27692   
   205. RY*(   2) H  17                  0.00010     1.66964   
   206. RY*(   3) H  17                  0.00007     1.78394   
   207. RY*(   4) H  17                  0.00001     2.01768   
   208. RY*(   1) H  18                  0.00091     0.27522   
   209. RY*(   2) H  18                  0.00010     1.66845   
   210. RY*(   3) H  18                  0.00007     1.78664   
   211. RY*(   4) H  18                  0.00001     2.01815   
   212. RY*(   1) H  19                  0.00032     0.38023   
   213. RY*(   2) H  19                  0.00009     1.61999   
   214. RY*(   3) H  19                  0.00004     1.70552   
   215. RY*(   4) H  19                  0.00001     1.95294   
   216. RY*(   1) H  20                  0.00078     0.25512   
   217. RY*(   2) H  20                  0.00009     1.60310   
   218. RY*(   3) H  20                  0.00007     1.71395   
   219. RY*(   4) H  20                  0.00001     1.97391   
   220. RY*(   1) H  21                  0.00079     0.25420   
   221. RY*(   2) H  21                  0.00009     1.60261   
   222. RY*(   3) H  21                  0.00007     1.71101   
   223. RY*(   4) H  21                  0.00001     1.97547   
   224. RY*(   1) H  22                  0.00027     0.23660   
   225. RY*(   2) H  22                  0.00008     1.58337   
   226. RY*(   3) H  22                  0.00005     1.90377   
   227. RY*(   4) H  22                  0.00000     1.79500   
   228. RY*(   1) H  23                  0.00067     0.22545   
   229. RY*(   2) H  23                  0.00008     1.47692   
   230. RY*(   3) H  23                  0.00004     1.95486   
   231. RY*(   4) H  23                  0.00002     2.06955   
   232. RY*(   1) H  24                  0.00074     0.19527   
   233. RY*(   2) H  24                  0.00006     1.48948   
   234. RY*(   3) H  24                  0.00003     1.99475   
   235. RY*(   4) H  24                  0.00004     2.03558   
   236. RY*(   1) H  25                  0.00081     0.24894   
   237. RY*(   2) H  25                  0.00010     1.68290   
   238. RY*(   3) H  25                  0.00008     1.63783   
   239. RY*(   4) H  25                  0.00002     2.14450   
   240. RY*(   1) H  26                  0.00115     0.22330   
   241. RY*(   2) H  26                  0.00007     1.66066   
   242. RY*(   3) H  26                  0.00006     1.70276   
   243. RY*(   4) H  26                  0.00002     2.13146   
   244. RY*(   1) H  27                  0.00078     1.13314   
   245. RY*(   2) H  27                  0.00069     1.49785   
   246. RY*(   3) H  27                  0.00017     1.25914   
   247. RY*(   4) H  27                  0.00004     1.89534   
   248. RY*(   1) H  28                  0.00118     0.24020   
   249. RY*(   2) H  28                  0.00005     1.84786   
   250. RY*(   3) H  28                  0.00006     1.54353   
   251. RY*(   4) H  28                  0.00003     2.18152   
   252. BD*(   1) O   1 - C   2          0.00895     0.47424   
   253. BD*(   2) O   1 - C   2          0.12486    -0.13031  261(v),72(g),61(g),76(g)
                                                    65(g)
   254. BD*(   1) C   2 - O   3          0.05123     0.22283   
   255. BD*(   1) C   2 - C   5          0.03588     0.25986   
   256. BD*(   1) O   3 - C   4          0.00618     0.15539   
   257. BD*(   1) C   4 - H  17          0.00658     0.33242   
   258. BD*(   1) C   4 - H  18          0.00660     0.33296   
   259. BD*(   1) C   4 - H  19          0.00392     0.34588   
   260. BD*(   1) C   5 - C   6          0.01602     0.33252   
   261. BD*(   2) C   5 - C   6          0.22112    -0.18541  276(v),270(v),253(v),99(g)
                                                    109(g)
   262. BD*(   1) C   5 - C  16          0.01032     0.36913   
   263. BD*(   1) C   6 - O   7          0.01557     0.18518   
   264. BD*(   1) C   6 - C   9          0.01433     0.34011   
   265. BD*(   1) O   7 - C   8          0.00481     0.11429   
   266. BD*(   1) C   8 - H  20          0.00721     0.27132   
   267. BD*(   1) C   8 - H  21          0.00727     0.27038   
   268. BD*(   1) C   8 - H  22          0.00357     0.31097   
   269. BD*(   1) C   9 - C  10          0.00727     0.38885   
   270. BD*(   2) C   9 - C  10          0.15682    -0.16444  276(v),261(v),135(g),145(g)
                                                    143(g)
   271. BD*(   1) C   9 - H  23          0.00641     0.28628   
   272. BD*(   1) C  10 - C  11          0.01347     0.36358   
   273. BD*(   1) C  10 - H  24          0.00681     0.29009   
   274. BD*(   1) C  11 - C  12          0.01197     0.23092   
   275. BD*(   1) C  11 - C  16          0.01338     0.37242   
   276. BD*(   2) C  11 - C  16          0.17989    -0.17058  270(v),261(v),198(g),277(v)
                                                    197(g)
   277. BD*(   1) C  12 - C  13          0.03830     0.18964   
   278. BD*(   1) C  12 - H  25          0.00503     0.27105   
   279. BD*(   1) C  12 - H  26          0.00535     0.28482   
   280. BD*(   1) C  13 - O  14          0.04616     0.20379   
   281. BD*(   1) C  13 - O  15          0.02746     0.37492   
   282. BD*(   2) C  13 - O  15          0.09530    -0.04816   
   283. BD*(   1) O  14 - H  27          0.00612     0.24705   
   284. BD*(   1) C  16 - H  28          0.00766     0.29797   
       -------------------------------
              Total Lewis   57.70246  ( 97.8008%)
        Valence non-Lewis    1.17180  (  1.9861%)
        Rydberg non-Lewis    0.12574  (  0.2131%)
       -------------------------------
            Total unit  1   59.00000  (100.0000%)
           Charge unit  1    0.00000


 ***************************************************
 *******         Beta  spin orbitals         *******
 ***************************************************


 NATURAL POPULATIONS:  Natural atomic orbital occupancies 
                                                          
   NAO  Atom  No  lang   Type(AO)    Occupancy      Energy
 ----------------------------------------------------------
     1    O    1  S      Cor( 1S)     0.99986     -19.01211
     2    O    1  S      Val( 2S)     0.84687      -0.99793
     3    O    1  S      Ryd( 3S)     0.00053       1.38885
     4    O    1  px     Val( 2p)     0.80440      -0.45153
     5    O    1  px     Ryd( 3p)     0.00039       0.91728
     6    O    1  py     Val( 2p)     0.91520      -0.39950
     7    O    1  py     Ryd( 3p)     0.00098       1.07083
     8    O    1  pz     Val( 2p)     0.68414      -0.37996
     9    O    1  pz     Ryd( 3p)     0.00035       0.93404
    10    O    1  dxy    Ryd( 3d)     0.00083       2.89055
    11    O    1  dxz    Ryd( 3d)     0.00099       2.73759
    12    O    1  dyz    Ryd( 3d)     0.00004       2.51931
    13    O    1  dx2y2  Ryd( 3d)     0.00065       3.08893
    14    O    1  dz2    Ryd( 3d)     0.00020       2.74133

    15    C    2  S      Cor( 1S)     0.99962     -10.35642
    16    C    2  S      Val( 2S)     0.36228      -0.26478
    17    C    2  S      Ryd( 3S)     0.00189       0.37213
    18    C    2  px     Val( 2p)     0.40083      -0.14026
    19    C    2  px     Ryd( 3p)     0.01112       0.50879
    20    C    2  py     Val( 2p)     0.39275      -0.17351
    21    C    2  py     Ryd( 3p)     0.00523       0.60154
    22    C    2  pz     Val( 2p)     0.41344      -0.28120
    23    C    2  pz     Ryd( 3p)     0.00081       0.38259
    24    C    2  dxy    Ryd( 3d)     0.00260       2.24516
    25    C    2  dxz    Ryd( 3d)     0.00163       1.80533
    26    C    2  dyz    Ryd( 3d)     0.00097       1.70122
    27    C    2  dx2y2  Ryd( 3d)     0.00161       2.27437
    28    C    2  dz2    Ryd( 3d)     0.00045       1.97627

    29    O    3  S      Cor( 1S)     0.99983     -19.11932
    30    O    3  S      Val( 2S)     0.80401      -0.99709
    31    O    3  S      Ryd( 3S)     0.00073       1.38869
    32    O    3  px     Val( 2p)     0.87569      -0.48215
    33    O    3  px     Ryd( 3p)     0.00079       1.14313
    34    O    3  py     Val( 2p)     0.71196      -0.46684
    35    O    3  py     Ryd( 3p)     0.00041       1.25459
    36    O    3  pz     Val( 2p)     0.88808      -0.45805
    37    O    3  pz     Ryd( 3p)     0.00069       0.95885
    38    O    3  dxy    Ryd( 3d)     0.00061       3.00335
    39    O    3  dxz    Ryd( 3d)     0.00042       2.52854
    40    O    3  dyz    Ryd( 3d)     0.00021       2.58863
    41    O    3  dx2y2  Ryd( 3d)     0.00050       2.81835
    42    O    3  dz2    Ryd( 3d)     0.00029       2.76726

    43    C    4  S      Cor( 1S)     0.99962     -10.25881
    44    C    4  S      Val( 2S)     0.54962      -0.37156
    45    C    4  S      Ryd( 3S)     0.00084       0.65346
    46    C    4  px     Val( 2p)     0.49387      -0.18765
    47    C    4  px     Ryd( 3p)     0.00170       0.40788
    48    C    4  py     Val( 2p)     0.46457      -0.19350
    49    C    4  py     Ryd( 3p)     0.00183       0.50343
    50    C    4  pz     Val( 2p)     0.61073      -0.20596
    51    C    4  pz     Ryd( 3p)     0.00024       0.42154
    52    C    4  dxy    Ryd( 3d)     0.00095       2.20912
    53    C    4  dxz    Ryd( 3d)     0.00051       2.28633
    54    C    4  dyz    Ryd( 3d)     0.00028       1.89620
    55    C    4  dx2y2  Ryd( 3d)     0.00042       2.05213
    56    C    4  dz2    Ryd( 3d)     0.00047       2.17566

    57    C    5  S      Cor( 1S)     0.99940     -10.27329
    58    C    5  S      Val( 2S)     0.44857      -0.32312
    59    C    5  S      Ryd( 3S)     0.00108       0.38323
    60    C    5  px     Val( 2p)     0.55256      -0.26953
    61    C    5  px     Ryd( 3p)     0.00345       0.82523
    62    C    5  py     Val( 2p)     0.54928      -0.26961
    63    C    5  py     Ryd( 3p)     0.00296       0.83578
    64    C    5  pz     Val( 2p)     0.43430      -0.29011
    65    C    5  pz     Ryd( 3p)     0.00063       0.47764
    66    C    5  dxy    Ryd( 3d)     0.00039       2.19763
    67    C    5  dxz    Ryd( 3d)     0.00029       1.77083
    68    C    5  dyz    Ryd( 3d)     0.00016       1.73898
    69    C    5  dx2y2  Ryd( 3d)     0.00039       2.24586
    70    C    5  dz2    Ryd( 3d)     0.00025       1.96926

    71    C    6  S      Cor( 1S)     0.99933     -10.35236
    72    C    6  S      Val( 2S)     0.40414      -0.31587
    73    C    6  S      Ryd( 3S)     0.00117       0.45592
    74    C    6  px     Val( 2p)     0.40029      -0.22976
    75    C    6  px     Ryd( 3p)     0.00440       0.63081
    76    C    6  py     Val( 2p)     0.52634      -0.26166
    77    C    6  py     Ryd( 3p)     0.00182       0.71453
    78    C    6  pz     Val( 2p)     0.37607      -0.30660
    79    C    6  pz     Ryd( 3p)     0.00069       0.41164
    80    C    6  dxy    Ryd( 3d)     0.00090       2.18649
    81    C    6  dxz    Ryd( 3d)     0.00086       1.76605
    82    C    6  dyz    Ryd( 3d)     0.00041       1.71187
    83    C    6  dx2y2  Ryd( 3d)     0.00101       2.20426
    84    C    6  dz2    Ryd( 3d)     0.00046       1.93079

    85    O    7  S      Cor( 1S)     0.99980     -19.18487
    86    O    7  S      Val( 2S)     0.78532      -1.03603
    87    O    7  S      Ryd( 3S)     0.00030       1.43833
    88    O    7  px     Val( 2p)     0.79277      -0.52973
    89    O    7  px     Ryd( 3p)     0.00076       1.02846
    90    O    7  py     Val( 2p)     0.78454      -0.52173
    91    O    7  py     Ryd( 3p)     0.00081       1.31643
    92    O    7  pz     Val( 2p)     0.71528      -0.48610
    93    O    7  pz     Ryd( 3p)     0.00052       0.93481
    94    O    7  dxy    Ryd( 3d)     0.00054       2.73669
    95    O    7  dxz    Ryd( 3d)     0.00056       2.58387
    96    O    7  dyz    Ryd( 3d)     0.00022       2.52352
    97    O    7  dx2y2  Ryd( 3d)     0.00075       2.97563
    98    O    7  dz2    Ryd( 3d)     0.00037       2.68257

    99    C    8  S      Cor( 1S)     0.99961     -10.31136
   100    C    8  S      Val( 2S)     0.55201      -0.42635
   101    C    8  S      Ryd( 3S)     0.00087       0.62431
   102    C    8  px     Val( 2p)     0.61633      -0.26750
   103    C    8  px     Ryd( 3p)     0.00177       0.55212
   104    C    8  py     Val( 2p)     0.35957      -0.22357
   105    C    8  py     Ryd( 3p)     0.00180       0.32326
   106    C    8  pz     Val( 2p)     0.60426      -0.25946
   107    C    8  pz     Ryd( 3p)     0.00029       0.39576
   108    C    8  dxy    Ryd( 3d)     0.00057       1.94193
   109    C    8  dxz    Ryd( 3d)     0.00028       2.05806
   110    C    8  dyz    Ryd( 3d)     0.00050       2.08114
   111    C    8  dx2y2  Ryd( 3d)     0.00090       2.19152
   112    C    8  dz2    Ryd( 3d)     0.00044       2.07875

   113    C    9  S      Cor( 1S)     0.99947     -10.26675
   114    C    9  S      Val( 2S)     0.47662      -0.34524
   115    C    9  S      Ryd( 3S)     0.00077       0.39747
   116    C    9  px     Val( 2p)     0.53431      -0.24969
   117    C    9  px     Ryd( 3p)     0.00163       0.57029
   118    C    9  py     Val( 2p)     0.60370      -0.26661
   119    C    9  py     Ryd( 3p)     0.00270       0.83533
   120    C    9  pz     Val( 2p)     0.45418      -0.29793
   121    C    9  pz     Ryd( 3p)     0.00048       0.39865
   122    C    9  dxy    Ryd( 3d)     0.00040       2.22745
   123    C    9  dxz    Ryd( 3d)     0.00019       1.80768
   124    C    9  dyz    Ryd( 3d)     0.00021       1.74697
   125    C    9  dx2y2  Ryd( 3d)     0.00026       2.30287
   126    C    9  dz2    Ryd( 3d)     0.00023       1.99044

   127    C   10  S      Cor( 1S)     0.99944     -10.26502
   128    C   10  S      Val( 2S)     0.47412      -0.33721
   129    C   10  S      Ryd( 3S)     0.00084       0.40568
   130    C   10  px     Val( 2p)     0.57203      -0.25494
   131    C   10  px     Ryd( 3p)     0.00279       0.70961
   132    C   10  py     Val( 2p)     0.56365      -0.24555
   133    C   10  py     Ryd( 3p)     0.00256       0.62700
   134    C   10  pz     Val( 2p)     0.45854      -0.29714
   135    C   10  pz     Ryd( 3p)     0.00049       0.39237
   136    C   10  dxy    Ryd( 3d)     0.00035       2.30714
   137    C   10  dxz    Ryd( 3d)     0.00027       1.78714
   138    C   10  dyz    Ryd( 3d)     0.00015       1.77828
   139    C   10  dx2y2  Ryd( 3d)     0.00039       2.20266
   140    C   10  dz2    Ryd( 3d)     0.00022       1.98679

   141    C   11  S      Cor( 1S)     0.99942     -10.27733
   142    C   11  S      Val( 2S)     0.43378      -0.31831
   143    C   11  S      Ryd( 3S)     0.00142       0.45820
   144    C   11  px     Val( 2p)     0.52890      -0.26316
   145    C   11  px     Ryd( 3p)     0.00251       0.86806
   146    C   11  py     Val( 2p)     0.54449      -0.26088
   147    C   11  py     Ryd( 3p)     0.00208       0.70830
   148    C   11  pz     Val( 2p)     0.35605      -0.28547
   149    C   11  pz     Ryd( 3p)     0.00138       0.51503
   150    C   11  dxy    Ryd( 3d)     0.00047       2.22032
   151    C   11  dxz    Ryd( 3d)     0.00031       1.78667
   152    C   11  dyz    Ryd( 3d)     0.00034       1.75091
   153    C   11  dx2y2  Ryd( 3d)     0.00048       2.20772
   154    C   11  dz2    Ryd( 3d)     0.00027       1.99276

   155    C   12  S      Cor( 1S)     0.99951     -10.26103
   156    C   12  S      Val( 2S)     0.52585      -0.40766
   157    C   12  S      Ryd( 3S)     0.00104       0.73379
   158    C   12  px     Val( 2p)     0.54189      -0.26711
   159    C   12  px     Ryd( 3p)     0.00250       0.45582
   160    C   12  py     Val( 2p)     0.62991      -0.28148
   161    C   12  py     Ryd( 3p)     0.00279       0.59679
   162    C   12  pz     Val( 2p)     0.56920      -0.28350
   163    C   12  pz     Ryd( 3p)     0.00103       0.39958
   164    C   12  dxy    Ryd( 3d)     0.00024       2.04660
   165    C   12  dxz    Ryd( 3d)     0.00024       2.05951
   166    C   12  dyz    Ryd( 3d)     0.00019       2.16037
   167    C   12  dx2y2  Ryd( 3d)     0.00033       2.11855
   168    C   12  dz2    Ryd( 3d)     0.00025       1.93502

   169    C   13  S      Cor( 1S)     0.99964     -10.38264
   170    C   13  S      Val( 2S)     0.36856      -0.29956
   171    C   13  S      Ryd( 3S)     0.00242       0.35416
   172    C   13  px     Val( 2p)     0.37769      -0.15085
   173    C   13  px     Ryd( 3p)     0.00940       0.43539
   174    C   13  py     Val( 2p)     0.39120      -0.29069
   175    C   13  py     Ryd( 3p)     0.00116       0.36800
   176    C   13  pz     Val( 2p)     0.40616      -0.20118
   177    C   13  pz     Ryd( 3p)     0.00478       0.45600
   178    C   13  dxy    Ryd( 3d)     0.00216       1.80409
   179    C   13  dxz    Ryd( 3d)     0.00260       2.14419
   180    C   13  dyz    Ryd( 3d)     0.00081       1.76015
   181    C   13  dx2y2  Ryd( 3d)     0.00089       2.07491
   182    C   13  dz2    Ryd( 3d)     0.00115       2.03756

   183    O   14  S      Cor( 1S)     0.99984     -19.14677
   184    O   14  S      Val( 2S)     0.83540      -1.04654
   185    O   14  S      Ryd( 3S)     0.00093       1.31459
   186    O   14  px     Val( 2p)     0.74181      -0.47092
   187    O   14  px     Ryd( 3p)     0.00092       1.15541
   188    O   14  py     Val( 2p)     0.89664      -0.48422
   189    O   14  py     Ryd( 3p)     0.00058       0.85917
   190    O   14  pz     Val( 2p)     0.83723      -0.50334
   191    O   14  pz     Ryd( 3p)     0.00066       0.93277
   192    O   14  dxy    Ryd( 3d)     0.00012       2.62797
   193    O   14  dxz    Ryd( 3d)     0.00060       2.93540
   194    O   14  dyz    Ryd( 3d)     0.00071       2.59026
   195    O   14  dx2y2  Ryd( 3d)     0.00033       3.02521
   196    O   14  dz2    Ryd( 3d)     0.00078       2.83430

   197    O   15  S      Cor( 1S)     0.99985     -19.03915
   198    O   15  S      Val( 2S)     0.84757      -1.01831
   199    O   15  S      Ryd( 3S)     0.00104       1.29134
   200    O   15  px     Val( 2p)     0.80176      -0.47361
   201    O   15  px     Ryd( 3p)     0.00035       0.87875
   202    O   15  py     Val( 2p)     0.71590      -0.40072
   203    O   15  py     Ryd( 3p)     0.00036       0.92512
   204    O   15  pz     Val( 2p)     0.75615      -0.38983
   205    O   15  pz     Ryd( 3p)     0.00115       1.01417
   206    O   15  dxy    Ryd( 3d)     0.00111       2.73034
   207    O   15  dxz    Ryd( 3d)     0.00084       2.81120
   208    O   15  dyz    Ryd( 3d)     0.00001       2.49574
   209    O   15  dx2y2  Ryd( 3d)     0.00059       3.10912
   210    O   15  dz2    Ryd( 3d)     0.00023       2.71144

   211    C   16  S      Cor( 1S)     0.99944     -10.25827
   212    C   16  S      Val( 2S)     0.47151      -0.33136
   213    C   16  S      Ryd( 3S)     0.00108       0.43809
   214    C   16  px     Val( 2p)     0.53246      -0.24197
   215    C   16  px     Ryd( 3p)     0.00194       0.57676
   216    C   16  py     Val( 2p)     0.61369      -0.26684
   217    C   16  py     Ryd( 3p)     0.00321       0.86804
   218    C   16  pz     Val( 2p)     0.48336      -0.30262
   219    C   16  pz     Ryd( 3p)     0.00064       0.42118
   220    C   16  dxy    Ryd( 3d)     0.00038       2.24463
   221    C   16  dxz    Ryd( 3d)     0.00019       1.81556
   222    C   16  dyz    Ryd( 3d)     0.00021       1.76136
   223    C   16  dx2y2  Ryd( 3d)     0.00032       2.31586
   224    C   16  dz2    Ryd( 3d)     0.00021       2.00531

   225    H   17  S      Val( 1S)     0.39298      -0.05125
   226    H   17  S      Ryd( 2S)     0.00088       0.24135
   227    H   17  px     Ryd( 2p)     0.00021       1.88458
   228    H   17  py     Ryd( 2p)     0.00007       1.62803
   229    H   17  pz     Ryd( 2p)     0.00027       2.00320

   230    H   18  S      Val( 1S)     0.39273      -0.05074
   231    H   18  S      Ryd( 2S)     0.00090       0.24126
   232    H   18  px     Ryd( 2p)     0.00018       1.81135
   233    H   18  py     Ryd( 2p)     0.00007       1.62678
   234    H   18  pz     Ryd( 2p)     0.00030       2.07811

   235    H   19  S      Val( 1S)     0.39054      -0.04407
   236    H   19  S      Ryd( 2S)     0.00030       0.21447
   237    H   19  px     Ryd( 2p)     0.00013       1.75408
   238    H   19  py     Ryd( 2p)     0.00031       2.07834
   239    H   19  pz     Ryd( 2p)     0.00009       1.61976

   240    H   20  S      Val( 1S)     0.38320      -0.10553
   241    H   20  S      Ryd( 2S)     0.00069       0.21558
   242    H   20  px     Ryd( 2p)     0.00009       1.63389
   243    H   20  py     Ryd( 2p)     0.00017       1.71612
   244    H   20  pz     Ryd( 2p)     0.00030       1.99648

   245    H   21  S      Val( 1S)     0.38349      -0.10660
   246    H   21  S      Ryd( 2S)     0.00069       0.21466
   247    H   21  px     Ryd( 2p)     0.00014       1.76882
   248    H   21  py     Ryd( 2p)     0.00013       1.63696
   249    H   21  pz     Ryd( 2p)     0.00029       1.93903

   250    H   22  S      Val( 1S)     0.37513      -0.06833
   251    H   22  S      Ryd( 2S)     0.00027       0.18422
   252    H   22  px     Ryd( 2p)     0.00039       2.19034
   253    H   22  py     Ryd( 2p)     0.00003       1.53675
   254    H   22  pz     Ryd( 2p)     0.00009       1.61572

   255    H   23  S      Val( 1S)     0.36854      -0.09631
   256    H   23  S      Ryd( 2S)     0.00069       0.20472
   257    H   23  px     Ryd( 2p)     0.00005       1.83089
   258    H   23  py     Ryd( 2p)     0.00042       2.19977
   259    H   23  pz     Ryd( 2p)     0.00007       1.50035

   260    H   24  S      Val( 1S)     0.36804      -0.08749
   261    H   24  S      Ryd( 2S)     0.00074       0.17863
   262    H   24  px     Ryd( 2p)     0.00026       2.03447
   263    H   24  py     Ryd( 2p)     0.00022       1.99911
   264    H   24  pz     Ryd( 2p)     0.00007       1.51228

   265    H   25  S      Val( 1S)     0.35120      -0.08555
   266    H   25  S      Ryd( 2S)     0.00070       0.21608
   267    H   25  px     Ryd( 2p)     0.00008       1.66179
   268    H   25  py     Ryd( 2p)     0.00027       2.08507
   269    H   25  pz     Ryd( 2p)     0.00020       1.76298

   270    H   26  S      Val( 1S)     0.35166      -0.07339
   271    H   26  S      Ryd( 2S)     0.00097       0.21001
   272    H   26  px     Ryd( 2p)     0.00015       1.79840
   273    H   26  py     Ryd( 2p)     0.00016       1.86631
   274    H   26  pz     Ryd( 2p)     0.00020       1.85461

   275    H   27  S      Val( 1S)     0.25447      -0.07249
   276    H   27  S      Ryd( 2S)     0.00045       0.32054
   277    H   27  px     Ryd( 2p)     0.00113       2.28318
   278    H   27  py     Ryd( 2p)     0.00066       1.54753
   279    H   27  pz     Ryd( 2p)     0.00056       1.66235

   280    H   28  S      Val( 1S)     0.35886      -0.07466
   281    H   28  S      Ryd( 2S)     0.00118       0.21290
   282    H   28  px     Ryd( 2p)     0.00006       1.85681
   283    H   28  py     Ryd( 2p)     0.00043       2.22128
   284    H   28  pz     Ryd( 2p)     0.00006       1.53209


 Summary of Natural Population Analysis:                  
                                                          
                                       Natural Population 
                Natural  -----------------------------------------------
    Atom  No    Charge         Core      Valence    Rydberg      Total
 -----------------------------------------------------------------------
      O    1   -0.25544      0.99986     3.25062    0.00496     4.25544
      C    2    0.40478      0.99962     1.56929    0.02631     2.59522
      O    3   -0.28424      0.99983     3.27975    0.00466     4.28424
      C    4   -0.12564      0.99962     2.11879    0.00723     3.12564
      C    5    0.00627      0.99940     1.98471    0.00962     2.99373
      C    6    0.28211      0.99933     1.70684    0.01172     2.71789
      O    7   -0.08254      0.99980     3.07791    0.00483     4.08254
      C    8   -0.13920      0.99961     2.13217    0.00742     3.13920
      C    9   -0.07514      0.99947     2.06880    0.00687     3.07514
      C   10   -0.07582      0.99944     2.06833    0.00805     3.07582
      C   11    0.12810      0.99942     1.86323    0.00925     2.87190
      C   12   -0.27497      0.99951     2.26685    0.00861     3.27497
      C   13    0.43138      0.99964     1.54361    0.02537     2.56862
      O   14   -0.31654      0.99984     3.31109    0.00562     4.31654
      O   15   -0.12691      0.99985     3.12137    0.00568     4.12691
      C   16   -0.10863      0.99944     2.10101    0.00817     3.10863
      H   17    0.10558      0.00000     0.39298    0.00143     0.39442
      H   18    0.10582      0.00000     0.39273    0.00145     0.39418
      H   19    0.10864      0.00000     0.39054    0.00082     0.39136
      H   20    0.11555      0.00000     0.38320    0.00125     0.38445
      H   21    0.11526      0.00000     0.38349    0.00125     0.38474
      H   22    0.12409      0.00000     0.37513    0.00078     0.37591
      H   23    0.13024      0.00000     0.36854    0.00122     0.36976
      H   24    0.13068      0.00000     0.36804    0.00128     0.36932
      H   25    0.14754      0.00000     0.35120    0.00125     0.35246
      H   26    0.14687      0.00000     0.35166    0.00147     0.35313
      H   27    0.24273      0.00000     0.25447    0.00280     0.25727
      H   28    0.13941      0.00000     0.35886    0.00173     0.36059
 =======================================================================
   * Total *    1.00000     15.99369    41.83520    0.17110    58.00000

                                 Natural Population      
 --------------------------------------------------------
   Core                      15.99369 ( 99.9606% of  16)
   Valence                   41.83520 ( 99.6076% of  42)
   Natural Minimal Basis     57.82890 ( 99.7050% of  58)
   Natural Rydberg Basis      0.17110 (  0.2950% of  58)
 --------------------------------------------------------

    Atom  No          Natural Electron Configuration
 ----------------------------------------------------------------------------
      O    1      [core]2S( 0.85)2p( 2.40)
      C    2      [core]2S( 0.36)2p( 1.21)3p( 0.02)3d( 0.01)
      O    3      [core]2S( 0.80)2p( 2.48)
      C    4      [core]2S( 0.55)2p( 1.57)
      C    5      [core]2S( 0.45)2p( 1.54)3p( 0.01)
      C    6      [core]2S( 0.40)2p( 1.30)3p( 0.01)
      O    7      [core]2S( 0.79)2p( 2.29)
      C    8      [core]2S( 0.55)2p( 1.58)
      C    9      [core]2S( 0.48)2p( 1.59)
      C   10      [core]2S( 0.47)2p( 1.59)3p( 0.01)
      C   11      [core]2S( 0.43)2p( 1.43)3p( 0.01)
      C   12      [core]2S( 0.53)2p( 1.74)3p( 0.01)
      C   13      [core]2S( 0.37)2p( 1.18)3p( 0.02)3d( 0.01)
      O   14      [core]2S( 0.84)2p( 2.48)
      O   15      [core]2S( 0.85)2p( 2.27)
      C   16      [core]2S( 0.47)2p( 1.63)3p( 0.01)
      H   17            1S( 0.39)
      H   18            1S( 0.39)
      H   19            1S( 0.39)
      H   20            1S( 0.38)
      H   21            1S( 0.38)
      H   22            1S( 0.38)
      H   23            1S( 0.37)
      H   24            1S( 0.37)
      H   25            1S( 0.35)
      H   26            1S( 0.35)
      H   27            1S( 0.25)
      H   28            1S( 0.36)


 NATURAL BOND ORBITAL ANALYSIS, beta spin orbitals:

                       Occupancies       Lewis Structure    Low   High
           Occ.    -------------------  -----------------   occ   occ
  Cycle   Thresh.   Lewis   Non-Lewis     CR  BD  3C  LP    (L)   (NL)   Dev
 =============================================================================
   1(1)    0.90    55.50730   2.49270     16  33   0   9     6      0    0.05
   2(2)    0.90    55.48529   2.51471     16  33   0   9     4      0    0.04
   3(3)    0.90    55.48529   2.51471     16  33   0   9     4      0    0.04
   4(4)    0.90    55.48529   2.51471     16  33   0   9     4      0    0.04
   5(5)    0.90    55.48529   2.51471     16  33   0   9     4      0    0.04
   6(6)    0.90    55.48529   2.51471     16  33   0   9     4      0    0.04
   7(7)    0.90    55.48529   2.51471     16  33   0   9     4      0    0.04
   8(8)    0.90    55.48529   2.51471     16  33   0   9     4      0    0.04
   9(9)    0.90    55.48529   2.51471     16  33   0   9     4      0    0.04
  10(1)    0.80    56.53705   1.46295     16  34   0   8     0      0    0.05
 -----------------------------------------------------------------------------

 Structure accepted: No low occupancy Lewis orbitals

 --------------------------------------------------------
   Core                     15.99365 ( 99.960% of  16)
   Valence Lewis            40.54340 ( 96.532% of  42)
  ==================       ============================
   Total Lewis              56.53705 ( 97.478% of  58)
  -----------------------------------------------------
   Valence non-Lewis         1.34710 (  2.323% of  58)
   Rydberg non-Lewis         0.11585 (  0.200% of  58)
  ==================       ============================
   Total non-Lewis           1.46295 (  2.522% of  58)
 --------------------------------------------------------


       (Occupancy)   Bond orbital/ Coefficients/ Hybrids
 ---------------------------------------------------------------------------------
     1. (0.99784) BD ( 1) O   1 - C   2  
                ( 66.07%)   0.8128* O   1 s( 43.32%)p 1.31( 56.59%)d 0.00(  0.09%)
                                           -0.0000  0.6579 -0.0213  0.7399  0.0213
                                            0.1323  0.0043 -0.0199 -0.0011  0.0099
                                           -0.0021 -0.0006  0.0246 -0.0136
                ( 33.93%)   0.5825* C   2 s( 33.74%)p 1.96( 66.04%)d 0.01(  0.22%)
                                           -0.0000  0.5805 -0.0193 -0.7918 -0.0660
                                           -0.1454 -0.0082  0.0887  0.0030  0.0158
                                           -0.0072 -0.0017  0.0378 -0.0226
     2. (0.97822) BD ( 2) O   1 - C   2  
                ( 65.76%)   0.8109* O   1 s(  0.04%)p99.99( 99.81%)d 4.10(  0.16%)
                                           -0.0000 -0.0195  0.0007  0.0524 -0.0001
                                           -0.0459 -0.0006  0.9966  0.0061 -0.0013
                                            0.0385  0.0075  0.0025 -0.0042
                ( 34.24%)   0.5852* C   2 s(  0.03%)p99.99( 99.62%)d11.31(  0.35%)
                                           -0.0000 -0.0175  0.0019  0.1050  0.0018
                                           -0.0379  0.0031  0.9916 -0.0185  0.0006
                                           -0.0561 -0.0167 -0.0062  0.0071
     3. (0.99623) BD ( 1) C   2 - O   3  
                ( 30.78%)   0.5548* C   2 s( 27.86%)p 2.58( 71.83%)d 0.01(  0.31%)
                                           -0.0001  0.5278  0.0034  0.2371  0.0198
                                            0.8128  0.0285  0.0152  0.0024  0.0334
                                            0.0006  0.0006 -0.0361 -0.0263
                ( 69.22%)   0.8320* O   3 s( 33.20%)p 2.01( 66.73%)d 0.00(  0.07%)
                                            0.0000  0.5762  0.0034 -0.2780 -0.0020
                                           -0.7680 -0.0099 -0.0113 -0.0002  0.0198
                                           -0.0000  0.0001 -0.0097 -0.0130
     4. (0.98520) BD ( 1) C   2 - C   5  
                ( 46.01%)   0.6783* C   2 s( 38.03%)p 1.63( 61.90%)d 0.00(  0.07%)
                                           -0.0001  0.6166  0.0128  0.5485 -0.0250
                                           -0.5586  0.0264 -0.0686  0.0025 -0.0234
                                           -0.0026  0.0025  0.0052 -0.0095
                ( 53.99%)   0.7348* C   5 s( 31.48%)p 2.18( 68.48%)d 0.00(  0.04%)
                                            0.0001  0.5611 -0.0020 -0.6151  0.0060
                                            0.5475 -0.0052  0.0814 -0.0012 -0.0157
                                           -0.0036  0.0014  0.0022 -0.0115
     5. (0.99530) BD ( 1) O   3 - C   4  
                ( 70.81%)   0.8415* O   3 s( 31.43%)p 2.18( 68.51%)d 0.00(  0.06%)
                                            0.0001  0.5606  0.0035 -0.5481  0.0143
                                            0.6177  0.0140  0.0535 -0.0010 -0.0171
                                           -0.0024  0.0014  0.0105 -0.0121
                ( 29.19%)   0.5403* C   4 s( 20.38%)p 3.89( 79.29%)d 0.02(  0.33%)
                                            0.0001  0.4507  0.0258  0.5848  0.0536
                                           -0.6663 -0.0108 -0.0622 -0.0035 -0.0487
                                           -0.0047  0.0052 -0.0057 -0.0286
     6. (0.99614) BD ( 1) C   4 - H  17  
                ( 60.92%)   0.7805* C   4 s( 26.71%)p 2.74( 73.25%)d 0.00(  0.05%)
                                            0.0001  0.5167 -0.0112 -0.5205 -0.0043
                                           -0.0461  0.0183 -0.6775  0.0065  0.0040
                                            0.0168  0.0029  0.0062  0.0106
                ( 39.08%)   0.6252* H  17 s( 99.91%)p 0.00(  0.09%)
                                            0.9995 -0.0031  0.0205 -0.0014  0.0221
     7. (0.99607) BD ( 1) C   4 - H  18  
                ( 60.94%)   0.7807* C   4 s( 26.76%)p 2.74( 73.20%)d 0.00(  0.05%)
                                            0.0001  0.5172 -0.0111 -0.4306 -0.0048
                                           -0.0985  0.0185  0.7324 -0.0045  0.0047
                                           -0.0145 -0.0053  0.0039  0.0135
                ( 39.06%)   0.6250* H  18 s( 99.91%)p 0.00(  0.09%)
                                            0.9995 -0.0031  0.0175  0.0003 -0.0246
     8. (0.99518) BD ( 1) C   4 - H  19  
                ( 60.96%)   0.7808* C   4 s( 26.21%)p 2.81( 73.74%)d 0.00(  0.05%)
                                           -0.0001  0.5118  0.0108  0.4438 -0.0051
                                            0.7351 -0.0118 -0.0012 -0.0001  0.0195
                                            0.0001 -0.0005 -0.0055 -0.0090
                ( 39.04%)   0.6248* H  19 s( 99.91%)p 0.00(  0.09%)
                                            0.9995 -0.0007 -0.0130 -0.0272 -0.0002
     9. (0.98392) BD ( 1) C   5 - C   6  
                ( 50.34%)   0.7095* C   5 s( 33.30%)p 2.00( 66.64%)d 0.00(  0.05%)
                                           -0.0000  0.5770  0.0095 -0.1661 -0.0154
                                           -0.7928  0.0008  0.1006  0.0040  0.0064
                                           -0.0022 -0.0046 -0.0168 -0.0134
                ( 49.66%)   0.7047* C   6 s( 36.65%)p 1.73( 63.30%)d 0.00(  0.05%)
                                           -0.0002  0.6054 -0.0012  0.0834 -0.0310
                                            0.7860 -0.0222 -0.0816  0.0087  0.0036
                                           -0.0014 -0.0039 -0.0175 -0.0126
    10. (0.98458) BD ( 1) C   5 - C  16  
                ( 50.76%)   0.7125* C   5 s( 35.15%)p 1.84( 64.82%)d 0.00(  0.04%)
                                           -0.0001  0.5928  0.0039  0.7454 -0.0100
                                            0.2546  0.0197 -0.1652 -0.0011  0.0063
                                           -0.0073 -0.0024  0.0125 -0.0113
                ( 49.24%)   0.7017* C  16 s( 34.77%)p 1.87( 65.18%)d 0.00(  0.05%)
                                            0.0001  0.5896  0.0093 -0.7433 -0.0079
                                           -0.2468  0.0232  0.1944 -0.0001  0.0121
                                           -0.0083 -0.0037  0.0115 -0.0098
    11. (0.83497) BD ( 2) C   5 - C  16  
                ( 46.59%)   0.6826* C   5 s(  0.01%)p 1.00( 99.95%)d 0.00(  0.04%)
                                            0.0000 -0.0059 -0.0044  0.1943 -0.0008
                                            0.0791 -0.0002  0.9775  0.0054  0.0018
                                            0.0192  0.0006  0.0039 -0.0071
                ( 53.41%)   0.7308* C  16 s(  0.05%)p99.99( 99.91%)d 1.09(  0.05%)
                                           -0.0000 -0.0145 -0.0155  0.2115 -0.0055
                                            0.0938  0.0016  0.9724  0.0000 -0.0049
                                           -0.0103 -0.0173 -0.0011  0.0079
    12. (0.99578) BD ( 1) C   6 - O   7  
                ( 32.22%)   0.5676* C   6 s( 25.19%)p 2.96( 74.53%)d 0.01(  0.28%)
                                            0.0001 -0.5017  0.0161  0.7904  0.0401
                                            0.2836 -0.0053 -0.1958 -0.0090 -0.0275
                                            0.0199  0.0072 -0.0332  0.0229
                ( 67.78%)   0.8233* O   7 s( 35.21%)p 1.84( 64.72%)d 0.00(  0.07%)
                                           -0.0000 -0.5934 -0.0037 -0.7421 -0.0034
                                           -0.2388 -0.0048  0.1986  0.0013 -0.0033
                                            0.0109  0.0008 -0.0216  0.0122
    13. (0.93939) BD ( 2) C   6 - O   7  
                ( 28.56%)   0.5344* C   6 s(  0.00%)p 1.00( 99.77%)d 0.00(  0.23%)
                                            0.0000 -0.0032 -0.0012 -0.2157  0.0018
                                           -0.0756  0.0005 -0.9723  0.0082  0.0066
                                            0.0404  0.0144  0.0085 -0.0193
                ( 71.44%)   0.8452* O   7 s(  0.00%)p 1.00( 99.91%)d 0.00(  0.09%)
                                           -0.0000 -0.0009 -0.0001 -0.2337 -0.0007
                                           -0.0772 -0.0003 -0.9688 -0.0025  0.0001
                                           -0.0262  0.0098 -0.0073  0.0096
    14. (0.98935) BD ( 1) C   6 - C   9  
                ( 50.43%)   0.7101* C   6 s( 37.82%)p 1.64( 62.13%)d 0.00(  0.05%)
                                            0.0000  0.6150  0.0056  0.5646 -0.0141
                                           -0.5432 -0.0074 -0.0850  0.0031 -0.0176
                                           -0.0037  0.0022  0.0014 -0.0123
                ( 49.57%)   0.7041* C   9 s( 33.77%)p 1.96( 66.18%)d 0.00(  0.06%)
                                           -0.0000  0.5810  0.0081 -0.6356 -0.0216
                                            0.4970 -0.0165  0.0997  0.0059 -0.0186
                                           -0.0045  0.0025  0.0033 -0.0135
    15. (0.99619) BD ( 1) O   7 - C   8  
                ( 70.67%)   0.8406* O   7 s( 31.56%)p 2.17( 68.37%)d 0.00(  0.07%)
                                           -0.0001 -0.5618  0.0006  0.1625  0.0195
                                            0.8039 -0.0065 -0.1028 -0.0039  0.0057
                                            0.0004  0.0024  0.0207  0.0138
                ( 29.33%)   0.5416* C   8 s( 20.70%)p 3.81( 78.94%)d 0.02(  0.35%)
                                           -0.0001 -0.4543 -0.0248 -0.2094  0.0196
                                           -0.8534 -0.0560  0.1172  0.0002 -0.0246
                                            0.0037  0.0133  0.0439  0.0285
    16. (0.98728) BD ( 1) C   8 - H  20  
                ( 61.50%)   0.7842* C   8 s( 26.43%)p 2.78( 73.52%)d 0.00(  0.04%)
                                            0.0000  0.5139 -0.0137  0.1677 -0.0221
                                           -0.4136 -0.0154 -0.7316  0.0063 -0.0054
                                           -0.0082  0.0118 -0.0001  0.0146
                ( 38.50%)   0.6205* H  20 s( 99.90%)p 0.00(  0.10%)
                                            0.9995 -0.0033 -0.0002  0.0192  0.0244
    17. (0.98706) BD ( 1) C   8 - H  21  
                ( 61.46%)   0.7840* C   8 s( 26.44%)p 2.78( 73.52%)d 0.00(  0.05%)
                                            0.0000  0.5140 -0.0137  0.4800 -0.0220
                                           -0.3014 -0.0157  0.6427  0.0063 -0.0070
                                            0.0166 -0.0052  0.0071  0.0068
                ( 38.54%)   0.6208* H  21 s( 99.90%)p 0.00(  0.10%)
                                            0.9995 -0.0034 -0.0113  0.0153 -0.0245
    18. (0.99457) BD ( 1) C   8 - H  22  
                ( 62.48%)   0.7904* C   8 s( 26.47%)p 2.78( 73.48%)d 0.00(  0.04%)
                                            0.0001 -0.5143 -0.0158  0.8340 -0.0172
                                            0.0422 -0.0041 -0.1929  0.0044  0.0024
                                            0.0070 -0.0009 -0.0180  0.0068
                ( 37.52%)   0.6126* H  22 s( 99.90%)p 0.00(  0.10%)
                                           -0.9995  0.0009 -0.0300 -0.0040  0.0070
    19. (0.98708) BD ( 1) C   9 - C  10  
                ( 50.18%)   0.7084* C   9 s( 36.62%)p 1.73( 63.33%)d 0.00(  0.04%)
                                           -0.0000  0.6051  0.0119  0.7290  0.0178
                                            0.2607 -0.0335 -0.1802 -0.0017  0.0128
                                           -0.0074 -0.0036  0.0090 -0.0106
                ( 49.82%)   0.7059* C  10 s( 35.41%)p 1.82( 64.54%)d 0.00(  0.05%)
                                            0.0000  0.5949  0.0140 -0.7306  0.0074
                                           -0.2793 -0.0419  0.1784  0.0021  0.0080
                                           -0.0084 -0.0022  0.0152 -0.0099
    20. (0.85551) BD ( 2) C   9 - C  10  
                ( 49.69%)   0.7049* C   9 s(  0.00%)p 1.00( 99.94%)d 0.00(  0.06%)
                                            0.0000  0.0007 -0.0017  0.2129 -0.0014
                                            0.0760 -0.0007  0.9738 -0.0050  0.0052
                                            0.0131  0.0189  0.0015 -0.0077
                ( 50.31%)   0.7093* C  10 s(  0.00%)p 1.00( 99.94%)d 0.00(  0.06%)
                                           -0.0000 -0.0021 -0.0047  0.2084 -0.0016
                                            0.0734 -0.0028  0.9749 -0.0056 -0.0009
                                           -0.0219  0.0049 -0.0054  0.0085
    21. (0.98691) BD ( 1) C   9 - H  23  
                ( 63.04%)   0.7940* C   9 s( 29.52%)p 2.39( 70.46%)d 0.00(  0.03%)
                                            0.0003 -0.5431  0.0132  0.1335 -0.0167
                                            0.8233 -0.0038 -0.0931  0.0042 -0.0052
                                            0.0017  0.0036  0.0118  0.0100
                ( 36.96%)   0.6080* H  23 s( 99.90%)p 0.00(  0.10%)
                                           -0.9995  0.0009 -0.0025 -0.0316  0.0029
    22. (0.98633) BD ( 1) C  10 - C  11  
                ( 49.26%)   0.7019* C  10 s( 35.57%)p 1.81( 64.37%)d 0.00(  0.05%)
                                            0.0001  0.5964  0.0048  0.1657  0.0252
                                            0.7791 -0.0057 -0.0928 -0.0080  0.0050
                                           -0.0012 -0.0036 -0.0177 -0.0129
                ( 50.74%)   0.7123* C  11 s( 33.66%)p 1.97( 66.29%)d 0.00(  0.05%)
                                           -0.0001  0.5801  0.0108 -0.1234  0.0186
                                           -0.7985 -0.0188  0.0962 -0.0069  0.0072
                                           -0.0024 -0.0064 -0.0158 -0.0127
    23. (0.98906) BD ( 1) C  10 - H  24  
                ( 63.19%)   0.7949* C  10 s( 28.92%)p 2.46( 71.05%)d 0.00(  0.03%)
                                           -0.0004  0.5376 -0.0145  0.6274 -0.0138
                                           -0.5553 -0.0014 -0.0912  0.0021 -0.0134
                                           -0.0025  0.0018  0.0020 -0.0093
                ( 36.81%)   0.6067* H  24 s( 99.90%)p 0.00(  0.10%)
                                            0.9995 -0.0024 -0.0236  0.0216  0.0038
    24. (0.98588) BD ( 1) C  11 - C  12  
                ( 51.18%)   0.7154* C  11 s( 32.29%)p 2.10( 67.66%)d 0.00(  0.04%)
                                            0.0000  0.5682 -0.0096  0.7551 -0.0202
                                            0.2750 -0.0102 -0.1736 -0.0155  0.0101
                                           -0.0035 -0.0009  0.0116 -0.0127
                ( 48.82%)   0.6987* C  12 s( 29.58%)p 2.38( 70.37%)d 0.00(  0.05%)
                                            0.0002  0.5438  0.0090 -0.7723 -0.0057
                                           -0.2830 -0.0053  0.1640 -0.0178  0.0111
                                           -0.0088 -0.0036  0.0144 -0.0069
    25. (0.98606) BD ( 1) C  11 - C  16  
                ( 50.46%)   0.7104* C  11 s( 33.89%)p 1.95( 66.06%)d 0.00(  0.05%)
                                           -0.0001  0.5822  0.0047 -0.6040  0.0021
                                            0.5302  0.0204  0.1182 -0.0139 -0.0167
                                           -0.0066  0.0044  0.0042 -0.0122
                ( 49.54%)   0.7038* C  16 s( 36.04%)p 1.77( 63.91%)d 0.00(  0.05%)
                                            0.0001  0.6003  0.0077  0.6211  0.0127
                                           -0.4965  0.0205 -0.0780 -0.0129 -0.0184
                                           -0.0019  0.0017  0.0022 -0.0123
    26. (0.81739) BD ( 1) C  12 - C  13  
                ( 62.93%)   0.7933* C  12 s( 24.86%)p 3.02( 75.10%)d 0.00(  0.04%)
                                            0.0003  0.4986  0.0006  0.4632  0.0166
                                            0.1124  0.0074  0.7235 -0.0009  0.0023
                                            0.0127  0.0027  0.0029  0.0146
                ( 37.07%)   0.6088* C  13 s( 32.58%)p 1.42( 46.40%)d 0.65( 21.02%)
                                            0.0021  0.5695 -0.0385 -0.4291  0.1144
                                           -0.0792 -0.0542 -0.4239 -0.2791  0.0976
                                            0.4458 -0.0115  0.0081 -0.0419
    27. (0.97176) BD ( 1) C  12 - H  25  
                ( 64.14%)   0.8009* C  12 s( 22.18%)p 3.51( 77.79%)d 0.00(  0.04%)
                                           -0.0003  0.4709 -0.0021 -0.0411  0.0175
                                            0.7748 -0.0129 -0.4186 -0.0146 -0.0006
                                            0.0020 -0.0092 -0.0150 -0.0070
                ( 35.86%)   0.5988* H  25 s( 99.90%)p 0.00(  0.10%)
                                            0.9995 -0.0022 -0.0003 -0.0244  0.0200
    28. (0.97920) BD ( 1) C  12 - H  26  
                ( 64.37%)   0.8023* C  12 s( 23.32%)p 3.29( 76.64%)d 0.00(  0.03%)
                                           -0.0003  0.4829 -0.0010  0.4315  0.0027
                                           -0.5531  0.0209 -0.5232 -0.0095 -0.0117
                                           -0.0075  0.0104 -0.0022 -0.0016
                ( 35.63%)   0.5969* H  26 s( 99.90%)p 0.00(  0.10%)
                                            0.9995 -0.0031 -0.0162  0.0166  0.0212
    29. (0.94539) BD ( 1) C  13 - O  14  
                ( 28.01%)   0.5293* C  13 s( 31.73%)p 1.75( 55.55%)d 0.40( 12.72%)
                                           -0.0013  0.5619  0.0404 -0.3965 -0.0502
                                            0.1309  0.0536  0.5601  0.2492 -0.0753
                                           -0.3418  0.0254  0.0092  0.0628
                ( 71.99%)   0.8485* O  14 s( 34.05%)p 1.93( 65.88%)d 0.00(  0.07%)
                                           -0.0001  0.5835  0.0006  0.3990  0.0095
                                           -0.1401  0.0004 -0.6927 -0.0002 -0.0026
                                           -0.0111  0.0099  0.0018  0.0225
    30. (0.99596) BD ( 1) C  13 - O  15  
                ( 33.22%)   0.5764* C  13 s( 29.83%)p 2.33( 69.56%)d 0.02(  0.61%)
                                            0.0000  0.5444 -0.0445  0.7585  0.0643
                                           -0.3183  0.0042  0.1199 -0.0198 -0.0102
                                            0.0586 -0.0018  0.0396 -0.0307
                ( 66.78%)   0.8172* O  15 s( 38.86%)p 1.57( 61.04%)d 0.00(  0.10%)
                                           -0.0000  0.6228 -0.0266 -0.7032  0.0204
                                           -0.3016  0.0009  0.1567 -0.0009  0.0119
                                           -0.0065 -0.0009  0.0239 -0.0159
    31. (0.99623) BD ( 2) C  13 - O  15  
                ( 31.91%)   0.5649* C  13 s(  3.43%)p28.02( 96.14%)d 0.13(  0.43%)
                                           -0.0000  0.1844 -0.0179  0.2811  0.0196
                                            0.9190 -0.0289 -0.1911  0.0063  0.0632
                                           -0.0044 -0.0024  0.0158 -0.0081
                ( 68.09%)   0.8251* O  15 s(  4.89%)p19.42( 94.96%)d 0.03(  0.15%)
                                           -0.0000  0.2210 -0.0090 -0.2423  0.0070
                                            0.9253 -0.0037 -0.1859  0.0002 -0.0372
                                            0.0073 -0.0003  0.0080 -0.0055
    32. (0.81844) BD ( 3) C  13 - O  15  
                (  9.60%)   0.3099* C  13 s(  3.41%)p18.55( 63.20%)d 9.80( 33.39%)
                                            0.0035 -0.1535 -0.1024  0.0033  0.0921
                                            0.1596 -0.0796  0.6739 -0.3709  0.1237
                                            0.5609 -0.0184  0.0014 -0.0604
                ( 90.40%)   0.9508* O  15 s(  0.00%)p 1.00( 99.89%)d 0.00(  0.11%)
                                           -0.0002 -0.0031  0.0012  0.1160 -0.0002
                                            0.2253  0.0005  0.9668  0.0038 -0.0077
                                           -0.0325  0.0003 -0.0039  0.0021
    33. (0.98922) BD ( 1) O  14 - H  27  
                ( 74.69%)   0.8642* O  14 s( 23.25%)p 3.30( 76.67%)d 0.00(  0.08%)
                                           -0.0003 -0.4820 -0.0125  0.8680  0.0281
                                            0.0748 -0.0040  0.0796 -0.0219 -0.0069
                                           -0.0197 -0.0036 -0.0185  0.0065
                ( 25.31%)   0.5031* H  27 s( 99.56%)p 0.00(  0.44%)
                                           -0.9978  0.0031 -0.0663 -0.0024  0.0005
    34. (0.98777) BD ( 1) C  16 - H  28  
                ( 64.13%)   0.8008* C  16 s( 29.09%)p 2.44( 70.88%)d 0.00(  0.03%)
                                           -0.0004  0.5392 -0.0137  0.1272 -0.0088
                                            0.8262 -0.0027 -0.0995 -0.0022  0.0043
                                           -0.0005 -0.0028 -0.0126 -0.0093
                ( 35.87%)   0.5989* H  28 s( 99.89%)p 0.00(  0.11%)
                                            0.9995 -0.0040 -0.0026 -0.0324  0.0042
    35. (0.99986) CR ( 1) O   1           s(100.00%)p 0.00(  0.00%)
                                            1.0000 -0.0004 -0.0000  0.0003  0.0000
                                            0.0001 -0.0000 -0.0000 -0.0000  0.0000
                                           -0.0000 -0.0000  0.0000 -0.0000
    36. (0.99962) CR ( 1) C   2           s(100.00%)
                                            1.0000  0.0001  0.0000  0.0000 -0.0000
                                           -0.0000  0.0000  0.0000 -0.0000  0.0000
                                           -0.0000 -0.0000 -0.0000 -0.0000
    37. (0.99983) CR ( 1) O   3           s(100.00%)p 0.00(  0.00%)
                                            1.0000 -0.0002 -0.0000 -0.0001  0.0000
                                           -0.0001 -0.0000  0.0000 -0.0000  0.0000
                                           -0.0000 -0.0000  0.0000 -0.0000
    38. (0.99962) CR ( 1) C   4           s(100.00%)p 0.00(  0.00%)
                                            1.0000 -0.0001  0.0000  0.0001 -0.0000
                                            0.0002 -0.0000 -0.0000  0.0000  0.0000
                                            0.0000 -0.0000 -0.0000 -0.0000
    39. (0.99940) CR ( 1) C   5           s(100.00%)p 0.00(  0.00%)
                                            1.0000  0.0000  0.0000  0.0001 -0.0000
                                           -0.0000  0.0000 -0.0000 -0.0000  0.0000
                                           -0.0000 -0.0000  0.0000 -0.0000
    40. (0.99933) CR ( 1) C   6           s(100.00%)p 0.00(  0.00%)
                                            1.0000  0.0002 -0.0000 -0.0001 -0.0000
                                            0.0002 -0.0000  0.0000  0.0000  0.0000
                                           -0.0000 -0.0000 -0.0000 -0.0000
    41. (0.99980) CR ( 1) O   7           s(100.00%)
                                            1.0000 -0.0002  0.0000  0.0001  0.0000
                                           -0.0000  0.0000 -0.0000 -0.0000 -0.0000
                                           -0.0000  0.0000  0.0000  0.0000
    42. (0.99961) CR ( 1) C   8           s(100.00%)p 0.00(  0.00%)
                                            1.0000  0.0000  0.0000 -0.0001  0.0000
                                           -0.0001 -0.0000  0.0000 -0.0000 -0.0000
                                           -0.0000  0.0000  0.0000  0.0000
    43. (0.99947) CR ( 1) C   9           s(100.00%)p 0.00(  0.00%)
                                            1.0000  0.0002 -0.0000 -0.0000  0.0000
                                           -0.0002  0.0000  0.0000 -0.0000  0.0000
                                           -0.0000 -0.0000 -0.0000 -0.0000
    44. (0.99944) CR ( 1) C  10           s(100.00%)p 0.00(  0.00%)
                                            1.0000  0.0001 -0.0000  0.0002 -0.0000
                                           -0.0003  0.0000 -0.0000  0.0000 -0.0000
                                           -0.0000  0.0000  0.0000 -0.0000
    45. (0.99942) CR ( 1) C  11           s(100.00%)
                                            1.0000  0.0000  0.0000 -0.0001  0.0000
                                           -0.0000  0.0000  0.0000 -0.0000 -0.0000
                                           -0.0000 -0.0000 -0.0000 -0.0000
    46. (0.99951) CR ( 1) C  12           s(100.00%)p 0.00(  0.00%)
                                            1.0000 -0.0000 -0.0000  0.0001  0.0000
                                            0.0001  0.0000 -0.0005 -0.0000 -0.0000
                                           -0.0000  0.0000 -0.0000 -0.0000
    47. (0.99961) CR ( 1) C  13           s(100.00%)p 0.00(  0.00%)d 0.00(  0.00%)
                                            1.0000  0.0001  0.0005  0.0003 -0.0006
                                           -0.0002  0.0005 -0.0008  0.0022 -0.0007
                                           -0.0033  0.0001 -0.0000  0.0004
    48. (0.99984) CR ( 1) O  14           s(100.00%)p 0.00(  0.00%)
                                            1.0000 -0.0002 -0.0000  0.0002  0.0000
                                            0.0000 -0.0000 -0.0001 -0.0000 -0.0000
                                           -0.0000 -0.0000 -0.0000  0.0000
    49. (0.99985) CR ( 1) O  15           s(100.00%)p 0.00(  0.00%)
                                            1.0000 -0.0004 -0.0000 -0.0004  0.0000
                                            0.0001  0.0000  0.0003  0.0000 -0.0000
                                           -0.0000  0.0000  0.0000 -0.0000
    50. (0.99944) CR ( 1) C  16           s(100.00%)p 0.00(  0.00%)
                                            1.0000  0.0001 -0.0000  0.0000 -0.0000
                                            0.0004 -0.0000  0.0000  0.0000  0.0000
                                            0.0000 -0.0000 -0.0000 -0.0000
    51. (0.98819) LP ( 1) O   1           s( 56.60%)p 0.77( 43.38%)d 0.00(  0.02%)
                                            0.0005  0.7522  0.0121 -0.6399 -0.0002
                                           -0.1504  0.0003  0.0414  0.0001 -0.0047
                                            0.0015  0.0002 -0.0097  0.0076
    52. (0.91966) LP ( 2) O   1           s(  0.07%)p99.99( 99.84%)d 1.43(  0.09%)
                                           -0.0001  0.0256  0.0005 -0.1961  0.0038
                                            0.9781 -0.0121  0.0559 -0.0006  0.0283
                                            0.0020 -0.0018 -0.0115  0.0001
    53. (0.98088) LP ( 1) O   3           s( 35.35%)p 1.83( 64.62%)d 0.00(  0.03%)
                                            0.0002  0.5945 -0.0009  0.7860 -0.0082
                                            0.1620  0.0038 -0.0460  0.0017 -0.0088
                                            0.0011  0.0006 -0.0146  0.0071
    54. (0.88893) LP ( 2) O   3           s(  0.00%)p 1.00( 99.94%)d 0.00(  0.06%)
                                           -0.0000  0.0039  0.0004  0.0625  0.0011
                                           -0.0344  0.0001  0.9972 -0.0006 -0.0001
                                           -0.0203 -0.0120 -0.0019  0.0013
    55. (0.98120) LP ( 1) O   7           s( 33.20%)p 2.01( 66.76%)d 0.00(  0.05%)
                                            0.0002  0.5762 -0.0016 -0.6061  0.0021
                                            0.5381 -0.0064  0.1028 -0.0003  0.0193
                                            0.0025 -0.0035 -0.0040  0.0078
    56. (0.34311) LP*( 1) C  11           s(  0.15%)p99.99( 99.84%)d 0.10(  0.01%)
                                            0.0000  0.0264  0.0279 -0.2201  0.0011
                                           -0.0635  0.0052 -0.9725 -0.0036  0.0015
                                            0.0092  0.0005  0.0020 -0.0076
    57. (0.98508) LP ( 1) O  14           s( 42.68%)p 1.34( 57.27%)d 0.00(  0.05%)
                                            0.0001  0.6533 -0.0045  0.2852 -0.0024
                                            0.1728 -0.0018  0.6793 -0.0076 -0.0033
                                           -0.0141 -0.0071  0.0015 -0.0153
    58. (0.89977) LP ( 2) O  14           s(  0.00%)p 1.00( 99.91%)d 0.00(  0.09%)
                                           -0.0000  0.0051  0.0002 -0.0601 -0.0001
                                            0.9715 -0.0141 -0.2268  0.0036 -0.0072
                                            0.0032 -0.0252  0.0077  0.0110
    59. (0.98823) LP ( 1) O  15           s( 56.32%)p 0.78( 43.67%)d 0.00(  0.02%)
                                            0.0006  0.7503  0.0166  0.6566  0.0011
                                           -0.0213 -0.0009 -0.0714 -0.0032  0.0006
                                            0.0019 -0.0009 -0.0120  0.0048
    60. (0.00092) RY*( 1) O   1           s(  4.55%)p20.79( 94.68%)d 0.17(  0.76%)
                                            0.0000  0.0012  0.2134  0.0066  0.1655
                                           -0.0086 -0.9565 -0.0009 -0.0668 -0.0735
                                           -0.0106  0.0052  0.0451 -0.0075
    61. (0.00037) RY*( 2) O   1           s(  0.06%)p99.99( 98.11%)d32.03(  1.83%)
                                           -0.0000  0.0003  0.0239  0.0015 -0.0818
                                            0.0002  0.0605  0.0111 -0.9852 -0.0029
                                           -0.1183 -0.0635 -0.0126  0.0109
    62. (0.00008) RY*( 3) O   1           s( 72.55%)p 0.28( 20.66%)d 0.09(  6.79%)
    63. (0.00005) RY*( 4) O   1           s( 10.84%)p 7.01( 75.99%)d 1.22( 13.17%)
    64. (0.00000) RY*( 5) O   1           s(  0.03%)p99.99(  5.01%)d99.99( 94.96%)
    65. (0.00000) RY*( 6) O   1           s(  0.03%)p50.38(  1.56%)d99.99( 98.41%)
    66. (0.00000) RY*( 7) O   1           s(  0.01%)p 1.00(  0.52%)d99.99( 99.48%)
    67. (0.00001) RY*( 8) O   1           s( 11.83%)p 0.31(  3.67%)d 7.14( 84.49%)
    68. (0.00000) RY*( 9) O   1           s(  0.07%)p 2.48(  0.18%)d99.99( 99.75%)
    69. (0.01191) RY*( 1) C   2           s(  3.64%)p26.18( 95.40%)d 0.26(  0.95%)
                                            0.0000  0.0249  0.1893 -0.0568  0.8509
                                           -0.0433  0.4683 -0.0001 -0.0743  0.0602
                                            0.0053  0.0014 -0.0763 -0.0057
    70. (0.00412) RY*( 2) C   2           s(  0.22%)p99.99( 43.94%)d99.99( 55.84%)
                                            0.0000  0.0383  0.0267  0.0007  0.3715
                                            0.0302 -0.5465  0.0028 -0.0416 -0.6386
                                           -0.0356  0.0293  0.3804  0.0615
    71. (0.00263) RY*( 3) C   2           s( 30.86%)p 1.10( 34.08%)d 1.14( 35.06%)
                                            0.0000  0.0136  0.5554  0.0066  0.1475
                                           -0.0221 -0.5629 -0.0048  0.0406  0.5793
                                           -0.0478 -0.1071 -0.0049 -0.0353
    72. (0.00238) RY*( 4) C   2           s(  0.03%)p54.46(  1.81%)d99.99( 98.16%)
                                            0.0000  0.0014  0.0182  0.0054  0.0305
                                           -0.0058 -0.0553  0.0562  0.1042  0.0857
                                            0.7769  0.6000  0.0814 -0.0640
    73. (0.00085) RY*( 5) C   2           s(  9.27%)p 6.77( 62.79%)d 3.01( 27.94%)
                                           -0.0000 -0.0105  0.3043  0.0069 -0.1974
                                            0.0209  0.1738 -0.0179 -0.7469  0.0365
                                           -0.1864  0.3457  0.3443  0.0730
    74. (0.00065) RY*( 6) C   2           s( 25.47%)p 1.37( 34.98%)d 1.55( 39.54%)
                                           -0.0000 -0.0210  0.5043  0.0058 -0.2134
                                            0.0301  0.3585  0.0129  0.4179 -0.1442
                                            0.1396 -0.2776  0.5273 -0.0089
    75. (0.00044) RY*( 7) C   2           s( 30.54%)p 0.09(  2.65%)d 2.19( 66.81%)
                                           -0.0000  0.0059  0.5526 -0.0390 -0.1557
                                            0.0005  0.0104  0.0019  0.0253 -0.4535
                                           -0.0052  0.1571 -0.6567  0.0806
    76. (0.00014) RY*( 8) C   2           s(  0.02%)p99.99( 24.94%)d99.99( 75.05%)
                                            0.0000  0.0034  0.0126 -0.0022 -0.0310
                                           -0.0032 -0.0410  0.0125 -0.4965 -0.0876
                                            0.5636 -0.6321 -0.1109 -0.1155
    77. (0.00001) RY*( 9) C   2           s(  0.28%)p 0.10(  0.03%)d99.99( 99.69%)
    78. (0.00117) RY*( 1) O   3           s( 55.19%)p 0.74( 40.72%)d 0.07(  4.08%)
                                            0.0000 -0.0055  0.7429  0.0091  0.6231
                                           -0.0033 -0.1298 -0.0017 -0.0452 -0.0901
                                            0.0006  0.0150 -0.1721 -0.0535
    79. (0.00074) RY*( 2) O   3           s(  0.00%)p 1.00( 92.52%)d 0.08(  7.48%)
                                           -0.0000  0.0004  0.0035  0.0014 -0.0647
                                           -0.0001  0.0273  0.0026 -0.9593 -0.0123
                                            0.2339 -0.1358  0.0184 -0.0339
    80. (0.00037) RY*( 3) O   3           s( 19.14%)p 3.36( 64.26%)d 0.87( 16.60%)
                                           -0.0000  0.0068  0.4374 -0.0027 -0.5222
                                            0.0116 -0.6077  0.0012  0.0230  0.0470
                                           -0.0104 -0.0212  0.3888  0.1099
    81. (0.00014) RY*( 4) O   3           s( 16.65%)p 2.44( 40.56%)d 2.57( 42.78%)
                                            0.0000 -0.0057  0.4081 -0.0100 -0.4880
                                            0.0148  0.4053  0.0017  0.0538  0.3923
                                            0.0672 -0.0298 -0.5145 -0.0612
    82. (0.00008) RY*( 5) O   3           s(  0.00%)p 1.00(  3.80%)d25.35( 96.20%)
    83. (0.00005) RY*( 6) O   3           s(  8.74%)p 4.74( 41.45%)d 5.70( 49.80%)
    84. (0.00002) RY*( 7) O   3           s(  0.27%)p42.92( 11.44%)d99.99( 88.30%)
    85. (0.00000) RY*( 8) O   3           s(  0.01%)p 1.00(  4.41%)d21.70( 95.59%)
    86. (0.00001) RY*( 9) O   3           s(  0.01%)p73.08(  1.03%)d99.99( 98.96%)
    87. (0.00200) RY*( 1) C   4           s( 19.58%)p 3.54( 69.40%)d 0.56( 11.02%)
                                           -0.0000  0.0063  0.4424 -0.0371 -0.1345
                                           -0.0056 -0.8211  0.0021 -0.0174  0.0090
                                            0.0209  0.0108 -0.3300 -0.0253
    88. (0.00082) RY*( 2) C   4           s(  3.55%)p26.44( 93.95%)d 0.70(  2.50%)
                                            0.0000 -0.0182  0.1876 -0.0428  0.9664
                                            0.0422  0.0012  0.0047 -0.0443 -0.0557
                                            0.0247 -0.0118 -0.1355 -0.0523
    89. (0.00064) RY*( 3) C   4           s(  0.00%)p 1.00( 26.85%)d 2.72( 73.15%)
                                           -0.0000 -0.0005  0.0030 -0.0023  0.0024
                                            0.0016  0.0173 -0.0138 -0.5177  0.0663
                                           -0.5942  0.6014 -0.0368  0.1049
    90. (0.00020) RY*( 4) C   4           s(  1.40%)p12.60( 17.67%)d57.72( 80.93%)
                                           -0.0000  0.0010  0.1184  0.0136 -0.1108
                                           -0.0226  0.4046 -0.0014  0.0022  0.4294
                                            0.0855 -0.0166 -0.7853 -0.0241
    91. (0.00008) RY*( 5) C   4           s( 58.62%)p 0.12(  6.89%)d 0.59( 34.49%)
    92. (0.00005) RY*( 6) C   4           s(  0.01%)p 1.00( 68.43%)d 0.46( 31.56%)
    93. (0.00000) RY*( 7) C   4           s(  0.04%)p99.99(  4.85%)d99.99( 95.10%)
    94. (0.00000) RY*( 8) C   4           s( 14.91%)p 0.82( 12.21%)d 4.89( 72.89%)
    95. (0.00000) RY*( 9) C   4           s(  1.83%)p 0.15(  0.27%)d53.38( 97.90%)
    96. (0.00350) RY*( 1) C   5           s(  0.59%)p99.99( 97.67%)d 2.94(  1.74%)
                                            0.0000  0.0093  0.0763  0.0081  0.9689
                                           -0.0138  0.1335  0.0018 -0.1412 -0.1264
                                            0.0021  0.0276 -0.0248 -0.0055
    97. (0.00285) RY*( 2) C   5           s(  0.78%)p99.99( 96.65%)d 3.30(  2.57%)
                                            0.0000  0.0095  0.0878  0.0190  0.1082
                                           -0.0025 -0.9767 -0.0032 -0.0218 -0.1311
                                           -0.0049  0.0350  0.0847 -0.0108
    98. (0.00101) RY*( 3) C   5           s( 96.17%)p 0.02(  2.34%)d 0.02(  1.50%)
                                           -0.0000 -0.0086  0.9806 -0.0055 -0.0596
                                            0.0081  0.0776  0.0045  0.1169  0.0595
                                           -0.0489 -0.0327  0.0886 -0.0115
    99. (0.00063) RY*( 4) C   5           s(  1.25%)p63.88( 79.91%)d15.06( 18.84%)
                                           -0.0000 -0.0014  0.1118 -0.0026 -0.1376
                                           -0.0006  0.0146 -0.0027 -0.8831  0.0586
                                            0.3640  0.1660  0.0243 -0.1559
   100. (0.00016) RY*( 5) C   5           s(  0.00%)p 1.00(  3.32%)d29.11( 96.68%)
                                            0.0000 -0.0000  0.0001  0.0001 -0.0379
                                           -0.0035  0.0221  0.0153 -0.1762  0.0520
                                           -0.6916  0.6761  0.0400  0.1644
   101. (0.00016) RY*( 6) C   5           s(  0.28%)p 8.53(  2.41%)d99.99( 97.30%)
                                           -0.0000  0.0010  0.0532  0.0047  0.0609
                                            0.0211 -0.1340  0.0019 -0.0447  0.5445
                                           -0.0823 -0.0863 -0.8136  0.0190
   102. (0.00012) RY*( 7) C   5           s(  0.08%)p99.99( 14.89%)d99.99( 85.03%)
                                            0.0000 -0.0018  0.0287  0.0048 -0.0902
                                           -0.0005  0.0179  0.0142 -0.3744 -0.3713
                                           -0.4825 -0.6274 -0.1140  0.2701
   103. (0.00007) RY*( 8) C   5           s(  0.70%)p 4.15(  2.89%)d99.99( 96.41%)
   104. (0.00001) RY*( 9) C   5           s(  0.22%)p 0.17(  0.04%)d99.99( 99.75%)
   105. (0.00373) RY*( 1) C   6           s(  3.00%)p31.12( 93.52%)d 1.16(  3.48%)
                                            0.0000  0.0407  0.1685 -0.0202  0.9141
                                            0.0060 -0.2625  0.0041 -0.1739 -0.0013
                                           -0.0380  0.0141  0.1820 -0.0052
   106. (0.00173) RY*( 2) C   6           s(  1.62%)p44.68( 72.33%)d16.09( 26.05%)
                                            0.0000  0.0166  0.1262  0.0081  0.1085
                                            0.0255  0.8376 -0.0043 -0.0960 -0.2561
                                           -0.0946  0.0824  0.4222 -0.0305
   107. (0.00129) RY*( 3) C   6           s( 57.16%)p 0.20( 11.49%)d 0.55( 31.35%)
                                            0.0000 -0.0041  0.7560 -0.0187 -0.1534
                                           -0.0015 -0.1867  0.0246  0.2357 -0.3206
                                            0.3944  0.1975  0.0869 -0.0924
   108. (0.00124) RY*( 4) C   6           s( 12.54%)p 1.52( 19.12%)d 5.45( 68.34%)
                                           -0.0000 -0.0016  0.3542 -0.0215 -0.1728
                                           -0.0047 -0.1430 -0.0383 -0.3727 -0.3045
                                           -0.6560 -0.1359 -0.1422  0.3488
   109. (0.00039) RY*( 5) C   6           s(  0.02%)p99.99( 44.52%)d99.99( 55.46%)
                                           -0.0000 -0.0001  0.0156 -0.0008  0.1387
                                           -0.0009  0.0551 -0.0085  0.6502  0.0955
                                           -0.4697  0.5379 -0.1455  0.1195
   110. (0.00030) RY*( 6) C   6           s( 21.38%)p 0.32(  6.92%)d 3.35( 71.70%)
                                           -0.0000 -0.0022  0.4624  0.0233 -0.0813
                                           -0.0006  0.1577 -0.0034 -0.1926  0.8438
                                           -0.0615  0.0280  0.0176 -0.0109
   111. (0.00029) RY*( 7) C   6           s(  2.39%)p13.33( 31.89%)d27.48( 65.72%)
                                           -0.0000  0.0001  0.1547  0.0035  0.1077
                                           -0.0016  0.1002 -0.0127  0.5451  0.0540
                                           -0.0641 -0.7913  0.0348  0.1509
   112. (0.00015) RY*( 8) C   6           s(  1.45%)p14.12( 20.43%)d53.97( 78.12%)
                                            0.0000  0.0296  0.1166 -0.0330  0.2429
                                           -0.0146  0.3678  0.0084 -0.0931 -0.0941
                                            0.2275 -0.0153 -0.8475  0.0461
   113. (0.00001) RY*( 9) C   6           s(  0.76%)p 0.09(  0.07%)d99.99( 99.17%)
   114. (0.00141) RY*( 1) O   7           s( 15.36%)p 4.96( 76.16%)d 0.55(  8.48%)
                                            0.0000 -0.0101  0.3918 -0.0009 -0.5315
                                            0.0115  0.6896 -0.0005  0.0575  0.2751
                                           -0.0335 -0.0693 -0.0393 -0.0399
   115. (0.00058) RY*( 2) O   7           s(  0.01%)p99.99( 89.19%)d99.99( 10.79%)
                                           -0.0000  0.0002  0.0114 -0.0011  0.2031
                                            0.0000  0.0721 -0.0044  0.9195 -0.0694
                                           -0.0268 -0.3150  0.0159  0.0541
   116. (0.00018) RY*( 3) O   7           s(  1.17%)p44.91( 52.49%)d39.66( 46.34%)
                                           -0.0000 -0.0072  0.1079 -0.0064 -0.4500
                                           -0.0109 -0.5495  0.0025  0.1423  0.3521
                                           -0.1982 -0.0465  0.5377 -0.0947
   117. (0.00009) RY*( 4) O   7           s( 69.11%)p 0.38( 26.42%)d 0.06(  4.47%)
   118. (0.00010) RY*( 5) O   7           s(  0.14%)p57.95(  7.93%)d99.99( 91.93%)
   119. (0.00005) RY*( 6) O   7           s( 12.97%)p 2.50( 32.37%)d 4.21( 54.66%)
   120. (0.00001) RY*( 7) O   7           s(  0.68%)p13.31(  9.10%)d99.99( 90.21%)
   121. (0.00000) RY*( 8) O   7           s(  0.01%)p99.99(  2.94%)d99.99( 97.05%)
   122. (0.00001) RY*( 9) O   7           s(  0.57%)p 6.40(  3.64%)d99.99( 95.79%)
   123. (0.00145) RY*( 1) C   8           s( 22.90%)p 2.49( 56.99%)d 0.88( 20.11%)
                                            0.0000  0.0075  0.4785  0.0346  0.6178
                                           -0.0408  0.3923 -0.0045 -0.1773  0.3771
                                           -0.0924 -0.0762  0.2102 -0.0183
   124. (0.00080) RY*( 2) C   8           s(  0.89%)p99.99( 96.57%)d 2.86(  2.54%)
                                            0.0000 -0.0248  0.0910 -0.0192 -0.5984
                                           -0.0580  0.7748  0.0092  0.0595  0.1143
                                           -0.0112 -0.0569 -0.0855 -0.0403
   125. (0.00057) RY*( 3) C   8           s(  0.00%)p 1.00( 28.13%)d 2.55( 71.87%)
                                            0.0000 -0.0005  0.0011  0.0010  0.1046
                                           -0.0007  0.0583  0.0063  0.5167  0.2079
                                            0.1446  0.7884 -0.0221 -0.1804
   126. (0.00023) RY*( 4) C   8           s(  7.44%)p 1.71( 12.71%)d10.73( 79.85%)
                                            0.0000  0.0012  0.2728  0.0052  0.2588
                                           -0.0230  0.2324  0.0009 -0.0740 -0.7203
                                            0.1500  0.1284 -0.4850 -0.0740
   127. (0.00005) RY*( 5) C   8           s(  0.00%)p 1.00( 69.77%)d 0.43( 30.23%)
   128. (0.00000) RY*( 6) C   8           s(  0.00%)p 1.00(  1.95%)d50.31( 98.05%)
   129. (0.00001) RY*( 7) C   8           s( 68.40%)p 0.46( 31.48%)d 0.00(  0.12%)
   130. (0.00001) RY*( 8) C   8           s(  0.13%)p17.10(  2.27%)d99.99( 97.60%)
   131. (0.00000) RY*( 9) C   8           s(  0.19%)p 3.46(  0.66%)d99.99( 99.15%)
   132. (0.00232) RY*( 1) C   9           s(  0.37%)p99.99( 94.43%)d14.12(  5.20%)
                                            0.0000  0.0246  0.0555  0.0082  0.1534
                                            0.0257  0.9536 -0.0034 -0.1035  0.1106
                                            0.0206 -0.0440 -0.1892 -0.0406
   133. (0.00118) RY*( 2) C   9           s(  1.89%)p51.09( 96.35%)d 0.94(  1.77%)
                                           -0.0000  0.0103  0.1369  0.0229 -0.9452
                                           -0.0189  0.1649 -0.0034  0.2048  0.1117
                                           -0.0344 -0.0195  0.0602 -0.0051
   134. (0.00057) RY*( 3) C   9           s( 94.88%)p 0.02(  1.91%)d 0.03(  3.21%)
                                           -0.0000 -0.0080  0.9740 -0.0076  0.1269
                                           -0.0186 -0.0411  0.0047 -0.0301 -0.0903
                                           -0.0285  0.0182  0.1439 -0.0461
   135. (0.00044) RY*( 4) C   9           s(  0.01%)p 1.00( 86.97%)d 0.15( 13.03%)
                                           -0.0000  0.0001  0.0082  0.0009  0.2126
                                            0.0004  0.0650  0.0059  0.9056  0.0189
                                           -0.2895  0.1807 -0.0746  0.0888
   136. (0.00010) RY*( 5) C   9           s(  0.00%)p 1.00(  8.83%)d10.32( 91.17%)
   137. (0.00007) RY*( 6) C   9           s(  1.44%)p 2.77(  3.98%)d65.74( 94.58%)
   138. (0.00003) RY*( 7) C   9           s(  1.40%)p 2.04(  2.86%)d68.48( 95.74%)
   139. (0.00001) RY*( 8) C   9           s(  0.00%)p 1.00(  4.14%)d23.18( 95.86%)
   140. (0.00000) RY*( 9) C   9           s(  0.12%)p 5.51(  0.64%)d99.99( 99.25%)
   141. (0.00308) RY*( 1) C  10           s(  0.58%)p99.99( 93.35%)d10.46(  6.07%)
                                            0.0000 -0.0248  0.0720  0.0268  0.8203
                                           -0.0208 -0.4995 -0.0045 -0.0999  0.2376
                                           -0.0062 -0.0551 -0.0213  0.0257
   142. (0.00148) RY*( 2) C  10           s(  5.88%)p15.63( 91.91%)d 0.38(  2.21%)
                                            0.0000  0.0168  0.2419 -0.0119  0.4764
                                           -0.0182  0.8280  0.0083 -0.0777  0.0124
                                           -0.0202  0.0234  0.1420 -0.0280
   143. (0.00060) RY*( 3) C  10           s( 62.24%)p 0.55( 33.98%)d 0.06(  3.78%)
                                            0.0000 -0.0051  0.7889  0.0189 -0.0802
                                            0.0002 -0.1250  0.0032  0.5634  0.0461
                                            0.0448  0.1415 -0.0745 -0.0898
   144. (0.00041) RY*( 4) C  10           s( 29.54%)p 1.89( 55.90%)d 0.49( 14.56%)
                                            0.0000 -0.0048  0.5435  0.0087 -0.2054
                                           -0.0061 -0.0871 -0.0046 -0.7135 -0.0352
                                           -0.1054 -0.3581 -0.0661  0.0258
   145. (0.00011) RY*( 5) C  10           s(  0.37%)p33.86( 12.67%)d99.99( 86.96%)
                                            0.0000 -0.0005  0.0612  0.0026 -0.0612
                                           -0.0008 -0.0415  0.0121 -0.3479  0.1495
                                            0.6474  0.5916  0.0815 -0.2674
   146. (0.00006) RY*( 6) C  10           s(  0.76%)p 4.20(  3.18%)d99.99( 96.06%)
   147. (0.00003) RY*( 7) C  10           s(  0.22%)p19.41(  4.31%)d99.99( 95.46%)
   148. (0.00001) RY*( 8) C  10           s(  0.11%)p34.65(  3.67%)d99.99( 96.23%)
   149. (0.00000) RY*( 9) C  10           s(  0.39%)p 2.88(  1.12%)d99.99( 98.50%)
   150. (0.00264) RY*( 1) C  11           s( 10.56%)p 7.77( 82.01%)d 0.70(  7.44%)
                                            0.0000  0.0016  0.3249 -0.0196 -0.8176
                                           -0.0055 -0.3033  0.0108  0.2428  0.1678
                                           -0.0767 -0.0390  0.1957 -0.0228
   151. (0.00182) RY*( 2) C  11           s(  5.59%)p16.49( 92.20%)d 0.40(  2.21%)
                                           -0.0000  0.0022  0.2364  0.0005  0.4645
                                            0.0281 -0.7733  0.0004  0.3278 -0.1158
                                            0.0316  0.0575  0.0661 -0.0055
   152. (0.00137) RY*( 3) C  11           s( 20.98%)p 3.57( 74.95%)d 0.19(  4.06%)
                                           -0.0000  0.0137  0.4579  0.0223  0.1676
                                            0.0029  0.5183  0.0107  0.6725  0.0203
                                            0.1543 -0.0731 -0.0701 -0.0786
   153. (0.00061) RY*( 4) C  11           s( 58.76%)p 0.51( 29.93%)d 0.19( 11.31%)
                                            0.0000 -0.0149  0.7664  0.0182  0.0682
                                            0.0079  0.0331  0.0163 -0.5412 -0.1268
                                           -0.1923 -0.0514 -0.2344  0.0496
   154. (0.00031) RY*( 5) C  11           s(  0.09%)p 9.14(  0.87%)d99.99( 99.04%)
                                           -0.0000  0.0014  0.0308  0.0018  0.0011
                                           -0.0024  0.0538 -0.0014  0.0760  0.2130
                                           -0.2696  0.9198 -0.1621  0.0025
   155. (0.00023) RY*( 6) C  11           s(  0.45%)p 6.24(  2.82%)d99.99( 96.73%)
                                            0.0000 -0.0009  0.0672  0.0105 -0.0471
                                           -0.0256  0.1527  0.0030 -0.0430 -0.7017
                                            0.0049  0.2679  0.6328 -0.0526
   156. (0.00019) RY*( 7) C  11           s(  1.42%)p 4.20(  5.97%)d65.24( 92.62%)
                                            0.0000 -0.0038  0.1191 -0.0013 -0.0652
                                            0.0029 -0.0614  0.0143 -0.2268  0.1216
                                            0.8936  0.2502 -0.0146 -0.2235
   157. (0.00008) RY*( 8) C  11           s(  2.01%)p 5.47( 10.98%)d43.31( 87.01%)
   158. (0.00002) RY*( 9) C  11           s(  0.14%)p 3.23(  0.44%)d99.99( 99.43%)
   159. (0.00334) RY*( 1) C  12           s(  0.07%)p99.99( 98.24%)d25.58(  1.69%)
                                           -0.0000  0.0084  0.0243 -0.0063 -0.6424
                                            0.0267  0.7442  0.0013  0.1230 -0.0884
                                           -0.0209  0.0467  0.0804  0.0059
   160. (0.00154) RY*( 2) C  12           s( 30.56%)p 2.22( 67.91%)d 0.05(  1.53%)
                                           -0.0000  0.0172  0.5525  0.0150 -0.4769
                                           -0.0009 -0.4894 -0.0049  0.4604  0.0853
                                            0.0507 -0.0237 -0.0260 -0.0649
   161. (0.00121) RY*( 3) C  12           s( 39.95%)p 1.45( 57.76%)d 0.06(  2.29%)
                                            0.0000 -0.0069  0.6320 -0.0116  0.5746
                                            0.0032  0.4148 -0.0060  0.2743 -0.0152
                                            0.0521  0.0447  0.1149 -0.0689
   162. (0.00036) RY*( 4) C  12           s( 15.90%)p 3.76( 59.82%)d 1.53( 24.28%)
                                            0.0000 -0.0154  0.3985  0.0152 -0.1620
                                            0.0033 -0.0379  0.0007 -0.7552  0.0932
                                            0.3281  0.1153  0.2311 -0.2444
   163. (0.00008) RY*( 5) C  12           s( 11.42%)p 0.88( 10.04%)d 6.87( 78.53%)
   164. (0.00009) RY*( 6) C  12           s(  0.90%)p 0.89(  0.80%)d99.99( 98.30%)
   165. (0.00004) RY*( 7) C  12           s(  0.22%)p 4.69(  1.05%)d99.99( 98.73%)
   166. (0.00001) RY*( 8) C  12           s(  0.74%)p 5.41(  4.02%)d99.99( 95.24%)
   167. (0.00001) RY*( 9) C  12           s(  0.30%)p 1.47(  0.44%)d99.99( 99.26%)
   168. (0.00841) RY*( 1) C  13           s( 11.54%)p 7.56( 87.22%)d 0.11(  1.25%)
                                           -0.0000  0.0658  0.3332  0.0404 -0.9148
                                            0.0001 -0.0290  0.0016 -0.1812  0.0326
                                            0.0992  0.0094 -0.0260  0.0287
   169. (0.00256) RY*( 2) C  13           s(  0.32%)p 3.37(  1.07%)d99.99( 98.61%)
                                            0.0000  0.0012  0.0564  0.0016  0.0404
                                           -0.0567  0.0066  0.0155 -0.0748  0.8451
                                           -0.2250 -0.4103  0.1027  0.2059
   170. (0.00218) RY*( 3) C  13           s(  3.30%)p20.19( 66.67%)d 9.09( 30.03%)
                                            0.0000  0.0202  0.1806  0.0083  0.1744
                                            0.0108 -0.1164  0.0104 -0.7890 -0.1934
                                           -0.4872  0.0823 -0.0876  0.1049
   171. (0.00122) RY*( 4) C  13           s( 15.79%)p 2.14( 33.82%)d 3.19( 50.39%)
                                           -0.0000 -0.0026  0.3974  0.0406  0.1648
                                            0.0316  0.5540  0.0048  0.0379 -0.1490
                                            0.2227 -0.1536 -0.3029  0.5628
   172. (0.00099) RY*( 5) C  13           s(  0.11%)p99.99( 31.59%)d99.99( 68.30%)
                                           -0.0000  0.0056  0.0327  0.0278  0.0428
                                           -0.0306 -0.5343  0.0003  0.1639  0.2241
                                            0.0564  0.5179 -0.4173  0.4327
   173. (0.00024) RY*( 6) C  13           s( 61.17%)p 0.14(  8.62%)d 0.49( 30.21%)
                                           -0.0000 -0.0130  0.7820  0.0079  0.2584
                                           -0.0015 -0.0541  0.0328  0.1240  0.1662
                                            0.0499  0.1957  0.0461 -0.4812
   174. (0.00003) RY*( 7) C  13           s(  2.83%)p11.82( 33.43%)d22.53( 63.74%)
   175. (0.00001) RY*( 8) C  13           s(  3.97%)p 1.69(  6.73%)d22.49( 89.30%)
   176. (0.00089) RY*( 1) O  14           s( 89.43%)p 0.09(  7.64%)d 0.03(  2.93%)
                                            0.0000 -0.0030  0.9457  0.0121 -0.0903
                                            0.0003 -0.0478 -0.0017 -0.2566  0.0181
                                            0.0548 -0.0417  0.0759 -0.1357
   177. (0.00047) RY*( 2) O  14           s(  2.70%)p33.38( 89.99%)d 2.71(  7.31%)
                                           -0.0000  0.0011  0.1642 -0.0018  0.6329
                                           -0.0058 -0.3936  0.0039  0.5869 -0.1066
                                           -0.0348  0.0162  0.1142 -0.2174
   178. (0.00040) RY*( 3) O  14           s(  0.86%)p99.99( 91.50%)d 8.86(  7.64%)
                                           -0.0000  0.0004  0.0929 -0.0015  0.3688
                                            0.0098  0.8710 -0.0005  0.1425  0.1791
                                           -0.0773 -0.1411  0.1131 -0.0752
   179. (0.00003) RY*( 4) O  14           s(  0.51%)p99.99( 83.47%)d31.68( 16.02%)
   180. (0.00000) RY*( 5) O  14           s(  0.07%)p73.49(  5.47%)d99.99( 94.45%)
   181. (0.00001) RY*( 6) O  14           s(  0.44%)p19.58(  8.59%)d99.99( 90.97%)
   182. (0.00000) RY*( 7) O  14           s(  0.33%)p 7.14(  2.37%)d99.99( 97.30%)
   183. (0.00000) RY*( 8) O  14           s(  1.23%)p 1.72(  2.12%)d78.34( 96.64%)
   184. (0.00001) RY*( 9) O  14           s(  4.44%)p 2.06(  9.13%)d19.48( 86.43%)
   185. (0.00112) RY*( 1) O  15           s(  0.08%)p99.99( 98.70%)d15.77(  1.23%)
                                           -0.0000  0.0031  0.0277  0.0004  0.0110
                                            0.0002  0.2231 -0.0002  0.9680  0.0230
                                            0.1078  0.0026  0.0069  0.0065
   186. (0.00034) RY*( 2) O  15           s(  0.12%)p99.99( 98.12%)d15.03(  1.76%)
                                            0.0000  0.0001  0.0342 -0.0007  0.0306
                                            0.0076  0.9646 -0.0015 -0.2229  0.0949
                                           -0.0286 -0.0783  0.0182  0.0366
   187. (0.00028) RY*( 3) O  15           s( 96.11%)p 0.01(  0.86%)d 0.03(  3.03%)
                                           -0.0000  0.0052  0.9803 -0.0276 -0.0797
                                            0.0001 -0.0343  0.0025 -0.0179 -0.0088
                                           -0.0083 -0.0202  0.1072 -0.1351
   188. (0.00004) RY*( 4) O  15           s(  0.53%)p99.99( 98.59%)d 1.68(  0.88%)
   189. (0.00000) RY*( 5) O  15           s(  0.00%)p 1.00(  1.17%)d84.72( 98.83%)
   190. (0.00000) RY*( 6) O  15           s(  0.01%)p99.99(  1.71%)d99.99( 98.28%)
   191. (0.00000) RY*( 7) O  15           s(  0.05%)p11.38(  0.63%)d99.99( 99.32%)
   192. (0.00001) RY*( 8) O  15           s(  1.28%)p 0.36(  0.46%)d76.98( 98.26%)
   193. (0.00001) RY*( 9) O  15           s(  1.76%)p 0.12(  0.22%)d55.79( 98.03%)
   194. (0.00309) RY*( 1) C  16           s(  2.08%)p44.80( 93.28%)d 2.23(  4.63%)
                                            0.0000 -0.0239  0.1423  0.0033  0.1877
                                            0.0258  0.9455 -0.0018 -0.0545 -0.0615
                                           -0.0355  0.0326  0.1993  0.0232
   195. (0.00176) RY*( 2) C  16           s(  0.44%)p99.99( 98.00%)d 3.56(  1.56%)
                                            0.0000  0.0062  0.0660 -0.0091  0.9666
                                            0.0092 -0.2095  0.0079 -0.0399  0.1063
                                           -0.0335 -0.0165  0.0539  0.0047
   196. (0.00079) RY*( 3) C  16           s( 71.24%)p 0.38( 26.80%)d 0.03(  1.96%)
                                            0.0000  0.0025  0.8440  0.0089 -0.0475
                                            0.0111 -0.0780  0.0086  0.5093 -0.0532
                                           -0.0898 -0.0449 -0.0702 -0.0418
   197. (0.00049) RY*( 4) C  16           s( 23.68%)p 3.07( 72.67%)d 0.15(  3.65%)
                                            0.0000 -0.0071  0.4865 -0.0018 -0.0992
                                            0.0110 -0.1183  0.0081 -0.8383  0.0154
                                           -0.1225  0.1391  0.0385 -0.0222
   198. (0.00016) RY*( 5) C  16           s(  1.73%)p 0.32(  0.56%)d56.58( 97.71%)
                                            0.0000 -0.0013  0.1314  0.0013 -0.0065
                                            0.0029 -0.0120  0.0095 -0.0727  0.0764
                                            0.8878 -0.2429  0.2037 -0.2873
   199. (0.00007) RY*( 6) C  16           s(  0.07%)p22.87(  1.63%)d99.99( 98.30%)
   200. (0.00003) RY*( 7) C  16           s(  0.24%)p14.07(  3.44%)d99.99( 96.32%)
   201. (0.00001) RY*( 8) C  16           s(  0.01%)p 1.00(  2.94%)d33.01( 97.05%)
   202. (0.00001) RY*( 9) C  16           s(  0.56%)p 1.44(  0.81%)d99.99( 98.62%)
   203. (0.00090) RY*( 1) H  17           s( 98.68%)p 0.01(  1.32%)
                                            0.0055  0.9933 -0.1133 -0.0192 -0.0052
   204. (0.00010) RY*( 2) H  17           s(  0.57%)p99.99( 99.43%)
                                            0.0015  0.0755  0.5933  0.5605 -0.5728
   205. (0.00007) RY*( 3) H  17           s(  0.05%)p99.99( 99.95%)
   206. (0.00001) RY*( 4) H  17           s(  0.79%)p99.99( 99.21%)
   207. (0.00091) RY*( 1) H  18           s( 98.75%)p 0.01(  1.25%)
                                            0.0054  0.9937 -0.1075 -0.0248  0.0180
   208. (0.00010) RY*( 2) H  18           s(  0.58%)p99.99( 99.42%)
                                            0.0011  0.0759  0.6637  0.5375  0.5147
   209. (0.00007) RY*( 3) H  18           s(  0.06%)p99.99( 99.94%)
   210. (0.00001) RY*( 4) H  18           s(  0.70%)p99.99( 99.30%)
   211. (0.00032) RY*( 1) H  19           s( 93.38%)p 0.07(  6.62%)
                                            0.0069  0.9663  0.2280  0.1187 -0.0103
   212. (0.00009) RY*( 2) H  19           s(  0.00%)p 1.00(100.00%)
   213. (0.00004) RY*( 3) H  19           s(  5.88%)p16.00( 94.12%)
   214. (0.00001) RY*( 4) H  19           s(  0.83%)p99.99( 99.17%)
   215. (0.00071) RY*( 1) H  20           s( 97.37%)p 0.03(  2.63%)
                                            0.0055  0.9867  0.1263 -0.1014 -0.0090
   216. (0.00008) RY*( 2) H  20           s(  1.71%)p57.38( 98.29%)
   217. (0.00007) RY*( 3) H  20           s(  0.19%)p99.99( 99.81%)
   218. (0.00001) RY*( 4) H  20           s(  0.82%)p99.99( 99.18%)
   219. (0.00071) RY*( 1) H  21           s( 97.40%)p 0.03(  2.60%)
                                            0.0056  0.9869  0.1207 -0.1029 -0.0282
   220. (0.00009) RY*( 2) H  21           s(  1.77%)p55.40( 98.23%)
   221. (0.00007) RY*( 3) H  21           s(  0.06%)p99.99( 99.94%)
   222. (0.00001) RY*( 4) H  21           s(  0.86%)p99.99( 99.14%)
   223. (0.00027) RY*( 1) H  22           s( 98.54%)p 0.01(  1.46%)
                                            0.0046  0.9927 -0.1174  0.0103  0.0264
   224. (0.00007) RY*( 2) H  22           s(  0.00%)p 1.00(100.00%)
   225. (0.00005) RY*( 3) H  22           s(  1.10%)p90.06( 98.90%)
   226. (0.00000) RY*( 4) H  22           s(  0.46%)p99.99( 99.54%)
   227. (0.00070) RY*( 1) H  23           s( 99.53%)p 0.00(  0.47%)
                                            0.0028  0.9977 -0.0389 -0.0549  0.0121
   228. (0.00007) RY*( 2) H  23           s(  0.00%)p 1.00(100.00%)
   229. (0.00004) RY*( 3) H  23           s(  0.38%)p99.99( 99.62%)
   230. (0.00003) RY*( 4) H  23           s(  0.19%)p99.99( 99.81%)
   231. (0.00075) RY*( 1) H  24           s( 99.67%)p 0.00(  0.33%)
                                            0.0041  0.9983  0.0543 -0.0186 -0.0022
   232. (0.00006) RY*( 2) H  24           s(  0.01%)p99.99( 99.99%)
   233. (0.00004) RY*( 3) H  24           s(  0.09%)p99.99( 99.91%)
   234. (0.00004) RY*( 4) H  24           s(  0.34%)p99.99( 99.66%)
   235. (0.00071) RY*( 1) H  25           s( 98.75%)p 0.01(  1.25%)
                                            0.0050  0.9937 -0.0511  0.0969 -0.0229
   236. (0.00008) RY*( 2) H  25           s(  0.29%)p99.99( 99.71%)
   237. (0.00009) RY*( 3) H  25           s(  0.16%)p99.99( 99.84%)
   238. (0.00002) RY*( 4) H  25           s(  0.90%)p99.99( 99.10%)
   239. (0.00097) RY*( 1) H  26           s( 99.70%)p 0.00(  0.30%)
                                            0.0049  0.9985  0.0248 -0.0315 -0.0376
   240. (0.00007) RY*( 2) H  26           s(  0.00%)p 1.00(100.00%)
   241. (0.00006) RY*( 3) H  26           s(  0.02%)p99.99( 99.98%)
   242. (0.00002) RY*( 4) H  26           s(  0.38%)p99.99( 99.62%)
   243. (0.00082) RY*( 1) H  27           s( 44.13%)p 1.27( 55.87%)
                                            0.0106  0.6642 -0.1301  0.1876  0.7117
   244. (0.00070) RY*( 2) H  27           s(  0.53%)p99.99( 99.47%)
                                            0.0022  0.0730 -0.0673  0.9394 -0.3281
   245. (0.00018) RY*( 3) H  27           s( 45.93%)p 1.18( 54.07%)
                                            0.0219  0.6774 -0.2927 -0.2869 -0.6104
   246. (0.00003) RY*( 4) H  27           s(  9.84%)p 9.16( 90.16%)
   247. (0.00119) RY*( 1) H  28           s( 99.09%)p 0.01(  0.91%)
                                            0.0061  0.9954 -0.0569  0.0733  0.0229
   248. (0.00005) RY*( 2) H  28           s(  0.61%)p99.99( 99.39%)
   249. (0.00006) RY*( 3) H  28           s(  0.19%)p99.99( 99.81%)
   250. (0.00003) RY*( 4) H  28           s(  0.22%)p99.99( 99.78%)
   251. (0.00894) BD*( 1) O   1 - C   2  
                ( 33.93%)   0.5825* O   1 s( 43.32%)p 1.31( 56.59%)d 0.00(  0.09%)
                                            0.0000 -0.6579  0.0213 -0.7399 -0.0213
                                           -0.1323 -0.0043  0.0199  0.0011 -0.0099
                                            0.0021  0.0006 -0.0246  0.0136
                ( 66.07%)  -0.8128* C   2 s( 33.74%)p 1.96( 66.04%)d 0.01(  0.22%)
                                            0.0000 -0.5805  0.0193  0.7918  0.0660
                                            0.1454  0.0082 -0.0887 -0.0030 -0.0158
                                            0.0072  0.0017 -0.0378  0.0226
   252. (0.11899) BD*( 2) O   1 - C   2  
                ( 34.24%)   0.5852* O   1 s(  0.04%)p99.99( 99.81%)d 4.10(  0.16%)
                                            0.0000  0.0195 -0.0007 -0.0524  0.0001
                                            0.0459  0.0006 -0.9966 -0.0061  0.0013
                                           -0.0385 -0.0075 -0.0025  0.0042
                ( 65.76%)  -0.8109* C   2 s(  0.03%)p99.99( 99.62%)d11.31(  0.35%)
                                            0.0000  0.0175 -0.0019 -0.1050 -0.0018
                                            0.0379 -0.0031 -0.9916  0.0185 -0.0006
                                            0.0561  0.0167  0.0062 -0.0071
   253. (0.05149) BD*( 1) C   2 - O   3  
                ( 69.22%)   0.8320* C   2 s( 27.86%)p 2.58( 71.83%)d 0.01(  0.31%)
                                           -0.0001  0.5278  0.0034  0.2371  0.0198
                                            0.8128  0.0285  0.0152  0.0024  0.0334
                                            0.0006  0.0006 -0.0361 -0.0263
                ( 30.78%)  -0.5548* O   3 s( 33.20%)p 2.01( 66.73%)d 0.00(  0.07%)
                                            0.0000  0.5762  0.0034 -0.2780 -0.0020
                                           -0.7680 -0.0099 -0.0113 -0.0002  0.0198
                                           -0.0000  0.0001 -0.0097 -0.0130
   254. (0.03564) BD*( 1) C   2 - C   5  
                ( 53.99%)   0.7348* C   2 s( 38.03%)p 1.63( 61.90%)d 0.00(  0.07%)
                                           -0.0001  0.6166  0.0128  0.5485 -0.0250
                                           -0.5586  0.0264 -0.0686  0.0025 -0.0234
                                           -0.0026  0.0025  0.0052 -0.0095
                ( 46.01%)  -0.6783* C   5 s( 31.48%)p 2.18( 68.48%)d 0.00(  0.04%)
                                            0.0001  0.5611 -0.0020 -0.6151  0.0060
                                            0.5475 -0.0052  0.0814 -0.0012 -0.0157
                                           -0.0036  0.0014  0.0022 -0.0115
   255. (0.00625) BD*( 1) O   3 - C   4  
                ( 29.19%)   0.5403* O   3 s( 31.43%)p 2.18( 68.51%)d 0.00(  0.06%)
                                           -0.0001 -0.5606 -0.0035  0.5481 -0.0143
                                           -0.6177 -0.0140 -0.0535  0.0010  0.0171
                                            0.0024 -0.0014 -0.0105  0.0121
                ( 70.81%)  -0.8415* C   4 s( 20.38%)p 3.89( 79.29%)d 0.02(  0.33%)
                                           -0.0001 -0.4507 -0.0258 -0.5848 -0.0536
                                            0.6663  0.0108  0.0622  0.0035  0.0487
                                            0.0047 -0.0052  0.0057  0.0286
   256. (0.00662) BD*( 1) C   4 - H  17  
                ( 39.08%)   0.6252* C   4 s( 26.71%)p 2.74( 73.25%)d 0.00(  0.05%)
                                           -0.0001 -0.5167  0.0112  0.5205  0.0043
                                            0.0461 -0.0183  0.6775 -0.0065 -0.0040
                                           -0.0168 -0.0029 -0.0062 -0.0106
                ( 60.92%)  -0.7805* H  17 s( 99.91%)p 0.00(  0.09%)
                                           -0.9995  0.0031 -0.0205  0.0014 -0.0221
   257. (0.00664) BD*( 1) C   4 - H  18  
                ( 39.06%)   0.6250* C   4 s( 26.76%)p 2.74( 73.20%)d 0.00(  0.05%)
                                           -0.0001 -0.5172  0.0111  0.4306  0.0048
                                            0.0985 -0.0185 -0.7324  0.0045 -0.0047
                                            0.0145  0.0053 -0.0039 -0.0135
                ( 60.94%)  -0.7807* H  18 s( 99.91%)p 0.00(  0.09%)
                                           -0.9995  0.0031 -0.0175 -0.0003  0.0246
   258. (0.00393) BD*( 1) C   4 - H  19  
                ( 39.04%)   0.6248* C   4 s( 26.21%)p 2.81( 73.74%)d 0.00(  0.05%)
                                            0.0001 -0.5118 -0.0108 -0.4438  0.0051
                                           -0.7351  0.0118  0.0012  0.0001 -0.0195
                                           -0.0001  0.0005  0.0055  0.0090
                ( 60.96%)  -0.7808* H  19 s( 99.91%)p 0.00(  0.09%)
                                           -0.9995  0.0007  0.0130  0.0272  0.0002
   259. (0.01624) BD*( 1) C   5 - C   6  
                ( 49.66%)   0.7047* C   5 s( 33.30%)p 2.00( 66.64%)d 0.00(  0.05%)
                                            0.0000 -0.5770 -0.0095  0.1661  0.0154
                                            0.7928 -0.0008 -0.1006 -0.0040 -0.0064
                                            0.0022  0.0046  0.0168  0.0134
                ( 50.34%)  -0.7095* C   6 s( 36.65%)p 1.73( 63.30%)d 0.00(  0.05%)
                                            0.0002 -0.6054  0.0012 -0.0834  0.0310
                                           -0.7860  0.0222  0.0816 -0.0087 -0.0036
                                            0.0014  0.0039  0.0175  0.0126
   260. (0.01045) BD*( 1) C   5 - C  16  
                ( 49.24%)   0.7017* C   5 s( 35.15%)p 1.84( 64.82%)d 0.00(  0.04%)
                                            0.0001 -0.5928 -0.0039 -0.7454  0.0100
                                           -0.2546 -0.0197  0.1652  0.0011 -0.0063
                                            0.0073  0.0024 -0.0125  0.0113
                ( 50.76%)  -0.7125* C  16 s( 34.77%)p 1.87( 65.18%)d 0.00(  0.05%)
                                           -0.0001 -0.5896 -0.0093  0.7433  0.0079
                                            0.2468 -0.0232 -0.1944  0.0001 -0.0121
                                            0.0083  0.0037 -0.0115  0.0098
   261. (0.07535) BD*( 2) C   5 - C  16  
                ( 53.41%)   0.7308* C   5 s(  0.01%)p 1.00( 99.95%)d 0.00(  0.04%)
                                            0.0000 -0.0059 -0.0044  0.1943 -0.0008
                                            0.0791 -0.0002  0.9775  0.0054  0.0018
                                            0.0192  0.0006  0.0039 -0.0071
                ( 46.59%)  -0.6826* C  16 s(  0.05%)p99.99( 99.91%)d 1.09(  0.05%)
                                           -0.0000 -0.0145 -0.0155  0.2115 -0.0055
                                            0.0938  0.0016  0.9724  0.0000 -0.0049
                                           -0.0103 -0.0173 -0.0011  0.0079
   262. (0.01521) BD*( 1) C   6 - O   7  
                ( 67.78%)   0.8233* C   6 s( 25.19%)p 2.96( 74.53%)d 0.01(  0.28%)
                                            0.0001 -0.5017  0.0161  0.7904  0.0401
                                            0.2836 -0.0053 -0.1958 -0.0090 -0.0275
                                            0.0199  0.0072 -0.0332  0.0229
                ( 32.22%)  -0.5676* O   7 s( 35.21%)p 1.84( 64.72%)d 0.00(  0.07%)
                                           -0.0000 -0.5934 -0.0037 -0.7421 -0.0034
                                           -0.2388 -0.0048  0.1986  0.0013 -0.0033
                                            0.0109  0.0008 -0.0216  0.0122
   263. (0.14975) BD*( 2) C   6 - O   7  
                ( 71.44%)   0.8452* C   6 s(  0.00%)p 1.00( 99.77%)d 0.00(  0.23%)
                                            0.0000 -0.0032 -0.0012 -0.2157  0.0018
                                           -0.0756  0.0005 -0.9723  0.0082  0.0066
                                            0.0404  0.0144  0.0085 -0.0193
                ( 28.56%)  -0.5344* O   7 s(  0.00%)p 1.00( 99.91%)d 0.00(  0.09%)
                                           -0.0000 -0.0009 -0.0001 -0.2337 -0.0007
                                           -0.0772 -0.0003 -0.9688 -0.0025  0.0001
                                           -0.0262  0.0098 -0.0073  0.0096
   264. (0.01460) BD*( 1) C   6 - C   9  
                ( 49.57%)   0.7041* C   6 s( 37.82%)p 1.64( 62.13%)d 0.00(  0.05%)
                                           -0.0000 -0.6150 -0.0056 -0.5646  0.0141
                                            0.5432  0.0074  0.0850 -0.0031  0.0176
                                            0.0037 -0.0022 -0.0014  0.0123
                ( 50.43%)  -0.7101* C   9 s( 33.77%)p 1.96( 66.18%)d 0.00(  0.06%)
                                            0.0000 -0.5810 -0.0081  0.6356  0.0216
                                           -0.4970  0.0165 -0.0997 -0.0059  0.0186
                                            0.0045 -0.0025 -0.0033  0.0135
   265. (0.00480) BD*( 1) O   7 - C   8  
                ( 29.33%)   0.5416* O   7 s( 31.56%)p 2.17( 68.37%)d 0.00(  0.07%)
                                            0.0001  0.5618 -0.0006 -0.1625 -0.0195
                                           -0.8039  0.0065  0.1028  0.0039 -0.0057
                                           -0.0004 -0.0024 -0.0207 -0.0138
                ( 70.67%)  -0.8406* C   8 s( 20.70%)p 3.81( 78.94%)d 0.02(  0.35%)
                                            0.0001  0.4543  0.0248  0.2094 -0.0196
                                            0.8534  0.0560 -0.1172 -0.0002  0.0246
                                           -0.0037 -0.0133 -0.0439 -0.0285
   266. (0.00563) BD*( 1) C   8 - H  20  
                ( 38.50%)   0.6205* C   8 s( 26.43%)p 2.78( 73.52%)d 0.00(  0.04%)
                                           -0.0000 -0.5139  0.0137 -0.1677  0.0221
                                            0.4136  0.0154  0.7316 -0.0063  0.0054
                                            0.0082 -0.0118  0.0001 -0.0146
                ( 61.50%)  -0.7842* H  20 s( 99.90%)p 0.00(  0.10%)
                                           -0.9995  0.0033  0.0002 -0.0192 -0.0244
   267. (0.00563) BD*( 1) C   8 - H  21  
                ( 38.54%)   0.6208* C   8 s( 26.44%)p 2.78( 73.52%)d 0.00(  0.05%)
                                           -0.0000 -0.5140  0.0137 -0.4800  0.0220
                                            0.3014  0.0157 -0.6427 -0.0063  0.0070
                                           -0.0166  0.0052 -0.0071 -0.0068
                ( 61.46%)  -0.7840* H  21 s( 99.90%)p 0.00(  0.10%)
                                           -0.9995  0.0034  0.0113 -0.0153  0.0245
   268. (0.00366) BD*( 1) C   8 - H  22  
                ( 37.52%)   0.6126* C   8 s( 26.47%)p 2.78( 73.48%)d 0.00(  0.04%)
                                           -0.0001  0.5143  0.0158 -0.8340  0.0172
                                           -0.0422  0.0041  0.1929 -0.0044 -0.0024
                                           -0.0070  0.0009  0.0180 -0.0068
                ( 62.48%)  -0.7904* H  22 s( 99.90%)p 0.00(  0.10%)
                                            0.9995 -0.0009  0.0300  0.0040 -0.0070
   269. (0.00736) BD*( 1) C   9 - C  10  
                ( 49.82%)   0.7059* C   9 s( 36.62%)p 1.73( 63.33%)d 0.00(  0.04%)
                                            0.0000 -0.6051 -0.0119 -0.7290 -0.0178
                                           -0.2607  0.0335  0.1802  0.0017 -0.0128
                                            0.0074  0.0036 -0.0090  0.0106
                ( 50.18%)  -0.7084* C  10 s( 35.41%)p 1.82( 64.54%)d 0.00(  0.05%)
                                           -0.0000 -0.5949 -0.0140  0.7306 -0.0074
                                            0.2793  0.0419 -0.1784 -0.0021 -0.0080
                                            0.0084  0.0022 -0.0152  0.0099
   270. (0.04895) BD*( 2) C   9 - C  10  
                ( 50.31%)   0.7093* C   9 s(  0.00%)p 1.00( 99.94%)d 0.00(  0.06%)
                                            0.0000  0.0007 -0.0017  0.2129 -0.0014
                                            0.0760 -0.0007  0.9738 -0.0050  0.0052
                                            0.0131  0.0189  0.0015 -0.0077
                ( 49.69%)  -0.7049* C  10 s(  0.00%)p 1.00( 99.94%)d 0.00(  0.06%)
                                           -0.0000 -0.0021 -0.0047  0.2084 -0.0016
                                            0.0734 -0.0028  0.9749 -0.0056 -0.0009
                                           -0.0219  0.0049 -0.0054  0.0085
   271. (0.00655) BD*( 1) C   9 - H  23  
                ( 36.96%)   0.6080* C   9 s( 29.52%)p 2.39( 70.46%)d 0.00(  0.03%)
                                           -0.0003  0.5431 -0.0132 -0.1335  0.0167
                                           -0.8233  0.0038  0.0931 -0.0042  0.0052
                                           -0.0017 -0.0036 -0.0118 -0.0100
                ( 63.04%)  -0.7940* H  23 s( 99.90%)p 0.00(  0.10%)
                                            0.9995 -0.0009  0.0025  0.0316 -0.0029
   272. (0.01368) BD*( 1) C  10 - C  11  
                ( 50.74%)   0.7123* C  10 s( 35.57%)p 1.81( 64.37%)d 0.00(  0.05%)
                                            0.0001  0.5964  0.0048  0.1657  0.0252
                                            0.7791 -0.0057 -0.0928 -0.0080  0.0050
                                           -0.0012 -0.0036 -0.0177 -0.0129
                ( 49.26%)  -0.7019* C  11 s( 33.66%)p 1.97( 66.29%)d 0.00(  0.05%)
                                           -0.0001  0.5801  0.0108 -0.1234  0.0186
                                           -0.7985 -0.0188  0.0962 -0.0069  0.0072
                                           -0.0024 -0.0064 -0.0158 -0.0127
   273. (0.00687) BD*( 1) C  10 - H  24  
                ( 36.81%)   0.6067* C  10 s( 28.92%)p 2.46( 71.05%)d 0.00(  0.03%)
                                            0.0004 -0.5376  0.0145 -0.6274  0.0138
                                            0.5553  0.0014  0.0912 -0.0021  0.0134
                                            0.0025 -0.0018 -0.0020  0.0093
                ( 63.19%)  -0.7949* H  24 s( 99.90%)p 0.00(  0.10%)
                                           -0.9995  0.0024  0.0236 -0.0216 -0.0038
   274. (0.01233) BD*( 1) C  11 - C  12  
                ( 48.82%)   0.6987* C  11 s( 32.29%)p 2.10( 67.66%)d 0.00(  0.04%)
                                           -0.0000 -0.5682  0.0096 -0.7551  0.0202
                                           -0.2750  0.0102  0.1736  0.0155 -0.0101
                                            0.0035  0.0009 -0.0116  0.0127
                ( 51.18%)  -0.7154* C  12 s( 29.58%)p 2.38( 70.37%)d 0.00(  0.05%)
                                           -0.0002 -0.5438 -0.0090  0.7723  0.0057
                                            0.2830  0.0053 -0.1640  0.0178 -0.0111
                                            0.0088  0.0036 -0.0144  0.0069
   275. (0.01357) BD*( 1) C  11 - C  16  
                ( 49.54%)   0.7038* C  11 s( 33.89%)p 1.95( 66.06%)d 0.00(  0.05%)
                                            0.0001 -0.5822 -0.0047  0.6040 -0.0021
                                           -0.5302 -0.0204 -0.1182  0.0139  0.0167
                                            0.0066 -0.0044 -0.0042  0.0122
                ( 50.46%)  -0.7104* C  16 s( 36.04%)p 1.77( 63.91%)d 0.00(  0.05%)
                                           -0.0001 -0.6003 -0.0077 -0.6211 -0.0127
                                            0.4965 -0.0205  0.0780  0.0129  0.0184
                                            0.0019 -0.0017 -0.0022  0.0123
   276. (0.02631) BD*( 1) C  12 - C  13  
                ( 37.07%)   0.6088* C  12 s( 24.86%)p 3.02( 75.10%)d 0.00(  0.04%)
                                           -0.0003 -0.4986 -0.0006 -0.4632 -0.0166
                                           -0.1124 -0.0074 -0.7235  0.0009 -0.0023
                                           -0.0127 -0.0027 -0.0029 -0.0146
                ( 62.93%)  -0.7933* C  13 s( 32.58%)p 1.42( 46.40%)d 0.65( 21.02%)
                                           -0.0021 -0.5695  0.0385  0.4291 -0.1144
                                            0.0792  0.0542  0.4239  0.2791 -0.0976
                                           -0.4458  0.0115 -0.0081  0.0419
   277. (0.00482) BD*( 1) C  12 - H  25  
                ( 35.86%)   0.5988* C  12 s( 22.18%)p 3.51( 77.79%)d 0.00(  0.04%)
                                            0.0003 -0.4709  0.0021  0.0411 -0.0175
                                           -0.7748  0.0129  0.4186  0.0146  0.0006
                                           -0.0020  0.0092  0.0150  0.0070
                ( 64.14%)  -0.8009* H  25 s( 99.90%)p 0.00(  0.10%)
                                           -0.9995  0.0022  0.0003  0.0244 -0.0200
   278. (0.00485) BD*( 1) C  12 - H  26  
                ( 35.63%)   0.5969* C  12 s( 23.32%)p 3.29( 76.64%)d 0.00(  0.03%)
                                            0.0003 -0.4829  0.0010 -0.4315 -0.0027
                                            0.5531 -0.0209  0.5232  0.0095  0.0117
                                            0.0075 -0.0104  0.0022  0.0016
                ( 64.37%)  -0.8023* H  26 s( 99.90%)p 0.00(  0.10%)
                                           -0.9995  0.0031  0.0162 -0.0166 -0.0212
   279. (0.03160) BD*( 1) C  13 - O  14  
                ( 71.99%)   0.8485* C  13 s( 31.73%)p 1.75( 55.55%)d 0.40( 12.72%)
                                           -0.0013  0.5619  0.0404 -0.3965 -0.0502
                                            0.1309  0.0536  0.5601  0.2492 -0.0753
                                           -0.3418  0.0254  0.0092  0.0628
                ( 28.01%)  -0.5293* O  14 s( 34.05%)p 1.93( 65.88%)d 0.00(  0.07%)
                                           -0.0001  0.5835  0.0006  0.3990  0.0095
                                           -0.1401  0.0004 -0.6927 -0.0002 -0.0026
                                           -0.0111  0.0099  0.0018  0.0225
   280. (0.02381) BD*( 1) C  13 - O  15  
                ( 66.78%)   0.8172* C  13 s( 29.83%)p 2.33( 69.56%)d 0.02(  0.61%)
                                            0.0000  0.5444 -0.0445  0.7585  0.0643
                                           -0.3183  0.0042  0.1199 -0.0198 -0.0102
                                            0.0586 -0.0018  0.0396 -0.0307
                ( 33.22%)  -0.5764* O  15 s( 38.86%)p 1.57( 61.04%)d 0.00(  0.10%)
                                           -0.0000  0.6228 -0.0266 -0.7032  0.0204
                                           -0.3016  0.0009  0.1567 -0.0009  0.0119
                                           -0.0065 -0.0009  0.0239 -0.0159
   281. (0.09850) BD*( 2) C  13 - O  15  
                ( 68.09%)   0.8251* C  13 s(  3.43%)p28.02( 96.14%)d 0.13(  0.43%)
                                           -0.0000  0.1844 -0.0179  0.2811  0.0196
                                            0.9190 -0.0289 -0.1911  0.0063  0.0632
                                           -0.0044 -0.0024  0.0158 -0.0081
                ( 31.91%)  -0.5649* O  15 s(  4.89%)p19.42( 94.96%)d 0.03(  0.15%)
                                           -0.0000  0.2210 -0.0090 -0.2423  0.0070
                                            0.9253 -0.0037 -0.1859  0.0002 -0.0372
                                            0.0073 -0.0003  0.0080 -0.0055
   282. (0.15033) BD*( 3) C  13 - O  15  
                ( 90.40%)   0.9508* C  13 s(  3.41%)p18.55( 63.20%)d 9.80( 33.39%)
                                            0.0035 -0.1535 -0.1024  0.0033  0.0921
                                            0.1596 -0.0796  0.6739 -0.3709  0.1237
                                            0.5609 -0.0184  0.0014 -0.0604
                (  9.60%)  -0.3099* O  15 s(  0.00%)p 1.00( 99.89%)d 0.00(  0.11%)
                                           -0.0002 -0.0031  0.0012  0.1160 -0.0002
                                            0.2253  0.0005  0.9668  0.0038 -0.0077
                                           -0.0325  0.0003 -0.0039  0.0021
   283. (0.00694) BD*( 1) O  14 - H  27  
                ( 25.31%)   0.5031* O  14 s( 23.25%)p 3.30( 76.67%)d 0.00(  0.08%)
                                            0.0003  0.4820  0.0125 -0.8680 -0.0281
                                           -0.0748  0.0040 -0.0796  0.0219  0.0069
                                            0.0197  0.0036  0.0185 -0.0065
                ( 74.69%)  -0.8642* H  27 s( 99.56%)p 0.00(  0.44%)
                                            0.9978 -0.0031  0.0663  0.0024 -0.0005
   284. (0.00772) BD*( 1) C  16 - H  28  
                ( 35.87%)   0.5989* C  16 s( 29.09%)p 2.44( 70.88%)d 0.00(  0.03%)
                                            0.0004 -0.5392  0.0137 -0.1272  0.0088
                                           -0.8262  0.0027  0.0995  0.0022 -0.0043
                                            0.0005  0.0028  0.0126  0.0093
                ( 64.13%)  -0.8008* H  28 s( 99.89%)p 0.00(  0.11%)
                                           -0.9995  0.0040  0.0026  0.0324 -0.0042


 NHO Directionality and "Bond Bending" (deviations from line of nuclear centers)

         [Thresholds for printing:  angular deviation  >  1.0 degree]
                                    hybrid p-character > 25.0%
                                    orbital occupancy  >  0.10e

                                Line of Centers        Hybrid 1              Hybrid 2
                                ---------------  -------------------   ------------------
                NBO               Theta   Phi    Theta   Phi    Dev    Theta   Phi    Dev
 ========================================================================================
     1. BD (   1) O   1 - C   2    93.9   11.3    91.6   10.2   2.6     84.0  190.1   2.4
     2. BD (   2) O   1 - C   2    93.9   11.3   176.0  138.4  88.5    173.4  161.9  88.2
     3. BD (   1) C   2 - O   3    89.3   68.9    88.8   73.0   4.2     90.8  250.2   1.3
     4. BD (   1) C   2 - C   5    95.3  317.8    95.1  314.5   3.3      --     --    --
     5. BD (   1) O   3 - C   4    86.0  133.1    86.4  130.2   2.9      --     --    --
     6. BD (   1) C   4 - H  17   140.6  182.7   141.9  183.0   1.3      --     --    --
     7. BD (   1) C   4 - H  18    32.6  189.5    31.3  190.4   1.4      --     --    --
     9. BD (   1) C   5 - C   6    83.4  260.4    82.7  257.1   3.4     95.4   86.1   5.8
    10. BD (   1) C   5 - C  16   103.0   18.5   102.0   20.5   2.2     76.1  196.6   2.1
    11. BD (   2) C   5 - C  16   103.0   18.5   168.0  202.2  89.0    166.9  204.8  89.9
    13. BD (   2) C   6 - O   7    76.3  197.9    13.2   19.3  89.5     14.3   18.3  89.4
    14. BD (   1) C   6 - C   9    96.8  320.2    96.0  315.0   5.3     82.6  143.8   3.6
    15. BD (   1) O   7 - C   8    82.9  258.6    82.6  257.1   1.5      --     --    --
    16. BD (   1) C   8 - H  20   146.6  288.6   148.0  288.8   1.4      --     --    --
    17. BD (   1) C   8 - H  21    41.6  323.7    40.6  325.3   1.4      --     --    --
    19. BD (   1) C   9 - C  10   103.1   20.1   103.1   16.9   3.1     77.1  203.9   3.8
    20. BD (   2) C   9 - C  10   103.1   20.1   167.0  199.6  90.0    167.3  198.8  90.4
    22. BD (   1) C  10 - C  11    96.7   79.4    97.2   76.1   3.3     83.8  262.7   3.3
    24. BD (   1) C  11 - C  12   100.5   20.0   103.6   19.8   3.1      --     --    --
    25. BD (   1) C  11 - C  16    83.2  140.5    82.7  137.5   2.9     96.5  323.1   2.6
    26. BD (   1) C  12 - C  13    35.7   14.4    34.4   14.0   1.3    154.1  203.0  10.6
    27. BD (   1) C  12 - H  25   118.1   92.4   119.6   91.8   1.6      --     --    --
    28. BD (   1) C  12 - H  26   126.4  309.8   127.8  309.2   1.5      --     --    --
    29. BD (   1) C  13 - O  14    32.2  159.0    30.8  157.6   1.6    148.1  341.1   1.2
    30. BD (   1) C  13 - O  15    91.4  359.4    83.5  339.1  21.7     78.2  203.8  26.4
    31. BD (   2) C  13 - O  15    91.4  359.4   101.1   71.3  72.1    101.0  104.3  75.6
    32. BD (   3) C  13 - O  15    91.4  359.4   157.7  220.0 105.4    165.3  242.8  84.9
    33. BD (   1) O  14 - H  27    99.2  185.2    93.7  184.5   5.5      --     --    --
    51. LP (   1) O   1             --     --     86.4  193.2   --       --     --    --
    52. LP (   2) O   1             --     --     86.8  101.3   --       --     --    --
    53. LP (   1) O   3             --     --     93.2   12.0   --       --     --    --
    54. LP (   2) O   3             --     --      4.2  331.7   --       --     --    --
    55. LP (   1) O   7             --     --     82.7  138.6   --       --     --    --
    56. LP*(   1) C  11             --     --    166.9  194.9   --       --     --    --
    57. LP (   1) O  14             --     --     26.2   31.2   --       --     --    --
    58. LP (   2) O  14             --     --    103.1   93.6   --       --     --    --
    59. LP (   1) O  15             --     --     96.5  358.1   --       --     --    --
   252. BD*(   2) O   1 - C   2    93.9   11.3   176.0  138.4  88.5    173.4  161.9  88.2
   263. BD*(   2) C   6 - O   7    76.3  197.9    13.2   19.3  89.5     14.3   18.3  89.4
   282. BD*(   3) C  13 - O  15    91.4  359.4   157.7  220.0 105.4    165.3  242.8  84.9


 Second Order Perturbation Theory Analysis of Fock Matrix in NBO Basis

     Threshold for printing:   0.25 kcal/mol
                                                                              E(2)  E(j)-E(i) F(i,j)
         Donor NBO (i)                     Acceptor NBO (j)                 kcal/mol   a.u.    a.u. 
 ===================================================================================================

 within unit  1
   1. BD (   1) O   1 - C   2        / 69. RY*(   1) C   2                    0.78    1.71    0.046
   1. BD (   1) O   1 - C   2        / 96. RY*(   1) C   5                    0.39    2.09    0.036
   1. BD (   1) O   1 - C   2        /254. BD*(   1) C   2 - C   5            1.08    1.49    0.051
   1. BD (   1) O   1 - C   2        /260. BD*(   1) C   5 - C  16            0.65    1.60    0.041
   2. BD (   2) O   1 - C   2        / 99. RY*(   4) C   5                    0.27    1.23    0.023
   2. BD (   2) O   1 - C   2        /261. BD*(   2) C   5 - C  16            3.49    0.38    0.047
   3. BD (   1) C   2 - O   3        / 88. RY*(   2) C   4                    0.49    1.47    0.034
   3. BD (   1) C   2 - O   3        / 97. RY*(   2) C   5                    0.29    1.96    0.030
   3. BD (   1) C   2 - O   3        /258. BD*(   1) C   4 - H  19            0.38    1.39    0.029
   3. BD (   1) C   2 - O   3        /259. BD*(   1) C   5 - C   6            1.04    1.39    0.048
   4. BD (   1) C   2 - C   5        / 60. RY*(   1) O   1                    0.56    1.92    0.042
   4. BD (   1) C   2 - C   5        / 87. RY*(   1) C   4                    0.28    1.59    0.027
   4. BD (   1) C   2 - C   5        /105. RY*(   1) C   6                    0.53    1.48    0.036
   4. BD (   1) C   2 - C   5        /194. RY*(   1) C  16                    0.43    1.78    0.035
   4. BD (   1) C   2 - C   5        /251. BD*(   1) O   1 - C   2            0.79    1.31    0.041
   4. BD (   1) C   2 - C   5        /255. BD*(   1) O   3 - C   4            1.66    0.99    0.051
   4. BD (   1) C   2 - C   5        /259. BD*(   1) C   5 - C   6            1.05    1.17    0.044
   4. BD (   1) C   2 - C   5        /260. BD*(   1) C   5 - C  16            1.75    1.20    0.058
   4. BD (   1) C   2 - C   5        /264. BD*(   1) C   6 - C   9            1.42    1.18    0.052
   4. BD (   1) C   2 - C   5        /275. BD*(   1) C  11 - C  16            1.37    1.21    0.051
   5. BD (   1) O   3 - C   4        / 69. RY*(   1) C   2                    0.57    1.44    0.036
   5. BD (   1) O   3 - C   4        /254. BD*(   1) C   2 - C   5            1.66    1.22    0.058
   8. BD (   1) C   4 - H  19        /253. BD*(   1) C   2 - O   3            1.72    0.85    0.049
   9. BD (   1) C   5 - C   6        / 69. RY*(   1) C   2                    0.65    1.37    0.038
   9. BD (   1) C   5 - C   6        /114. RY*(   1) O   7                    0.32    2.04    0.032
   9. BD (   1) C   5 - C   6        /132. RY*(   1) C   9                    0.41    1.86    0.035
   9. BD (   1) C   5 - C   6        /133. RY*(   2) C   9                    0.35    1.48    0.029
   9. BD (   1) C   5 - C   6        /194. RY*(   1) C  16                    0.31    1.83    0.030
   9. BD (   1) C   5 - C   6        /253. BD*(   1) C   2 - O   3            0.75    1.11    0.037
   9. BD (   1) C   5 - C   6        /254. BD*(   1) C   2 - C   5            1.21    1.15    0.048
   9. BD (   1) C   5 - C   6        /260. BD*(   1) C   5 - C  16            1.89    1.26    0.062
   9. BD (   1) C   5 - C   6        /262. BD*(   1) C   6 - O   7            0.55    1.08    0.031
   9. BD (   1) C   5 - C   6        /264. BD*(   1) C   6 - C   9            1.77    1.23    0.059
   9. BD (   1) C   5 - C   6        /265. BD*(   1) O   7 - C   8            1.60    1.00    0.051
   9. BD (   1) C   5 - C   6        /271. BD*(   1) C   9 - H  23            1.09    1.17    0.045
   9. BD (   1) C   5 - C   6        /284. BD*(   1) C  16 - H  28            1.08    1.18    0.045
  10. BD (   1) C   5 - C  16        /105. RY*(   1) C   6                    0.37    1.53    0.030
  10. BD (   1) C   5 - C  16        /150. RY*(   1) C  11                    0.50    1.86    0.039
  10. BD (   1) C   5 - C  16        /151. RY*(   2) C  11                    0.47    1.57    0.035
  10. BD (   1) C   5 - C  16        /152. RY*(   3) C  11                    0.27    1.54    0.026
  10. BD (   1) C   5 - C  16        /251. BD*(   1) O   1 - C   2            1.19    1.35    0.051
  10. BD (   1) C   5 - C  16        /254. BD*(   1) C   2 - C   5            1.16    1.14    0.046
  10. BD (   1) C   5 - C  16        /259. BD*(   1) C   5 - C   6            1.92    1.22    0.061
  10. BD (   1) C   5 - C  16        /262. BD*(   1) C   6 - O   7            1.84    1.07    0.056
  10. BD (   1) C   5 - C  16        /274. BD*(   1) C  11 - C  12            1.67    1.11    0.054
  10. BD (   1) C   5 - C  16        /275. BD*(   1) C  11 - C  16            1.81    1.25    0.060
  10. BD (   1) C   5 - C  16        /284. BD*(   1) C  16 - H  28            0.72    1.17    0.037
  11. BD (   2) C   5 - C  16        / 56. LP*(   1) C  11                   31.00    0.16    0.098
  11. BD (   2) C   5 - C  16        / 73. RY*(   5) C   2                    0.31    1.29    0.028
  11. BD (   2) C   5 - C  16        /109. RY*(   5) C   6                    0.30    1.56    0.030
  11. BD (   2) C   5 - C  16        /252. BD*(   2) O   1 - C   2            7.44    0.32    0.063
  11. BD (   2) C   5 - C  16        /263. BD*(   2) C   6 - O   7           14.84    0.22    0.072
  12. BD (   1) C   6 - O   7        / 96. RY*(   1) C   5                    0.38    1.99    0.035
  12. BD (   1) C   6 - O   7        /124. RY*(   2) C   8                    0.62    1.56    0.039
  12. BD (   1) C   6 - O   7        /259. BD*(   1) C   5 - C   6            0.52    1.47    0.035
  12. BD (   1) C   6 - O   7        /260. BD*(   1) C   5 - C  16            0.85    1.50    0.045
  12. BD (   1) C   6 - O   7        /264. BD*(   1) C   6 - C   9            0.51    1.47    0.035
  12. BD (   1) C   6 - O   7        /269. BD*(   1) C   9 - C  10            0.61    1.52    0.039
  13. BD (   2) C   6 - O   7        / 99. RY*(   4) C   5                    0.37    1.27    0.028
  13. BD (   2) C   6 - O   7        /125. RY*(   3) C   8                    0.50    2.09    0.042
  13. BD (   2) C   6 - O   7        /135. RY*(   4) C   9                    0.39    1.11    0.027
  13. BD (   2) C   6 - O   7        /261. BD*(   2) C   5 - C  16            4.20    0.41    0.053
  13. BD (   2) C   6 - O   7        /263. BD*(   2) C   6 - O   7            0.51    0.34    0.017
  13. BD (   2) C   6 - O   7        /266. BD*(   1) C   8 - H  20            1.48    0.84    0.046
  13. BD (   2) C   6 - O   7        /267. BD*(   1) C   8 - H  21            1.51    0.84    0.046
  13. BD (   2) C   6 - O   7        /270. BD*(   2) C   9 - C  10            3.73    0.41    0.050
  14. BD (   1) C   6 - C   9        / 96. RY*(   1) C   5                    0.91    1.76    0.051
  14. BD (   1) C   6 - C   9        /114. RY*(   1) O   7                    0.28    2.05    0.030
  14. BD (   1) C   6 - C   9        /141. RY*(   1) C  10                    0.34    1.87    0.032
  14. BD (   1) C   6 - C   9        /142. RY*(   2) C  10                    0.77    1.43    0.042
  14. BD (   1) C   6 - C   9        /254. BD*(   1) C   2 - C   5            1.45    1.16    0.052
  14. BD (   1) C   6 - C   9        /259. BD*(   1) C   5 - C   6            2.18    1.24    0.066
  14. BD (   1) C   6 - C   9        /269. BD*(   1) C   9 - C  10            1.50    1.29    0.055
  14. BD (   1) C   6 - C   9        /271. BD*(   1) C   9 - H  23            0.61    1.18    0.034
  14. BD (   1) C   6 - C   9        /273. BD*(   1) C  10 - H  24            1.05    1.19    0.045
  15. BD (   1) O   7 - C   8        /105. RY*(   1) C   6                    0.57    1.68    0.039
  15. BD (   1) O   7 - C   8        /106. RY*(   2) C   6                    0.62    2.17    0.046
  15. BD (   1) O   7 - C   8        /259. BD*(   1) C   5 - C   6            1.62    1.37    0.060
  16. BD (   1) C   8 - H  20        /115. RY*(   2) O   7                    0.29    1.75    0.029
  16. BD (   1) C   8 - H  20        /263. BD*(   2) C   6 - O   7            0.89    0.45    0.027
  17. BD (   1) C   8 - H  21        /115. RY*(   2) O   7                    0.28    1.75    0.028
  17. BD (   1) C   8 - H  21        /263. BD*(   2) C   6 - O   7            0.89    0.45    0.027
  18. BD (   1) C   8 - H  22        /114. RY*(   1) O   7                    0.30    1.82    0.029
  18. BD (   1) C   8 - H  22        /262. BD*(   1) C   6 - O   7            2.07    0.86    0.054
  19. BD (   1) C   9 - C  10        /106. RY*(   2) C   6                    0.67    2.02    0.047
  19. BD (   1) C   9 - C  10        /150. RY*(   1) C  11                    0.53    1.87    0.040
  19. BD (   1) C   9 - C  10        /151. RY*(   2) C  11                    0.69    1.58    0.042
  19. BD (   1) C   9 - C  10        /262. BD*(   1) C   6 - O   7            2.16    1.08    0.061
  19. BD (   1) C   9 - C  10        /264. BD*(   1) C   6 - C   9            1.50    1.23    0.054
  19. BD (   1) C   9 - C  10        /271. BD*(   1) C   9 - H  23            0.90    1.17    0.041
  19. BD (   1) C   9 - C  10        /272. BD*(   1) C  10 - C  11            1.66    1.26    0.058
  19. BD (   1) C   9 - C  10        /273. BD*(   1) C  10 - H  24            0.64    1.18    0.035
  19. BD (   1) C   9 - C  10        /274. BD*(   1) C  11 - C  12            1.78    1.12    0.056
  20. BD (   2) C   9 - C  10        / 56. LP*(   1) C  11                   25.84    0.16    0.092
  20. BD (   2) C   9 - C  10        /108. RY*(   4) C   6                    0.33    1.79    0.033
  20. BD (   2) C   9 - C  10        /263. BD*(   2) C   6 - O   7           17.48    0.22    0.079
  21. BD (   1) C   9 - H  23        /105. RY*(   1) C   6                    0.32    1.35    0.026
  21. BD (   1) C   9 - H  23        /141. RY*(   1) C  10                    0.35    1.67    0.031
  21. BD (   1) C   9 - H  23        /259. BD*(   1) C   5 - C   6            2.13    1.04    0.060
  21. BD (   1) C   9 - H  23        /262. BD*(   1) C   6 - O   7            0.41    0.89    0.024
  21. BD (   1) C   9 - H  23        /264. BD*(   1) C   6 - C   9            0.38    1.05    0.025
  21. BD (   1) C   9 - H  23        /269. BD*(   1) C   9 - C  10            0.67    1.09    0.034
  21. BD (   1) C   9 - H  23        /272. BD*(   1) C  10 - C  11            2.02    1.07    0.059
  22. BD (   1) C  10 - C  11        /132. RY*(   1) C   9                    0.57    1.85    0.041
  22. BD (   1) C  10 - C  11        /133. RY*(   2) C   9                    0.59    1.48    0.037
  22. BD (   1) C  10 - C  11        /159. RY*(   1) C  12                    0.64    1.57    0.040
  22. BD (   1) C  10 - C  11        /194. RY*(   1) C  16                    0.35    1.83    0.032
  22. BD (   1) C  10 - C  11        /269. BD*(   1) C   9 - C  10            1.49    1.27    0.055
  22. BD (   1) C  10 - C  11        /271. BD*(   1) C   9 - H  23            1.07    1.17    0.045
  22. BD (   1) C  10 - C  11        /273. BD*(   1) C  10 - H  24            0.66    1.17    0.035
  22. BD (   1) C  10 - C  11        /274. BD*(   1) C  11 - C  12            1.34    1.12    0.049
  22. BD (   1) C  10 - C  11        /275. BD*(   1) C  11 - C  16            1.87    1.26    0.061
  22. BD (   1) C  10 - C  11        /277. BD*(   1) C  12 - H  25            0.38    1.15    0.027
  22. BD (   1) C  10 - C  11        /284. BD*(   1) C  16 - H  28            1.26    1.18    0.049
  23. BD (   1) C  10 - H  24        /132. RY*(   1) C   9                    0.31    1.66    0.029
  23. BD (   1) C  10 - H  24        /150. RY*(   1) C  11                    0.45    1.68    0.035
  23. BD (   1) C  10 - H  24        /264. BD*(   1) C   6 - C   9            2.15    1.04    0.060
  23. BD (   1) C  10 - H  24        /269. BD*(   1) C   9 - C  10            0.54    1.08    0.030
  23. BD (   1) C  10 - H  24        /272. BD*(   1) C  10 - C  11            0.50    1.06    0.029
  23. BD (   1) C  10 - H  24        /275. BD*(   1) C  11 - C  16            2.15    1.07    0.061
  24. BD (   1) C  11 - C  12        /141. RY*(   1) C  10                    0.68    1.79    0.044
  24. BD (   1) C  11 - C  12        /170. RY*(   3) C  13                    0.43    1.73    0.035
  24. BD (   1) C  11 - C  12        /194. RY*(   1) C  16                    0.63    1.77    0.042
  24. BD (   1) C  11 - C  12        /260. BD*(   1) C   5 - C  16            1.43    1.19    0.052
  24. BD (   1) C  11 - C  12        /269. BD*(   1) C   9 - C  10            1.27    1.21    0.050
  24. BD (   1) C  11 - C  12        /272. BD*(   1) C  10 - C  11            1.41    1.19    0.052
  24. BD (   1) C  11 - C  12        /275. BD*(   1) C  11 - C  16            1.54    1.20    0.054
  24. BD (   1) C  11 - C  12        /277. BD*(   1) C  12 - H  25            0.37    1.09    0.025
  24. BD (   1) C  11 - C  12        /278. BD*(   1) C  12 - H  26            0.40    1.10    0.027
  24. BD (   1) C  11 - C  12        /280. BD*(   1) C  13 - O  15            1.07    1.23    0.046
  24. BD (   1) C  11 - C  12        /281. BD*(   2) C  13 - O  15            0.71    0.74    0.030
  24. BD (   1) C  11 - C  12        /282. BD*(   3) C  13 - O  15            0.95    1.47    0.051
  25. BD (   1) C  11 - C  16        / 97. RY*(   2) C   5                    1.23    1.80    0.060
  25. BD (   1) C  11 - C  16        /141. RY*(   1) C  10                    0.41    1.86    0.035
  25. BD (   1) C  11 - C  16        /159. RY*(   1) C  12                    0.57    1.58    0.038
  25. BD (   1) C  11 - C  16        /254. BD*(   1) C   2 - C   5            1.39    1.15    0.051
  25. BD (   1) C  11 - C  16        /260. BD*(   1) C   5 - C  16            1.78    1.26    0.060
  25. BD (   1) C  11 - C  16        /272. BD*(   1) C  10 - C  11            1.86    1.26    0.061
  25. BD (   1) C  11 - C  16        /273. BD*(   1) C  10 - H  24            1.24    1.18    0.048
  25. BD (   1) C  11 - C  16        /274. BD*(   1) C  11 - C  12            1.28    1.12    0.048
  25. BD (   1) C  11 - C  16        /278. BD*(   1) C  12 - H  26            0.37    1.17    0.027
  25. BD (   1) C  11 - C  16        /284. BD*(   1) C  16 - H  28            0.79    1.18    0.039
  26. BD (   1) C  12 - C  13        / 56. LP*(   1) C  11                   10.00    0.24    0.067
  26. BD (   1) C  12 - C  13        /152. RY*(   3) C  11                    0.33    1.18    0.027
  26. BD (   1) C  12 - C  13        /165. RY*(   7) C  12                    1.06    2.56    0.073
  26. BD (   1) C  12 - C  13        /168. RY*(   1) C  13                    1.01    0.91    0.042
  26. BD (   1) C  12 - C  13        /170. RY*(   3) C  13                   17.76    1.44    0.223
  26. BD (   1) C  12 - C  13        /171. RY*(   4) C  13                    0.70    1.78    0.049
  26. BD (   1) C  12 - C  13        /173. RY*(   6) C  13                    1.56    1.40    0.065
  26. BD (   1) C  12 - C  13        /176. RY*(   1) O  14                    0.85    1.95    0.057
  26. BD (   1) C  12 - C  13        /179. RY*(   4) O  14                    1.69    1.76    0.076
  26. BD (   1) C  12 - C  13        /182. RY*(   7) O  14                    0.28    3.08    0.041
  26. BD (   1) C  12 - C  13        /184. RY*(   9) O  14                    1.20    3.12    0.086
  26. BD (   1) C  12 - C  13        /190. RY*(   6) O  15                    3.24    3.33    0.145
  26. BD (   1) C  12 - C  13        /275. BD*(   1) C  11 - C  16            0.36    0.90    0.025
  26. BD (   1) C  12 - C  13        /276. BD*(   1) C  12 - C  13           19.59    1.05    0.197
  26. BD (   1) C  12 - C  13        /277. BD*(   1) C  12 - H  25            0.29    0.79    0.021
  26. BD (   1) C  12 - C  13        /278. BD*(   1) C  12 - H  26            0.59    0.81    0.030
  26. BD (   1) C  12 - C  13        /279. BD*(   1) C  13 - O  14           40.38    0.96    0.270
  26. BD (   1) C  12 - C  13        /280. BD*(   1) C  13 - O  15            3.33    0.93    0.077
  26. BD (   1) C  12 - C  13        /281. BD*(   2) C  13 - O  15            0.45    0.45    0.019
  26. BD (   1) C  12 - C  13        /282. BD*(   3) C  13 - O  15          171.50    1.17    0.575
  26. BD (   1) C  12 - C  13        /283. BD*(   1) O  14 - H  27            0.28    0.77    0.020
  27. BD (   1) C  12 - H  25        / 56. LP*(   1) C  11                    0.88    0.38    0.028
  27. BD (   1) C  12 - H  25        /171. RY*(   4) C  13                    0.27    1.92    0.029
  27. BD (   1) C  12 - H  25        /272. BD*(   1) C  10 - C  11            2.04    1.03    0.058
  27. BD (   1) C  12 - H  25        /280. BD*(   1) C  13 - O  15            0.76    1.08    0.036
  27. BD (   1) C  12 - H  25        /281. BD*(   2) C  13 - O  15            2.13    0.59    0.046
  27. BD (   1) C  12 - H  25        /282. BD*(   3) C  13 - O  15            1.25    1.31    0.055
  28. BD (   1) C  12 - H  26        / 56. LP*(   1) C  11                    1.24    0.38    0.033
  28. BD (   1) C  12 - H  26        /168. RY*(   1) C  13                    0.28    1.05    0.022
  28. BD (   1) C  12 - H  26        /274. BD*(   1) C  11 - C  12            0.35    0.90    0.023
  28. BD (   1) C  12 - H  26        /275. BD*(   1) C  11 - C  16            1.80    1.04    0.055
  28. BD (   1) C  12 - H  26        /279. BD*(   1) C  13 - O  14            0.79    1.11    0.038
  28. BD (   1) C  12 - H  26        /281. BD*(   2) C  13 - O  15            0.40    0.59    0.020
  28. BD (   1) C  12 - H  26        /282. BD*(   3) C  13 - O  15            2.11    1.31    0.071
  29. BD (   1) C  13 - O  14        /159. RY*(   1) C  12                    0.35    1.66    0.031
  29. BD (   1) C  13 - O  14        /165. RY*(   7) C  12                    0.44    3.01    0.047
  29. BD (   1) C  13 - O  14        /168. RY*(   1) C  13                    0.35    1.36    0.028
  29. BD (   1) C  13 - O  14        /170. RY*(   3) C  13                    4.60    1.89    0.121
  29. BD (   1) C  13 - O  14        /171. RY*(   4) C  13                    0.28    2.23    0.033
  29. BD (   1) C  13 - O  14        /173. RY*(   6) C  13                    0.34    1.85    0.033
  29. BD (   1) C  13 - O  14        /179. RY*(   4) O  14                    0.39    2.21    0.038
  29. BD (   1) C  13 - O  14        /184. RY*(   9) O  14                    0.36    3.57    0.046
  29. BD (   1) C  13 - O  14        /190. RY*(   6) O  15                    1.32    3.78    0.092
  29. BD (   1) C  13 - O  14        /276. BD*(   1) C  12 - C  13           14.98    1.50    0.192
  29. BD (   1) C  13 - O  14        /279. BD*(   1) C  13 - O  14            4.64    1.41    0.103
  29. BD (   1) C  13 - O  14        /282. BD*(   3) C  13 - O  15           53.65    1.62    0.391
  30. BD (   1) C  13 - O  15        /159. RY*(   1) C  12                    0.29    1.85    0.029
  30. BD (   1) C  13 - O  15        /168. RY*(   1) C  13                    0.66    1.55    0.041
  30. BD (   1) C  13 - O  15        /276. BD*(   1) C  12 - C  13            1.89    1.69    0.072
  30. BD (   1) C  13 - O  15        /282. BD*(   3) C  13 - O  15            2.37    1.82    0.090
  30. BD (   1) C  13 - O  15        /283. BD*(   1) O  14 - H  27            0.71    1.41    0.040
  31. BD (   2) C  13 - O  15        /178. RY*(   3) O  14                    0.26    1.66    0.026
  31. BD (   2) C  13 - O  15        /274. BD*(   1) C  11 - C  12            0.43    0.86    0.024
  31. BD (   2) C  13 - O  15        /277. BD*(   1) C  12 - H  25            0.50    0.90    0.027
  31. BD (   2) C  13 - O  15        /281. BD*(   2) C  13 - O  15            0.32    0.55    0.018
  32. BD (   3) C  13 - O  15        /165. RY*(   7) C  12                    0.61    2.44    0.054
  32. BD (   3) C  13 - O  15        /170. RY*(   3) C  13                    5.60    1.32    0.120
  32. BD (   3) C  13 - O  15        /173. RY*(   6) C  13                    0.44    1.28    0.033
  32. BD (   3) C  13 - O  15        /176. RY*(   1) O  14                    0.68    1.82    0.049
  32. BD (   3) C  13 - O  15        /179. RY*(   4) O  14                    0.80    1.64    0.050
  32. BD (   3) C  13 - O  15        /184. RY*(   9) O  14                    0.59    3.00    0.059
  32. BD (   3) C  13 - O  15        /190. RY*(   6) O  15                    0.63    3.21    0.063
  32. BD (   3) C  13 - O  15        /274. BD*(   1) C  11 - C  12            0.78    0.64    0.031
  32. BD (   3) C  13 - O  15        /276. BD*(   1) C  12 - C  13           19.50    0.93    0.185
  32. BD (   3) C  13 - O  15        /279. BD*(   1) C  13 - O  14           22.89    0.84    0.190
  32. BD (   3) C  13 - O  15        /280. BD*(   1) C  13 - O  15            0.84    0.81    0.036
  32. BD (   3) C  13 - O  15        /282. BD*(   3) C  13 - O  15           13.27    1.05    0.151
  32. BD (   3) C  13 - O  15        /283. BD*(   1) O  14 - H  27            0.52    0.65    0.025
  33. BD (   1) O  14 - H  27        / 56. LP*(   1) C  11                    0.70    0.62    0.032
  33. BD (   1) O  14 - H  27        /170. RY*(   3) C  13                    0.64    1.82    0.043
  33. BD (   1) O  14 - H  27        /171. RY*(   4) C  13                    0.38    2.17    0.037
  33. BD (   1) O  14 - H  27        /276. BD*(   1) C  12 - C  13            0.53    1.44    0.035
  33. BD (   1) O  14 - H  27        /280. BD*(   1) C  13 - O  15            2.10    1.32    0.067
  33. BD (   1) O  14 - H  27        /281. BD*(   2) C  13 - O  15            0.65    0.84    0.031
  33. BD (   1) O  14 - H  27        /282. BD*(   3) C  13 - O  15            1.35    1.56    0.062
  34. BD (   1) C  16 - H  28        / 96. RY*(   1) C   5                    0.32    1.56    0.028
  34. BD (   1) C  16 - H  28        /150. RY*(   1) C  11                    0.45    1.67    0.035
  34. BD (   1) C  16 - H  28        /259. BD*(   1) C   5 - C   6            2.36    1.03    0.062
  34. BD (   1) C  16 - H  28        /260. BD*(   1) C   5 - C  16            0.64    1.06    0.033
  34. BD (   1) C  16 - H  28        /272. BD*(   1) C  10 - C  11            2.19    1.06    0.061
  34. BD (   1) C  16 - H  28        /275. BD*(   1) C  11 - C  16            0.64    1.07    0.033
  35. CR (   1) O   1                / 69. RY*(   1) C   2                    3.18   19.49    0.316
  35. CR (   1) O   1                /254. BD*(   1) C   2 - C   5            0.47   19.28    0.123
  36. CR (   1) C   2                /255. BD*(   1) O   3 - C   4            0.69   10.51    0.108
  36. CR (   1) C   2                /259. BD*(   1) C   5 - C   6            0.41   10.70    0.084
  36. CR (   1) C   2                /260. BD*(   1) C   5 - C  16            0.44   10.73    0.088
  37. CR (   1) O   3                / 69. RY*(   1) C   2                    0.83   19.60    0.162
  37. CR (   1) O   3                / 70. RY*(   2) C   2                    0.43   20.62    0.120
  37. CR (   1) O   3                / 71. RY*(   3) C   2                    0.35   20.19    0.106
  37. CR (   1) O   3                / 87. RY*(   1) C   4                    0.28   19.87    0.095
  37. CR (   1) O   3                / 88. RY*(   2) C   4                    0.59   19.55    0.136
  38. CR (   1) C   4                /203. RY*(   1) H  17                    0.35   10.54    0.077
  38. CR (   1) C   4                /207. RY*(   1) H  18                    0.35   10.53    0.077
  38. CR (   1) C   4                /211. RY*(   1) H  19                    0.39   10.64    0.081
  38. CR (   1) C   4                /253. BD*(   1) C   2 - O   3            0.60   10.48    0.103
  38. CR (   1) C   4                /255. BD*(   1) O   3 - C   4            0.48   10.41    0.089
  39. CR (   1) C   5                / 70. RY*(   2) C   2                    0.40   11.78    0.087
[truncated: 46,969 more chars]
