# Supplementary material for: Machine-Learning-Guided Discovery of Electrochemical Reactions
Source: J Am Chem Soc. 2022 Dec 2;144(49):22599–610. doi: 10.1021/jacs.2c08997 (PMC9756344; doi:10.1021/jacs.2c08997)
Supplement: Supplementary file 4 — ja2c08997_si_004.zip [file ja2c08997_si_004.zip › Reactivity Prediction/Ologs_notimes/97.log]

 Entering Gaussian System, Link 0=g16
 Input=97.com
 Output=97.log
 Initial command:
  
 Copyright (c) 1988-2019, Gaussian, Inc.  All Rights Reserved.
  
 This is part of the Gaussian(R) 16 program.  It is based on
 the Gaussian(R) 09 system (copyright 2009, Gaussian, Inc.),
 the Gaussian(R) 03 system (copyright 2003, Gaussian, Inc.),
 the Gaussian(R) 98 system (copyright 1998, Gaussian, Inc.),
 the Gaussian(R) 94 system (copyright 1995, Gaussian, Inc.),
 the Gaussian 92(TM) system (copyright 1992, Gaussian, Inc.),
 the Gaussian 90(TM) system (copyright 1990, Gaussian, Inc.),
 the Gaussian 88(TM) system (copyright 1988, Gaussian, Inc.),
 the Gaussian 86(TM) system (copyright 1986, Carnegie Mellon
 University), and the Gaussian 82(TM) system (copyright 1983,
 Carnegie Mellon University). Gaussian is a federally registered
 trademark of Gaussian, Inc.
  
 This software contains proprietary and confidential information,
 including trade secrets, belonging to Gaussian, Inc.
  
 This software is provided under written license and may be
 used, copied, transmitted, or stored only in accord with that
 written license.
  
 The following legend is applicable only to US Government
 contracts under FAR:
  
                    RESTRICTED RIGHTS LEGEND
  
 Use, reproduction and disclosure by the US Government is
 subject to restrictions as set forth in subparagraphs (a)
 and (c) of the Commercial Computer Software - Restricted
 Rights clause in FAR 52.227-19.
  
 Gaussian, Inc.
 340 Quinnipiac St., Bldg. 40, Wallingford CT 06492
  
  
 ---------------------------------------------------------------
 Warning -- This program may not be used in any manner that
 competes with the business of Gaussian, Inc. or will provide
 assistance to any competitor of Gaussian, Inc.  The licensee
 of this program is prohibited from giving any competitor of
 Gaussian, Inc. access to this program.  By using this program,
 the user acknowledges that Gaussian, Inc. is engaged in the
 business of creating and licensing software in the field of
 computational chemistry and represents and warrants to the
 licensee that it is not a competitor of Gaussian, Inc. and that
 it will not use this program in any manner prohibited above.
 ---------------------------------------------------------------
  

 Cite this work as:
 Gaussian 16, Revision C.01,
 M. J. Frisch, G. W. Trucks, H. B. Schlegel, G. E. Scuseria, 
 M. A. Robb, J. R. Cheeseman, G. Scalmani, V. Barone, 
 G. A. Petersson, H. Nakatsuji, X. Li, M. Caricato, A. V. Marenich, 
 J. Bloino, B. G. Janesko, R. Gomperts, B. Mennucci, H. P. Hratchian, 
 J. V. Ortiz, A. F. Izmaylov, J. L. Sonnenberg, D. Williams-Young, 
 F. Ding, F. Lipparini, F. Egidi, J. Goings, B. Peng, A. Petrone, 
 T. Henderson, D. Ranasinghe, V. G. Zakrzewski, J. Gao, N. Rega, 
 G. Zheng, W. Liang, M. Hada, M. Ehara, K. Toyota, R. Fukuda, 
 J. Hasegawa, M. Ishida, T. Nakajima, Y. Honda, O. Kitao, H. Nakai, 
 T. Vreven, K. Throssell, J. A. Montgomery, Jr., J. E. Peralta, 
 F. Ogliaro, M. J. Bearpark, J. J. Heyd, E. N. Brothers, K. N. Kudin, 
 V. N. Staroverov, T. A. Keith, R. Kobayashi, J. Normand, 
 K. Raghavachari, A. P. Rendell, J. C. Burant, S. S. Iyengar, 
 J. Tomasi, M. Cossi, J. M. Millam, M. Klene, C. Adamo, R. Cammi, 
 J. W. Ochterski, R. L. Martin, K. Morokuma, O. Farkas, 
 J. B. Foresman, and D. J. Fox, Gaussian, Inc., Wallingford CT, 2019.
 
 ******************************************
 Gaussian 16:  ES64L-G16RevC.01  3-Jul-2019
                13-Mar-2021 
 ******************************************
 %nprocshared=16
 Will use up to   16 processors via shared memory.
 %mem=7GB
 -----------------------------------------
 # b3lyp/def2svp geom=NewRedundant pop=NBO
 -----------------------------------------
 1/29=4000,38=1,172=1/1;
 2/12=2,17=6,18=5,40=1/2;
 3/5=43,7=101,11=2,25=1,30=1,74=-5/1,2,3;
 4//1;
 5/5=2,38=5/2;
 6/7=2,8=2,9=2,10=2,28=1,40=1/1,7;
 99/5=1,9=1/99;
 --
 97
 --
 Symbolic Z-matrix:
 Charge =  1 Multiplicity = 2
 C                     5.45385   0.9177   -0.93411 
 C                     5.01515  -0.4929   -1.33045 
 C                     4.21279  -1.2333   -0.25411 
 C                     2.86228  -0.59938   0.08708 
 C                     2.05891  -1.40706   1.10934 
 C                     0.73763  -0.76206   1.5405 
 C                    -0.30173  -0.62369   0.42586 
 C                    -1.63393  -0.04499   0.90333 
 C                    -2.6751    0.1007   -0.20659 
 C                    -4.00738   0.68005   0.26908 
 C                    -5.04917   0.82563  -0.84145 
 C                    -6.37663   1.40597  -0.3564 
 H                     6.07516   1.37888  -1.71821 
 H                     6.04772   0.9019   -0.00447 
 H                     4.59309   1.58374  -0.76407 
 H                     5.90864  -1.09111  -1.58008 
 H                     4.41615  -0.4447   -2.25824 
 H                     4.82143  -1.30945   0.66641 
 H                     4.04157  -2.2726   -0.58714 
 H                     3.013     0.42176   0.48019 
 H                     2.2792   -0.48184  -0.84355 
 H                     2.68652  -1.56822   2.00389 
 H                     1.85677  -2.41403   0.69922 
 H                     0.94273   0.23585   1.97085 
 H                     0.29948  -1.35792   2.36088 
 H                    -0.47671  -1.61493  -0.03256 
 H                     0.09571   0.01449  -0.38269 
 H                    -1.4563    0.94207   1.36895 
 H                    -2.04361  -0.68428   1.70712 
 H                    -2.26491   0.74055  -1.00974 
 H                    -2.85183  -0.88631  -0.67268 
 H                    -3.83083   1.66738   0.735 
 H                    -4.41793   0.04046   1.07247 
 H                    -4.63613   1.46401  -1.64341 
 H                    -5.22352  -0.16205  -1.30553 
 H                    -6.23726   2.40885   0.08084 
 H                    -6.82953   0.76913   0.42185 
 H                    -7.10528   1.49842  -1.17736 
 
                          Input orientation:                          
 ---------------------------------------------------------------------
 Center     Atomic      Atomic             Coordinates (Angstroms)
 Number     Number       Type             X           Y           Z
 ---------------------------------------------------------------------
      1          6           0        5.453848    0.917700   -0.934110
      2          6           0        5.015149   -0.492905   -1.330453
      3          6           0        4.212791   -1.233297   -0.254109
      4          6           0        2.862280   -0.599384    0.087081
      5          6           0        2.058907   -1.407063    1.109343
      6          6           0        0.737634   -0.762056    1.540501
      7          6           0       -0.301734   -0.623687    0.425860
      8          6           0       -1.633925   -0.044989    0.903329
      9          6           0       -2.675098    0.100700   -0.206595
     10          6           0       -4.007377    0.680048    0.269076
     11          6           0       -5.049170    0.825626   -0.841450
     12          6           0       -6.376630    1.405968   -0.356403
     13          1           0        6.075157    1.378883   -1.718207
     14          1           0        6.047721    0.901897   -0.004466
     15          1           0        4.593092    1.583737   -0.764074
     16          1           0        5.908635   -1.091109   -1.580085
     17          1           0        4.416147   -0.444705   -2.258244
     18          1           0        4.821433   -1.309447    0.666407
     19          1           0        4.041566   -2.272599   -0.587145
     20          1           0        3.013002    0.421757    0.480190
     21          1           0        2.279204   -0.481842   -0.843549
     22          1           0        2.686516   -1.568223    2.003891
     23          1           0        1.856769   -2.414030    0.699219
     24          1           0        0.942731    0.235849    1.970846
     25          1           0        0.299482   -1.357921    2.360875
     26          1           0       -0.476715   -1.614930   -0.032559
     27          1           0        0.095707    0.014488   -0.382687
     28          1           0       -1.456301    0.942073    1.368950
     29          1           0       -2.043611   -0.684283    1.707117
     30          1           0       -2.264905    0.740552   -1.009737
     31          1           0       -2.851832   -0.886315   -0.672676
     32          1           0       -3.830825    1.667385    0.735003
     33          1           0       -4.417930    0.040462    1.072473
     34          1           0       -4.636130    1.464014   -1.643413
     35          1           0       -5.223515   -0.162049   -1.305534
     36          1           0       -6.237262    2.408846    0.080838
     37          1           0       -6.829528    0.769130    0.421854
     38          1           0       -7.105283    1.498425   -1.177356
 ---------------------------------------------------------------------
                    Distance matrix (angstroms):
                    1          2          3          4          5
     1  C    0.000000
     2  C    1.529493   0.000000
     3  C    2.574764   1.533126   0.000000
     4  C    3.171845   2.579842   1.530404   0.000000
     5  C    4.594110   3.940514   2.555076   1.530611   0.000000
     6  C    5.584617   5.158677   3.939468   2.579343   1.532218
     7  C    6.111637   5.600980   4.605965   3.182191   2.579428
     8  C    7.385085   7.028556   6.077485   4.603203   3.941408
     9  C    8.202226   7.794569   7.016040   5.589178   5.139634
    10  C    9.540383   9.237980   8.456108   6.990154   6.470075
    11  C   10.503830  10.162094   9.506211   8.092210   7.701639
    12  C   11.854634  11.589957  10.913845   9.464437   9.012204
    13  H    1.101600   2.185763   3.526397   4.182725   5.646840
    14  H    1.103256   2.184014   2.826367   3.522679   4.741572
    15  H    1.101553   2.193481   2.887971   2.913108   4.344729
    16  H    2.158570   1.103849   2.157387   3.507352   4.706725
    17  H    2.164786   1.105405   2.163282   2.817619   4.221771
    18  H    2.814566   2.166037   1.106162   2.162889   2.799513
    19  H    3.506128   2.160482   1.104707   2.155213   2.749211
    20  H    2.864250   2.850197   2.172071   1.104528   2.156552
    21  H    3.470631   2.778955   2.156591   1.104475   2.172176
    22  H    4.740231   4.206743   2.745952   2.154925   1.104574
    23  H    5.167897   4.217304   2.802464   2.163031   1.105913
    24  H    5.408684   5.292848   4.219254   2.816177   2.164993
    25  H    6.527087   6.050758   4.708254   3.509053   2.159705
    26  H    6.511419   5.753610   4.710221   3.492066   2.788642
    27  H    5.461642   5.035535   4.303938   2.872533   2.846245
    28  H    7.283875   7.157206   6.285313   4.761241   4.235862
    29  H    8.108903   7.686972   6.579543   5.167155   4.208372
    30  H    7.721156   7.390769   6.813780   5.411697   5.272390
    31  H    8.503360   7.904229   7.085513   5.771537   5.249964
    32  H    9.463251   9.337249   8.607674   7.096175   6.654420
    33  H   10.111771   9.748923   8.824489   7.374405   6.636723
    34  H   10.129621   9.852647   9.354627   7.967331   7.787442
    35  H   10.738244  10.244039   9.554943   8.216491   7.772732
    36  H   11.829442  11.705924  11.071631   9.583901   9.189418
    37  H   12.358884  12.039920  11.242750   9.793673   9.176749
    38  H   12.574903  12.283880  11.679619  10.264108   9.881965
                    6          7          8          9         10
     6  C    0.000000
     7  C    1.530313   0.000000
     8  C    2.558216   1.528922   0.000000
     9  C    3.929813   2.560779   1.528789   0.000000
    10  C    5.119699   3.931424   2.561489   1.528684   0.000000
    11  C    6.456123   5.122962   3.932699   2.562183   1.529639
    12  C    7.675371   6.452581   5.117172   3.927787   2.555689
    13  H    6.609988   7.019405   8.266185   8.971381  10.300250
    14  H    5.775179   6.544323   7.792842   8.761869  10.061264
    15  H    5.067383   5.499817   6.648965   7.438869   8.709312
    16  H    6.048602   6.543010   8.009490   8.774244  10.241274
    17  H    5.297417   5.430916   6.838033   7.402195   8.866125
    18  H    4.212018   5.174454   6.582298   7.677801   9.058910
    19  H    4.210057   4.754928   6.276540   7.133788   8.616073
    20  H    2.775423   3.476116   4.689439   5.738400   7.028300
    21  H    2.852832   2.879715   4.307552   5.028933   6.489146
    22  H    2.159346   3.508841   4.711443   6.034770   7.271349
    23  H    2.165465   2.817657   4.223620   5.261386   6.644287
    24  H    1.105927   2.162054   2.803144   4.224712   5.253275
    25  H    1.104557   2.155190   2.754323   4.191372   5.203650
    26  H    2.162535   1.106042   2.163270   2.794022   4.221787
    27  H    2.171116   1.104072   2.156155   2.777733   4.207501
    28  H    2.783314   2.161955   1.105733   2.162340   2.790406
    29  H    2.787317   2.163199   1.105719   2.162699   2.790294
    30  H    4.216253   2.788571   2.162183   1.105760   2.162228
    31  H    4.218751   2.789042   2.162156   1.105742   2.162330
    32  H    5.236586   4.218894   2.790507   2.162594   1.105935
    33  H    5.238599   4.219274   2.790446   2.162662   1.105926
    34  H    6.630990   5.237115   4.216185   2.787242   2.160450
    35  H    6.632890   5.237821   4.216389   2.787676   2.160444
    36  H    7.799642   6.674264   5.280957   4.254312   2.827820
    37  H    7.801144   6.674732   5.280993   4.254531   2.827687
    38  H    8.602783   7.304926   6.053688   4.745794   3.515527
                   11         12         13         14         15
    11  C    0.000000
    12  C    1.527814   0.000000
    13  H   11.172531  12.526063   0.000000
    14  H   11.128673  12.439552   1.779094   0.000000
    15  H    9.672328  10.978734   1.774501   1.777036   0.000000
    16  H   11.148675  12.596052   2.479448   2.544404   3.090522
    17  H    9.654702  11.114226   2.523772   3.091097   2.525555
    18  H   10.210827  11.567897   3.805959   2.616084   3.235573
    19  H    9.607557  11.050968   4.329909   3.800210   3.899592
    20  H    8.179760   9.478067   3.889194   3.110457   2.322730
    21  H    7.444094   8.872688   4.317011   4.101282   3.102743
    22  H    8.582967   9.826363   5.832867   4.629546   4.607767
    23  H    7.782097   9.137592   6.166436   5.390235   5.060715
    24  H    6.645278   7.769061   6.423195   5.514200   4.756230
    25  H    6.605365   7.719660   7.582047   6.613915   6.070729
    26  H    5.245757   6.636241   7.398063   6.993102   6.039000
    27  H    5.228591   6.620276   6.276863   6.029678   4.778543
    28  H    4.219969   5.234661   8.151331   7.628777   6.446447
    29  H    4.220001   5.234722   9.050077   8.421113   7.436164
    30  H    2.790643   4.216148   8.394405   8.374746   6.914003
    31  H    2.790613   4.216490   9.269056   9.101992   7.844515
    32  H    2.162898   2.782198  10.209307   9.935717   8.556670
    33  H    2.162880   2.782589  10.940024  10.556122   9.324865
    34  H    1.105118   2.165434  10.711886  10.823437   9.271791
    35  H    1.105112   2.165456  11.410731  11.395856   9.985326
    36  H    2.183750   1.102890  12.485714  12.377358  10.894552
    37  H    2.183759   1.102888  13.095135  12.884988  11.512873
    38  H    2.189313   1.101566  13.192074  13.218663  11.705984
                   16         17         18         19         20
    16  H    0.000000
    17  H    1.762174   0.000000
    18  H    2.505275   3.076624   0.000000
    19  H    2.422354   2.504811   1.762739   0.000000
    20  H    3.862407   3.196653   2.510412   3.075175   0.000000
    21  H    3.753194   2.563059   3.070477   2.525564   1.762736
    22  H    4.842992   4.734946   2.532528   3.007619   2.527505
    23  H    4.833525   4.378955   3.163924   2.539305   3.070267
    24  H    6.247410   5.514796   4.374224   4.736919   2.557859
    25  H    6.860390   6.254371   4.829246   4.850840   3.750656
    26  H    6.591048   5.501199   5.352779   4.599451   4.072976
    27  H    6.037072   4.732312   5.018555   4.565345   3.069371
    28  H    8.189806   7.040266   6.706181   6.662354   4.586425
    29  H    8.614489   7.583532   6.971567   6.694457   5.319588
    30  H    8.395656   6.899280   7.564929   7.002088   5.493435
    31  H    8.809717   7.452018   7.800717   7.031930   6.118532
    32  H   10.383930   9.024024   9.150290   8.902027   6.960926
    33  H   10.721682   9.453570   9.346281   8.925673   7.464244
    34  H   10.850103   9.271728  10.122888   9.506860   8.006573
    35  H   11.174225   9.690751  10.300780   9.529545   8.448069
    36  H   12.748771  11.274271  11.681752  11.314435   9.469710
    37  H   13.028010  11.624178  11.837448  11.333617   9.848831
    38  H   13.275163  11.734029  12.390730  11.782242  10.309529
                   21         22         23         24         25
    21  H    0.000000
    22  H    3.074743   0.000000
    23  H    2.508373   1.762396   0.000000
    24  H    3.197195   2.509294   3.078045   0.000000
    25  H    3.867188   2.422725   2.510301   1.762383   0.000000
    26  H    3.088151   3.762358   2.572782   3.074710   2.529242
    27  H    2.286131   3.861738   3.188975   2.511089   3.074437
    28  H    4.569101   4.885455   4.763235   2.572234   3.058867
    29  H    5.023306   4.821154   4.384159   3.135990   2.524138
    30  H    4.708587   6.239309   5.464441   4.407667   4.726595
    31  H    5.149789   6.188886   5.136821   4.758799   4.399503
    32  H    6.666592   7.386134   7.000568   5.134534   5.371720
    33  H    6.985380   7.343606   6.748014   5.438927   5.086200
    34  H    7.228276   8.724588   7.917379   6.759803   6.953985
    35  H    7.523729   8.688971   7.695510   6.993967   6.736183
    36  H    9.041060   9.957361   9.442239   7.736042   7.881379
    37  H    9.280903   9.925782   9.255333   7.943033   7.688103
    38  H    9.596952  10.742626   9.957270   8.733602   8.689554
                   26         27         28         29         30
    26  H    0.000000
    27  H    1.762174   0.000000
    28  H    3.076050   2.517414   0.000000
    29  H    2.519472   3.071196   1.761910   0.000000
    30  H    3.114610   2.548107   2.520437   3.075780   0.000000
    31  H    2.565504   3.095727   3.075508   2.521399   1.762041
    32  H    4.755292   4.404424   2.562485   3.109579   2.520961
    33  H    4.415268   4.742476   3.109991   2.562307   3.075913
    34  H    5.419915   5.106940   4.411130   4.749988   2.558837
    35  H    5.124787   5.401568   4.750143   4.411415   3.107339
    36  H    7.027627   6.786332   5.164131   5.458841   4.444342
    37  H    6.800623   7.012535   5.458797   5.164234   4.783936
    38  H    7.412251   7.395122   6.221270   6.221328   4.902217
                   31         32         33         34         35
    31  H    0.000000
    32  H    3.075934   0.000000
    33  H    2.521333   1.762230   0.000000
    34  H    3.106460   2.519274   3.074110   0.000000
    35  H    2.559287   3.074119   2.518908   1.761609   0.000000
    36  H    4.784036   2.601660   3.146832   2.535621   3.091797
    37  H    4.445285   3.145972   2.601936   3.091793   2.535792
    38  H    4.902401   3.795753   3.795953   2.512989   2.512898
                   36         37         38
    36  H    0.000000
    37  H    1.776439   0.000000
    38  H    1.779151   1.779153   0.000000
 Stoichiometry    C12H26(1+,2)
 Framework group  C1[X(C12H26)]
 Deg. of freedom   108
 Full point group                 C1      NOp   1
 Largest Abelian subgroup         C1      NOp   1
 Largest concise Abelian subgroup C1      NOp   1
                         Standard orientation:                         
 ---------------------------------------------------------------------
 Center     Atomic      Atomic             Coordinates (Angstroms)
 Number     Number       Type             X           Y           Z
 ---------------------------------------------------------------------
      1          6           0       -5.280641   -1.700433    0.840326
      2          6           0       -5.043508   -1.119946   -0.554720
      3          6           0       -4.319610    0.231480   -0.564503
      4          6           0       -2.888611    0.195137   -0.023157
      5          6           0       -2.174022    1.545321   -0.118760
      6          6           0       -0.768235    1.571190    0.490161
      7          6           0        0.251676    0.673298   -0.213706
      8          6           0        1.660645    0.776982    0.370809
      9          6           0        2.683435   -0.121575   -0.324670
     10          6           0        4.092532   -0.019701    0.259233
     11          6           0        5.115908   -0.918626   -0.436777
     12          6           0        6.520599   -0.810278    0.154254
     13          1           0       -5.854845   -2.639252    0.791014
     14          1           0       -5.847560   -0.995704    1.472096
     15          1           0       -4.334968   -1.921654    1.360116
     16          1           0       -6.014616   -1.005035   -1.066800
     17          1           0       -4.467156   -1.842770   -1.160744
     18          1           0       -4.909414    0.965123    0.016441
     19          1           0       -4.296537    0.617434   -1.599339
     20          1           0       -2.892258   -0.131106    1.032085
     21          1           0       -2.318894   -0.573447   -0.575032
     22          1           0       -2.794575    2.309487    0.382285
     23          1           0       -2.117980    1.852668   -1.179628
     24          1           0       -0.827900    1.285139    1.556786
     25          1           0       -0.392482    2.609811    0.478986
     26          1           0        0.281675    0.931288   -1.288820
     27          1           0       -0.077817   -0.379435   -0.167201
     28          1           0        1.627654    0.527061    1.447423
     29          1           0        2.002000    1.827415    0.319030
     30          1           0        2.341669   -1.171874   -0.271997
     31          1           0        2.715539    0.127898   -1.401423
     32          1           0        4.060648   -0.269482    1.336120
     33          1           0        4.434697    1.030658    0.206882
     34          1           0        4.771155   -1.967274   -0.384177
     35          1           0        5.145608   -0.667323   -1.512527
     36          1           0        6.526895   -1.089867    1.221099
     37          1           0        6.904447    0.221232    0.083465
     38          1           0        7.234004   -1.468082   -0.367085
 ---------------------------------------------------------------------
 Rotational constants (GHZ):           2.0766218           0.1878406           0.1787401
 Standard basis: def2SVP (5D, 7F)
 There are   310 symmetry adapted cartesian basis functions of A   symmetry.
 There are   298 symmetry adapted basis functions of A   symmetry.
   298 basis functions,   482 primitive gaussians,   310 cartesian basis functions
    49 alpha electrons       48 beta electrons
       nuclear repulsion energy       686.8824797184 Hartrees.
 NAtoms=   38 NActive=   38 NUniq=   38 SFac= 1.00D+00 NAtFMM=   60 NAOKFM=F Big=F
 Integral buffers will be    131072 words long.
 Raffenetti 2 integral format.
 Two-electron integral symmetry is turned on.
 One-electron integrals computed using PRISM.
   1 Symmetry operations used in ECPInt.
 ECPInt:  NShTT=   11325 NPrTT=   37909 LenC2=    9736 LenP2D=   24050.
 LDataN:  DoStor=T MaxTD1= 4 Len=   56
 NBasis=   298 RedAO= T EigKep=  8.96D-04  NBF=   298
 NBsUse=   298 1.00D-06 EigRej= -1.00D+00 NBFU=   298
 ExpMin= 1.22D-01 ExpMax= 1.24D+03 ExpMxC= 1.86D+02 IAcc=3 IRadAn=         5 AccDes= 0.00D+00
 Harris functional with IExCor=  402 and IRadAn=       5 diagonalized for initial guess.
 HarFok:  IExCor=  402 AccDes= 0.00D+00 IRadAn=         5 IDoV= 1 UseB2=F ITyADJ=14
 ICtDFT=  3500011 ScaDFX=  1.000000  1.000000  1.000000  1.000000
 FoFCou: FMM=F IPFlag=           0 FMFlag=      100000 FMFlg1=           0
         NFxFlg=           0 DoJE=T BraDBF=F KetDBF=T FulRan=T
         wScrn=  0.000000 ICntrl=       500 IOpCl=  0 I1Cent=   200000004 NGrid=           0
         NMat0=    1 NMatS0=      1 NMatT0=    0 NMatD0=    1 NMtDS0=    0 NMtDT0=    0
 Petite list used in FoFCou.
 Initial guess <Sx>= 0.0000 <Sy>= 0.0000 <Sz>= 0.5000 <S**2>= 0.7500 S= 0.5000
 Requested convergence on RMS density matrix=1.00D-08 within 128 cycles.
 Requested convergence on MAX density matrix=1.00D-06.
 Requested convergence on             energy=1.00D-06.
 No special actions if energy rises.
 Integral accuracy reduced to 1.0D-05 until final iterations.
 Initial convergence to 1.0D-05 achieved.  Increase integral accuracy.
 SCF Done:  E(UB3LYP) =  -472.267994474     A.U. after   32 cycles
            NFock= 32  Conv=0.59D-08     -V/T= 2.0130
 <Sx>= 0.0000 <Sy>= 0.0000 <Sz>= 0.5000 <S**2>= 0.7517 S= 0.5008
 <L.S>= 0.000000000000E+00
 Annihilation of the first spin contaminant:
 S**2 before annihilation     0.7517,   after     0.7500

 **********************************************************************

            Population analysis using the SCF Density.

 **********************************************************************

 Orbital symmetries:
 Alpha Orbitals:
       Occupied  (A) (A) (A) (A) (A) (A) (A) (A) (A) (A) (A) (A)
                 (A) (A) (A) (A) (A) (A) (A) (A) (A) (A) (A) (A)
                 (A) (A) (A) (A) (A) (A) (A) (A) (A) (A) (A) (A)
                 (A) (A) (A) (A) (A) (A) (A) (A) (A) (A) (A) (A)
                 (A)
       Virtual   (A) (A) (A) (A) (A) (A) (A) (A) (A) (A) (A) (A)
                 (A) (A) (A) (A) (A) (A) (A) (A) (A) (A) (A) (A)
                 (A) (A) (A) (A) (A) (A) (A) (A) (A) (A) (A) (A)
                 (A) (A) (A) (A) (A) (A) (A) (A) (A) (A) (A) (A)
                 (A) (A) (A) (A) (A) (A) (A) (A) (A) (A) (A) (A)
                 (A) (A) (A) (A) (A) (A) (A) (A) (A) (A) (A) (A)
                 (A) (A) (A) (A) (A) (A) (A) (A) (A) (A) (A) (A)
                 (A) (A) (A) (A) (A) (A) (A) (A) (A) (A) (A) (A)
                 (A) (A) (A) (A) (A) (A) (A) (A) (A) (A) (A) (A)
                 (A) (A) (A) (A) (A) (A) (A) (A) (A) (A) (A) (A)
                 (A) (A) (A) (A) (A) (A) (A) (A) (A) (A) (A) (A)
                 (A) (A) (A) (A) (A) (A) (A) (A) (A) (A) (A) (A)
                 (A) (A) (A) (A) (A) (A) (A) (A) (A) (A) (A) (A)
                 (A) (A) (A) (A) (A) (A) (A) (A) (A) (A) (A) (A)
                 (A) (A) (A) (A) (A) (A) (A) (A) (A) (A) (A) (A)
                 (A) (A) (A) (A) (A) (A) (A) (A) (A) (A) (A) (A)
                 (A) (A) (A) (A) (A) (A) (A) (A) (A) (A) (A) (A)
                 (A) (A) (A) (A) (A) (A) (A) (A) (A) (A) (A) (A)
                 (A) (A) (A) (A) (A) (A) (A) (A) (A) (A) (A) (A)
                 (A) (A) (A) (A) (A) (A) (A) (A) (A) (A) (A) (A)
                 (A) (A) (A) (A) (A) (A) (A) (A) (A)
 Beta  Orbitals:
       Occupied  (A) (A) (A) (A) (A) (A) (A) (A) (A) (A) (A) (A)
                 (A) (A) (A) (A) (A) (A) (A) (A) (A) (A) (A) (A)
                 (A) (A) (A) (A) (A) (A) (A) (A) (A) (A) (A) (A)
                 (A) (A) (A) (A) (A) (A) (A) (A) (A) (A) (A) (A)
       Virtual   (A) (A) (A) (A) (A) (A) (A) (A) (A) (A) (A) (A)
                 (A) (A) (A) (A) (A) (A) (A) (A) (A) (A) (A) (A)
                 (A) (A) (A) (A) (A) (A) (A) (A) (A) (A) (A) (A)
                 (A) (A) (A) (A) (A) (A) (A) (A) (A) (A) (A) (A)
                 (A) (A) (A) (A) (A) (A) (A) (A) (A) (A) (A) (A)
                 (A) (A) (A) (A) (A) (A) (A) (A) (A) (A) (A) (A)
                 (A) (A) (A) (A) (A) (A) (A) (A) (A) (A) (A) (A)
                 (A) (A) (A) (A) (A) (A) (A) (A) (A) (A) (A) (A)
                 (A) (A) (A) (A) (A) (A) (A) (A) (A) (A) (A) (A)
                 (A) (A) (A) (A) (A) (A) (A) (A) (A) (A) (A) (A)
                 (A) (A) (A) (A) (A) (A) (A) (A) (A) (A) (A) (A)
                 (A) (A) (A) (A) (A) (A) (A) (A) (A) (A) (A) (A)
                 (A) (A) (A) (A) (A) (A) (A) (A) (A) (A) (A) (A)
                 (A) (A) (A) (A) (A) (A) (A) (A) (A) (A) (A) (A)
                 (A) (A) (A) (A) (A) (A) (A) (A) (A) (A) (A) (A)
                 (A) (A) (A) (A) (A) (A) (A) (A) (A) (A) (A) (A)
                 (A) (A) (A) (A) (A) (A) (A) (A) (A) (A) (A) (A)
                 (A) (A) (A) (A) (A) (A) (A) (A) (A) (A) (A) (A)
                 (A) (A) (A) (A) (A) (A) (A) (A) (A) (A) (A) (A)
                 (A) (A) (A) (A) (A) (A) (A) (A) (A) (A) (A) (A)
                 (A) (A) (A) (A) (A) (A) (A) (A) (A) (A)
 The electronic state is 2-A.
 Alpha  occ. eigenvalues --  -10.34574 -10.34287 -10.34068 -10.34061 -10.33711
 Alpha  occ. eigenvalues --  -10.33096 -10.33070 -10.32577 -10.31984 -10.31836
 Alpha  occ. eigenvalues --  -10.30078 -10.29609  -0.96711  -0.94682  -0.92367
 Alpha  occ. eigenvalues --   -0.89637  -0.86055  -0.82647  -0.78532  -0.75819
 Alpha  occ. eigenvalues --   -0.72365  -0.71537  -0.70237  -0.69507  -0.63052
 Alpha  occ. eigenvalues --   -0.61440  -0.60054  -0.58988  -0.58440  -0.57376
 Alpha  occ. eigenvalues --   -0.56463  -0.55591  -0.54035  -0.53914  -0.52350
 Alpha  occ. eigenvalues --   -0.51473  -0.50787  -0.49756  -0.49408  -0.48711
 Alpha  occ. eigenvalues --   -0.47586  -0.47354  -0.46678  -0.46529  -0.46088
 Alpha  occ. eigenvalues --   -0.45789  -0.45500  -0.45204  -0.45028
 Alpha virt. eigenvalues --   -0.07465  -0.06337  -0.05780  -0.05532  -0.05013
 Alpha virt. eigenvalues --   -0.03973  -0.03488  -0.03014  -0.01490  -0.01095
 Alpha virt. eigenvalues --   -0.00544   0.01013   0.01224   0.01636   0.02124
 Alpha virt. eigenvalues --    0.02460   0.03135   0.03447   0.03608   0.03954
 Alpha virt. eigenvalues --    0.04584   0.04800   0.05149   0.05789   0.06371
 Alpha virt. eigenvalues --    0.06767   0.07000   0.07744   0.08426   0.09323
 Alpha virt. eigenvalues --    0.10656   0.11194   0.11987   0.12525   0.13463
 Alpha virt. eigenvalues --    0.15364   0.16883   0.25859   0.27118   0.27834
 Alpha virt. eigenvalues --    0.27934   0.28668   0.28872   0.29218   0.30398
 Alpha virt. eigenvalues --    0.31061   0.31977   0.32692   0.34341   0.36246
 Alpha virt. eigenvalues --    0.36815   0.37529   0.38345   0.42980   0.44439
 Alpha virt. eigenvalues --    0.46277   0.46931   0.47813   0.48583   0.48974
 Alpha virt. eigenvalues --    0.49442   0.50202   0.50416   0.50631   0.51057
 Alpha virt. eigenvalues --    0.51606   0.51873   0.52542   0.52632   0.53611
 Alpha virt. eigenvalues --    0.53668   0.54275   0.54544   0.54959   0.55375
 Alpha virt. eigenvalues --    0.55488   0.55595   0.56282   0.56564   0.57011
 Alpha virt. eigenvalues --    0.57202   0.57361   0.57847   0.58190   0.58787
 Alpha virt. eigenvalues --    0.58855   0.59411   0.59552   0.59925   0.60607
 Alpha virt. eigenvalues --    0.61434   0.61961   0.62636   0.63563   0.67388
 Alpha virt. eigenvalues --    0.69648   0.74937   0.79667   0.81793   0.82922
 Alpha virt. eigenvalues --    0.83689   0.86157   0.88964   0.89677   0.90413
 Alpha virt. eigenvalues --    0.90847   0.91335   0.92692   0.94304   0.95154
 Alpha virt. eigenvalues --    0.98244   1.03327   1.04425   1.09529   1.10230
 Alpha virt. eigenvalues --    1.14161   1.15743   1.19212   1.19547   1.20948
 Alpha virt. eigenvalues --    1.22473   1.23303   1.24269   1.24977   1.25549
 Alpha virt. eigenvalues --    1.26026   1.26870   1.28334   1.34864   1.40583
 Alpha virt. eigenvalues --    1.42569   1.42895   1.46440   1.50197   1.54152
 Alpha virt. eigenvalues --    1.55014   1.55735   1.59694   1.60599   1.61187
 Alpha virt. eigenvalues --    1.61850   1.62020   1.62709   1.63065   1.63899
 Alpha virt. eigenvalues --    1.64168   1.64562   1.65670   1.65903   1.66073
 Alpha virt. eigenvalues --    1.66649   1.66847   1.67098   1.67258   1.67852
 Alpha virt. eigenvalues --    1.68157   1.68959   1.69451   1.69657   1.70184
 Alpha virt. eigenvalues --    1.70691   1.71469   1.71962   1.72504   1.72792
 Alpha virt. eigenvalues --    1.73835   1.74213   1.75946   1.76364   1.76795
 Alpha virt. eigenvalues --    1.77520   1.78376   1.78979   1.80195   1.80574
 Alpha virt. eigenvalues --    1.81610   1.82564   1.83366   1.85699   1.86854
 Alpha virt. eigenvalues --    1.87987   1.89688   1.89978   1.93391   1.94623
 Alpha virt. eigenvalues --    1.97132   1.97877   2.00207   2.04566   2.06513
 Alpha virt. eigenvalues --    2.08676   2.09959   2.13144   2.18359   2.18512
 Alpha virt. eigenvalues --    2.21006   2.24518   2.24918   2.25336   2.25932
 Alpha virt. eigenvalues --    2.26598   2.27320   2.28367   2.29082   2.30666
 Alpha virt. eigenvalues --    2.32397   2.33619   2.34596   2.35328   2.37490
 Alpha virt. eigenvalues --    2.40103   2.41165   2.41554   2.42340   2.42803
 Alpha virt. eigenvalues --    2.43656   2.44667   2.45962   2.46726   2.48181
 Alpha virt. eigenvalues --    2.50435   2.51425   2.56173   2.61668   2.66365
 Alpha virt. eigenvalues --    2.68908   2.69916   2.71021   2.72165   2.73603
 Alpha virt. eigenvalues --    2.74626   2.76420   2.77435   2.79530   2.80306
 Alpha virt. eigenvalues --    2.81309   2.82882   2.85081   2.86138   2.87630
 Alpha virt. eigenvalues --    2.89421   2.91339   2.92269   2.93320   2.93585
 Alpha virt. eigenvalues --    2.95627   2.97017   2.97070   2.97500
  Beta  occ. eigenvalues --  -10.34374 -10.34093 -10.33926 -10.33894 -10.33540
  Beta  occ. eigenvalues --  -10.32978 -10.32888 -10.32428 -10.31839 -10.31732
  Beta  occ. eigenvalues --  -10.29987 -10.29578  -0.96024  -0.94013  -0.91720
  Beta  occ. eigenvalues --   -0.88956  -0.85453  -0.81920  -0.77896  -0.75176
  Beta  occ. eigenvalues --   -0.71856  -0.71076  -0.69879  -0.69081  -0.62851
  Beta  occ. eigenvalues --   -0.61139  -0.59751  -0.58322  -0.57514  -0.56579
  Beta  occ. eigenvalues --   -0.55922  -0.54953  -0.53607  -0.53116  -0.51864
  Beta  occ. eigenvalues --   -0.51024  -0.49762  -0.49328  -0.48681  -0.48169
  Beta  occ. eigenvalues --   -0.47231  -0.46887  -0.46484  -0.46162  -0.45520
  Beta  occ. eigenvalues --   -0.45076  -0.44971  -0.43780
  Beta virt. eigenvalues --   -0.40985  -0.07372  -0.06225  -0.05673  -0.05435
  Beta virt. eigenvalues --   -0.04895  -0.03828  -0.03391  -0.02911  -0.01382
  Beta virt. eigenvalues --   -0.00963  -0.00437   0.01122   0.01364   0.01781
  Beta virt. eigenvalues --    0.02269   0.02583   0.03217   0.03593   0.03827
  Beta virt. eigenvalues --    0.04063   0.04786   0.04898   0.05289   0.05952
  Beta virt. eigenvalues --    0.06464   0.06944   0.07139   0.08111   0.08694
  Beta virt. eigenvalues --    0.09635   0.10945   0.11573   0.12327   0.13138
  Beta virt. eigenvalues --    0.13766   0.15687   0.17409   0.26075   0.27411
  Beta virt. eigenvalues --    0.28063   0.28434   0.28902   0.29116   0.29429
  Beta virt. eigenvalues --    0.30449   0.31303   0.32110   0.32922   0.34607
  Beta virt. eigenvalues --    0.36630   0.37221   0.37820   0.38578   0.43242
  Beta virt. eigenvalues --    0.44834   0.46597   0.47363   0.48180   0.49027
  Beta virt. eigenvalues --    0.49397   0.49841   0.50435   0.50793   0.50879
  Beta virt. eigenvalues --    0.51264   0.51780   0.52117   0.52766   0.52854
  Beta virt. eigenvalues --    0.53861   0.53898   0.54488   0.54812   0.55178
  Beta virt. eigenvalues --    0.55540   0.55793   0.55884   0.56557   0.56747
  Beta virt. eigenvalues --    0.57247   0.57361   0.57646   0.58024   0.58380
  Beta virt. eigenvalues --    0.58948   0.59073   0.59612   0.59706   0.60077
  Beta virt. eigenvalues --    0.60777   0.61606   0.62099   0.62818   0.63711
  Beta virt. eigenvalues --    0.67560   0.69873   0.75186   0.79987   0.81957
  Beta virt. eigenvalues --    0.83152   0.83966   0.86321   0.89129   0.89841
  Beta virt. eigenvalues --    0.90662   0.91005   0.91577   0.92916   0.94527
  Beta virt. eigenvalues --    0.95514   0.98472   1.03696   1.04671   1.09724
  Beta virt. eigenvalues --    1.10423   1.14373   1.15905   1.19367   1.19674
  Beta virt. eigenvalues --    1.21082   1.22621   1.23449   1.24427   1.25231
  Beta virt. eigenvalues --    1.25695   1.26153   1.27143   1.28618   1.35284
  Beta virt. eigenvalues --    1.40890   1.42802   1.43124   1.46802   1.50495
  Beta virt. eigenvalues --    1.54280   1.55224   1.55863   1.59755   1.60877
  Beta virt. eigenvalues --    1.61486   1.62165   1.62298   1.62878   1.63419
  Beta virt. eigenvalues --    1.64220   1.64502   1.65120   1.65854   1.66160
  Beta virt. eigenvalues --    1.66507   1.66845   1.67101   1.67411   1.67605
  Beta virt. eigenvalues --    1.67992   1.68305   1.69147   1.69631   1.69819
  Beta virt. eigenvalues --    1.70383   1.70977   1.71785   1.72218   1.72853
  Beta virt. eigenvalues --    1.73025   1.74060   1.74501   1.76137   1.76751
  Beta virt. eigenvalues --    1.77085   1.77686   1.78553   1.79303   1.80441
  Beta virt. eigenvalues --    1.80845   1.81802   1.82723   1.83581   1.85966
  Beta virt. eigenvalues --    1.87065   1.88230   1.90007   1.90310   1.93667
  Beta virt. eigenvalues --    1.94919   1.97505   1.98188   2.00533   2.04986
  Beta virt. eigenvalues --    2.06749   2.09064   2.10301   2.13482   2.18703
  Beta virt. eigenvalues --    2.18779   2.21382   2.24743   2.25236   2.25665
  Beta virt. eigenvalues --    2.26057   2.26871   2.27594   2.28613   2.29329
  Beta virt. eigenvalues --    2.30879   2.32660   2.33889   2.34823   2.35710
  Beta virt. eigenvalues --    2.37747   2.40464   2.41463   2.41674   2.42573
  Beta virt. eigenvalues --    2.43089   2.43872   2.44933   2.46234   2.47159
  Beta virt. eigenvalues --    2.48551   2.50850   2.52030   2.56575   2.62058
  Beta virt. eigenvalues --    2.66464   2.69179   2.70390   2.71418   2.72525
  Beta virt. eigenvalues --    2.74038   2.74787   2.76798   2.77903   2.80065
  Beta virt. eigenvalues --    2.80578   2.81647   2.83343   2.85348   2.86376
  Beta virt. eigenvalues --    2.88051   2.89708   2.91658   2.92525   2.93467
  Beta virt. eigenvalues --    2.93976   2.95830   2.97153   2.97231   2.97665
          Condensed to atoms (all electrons):
               1          2          3          4          5          6
     1  C    4.536323   0.438592  -0.057310  -0.007199   0.000289   0.000010
     2  C    0.438592   4.575959   0.406367  -0.039619   0.006230  -0.000334
     3  C   -0.057310   0.406367   4.657081   0.359757  -0.024596   0.005371
     4  C   -0.007199  -0.039619   0.359757   4.755992   0.387302  -0.039508
     5  C    0.000289   0.006230  -0.024596   0.387302   4.643598   0.357557
     6  C    0.000010  -0.000334   0.005371  -0.039508   0.357557   4.650822
     7  C   -0.000002  -0.000004   0.000398  -0.008668  -0.038259   0.372798
     8  C   -0.000000  -0.000000  -0.000005   0.000471   0.005522  -0.021085
     9  C    0.000000  -0.000000  -0.000000  -0.000012  -0.000259   0.004651
    10  C   -0.000000   0.000000  -0.000000   0.000000   0.000003  -0.000178
    11  C    0.000000  -0.000000   0.000000  -0.000000  -0.000000   0.000002
    12  C   -0.000000   0.000000  -0.000000   0.000000   0.000000  -0.000000
    13  H    0.374606  -0.009674   0.007077   0.000345  -0.000004  -0.000000
    14  H    0.392101  -0.026383  -0.002291  -0.003689   0.000013  -0.000004
    15  H    0.384444  -0.019418  -0.011998   0.005700  -0.000239   0.000018
    16  H   -0.015644   0.351013  -0.008079   0.007673  -0.000255   0.000008
    17  H   -0.024598   0.370316  -0.016200  -0.014977   0.000450  -0.000011
    18  H   -0.010016  -0.020372   0.374522  -0.026721  -0.006616   0.000120
    19  H    0.008217  -0.015015   0.360802  -0.018000  -0.007914   0.000782
    20  H    0.008712  -0.009186  -0.020639   0.366908  -0.026142   0.001643
    21  H   -0.003273  -0.001546  -0.020100   0.365510  -0.020882  -0.010526
    22  H   -0.000105   0.000270  -0.003588  -0.019414   0.356095  -0.007149
    23  H    0.000028  -0.000008  -0.005594  -0.022913   0.368929  -0.013241
    24  H   -0.000010  -0.000014   0.000423  -0.013675  -0.013816   0.366998
    25  H    0.000000   0.000008  -0.000263   0.007907  -0.007101   0.357548
    26  H    0.000000  -0.000005   0.000001  -0.003797   0.000439  -0.025908
    27  H    0.000006   0.000019  -0.000313   0.007165  -0.009444  -0.021636
    28  H    0.000000  -0.000000   0.000000  -0.000145   0.000591  -0.006199
    29  H    0.000000   0.000000   0.000000   0.000026   0.000165  -0.005672
    30  H   -0.000000   0.000000   0.000000  -0.000007  -0.000000   0.000390
    31  H    0.000000  -0.000000  -0.000000  -0.000003   0.000014   0.000295
    32  H   -0.000000   0.000000  -0.000000   0.000000   0.000000   0.000001
    33  H   -0.000000   0.000000   0.000000  -0.000000   0.000000   0.000004
    34  H   -0.000000   0.000000  -0.000000   0.000000   0.000000   0.000000
    35  H   -0.000000   0.000000  -0.000000   0.000000   0.000000   0.000000
    36  H   -0.000000   0.000000  -0.000000   0.000000  -0.000000   0.000000
    37  H   -0.000000   0.000000  -0.000000   0.000000  -0.000000   0.000000
    38  H    0.000000  -0.000000   0.000000  -0.000000   0.000000   0.000000
               7          8          9         10         11         12
     1  C   -0.000002  -0.000000   0.000000  -0.000000   0.000000  -0.000000
     2  C   -0.000004  -0.000000  -0.000000   0.000000  -0.000000   0.000000
     3  C    0.000398  -0.000005  -0.000000  -0.000000   0.000000  -0.000000
     4  C   -0.008668   0.000471  -0.000012   0.000000  -0.000000   0.000000
     5  C   -0.038259   0.005522  -0.000259   0.000003  -0.000000   0.000000
     6  C    0.372798  -0.021085   0.004651  -0.000178   0.000002  -0.000000
     7  C    4.735524   0.339239  -0.018723   0.004852  -0.000183   0.000003
     8  C    0.339239   4.712283   0.333821  -0.019272   0.004997  -0.000267
     9  C   -0.018723   0.333821   4.719078   0.340225  -0.022079   0.006433
    10  C    0.004852  -0.019272   0.340225   4.718406   0.370294  -0.038880
    11  C   -0.000183   0.004997  -0.022079   0.370294   4.601653   0.426852
    12  C    0.000003  -0.000267   0.006433  -0.038880   0.426852   4.489929
    13  H   -0.000000   0.000000  -0.000000   0.000000  -0.000000   0.000000
    14  H    0.000000  -0.000000  -0.000000   0.000000  -0.000000   0.000000
    15  H    0.000008  -0.000000   0.000000  -0.000000   0.000000  -0.000000
    16  H    0.000001  -0.000000   0.000000  -0.000000   0.000000  -0.000000
    17  H   -0.000007   0.000000  -0.000000   0.000000  -0.000000   0.000000
    18  H    0.000024   0.000001   0.000000   0.000000  -0.000000   0.000000
    19  H   -0.000170   0.000001  -0.000000  -0.000000  -0.000000   0.000000
    20  H   -0.004334   0.000020  -0.000006  -0.000000  -0.000000   0.000000
    21  H    0.006685  -0.000293   0.000031   0.000000  -0.000000   0.000000
    22  H    0.008125  -0.000280   0.000009  -0.000000   0.000000   0.000000
    23  H   -0.014355   0.000496  -0.000022   0.000000  -0.000000   0.000000
    24  H   -0.021744  -0.006907   0.000253  -0.000001   0.000000   0.000000
    25  H   -0.019605  -0.004921   0.000233   0.000018  -0.000000   0.000000
    26  H    0.368691  -0.018762  -0.006774   0.000344  -0.000004   0.000000
    27  H    0.366946  -0.015268  -0.006943   0.000444  -0.000010   0.000000
    28  H   -0.018293   0.365930  -0.019273  -0.005788   0.000245   0.000004
    29  H   -0.021442   0.369134  -0.018605  -0.005775   0.000271   0.000003
    30  H   -0.007818  -0.018271   0.365906  -0.019360  -0.005081   0.000191
    31  H   -0.005939  -0.020311   0.367338  -0.018738  -0.005539   0.000236
    32  H    0.000399  -0.006851  -0.019789   0.369373  -0.023441  -0.003395
    33  H    0.000333  -0.006400  -0.020126   0.369518  -0.022467  -0.003768
    34  H   -0.000003   0.000412  -0.007864  -0.020647   0.372581  -0.021028
    35  H   -0.000003   0.000405  -0.007681  -0.020679   0.372765  -0.020677
    36  H    0.000000  -0.000001   0.000409  -0.008042  -0.019781   0.390046
    37  H    0.000000  -0.000001   0.000408  -0.007988  -0.019740   0.390201
    38  H   -0.000000   0.000007  -0.000353   0.006269  -0.006668   0.372358
              13         14         15         16         17         18
     1  C    0.374606   0.392101   0.384444  -0.015644  -0.024598  -0.010016
     2  C   -0.009674  -0.026383  -0.019418   0.351013   0.370316  -0.020372
     3  C    0.007077  -0.002291  -0.011998  -0.008079  -0.016200   0.374522
     4  C    0.000345  -0.003689   0.005700   0.007673  -0.014977  -0.026721
     5  C   -0.000004   0.000013  -0.000239  -0.000255   0.000450  -0.006616
     6  C   -0.000000  -0.000004   0.000018   0.000008  -0.000011   0.000120
     7  C   -0.000000   0.000000   0.000008   0.000001  -0.000007   0.000024
     8  C    0.000000  -0.000000  -0.000000  -0.000000   0.000000   0.000001
     9  C   -0.000000  -0.000000   0.000000   0.000000  -0.000000   0.000000
    10  C    0.000000   0.000000  -0.000000  -0.000000   0.000000   0.000000
    11  C   -0.000000  -0.000000   0.000000   0.000000  -0.000000  -0.000000
    12  C    0.000000   0.000000  -0.000000  -0.000000   0.000000   0.000000
    13  H    0.616910  -0.019768  -0.015335  -0.004748  -0.005187   0.000044
    14  H   -0.019768   0.639340  -0.025979  -0.007443   0.007886   0.006977
    15  H   -0.015335  -0.025979   0.638234   0.006817  -0.008640  -0.000764
    16  H   -0.004748  -0.007443   0.006817   0.634590  -0.024857  -0.006279
    17  H   -0.005187   0.007886  -0.008640  -0.024857   0.673253   0.008261
    18  H    0.000044   0.006977  -0.000764  -0.006279   0.008261   0.668720
    19  H   -0.000375  -0.000035   0.000009  -0.005776  -0.006678  -0.026110
    20  H   -0.000525   0.000715   0.003641   0.000038  -0.000870  -0.010656
    21  H   -0.000037   0.000289   0.000608  -0.000020   0.008577   0.008987
    22  H   -0.000001  -0.000003   0.000079   0.000038   0.000020   0.008017
    23  H    0.000000   0.000000  -0.000011  -0.000010  -0.000035  -0.001754
    24  H    0.000000   0.000002  -0.000034  -0.000000   0.000003  -0.000030
    25  H    0.000000  -0.000000   0.000000  -0.000000  -0.000000  -0.000019
    26  H    0.000000   0.000000  -0.000001  -0.000000   0.000002   0.000002
    27  H   -0.000000  -0.000001   0.000024   0.000000  -0.000036  -0.000010
    28  H   -0.000000   0.000000  -0.000000  -0.000000   0.000000   0.000000
    29  H    0.000000  -0.000000  -0.000000  -0.000000  -0.000000  -0.000000
    30  H    0.000000   0.000000  -0.000000  -0.000000   0.000000  -0.000000
    31  H   -0.000000   0.000000  -0.000000  -0.000000  -0.000000   0.000000
    32  H    0.000000  -0.000000  -0.000000  -0.000000  -0.000000  -0.000000
    33  H    0.000000   0.000000  -0.000000  -0.000000   0.000000  -0.000000
    34  H    0.000000   0.000000  -0.000000  -0.000000   0.000000   0.000000
    35  H    0.000000   0.000000  -0.000000  -0.000000   0.000000  -0.000000
    36  H    0.000000   0.000000  -0.000000  -0.000000   0.000000   0.000000
    37  H    0.000000   0.000000  -0.000000  -0.000000   0.000000   0.000000
    38  H   -0.000000  -0.000000   0.000000   0.000000  -0.000000  -0.000000
              19         20         21         22         23         24
     1  C    0.008217   0.008712  -0.003273  -0.000105   0.000028  -0.000010
     2  C   -0.015015  -0.009186  -0.001546   0.000270  -0.000008  -0.000014
     3  C    0.360802  -0.020639  -0.020100  -0.003588  -0.005594   0.000423
     4  C   -0.018000   0.366908   0.365510  -0.019414  -0.022913  -0.013675
     5  C   -0.007914  -0.026142  -0.020882   0.356095   0.368929  -0.013816
     6  C    0.000782   0.001643  -0.010526  -0.007149  -0.013241   0.366998
     7  C   -0.000170  -0.004334   0.006685   0.008125  -0.014355  -0.021744
     8  C    0.000001   0.000020  -0.000293  -0.000280   0.000496  -0.006907
     9  C   -0.000000  -0.000006   0.000031   0.000009  -0.000022   0.000253
    10  C   -0.000000  -0.000000   0.000000  -0.000000   0.000000  -0.000001
    11  C   -0.000000  -0.000000  -0.000000   0.000000  -0.000000   0.000000
    12  C    0.000000   0.000000   0.000000   0.000000   0.000000   0.000000
    13  H   -0.000375  -0.000525  -0.000037  -0.000001   0.000000   0.000000
    14  H   -0.000035   0.000715   0.000289  -0.000003   0.000000   0.000002
    15  H    0.000009   0.003641   0.000608   0.000079  -0.000011  -0.000034
    16  H   -0.005776   0.000038  -0.000020   0.000038  -0.000010  -0.000000
    17  H   -0.006678  -0.000870   0.008577   0.000020  -0.000035   0.000003
    18  H   -0.026110  -0.010656   0.008987   0.008017  -0.001754  -0.000030
    19  H    0.670557   0.008797  -0.010122  -0.002340   0.008108   0.000018
    20  H    0.008797   0.675207  -0.032797  -0.009944   0.008822   0.008000
    21  H   -0.010122  -0.032797   0.677335   0.008372  -0.010939  -0.000766
    22  H   -0.002340  -0.009944   0.008372   0.648897  -0.025823  -0.006377
    23  H    0.008108   0.008822  -0.010939  -0.025823   0.663859   0.007908
    24  H    0.000018   0.008000  -0.000766  -0.006377   0.007908   0.663598
    25  H    0.000004  -0.000143  -0.000148  -0.008281  -0.006476  -0.024623
    26  H   -0.000002   0.000274   0.000617  -0.000113   0.007511   0.008665
    27  H    0.000054   0.000573   0.002270  -0.000127  -0.000788  -0.010478
    28  H   -0.000000   0.000001   0.000060   0.000009   0.000016   0.007727
    29  H    0.000000   0.000002  -0.000012  -0.000018  -0.000034  -0.001784
    30  H    0.000000   0.000002  -0.000031  -0.000000   0.000003  -0.000043
    31  H   -0.000000  -0.000000   0.000009   0.000000  -0.000008   0.000021
    32  H    0.000000  -0.000000   0.000000   0.000000  -0.000000  -0.000008
    33  H    0.000000   0.000000   0.000000   0.000000   0.000000   0.000003
    34  H    0.000000   0.000000   0.000000   0.000000   0.000000   0.000000
    35  H    0.000000   0.000000  -0.000000   0.000000  -0.000000  -0.000000
    36  H    0.000000   0.000000   0.000000   0.000000   0.000000  -0.000000
    37  H    0.000000   0.000000   0.000000   0.000000  -0.000000   0.000000
    38  H   -0.000000  -0.000000  -0.000000  -0.000000  -0.000000  -0.000000
              25         26         27         28         29         30
     1  C    0.000000   0.000000   0.000006   0.000000   0.000000  -0.000000
     2  C    0.000008  -0.000005   0.000019  -0.000000   0.000000   0.000000
     3  C   -0.000263   0.000001  -0.000313   0.000000   0.000000   0.000000
     4  C    0.007907  -0.003797   0.007165  -0.000145   0.000026  -0.000007
     5  C   -0.007101   0.000439  -0.009444   0.000591   0.000165  -0.000000
     6  C    0.357548  -0.025908  -0.021636  -0.006199  -0.005672   0.000390
     7  C   -0.019605   0.368691   0.366946  -0.018293  -0.021442  -0.007818
     8  C   -0.004921  -0.018762  -0.015268   0.365930   0.369134  -0.018271
     9  C    0.000233  -0.006774  -0.006943  -0.019273  -0.018605   0.365906
    10  C    0.000018   0.000344   0.000444  -0.005788  -0.005775  -0.019360
    11  C   -0.000000  -0.000004  -0.000010   0.000245   0.000271  -0.005081
    12  C    0.000000   0.000000   0.000000   0.000004   0.000003   0.000191
    13  H    0.000000   0.000000  -0.000000  -0.000000   0.000000   0.000000
    14  H   -0.000000   0.000000  -0.000001   0.000000  -0.000000   0.000000
    15  H    0.000000  -0.000001   0.000024  -0.000000  -0.000000  -0.000000
    16  H   -0.000000  -0.000000   0.000000  -0.000000  -0.000000  -0.000000
    17  H   -0.000000   0.000002  -0.000036   0.000000  -0.000000   0.000000
    18  H   -0.000019   0.000002  -0.000010   0.000000  -0.000000  -0.000000
    19  H    0.000004  -0.000002   0.000054  -0.000000   0.000000   0.000000
    20  H   -0.000143   0.000274   0.000573   0.000001   0.000002   0.000002
    21  H   -0.000148   0.000617   0.002270   0.000060  -0.000012  -0.000031
    22  H   -0.008281  -0.000113  -0.000127   0.000009  -0.000018  -0.000000
    23  H   -0.006476   0.007511  -0.000788   0.000016  -0.000034   0.000003
    24  H   -0.024623   0.008665  -0.010478   0.007727  -0.001784  -0.000043
    25  H    0.651419  -0.009312   0.008290  -0.002007   0.008242   0.000027
    26  H   -0.009312   0.670350  -0.029764   0.008566  -0.010457  -0.001850
    27  H    0.008290  -0.029764   0.669714  -0.010765   0.008567   0.008510
    28  H   -0.002007   0.008566  -0.010765   0.668495  -0.028221  -0.010320
    29  H    0.008242  -0.010457   0.008567  -0.028221   0.664730   0.008482
    30  H    0.000027  -0.001850   0.008510  -0.010320   0.008482   0.671272
    31  H   -0.000049   0.007742  -0.002083   0.008519  -0.010226  -0.028216
    32  H    0.000004   0.000019  -0.000054   0.007765  -0.001866  -0.010370
    33  H   -0.000007  -0.000044   0.000024  -0.001863   0.007662   0.008571
    34  H   -0.000000   0.000004  -0.000008  -0.000045   0.000022   0.008050
    35  H    0.000000  -0.000009   0.000004   0.000023  -0.000046  -0.001957
    36  H    0.000000  -0.000000   0.000000  -0.000006   0.000003  -0.000055
    37  H   -0.000000   0.000000  -0.000000   0.000003  -0.000006   0.000028
    38  H   -0.000000   0.000000  -0.000000  -0.000000   0.000000   0.000008
              31         32         33         34         35         36
     1  C    0.000000  -0.000000  -0.000000  -0.000000  -0.000000  -0.000000
     2  C   -0.000000   0.000000   0.000000   0.000000   0.000000   0.000000
     3  C   -0.000000  -0.000000   0.000000  -0.000000  -0.000000  -0.000000
     4  C   -0.000003   0.000000  -0.000000   0.000000   0.000000   0.000000
     5  C    0.000014   0.000000   0.000000   0.000000   0.000000  -0.000000
     6  C    0.000295   0.000001   0.000004   0.000000   0.000000   0.000000
     7  C   -0.005939   0.000399   0.000333  -0.000003  -0.000003   0.000000
     8  C   -0.020311  -0.006851  -0.006400   0.000412   0.000405  -0.000001
     9  C    0.367338  -0.019789  -0.020126  -0.007864  -0.007681   0.000409
    10  C   -0.018738   0.369373   0.369518  -0.020647  -0.020679  -0.008042
    11  C   -0.005539  -0.023441  -0.022467   0.372581   0.372765  -0.019781
    12  C    0.000236  -0.003395  -0.003768  -0.021028  -0.020677   0.390046
    13  H   -0.000000   0.000000   0.000000   0.000000   0.000000   0.000000
    14  H    0.000000  -0.000000   0.000000   0.000000   0.000000   0.000000
    15  H   -0.000000  -0.000000  -0.000000  -0.000000  -0.000000  -0.000000
    16  H   -0.000000  -0.000000  -0.000000  -0.000000  -0.000000  -0.000000
    17  H   -0.000000  -0.000000   0.000000   0.000000   0.000000   0.000000
    18  H    0.000000  -0.000000  -0.000000   0.000000  -0.000000   0.000000
    19  H   -0.000000   0.000000   0.000000   0.000000   0.000000   0.000000
    20  H   -0.000000  -0.000000   0.000000   0.000000   0.000000   0.000000
    21  H    0.000009   0.000000   0.000000   0.000000  -0.000000   0.000000
    22  H    0.000000   0.000000   0.000000   0.000000   0.000000   0.000000
    23  H   -0.000008  -0.000000   0.000000   0.000000  -0.000000   0.000000
    24  H    0.000021  -0.000008   0.000003   0.000000  -0.000000  -0.000000
    25  H   -0.000049   0.000004  -0.000007  -0.000000   0.000000   0.000000
    26  H    0.007742   0.000019  -0.000044   0.000004  -0.000009  -0.000000
    27  H   -0.002083  -0.000054   0.000024  -0.000008   0.000004   0.000000
    28  H    0.008519   0.007765  -0.001863  -0.000045   0.000023  -0.000006
    29  H   -0.010226  -0.001866   0.007662   0.000022  -0.000046   0.000003
    30  H   -0.028216  -0.010370   0.008571   0.008050  -0.001957  -0.000055
    31  H    0.668715   0.008575  -0.010331  -0.001929   0.008028   0.000029
    32  H    0.008575   0.671660  -0.029365  -0.010463   0.008751   0.007326
    33  H   -0.010331  -0.029365   0.669469   0.008725  -0.010478  -0.001744
    34  H   -0.001929  -0.010463   0.008725   0.671360  -0.028376  -0.008513
    35  H    0.008028   0.008751  -0.010478  -0.028376   0.669854   0.007457
    36  H    0.000029   0.007326  -0.001744  -0.008513   0.007457   0.633488
    37  H   -0.000053  -0.001733   0.007263   0.007458  -0.008485  -0.022626
    38  H    0.000004  -0.000076  -0.000046  -0.005229  -0.005320  -0.019511
              37         38
     1  C   -0.000000   0.000000
     2  C    0.000000  -0.000000
     3  C   -0.000000   0.000000
     4  C    0.000000  -0.000000
     5  C   -0.000000   0.000000
     6  C    0.000000   0.000000
     7  C    0.000000  -0.000000
     8  C   -0.000001   0.000007
     9  C    0.000408  -0.000353
    10  C   -0.007988   0.006269
    11  C   -0.019740  -0.006668
    12  C    0.390201   0.372358
    13  H    0.000000  -0.000000
    14  H    0.000000  -0.000000
    15  H   -0.000000   0.000000
    16  H   -0.000000   0.000000
    17  H    0.000000  -0.000000
    18  H    0.000000  -0.000000
    19  H    0.000000  -0.000000
    20  H    0.000000  -0.000000
    21  H    0.000000  -0.000000
    22  H    0.000000  -0.000000
    23  H   -0.000000  -0.000000
    24  H    0.000000  -0.000000
    25  H   -0.000000  -0.000000
    26  H    0.000000   0.000000
    27  H   -0.000000  -0.000000
    28  H    0.000003  -0.000000
    29  H   -0.000006   0.000000
    30  H    0.000028   0.000008
    31  H   -0.000053   0.000004
    32  H   -0.001733  -0.000076
    33  H    0.007263  -0.000046
    34  H    0.007458  -0.005229
    35  H   -0.008485  -0.005320
    36  H   -0.022626  -0.019511
    37  H    0.632520  -0.019411
    38  H   -0.019411   0.606645
          Atomic-Atomic Spin Densities.
               1          2          3          4          5          6
     1  C    0.010970  -0.004599   0.001315   0.000760  -0.000056   0.000007
     2  C   -0.004599   0.044950   0.005451  -0.008188   0.000718  -0.000041
     3  C    0.001315   0.005451   0.054221   0.025448  -0.006375   0.000580
     4  C    0.000760  -0.008188   0.025448   0.053215  -0.007002  -0.002770
     5  C   -0.000056   0.000718  -0.006375  -0.007002   0.070906   0.027459
     6  C    0.000007  -0.000041   0.000580  -0.002770   0.027459   0.083786
     7  C   -0.000001   0.000015  -0.000142   0.001658  -0.003981   0.001796
     8  C    0.000000  -0.000000   0.000003  -0.000176   0.000874  -0.010130
     9  C   -0.000000   0.000000  -0.000000   0.000017  -0.000058   0.001142
    10  C    0.000000  -0.000000   0.000000  -0.000000   0.000002  -0.000092
    11  C   -0.000000   0.000000  -0.000000   0.000000  -0.000000   0.000002
    12  C    0.000000  -0.000000   0.000000  -0.000000   0.000000  -0.000000
    13  H    0.005090  -0.000590   0.000002  -0.000097   0.000003  -0.000000
    14  H    0.000419   0.000296  -0.000018  -0.000021   0.000002  -0.000000
    15  H    0.006111  -0.003415   0.001004   0.000801  -0.000044   0.000018
    16  H   -0.003479   0.011349  -0.004544   0.001053  -0.000084   0.000003
    17  H    0.000143   0.002063   0.000115  -0.000301   0.000009  -0.000002
    18  H   -0.000013   0.000737   0.000302  -0.000306   0.000239  -0.000027
    19  H   -0.000023   0.000931   0.001093  -0.001153   0.000667  -0.000044
    20  H   -0.000410   0.000727  -0.000311   0.001694  -0.000050  -0.000477
    21  H   -0.000094   0.000988  -0.000625  -0.000570   0.000182  -0.000227
    22  H   -0.000021   0.000177  -0.001987  -0.000777   0.005784  -0.005038
    23  H   -0.000001   0.000014  -0.000031  -0.000001   0.000478   0.000280
    24  H    0.000000  -0.000001  -0.000001  -0.000127   0.000441   0.000837
    25  H   -0.000000   0.000002  -0.000030   0.000258  -0.003839   0.004870
    26  H   -0.000000   0.000000  -0.000004   0.000034  -0.000167   0.000267
    27  H   -0.000002   0.000010  -0.000017   0.000372  -0.000534   0.001184
    28  H   -0.000000   0.000000  -0.000000   0.000004  -0.000016   0.000160
    29  H    0.000000  -0.000000   0.000000  -0.000000   0.000004  -0.000107
    30  H    0.000000  -0.000000   0.000000  -0.000001   0.000002  -0.000035
    31  H   -0.000000   0.000000  -0.000000   0.000000  -0.000001   0.000005
    32  H    0.000000  -0.000000   0.000000  -0.000000   0.000000  -0.000002
    33  H    0.000000  -0.000000   0.000000  -0.000000   0.000000  -0.000006
    34  H    0.000000  -0.000000   0.000000  -0.000000   0.000000  -0.000000
    35  H    0.000000  -0.000000   0.000000  -0.000000   0.000000  -0.000000
    36  H    0.000000  -0.000000   0.000000  -0.000000   0.000000  -0.000000
    37  H    0.000000  -0.000000   0.000000  -0.000000   0.000000  -0.000000
    38  H   -0.000000   0.000000  -0.000000   0.000000  -0.000000   0.000000
               7          8          9         10         11         12
     1  C   -0.000001   0.000000  -0.000000   0.000000  -0.000000   0.000000
     2  C    0.000015  -0.000000   0.000000  -0.000000   0.000000  -0.000000
     3  C   -0.000142   0.000003  -0.000000   0.000000  -0.000000   0.000000
     4  C    0.001658  -0.000176   0.000017  -0.000000   0.000000  -0.000000
     5  C   -0.003981   0.000874  -0.000058   0.000002  -0.000000   0.000000
     6  C    0.001796  -0.010130   0.001142  -0.000092   0.000002  -0.000000
     7  C    0.057828   0.022765  -0.010122   0.001120  -0.000075   0.000002
     8  C    0.022765   0.074195   0.019526  -0.009557   0.001049  -0.000079
     9  C   -0.010122   0.019526   0.067471   0.013833  -0.008550   0.000948
    10  C    0.001120  -0.009557   0.013833   0.071944   0.023091  -0.008471
    11  C   -0.000075   0.001049  -0.008550   0.023091   0.061353   0.000833
    12  C    0.000002  -0.000079   0.000948  -0.008471   0.000833   0.043329
    13  H    0.000000  -0.000000   0.000000  -0.000000   0.000000  -0.000000
    14  H    0.000000  -0.000000   0.000000  -0.000000   0.000000  -0.000000
    15  H   -0.000005   0.000000  -0.000000   0.000000  -0.000000   0.000000
    16  H   -0.000001   0.000000  -0.000000   0.000000  -0.000000   0.000000
    17  H    0.000002  -0.000000   0.000000  -0.000000   0.000000  -0.000000
    18  H    0.000003  -0.000000   0.000000  -0.000000   0.000000  -0.000000
    19  H    0.000019  -0.000000   0.000000  -0.000000   0.000000  -0.000000
    20  H    0.000173  -0.000019   0.000002  -0.000000   0.000000  -0.000000
    21  H    0.000393  -0.000027   0.000013  -0.000000   0.000000  -0.000000
    22  H    0.000328  -0.000049   0.000002  -0.000000   0.000000  -0.000000
    23  H    0.000175  -0.000029   0.000003  -0.000000   0.000000  -0.000000
    24  H    0.000236   0.000142  -0.000010   0.000000  -0.000000   0.000000
    25  H   -0.000251  -0.001854   0.000131  -0.000019   0.000000  -0.000000
    26  H    0.000502   0.000233   0.000066  -0.000010   0.000000  -0.000000
    27  H   -0.000696  -0.000158   0.000714  -0.000072   0.000008  -0.000000
    28  H   -0.000037   0.000774   0.000367  -0.000191   0.000010  -0.000002
    29  H    0.000172   0.000892   0.000126   0.000031  -0.000001  -0.000001
    30  H    0.000376  -0.000153   0.000687   0.000570  -0.000348   0.000028
    31  H   -0.000130   0.000416   0.000651   0.000118   0.000121  -0.000013
    32  H    0.000006  -0.000153   0.000231   0.000874  -0.000088   0.000111
    33  H    0.000036  -0.000470   0.000553   0.000979  -0.000700   0.000478
    34  H    0.000004  -0.000039   0.000392   0.000071  -0.000192   0.000922
    35  H    0.000003  -0.000029   0.000270   0.000243  -0.000097   0.000734
    36  H    0.000000  -0.000003   0.000014  -0.000304  -0.000076   0.001612
    37  H    0.000000  -0.000003   0.000014  -0.000317  -0.000066   0.001625
    38  H   -0.000000   0.000003  -0.000057   0.000671  -0.002319   0.006956
              13         14         15         16         17         18
     1  C    0.005090   0.000419   0.006111  -0.003479   0.000143  -0.000013
     2  C   -0.000590   0.000296  -0.003415   0.011349   0.002063   0.000737
     3  C    0.000002  -0.000018   0.001004  -0.004544   0.000115   0.000302
     4  C   -0.000097  -0.000021   0.000801   0.001053  -0.000301  -0.000306
     5  C    0.000003   0.000002  -0.000044  -0.000084   0.000009   0.000239
     6  C   -0.000000  -0.000000   0.000018   0.000003  -0.000002  -0.000027
     7  C    0.000000   0.000000  -0.000005  -0.000001   0.000002   0.000003
     8  C   -0.000000  -0.000000   0.000000   0.000000  -0.000000  -0.000000
     9  C    0.000000   0.000000  -0.000000  -0.000000   0.000000   0.000000
    10  C   -0.000000  -0.000000   0.000000   0.000000  -0.000000  -0.000000
    11  C    0.000000   0.000000  -0.000000  -0.000000   0.000000   0.000000
    12  C   -0.000000  -0.000000   0.000000   0.000000  -0.000000  -0.000000
    13  H    0.011441   0.000172  -0.002235  -0.001493   0.000185   0.000018
    14  H    0.000172  -0.001160  -0.000361  -0.000181  -0.000032  -0.000009
    15  H   -0.002235  -0.000361   0.022095   0.000796  -0.000196  -0.000064
    16  H   -0.001493  -0.000181   0.000796   0.058581  -0.001215  -0.000367
    17  H    0.000185  -0.000032  -0.000196  -0.001215  -0.002396  -0.000026
    18  H    0.000018  -0.000009  -0.000064  -0.000367  -0.000026  -0.003658
    19  H    0.000014   0.000003  -0.000048  -0.000883   0.000104   0.000333
    20  H    0.000032   0.000011  -0.000781  -0.000060   0.000013   0.000024
    21  H    0.000019   0.000003  -0.000265  -0.000125   0.000110   0.000004
    22  H    0.000001   0.000003  -0.000034  -0.000030   0.000005   0.000196
    23  H    0.000000   0.000000  -0.000001  -0.000003   0.000000   0.000005
    24  H   -0.000000  -0.000000   0.000001   0.000000  -0.000000  -0.000001
    25  H    0.000000   0.000000  -0.000001  -0.000000   0.000000   0.000002
    26  H    0.000000   0.000000  -0.000000  -0.000000   0.000000   0.000000
    27  H    0.000000   0.000000  -0.000008  -0.000001   0.000001   0.000001
    28  H    0.000000   0.000000  -0.000000  -0.000000   0.000000   0.000000
    29  H   -0.000000  -0.000000   0.000000   0.000000  -0.000000  -0.000000
    30  H   -0.000000  -0.000000   0.000000   0.000000  -0.000000  -0.000000
    31  H    0.000000   0.000000  -0.000000  -0.000000   0.000000   0.000000
    32  H   -0.000000  -0.000000   0.000000   0.000000  -0.000000  -0.000000
    33  H   -0.000000  -0.000000   0.000000   0.000000  -0.000000  -0.000000
    34  H   -0.000000  -0.000000   0.000000   0.000000  -0.000000  -0.000000
    35  H   -0.000000  -0.000000   0.000000   0.000000  -0.000000  -0.000000
    36  H   -0.000000  -0.000000   0.000000   0.000000  -0.000000  -0.000000
    37  H   -0.000000  -0.000000   0.000000   0.000000  -0.000000  -0.000000
    38  H    0.000000   0.000000  -0.000000  -0.000000   0.000000   0.000000
              19         20         21         22         23         24
     1  C   -0.000023  -0.000410  -0.000094  -0.000021  -0.000001   0.000000
     2  C    0.000931   0.000727   0.000988   0.000177   0.000014  -0.000001
     3  C    0.001093  -0.000311  -0.000625  -0.001987  -0.000031  -0.000001
     4  C   -0.001153   0.001694  -0.000570  -0.000777  -0.000001  -0.000127
     5  C    0.000667  -0.000050   0.000182   0.005784   0.000478   0.000441
     6  C   -0.000044  -0.000477  -0.000227  -0.005038   0.000280   0.000837
     7  C    0.000019   0.000173   0.000393   0.000328   0.000175   0.000236
     8  C   -0.000000  -0.000019  -0.000027  -0.000049  -0.000029   0.000142
     9  C    0.000000   0.000002   0.000013   0.000002   0.000003  -0.000010
    10  C   -0.000000  -0.000000  -0.000000  -0.000000  -0.000000   0.000000
    11  C    0.000000   0.000000   0.000000   0.000000   0.000000  -0.000000
    12  C   -0.000000  -0.000000  -0.000000  -0.000000  -0.000000   0.000000
    13  H    0.000014   0.000032   0.000019   0.000001   0.000000  -0.000000
    14  H    0.000003   0.000011   0.000003   0.000003   0.000000  -0.000000
    15  H   -0.000048  -0.000781  -0.000265  -0.000034  -0.000001   0.000001
    16  H   -0.000883  -0.000060  -0.000125  -0.000030  -0.000003   0.000000
    17  H    0.000104   0.000013   0.000110   0.000005   0.000000  -0.000000
    18  H    0.000333   0.000024   0.000004   0.000196   0.000005  -0.000001
    19  H   -0.000972  -0.000023   0.000182   0.000238  -0.000004   0.000000
    20  H   -0.000023   0.000579   0.000534   0.000478  -0.000039   0.000011
    21  H    0.000182   0.000534  -0.000961   0.000203   0.000114  -0.000012
    22  H    0.000238   0.000478   0.000203   0.019467   0.000458  -0.000082
    23  H   -0.000004  -0.000039   0.000114   0.000458  -0.004317  -0.000036
    24  H    0.000000   0.000011  -0.000012  -0.000082  -0.000036  -0.004878
    25  H    0.000003   0.000025   0.000040   0.001091   0.000095   0.000036
    26  H    0.000001   0.000002   0.000003   0.000006   0.000017  -0.000065
    27  H    0.000002   0.000025   0.000214   0.000041   0.000003   0.000019
    28  H    0.000000   0.000001   0.000000   0.000000   0.000001  -0.000034
    29  H   -0.000000  -0.000000  -0.000000  -0.000001  -0.000001  -0.000003
    30  H   -0.000000  -0.000000  -0.000002  -0.000000  -0.000000  -0.000000
    31  H    0.000000   0.000000   0.000000   0.000000   0.000000   0.000000
    32  H   -0.000000  -0.000000  -0.000000  -0.000000  -0.000000   0.000000
    33  H   -0.000000  -0.000000  -0.000000  -0.000000  -0.000000  -0.000000
    34  H   -0.000000  -0.000000  -0.000000  -0.000000  -0.000000   0.000000
    35  H   -0.000000  -0.000000  -0.000000  -0.000000  -0.000000   0.000000
    36  H   -0.000000  -0.000000  -0.000000  -0.000000  -0.000000   0.000000
    37  H   -0.000000  -0.000000  -0.000000  -0.000000  -0.000000   0.000000
    38  H    0.000000   0.000000   0.000000   0.000000   0.000000  -0.000000
              25         26         27         28         29         30
     1  C   -0.000000  -0.000000  -0.000002  -0.000000   0.000000   0.000000
     2  C    0.000002   0.000000   0.000010   0.000000  -0.000000  -0.000000
     3  C   -0.000030  -0.000004  -0.000017  -0.000000   0.000000   0.000000
     4  C    0.000258   0.000034   0.000372   0.000004  -0.000000  -0.000001
     5  C   -0.003839  -0.000167  -0.000534  -0.000016   0.000004   0.000002
     6  C    0.004870   0.000267   0.001184   0.000160  -0.000107  -0.000035
     7  C   -0.000251   0.000502  -0.000696  -0.000037   0.000172   0.000376
     8  C   -0.001854   0.000233  -0.000158   0.000774   0.000892  -0.000153
     9  C    0.000131   0.000066   0.000714   0.000367   0.000126   0.000687
    10  C   -0.000019  -0.000010  -0.000072  -0.000191   0.000031   0.000570
    11  C    0.000000   0.000000   0.000008   0.000010  -0.000001  -0.000348
    12  C   -0.000000  -0.000000  -0.000000  -0.000002  -0.000001   0.000028
    13  H    0.000000   0.000000   0.000000   0.000000  -0.000000  -0.000000
    14  H    0.000000   0.000000   0.000000   0.000000  -0.000000  -0.000000
    15  H   -0.000001  -0.000000  -0.000008  -0.000000   0.000000   0.000000
    16  H   -0.000000  -0.000000  -0.000001  -0.000000   0.000000   0.000000
    17  H    0.000000   0.000000   0.000001   0.000000  -0.000000  -0.000000
    18  H    0.000002   0.000000   0.000001   0.000000  -0.000000  -0.000000
    19  H    0.000003   0.000001   0.000002   0.000000  -0.000000  -0.000000
    20  H    0.000025   0.000002   0.000025   0.000001  -0.000000  -0.000000
    21  H    0.000040   0.000003   0.000214   0.000000  -0.000000  -0.000002
    22  H    0.001091   0.000006   0.000041   0.000000  -0.000001  -0.000000
    23  H    0.000095   0.000017   0.000003   0.000001  -0.000001  -0.000000
    24  H    0.000036  -0.000065   0.000019  -0.000034  -0.000003  -0.000000
    25  H    0.008769   0.000102   0.000097   0.000034  -0.000030  -0.000002
    26  H    0.000102  -0.003570   0.000156  -0.000041  -0.000003  -0.000013
    27  H    0.000097   0.000156  -0.002478   0.000033  -0.000047  -0.000075
    28  H    0.000034  -0.000041   0.000033  -0.004400   0.000198  -0.000013
    29  H   -0.000030  -0.000003  -0.000047   0.000198  -0.004592  -0.000052
    30  H   -0.000002  -0.000013  -0.000075  -0.000013  -0.000052  -0.003775
    31  H    0.000002   0.000012   0.000003  -0.000036   0.000005   0.000084
    32  H   -0.000000   0.000000  -0.000002  -0.000004  -0.000005   0.000031
    33  H   -0.000002  -0.000001  -0.000002  -0.000014   0.000001  -0.000017
    34  H   -0.000000  -0.000000  -0.000001  -0.000002   0.000000   0.000053
    35  H   -0.000000   0.000000  -0.000000  -0.000000  -0.000001   0.000008
    36  H   -0.000000  -0.000000  -0.000000   0.000000  -0.000000   0.000001
    37  H   -0.000000  -0.000000  -0.000000  -0.000000   0.000000   0.000001
    38  H    0.000000   0.000000   0.000000   0.000000   0.000000  -0.000004
              31         32         33         34         35         36
     1  C   -0.000000   0.000000   0.000000   0.000000   0.000000   0.000000
     2  C    0.000000  -0.000000  -0.000000  -0.000000  -0.000000  -0.000000
     3  C   -0.000000   0.000000   0.000000   0.000000   0.000000   0.000000
     4  C    0.000000  -0.000000  -0.000000  -0.000000  -0.000000  -0.000000
     5  C   -0.000001   0.000000   0.000000   0.000000   0.000000   0.000000
     6  C    0.000005  -0.000002  -0.000006  -0.000000  -0.000000  -0.000000
     7  C   -0.000130   0.000006   0.000036   0.000004   0.000003   0.000000
     8  C    0.000416  -0.000153  -0.000470  -0.000039  -0.000029  -0.000003
     9  C    0.000651   0.000231   0.000553   0.000392   0.000270   0.000014
    10  C    0.000118   0.000874   0.000979   0.000071   0.000243  -0.000304
    11  C    0.000121  -0.000088  -0.000700  -0.000192  -0.000097  -0.000076
    12  C   -0.000013   0.000111   0.000478   0.000922   0.000734   0.001612
    13  H    0.000000  -0.000000  -0.000000  -0.000000  -0.000000  -0.000000
    14  H    0.000000  -0.000000  -0.000000  -0.000000  -0.000000  -0.000000
    15  H   -0.000000   0.000000   0.000000   0.000000   0.000000   0.000000
    16  H   -0.000000   0.000000   0.000000   0.000000   0.000000   0.000000
    17  H    0.000000  -0.000000  -0.000000  -0.000000  -0.000000  -0.000000
    18  H    0.000000  -0.000000  -0.000000  -0.000000  -0.000000  -0.000000
    19  H    0.000000  -0.000000  -0.000000  -0.000000  -0.000000  -0.000000
    20  H    0.000000  -0.000000  -0.000000  -0.000000  -0.000000  -0.000000
    21  H    0.000000  -0.000000  -0.000000  -0.000000  -0.000000  -0.000000
    22  H    0.000000  -0.000000  -0.000000  -0.000000  -0.000000  -0.000000
    23  H    0.000000  -0.000000  -0.000000  -0.000000  -0.000000  -0.000000
    24  H    0.000000   0.000000  -0.000000   0.000000   0.000000   0.000000
    25  H    0.000002  -0.000000  -0.000002  -0.000000  -0.000000  -0.000000
    26  H    0.000012   0.000000  -0.000001  -0.000000   0.000000  -0.000000
    27  H    0.000003  -0.000002  -0.000002  -0.000001  -0.000000  -0.000000
    28  H   -0.000036  -0.000004  -0.000014  -0.000002  -0.000000   0.000000
    29  H    0.000005  -0.000005   0.000001   0.000000  -0.000001  -0.000000
    30  H    0.000084   0.000031  -0.000017   0.000053   0.000008   0.000001
    31  H   -0.004195  -0.000049  -0.000001  -0.000016  -0.000015   0.000000
    32  H   -0.000049  -0.004338   0.000213  -0.000003  -0.000038   0.000012
    33  H   -0.000001   0.000213  -0.003627  -0.000020   0.000026   0.000011
    34  H   -0.000016  -0.000003  -0.000020  -0.002812   0.000212   0.000066
    35  H   -0.000015  -0.000038   0.000026   0.000212  -0.003131  -0.000011
    36  H    0.000000   0.000012   0.000011   0.000066  -0.000011  -0.001613
    37  H   -0.000001  -0.000001   0.000039  -0.000005   0.000055   0.000171
    38  H    0.000001  -0.000008  -0.000036  -0.000391  -0.000299  -0.000879
              37         38
     1  C    0.000000  -0.000000
     2  C   -0.000000   0.000000
     3  C    0.000000  -0.000000
     4  C   -0.000000   0.000000
     5  C    0.000000  -0.000000
     6  C   -0.000000   0.000000
     7  C    0.000000  -0.000000
     8  C   -0.000003   0.000003
     9  C    0.000014  -0.000057
    10  C   -0.000317   0.000671
    11  C   -0.000066  -0.002319
    12  C    0.001625   0.006956
    13  H   -0.000000   0.000000
    14  H   -0.000000   0.000000
    15  H    0.000000  -0.000000
    16  H    0.000000  -0.000000
    17  H   -0.000000   0.000000
    18  H   -0.000000   0.000000
    19  H   -0.000000   0.000000
    20  H   -0.000000   0.000000
    21  H   -0.000000   0.000000
    22  H   -0.000000   0.000000
    23  H   -0.000000   0.000000
    24  H    0.000000  -0.000000
    25  H   -0.000000   0.000000
    26  H   -0.000000   0.000000
    27  H   -0.000000   0.000000
    28  H   -0.000000   0.000000
    29  H    0.000000   0.000000
    30  H    0.000001  -0.000004
    31  H   -0.000001   0.000001
    32  H   -0.000001  -0.000008
    33  H    0.000039  -0.000036
    34  H   -0.000005  -0.000391
    35  H    0.000055  -0.000299
    36  H    0.000171  -0.000879
    37  H   -0.001572  -0.000913
    38  H   -0.000913   0.036235
 Mulliken charges and spin densities:
               1          2
     1  C   -0.025170   0.016118
     2  C   -0.007196   0.051592
     3  C   -0.000822   0.075450
     4  C   -0.046410   0.063824
     5  C    0.028329   0.085564
     6  C    0.032433   0.103399
     7  C   -0.024472   0.072171
     8  C    0.006159   0.097940
     9  C    0.009716   0.088376
    10  C   -0.014401   0.094514
    11  C   -0.024664   0.073958
    12  C    0.011761   0.049012
    13  H    0.056672   0.012562
    14  H    0.038272  -0.000874
    15  H    0.042837   0.023368
    16  H    0.072933   0.059317
    17  H    0.033330  -0.001416
    18  H    0.033672  -0.002606
    19  H    0.035189   0.000439
    20  H    0.031889   0.002160
    21  H    0.032143   0.000093
    22  H    0.053631   0.020459
    23  H    0.036331  -0.002819
    24  H    0.036691  -0.003526
    25  H    0.049254   0.009529
    26  H    0.033575  -0.002473
    27  H    0.035119  -0.001208
    28  H    0.034973  -0.003208
    29  H    0.036856  -0.003414
    30  H    0.031937  -0.002649
    31  H    0.033901  -0.003040
    32  H    0.033539  -0.003212
    33  H    0.035066  -0.002560
    34  H    0.035493  -0.001758
    35  H    0.036425  -0.002070
    36  H    0.041522  -0.001000
    37  H    0.042162  -0.000972
    38  H    0.071322   0.038960
 Sum of Mulliken charges =   1.00000   1.00000
 Mulliken charges and spin densities with hydrogens summed into heavy atoms:
               1          2
     1  C    0.112611   0.051174
     2  C    0.099067   0.109493
     3  C    0.068039   0.073284
     4  C    0.017622   0.066077
     5  C    0.118292   0.103204
     6  C    0.118378   0.109402
     7  C    0.044222   0.068490
     8  C    0.077987   0.091318
     9  C    0.075554   0.082687
    10  C    0.054205   0.088742
    11  C    0.047255   0.070129
    12  C    0.166768   0.086000
 Electronic spatial extent (au):  <R**2>=           6199.1873
 Charge=              1.0000 electrons
 Dipole moment (field-independent basis, Debye):
    X=              0.1405    Y=              0.2285    Z=             -0.1581  Tot=              0.3113
 Quadrupole moment (field-independent basis, Debye-Ang):
   XX=              5.9696   YY=            -70.0194   ZZ=            -75.4876
   XY=             -1.0616   XZ=              0.7308   YZ=              0.2467
 Traceless Quadrupole moment (field-independent basis, Debye-Ang):
   XX=             52.4821   YY=            -23.5069   ZZ=            -28.9751
   XY=             -1.0616   XZ=              0.7308   YZ=              0.2467
 Octapole moment (field-independent basis, Debye-Ang**2):
  XXX=             60.8770  YYY=              2.3880  ZZZ=             -0.6321  XYY=             -9.1817
  XXY=            -65.2713  XXZ=            -13.0820  XZZ=             -3.0458  YZZ=             -0.1638
  YYZ=              1.1963  XYZ=              0.8197
 Hexadecapole moment (field-independent basis, Debye-Ang**3):
 XXXX=          -4819.9822 YYYY=           -608.7992 ZZZZ=           -257.0422 XXXY=            -35.5824
 XXXZ=             13.0297 YYYX=              9.2291 YYYZ=              2.3015 ZZZX=              5.7692
 ZZZY=             -2.9865 XXYY=          -1206.3220 XXZZ=          -1242.5868 YYZZ=           -150.1883
 XXYZ=              6.4804 YYXZ=             -7.8765 ZZXY=             -1.7126
 N-N= 6.868824797184D+02 E-N=-2.448465587109D+03  KE= 4.662039527795D+02
                          Isotropic Fermi Contact Couplings
        Atom                 a.u.       MegaHertz       Gauss      10(-4) cm-1
     1  C(13)             -0.00193      -2.16984      -0.77425      -0.72378
     2  C(13)              0.00296       3.32430       1.18619       1.10887
     3  C(13)              0.00361       4.05467       1.44681       1.35249
     4  C(13)              0.00347       3.90128       1.39207       1.30133
     5  C(13)              0.00436       4.89894       1.74806       1.63411
     6  C(13)              0.00386       4.34432       1.55016       1.44911
     7  C(13)              0.00362       4.07410       1.45374       1.35897
     8  C(13)              0.00344       3.86760       1.38006       1.29009
     9  C(13)              0.00222       2.49191       0.88917       0.83121
    10  C(13)              0.00300       3.36833       1.20190       1.12355
    11  C(13)              0.00798       8.97557       3.20271       2.99393
    12  C(13)              0.00763       8.58296       3.06261       2.86297
    13  H(1)               0.00606      27.08480       9.66453       9.03452
    14  H(1)              -0.00031      -1.39761      -0.49870      -0.46619
    15  H(1)               0.01063      47.49411      16.94708      15.84233
    16  H(1)               0.02717     121.45220      43.33716      40.51209
    17  H(1)              -0.00039      -1.73891      -0.62049      -0.58004
    18  H(1)              -0.00103      -4.60283      -1.64241      -1.53534
    19  H(1)               0.00037       1.63394       0.58303       0.54502
    20  H(1)               0.00165       7.39519       2.63879       2.46677
    21  H(1)              -0.00027      -1.21271      -0.43273      -0.40452
    22  H(1)               0.00939      41.97418      14.97743      14.00108
    23  H(1)              -0.00117      -5.23835      -1.86917      -1.74732
    24  H(1)              -0.00131      -5.84753      -2.08655      -1.95053
    25  H(1)               0.00464      20.71958       7.39326       6.91131
    26  H(1)              -0.00098      -4.39414      -1.56794      -1.46573
    27  H(1)              -0.00073      -3.25209      -1.16043      -1.08478
    28  H(1)              -0.00121      -5.42680      -1.93642      -1.81019
    29  H(1)              -0.00127      -5.67762      -2.02592      -1.89385
    30  H(1)              -0.00100      -4.49184      -1.60280      -1.49832
    31  H(1)              -0.00117      -5.22845      -1.86564      -1.74402
    32  H(1)              -0.00119      -5.33724      -1.90446      -1.78031
    33  H(1)              -0.00094      -4.22040      -1.50594      -1.40777
    34  H(1)              -0.00070      -3.10682      -1.10859      -1.03632
    35  H(1)              -0.00080      -3.56963      -1.27373      -1.19070
    36  H(1)              -0.00018      -0.79032      -0.28201      -0.26362
    37  H(1)              -0.00017      -0.74925      -0.26735      -0.24992
    38  H(1)               0.01760      78.65281      28.06528      26.23575
 --------------------------------------------------------
       Center         ----  Spin Dipole Couplings  ----
                      3XX-RR        3YY-RR        3ZZ-RR
 --------------------------------------------------------
     1   Atom        0.017987     -0.017837     -0.000151
     2   Atom        0.065856     -0.033423     -0.032432
     3   Atom        0.087413     -0.042957     -0.044456
     4   Atom        0.085189     -0.054464     -0.030726
     5   Atom        0.164723     -0.085090     -0.079632
     6   Atom        0.198190     -0.099577     -0.098614
     7   Atom        0.134895     -0.062407     -0.072488
     8   Atom        0.156908     -0.061028     -0.095880
     9   Atom        0.136371     -0.050978     -0.085393
    10   Atom        0.144446     -0.055183     -0.089263
    11   Atom        0.086502     -0.026983     -0.059519
    12   Atom        0.074042     -0.029426     -0.044615
    13   Atom       -0.002746      0.005863     -0.003118
    14   Atom        0.000270     -0.001090      0.000820
    15   Atom        0.003574     -0.001832     -0.001742
    16   Atom        0.010988     -0.006931     -0.004057
    17   Atom       -0.000357      0.003207     -0.002850
    18   Atom        0.004403      0.001185     -0.005588
    19   Atom       -0.002983     -0.003338      0.006321
    20   Atom       -0.001713     -0.003562      0.005275
    21   Atom        0.003065      0.001497     -0.004561
    22   Atom       -0.004204      0.008433     -0.004230
    23   Atom       -0.001624     -0.008328      0.009952
    24   Atom       -0.001742     -0.010617      0.012359
    25   Atom       -0.005114      0.018079     -0.012965
    26   Atom       -0.000329     -0.009374      0.009704
    27   Atom        0.002495      0.008093     -0.010588
    28   Atom       -0.001772     -0.010858      0.012631
    29   Atom        0.001585      0.010825     -0.012411
    30   Atom        0.001273      0.010067     -0.011340
    31   Atom       -0.001783     -0.010023      0.011807
    32   Atom       -0.002097     -0.009913      0.012010
    33   Atom        0.001591      0.009875     -0.011466
    34   Atom       -0.000446      0.009288     -0.008843
    35   Atom       -0.002298     -0.007478      0.009775
    36   Atom       -0.000693     -0.005262      0.005955
    37   Atom        0.002946      0.003695     -0.006641
    38   Atom       -0.001268      0.001382     -0.000114
 --------------------------------------------------------
                        XY            XZ            YZ
 --------------------------------------------------------
     1   Atom        0.011916      0.025953      0.004920
     2   Atom        0.052903      0.051370      0.021252
     3   Atom        0.070648      0.068913      0.030516
     4   Atom        0.028566      0.068955      0.013776
     5   Atom        0.018922      0.036055      0.001102
     6   Atom       -0.014452      0.004569     -0.000729
     7   Atom       -0.044622      0.013980     -0.002257
     8   Atom       -0.093818     -0.004823      0.001427
     9   Atom       -0.088739     -0.012093      0.004975
    10   Atom       -0.090767     -0.018294      0.006744
    11   Atom       -0.083014     -0.041738      0.022070
    12   Atom       -0.043825     -0.011155      0.003790
    13   Atom        0.003854     -0.001008     -0.002743
    14   Atom       -0.000798     -0.001904      0.001443
    15   Atom       -0.002819      0.003325     -0.003321
    16   Atom       -0.006620      0.011128     -0.003755
    17   Atom       -0.002680     -0.001345      0.006848
    18   Atom       -0.004893     -0.002817      0.006294
    19   Atom        0.003899      0.000681     -0.007605
    20   Atom        0.004116     -0.001770     -0.007066
    21   Atom       -0.003007     -0.001146      0.006317
    22   Atom       -0.005936     -0.002690      0.011976
    23   Atom        0.000537      0.001957     -0.005571
    24   Atom       -0.001205      0.002003     -0.005049
    25   Atom        0.000691      0.000787      0.001989
    26   Atom       -0.002435      0.000495     -0.001833
    27   Atom        0.003099      0.000732      0.001657
    28   Atom       -0.003439     -0.001222     -0.002581
    29   Atom        0.004882      0.000166      0.001721
    30   Atom        0.004443     -0.000004      0.001967
    31   Atom       -0.003292     -0.001250     -0.001954
    32   Atom       -0.003535      0.000621     -0.003035
    33   Atom        0.005711     -0.000189      0.001477
    34   Atom        0.002405     -0.000964      0.001821
    35   Atom       -0.003075     -0.001566     -0.001532
    36   Atom       -0.002731      0.003134     -0.002875
    37   Atom        0.004898     -0.000308      0.000497
    38   Atom       -0.006804     -0.005689      0.008321
 --------------------------------------------------------


 ---------------------------------------------------------------------------------
              Anisotropic Spin Dipole Couplings in Principal Axis System
 ---------------------------------------------------------------------------------

       Atom             a.u.   MegaHertz   Gauss  10(-4) cm-1        Axes

              Baa    -0.0226    -3.031    -1.082    -1.011 -0.4719  0.8001  0.3704
     1 C(13)  Bbb    -0.0166    -2.227    -0.795    -0.743 -0.3653 -0.5598  0.7438
              Bcc     0.0392     5.258     1.876     1.754  0.8024  0.2157  0.5564
 
              Baa    -0.0566    -7.597    -2.711    -2.534 -0.4805  0.8260  0.2947
     2 C(13)  Bbb    -0.0538    -7.217    -2.575    -2.407 -0.1910 -0.4266  0.8841
              Bcc     0.1104    14.814     5.286     4.941  0.8560  0.3685  0.3627
 
              Baa    -0.0742    -9.961    -3.554    -3.323  0.0070 -0.7064  0.7077
     3 C(13)  Bbb    -0.0737    -9.884    -3.527    -3.297 -0.5224  0.6009  0.6050
              Bcc     0.1479    19.845     7.081     6.620  0.8527  0.3740  0.3648
 
              Baa    -0.0629    -8.442    -3.012    -2.816 -0.3941 -0.1470  0.9073
     4 C(13)  Bbb    -0.0601    -8.060    -2.876    -2.689 -0.2208  0.9734  0.0618
              Bcc     0.1230    16.502     5.888     5.505  0.8922  0.1759  0.4160
 
              Baa    -0.0875   -11.737    -4.188    -3.915 -0.1365  0.8502  0.5084
     5 C(13)  Bbb    -0.0839   -11.252    -4.015    -3.753 -0.0835 -0.5212  0.8493
              Bcc     0.1713    22.990     8.203     7.669  0.9871  0.0735  0.1421
 
              Baa    -0.1004   -13.476    -4.809    -4.495  0.0421  0.9591  0.2800
     6 C(13)  Bbb    -0.0985   -13.223    -4.718    -4.411 -0.0284 -0.2790  0.9599
              Bcc     0.1990    26.699     9.527     8.906  0.9987 -0.0484  0.0155
 
              Baa    -0.0737    -9.893    -3.530    -3.300 -0.1421 -0.3776  0.9150
     7 C(13)  Bbb    -0.0717    -9.623    -3.434    -3.210  0.1678  0.9018  0.3982
              Bcc     0.1454    19.516     6.964     6.510  0.9755 -0.2101  0.0648
 
              Baa    -0.0963   -12.916    -4.609    -4.308  0.2369  0.5998  0.7643
     8 C(13)  Bbb    -0.0956   -12.824    -4.576    -4.278  0.2554  0.7205 -0.6447
              Bcc     0.1918    25.740     9.185     8.586  0.9374 -0.3479 -0.0174
 
              Baa    -0.0864   -11.594    -4.137    -3.867  0.3223  0.8623 -0.3905
     9 C(13)  Bbb    -0.0860   -11.540    -4.118    -3.849  0.1881  0.3460  0.9192
              Bcc     0.1724    23.134     8.255     7.717  0.9278 -0.3697 -0.0507
 
              Baa    -0.0908   -12.190    -4.350    -4.066  0.2329  0.4278  0.8734
    10 C(13)  Bbb    -0.0901   -12.092    -4.315    -4.034  0.2833  0.8293 -0.4817
              Bcc     0.1810    24.282     8.664     8.100  0.9303 -0.3597 -0.0720
 
              Baa    -0.0708    -9.501    -3.390    -3.169  0.4201  0.8886 -0.1842
    11 C(13)  Bbb    -0.0706    -9.475    -3.381    -3.160  0.2870  0.0625  0.9559
              Bcc     0.1414    18.976     6.771     6.330  0.8609 -0.4544 -0.2288
 
              Baa    -0.0459    -6.153    -2.196    -2.053  0.2751  0.5525  0.7868
    12 C(13)  Bbb    -0.0453    -6.076    -2.168    -2.027  0.2219  0.7598 -0.6111
              Bcc     0.0911    12.229     4.364     4.079  0.9354 -0.3428 -0.0864
 
              Baa    -0.0042    -2.253    -0.804    -0.752  0.9197 -0.3792 -0.1021
    13 H(1)   Bbb    -0.0039    -2.068    -0.738    -0.690  0.1880  0.1967  0.9623
              Bcc     0.0081     4.321     1.542     1.441  0.3448  0.9042 -0.2521
 
              Baa    -0.0019    -1.017    -0.363    -0.339 -0.1986  0.8021 -0.5633
    14 H(1)   Bbb    -0.0012    -0.634    -0.226    -0.212  0.7832  0.4754  0.4008
              Bcc     0.0031     1.651     0.589     0.551 -0.5892  0.3615  0.7226
 
              Baa    -0.0051    -2.736    -0.976    -0.913 -0.0559  0.6846  0.7267
    15 H(1)   Bbb    -0.0019    -1.012    -0.361    -0.338  0.6184  0.5952 -0.5131
              Bcc     0.0070     3.748     1.337     1.250  0.7839 -0.4207  0.4567
 
              Baa    -0.0100    -5.344    -1.907    -1.782 -0.4014  0.2208  0.8889
    16 H(1)   Bbb    -0.0091    -4.858    -1.733    -1.620  0.3490  0.9342 -0.0744
              Bcc     0.0191    10.201     3.640     3.403  0.8468 -0.2803  0.4520
 
              Baa    -0.0073    -3.909    -1.395    -1.304 -0.0525 -0.5537  0.8311
    17 H(1)   Bbb    -0.0013    -0.707    -0.252    -0.236  0.9479  0.2342  0.2159
              Bcc     0.0087     4.617     1.647     1.540 -0.3142  0.7991  0.5125
 
              Baa    -0.0093    -4.988    -1.780    -1.664 -0.0080 -0.5156  0.8568
    18 H(1)   Bbb    -0.0010    -0.521    -0.186    -0.174  0.7238  0.5882  0.3607
              Bcc     0.0103     5.510     1.966     1.838  0.6899 -0.6230 -0.3685
 
              Baa    -0.0096    -5.148    -1.837    -1.717 -0.4942  0.7765  0.3909
    19 H(1)   Bbb    -0.0010    -0.523    -0.187    -0.175  0.8636  0.3872  0.3228
              Bcc     0.0106     5.671     2.024     1.892 -0.0993 -0.4971  0.8620
 
              Baa    -0.0087    -4.630    -1.652    -1.544 -0.3998  0.8372  0.3732
    20 H(1)   Bbb    -0.0016    -0.853    -0.304    -0.284  0.8686  0.2160  0.4459
              Bcc     0.0103     5.483     1.956     1.829 -0.2926 -0.5025  0.8136
 
              Baa    -0.0086    -4.575    -1.632    -1.526 -0.0577 -0.5428  0.8379
    21 H(1)   Bbb     0.0009     0.491     0.175     0.164  0.8207  0.4521  0.3494
              Bcc     0.0077     4.084     1.457     1.362 -0.5685  0.7078  0.4193
 
              Baa    -0.0115    -6.160    -2.198    -2.055 -0.1298 -0.5379  0.8330
    22 H(1)   Bbb    -0.0060    -3.217    -1.148    -1.073  0.9497  0.1741  0.2604
              Bcc     0.0176     9.377     3.346     3.128 -0.2851  0.8248  0.4882
 
              Baa    -0.0100    -5.349    -1.909    -1.784 -0.1256  0.9524  0.2779
    23 H(1)   Bbb    -0.0017    -0.917    -0.327    -0.306  0.9836  0.1561 -0.0904
              Bcc     0.0117     6.265     2.236     2.090  0.1295 -0.2620  0.9564
 
              Baa    -0.0117    -6.263    -2.235    -2.089  0.0780  0.9770  0.1982
    24 H(1)   Bbb    -0.0020    -1.066    -0.380    -0.356  0.9869 -0.0475 -0.1544
              Bcc     0.0137     7.329     2.615     2.445  0.1415 -0.2077  0.9679
 
              Baa    -0.0132    -7.022    -2.506    -2.342 -0.0920 -0.0612  0.9939
    25 H(1)   Bbb    -0.0051    -2.705    -0.965    -0.902  0.9953 -0.0374  0.0898
              Bcc     0.0182     9.726     3.471     3.244  0.0317  0.9974  0.0644
 
              Baa    -0.0101    -5.403    -1.928    -1.802  0.2364  0.9681  0.0836
    26 H(1)   Bbb     0.0002     0.105     0.037     0.035  0.9690 -0.2284 -0.0945
              Bcc     0.0099     5.299     1.891     1.767  0.0724 -0.1033  0.9920
 
              Baa    -0.0108    -5.736    -2.047    -1.913 -0.0360 -0.0817  0.9960
    27 H(1)   Bbb     0.0011     0.596     0.213     0.199  0.9139 -0.4060 -0.0003
              Bcc     0.0096     5.140     1.834     1.714  0.4044  0.9102  0.0892
 
              Baa    -0.0123    -6.582    -2.348    -2.195  0.3194  0.9409  0.1129
    28 H(1)   Bbb    -0.0006    -0.334    -0.119    -0.111  0.9458 -0.3239  0.0241
              Bcc     0.0130     6.915     2.468     2.307 -0.0593 -0.0991  0.9933
 
              Baa    -0.0125    -6.691    -2.388    -2.232  0.0147 -0.0765  0.9970
    29 H(1)   Bbb    -0.0005    -0.263    -0.094    -0.088  0.9198 -0.3901 -0.0435
              Bcc     0.0130     6.954     2.481     2.320  0.3922  0.9176  0.0646
 
              Baa    -0.0115    -6.153    -2.196    -2.053  0.0341 -0.0976  0.9946
    30 H(1)   Bbb    -0.0005    -0.282    -0.101    -0.094  0.9245 -0.3750 -0.0685
              Bcc     0.0121     6.436     2.296     2.147  0.3797  0.9219  0.0774
 
              Baa    -0.0114    -6.081    -2.170    -2.028  0.3337  0.9377  0.0969
    31 H(1)   Bbb    -0.0007    -0.348    -0.124    -0.116  0.9400 -0.3388  0.0412
              Bcc     0.0120     6.429     2.294     2.144 -0.0715 -0.0774  0.9944
 
              Baa    -0.0116    -6.172    -2.202    -2.059  0.3412  0.9334  0.1112
    32 H(1)   Bbb    -0.0009    -0.502    -0.179    -0.167  0.9368 -0.3279 -0.1218
              Bcc     0.0125     6.673     2.381     2.226  0.0772 -0.1457  0.9863
 
              Baa    -0.0116    -6.187    -2.208    -2.064  0.0496 -0.0817  0.9954
    33 H(1)   Bbb    -0.0013    -0.669    -0.239    -0.223  0.8911 -0.4465 -0.0811
              Bcc     0.0129     6.856     2.446     2.287  0.4511  0.8910  0.0506
 
              Baa    -0.0092    -4.905    -1.750    -1.636  0.1400 -0.1151  0.9834
    34 H(1)   Bbb    -0.0008    -0.420    -0.150    -0.140  0.9661 -0.2015 -0.1612
              Bcc     0.0100     5.325     1.900     1.776  0.2167  0.9727  0.0830
 
              Baa    -0.0091    -4.872    -1.738    -1.625  0.4285  0.8970  0.1082
    35 H(1)   Bbb    -0.0009    -0.491    -0.175    -0.164  0.8970 -0.4367  0.0688
              Bcc     0.0101     5.363     1.914     1.789 -0.1089 -0.0676  0.9918
 
              Baa    -0.0067    -3.572    -1.275    -1.192  0.3577  0.9259  0.1218
    36 H(1)   Bbb    -0.0015    -0.814    -0.290    -0.271  0.8478 -0.2673 -0.4580
              Bcc     0.0082     4.386     1.565     1.463  0.3915 -0.2671  0.8806
 
              Baa    -0.0067    -3.578    -1.277    -1.193  0.0734 -0.0821  0.9939
    37 H(1)   Bbb    -0.0015    -0.816    -0.291    -0.272  0.7303 -0.6743 -0.1096
              Bcc     0.0082     4.394     1.568     1.466  0.6792  0.7339  0.0105
 
              Baa    -0.0078    -4.163    -1.486    -1.389  0.2048  0.7361 -0.6451
    38 H(1)   Bbb    -0.0063    -3.359    -1.199    -1.121  0.8417  0.2040  0.5000
              Bcc     0.0141     7.523     2.684     2.509 -0.4996  0.6454  0.5778
 

 ---------------------------------------------------------------------------------

 ******************************Gaussian NBO Version 3.1******************************
             N A T U R A L   A T O M I C   O R B I T A L   A N D
          N A T U R A L   B O N D   O R B I T A L   A N A L Y S I S
 ******************************Gaussian NBO Version 3.1******************************
       /RESON  / : Allow strongly delocalized NBO set

 Analyzing the SCF density

 Job title: 97                                                              

 Storage needed:    271080 in NPA,    357568 in NBO ( 939516496 available)
 GSVD:  LWork=       49612 too small for GESVD, short by       27530 words or       27530 for optimal perf.


 NATURAL POPULATIONS:  Natural atomic orbital occupancies 
                                                          
   NAO  Atom  No  lang   Type(AO)    Occupancy
 --------------------------------------------
     1    C    1  S      Cor( 1S)     1.99924
     2    C    1  S      Val( 2S)     1.09726
     3    C    1  S      Ryd( 3S)     0.00058
     4    C    1  px     Val( 2p)     1.20695
     5    C    1  px     Ryd( 3p)     0.00157
     6    C    1  py     Val( 2p)     1.22004
     7    C    1  py     Ryd( 3p)     0.00277
     8    C    1  pz     Val( 2p)     1.09374
     9    C    1  pz     Ryd( 3p)     0.00113
    10    C    1  dxy    Ryd( 3d)     0.00052
    11    C    1  dxz    Ryd( 3d)     0.00061
    12    C    1  dyz    Ryd( 3d)     0.00053
    13    C    1  dx2y2  Ryd( 3d)     0.00034
    14    C    1  dz2    Ryd( 3d)     0.00051

    15    C    2  S      Cor( 1S)     1.99910
    16    C    2  S      Val( 2S)     1.02876
    17    C    2  S      Ryd( 3S)     0.00077
    18    C    2  px     Val( 2p)     1.15099
    19    C    2  px     Ryd( 3p)     0.00380
    20    C    2  py     Val( 2p)     1.09173
    21    C    2  py     Ryd( 3p)     0.00178
    22    C    2  pz     Val( 2p)     1.11925
    23    C    2  pz     Ryd( 3p)     0.00164
    24    C    2  dxy    Ryd( 3d)     0.00063
    25    C    2  dxz    Ryd( 3d)     0.00073
    26    C    2  dyz    Ryd( 3d)     0.00077
    27    C    2  dx2y2  Ryd( 3d)     0.00055
    28    C    2  dz2    Ryd( 3d)     0.00057

    29    C    3  S      Cor( 1S)     1.99910
    30    C    3  S      Val( 2S)     1.02276
    31    C    3  S      Ryd( 3S)     0.00139
    32    C    3  px     Val( 2p)     1.02300
    33    C    3  px     Ryd( 3p)     0.00200
    34    C    3  py     Val( 2p)     1.12863
    35    C    3  py     Ryd( 3p)     0.00237
    36    C    3  pz     Val( 2p)     1.21268
    37    C    3  pz     Ryd( 3p)     0.00461
    38    C    3  dxy    Ryd( 3d)     0.00074
    39    C    3  dxz    Ryd( 3d)     0.00053
    40    C    3  dyz    Ryd( 3d)     0.00064
    41    C    3  dx2y2  Ryd( 3d)     0.00068
    42    C    3  dz2    Ryd( 3d)     0.00070

    43    C    4  S      Cor( 1S)     1.99910
    44    C    4  S      Val( 2S)     1.01915
    45    C    4  S      Ryd( 3S)     0.00194
    46    C    4  px     Val( 2p)     1.03922
    47    C    4  px     Ryd( 3p)     0.00292
    48    C    4  py     Val( 2p)     1.12415
    49    C    4  py     Ryd( 3p)     0.00227
    50    C    4  pz     Val( 2p)     1.20888
    51    C    4  pz     Ryd( 3p)     0.00273
    52    C    4  dxy    Ryd( 3d)     0.00076
    53    C    4  dxz    Ryd( 3d)     0.00054
    54    C    4  dyz    Ryd( 3d)     0.00060
    55    C    4  dx2y2  Ryd( 3d)     0.00062
    56    C    4  dz2    Ryd( 3d)     0.00077

    57    C    5  S      Cor( 1S)     1.99909
    58    C    5  S      Val( 2S)     1.02281
    59    C    5  S      Ryd( 3S)     0.00128
    60    C    5  px     Val( 2p)     0.99999
    61    C    5  px     Ryd( 3p)     0.00294
    62    C    5  py     Val( 2p)     1.13278
    63    C    5  py     Ryd( 3p)     0.00226
    64    C    5  pz     Val( 2p)     1.22019
    65    C    5  pz     Ryd( 3p)     0.00369
    66    C    5  dxy    Ryd( 3d)     0.00080
    67    C    5  dxz    Ryd( 3d)     0.00050
    68    C    5  dyz    Ryd( 3d)     0.00061
    69    C    5  dx2y2  Ryd( 3d)     0.00061
    70    C    5  dz2    Ryd( 3d)     0.00076

    71    C    6  S      Cor( 1S)     1.99910
    72    C    6  S      Val( 2S)     1.02411
    73    C    6  S      Ryd( 3S)     0.00126
    74    C    6  px     Val( 2p)     0.96205
    75    C    6  px     Ryd( 3p)     0.00260
    76    C    6  py     Val( 2p)     1.19769
    77    C    6  py     Ryd( 3p)     0.00402
    78    C    6  pz     Val( 2p)     1.18797
    79    C    6  pz     Ryd( 3p)     0.00225
    80    C    6  dxy    Ryd( 3d)     0.00068
    81    C    6  dxz    Ryd( 3d)     0.00058
    82    C    6  dyz    Ryd( 3d)     0.00032
    83    C    6  dx2y2  Ryd( 3d)     0.00077
    84    C    6  dz2    Ryd( 3d)     0.00096

    85    C    7  S      Cor( 1S)     1.99910
    86    C    7  S      Val( 2S)     1.02008
    87    C    7  S      Ryd( 3S)     0.00187
    88    C    7  px     Val( 2p)     0.98406
    89    C    7  px     Ryd( 3p)     0.00309
    90    C    7  py     Val( 2p)     1.18894
    91    C    7  py     Ryd( 3p)     0.00260
    92    C    7  pz     Val( 2p)     1.18960
    93    C    7  pz     Ryd( 3p)     0.00239
    94    C    7  dxy    Ryd( 3d)     0.00065
    95    C    7  dxz    Ryd( 3d)     0.00057
    96    C    7  dyz    Ryd( 3d)     0.00032
    97    C    7  dx2y2  Ryd( 3d)     0.00080
    98    C    7  dz2    Ryd( 3d)     0.00094

    99    C    8  S      Cor( 1S)     1.99910
   100    C    8  S      Val( 2S)     1.02296
   101    C    8  S      Ryd( 3S)     0.00177
   102    C    8  px     Val( 2p)     0.97164
   103    C    8  px     Ryd( 3p)     0.00288
   104    C    8  py     Val( 2p)     1.18375
   105    C    8  py     Ryd( 3p)     0.00281
   106    C    8  pz     Val( 2p)     1.19320
   107    C    8  pz     Ryd( 3p)     0.00248
   108    C    8  dxy    Ryd( 3d)     0.00066
   109    C    8  dxz    Ryd( 3d)     0.00055
   110    C    8  dyz    Ryd( 3d)     0.00032
   111    C    8  dx2y2  Ryd( 3d)     0.00083
   112    C    8  dz2    Ryd( 3d)     0.00097

   113    C    9  S      Cor( 1S)     1.99910
   114    C    9  S      Val( 2S)     1.02187
   115    C    9  S      Ryd( 3S)     0.00177
   116    C    9  px     Val( 2p)     0.98316
   117    C    9  px     Ryd( 3p)     0.00301
   118    C    9  py     Val( 2p)     1.17609
   119    C    9  py     Ryd( 3p)     0.00274
   120    C    9  pz     Val( 2p)     1.19116
   121    C    9  pz     Ryd( 3p)     0.00247
   122    C    9  dxy    Ryd( 3d)     0.00069
   123    C    9  dxz    Ryd( 3d)     0.00055
   124    C    9  dyz    Ryd( 3d)     0.00032
   125    C    9  dx2y2  Ryd( 3d)     0.00079
   126    C    9  dz2    Ryd( 3d)     0.00096

   127    C   10  S      Cor( 1S)     1.99910
   128    C   10  S      Val( 2S)     1.02540
   129    C   10  S      Ryd( 3S)     0.00189
   130    C   10  px     Val( 2p)     0.97421
   131    C   10  px     Ryd( 3p)     0.00291
   132    C   10  py     Val( 2p)     1.18388
   133    C   10  py     Ryd( 3p)     0.00264
   134    C   10  pz     Val( 2p)     1.19113
   135    C   10  pz     Ryd( 3p)     0.00236
   136    C   10  dxy    Ryd( 3d)     0.00063
   137    C   10  dxz    Ryd( 3d)     0.00055
   138    C   10  dyz    Ryd( 3d)     0.00032
   139    C   10  dx2y2  Ryd( 3d)     0.00086
   140    C   10  dz2    Ryd( 3d)     0.00098

   141    C   11  S      Cor( 1S)     1.99911
   142    C   11  S      Val( 2S)     1.02765
   143    C   11  S      Ryd( 3S)     0.00122
   144    C   11  px     Val( 2p)     1.00922
   145    C   11  px     Ryd( 3p)     0.00266
   146    C   11  py     Val( 2p)     1.16640
   147    C   11  py     Ryd( 3p)     0.00210
   148    C   11  pz     Val( 2p)     1.18220
   149    C   11  pz     Ryd( 3p)     0.00201
   150    C   11  dxy    Ryd( 3d)     0.00074
   151    C   11  dxz    Ryd( 3d)     0.00057
   152    C   11  dyz    Ryd( 3d)     0.00032
   153    C   11  dx2y2  Ryd( 3d)     0.00076
   154    C   11  dz2    Ryd( 3d)     0.00094

   155    C   12  S      Cor( 1S)     1.99922
   156    C   12  S      Val( 2S)     1.10082
   157    C   12  S      Ryd( 3S)     0.00042
   158    C   12  px     Val( 2p)     1.05411
   159    C   12  px     Ryd( 3p)     0.00179
   160    C   12  py     Val( 2p)     1.22842
   161    C   12  py     Ryd( 3p)     0.00194
   162    C   12  pz     Val( 2p)     1.21048
   163    C   12  pz     Ryd( 3p)     0.00167
   164    C   12  dxy    Ryd( 3d)     0.00057
   165    C   12  dxz    Ryd( 3d)     0.00043
   166    C   12  dyz    Ryd( 3d)     0.00027
   167    C   12  dx2y2  Ryd( 3d)     0.00054
   168    C   12  dz2    Ryd( 3d)     0.00073

   169    H   13  S      Val( 1S)     0.74919
   170    H   13  S      Ryd( 2S)     0.00111
   171    H   13  px     Ryd( 2p)     0.00034
   172    H   13  py     Ryd( 2p)     0.00057
   173    H   13  pz     Ryd( 2p)     0.00012

   174    H   14  S      Val( 1S)     0.77493
   175    H   14  S      Ryd( 2S)     0.00159
   176    H   14  px     Ryd( 2p)     0.00034
   177    H   14  py     Ryd( 2p)     0.00034
   178    H   14  pz     Ryd( 2p)     0.00034

   179    H   15  S      Val( 1S)     0.76782
   180    H   15  S      Ryd( 2S)     0.00130
   181    H   15  px     Ryd( 2p)     0.00053
   182    H   15  py     Ryd( 2p)     0.00025
   183    H   15  pz     Ryd( 2p)     0.00030

   184    H   16  S      Val( 1S)     0.71519
   185    H   16  S      Ryd( 2S)     0.00210
   186    H   16  px     Ryd( 2p)     0.00062
   187    H   16  py     Ryd( 2p)     0.00017
   188    H   16  pz     Ryd( 2p)     0.00031

   189    H   17  S      Val( 1S)     0.77002
   190    H   17  S      Ryd( 2S)     0.00259
   191    H   17  px     Ryd( 2p)     0.00028
   192    H   17  py     Ryd( 2p)     0.00041
   193    H   17  pz     Ryd( 2p)     0.00032

   194    H   18  S      Val( 1S)     0.76583
   195    H   18  S      Ryd( 2S)     0.00273
   196    H   18  px     Ryd( 2p)     0.00032
   197    H   18  py     Ryd( 2p)     0.00038
   198    H   18  pz     Ryd( 2p)     0.00031

   199    H   19  S      Val( 1S)     0.75747
   200    H   19  S      Ryd( 2S)     0.00237
   201    H   19  px     Ryd( 2p)     0.00014
   202    H   19  py     Ryd( 2p)     0.00022
   203    H   19  pz     Ryd( 2p)     0.00067

   204    H   20  S      Val( 1S)     0.76629
   205    H   20  S      Ryd( 2S)     0.00251
   206    H   20  px     Ryd( 2p)     0.00012
   207    H   20  py     Ryd( 2p)     0.00023
   208    H   20  pz     Ryd( 2p)     0.00066

   209    H   21  S      Val( 1S)     0.77111
   210    H   21  S      Ryd( 2S)     0.00262
   211    H   21  px     Ryd( 2p)     0.00028
   212    H   21  py     Ryd( 2p)     0.00042
   213    H   21  pz     Ryd( 2p)     0.00031

   214    H   22  S      Val( 1S)     0.73633
   215    H   22  S      Ryd( 2S)     0.00228
   216    H   22  px     Ryd( 2p)     0.00030
   217    H   22  py     Ryd( 2p)     0.00046
   218    H   22  pz     Ryd( 2p)     0.00029

   219    H   23  S      Val( 1S)     0.76229
   220    H   23  S      Ryd( 2S)     0.00263
   221    H   23  px     Ryd( 2p)     0.00012
   222    H   23  py     Ryd( 2p)     0.00021
   223    H   23  pz     Ryd( 2p)     0.00068

   224    H   24  S      Val( 1S)     0.76212
   225    H   24  S      Ryd( 2S)     0.00261
   226    H   24  px     Ryd( 2p)     0.00012
   227    H   24  py     Ryd( 2p)     0.00020
   228    H   24  pz     Ryd( 2p)     0.00071

   229    H   25  S      Val( 1S)     0.74321
   230    H   25  S      Ryd( 2S)     0.00226
   231    H   25  px     Ryd( 2p)     0.00017
   232    H   25  py     Ryd( 2p)     0.00069
   233    H   25  pz     Ryd( 2p)     0.00019

   234    H   26  S      Val( 1S)     0.76406
   235    H   26  S      Ryd( 2S)     0.00272
   236    H   26  px     Ryd( 2p)     0.00011
   237    H   26  py     Ryd( 2p)     0.00020
   238    H   26  pz     Ryd( 2p)     0.00070

   239    H   27  S      Val( 1S)     0.76762
   240    H   27  S      Ryd( 2S)     0.00246
   241    H   27  px     Ryd( 2p)     0.00018
   242    H   27  py     Ryd( 2p)     0.00066
   243    H   27  pz     Ryd( 2p)     0.00018

   244    H   28  S      Val( 1S)     0.76193
   245    H   28  S      Ryd( 2S)     0.00267
   246    H   28  px     Ryd( 2p)     0.00012
   247    H   28  py     Ryd( 2p)     0.00020
   248    H   28  pz     Ryd( 2p)     0.00071

   249    H   29  S      Val( 1S)     0.76148
   250    H   29  S      Ryd( 2S)     0.00266
   251    H   29  px     Ryd( 2p)     0.00018
   252    H   29  py     Ryd( 2p)     0.00067
   253    H   29  pz     Ryd( 2p)     0.00018

   254    H   30  S      Val( 1S)     0.76444
   255    H   30  S      Ryd( 2S)     0.00268
   256    H   30  px     Ryd( 2p)     0.00016
   257    H   30  py     Ryd( 2p)     0.00068
   258    H   30  pz     Ryd( 2p)     0.00018

   259    H   31  S      Val( 1S)     0.76314
   260    H   31  S      Ryd( 2S)     0.00269
   261    H   31  px     Ryd( 2p)     0.00012
   262    H   31  py     Ryd( 2p)     0.00020
   263    H   31  pz     Ryd( 2p)     0.00071

   264    H   32  S      Val( 1S)     0.76473
   265    H   32  S      Ryd( 2S)     0.00276
   266    H   32  px     Ryd( 2p)     0.00012
   267    H   32  py     Ryd( 2p)     0.00020
   268    H   32  pz     Ryd( 2p)     0.00071

   269    H   33  S      Val( 1S)     0.76357
   270    H   33  S      Ryd( 2S)     0.00275
   271    H   33  px     Ryd( 2p)     0.00018
   272    H   33  py     Ryd( 2p)     0.00066
   273    H   33  pz     Ryd( 2p)     0.00018

   274    H   34  S      Val( 1S)     0.76690
   275    H   34  S      Ryd( 2S)     0.00261
   276    H   34  px     Ryd( 2p)     0.00016
   277    H   34  py     Ryd( 2p)     0.00069
   278    H   34  pz     Ryd( 2p)     0.00017

   279    H   35  S      Val( 1S)     0.76638
   280    H   35  S      Ryd( 2S)     0.00260
   281    H   35  px     Ryd( 2p)     0.00012
   282    H   35  py     Ryd( 2p)     0.00019
   283    H   35  pz     Ryd( 2p)     0.00071

   284    H   36  S      Val( 1S)     0.77240
   285    H   36  S      Ryd( 2S)     0.00151
   286    H   36  px     Ryd( 2p)     0.00013
   287    H   36  py     Ryd( 2p)     0.00023
   288    H   36  pz     Ryd( 2p)     0.00068

   289    H   37  S      Val( 1S)     0.77200
   290    H   37  S      Ryd( 2S)     0.00151
   291    H   37  px     Ryd( 2p)     0.00023
   292    H   37  py     Ryd( 2p)     0.00062
   293    H   37  pz     Ryd( 2p)     0.00018

   294    H   38  S      Val( 1S)     0.73247
   295    H   38  S      Ryd( 2S)     0.00108
   296    H   38  px     Ryd( 2p)     0.00041
   297    H   38  py     Ryd( 2p)     0.00038
   298    H   38  pz     Ryd( 2p)     0.00029


 Summary of Natural Population Analysis:                  
                                                          
                                       Natural Population 
                Natural  -----------------------------------------------
    Atom  No    Charge         Core      Valence    Rydberg      Total
 -----------------------------------------------------------------------
      C    1   -0.62577      1.99924     4.61799    0.00855     6.62577
      C    2   -0.40108      1.99910     4.39073    0.01125     6.40108
      C    3   -0.39983      1.99910     4.38706    0.01366     6.39983
      C    4   -0.40365      1.99910     4.39140    0.01315     6.40365
      C    5   -0.38833      1.99909     4.37579    0.01345     6.38833
      C    6   -0.38437      1.99910     4.37183    0.01344     6.38437
      C    7   -0.39502      1.99910     4.38268    0.01324     6.39502
      C    8   -0.38390      1.99910     4.37154    0.01326     6.38390
      C    9   -0.38468      1.99910     4.37227    0.01330     6.38468
      C   10   -0.38685      1.99910     4.37462    0.01314     6.38685
      C   11   -0.39591      1.99911     4.38547    0.01133     6.39591
      C   12   -0.60141      1.99922     4.59383    0.00836     6.60141
      H   13    0.24867      0.00000     0.74919    0.00215     0.75133
      H   14    0.22245      0.00000     0.77493    0.00261     0.77755
      H   15    0.22980      0.00000     0.76782    0.00238     0.77020
      H   16    0.28161      0.00000     0.71519    0.00321     0.71839
      H   17    0.22638      0.00000     0.77002    0.00360     0.77362
      H   18    0.23043      0.00000     0.76583    0.00375     0.76957
      H   19    0.23913      0.00000     0.75747    0.00339     0.76087
      H   20    0.23018      0.00000     0.76629    0.00353     0.76982
      H   21    0.22526      0.00000     0.77111    0.00363     0.77474
      H   22    0.26034      0.00000     0.73633    0.00333     0.73966
      H   23    0.23406      0.00000     0.76229    0.00365     0.76594
      H   24    0.23425      0.00000     0.76212    0.00363     0.76575
      H   25    0.25349      0.00000     0.74321    0.00330     0.74651
      H   26    0.23221      0.00000     0.76406    0.00373     0.76779
      H   27    0.22889      0.00000     0.76762    0.00348     0.77111
      H   28    0.23437      0.00000     0.76193    0.00370     0.76563
      H   29    0.23484      0.00000     0.76148    0.00369     0.76516
      H   30    0.23185      0.00000     0.76444    0.00371     0.76815
      H   31    0.23314      0.00000     0.76314    0.00372     0.76686
      H   32    0.23148      0.00000     0.76473    0.00378     0.76852
      H   33    0.23266      0.00000     0.76357    0.00377     0.76734
      H   34    0.22947      0.00000     0.76690    0.00363     0.77053
      H   35    0.22999      0.00000     0.76638    0.00363     0.77001
      H   36    0.22504      0.00000     0.77240    0.00255     0.77496
      H   37    0.22545      0.00000     0.77200    0.00255     0.77455
      H   38    0.26536      0.00000     0.73247    0.00217     0.73464
 =======================================================================
   * Total *    1.00000     23.98946    72.77816    0.23238    97.00000

                                 Natural Population      
 --------------------------------------------------------
   Core                      23.98946 ( 99.9561% of  24)
   Valence                   72.77816 ( 99.6961% of  73)
   Natural Minimal Basis     96.76762 ( 99.7604% of  97)
   Natural Rydberg Basis      0.23238 (  0.2396% of  97)
 --------------------------------------------------------

    Atom  No          Natural Electron Configuration
 ----------------------------------------------------------------------------
      C    1      [core]2S( 1.10)2p( 3.52)3p( 0.01)
      C    2      [core]2S( 1.03)2p( 3.36)3p( 0.01)
      C    3      [core]2S( 1.02)2p( 3.36)3p( 0.01)
      C    4      [core]2S( 1.02)2p( 3.37)3p( 0.01)
      C    5      [core]2S( 1.02)2p( 3.35)3p( 0.01)
      C    6      [core]2S( 1.02)2p( 3.35)3p( 0.01)
      C    7      [core]2S( 1.02)2p( 3.36)3p( 0.01)
      C    8      [core]2S( 1.02)2p( 3.35)3p( 0.01)
      C    9      [core]2S( 1.02)2p( 3.35)3p( 0.01)
      C   10      [core]2S( 1.03)2p( 3.35)3p( 0.01)
      C   11      [core]2S( 1.03)2p( 3.36)3p( 0.01)
      C   12      [core]2S( 1.10)2p( 3.49)3p( 0.01)
      H   13            1S( 0.75)
      H   14            1S( 0.77)
      H   15            1S( 0.77)
      H   16            1S( 0.72)
      H   17            1S( 0.77)
      H   18            1S( 0.77)
      H   19            1S( 0.76)
      H   20            1S( 0.77)
      H   21            1S( 0.77)
      H   22            1S( 0.74)
      H   23            1S( 0.76)
      H   24            1S( 0.76)
      H   25            1S( 0.74)
      H   26            1S( 0.76)
      H   27            1S( 0.77)
      H   28            1S( 0.76)
      H   29            1S( 0.76)
      H   30            1S( 0.76)
      H   31            1S( 0.76)
      H   32            1S( 0.76)
      H   33            1S( 0.76)
      H   34            1S( 0.77)
      H   35            1S( 0.77)
      H   36            1S( 0.77)
      H   37            1S( 0.77)
      H   38            1S( 0.73)


 ***************************************************
 *******         Alpha spin orbitals         *******
 ***************************************************


 NATURAL POPULATIONS:  Natural atomic orbital occupancies 
                                                          
   NAO  Atom  No  lang   Type(AO)    Occupancy      Energy
 ----------------------------------------------------------
     1    C    1  S      Cor( 1S)     0.99962     -10.18021
     2    C    1  S      Val( 2S)     0.54843      -0.34967
     3    C    1  S      Ryd( 3S)     0.00029       0.74365
     4    C    1  px     Val( 2p)     0.61188      -0.18932
     5    C    1  px     Ryd( 3p)     0.00081       0.49640
     6    C    1  py     Val( 2p)     0.61007      -0.18817
     7    C    1  py     Ryd( 3p)     0.00139       0.52572
     8    C    1  pz     Val( 2p)     0.55030      -0.17975
     9    C    1  pz     Ryd( 3p)     0.00058       0.40109
    10    C    1  dxy    Ryd( 3d)     0.00027       2.25550
    11    C    1  dxz    Ryd( 3d)     0.00032       2.17760
    12    C    1  dyz    Ryd( 3d)     0.00026       2.12526
    13    C    1  dx2y2  Ryd( 3d)     0.00018       2.10710
    14    C    1  dz2    Ryd( 3d)     0.00025       2.11537

    15    C    2  S      Cor( 1S)     0.99955     -10.19689
    16    C    2  S      Val( 2S)     0.51426      -0.34431
    17    C    2  S      Ryd( 3S)     0.00039       0.80586
    18    C    2  px     Val( 2p)     0.60132      -0.20673
    19    C    2  px     Ryd( 3p)     0.00206       0.60547
    20    C    2  py     Val( 2p)     0.54780      -0.19397
    21    C    2  py     Ryd( 3p)     0.00094       0.46524
    22    C    2  pz     Val( 2p)     0.56464      -0.19988
    23    C    2  pz     Ryd( 3p)     0.00085       0.47040
    24    C    2  dxy    Ryd( 3d)     0.00033       2.12342
    25    C    2  dxz    Ryd( 3d)     0.00040       2.16522
    26    C    2  dyz    Ryd( 3d)     0.00038       2.10301
    27    C    2  dx2y2  Ryd( 3d)     0.00032       2.09574
    28    C    2  dz2    Ryd( 3d)     0.00029       2.06844

    29    C    3  S      Cor( 1S)     0.99955     -10.20205
    30    C    3  S      Val( 2S)     0.51161      -0.34629
    31    C    3  S      Ryd( 3S)     0.00070       0.80480
    32    C    3  px     Val( 2p)     0.53775      -0.20671
    33    C    3  px     Ryd( 3p)     0.00106       0.49486
    34    C    3  py     Val( 2p)     0.56836      -0.20880
    35    C    3  py     Ryd( 3p)     0.00126       0.53395
    36    C    3  pz     Val( 2p)     0.61281      -0.21167
    37    C    3  pz     Ryd( 3p)     0.00232       0.64254
    38    C    3  dxy    Ryd( 3d)     0.00038       2.12013
    39    C    3  dxz    Ryd( 3d)     0.00028       2.03765
    40    C    3  dyz    Ryd( 3d)     0.00032       2.12609
    41    C    3  dx2y2  Ryd( 3d)     0.00040       2.06327
    42    C    3  dz2    Ryd( 3d)     0.00036       2.19112

    43    C    4  S      Cor( 1S)     0.99955     -10.20604
    44    C    4  S      Val( 2S)     0.50966      -0.35106
    45    C    4  S      Ryd( 3S)     0.00097       0.77653
    46    C    4  px     Val( 2p)     0.54515      -0.21741
    47    C    4  px     Ryd( 3p)     0.00153       0.56651
    48    C    4  py     Val( 2p)     0.56221      -0.21363
    49    C    4  py     Ryd( 3p)     0.00121       0.52318
    50    C    4  pz     Val( 2p)     0.61090      -0.21797
    51    C    4  pz     Ryd( 3p)     0.00137       0.62784
    52    C    4  dxy    Ryd( 3d)     0.00038       2.12585
    53    C    4  dxz    Ryd( 3d)     0.00029       2.02948
    54    C    4  dyz    Ryd( 3d)     0.00030       2.09941
    55    C    4  dx2y2  Ryd( 3d)     0.00037       2.07684
    56    C    4  dz2    Ryd( 3d)     0.00039       2.21833

    57    C    5  S      Cor( 1S)     0.99954     -10.21644
    58    C    5  S      Val( 2S)     0.51155      -0.36066
    59    C    5  S      Ryd( 3S)     0.00065       0.81947
    60    C    5  px     Val( 2p)     0.54463      -0.22468
    61    C    5  px     Ryd( 3p)     0.00167       0.57128
    62    C    5  py     Val( 2p)     0.56544      -0.21903
    63    C    5  py     Ryd( 3p)     0.00122       0.47793
    64    C    5  pz     Val( 2p)     0.61047      -0.22518
    65    C    5  pz     Ryd( 3p)     0.00192       0.61483
    66    C    5  dxy    Ryd( 3d)     0.00041       2.13297
    67    C    5  dxz    Ryd( 3d)     0.00030       2.03278
    68    C    5  dyz    Ryd( 3d)     0.00030       2.06440
    69    C    5  dx2y2  Ryd( 3d)     0.00036       2.04836
    70    C    5  dz2    Ryd( 3d)     0.00038       2.21180

    71    C    6  S      Cor( 1S)     0.99954     -10.22146
    72    C    6  S      Val( 2S)     0.51238      -0.36557
    73    C    6  S      Ryd( 3S)     0.00064       0.81920
    74    C    6  px     Val( 2p)     0.53231      -0.22824
    75    C    6  px     Ryd( 3p)     0.00148       0.54175
    76    C    6  py     Val( 2p)     0.59823      -0.22814
    77    C    6  py     Ryd( 3p)     0.00215       0.58906
    78    C    6  pz     Val( 2p)     0.59366      -0.22637
    79    C    6  pz     Ryd( 3p)     0.00117       0.52238
    80    C    6  dxy    Ryd( 3d)     0.00035       2.06965
    81    C    6  dxz    Ryd( 3d)     0.00034       2.01878
    82    C    6  dyz    Ryd( 3d)     0.00017       1.98330
    83    C    6  dx2y2  Ryd( 3d)     0.00044       2.14301
    84    C    6  dz2    Ryd( 3d)     0.00048       2.25404

    85    C    7  S      Cor( 1S)     0.99955     -10.21588
    86    C    7  S      Val( 2S)     0.51017      -0.36046
    87    C    7  S      Ryd( 3S)     0.00093       0.78711
    88    C    7  px     Val( 2p)     0.52748      -0.22366
    89    C    7  px     Ryd( 3p)     0.00168       0.57581
    90    C    7  py     Val( 2p)     0.59577      -0.22482
    91    C    7  py     Ryd( 3p)     0.00136       0.58455
    92    C    7  pz     Val( 2p)     0.59437      -0.22506
    93    C    7  pz     Ryd( 3p)     0.00124       0.54470
    94    C    7  dxy    Ryd( 3d)     0.00034       2.06292
    95    C    7  dxz    Ryd( 3d)     0.00033       2.01855
    96    C    7  dyz    Ryd( 3d)     0.00016       1.97968
    97    C    7  dx2y2  Ryd( 3d)     0.00044       2.17709
    98    C    7  dz2    Ryd( 3d)     0.00047       2.26981

    99    C    8  S      Cor( 1S)     0.99955     -10.21787
   100    C    8  S      Val( 2S)     0.51180      -0.36276
   101    C    8  S      Ryd( 3S)     0.00089       0.79648
   102    C    8  px     Val( 2p)     0.52840      -0.22406
   103    C    8  px     Ryd( 3p)     0.00168       0.57314
   104    C    8  py     Val( 2p)     0.59796      -0.22650
   105    C    8  py     Ryd( 3p)     0.00146       0.58117
   106    C    8  pz     Val( 2p)     0.59609      -0.22545
   107    C    8  pz     Ryd( 3p)     0.00129       0.54792
   108    C    8  dxy    Ryd( 3d)     0.00036       2.07003
   109    C    8  dxz    Ryd( 3d)     0.00033       2.01925
   110    C    8  dyz    Ryd( 3d)     0.00017       1.97478
   111    C    8  dx2y2  Ryd( 3d)     0.00044       2.16012
   112    C    8  dz2    Ryd( 3d)     0.00049       2.27016

   113    C    9  S      Cor( 1S)     0.99955     -10.21219
   114    C    9  S      Val( 2S)     0.51114      -0.35721
   115    C    9  S      Ryd( 3S)     0.00089       0.79643
   116    C    9  px     Val( 2p)     0.52952      -0.21834
   117    C    9  px     Ryd( 3p)     0.00169       0.57445
   118    C    9  py     Val( 2p)     0.59430      -0.22048
   119    C    9  py     Ryd( 3p)     0.00143       0.58220
   120    C    9  pz     Val( 2p)     0.59505      -0.22004
   121    C    9  pz     Ryd( 3p)     0.00129       0.55139
   122    C    9  dxy    Ryd( 3d)     0.00038       2.07419
   123    C    9  dxz    Ryd( 3d)     0.00033       2.02432
   124    C    9  dyz    Ryd( 3d)     0.00017       1.97867
   125    C    9  dx2y2  Ryd( 3d)     0.00041       2.16297
   126    C    9  dz2    Ryd( 3d)     0.00048       2.27433

   127    C   10  S      Cor( 1S)     0.99955     -10.20614
   128    C   10  S      Val( 2S)     0.51298      -0.35247
   129    C   10  S      Ryd( 3S)     0.00095       0.78353
   130    C   10  px     Val( 2p)     0.52735      -0.21271
   131    C   10  px     Ryd( 3p)     0.00161       0.56744
   132    C   10  py     Val( 2p)     0.59843      -0.21521
   133    C   10  py     Ryd( 3p)     0.00139       0.58001
   134    C   10  pz     Val( 2p)     0.59539      -0.21348
   135    C   10  pz     Ryd( 3p)     0.00122       0.54910
   136    C   10  dxy    Ryd( 3d)     0.00035       2.07129
   137    C   10  dxz    Ryd( 3d)     0.00033       2.02391
   138    C   10  dyz    Ryd( 3d)     0.00017       1.98446
   139    C   10  dx2y2  Ryd( 3d)     0.00045       2.16712
   140    C   10  dz2    Ryd( 3d)     0.00049       2.27869

   141    C   11  S      Cor( 1S)     0.99956     -10.19800
   142    C   11  S      Val( 2S)     0.51426      -0.34427
   143    C   11  S      Ryd( 3S)     0.00062       0.78893
   144    C   11  px     Val( 2p)     0.53117      -0.20271
   145    C   11  px     Ryd( 3p)     0.00141       0.53074
   146    C   11  py     Val( 2p)     0.59073      -0.20000
   147    C   11  py     Ryd( 3p)     0.00108       0.52624
   148    C   11  pz     Val( 2p)     0.59266      -0.20038
   149    C   11  pz     Ryd( 3p)     0.00106       0.51906
   150    C   11  dxy    Ryd( 3d)     0.00040       2.08002
   151    C   11  dxz    Ryd( 3d)     0.00032       2.03254
   152    C   11  dyz    Ryd( 3d)     0.00018       1.99348
   153    C   11  dx2y2  Ryd( 3d)     0.00039       2.16394
   154    C   11  dz2    Ryd( 3d)     0.00047       2.28528

   155    C   12  S      Cor( 1S)     0.99961     -10.18492
   156    C   12  S      Val( 2S)     0.55057      -0.35472
   157    C   12  S      Ryd( 3S)     0.00023       0.75872
   158    C   12  px     Val( 2p)     0.55077      -0.18491
   159    C   12  px     Ryd( 3p)     0.00094       0.43238
   160    C   12  py     Val( 2p)     0.61836      -0.19101
   161    C   12  py     Ryd( 3p)     0.00106       0.50177
   162    C   12  pz     Val( 2p)     0.60531      -0.18842
   163    C   12  pz     Ryd( 3p)     0.00092       0.47824
   164    C   12  dxy    Ryd( 3d)     0.00030       2.16413
   165    C   12  dxz    Ryd( 3d)     0.00024       2.08443
   166    C   12  dyz    Ryd( 3d)     0.00013       2.07607
   167    C   12  dx2y2  Ryd( 3d)     0.00028       2.15478
   168    C   12  dz2    Ryd( 3d)     0.00037       2.27277

   169    H   13  S      Val( 1S)     0.37965      -0.02418
   170    H   13  S      Ryd( 2S)     0.00057       0.25361
   171    H   13  px     Ryd( 2p)     0.00017       1.84092
   172    H   13  py     Ryd( 2p)     0.00030       2.11013
   173    H   13  pz     Ryd( 2p)     0.00006       1.62674

   174    H   14  S      Val( 1S)     0.38713      -0.03206
   175    H   14  S      Ryd( 2S)     0.00080       0.26651
   176    H   14  px     Ryd( 2p)     0.00017       1.83039
   177    H   14  py     Ryd( 2p)     0.00017       1.90151
   178    H   14  pz     Ryd( 2p)     0.00017       1.83802

   179    H   15  S      Val( 1S)     0.39280      -0.04453
   180    H   15  S      Ryd( 2S)     0.00065       0.28821
   181    H   15  px     Ryd( 2p)     0.00027       2.09069
   182    H   15  py     Ryd( 2p)     0.00013       1.70923
   183    H   15  pz     Ryd( 2p)     0.00015       1.76534

   184    H   16  S      Val( 1S)     0.38022      -0.04287
   185    H   16  S      Ryd( 2S)     0.00112       0.24627
   186    H   16  px     Ryd( 2p)     0.00034       2.12711
   187    H   16  py     Ryd( 2p)     0.00009       1.65698
   188    H   16  pz     Ryd( 2p)     0.00016       1.79946

   189    H   17  S      Val( 1S)     0.38442      -0.03766
   190    H   17  S      Ryd( 2S)     0.00130       0.26576
   191    H   17  px     Ryd( 2p)     0.00014       1.84565
   192    H   17  py     Ryd( 2p)     0.00020       1.91661
   193    H   17  pz     Ryd( 2p)     0.00016       1.85981

   194    H   18  S      Val( 1S)     0.38181      -0.04322
   195    H   18  S      Ryd( 2S)     0.00137       0.27019
   196    H   18  px     Ryd( 2p)     0.00016       1.85732
   197    H   18  py     Ryd( 2p)     0.00019       1.95904
   198    H   18  pz     Ryd( 2p)     0.00015       1.85423

   199    H   19  S      Val( 1S)     0.37892      -0.03994
   200    H   19  S      Ryd( 2S)     0.00119       0.26009
   201    H   19  px     Ryd( 2p)     0.00007       1.68748
   202    H   19  py     Ryd( 2p)     0.00011       1.77819
   203    H   19  pz     Ryd( 2p)     0.00033       2.19040

   204    H   20  S      Val( 1S)     0.38410      -0.05444
   205    H   20  S      Ryd( 2S)     0.00126       0.30473
   206    H   20  px     Ryd( 2p)     0.00006       1.71011
   207    H   20  py     Ryd( 2p)     0.00012       1.75089
   208    H   20  pz     Ryd( 2p)     0.00033       2.21337

   209    H   21  S      Val( 1S)     0.38538      -0.05522
   210    H   21  S      Ryd( 2S)     0.00131       0.30711
   211    H   21  px     Ryd( 2p)     0.00013       1.86776
   212    H   21  py     Ryd( 2p)     0.00021       1.96951
   213    H   21  pz     Ryd( 2p)     0.00016       1.83918

   214    H   22  S      Val( 1S)     0.37615      -0.05293
   215    H   22  S      Ryd( 2S)     0.00119       0.24922
   216    H   22  px     Ryd( 2p)     0.00014       1.88217
   217    H   22  py     Ryd( 2p)     0.00025       1.94114
   218    H   22  pz     Ryd( 2p)     0.00015       1.81015

   219    H   23  S      Val( 1S)     0.37994      -0.05375
   220    H   23  S      Ryd( 2S)     0.00132       0.26329
   221    H   23  px     Ryd( 2p)     0.00006       1.73239
   222    H   23  py     Ryd( 2p)     0.00010       1.72790
   223    H   23  pz     Ryd( 2p)     0.00034       2.19901

   224    H   24  S      Val( 1S)     0.37959      -0.05745
   225    H   24  S      Ryd( 2S)     0.00131       0.26261
   226    H   24  px     Ryd( 2p)     0.00006       1.71711
   227    H   24  py     Ryd( 2p)     0.00010       1.73052
   228    H   24  pz     Ryd( 2p)     0.00035       2.20083

   229    H   25  S      Val( 1S)     0.37528      -0.05362
   230    H   25  S      Ryd( 2S)     0.00117       0.24796
   231    H   25  px     Ryd( 2p)     0.00008       1.77324
   232    H   25  py     Ryd( 2p)     0.00036       2.17508
   233    H   25  pz     Ryd( 2p)     0.00009       1.68782

   234    H   26  S      Val( 1S)     0.38098      -0.05773
   235    H   26  S      Ryd( 2S)     0.00136       0.26110
   236    H   26  px     Ryd( 2p)     0.00006       1.71662
   237    H   26  py     Ryd( 2p)     0.00010       1.72503
   238    H   26  pz     Ryd( 2p)     0.00035       2.20758

   239    H   27  S      Val( 1S)     0.38310      -0.05940
   240    H   27  S      Ryd( 2S)     0.00123       0.30331
   241    H   27  px     Ryd( 2p)     0.00009       1.78117
   242    H   27  py     Ryd( 2p)     0.00033       2.20829
   243    H   27  pz     Ryd( 2p)     0.00009       1.68683

   244    H   28  S      Val( 1S)     0.37963      -0.05586
   245    H   28  S      Ryd( 2S)     0.00134       0.26061
   246    H   28  px     Ryd( 2p)     0.00006       1.72898
   247    H   28  py     Ryd( 2p)     0.00010       1.72105
   248    H   28  pz     Ryd( 2p)     0.00035       2.21023

   249    H   29  S      Val( 1S)     0.37934      -0.05509
   250    H   29  S      Ryd( 2S)     0.00133       0.26238
   251    H   29  px     Ryd( 2p)     0.00009       1.78371
   252    H   29  py     Ryd( 2p)     0.00033       2.19218
   253    H   29  pz     Ryd( 2p)     0.00009       1.68831

   254    H   30  S      Val( 1S)     0.38110      -0.05303
   255    H   30  S      Ryd( 2S)     0.00134       0.26668
   256    H   30  px     Ryd( 2p)     0.00008       1.78298
   257    H   30  py     Ryd( 2p)     0.00034       2.19709
   258    H   30  pz     Ryd( 2p)     0.00009       1.69000

   259    H   31  S      Val( 1S)     0.38030      -0.05157
   260    H   31  S      Ryd( 2S)     0.00135       0.26417
   261    H   31  px     Ryd( 2p)     0.00006       1.73107
   262    H   31  py     Ryd( 2p)     0.00010       1.72328
   263    H   31  pz     Ryd( 2p)     0.00035       2.21442

   264    H   32  S      Val( 1S)     0.38108      -0.04619
   265    H   32  S      Ryd( 2S)     0.00138       0.26723
   266    H   32  px     Ryd( 2p)     0.00006       1.72261
   267    H   32  py     Ryd( 2p)     0.00010       1.72924
   268    H   32  pz     Ryd( 2p)     0.00035       2.21871

   269    H   33  S      Val( 1S)     0.38075      -0.04568
   270    H   33  S      Ryd( 2S)     0.00138       0.26765
   271    H   33  px     Ryd( 2p)     0.00009       1.77985
   272    H   33  py     Ryd( 2p)     0.00033       2.19893
   273    H   33  pz     Ryd( 2p)     0.00009       1.69284

   274    H   34  S      Val( 1S)     0.38264      -0.03540
   275    H   34  S      Ryd( 2S)     0.00131       0.26318
   276    H   34  px     Ryd( 2p)     0.00008       1.75193
   277    H   34  py     Ryd( 2p)     0.00034       2.20278
   278    H   34  pz     Ryd( 2p)     0.00009       1.68139

   279    H   35  S      Val( 1S)     0.38228      -0.03471
   280    H   35  S      Ryd( 2S)     0.00130       0.26339
   281    H   35  px     Ryd( 2p)     0.00006       1.71680
   282    H   35  py     Ryd( 2p)     0.00010       1.69583
   283    H   35  pz     Ryd( 2p)     0.00035       2.22451

   284    H   36  S      Val( 1S)     0.38584      -0.03169
   285    H   36  S      Ryd( 2S)     0.00076       0.26629
   286    H   36  px     Ryd( 2p)     0.00007       1.63350
   287    H   36  py     Ryd( 2p)     0.00011       1.71467
   288    H   36  pz     Ryd( 2p)     0.00034       2.22921

   289    H   37  S      Val( 1S)     0.38565      -0.03135
   290    H   37  S      Ryd( 2S)     0.00076       0.26652
   291    H   37  px     Ryd( 2p)     0.00012       1.72583
   292    H   37  py     Ryd( 2p)     0.00031       2.18951
   293    H   37  pz     Ryd( 2p)     0.00009       1.66243

   294    H   38  S      Val( 1S)     0.38082      -0.03198
   295    H   38  S      Ryd( 2S)     0.00056       0.24956
   296    H   38  px     Ryd( 2p)     0.00020       1.89810
   297    H   38  py     Ryd( 2p)     0.00021       1.87217
   298    H   38  pz     Ryd( 2p)     0.00016       1.78002


 Summary of Natural Population Analysis:                  
                                                          
                                       Natural Population 
                Natural  -----------------------------------------------
    Atom  No    Charge         Core      Valence    Rydberg      Total
 -----------------------------------------------------------------------
      C    1   -0.32466      0.99962     2.32068    0.00436     3.32466
      C    2   -0.23353      0.99955     2.22802    0.00596     3.23353
      C    3   -0.23716      0.99955     2.23053    0.00707     3.23716
      C    4   -0.23427      0.99955     2.22791    0.00681     3.23427
      C    5   -0.23885      0.99954     2.23209    0.00722     3.23885
      C    6   -0.24334      0.99954     2.23659    0.00722     3.24334
      C    7   -0.23429      0.99955     2.22778    0.00696     3.23429
      C    8   -0.24091      0.99955     2.23425    0.00711     3.24091
      C    9   -0.23662      0.99955     2.23001    0.00706     3.23662
      C   10   -0.24065      0.99955     2.23414    0.00696     3.24065
      C   11   -0.23431      0.99956     2.22881    0.00594     3.23431
      C   12   -0.32910      0.99961     2.32501    0.00448     3.32910
      H   13    0.11926      0.00000     0.37965    0.00110     0.38074
      H   14    0.11156      0.00000     0.38713    0.00131     0.38844
      H   15    0.10600      0.00000     0.39280    0.00120     0.39400
      H   16    0.11807      0.00000     0.38022    0.00171     0.38193
      H   17    0.11377      0.00000     0.38442    0.00181     0.38623
      H   18    0.11632      0.00000     0.38181    0.00187     0.38368
      H   19    0.11939      0.00000     0.37892    0.00170     0.38061
      H   20    0.11413      0.00000     0.38410    0.00177     0.38587
      H   21    0.11281      0.00000     0.38538    0.00181     0.38719
      H   22    0.12212      0.00000     0.37615    0.00173     0.37788
      H   23    0.11823      0.00000     0.37994    0.00182     0.38177
      H   24    0.11860      0.00000     0.37959    0.00181     0.38140
      H   25    0.12303      0.00000     0.37528    0.00169     0.37697
      H   26    0.11715      0.00000     0.38098    0.00186     0.38285
      H   27    0.11517      0.00000     0.38310    0.00174     0.38483
      H   28    0.11852      0.00000     0.37963    0.00185     0.38148
      H   29    0.11882      0.00000     0.37934    0.00184     0.38118
      H   30    0.11705      0.00000     0.38110    0.00185     0.38295
      H   31    0.11784      0.00000     0.38030    0.00185     0.38216
      H   32    0.11703      0.00000     0.38108    0.00189     0.38297
      H   33    0.11737      0.00000     0.38075    0.00189     0.38263
      H   34    0.11555      0.00000     0.38264    0.00182     0.38445
      H   35    0.11591      0.00000     0.38228    0.00181     0.38409
      H   36    0.11288      0.00000     0.38584    0.00128     0.38712
      H   37    0.11307      0.00000     0.38565    0.00128     0.38693
      H   38    0.11805      0.00000     0.38082    0.00113     0.38195
 =======================================================================
   * Total *   -0.00000     11.99471    36.88472    0.12057    49.00000

                                 Natural Population      
 --------------------------------------------------------
   Core                      11.99471 ( 99.9559% of  12)
   Valence                   36.88472 ( 99.6884% of  37)
   Natural Minimal Basis     48.87943 ( 99.7539% of  49)
   Natural Rydberg Basis      0.12057 (  0.2461% of  49)
 --------------------------------------------------------

    Atom  No          Natural Electron Configuration
 ----------------------------------------------------------------------------
      C    1      [core]2S( 0.55)2p( 1.77)
      C    2      [core]2S( 0.51)2p( 1.71)
      C    3      [core]2S( 0.51)2p( 1.72)
      C    4      [core]2S( 0.51)2p( 1.72)
      C    5      [core]2S( 0.51)2p( 1.72)
      C    6      [core]2S( 0.51)2p( 1.72)
      C    7      [core]2S( 0.51)2p( 1.72)
      C    8      [core]2S( 0.51)2p( 1.72)
      C    9      [core]2S( 0.51)2p( 1.72)
      C   10      [core]2S( 0.51)2p( 1.72)
      C   11      [core]2S( 0.51)2p( 1.71)
      C   12      [core]2S( 0.55)2p( 1.77)
      H   13            1S( 0.38)
      H   14            1S( 0.39)
      H   15            1S( 0.39)
      H   16            1S( 0.38)
      H   17            1S( 0.38)
      H   18            1S( 0.38)
      H   19            1S( 0.38)
      H   20            1S( 0.38)
      H   21            1S( 0.39)
      H   22            1S( 0.38)
      H   23            1S( 0.38)
      H   24            1S( 0.38)
      H   25            1S( 0.38)
      H   26            1S( 0.38)
      H   27            1S( 0.38)
      H   28            1S( 0.38)
      H   29            1S( 0.38)
      H   30            1S( 0.38)
      H   31            1S( 0.38)
      H   32            1S( 0.38)
      H   33            1S( 0.38)
      H   34            1S( 0.38)
      H   35            1S( 0.38)
      H   36            1S( 0.39)
      H   37            1S( 0.39)
      H   38            1S( 0.38)


 NATURAL BOND ORBITAL ANALYSIS, alpha spin orbitals:

                       Occupancies       Lewis Structure    Low   High
           Occ.    -------------------  -----------------   occ   occ
  Cycle   Thresh.   Lewis   Non-Lewis     CR  BD  3C  LP    (L)   (NL)   Dev
 =============================================================================
   1(1)    0.90    48.64337   0.35663     12  37   0   0     0      0    0.00
 -----------------------------------------------------------------------------

 Structure accepted: No low occupancy Lewis orbitals

 --------------------------------------------------------
   Core                     11.99471 ( 99.956% of  12)
   Valence Lewis            36.64866 ( 99.050% of  37)
  ==================       ============================
   Total Lewis              48.64337 ( 99.272% of  49)
  -----------------------------------------------------
   Valence non-Lewis         0.26320 (  0.537% of  49)
   Rydberg non-Lewis         0.09342 (  0.191% of  49)
  ==================       ============================
   Total non-Lewis           0.35663 (  0.728% of  49)
 --------------------------------------------------------


       (Occupancy)   Bond orbital/ Coefficients/ Hybrids
 ---------------------------------------------------------------------------------
     1. (0.99461) BD ( 1) C   1 - C   2  
                ( 48.99%)   0.6999* C   1 s( 29.32%)p 2.41( 70.63%)d 0.00(  0.04%)
                                            0.0003  0.5415  0.0046  0.1346 -0.0075
                                            0.3191 -0.0099 -0.7656 -0.0108  0.0028
                                           -0.0057 -0.0129 -0.0019  0.0150
                ( 51.01%)   0.7142* C   2 s( 27.99%)p 2.57( 71.97%)d 0.00(  0.04%)
                                            0.0002  0.5290  0.0083 -0.1227 -0.0128
                                           -0.3161 -0.0167  0.7774 -0.0010  0.0021
                                           -0.0040 -0.0112 -0.0012  0.0161
     2. (0.99364) BD ( 1) C   1 - H  13  
                ( 61.91%)   0.7869* C   1 s( 23.88%)p 3.19( 76.08%)d 0.00(  0.04%)
                                           -0.0000 -0.4887 -0.0044  0.4549 -0.0037
                                            0.7427 -0.0050  0.0444 -0.0129 -0.0152
                                           -0.0016 -0.0024  0.0080  0.0104
                ( 38.09%)   0.6171* H  13 s( 99.91%)p 0.00(  0.09%)
                                           -0.9996  0.0008 -0.0154 -0.0253  0.0008
     3. (0.99447) BD ( 1) C   1 - H  14  
                ( 61.29%)   0.7829* C   1 s( 23.30%)p 3.29( 76.66%)d 0.00(  0.04%)
                                           -0.0000 -0.4827  0.0042  0.4496  0.0039
                                           -0.5632  0.0143 -0.4969 -0.0115  0.0115
                                            0.0095 -0.0132  0.0033  0.0009
                ( 38.71%)   0.6221* H  14 s( 99.92%)p 0.00(  0.08%)
                                           -0.9996  0.0020 -0.0157  0.0162  0.0179
     4. (0.99449) BD ( 1) C   1 - H  15  
                ( 60.71%)   0.7792* C   1 s( 23.45%)p 3.26( 76.50%)d 0.00(  0.05%)
                                            0.0000  0.4843 -0.0029  0.7563 -0.0087
                                           -0.1689 -0.0120  0.4050  0.0144 -0.0054
                                            0.0145 -0.0028  0.0136 -0.0044
                ( 39.29%)   0.6268* H  15 s( 99.92%)p 0.00(  0.08%)
                                            0.9996 -0.0016 -0.0231  0.0081 -0.0151
     5. (0.99117) BD ( 1) C   2 - C   3  
                ( 49.24%)   0.7017* C   2 s( 28.04%)p 2.56( 71.91%)d 0.00(  0.05%)
                                            0.0003  0.5295  0.0052  0.4043 -0.0090
                                            0.7450  0.0104  0.0067 -0.0183  0.0166
                                            0.0007  0.0005 -0.0103 -0.0115
                ( 50.76%)   0.7124* C   3 s( 28.58%)p 2.50( 71.37%)d 0.00(  0.05%)
                                            0.0003  0.5345  0.0085 -0.3894 -0.0124
                                           -0.7493  0.0074  0.0131 -0.0175  0.0145
                                            0.0000 -0.0012 -0.0115 -0.0111
     6. (0.98909) BD ( 1) C   2 - H  16  
                ( 61.94%)   0.7870* C   2 s( 22.14%)p 3.51( 77.81%)d 0.00(  0.05%)
                                            0.0001 -0.4705  0.0007  0.7778 -0.0104
                                           -0.0916  0.0109  0.4056  0.0052  0.0045
                                           -0.0158  0.0017 -0.0150  0.0042
                ( 38.06%)   0.6169* H  16 s( 99.90%)p 0.00(  0.10%)
                                           -0.9995  0.0025 -0.0272  0.0031 -0.0156
     7. (0.98913) BD ( 1) C   2 - H  17  
                ( 61.63%)   0.7850* C   2 s( 21.80%)p 3.59( 78.16%)d 0.00(  0.04%)
                                           -0.0001  0.4668 -0.0093  0.4640 -0.0188
                                           -0.5793 -0.0008 -0.4799 -0.0050 -0.0125
                                           -0.0104  0.0133 -0.0013 -0.0010
                ( 38.37%)   0.6194* H  17 s( 99.91%)p 0.00(  0.09%)
                                            0.9996 -0.0046 -0.0130  0.0202  0.0170
     8. (0.99070) BD ( 1) C   3 - C   4  
                ( 49.35%)   0.7025* C   3 s( 27.94%)p 2.58( 72.00%)d 0.00(  0.06%)
                                            0.0003  0.5285  0.0086  0.7908  0.0094
                                           -0.0290 -0.0006  0.3061  0.0013 -0.0009
                                            0.0143 -0.0004  0.0184 -0.0075
                ( 50.65%)   0.7117* C   4 s( 28.47%)p 2.51( 71.48%)d 0.00(  0.06%)
                                            0.0003  0.5334  0.0105 -0.7916  0.0010
                                            0.0225  0.0025 -0.2961 -0.0009 -0.0019
                                            0.0138 -0.0007  0.0179 -0.0075
     9. (0.98890) BD ( 1) C   3 - H  18  
                ( 61.91%)   0.7869* C   3 s( 21.70%)p 3.61( 78.26%)d 0.00(  0.04%)
                                           -0.0002  0.4658 -0.0080 -0.4704 -0.0063
                                            0.5852  0.0043  0.4675 -0.0165 -0.0119
                                           -0.0098  0.0135 -0.0035 -0.0006
                ( 38.09%)   0.6171* H  18 s( 99.91%)p 0.00(  0.09%)
                                            0.9996 -0.0051  0.0173 -0.0197 -0.0136
    10. (0.98882) BD ( 1) C   3 - H  19  
                ( 62.10%)   0.7880* C   3 s( 21.77%)p 3.59( 78.19%)d 0.00(  0.04%)
                                            0.0001 -0.4666  0.0039 -0.0207  0.0149
                                           -0.3075 -0.0038  0.8286 -0.0085 -0.0009
                                            0.0023  0.0114  0.0017 -0.0173
                ( 37.90%)   0.6156* H  19 s( 99.91%)p 0.00(  0.09%)
                                           -0.9996  0.0040 -0.0015  0.0110 -0.0275
    11. (0.99064) BD ( 1) C   4 - C   5  
                ( 49.86%)   0.7061* C   4 s( 27.90%)p 2.58( 72.06%)d 0.00(  0.05%)
                                            0.0003  0.5281  0.0095  0.3981 -0.0045
                                            0.7476 -0.0001 -0.0561 -0.0014  0.0148
                                           -0.0006 -0.0023 -0.0108 -0.0108
                ( 50.14%)   0.7081* C   5 s( 28.21%)p 2.54( 71.75%)d 0.00(  0.04%)
                                            0.0003  0.5311  0.0049 -0.3837 -0.0040
                                           -0.7532 -0.0011  0.0540  0.0015  0.0138
                                           -0.0013 -0.0030 -0.0103 -0.0107
    12. (0.98901) BD ( 1) C   4 - H  20  
                ( 61.69%)   0.7854* C   4 s( 21.85%)p 3.58( 78.11%)d 0.00(  0.04%)
                                           -0.0001  0.4674 -0.0071 -0.0085  0.0046
                                           -0.2619 -0.0092  0.8440 -0.0038  0.0002
                                           -0.0003 -0.0096 -0.0011  0.0185
                ( 38.31%)   0.6190* H  20 s( 99.91%)p 0.00(  0.09%)
                                            0.9996 -0.0047  0.0009  0.0100 -0.0274
    13. (0.98885) BD ( 1) C   4 - H  21  
                ( 61.55%)   0.7845* C   4 s( 21.81%)p 3.58( 78.14%)d 0.00(  0.04%)
                                            0.0002 -0.4670  0.0075 -0.4627  0.0020
                                            0.6092  0.0056  0.4429 -0.0094  0.0126
                                            0.0094 -0.0128  0.0035  0.0021
                ( 38.45%)   0.6201* H  21 s( 99.92%)p 0.00(  0.08%)
                                           -0.9996  0.0044  0.0141 -0.0207 -0.0138
    14. (0.99102) BD ( 1) C   5 - C   6  
                ( 49.74%)   0.7053* C   5 s( 28.24%)p 2.54( 71.69%)d 0.00(  0.06%)
                                            0.0003  0.5313  0.0111  0.7767  0.0005
                                            0.0029  0.0235  0.3362  0.0074 -0.0002
                                            0.0161 -0.0000  0.0185 -0.0066
                ( 50.26%)   0.7089* C   6 s( 28.47%)p 2.51( 71.47%)d 0.00(  0.06%)
                                            0.0003  0.5334  0.0103 -0.7724 -0.0055
                                           -0.0242  0.0231 -0.3420  0.0056  0.0014
                                            0.0158  0.0008  0.0180 -0.0063
    15. (0.98885) BD ( 1) C   5 - H  22  
                ( 62.37%)   0.7898* C   5 s( 21.83%)p 3.58( 78.13%)d 0.00(  0.05%)
                                           -0.0001  0.4672 -0.0026 -0.4959  0.0087
                                            0.6106  0.0054  0.4026 -0.0142 -0.0140
                                           -0.0098  0.0123 -0.0026 -0.0031
                ( 37.63%)   0.6134* H  22 s( 99.91%)p 0.00(  0.09%)
                                            0.9995 -0.0032  0.0156 -0.0229 -0.0130
    16. (0.98895) BD ( 1) C   5 - H  23  
                ( 62.10%)   0.7880* C   5 s( 21.70%)p 3.61( 78.26%)d 0.00(  0.04%)
                                            0.0002 -0.4657  0.0082 -0.0479  0.0079
                                           -0.2429 -0.0145  0.8491 -0.0077 -0.0004
                                            0.0032  0.0095  0.0007 -0.0180
                ( 37.90%)   0.6156* H  23 s( 99.91%)p 0.00(  0.09%)
                                           -0.9995  0.0051  0.0002  0.0098 -0.0279
    17. (0.99072) BD ( 1) C   6 - C   7  
                ( 49.94%)   0.7067* C   6 s( 28.07%)p 2.56( 71.89%)d 0.00(  0.05%)
                                            0.0003  0.5297  0.0061  0.5561  0.0050
                                           -0.5042 -0.0003 -0.3943 -0.0035 -0.0144
                                           -0.0117  0.0110  0.0020 -0.0038
                ( 50.06%)   0.7075* C   7 s( 28.10%)p 2.56( 71.85%)d 0.00(  0.05%)
                                            0.0003  0.5300  0.0095 -0.5652  0.0038
                                            0.4957  0.0004  0.3915  0.0008 -0.0148
                                           -0.0116  0.0113  0.0015 -0.0037
    18. (0.98899) BD ( 1) C   6 - H  24  
                ( 62.14%)   0.7883* C   6 s( 21.63%)p 3.62( 78.33%)d 0.00(  0.04%)
                                           -0.0002  0.4650 -0.0083 -0.0488  0.0025
                                           -0.2322  0.0183  0.8524  0.0019  0.0011
                                           -0.0025 -0.0098 -0.0010  0.0179
                ( 37.86%)   0.6153* H  24 s( 99.91%)p 0.00(  0.09%)
                                            0.9995 -0.0052  0.0011  0.0055 -0.0291
    19. (0.98889) BD ( 1) C   6 - H  25  
                ( 62.47%)   0.7904* C   6 s( 21.81%)p 3.58( 78.14%)d 0.00(  0.04%)
                                           -0.0001  0.4671 -0.0028  0.3011 -0.0099
                                            0.8308 -0.0046 -0.0109  0.0142  0.0120
                                           -0.0005 -0.0017 -0.0136 -0.0106
                ( 37.53%)   0.6126* H  25 s( 99.91%)p 0.00(  0.09%)
                                            0.9995 -0.0036 -0.0080 -0.0292 -0.0015
    20. (0.99043) BD ( 1) C   7 - C   8  
                ( 50.03%)   0.7073* C   7 s( 28.34%)p 2.53( 71.61%)d 0.00(  0.06%)
                                            0.0003  0.5322  0.0120  0.7785 -0.0003
                                            0.0613  0.0015  0.3259  0.0015  0.0031
                                            0.0152  0.0017  0.0173 -0.0064
                ( 49.97%)   0.7069* C   8 s( 28.25%)p 2.54( 71.69%)d 0.00(  0.06%)
                                            0.0003  0.5314  0.0118 -0.7793  0.0005
                                           -0.0587 -0.0010 -0.3257 -0.0018  0.0026
                                            0.0148  0.0015  0.0174 -0.0065
    21. (0.98892) BD ( 1) C   7 - H  26  
                ( 62.00%)   0.7874* C   7 s( 21.68%)p 3.61( 78.27%)d 0.00(  0.04%)
                                            0.0002 -0.4656  0.0080 -0.0251  0.0032
                                           -0.2098  0.0115  0.8590  0.0005 -0.0003
                                            0.0017  0.0091  0.0009 -0.0184
                ( 38.00%)   0.6165* H  26 s( 99.91%)p 0.00(  0.09%)
                                           -0.9996  0.0051  0.0005  0.0056 -0.0290
    22. (0.98874) BD ( 1) C   7 - H  27  
                ( 61.77%)   0.7859* C   7 s( 21.90%)p 3.56( 78.05%)d 0.00(  0.04%)
                                            0.0002 -0.4680  0.0078  0.2703 -0.0017
                                            0.8401 -0.0018 -0.0404  0.0122 -0.0097
                                            0.0009  0.0026  0.0146  0.0105
                ( 38.23%)   0.6183* H  27 s( 99.92%)p 0.00(  0.08%)
                                           -0.9996  0.0043 -0.0085 -0.0276 -0.0000
    23. (0.99056) BD ( 1) C   8 - C   9  
                ( 50.32%)   0.7094* C   8 s( 28.45%)p 2.51( 71.50%)d 0.00(  0.06%)
                                            0.0003  0.5332  0.0108  0.5629 -0.0018
                                           -0.4982  0.0001 -0.3871 -0.0004 -0.0159
                                           -0.0121  0.0116  0.0016 -0.0041
                ( 49.68%)   0.7048* C   9 s( 28.14%)p 2.55( 71.80%)d 0.00(  0.06%)
                                            0.0003  0.5304  0.0119 -0.5649  0.0008
                                            0.4988  0.0013  0.3873  0.0016 -0.0163
                                           -0.0126  0.0117  0.0019 -0.0043
    24. (0.98881) BD ( 1) C   8 - H  28  
                ( 62.14%)   0.7883* C   8 s( 21.64%)p 3.62( 78.31%)d 0.00(  0.04%)
                                           -0.0001  0.4651 -0.0084 -0.0276  0.0048
                                           -0.2028  0.0120  0.8609 -0.0005  0.0001
                                           -0.0017 -0.0090 -0.0008  0.0185
                ( 37.86%)   0.6153* H  28 s( 99.91%)p 0.00(  0.09%)
                                            0.9995 -0.0052  0.0001  0.0054 -0.0291
    25. (0.98882) BD ( 1) C   8 - H  29  
                ( 62.17%)   0.7885* C   8 s( 21.69%)p 3.61( 78.27%)d 0.00(  0.04%)
                                           -0.0002  0.4656 -0.0082  0.2725  0.0006
                                            0.8404 -0.0034 -0.0447  0.0123  0.0099
                                           -0.0008 -0.0028 -0.0144 -0.0105
                ( 37.83%)   0.6151* H  29 s( 99.91%)p 0.00(  0.09%)
                                            0.9995 -0.0053 -0.0097 -0.0280 -0.0000
    26. (0.99057) BD ( 1) C   9 - C  10  
                ( 50.42%)   0.7101* C   9 s( 28.53%)p 2.50( 71.41%)d 0.00(  0.05%)
                                            0.0003  0.5341  0.0105  0.7774 -0.0017
                                            0.0595  0.0004  0.3260 -0.0000  0.0028
                                            0.0146  0.0018  0.0163 -0.0059
                ( 49.58%)   0.7041* C  10 s( 28.08%)p 2.56( 71.87%)d 0.00(  0.06%)
                                            0.0003  0.5297  0.0118 -0.7807 -0.0002
                                           -0.0581 -0.0018 -0.3252 -0.0022  0.0026
                                            0.0145  0.0015  0.0172 -0.0065
    27. (0.98886) BD ( 1) C   9 - H  30  
                ( 61.99%)   0.7873* C   9 s( 21.66%)p 3.61( 78.30%)d 0.00(  0.04%)
                                            0.0002 -0.4653  0.0083  0.2742 -0.0020
                                            0.8400 -0.0024 -0.0454  0.0126 -0.0107
                                            0.0011  0.0029  0.0140  0.0104
                ( 38.01%)   0.6165* H  30 s( 99.91%)p 0.00(  0.09%)
                                           -0.9996  0.0052 -0.0087 -0.0282 -0.0000
    28. (0.98881) BD ( 1) C   9 - H  31  
                ( 62.07%)   0.7878* C   9 s( 21.69%)p 3.61( 78.26%)d 0.00(  0.04%)
                                            0.0002 -0.4657  0.0083 -0.0258  0.0024
                                           -0.2029  0.0127  0.8606 -0.0007  0.0001
                                            0.0008  0.0092  0.0010 -0.0184
                ( 37.93%)   0.6159* H  31 s( 99.91%)p 0.00(  0.09%)
                                           -0.9995  0.0052  0.0012  0.0052 -0.0291
    29. (0.99096) BD ( 1) C  10 - C  11  
                ( 50.87%)   0.7132* C  10 s( 28.62%)p 2.49( 71.33%)d 0.00(  0.06%)
                                            0.0003  0.5348  0.0107  0.5613  0.0003
                                           -0.4981  0.0009 -0.3875  0.0012 -0.0159
                                           -0.0122  0.0115  0.0017 -0.0041
                ( 49.13%)   0.7009* C  11 s( 27.97%)p 2.57( 71.97%)d 0.00(  0.06%)
                                            0.0003  0.5288  0.0072 -0.5642 -0.0021
                                            0.5000  0.0051  0.3890  0.0051 -0.0168
                                           -0.0131  0.0120  0.0019 -0.0044
    30. (0.98891) BD ( 1) C  10 - H  32  
                ( 62.00%)   0.7874* C  10 s( 21.66%)p 3.62( 78.30%)d 0.00(  0.04%)
                                           -0.0002  0.4653 -0.0082 -0.0282  0.0066
                                           -0.2023  0.0113  0.8609 -0.0009  0.0002
                                           -0.0021 -0.0088 -0.0007  0.0186
                ( 38.00%)   0.6165* H  32 s( 99.91%)p 0.00(  0.09%)
                                            0.9995 -0.0053 -0.0007  0.0057 -0.0290
    31. (0.98887) BD ( 1) C  10 - H  33  
                ( 62.03%)   0.7876* C  10 s( 21.68%)p 3.61( 78.28%)d 0.00(  0.04%)
                                           -0.0002  0.4656 -0.0081  0.2717  0.0022
                                            0.8407 -0.0039 -0.0451  0.0122  0.0097
                                           -0.0009 -0.0027 -0.0147 -0.0105
                ( 37.97%)   0.6162* H  33 s( 99.91%)p 0.00(  0.09%)
                                            0.9995 -0.0052 -0.0105 -0.0277  0.0001
    32. (0.99398) BD ( 1) C  11 - C  12  
                ( 51.21%)   0.7156* C  11 s( 28.21%)p 2.54( 71.74%)d 0.00(  0.05%)
                                            0.0002  0.5309  0.0144  0.7781  0.0086
                                            0.0611 -0.0107  0.3287 -0.0095  0.0032
                                            0.0140  0.0022  0.0150 -0.0051
                ( 48.79%)   0.6985* C  12 s( 29.51%)p 2.39( 70.44%)d 0.00(  0.05%)
                                            0.0004  0.5432  0.0074 -0.7706 -0.0021
                                           -0.0615 -0.0101 -0.3265 -0.0124  0.0020
                                            0.0134  0.0012  0.0165 -0.0065
    33. (0.98886) BD ( 1) C  11 - H  34  
                ( 61.81%)   0.7862* C  11 s( 21.91%)p 3.56( 78.05%)d 0.00(  0.04%)
                                            0.0001 -0.4680  0.0087  0.2731 -0.0096
                                            0.8387 -0.0017 -0.0466  0.0132 -0.0116
                                            0.0013  0.0030  0.0135  0.0103
                ( 38.19%)   0.6180* H  34 s( 99.91%)p 0.00(  0.09%)
                                           -0.9996  0.0048 -0.0077 -0.0284 -0.0002
    34. (0.98883) BD ( 1) C  11 - H  35  
                ( 61.84%)   0.7864* C  11 s( 21.92%)p 3.56( 78.03%)d 0.00(  0.04%)
                                            0.0001 -0.4682  0.0087 -0.0274 -0.0046
                                           -0.2045  0.0156  0.8588 -0.0020  0.0002
                                            0.0001  0.0095  0.0013 -0.0184
                ( 38.16%)   0.6177* H  35 s( 99.91%)p 0.00(  0.09%)
                                           -0.9996  0.0048  0.0018  0.0048 -0.0290
    35. (0.99441) BD ( 1) C  12 - H  36  
                ( 61.42%)   0.7837* C  12 s( 23.31%)p 3.29( 76.65%)d 0.00(  0.04%)
                                            0.0000  0.4828 -0.0046 -0.0008  0.0186
                                           -0.2232  0.0004  0.8463 -0.0019 -0.0001
                                           -0.0017 -0.0087 -0.0011  0.0182
                ( 38.58%)   0.6211* H  36 s( 99.92%)p 0.00(  0.08%)
                                            0.9996 -0.0021 -0.0032  0.0076 -0.0278
    36. (0.99440) BD ( 1) C  12 - H  37  
                ( 61.44%)   0.7838* C  12 s( 23.32%)p 3.29( 76.64%)d 0.00(  0.04%)
                                            0.0000  0.4829 -0.0046  0.2997  0.0163
                                            0.8202 -0.0077 -0.0591  0.0051  0.0099
                                           -0.0013 -0.0026 -0.0141 -0.0102
                ( 38.56%)   0.6210* H  37 s( 99.92%)p 0.00(  0.08%)
                                            0.9996 -0.0021 -0.0129 -0.0260  0.0013
    37. (0.99395) BD ( 1) C  12 - H  38  
                ( 61.80%)   0.7861* C  12 s( 23.83%)p 3.19( 76.12%)d 0.00(  0.04%)
                                            0.0000  0.4882  0.0042  0.5615  0.0060
                                           -0.5224  0.0073 -0.4157  0.0104 -0.0138
                                           -0.0113  0.0106  0.0003 -0.0029
                ( 38.20%)   0.6181* H  38 s( 99.91%)p 0.00(  0.09%)
                                            0.9995 -0.0008 -0.0202  0.0179  0.0139
    38. (0.99962) CR ( 1) C   1           s(100.00%)p 0.00(  0.00%)
                                            1.0000 -0.0002 -0.0000 -0.0000  0.0000
                                           -0.0001  0.0000  0.0002  0.0000 -0.0000
                                            0.0000  0.0000  0.0000 -0.0000
    39. (0.99955) CR ( 1) C   2           s(100.00%)p 0.00(  0.00%)
                                            1.0000 -0.0002 -0.0000 -0.0001  0.0000
                                           -0.0002 -0.0000 -0.0003  0.0000 -0.0000
                                            0.0000  0.0000  0.0000 -0.0000
    40. (0.99955) CR ( 1) C   3           s(100.00%)p 0.00(  0.00%)
                                            1.0000 -0.0002 -0.0000 -0.0002 -0.0000
                                            0.0003 -0.0000 -0.0001  0.0000 -0.0000
                                           -0.0000  0.0000 -0.0000  0.0000
    41. (0.99955) CR ( 1) C   4           s(100.00%)p 0.00(  0.00%)
                                            1.0000 -0.0001 -0.0000  0.0002  0.0000
                                           -0.0003 -0.0000  0.0002  0.0000 -0.0000
                                           -0.0000  0.0000 -0.0000  0.0000
    42. (0.99954) CR ( 1) C   5           s(100.00%)p 0.00(  0.00%)
                                            1.0000 -0.0002 -0.0000 -0.0002  0.0000
                                            0.0003 -0.0000 -0.0002 -0.0000 -0.0000
                                           -0.0000  0.0000 -0.0000  0.0000
    43. (0.99954) CR ( 1) C   6           s(100.00%)p 0.00(  0.00%)
                                            1.0000 -0.0002 -0.0000  0.0001 -0.0000
                                            0.0002 -0.0000  0.0003  0.0000  0.0000
                                           -0.0000 -0.0000 -0.0000  0.0000
    44. (0.99955) CR ( 1) C   7           s(100.00%)p 0.00(  0.00%)
                                            1.0000 -0.0002 -0.0000 -0.0001 -0.0000
                                           -0.0002 -0.0000 -0.0003 -0.0000  0.0000
                                           -0.0000 -0.0000 -0.0000  0.0000
    45. (0.99955) CR ( 1) C   8           s(100.00%)p 0.00(  0.00%)
                                            1.0000 -0.0002 -0.0000  0.0001  0.0000
                                            0.0003  0.0000  0.0003  0.0000  0.0000
                                           -0.0000 -0.0000 -0.0000  0.0000
    46. (0.99955) CR ( 1) C   9           s(100.00%)p 0.00(  0.00%)
                                            1.0000 -0.0002 -0.0000 -0.0001  0.0000
                                           -0.0003 -0.0000 -0.0003 -0.0000  0.0000
                                           -0.0000 -0.0000 -0.0000  0.0000
    47. (0.99955) CR ( 1) C  10           s(100.00%)p 0.00(  0.00%)
                                            1.0000 -0.0002 -0.0000  0.0001  0.0000
                                            0.0003  0.0000  0.0003  0.0000  0.0000
                                           -0.0000 -0.0000 -0.0000  0.0000
    48. (0.99956) CR ( 1) C  11           s(100.00%)p 0.00(  0.00%)
                                            1.0000 -0.0001 -0.0000 -0.0000  0.0000
                                           -0.0002 -0.0000 -0.0003 -0.0000  0.0000
                                            0.0000 -0.0000 -0.0000  0.0000
    49. (0.99961) CR ( 1) C  12           s(100.00%)p 0.00(  0.00%)
                                            1.0000 -0.0002 -0.0000  0.0003  0.0000
                                            0.0000  0.0000  0.0001  0.0000 -0.0000
                                           -0.0000 -0.0000 -0.0000  0.0000
    50. (0.00156) RY*( 1) C   1           s( 10.86%)p 7.64( 82.94%)d 0.57(  6.20%)
                                           -0.0000  0.0141  0.3292  0.0103  0.3901
                                            0.0188  0.8145  0.0055  0.1157  0.1091
                                           -0.0360 -0.1272 -0.0815 -0.1611
    51. (0.00077) RY*( 2) C   1           s(  0.02%)p99.99( 77.88%)d99.99( 22.11%)
                                            0.0000 -0.0011  0.0124 -0.0113 -0.8018
                                            0.0038  0.3684  0.0019 -0.0020 -0.0860
                                            0.4101 -0.2076 -0.0452 -0.0181
    52. (0.00023) RY*( 3) C   1           s( 15.01%)p 5.48( 82.25%)d 0.18(  2.74%)
                                            0.0000  0.0117  0.3872 -0.0019  0.0192
                                           -0.0087  0.0130  0.0192 -0.9064 -0.0695
                                            0.0450  0.0784  0.0471  0.1103
    53. (0.00010) RY*( 4) C   1           s( 55.18%)p 0.36( 20.01%)d 0.45( 24.81%)
    54. (0.00000) RY*( 5) C   1           s(  4.72%)p 0.98(  4.60%)d19.23( 90.68%)
    55. (0.00000) RY*( 6) C   1           s(  2.28%)p 7.59( 17.34%)d35.20( 80.38%)
    56. (0.00001) RY*( 7) C   1           s(  4.59%)p 1.88(  8.65%)d18.90( 86.76%)
    57. (0.00000) RY*( 8) C   1           s(  1.08%)p 1.37(  1.48%)d90.48( 97.45%)
    58. (0.00001) RY*( 9) C   1           s(  6.31%)p 0.79(  4.99%)d14.07( 88.71%)
    59. (0.00217) RY*( 1) C   2           s(  2.84%)p31.92( 90.58%)d 2.32(  6.58%)
                                           -0.0000  0.0109  0.1681  0.0283  0.8751
                                           -0.0064 -0.3625 -0.0003  0.0880  0.0785
                                            0.1683 -0.0774  0.1574 -0.0228
    60. (0.00085) RY*( 2) C   2           s(  6.45%)p10.77( 69.44%)d 3.74( 24.12%)
                                            0.0000 -0.0126  0.2536 -0.0038  0.0341
                                           -0.0149  0.0274 -0.0079 -0.8320  0.1400
                                           -0.1558 -0.4402 -0.0543 -0.0233
    61. (0.00061) RY*( 3) C   2           s(  6.01%)p13.14( 78.99%)d 2.49( 14.99%)
                                            0.0000 -0.0104  0.2450  0.0020 -0.3738
                                            0.0077 -0.7801 -0.0148  0.2035  0.1203
                                           -0.0796 -0.2185 -0.2041 -0.1993
    62. (0.00029) RY*( 4) C   2           s( 44.08%)p 0.45( 19.77%)d 0.82( 36.14%)
                                            0.0000  0.0060  0.6639 -0.0092  0.0312
                                           -0.0070  0.3320 -0.0067  0.2939  0.2918
                                           -0.4850  0.1055  0.1269 -0.1174
    63. (0.00013) RY*( 5) C   2           s(  9.61%)p 1.10( 10.55%)d 8.31( 79.84%)
                                            0.0000  0.0042  0.3100 -0.0025  0.0507
                                           -0.0162  0.3059  0.0031  0.0955 -0.1466
                                            0.5277 -0.1205 -0.5705 -0.3979
    64. (0.00008) RY*( 6) C   2           s( 12.38%)p 0.26(  3.22%)d 6.81( 84.39%)
    65. (0.00002) RY*( 7) C   2           s(  6.48%)p 2.57( 16.63%)d11.87( 76.89%)
    66. (0.00000) RY*( 8) C   2           s( 11.04%)p 0.93( 10.24%)d 7.13( 78.73%)
    67. (0.00000) RY*( 9) C   2           s(  1.14%)p 0.63(  0.72%)d85.98( 98.14%)
    68. (0.00239) RY*( 1) C   3           s(  0.90%)p99.99( 92.08%)d 7.79(  7.02%)
                                           -0.0000  0.0078  0.0946 -0.0124 -0.3095
                                           -0.0037 -0.0414  0.0228  0.9070  0.0624
                                            0.0443 -0.2055 -0.0046  0.1485
    69. (0.00175) RY*( 2) C   3           s( 19.44%)p 3.74( 72.63%)d 0.41(  7.92%)
                                            0.0000 -0.0036  0.4409 -0.0052  0.2975
                                            0.0113  0.7931 -0.0025  0.0932  0.2692
                                            0.0234  0.0591  0.0235 -0.0462
    70. (0.00059) RY*( 3) C   3           s(  2.84%)p27.22( 77.37%)d 6.96( 19.78%)
                                            0.0000 -0.0161  0.1678  0.0066 -0.8111
                                            0.0073  0.1623  0.0038 -0.2991  0.1924
                                            0.1735  0.0283  0.3604 -0.0068
    71. (0.00037) RY*( 4) C   3           s( 53.58%)p 0.41( 21.91%)d 0.46( 24.51%)
                                            0.0000  0.0016  0.7320 -0.0104  0.1191
                                            0.0085 -0.4516 -0.0072 -0.0273 -0.0011
                                           -0.3217 -0.1183  0.2685 -0.2357
    72. (0.00012) RY*( 5) C   3           s( 14.40%)p 0.50(  7.24%)d 5.44( 78.35%)
                                            0.0000  0.0009  0.3795 -0.0068  0.0680
                                            0.0036 -0.2600 -0.0036 -0.0109 -0.0063
                                            0.6537  0.4432 -0.2557  0.3071
    73. (0.00009) RY*( 6) C   3           s(  7.95%)p 1.99( 15.81%)d 9.59( 76.24%)
    74. (0.00005) RY*( 7) C   3           s(  0.40%)p12.43(  4.96%)d99.99( 94.65%)
    75. (0.00001) RY*( 8) C   3           s(  0.47%)p13.66(  6.43%)d99.99( 93.10%)
    76. (0.00001) RY*( 9) C   3           s(  0.02%)p71.19(  1.73%)d99.99( 98.24%)
    77. (0.00192) RY*( 1) C   4           s(  0.23%)p99.99( 95.30%)d19.66(  4.47%)
                                           -0.0000  0.0021  0.0476  0.0052  0.6577
                                            0.0042  0.5087  0.0078  0.5114 -0.1187
                                            0.0276  0.1040  0.1188 -0.0698
    78. (0.00160) RY*( 2) C   4           s( 46.98%)p 0.97( 45.52%)d 0.16(  7.50%)
                                            0.0000 -0.0067  0.6854  0.0047  0.2592
                                           -0.0080 -0.5912  0.0021  0.1958  0.2325
                                            0.0374  0.0808  0.1034 -0.0487
    79. (0.00151) RY*( 3) C   4           s(  0.09%)p99.99( 88.04%)d99.99( 11.87%)
                                            0.0000 -0.0014  0.0301 -0.0098 -0.6077
                                            0.0024 -0.0006  0.0151  0.7147 -0.0770
                                           -0.1236  0.2156 -0.0832 -0.2100
    80. (0.00021) RY*( 4) C   4           s( 16.08%)p 1.26( 20.28%)d 3.96( 63.63%)
                                            0.0000  0.0001  0.4011  0.0058 -0.1926
                                           -0.0104  0.3756  0.0041 -0.1567  0.0709
                                            0.5933  0.3782 -0.3017  0.2127
    81. (0.00018) RY*( 5) C   4           s( 23.91%)p 1.44( 34.46%)d 1.74( 41.64%)
                                            0.0000  0.0007  0.4889  0.0085 -0.2340
                                           -0.0153  0.4818  0.0081 -0.2394  0.1684
                                           -0.3872 -0.2104  0.3557 -0.2595
    82. (0.00010) RY*( 6) C   4           s( 12.63%)p 0.00(  0.05%)d 6.92( 87.32%)
    83. (0.00005) RY*( 7) C   4           s(  0.03%)p99.99(  3.68%)d99.99( 96.29%)
    84. (0.00000) RY*( 8) C   4           s(  0.01%)p 1.00( 10.90%)d 8.17( 89.09%)
    85. (0.00000) RY*( 9) C   4           s(  0.02%)p83.41(  1.98%)d99.99( 98.00%)
    86. (0.00250) RY*( 1) C   5           s(  0.61%)p99.99( 92.97%)d10.43(  6.41%)
                                           -0.0000  0.0094  0.0779  0.0190  0.4949
                                           -0.0080 -0.3595 -0.0188 -0.7448 -0.1353
                                           -0.0789  0.1258 -0.0125 -0.1537
    87. (0.00174) RY*( 2) C   5           s( 19.62%)p 3.68( 72.23%)d 0.42(  8.16%)
                                            0.0000 -0.0034  0.4429 -0.0048 -0.7199
                                            0.0060  0.0315 -0.0048 -0.4505  0.1453
                                            0.0872  0.1245  0.1800 -0.0705
    88. (0.00069) RY*( 3) C   5           s(  1.94%)p40.81( 79.17%)d 9.73( 18.89%)
                                            0.0000 -0.0175  0.1382 -0.0088  0.3108
                                           -0.0015  0.8189 -0.0078 -0.1563  0.3346
                                           -0.0871  0.1593 -0.0500 -0.2037
    89. (0.00032) RY*( 4) C   5           s( 50.52%)p 0.36( 18.40%)d 0.62( 31.08%)
                                            0.0000  0.0009  0.7108 -0.0067  0.2496
                                            0.0102 -0.1898 -0.0036  0.2925  0.1466
                                           -0.3131 -0.3461  0.2542 -0.0827
    90. (0.00012) RY*( 5) C   5           s( 22.59%)p 0.34(  7.61%)d 3.09( 69.80%)
                                            0.0000  0.0007  0.4753 -0.0039  0.1742
                                            0.0022 -0.0753 -0.0069  0.2001 -0.0848
                                            0.5235  0.4693 -0.3794  0.2293
    91. (0.00007) RY*( 6) C   5           s(  3.37%)p 5.31( 17.87%)d23.40( 78.76%)
    92. (0.00005) RY*( 7) C   5           s(  0.96%)p 4.49(  4.32%)d98.61( 94.72%)
    93. (0.00001) RY*( 8) C   5           s(  0.08%)p37.69(  2.93%)d99.99( 96.99%)
    94. (0.00001) RY*( 9) C   5           s(  0.34%)p13.78(  4.67%)d99.99( 94.99%)
    95. (0.00248) RY*( 1) C   6           s(  0.32%)p99.99( 92.95%)d20.76(  6.73%)
                                           -0.0000  0.0096  0.0561 -0.0152 -0.3810
                                           -0.0212 -0.7873  0.0102  0.4046  0.1252
                                           -0.0014  0.0768 -0.1116 -0.1822
    96. (0.00176) RY*( 2) C   6           s( 19.52%)p 3.71( 72.50%)d 0.41(  7.98%)
                                            0.0000 -0.0028  0.4418  0.0028  0.7049
                                            0.0036 -0.0691  0.0087  0.4724 -0.0773
                                            0.0527 -0.0821  0.1736 -0.1848
    97. (0.00066) RY*( 3) C   6           s(  2.63%)p29.42( 77.53%)d 7.53( 19.84%)
                                            0.0000 -0.0174  0.1614  0.0093 -0.4885
                                           -0.0032  0.5233  0.0053  0.5125 -0.2527
                                           -0.2426  0.0230  0.0782 -0.2627
    98. (0.00031) RY*( 4) C   6           s( 47.20%)p 0.41( 19.31%)d 0.71( 33.49%)
                                            0.0000  0.0010  0.6870  0.0019 -0.1915
                                            0.0089 -0.0913  0.0095 -0.3846  0.2184
                                           -0.3741  0.0398  0.3697  0.0950
    99. (0.00012) RY*( 5) C   6           s( 21.08%)p 0.47( 10.00%)d 3.27( 68.93%)
                                            0.0000  0.0018  0.4591  0.0009 -0.1503
                                            0.0024 -0.0490  0.0087 -0.2736 -0.5278
                                            0.4599 -0.1458 -0.4044 -0.1198
   100. (0.00008) RY*( 6) C   6           s(  7.80%)p 2.05( 15.97%)d 9.77( 76.23%)
   101. (0.00005) RY*( 7) C   6           s(  0.94%)p 4.37(  4.12%)d99.99( 94.94%)
   102. (0.00001) RY*( 8) C   6           s(  0.17%)p 4.47(  0.76%)d99.99( 99.07%)
   103. (0.00001) RY*( 9) C   6           s(  0.36%)p19.71(  7.04%)d99.99( 92.60%)
   104. (0.00188) RY*( 1) C   7           s(  2.76%)p33.41( 92.12%)d 1.86(  5.12%)
                                           -0.0000  0.0003  0.1660 -0.0053 -0.7494
                                            0.0071  0.5062 -0.0070 -0.3214  0.1032
                                            0.1222 -0.0242  0.0130 -0.1577
   105. (0.00169) RY*( 2) C   7           s(  7.37%)p11.22( 82.77%)d 1.34(  9.86%)
                                            0.0000 -0.0048  0.2715  0.0061  0.5316
                                            0.0081  0.1901 -0.0135 -0.7132 -0.0321
                                           -0.1011  0.0469 -0.0546 -0.2867
   106. (0.00157) RY*( 3) C   7           s( 32.45%)p 1.80( 58.30%)d 0.29(  9.26%)
                                            0.0000 -0.0060  0.5696 -0.0053 -0.2800
                                           -0.0119 -0.6842 -0.0001 -0.1903 -0.1773
                                           -0.0344 -0.1030  0.2218  0.0126
   107. (0.00020) RY*( 4) C   7           s( 44.83%)p 1.12( 50.32%)d 0.11(  4.85%)
                                            0.0000  0.0004  0.6695 -0.0070  0.1959
                                           -0.0138  0.4049 -0.0184  0.5480 -0.1137
                                           -0.0129 -0.0206  0.1500 -0.1119
   108. (0.00020) RY*( 5) C   7           s(  0.00%)p 1.00(  0.02%)d99.99( 99.98%)
                                           -0.0000  0.0000  0.0066  0.0017  0.0121
                                            0.0007 -0.0016  0.0001 -0.0056 -0.6337
                                            0.5874 -0.1295 -0.4856 -0.0235
   109. (0.00009) RY*( 6) C   7           s( 11.71%)p 0.03(  0.30%)d 7.51( 87.98%)
   110. (0.00004) RY*( 7) C   7           s(  0.74%)p 5.50(  4.05%)d99.99( 95.21%)
   111. (0.00000) RY*( 8) C   7           s(  0.10%)p 1.36(  0.14%)d99.99( 99.76%)
   112. (0.00000) RY*( 9) C   7           s(  0.01%)p99.99( 12.21%)d99.99( 87.78%)
   113. (0.00184) RY*( 1) C   8           s(  0.20%)p99.99( 90.58%)d46.47(  9.22%)
                                            0.0000 -0.0006  0.0445  0.0005 -0.3538
                                            0.0155  0.7745 -0.0101 -0.4247 -0.1546
                                           -0.0892 -0.0266  0.0726  0.2332
   114. (0.00178) RY*( 2) C   8           s(  0.00%)p 1.00( 93.21%)d 0.07(  6.79%)
                                            0.0000  0.0004  0.0016 -0.0083 -0.8729
                                           -0.0067 -0.1402  0.0089  0.3876 -0.0232
                                           -0.1201  0.0818 -0.1448 -0.1591
   115. (0.00163) RY*( 3) C   8           s( 37.66%)p 1.41( 53.15%)d 0.24(  9.19%)
                                            0.0000 -0.0080  0.6136  0.0025  0.2030
                                            0.0052  0.3808  0.0086  0.5875 -0.1340
                                           -0.0384 -0.0778  0.1888 -0.1752
   116. (0.00020) RY*( 4) C   8           s( 49.11%)p 0.93( 45.62%)d 0.11(  5.27%)
                                            0.0000  0.0001  0.7008  0.0068 -0.1646
                                            0.0138 -0.3996  0.0188 -0.5185 -0.0302
                                           -0.0738  0.0102  0.1872 -0.1059
   117. (0.00020) RY*( 5) C   8           s(  0.51%)p 1.03(  0.52%)d99.99( 98.98%)
                                            0.0000 -0.0002  0.0711  0.0004 -0.0161
                                            0.0006 -0.0380  0.0026 -0.0589 -0.6307
                                            0.6135 -0.1627 -0.4259 -0.0882
   118. (0.00008) RY*( 6) C   8           s( 12.27%)p 0.07(  0.85%)d 7.08( 86.88%)
   119. (0.00004) RY*( 7) C   8           s(  0.02%)p99.99(  4.33%)d99.99( 95.65%)
   120. (0.00000) RY*( 8) C   8           s(  0.20%)p 2.29(  0.46%)d99.99( 99.33%)
   121. (0.00000) RY*( 9) C   8           s(  0.00%)p 1.00( 11.50%)d 7.69( 88.49%)
   122. (0.00180) RY*( 1) C   9           s(  1.69%)p55.29( 93.54%)d 2.82(  4.76%)
                                            0.0000 -0.0010  0.1301 -0.0083 -0.9652
                                           -0.0041  0.0356  0.0002  0.0496  0.0454
                                            0.1288 -0.0812  0.1479  0.0231
   123. (0.00180) RY*( 2) C   9           s(  0.08%)p99.99( 88.44%)d99.99( 11.48%)
                                           -0.0000 -0.0002  0.0286  0.0030 -0.0176
                                            0.0157  0.7200 -0.0144 -0.6043  0.1143
                                            0.0361  0.0453 -0.1060 -0.2951
   124. (0.00162) RY*( 3) C   9           s( 36.10%)p 1.52( 55.00%)d 0.25(  8.89%)
                                            0.0000 -0.0079  0.6008 -0.0009  0.0420
                                           -0.0061 -0.4908 -0.0076 -0.5544 -0.1674
                                           -0.0853 -0.0615  0.1650 -0.1504
   125. (0.00020) RY*( 4) C   9           s( 49.12%)p 0.93( 45.72%)d 0.10(  5.16%)
                                            0.0000  0.0004  0.7008 -0.0032  0.1447
                                           -0.0153  0.4079 -0.0186  0.5190 -0.0593
                                           -0.0880  0.0121  0.1724 -0.1023
   126. (0.00020) RY*( 5) C   9           s(  0.36%)p 1.03(  0.37%)d99.99( 99.27%)
                                            0.0000 -0.0001  0.0601 -0.0007  0.0151
                                           -0.0024  0.0439 -0.0007  0.0396 -0.6544
                                            0.6109 -0.1739 -0.3999 -0.0311
   127. (0.00008) RY*( 6) C   9           s( 12.40%)p 0.06(  0.76%)d 7.00( 86.84%)
   128. (0.00004) RY*( 7) C   9           s(  0.03%)p99.99(  4.35%)d99.99( 95.62%)
   129. (0.00000) RY*( 8) C   9           s(  0.18%)p 2.51(  0.44%)d99.99( 99.38%)
   130. (0.00000) RY*( 9) C   9           s(  0.01%)p 1.00( 11.59%)d 7.62( 88.40%)
   131. (0.00178) RY*( 1) C  10           s(  2.13%)p43.72( 93.27%)d 2.15(  4.59%)
                                            0.0000 -0.0000  0.1461 -0.0049 -0.8296
                                            0.0045  0.4321  0.0039  0.2403 -0.1362
                                           -0.1554  0.0337 -0.0309 -0.0339
   132. (0.00171) RY*( 2) C  10           s(  0.01%)p99.99( 87.48%)d99.99( 12.50%)
                                            0.0000 -0.0002  0.0121 -0.0046 -0.1794
                                           -0.0162 -0.6886  0.0143  0.6066  0.1087
                                            0.0030  0.0628 -0.1313 -0.3033
   133. (0.00161) RY*( 3) C  10           s( 40.54%)p 1.24( 50.21%)d 0.23(  9.25%)
                                            0.0000 -0.0088  0.6366  0.0033  0.4239
                                            0.0067  0.3152  0.0081  0.4721 -0.1082
                                            0.0050 -0.0968  0.2205 -0.1511
   134. (0.00020) RY*( 4) C  10           s( 44.84%)p 1.14( 51.02%)d 0.09(  4.14%)
                                            0.0000  0.0010  0.6696  0.0081 -0.2322
                                            0.0131 -0.4045  0.0176 -0.5405 -0.0476
                                           -0.0623  0.0014  0.1660 -0.0878
   135. (0.00020) RY*( 5) C  10           s(  0.26%)p 1.34(  0.34%)d99.99( 99.40%)
                                            0.0000 -0.0000  0.0507  0.0001 -0.0132
                                           -0.0007 -0.0145  0.0028 -0.0553 -0.6158
                                            0.6137 -0.1529 -0.4475 -0.1203
   136. (0.00008) RY*( 6) C  10           s( 12.05%)p 0.06(  0.75%)d 7.24( 87.20%)
   137. (0.00004) RY*( 7) C  10           s(  0.00%)p 1.00(  4.52%)d21.14( 95.48%)
   138. (0.00000) RY*( 8) C  10           s(  0.14%)p 0.92(  0.13%)d99.99( 99.73%)
   139. (0.00000) RY*( 9) C  10           s(  0.00%)p 1.00( 12.50%)d 7.00( 87.50%)
   140. (0.00177) RY*( 1) C  11           s( 15.26%)p 5.08( 77.58%)d 0.47(  7.16%)
                                            0.0000  0.0024  0.3907 -0.0065 -0.7925
                                           -0.0068 -0.1029 -0.0098 -0.3701 -0.0576
                                            0.0469 -0.0913  0.2024 -0.1294
   141. (0.00153) RY*( 2) C  11           s(  0.00%)p 1.00( 86.77%)d 0.15( 13.23%)
                                           -0.0000  0.0000  0.0030  0.0051  0.1918
                                            0.0178  0.6864 -0.0156 -0.5993  0.0896
                                            0.0231  0.0606 -0.1529 -0.3109
   142. (0.00053) RY*( 3) C  11           s( 14.87%)p 4.14( 61.56%)d 1.58( 23.56%)
                                            0.0000 -0.0149  0.3854 -0.0087  0.5065
                                           -0.0033 -0.4692 -0.0067 -0.3725 -0.3314
                                           -0.2547 -0.0191  0.1511 -0.1944
   143. (0.00019) RY*( 4) C  11           s( 28.72%)p 1.80( 51.64%)d 0.68( 19.64%)
                                            0.0000  0.0053  0.5359  0.0072  0.0380
                                           -0.0169  0.4624 -0.0181  0.5482 -0.1623
                                           -0.2600  0.0272  0.2538 -0.1930
   144. (0.00019) RY*( 5) C  11           s(  0.77%)p 1.85(  1.43%)d99.99( 97.79%)
                                            0.0000  0.0009  0.0879  0.0003  0.0084
                                           -0.0059  0.0852 -0.0002  0.0834 -0.6986
                                            0.5774 -0.1839 -0.3501  0.0110
   145. (0.00007) RY*( 6) C  11           s( 36.28%)p 0.13(  4.68%)d 1.63( 59.03%)
   146. (0.00004) RY*( 7) C  11           s(  3.59%)p 0.87(  3.12%)d26.02( 93.29%)
   147. (0.00000) RY*( 8) C  11           s(  0.48%)p 0.32(  0.16%)d99.99( 99.36%)
   148. (0.00000) RY*( 9) C  11           s(  0.00%)p 1.00( 13.25%)d 6.54( 86.74%)
   149. (0.00165) RY*( 1) C  12           s(  6.76%)p12.77( 86.27%)d 1.03(  6.97%)
                                           -0.0000  0.0119  0.2596 -0.0100 -0.5048
                                            0.0133  0.5878  0.0120  0.5118 -0.1767
                                           -0.1365 -0.0228  0.0861 -0.1093
   150. (0.00088) RY*( 2) C  12           s(  0.00%)p 1.00( 79.61%)d 0.26( 20.39%)
                                           -0.0000  0.0000  0.0002  0.0031  0.1890
                                            0.0110  0.6592 -0.0094 -0.5706 -0.2927
                                            0.1824 -0.1118  0.0003  0.2691
   151. (0.00021) RY*( 3) C  12           s(  6.78%)p13.75( 93.14%)d 0.01(  0.08%)
                                            0.0000  0.0119  0.2600  0.0210 -0.7427
                                            0.0035 -0.2672  0.0111 -0.5548  0.0018
                                            0.0163  0.0189  0.0144 -0.0020
   152. (0.00007) RY*( 4) C  12           s( 66.38%)p 0.09(  5.98%)d 0.42( 27.64%)
   153. (0.00000) RY*( 5) C  12           s(  8.52%)p 1.80( 15.31%)d 8.94( 76.17%)
   154. (0.00000) RY*( 6) C  12           s(  5.79%)p 1.49(  8.63%)d14.77( 85.57%)
   155. (0.00000) RY*( 7) C  12           s(  1.13%)p 1.18(  1.34%)d85.97( 97.53%)
   156. (0.00001) RY*( 8) C  12           s(  1.72%)p 0.86(  1.48%)d56.35( 96.80%)
   157. (0.00000) RY*( 9) C  12           s(  2.94%)p 2.85(  8.39%)d30.16( 88.67%)
   158. (0.00058) RY*( 1) H  13           s( 97.87%)p 0.02(  2.13%)
                                            0.0049  0.9893 -0.0655 -0.1211  0.0485
   159. (0.00010) RY*( 2) H  13           s(  0.00%)p 1.00(100.00%)
   160. (0.00006) RY*( 3) H  13           s(  0.02%)p99.99( 99.98%)
   161. (0.00002) RY*( 4) H  13           s(  2.20%)p44.50( 97.80%)
   162. (0.00081) RY*( 1) H  14           s( 98.61%)p 0.01(  1.39%)
                                            0.0052  0.9930 -0.0361  0.0469  0.1022
   163. (0.00009) RY*( 2) H  14           s(  0.06%)p99.99( 99.94%)
   164. (0.00007) RY*( 3) H  14           s(  0.01%)p99.99( 99.99%)
   165. (0.00002) RY*( 4) H  14           s(  1.40%)p70.44( 98.60%)
   166. (0.00066) RY*( 1) H  15           s( 98.13%)p 0.02(  1.87%)
                                            0.0053  0.9906  0.0877 -0.0166  0.1038
   167. (0.00011) RY*( 2) H  15           s(  0.08%)p99.99( 99.92%)
                                            0.0004  0.0291 -0.0719 -0.9277 -0.3652
   168. (0.00008) RY*( 3) H  15           s(  0.01%)p 1.00( 99.99%)
   169. (0.00002) RY*( 4) H  15           s(  1.87%)p52.61( 98.13%)
   170. (0.00113) RY*( 1) H  16           s( 99.31%)p 0.01(  0.69%)
                                            0.0048  0.9965 -0.0439 -0.0002 -0.0707
   171. (0.00011) RY*( 2) H  16           s(  0.06%)p99.99( 99.94%)
                                            0.0043  0.0240 -0.4167  0.6872  0.5946
   172. (0.00007) RY*( 3) H  16           s(  0.06%)p99.99( 99.94%)
   173. (0.00002) RY*( 4) H  16           s(  0.68%)p99.99( 99.32%)
   174. (0.00131) RY*( 1) H  17           s( 99.65%)p 0.00(  0.35%)
                                            0.0063  0.9982  0.0204 -0.0326 -0.0452
   175. (0.00008) RY*( 2) H  17           s(  0.00%)p 1.00(100.00%)
   176. (0.00006) RY*( 3) H  17           s(  0.00%)p 1.00(100.00%)
   177. (0.00002) RY*( 4) H  17           s(  0.43%)p99.99( 99.57%)
   178. (0.00138) RY*( 1) H  18           s( 99.69%)p 0.00(  0.31%)
                                            0.0066  0.9984 -0.0220  0.0505  0.0046
   179. (0.00009) RY*( 2) H  18           s(  0.02%)p99.99( 99.98%)
   180. (0.00006) RY*( 3) H  18           s(  0.01%)p99.99( 99.99%)
   181. (0.00002) RY*( 4) H  18           s(  0.36%)p99.99( 99.64%)
   182. (0.00120) RY*( 1) H  19           s( 99.58%)p 0.00(  0.42%)
                                            0.0057  0.9979 -0.0090  0.0500 -0.0403
   183. (0.00009) RY*( 2) H  19           s(  0.05%)p99.99( 99.95%)
   184. (0.00005) RY*( 3) H  19           s(  0.01%)p99.99( 99.99%)
   185. (0.00002) RY*( 4) H  19           s(  0.45%)p99.99( 99.55%)
   186. (0.00127) RY*( 1) H  20           s( 99.66%)p 0.00(  0.34%)
                                            0.0061  0.9983  0.0144 -0.0434  0.0355
   187. (0.00009) RY*( 2) H  20           s(  0.08%)p99.99( 99.92%)
   188. (0.00006) RY*( 3) H  20           s(  0.00%)p 1.00(100.00%)
   189. (0.00002) RY*( 4) H  20           s(  0.34%)p99.99( 99.66%)
   190. (0.00132) RY*( 1) H  21           s( 99.72%)p 0.00(  0.28%)
                                            0.0056  0.9986  0.0354 -0.0388  0.0040
   191. (0.00009) RY*( 2) H  21           s(  0.05%)p99.99( 99.95%)
   192. (0.00006) RY*( 3) H  21           s(  0.02%)p99.99( 99.98%)
   193. (0.00002) RY*( 4) H  21           s(  0.29%)p99.99( 99.71%)
   194. (0.00120) RY*( 1) H  22           s( 99.56%)p 0.00(  0.44%)
                                            0.0049  0.9978 -0.0291  0.0591 -0.0045
   195. (0.00009) RY*( 2) H  22           s(  0.07%)p99.99( 99.93%)
   196. (0.00006) RY*( 3) H  22           s(  0.01%)p99.99( 99.99%)
   197. (0.00002) RY*( 4) H  22           s(  0.45%)p99.99( 99.55%)
   198. (0.00133) RY*( 1) H  23           s( 99.72%)p 0.00(  0.28%)
                                            0.0066  0.9986 -0.0091  0.0327 -0.0402
   199. (0.00009) RY*( 2) H  23           s(  0.02%)p99.99( 99.98%)
   200. (0.00006) RY*( 3) H  23           s(  0.00%)p 1.00(100.00%)
   201. (0.00002) RY*( 4) H  23           s(  0.34%)p99.99( 99.66%)
   202. (0.00132) RY*( 1) H  24           s( 99.71%)p 0.00(  0.29%)
                                            0.0067  0.9985  0.0093  0.0096  0.0517
   203. (0.00009) RY*( 2) H  24           s(  0.02%)p99.99( 99.98%)
   204. (0.00006) RY*( 3) H  24           s(  0.00%)p 1.00(100.00%)
   205. (0.00002) RY*( 4) H  24           s(  0.35%)p99.99( 99.65%)
   206. (0.00118) RY*( 1) H  25           s( 99.55%)p 0.00(  0.45%)
                                            0.0052  0.9978  0.0157  0.0512  0.0398
   207. (0.00009) RY*( 2) H  25           s(  0.10%)p99.99( 99.90%)
   208. (0.00006) RY*( 3) H  25           s(  0.01%)p 1.00( 99.99%)
   209. (0.00002) RY*( 4) H  25           s(  0.44%)p99.99( 99.56%)
   210. (0.00137) RY*( 1) H  26           s( 99.69%)p 0.00(  0.31%)
                                            0.0065  0.9984 -0.0125 -0.0180 -0.0514
   211. (0.00009) RY*( 2) H  26           s(  0.06%)p99.99( 99.94%)
   212. (0.00005) RY*( 3) H  26           s(  0.00%)p 1.00(100.00%)
   213. (0.00002) RY*( 4) H  26           s(  0.34%)p99.99( 99.66%)
   214. (0.00124) RY*( 1) H  27           s( 99.70%)p 0.00(  0.30%)
                                            0.0056  0.9985 -0.0239 -0.0395 -0.0289
   215. (0.00009) RY*( 2) H  27           s(  0.06%)p99.99( 99.94%)
   216. (0.00006) RY*( 3) H  27           s(  0.02%)p99.99( 99.98%)
   217. (0.00002) RY*( 4) H  27           s(  0.30%)p99.99( 99.70%)
   218. (0.00135) RY*( 1) H  28           s( 99.69%)p 0.00(  0.31%)
                                            0.0066  0.9984  0.0046  0.0233  0.0503
   219. (0.00009) RY*( 2) H  28           s(  0.07%)p99.99( 99.93%)
   220. (0.00006) RY*( 3) H  28           s(  0.00%)p 1.00(100.00%)
   221. (0.00002) RY*( 4) H  28           s(  0.33%)p99.99( 99.67%)
   222. (0.00135) RY*( 1) H  29           s( 99.69%)p 0.00(  0.31%)
                                            0.0066  0.9984  0.0138  0.0426  0.0337
   223. (0.00009) RY*( 2) H  29           s(  0.08%)p99.99( 99.92%)
   224. (0.00006) RY*( 3) H  29           s(  0.00%)p 1.00(100.00%)
   225. (0.00002) RY*( 4) H  29           s(  0.32%)p99.99( 99.68%)
   226. (0.00136) RY*( 1) H  30           s( 99.66%)p 0.00(  0.34%)
                                            0.0066  0.9983 -0.0219 -0.0431 -0.0323
   227. (0.00009) RY*( 2) H  30           s(  0.07%)p99.99( 99.93%)
   228. (0.00006) RY*( 3) H  30           s(  0.01%)p 1.00( 99.99%)
   229. (0.00002) RY*( 4) H  30           s(  0.35%)p99.99( 99.65%)
   230. (0.00136) RY*( 1) H  31           s( 99.68%)p 0.00(  0.32%)
                                            0.0066  0.9984 -0.0136 -0.0208 -0.0513
   231. (0.00009) RY*( 2) H  31           s(  0.07%)p99.99( 99.93%)
   232. (0.00006) RY*( 3) H  31           s(  0.00%)p 1.00(100.00%)
   233. (0.00002) RY*( 4) H  31           s(  0.34%)p99.99( 99.66%)
   234. (0.00140) RY*( 1) H  32           s( 99.68%)p 0.00(  0.32%)
                                            0.0066  0.9984  0.0030  0.0234  0.0510
   235. (0.00009) RY*( 2) H  32           s(  0.06%)p99.99( 99.94%)
   236. (0.00005) RY*( 3) H  32           s(  0.01%)p 1.00( 99.99%)
   237. (0.00002) RY*( 4) H  32           s(  0.33%)p99.99( 99.67%)
   238. (0.00139) RY*( 1) H  33           s( 99.69%)p 0.00(  0.31%)
                                            0.0066  0.9984  0.0098  0.0447  0.0323
   239. (0.00009) RY*( 2) H  33           s(  0.07%)p99.99( 99.93%)
   240. (0.00005) RY*( 3) H  33           s(  0.01%)p 1.00( 99.99%)
   241. (0.00002) RY*( 4) H  33           s(  0.33%)p99.99( 99.67%)
   242. (0.00132) RY*( 1) H  34           s( 99.63%)p 0.00(  0.37%)
                                            0.0063  0.9981 -0.0317 -0.0447 -0.0261
   243. (0.00009) RY*( 2) H  34           s(  0.03%)p99.99( 99.97%)
   244. (0.00006) RY*( 3) H  34           s(  0.03%)p99.99( 99.97%)
   245. (0.00002) RY*( 4) H  34           s(  0.40%)p99.99( 99.60%)
   246. (0.00132) RY*( 1) H  35           s( 99.63%)p 0.00(  0.37%)
                                            0.0063  0.9982 -0.0217 -0.0112 -0.0553
   247. (0.00009) RY*( 2) H  35           s(  0.03%)p99.99( 99.97%)
   248. (0.00006) RY*( 3) H  35           s(  0.03%)p99.99( 99.97%)
   249. (0.00002) RY*( 4) H  35           s(  0.39%)p99.99( 99.61%)
   250. (0.00078) RY*( 1) H  36           s( 98.47%)p 0.02(  1.53%)
                                            0.0054  0.9923  0.0484  0.0045  0.1136
   251. (0.00010) RY*( 2) H  36           s(  0.06%)p99.99( 99.94%)
   252. (0.00007) RY*( 3) H  36           s(  0.03%)p99.99( 99.97%)
   253. (0.00002) RY*( 4) H  36           s(  1.52%)p64.95( 98.48%)
   254. (0.00078) RY*( 1) H  37           s( 98.47%)p 0.02(  1.53%)
                                            0.0054  0.9923  0.0735  0.0917  0.0382
   255. (0.00010) RY*( 2) H  37           s(  0.06%)p99.99( 99.94%)
   256. (0.00007) RY*( 3) H  37           s(  0.03%)p99.99( 99.97%)
   257. (0.00002) RY*( 4) H  37           s(  1.51%)p65.06( 98.49%)
   258. (0.00058) RY*( 1) H  38           s( 97.78%)p 0.02(  2.22%)
                                            0.0051  0.9888  0.1279 -0.0677 -0.0350
   259. (0.00011) RY*( 2) H  38           s(  0.00%)p 1.00(100.00%)
                                            0.0000  0.0004  0.2116  0.7375 -0.6414
   260. (0.00007) RY*( 3) H  38           s(  0.02%)p99.99( 99.98%)
   261. (0.00002) RY*( 4) H  38           s(  2.29%)p42.62( 97.71%)
   262. (0.00483) BD*( 1) C   1 - C   2  
                ( 51.01%)   0.7142* C   1 s( 29.32%)p 2.41( 70.63%)d 0.00(  0.04%)
                                            0.0003  0.5415  0.0046  0.1346 -0.0075
                                            0.3191 -0.0099 -0.7656 -0.0108  0.0028
                                           -0.0057 -0.0129 -0.0019  0.0150
                ( 48.99%)  -0.6999* C   2 s( 27.99%)p 2.57( 71.97%)d 0.00(  0.04%)
                                            0.0002  0.5290  0.0083 -0.1227 -0.0128
                                           -0.3161 -0.0167  0.7774 -0.0010  0.0021
                                           -0.0040 -0.0112 -0.0012  0.0161
   263. (0.00251) BD*( 1) C   1 - H  13  
                ( 38.09%)   0.6171* C   1 s( 23.88%)p 3.19( 76.08%)d 0.00(  0.04%)
                                            0.0000  0.4887  0.0044 -0.4549  0.0037
                                           -0.7427  0.0050 -0.0444  0.0129  0.0152
                                            0.0016  0.0024 -0.0080 -0.0104
                ( 61.91%)  -0.7869* H  13 s( 99.91%)p 0.00(  0.09%)
                                            0.9996 -0.0008  0.0154  0.0253 -0.0008
   264. (0.00415) BD*( 1) C   1 - H  14  
                ( 38.71%)   0.6221* C   1 s( 23.30%)p 3.29( 76.66%)d 0.00(  0.04%)
                                            0.0000  0.4827 -0.0042 -0.4496 -0.0039
                                            0.5632 -0.0143  0.4969  0.0115 -0.0115
                                           -0.0095  0.0132 -0.0033 -0.0009
                ( 61.29%)  -0.7829* H  14 s( 99.92%)p 0.00(  0.08%)
                                            0.9996 -0.0020  0.0157 -0.0162 -0.0179
   265. (0.00394) BD*( 1) C   1 - H  15  
                ( 39.29%)   0.6268* C   1 s( 23.45%)p 3.26( 76.50%)d 0.00(  0.05%)
                                           -0.0000 -0.4843  0.0029 -0.7563  0.0087
                                            0.1689  0.0120 -0.4050 -0.0144  0.0054
                                           -0.0145  0.0028 -0.0136  0.0044
                ( 60.71%)  -0.7792* H  15 s( 99.92%)p 0.00(  0.08%)
                                           -0.9996  0.0016  0.0231 -0.0081  0.0151
   266. (0.00782) BD*( 1) C   2 - C   3  
                ( 50.76%)   0.7124* C   2 s( 28.04%)p 2.56( 71.91%)d 0.00(  0.05%)
                                            0.0003  0.5295  0.0052  0.4043 -0.0090
                                            0.7450  0.0104  0.0067 -0.0183  0.0166
                                            0.0007  0.0005 -0.0103 -0.0115
                ( 49.24%)  -0.7017* C   3 s( 28.58%)p 2.50( 71.37%)d 0.00(  0.05%)
                                            0.0003  0.5345  0.0085 -0.3894 -0.0124
                                           -0.7493  0.0074  0.0131 -0.0175  0.0145
                                            0.0000 -0.0012 -0.0115 -0.0111
   267. (0.00673) BD*( 1) C   2 - H  16  
                ( 38.06%)   0.6169* C   2 s( 22.14%)p 3.51( 77.81%)d 0.00(  0.05%)
                                           -0.0001  0.4705 -0.0007 -0.7778  0.0104
                                            0.0916 -0.0109 -0.4056 -0.0052 -0.0045
                                            0.0158 -0.0017  0.0150 -0.0042
                ( 61.94%)  -0.7870* H  16 s( 99.90%)p 0.00(  0.10%)
                                            0.9995 -0.0025  0.0272 -0.0031  0.0156
   268. (0.00846) BD*( 1) C   2 - H  17  
                ( 38.37%)   0.6194* C   2 s( 21.80%)p 3.59( 78.16%)d 0.00(  0.04%)
                                            0.0001 -0.4668  0.0093 -0.4640  0.0188
                                            0.5793  0.0008  0.4799  0.0050  0.0125
                                            0.0104 -0.0133  0.0013  0.0010
                ( 61.63%)  -0.7850* H  17 s( 99.91%)p 0.00(  0.09%)
                                           -0.9996  0.0046  0.0130 -0.0202 -0.0170
   269. (0.00780) BD*( 1) C   3 - C   4  
                ( 50.65%)   0.7117* C   3 s( 27.94%)p 2.58( 72.00%)d 0.00(  0.06%)
                                            0.0003  0.5285  0.0086  0.7908  0.0094
                                           -0.0290 -0.0006  0.3061  0.0013 -0.0009
                                            0.0143 -0.0004  0.0184 -0.0075
                ( 49.35%)  -0.7025* C   4 s( 28.47%)p 2.51( 71.48%)d 0.00(  0.06%)
                                            0.0003  0.5334  0.0105 -0.7916  0.0010
                                            0.0225  0.0025 -0.2961 -0.0009 -0.0019
                                            0.0138 -0.0007  0.0179 -0.0075
   270. (0.00890) BD*( 1) C   3 - H  18  
                ( 38.09%)   0.6171* C   3 s( 21.70%)p 3.61( 78.26%)d 0.00(  0.04%)
                                            0.0002 -0.4658  0.0080  0.4704  0.0063
                                           -0.5852 -0.0043 -0.4675  0.0165  0.0119
                                            0.0098 -0.0135  0.0035  0.0006
                ( 61.91%)  -0.7869* H  18 s( 99.91%)p 0.00(  0.09%)
                                           -0.9996  0.0051 -0.0173  0.0197  0.0136
   271. (0.00723) BD*( 1) C   3 - H  19  
                ( 37.90%)   0.6156* C   3 s( 21.77%)p 3.59( 78.19%)d 0.00(  0.04%)
                                           -0.0001  0.4666 -0.0039  0.0207 -0.0149
                                            0.3075  0.0038 -0.8286  0.0085  0.0009
                                           -0.0023 -0.0114 -0.0017  0.0173
                ( 62.10%)  -0.7880* H  19 s( 99.91%)p 0.00(  0.09%)
                                            0.9996 -0.0040  0.0015 -0.0110  0.0275
   272. (0.00795) BD*( 1) C   4 - C   5  
                ( 50.14%)   0.7081* C   4 s( 27.90%)p 2.58( 72.06%)d 0.00(  0.05%)
                                            0.0003  0.5281  0.0095  0.3981 -0.0045
                                            0.7476 -0.0001 -0.0561 -0.0014  0.0148
                                           -0.0006 -0.0023 -0.0108 -0.0108
                ( 49.86%)  -0.7061* C   5 s( 28.21%)p 2.54( 71.75%)d 0.00(  0.04%)
                                            0.0003  0.5311  0.0049 -0.3837 -0.0040
                                           -0.7532 -0.0011  0.0540  0.0015  0.0138
                                           -0.0013 -0.0030 -0.0103 -0.0107
   273. (0.00894) BD*( 1) C   4 - H  20  
                ( 38.31%)   0.6190* C   4 s( 21.85%)p 3.58( 78.11%)d 0.00(  0.04%)
                                            0.0001 -0.4674  0.0071  0.0085 -0.0046
                                            0.2619  0.0092 -0.8440  0.0038 -0.0002
                                            0.0003  0.0096  0.0011 -0.0185
                ( 61.69%)  -0.7854* H  20 s( 99.91%)p 0.00(  0.09%)
                                           -0.9996  0.0047 -0.0009 -0.0100  0.0274
   274. (0.00890) BD*( 1) C   4 - H  21  
                ( 38.45%)   0.6201* C   4 s( 21.81%)p 3.58( 78.14%)d 0.00(  0.04%)
                                           -0.0002  0.4670 -0.0075  0.4627 -0.0020
                                           -0.6092 -0.0056 -0.4429  0.0094 -0.0126
                                           -0.0094  0.0128 -0.0035 -0.0021
                ( 61.55%)  -0.7845* H  21 s( 99.92%)p 0.00(  0.08%)
                                            0.9996 -0.0044 -0.0141  0.0207  0.0138
   275. (0.00638) BD*( 1) C   5 - C   6  
                ( 50.26%)   0.7089* C   5 s( 28.24%)p 2.54( 71.69%)d 0.00(  0.06%)
                                            0.0003  0.5313  0.0111  0.7767  0.0005
                                            0.0029  0.0235  0.3362  0.0074 -0.0002
                                            0.0161 -0.0000  0.0185 -0.0066
                ( 49.74%)  -0.7053* C   6 s( 28.47%)p 2.51( 71.47%)d 0.00(  0.06%)
                                            0.0003  0.5334  0.0103 -0.7724 -0.0055
                                           -0.0242  0.0231 -0.3420  0.0056  0.0014
                                            0.0158  0.0008  0.0180 -0.0063
   276. (0.00711) BD*( 1) C   5 - H  22  
                ( 37.63%)   0.6134* C   5 s( 21.83%)p 3.58( 78.13%)d 0.00(  0.05%)
                                            0.0001 -0.4672  0.0026  0.4959 -0.0087
                                           -0.6106 -0.0054 -0.4026  0.0142  0.0140
                                            0.0098 -0.0123  0.0026  0.0031
                ( 62.37%)  -0.7898* H  22 s( 99.91%)p 0.00(  0.09%)
                                           -0.9995  0.0032 -0.0156  0.0229  0.0130
   277. (0.00881) BD*( 1) C   5 - H  23  
                ( 37.90%)   0.6156* C   5 s( 21.70%)p 3.61( 78.26%)d 0.00(  0.04%)
                                           -0.0002  0.4657 -0.0082  0.0479 -0.0079
                                            0.2429  0.0145 -0.8491  0.0077  0.0004
                                           -0.0032 -0.0095 -0.0007  0.0180
                ( 62.10%)  -0.7880* H  23 s( 99.91%)p 0.00(  0.09%)
                                            0.9995 -0.0051 -0.0002 -0.0098  0.0279
   278. (0.00791) BD*( 1) C   6 - C   7  
                ( 50.06%)   0.7075* C   6 s( 28.07%)p 2.56( 71.89%)d 0.00(  0.05%)
                                            0.0003  0.5297  0.0061  0.5561  0.0050
                                           -0.5042 -0.0003 -0.3943 -0.0035 -0.0144
                                           -0.0117  0.0110  0.0020 -0.0038
                ( 49.94%)  -0.7067* C   7 s( 28.10%)p 2.56( 71.85%)d 0.00(  0.05%)
                                            0.0003  0.5300  0.0095 -0.5652  0.0038
                                            0.4957  0.0004  0.3915  0.0008 -0.0148
                                           -0.0116  0.0113  0.0015 -0.0037
   279. (0.00887) BD*( 1) C   6 - H  24  
                ( 37.86%)   0.6153* C   6 s( 21.63%)p 3.62( 78.33%)d 0.00(  0.04%)
                                            0.0002 -0.4650  0.0083  0.0488 -0.0025
                                            0.2322 -0.0183 -0.8524 -0.0019 -0.0011
                                            0.0025  0.0098  0.0010 -0.0179
                ( 62.14%)  -0.7883* H  24 s( 99.91%)p 0.00(  0.09%)
                                           -0.9995  0.0052 -0.0011 -0.0055  0.0291
   280. (0.00715) BD*( 1) C   6 - H  25  
                ( 37.53%)   0.6126* C   6 s( 21.81%)p 3.58( 78.14%)d 0.00(  0.04%)
                                            0.0001 -0.4671  0.0028 -0.3011  0.0099
                                           -0.8308  0.0046  0.0109 -0.0142 -0.0120
                                            0.0005  0.0017  0.0136  0.0106
                ( 62.47%)  -0.7904* H  25 s( 99.91%)p 0.00(  0.09%)
                                           -0.9995  0.0036  0.0080  0.0292  0.0015
   281. (0.00624) BD*( 1) C   7 - C   8  
                ( 49.97%)   0.7069* C   7 s( 28.34%)p 2.53( 71.61%)d 0.00(  0.06%)
                                           -0.0003 -0.5322 -0.0120 -0.7785  0.0003
                                           -0.0613 -0.0015 -0.3259 -0.0015 -0.0031
                                           -0.0152 -0.0017 -0.0173  0.0064
                ( 50.03%)  -0.7073* C   8 s( 28.25%)p 2.54( 71.69%)d 0.00(  0.06%)
                                           -0.0003 -0.5314 -0.0118  0.7793 -0.0005
                                            0.0587  0.0010  0.3257  0.0018 -0.0026
                                           -0.0148 -0.0015 -0.0174  0.0065
   282. (0.00889) BD*( 1) C   7 - H  26  
                ( 38.00%)   0.6165* C   7 s( 21.68%)p 3.61( 78.27%)d 0.00(  0.04%)
                                           -0.0002  0.4656 -0.0080  0.0251 -0.0032
                                            0.2098 -0.0115 -0.8590 -0.0005  0.0003
                                           -0.0017 -0.0091 -0.0009  0.0184
                ( 62.00%)  -0.7874* H  26 s( 99.91%)p 0.00(  0.09%)
                                            0.9996 -0.0051 -0.0005 -0.0056  0.0290
   283. (0.00878) BD*( 1) C   7 - H  27  
                ( 38.23%)   0.6183* C   7 s( 21.90%)p 3.56( 78.05%)d 0.00(  0.04%)
                                           -0.0002  0.4680 -0.0078 -0.2703  0.0017
                                           -0.8401  0.0018  0.0404 -0.0122  0.0097
                                           -0.0009 -0.0026 -0.0146 -0.0105
                ( 61.77%)  -0.7859* H  27 s( 99.92%)p 0.00(  0.08%)
                                            0.9996 -0.0043  0.0085  0.0276  0.0000
   284. (0.00628) BD*( 1) C   8 - C   9  
                ( 49.68%)   0.7048* C   8 s( 28.45%)p 2.51( 71.50%)d 0.00(  0.06%)
                                           -0.0003 -0.5332 -0.0108 -0.5629  0.0018
                                            0.4982 -0.0001  0.3871  0.0004  0.0159
                                            0.0121 -0.0116 -0.0016  0.0041
                ( 50.32%)  -0.7094* C   9 s( 28.14%)p 2.55( 71.80%)d 0.00(  0.06%)
                                           -0.0003 -0.5304 -0.0119  0.5649 -0.0008
                                           -0.4988 -0.0013 -0.3873 -0.0016  0.0163
                                            0.0126 -0.0117 -0.0019  0.0043
   285. (0.00895) BD*( 1) C   8 - H  28  
                ( 37.86%)   0.6153* C   8 s( 21.64%)p 3.62( 78.31%)d 0.00(  0.04%)
                                            0.0001 -0.4651  0.0084  0.0276 -0.0048
                                            0.2028 -0.0120 -0.8609  0.0005 -0.0001
                                            0.0017  0.0090  0.0008 -0.0185
                ( 62.14%)  -0.7883* H  28 s( 99.91%)p 0.00(  0.09%)
                                           -0.9995  0.0052 -0.0001 -0.0054  0.0291
   286. (0.00896) BD*( 1) C   8 - H  29  
                ( 37.83%)   0.6151* C   8 s( 21.69%)p 3.61( 78.27%)d 0.00(  0.04%)
                                            0.0002 -0.4656  0.0082 -0.2725 -0.0006
                                           -0.8404  0.0034  0.0447 -0.0123 -0.0099
                                            0.0008  0.0028  0.0144  0.0105
                ( 62.17%)  -0.7885* H  29 s( 99.91%)p 0.00(  0.09%)
                                           -0.9995  0.0053  0.0097  0.0280  0.0000
   287. (0.00648) BD*( 1) C   9 - C  10  
                ( 49.58%)   0.7041* C   9 s( 28.53%)p 2.50( 71.41%)d 0.00(  0.05%)
                                           -0.0003 -0.5341 -0.0105 -0.7774  0.0017
                                           -0.0595 -0.0004 -0.3260  0.0000 -0.0028
                                           -0.0146 -0.0018 -0.0163  0.0059
                ( 50.42%)  -0.7101* C  10 s( 28.08%)p 2.56( 71.87%)d 0.00(  0.06%)
                                           -0.0003 -0.5297 -0.0118  0.7807  0.0002
                                            0.0581  0.0018  0.3252  0.0022 -0.0026
                                           -0.0145 -0.0015 -0.0172  0.0065
   288. (0.00894) BD*( 1) C   9 - H  30  
                ( 38.01%)   0.6165* C   9 s( 21.66%)p 3.61( 78.30%)d 0.00(  0.04%)
                                           -0.0002  0.4653 -0.0083 -0.2742  0.0020
                                           -0.8400  0.0024  0.0454 -0.0126  0.0107
                                           -0.0011 -0.0029 -0.0140 -0.0104
                ( 61.99%)  -0.7873* H  30 s( 99.91%)p 0.00(  0.09%)
                                            0.9996 -0.0052  0.0087  0.0282  0.0000
   289. (0.00892) BD*( 1) C   9 - H  31  
                ( 37.93%)   0.6159* C   9 s( 21.69%)p 3.61( 78.26%)d 0.00(  0.04%)
                                           -0.0002  0.4657 -0.0083  0.0258 -0.0024
                                            0.2029 -0.0127 -0.8606  0.0007 -0.0001
                                           -0.0008 -0.0092 -0.0010  0.0184
                ( 62.07%)  -0.7878* H  31 s( 99.91%)p 0.00(  0.09%)
                                            0.9995 -0.0052 -0.0012 -0.0052  0.0291
   290. (0.00742) BD*( 1) C  10 - C  11  
                ( 49.13%)   0.7009* C  10 s( 28.62%)p 2.49( 71.33%)d 0.00(  0.06%)
                                           -0.0003 -0.5348 -0.0107 -0.5613 -0.0003
                                            0.4981 -0.0009  0.3875 -0.0012  0.0159
                                            0.0122 -0.0115 -0.0017  0.0041
                ( 50.87%)  -0.7132* C  11 s( 27.97%)p 2.57( 71.97%)d 0.00(  0.06%)
                                           -0.0003 -0.5288 -0.0072  0.5642  0.0021
                                           -0.5000 -0.0051 -0.3890 -0.0051  0.0168
                                            0.0131 -0.0120 -0.0019  0.0044
   291. (0.00903) BD*( 1) C  10 - H  32  
                ( 38.00%)   0.6165* C  10 s( 21.66%)p 3.62( 78.30%)d 0.00(  0.04%)
                                            0.0002 -0.4653  0.0082  0.0282 -0.0066
                                            0.2023 -0.0113 -0.8609  0.0009 -0.0002
                                            0.0021  0.0088  0.0007 -0.0186
                ( 62.00%)  -0.7874* H  32 s( 99.91%)p 0.00(  0.09%)
                                           -0.9995  0.0053  0.0007 -0.0057  0.0290
   292. (0.00902) BD*( 1) C  10 - H  33  
                ( 37.97%)   0.6162* C  10 s( 21.68%)p 3.61( 78.28%)d 0.00(  0.04%)
                                            0.0002 -0.4656  0.0081 -0.2717 -0.0022
                                           -0.8407  0.0039  0.0451 -0.0122 -0.0097
                                            0.0009  0.0027  0.0147  0.0105
                ( 62.03%)  -0.7876* H  33 s( 99.91%)p 0.00(  0.09%)
                                           -0.9995  0.0052  0.0105  0.0277 -0.0001
   293. (0.00319) BD*( 1) C  11 - C  12  
                ( 48.79%)   0.6985* C  11 s( 28.21%)p 2.54( 71.74%)d 0.00(  0.05%)
                                           -0.0002 -0.5309 -0.0144 -0.7781 -0.0086
                                           -0.0611  0.0107 -0.3287  0.0095 -0.0032
                                           -0.0140 -0.0022 -0.0150  0.0051
                ( 51.21%)  -0.7156* C  12 s( 29.51%)p 2.39( 70.44%)d 0.00(  0.05%)
                                           -0.0004 -0.5432 -0.0074  0.7706  0.0021
                                            0.0615  0.0101  0.3265  0.0124 -0.0020
                                           -0.0134 -0.0012 -0.0165  0.0065
   294. (0.00857) BD*( 1) C  11 - H  34  
                ( 38.19%)   0.6180* C  11 s( 21.91%)p 3.56( 78.05%)d 0.00(  0.04%)
                                           -0.0001  0.4680 -0.0087 -0.2731  0.0096
                                           -0.8387  0.0017  0.0466 -0.0132  0.0116
                                           -0.0013 -0.0030 -0.0135 -0.0103
                ( 61.81%)  -0.7862* H  34 s( 99.91%)p 0.00(  0.09%)
                                            0.9996 -0.0048  0.0077  0.0284  0.0002
   295. (0.00856) BD*( 1) C  11 - H  35  
                ( 38.16%)   0.6177* C  11 s( 21.92%)p 3.56( 78.03%)d 0.00(  0.04%)
                                           -0.0001  0.4682 -0.0087  0.0274  0.0046
                                            0.2045 -0.0156 -0.8588  0.0020 -0.0002
                                           -0.0001 -0.0095 -0.0013  0.0184
                ( 61.84%)  -0.7864* H  35 s( 99.91%)p 0.00(  0.09%)
                                            0.9996 -0.0048 -0.0018 -0.0048  0.0290
   296. (0.00412) BD*( 1) C  12 - H  36  
                ( 38.58%)   0.6211* C  12 s( 23.31%)p 3.29( 76.65%)d 0.00(  0.04%)
                                           -0.0000 -0.4828  0.0046  0.0008 -0.0186
                                            0.2232 -0.0004 -0.8463  0.0019  0.0001
                                            0.0017  0.0087  0.0011 -0.0182
                ( 61.42%)  -0.7837* H  36 s( 99.92%)p 0.00(  0.08%)
                                           -0.9996  0.0021  0.0032 -0.0076  0.0278
   297. (0.00412) BD*( 1) C  12 - H  37  
                ( 38.56%)   0.6210* C  12 s( 23.32%)p 3.29( 76.64%)d 0.00(  0.04%)
                                           -0.0000 -0.4829  0.0046 -0.2997 -0.0163
                                           -0.8202  0.0077  0.0591 -0.0051 -0.0099
                                            0.0013  0.0026  0.0141  0.0102
                ( 61.44%)  -0.7838* H  37 s( 99.92%)p 0.00(  0.08%)
                                           -0.9996  0.0021  0.0129  0.0260 -0.0013
   298. (0.00235) BD*( 1) C  12 - H  38  
                ( 38.20%)   0.6181* C  12 s( 23.83%)p 3.19( 76.12%)d 0.00(  0.04%)
                                           -0.0000 -0.4882 -0.0042 -0.5615 -0.0060
                                            0.5224 -0.0073  0.4157 -0.0104  0.0138
                                            0.0113 -0.0106 -0.0003  0.0029
                ( 61.80%)  -0.7861* H  38 s( 99.91%)p 0.00(  0.09%)
                                           -0.9995  0.0008  0.0202 -0.0179 -0.0139


 NHO Directionality and "Bond Bending" (deviations from line of nuclear centers)

         [Thresholds for printing:  angular deviation  >  1.0 degree]
                                    hybrid p-character > 25.0%
                                    orbital occupancy  >  0.10e

                                Line of Centers        Hybrid 1              Hybrid 2
                                ---------------  -------------------   ------------------
                NBO               Theta   Phi    Theta   Phi    Dev    Theta   Phi    Dev
 ========================================================================================
    32. BD (   1) C  11 - C  12    67.2    4.4     --     --    --     113.6  185.3   1.2


 Second Order Perturbation Theory Analysis of Fock Matrix in NBO Basis

     Threshold for printing:   0.25 kcal/mol
                                                                              E(2)  E(j)-E(i) F(i,j)
         Donor NBO (i)                     Acceptor NBO (j)                 kcal/mol   a.u.    a.u. 
 ===================================================================================================

 within unit  1
   1. BD (   1) C   1 - C   2        / 68. RY*(   1) C   3                    0.60    1.55    0.039
   1. BD (   1) C   1 - C   2        /263. BD*(   1) C   1 - H  13            0.26    1.06    0.021
   1. BD (   1) C   1 - C   2        /266. BD*(   1) C   2 - C   3            0.47    0.98    0.027
   1. BD (   1) C   1 - C   2        /267. BD*(   1) C   2 - H  16            0.27    1.04    0.021
   1. BD (   1) C   1 - C   2        /268. BD*(   1) C   2 - H  17            0.27    1.04    0.021
   1. BD (   1) C   1 - C   2        /271. BD*(   1) C   3 - H  19            0.86    1.04    0.038
   2. BD (   1) C   1 - H  13        /266. BD*(   1) C   2 - C   3            1.88    0.87    0.051
   3. BD (   1) C   1 - H  14        /268. BD*(   1) C   2 - H  17            1.56    0.92    0.048
   4. BD (   1) C   1 - H  15        /267. BD*(   1) C   2 - H  16            1.46    0.93    0.046
   5. BD (   1) C   2 - C   3        / 50. RY*(   1) C   1                    0.51    1.41    0.034
   5. BD (   1) C   2 - C   3        / 78. RY*(   2) C   4                    0.40    1.50    0.031
   5. BD (   1) C   2 - C   3        /262. BD*(   1) C   1 - C   2            0.43    1.00    0.026
   5. BD (   1) C   2 - C   3        /263. BD*(   1) C   1 - H  13            0.77    1.07    0.036
   5. BD (   1) C   2 - C   3        /269. BD*(   1) C   3 - C   4            0.57    0.99    0.030
   5. BD (   1) C   2 - C   3        /270. BD*(   1) C   3 - H  18            0.30    1.05    0.022
   5. BD (   1) C   2 - C   3        /271. BD*(   1) C   3 - H  19            0.31    1.05    0.023
   5. BD (   1) C   2 - C   3        /272. BD*(   1) C   4 - C   5            1.06    0.98    0.041
   6. BD (   1) C   2 - H  16        / 51. RY*(   2) C   1                    0.28    1.46    0.026
   6. BD (   1) C   2 - H  16        /265. BD*(   1) C   1 - H  15            1.58    0.94    0.049
   6. BD (   1) C   2 - H  16        /269. BD*(   1) C   3 - C   4            1.92    0.87    0.052
   7. BD (   1) C   2 - H  17        /264. BD*(   1) C   1 - H  14            1.56    0.94    0.048
   7. BD (   1) C   2 - H  17        /270. BD*(   1) C   3 - H  18            1.65    0.92    0.049
   8. BD (   1) C   3 - C   4        / 59. RY*(   1) C   2                    0.70    1.54    0.042
   8. BD (   1) C   3 - C   4        / 87. RY*(   2) C   5                    0.61    1.49    0.038
   8. BD (   1) C   3 - C   4        /266. BD*(   1) C   2 - C   3            0.51    1.01    0.029
   8. BD (   1) C   3 - C   4        /267. BD*(   1) C   2 - H  16            0.68    1.07    0.034
   8. BD (   1) C   3 - C   4        /272. BD*(   1) C   4 - C   5            0.60    1.00    0.031
   8. BD (   1) C   3 - C   4        /273. BD*(   1) C   4 - H  20            0.33    1.05    0.023
   8. BD (   1) C   3 - C   4        /274. BD*(   1) C   4 - H  21            0.31    1.05    0.023
   8. BD (   1) C   3 - C   4        /275. BD*(   1) C   5 - C   6            1.12    0.99    0.042
   9. BD (   1) C   3 - H  18        / 77. RY*(   1) C   4                    0.29    1.31    0.025
   9. BD (   1) C   3 - H  18        /268. BD*(   1) C   2 - H  17            1.51    0.93    0.047
   9. BD (   1) C   3 - H  18        /274. BD*(   1) C   4 - H  21            1.63    0.92    0.049
  10. BD (   1) C   3 - H  19        / 60. RY*(   2) C   2                    0.28    1.49    0.026
  10. BD (   1) C   3 - H  19        / 79. RY*(   3) C   4                    0.31    1.48    0.027
  10. BD (   1) C   3 - H  19        /262. BD*(   1) C   1 - C   2            1.84    0.88    0.051
  10. BD (   1) C   3 - H  19        /273. BD*(   1) C   4 - H  20            1.73    0.92    0.050
  11. BD (   1) C   4 - C   5        / 69. RY*(   2) C   3                    0.55    1.49    0.036
  11. BD (   1) C   4 - C   5        / 95. RY*(   1) C   6                    0.66    1.56    0.041
  11. BD (   1) C   4 - C   5        /266. BD*(   1) C   2 - C   3            1.08    1.01    0.042
  11. BD (   1) C   4 - C   5        /269. BD*(   1) C   3 - C   4            0.57    1.00    0.030
  11. BD (   1) C   4 - C   5        /273. BD*(   1) C   4 - H  20            0.27    1.05    0.021
  11. BD (   1) C   4 - C   5        /274. BD*(   1) C   4 - H  21            0.30    1.05    0.022
  11. BD (   1) C   4 - C   5        /275. BD*(   1) C   5 - C   6            0.49    0.99    0.028
  11. BD (   1) C   4 - C   5        /276. BD*(   1) C   5 - H  22            0.27    1.05    0.021
  11. BD (   1) C   4 - C   5        /277. BD*(   1) C   5 - H  23            0.28    1.04    0.022
  11. BD (   1) C   4 - C   5        /280. BD*(   1) C   6 - H  25            0.75    1.04    0.035
  12. BD (   1) C   4 - H  20        / 68. RY*(   1) C   3                    0.29    1.45    0.026
  12. BD (   1) C   4 - H  20        /271. BD*(   1) C   3 - H  19            1.46    0.94    0.047
  12. BD (   1) C   4 - H  20        /277. BD*(   1) C   5 - H  23            1.56    0.92    0.048
  13. BD (   1) C   4 - H  21        / 86. RY*(   1) C   5                    0.27    1.44    0.025
  13. BD (   1) C   4 - H  21        /270. BD*(   1) C   3 - H  18            1.54    0.93    0.048
  13. BD (   1) C   4 - H  21        /276. BD*(   1) C   5 - H  22            1.49    0.92    0.047
  14. BD (   1) C   5 - C   6        / 78. RY*(   2) C   4                    0.34    1.53    0.029
  14. BD (   1) C   5 - C   6        /106. RY*(   3) C   7                    0.29    1.56    0.027
  14. BD (   1) C   5 - C   6        /269. BD*(   1) C   3 - C   4            0.94    1.02    0.039
  14. BD (   1) C   5 - C   6        /272. BD*(   1) C   4 - C   5            0.57    1.01    0.030
  14. BD (   1) C   5 - C   6        /276. BD*(   1) C   5 - H  22            0.27    1.06    0.022
  14. BD (   1) C   5 - C   6        /278. BD*(   1) C   6 - C   7            0.59    1.00    0.031
  14. BD (   1) C   5 - C   6        /279. BD*(   1) C   6 - H  24            0.26    1.06    0.021
  14. BD (   1) C   5 - C   6        /280. BD*(   1) C   6 - H  25            0.30    1.06    0.022
  14. BD (   1) C   5 - C   6        /281. BD*(   1) C   7 - C   8            0.98    1.01    0.040
  15. BD (   1) C   5 - H  22        / 79. RY*(   3) C   4                    0.33    1.50    0.028
  15. BD (   1) C   5 - H  22        /274. BD*(   1) C   4 - H  21            1.64    0.93    0.049
  15. BD (   1) C   5 - H  22        /278. BD*(   1) C   6 - C   7            1.91    0.87    0.052
  16. BD (   1) C   5 - H  23        / 77. RY*(   1) C   4                    0.31    1.32    0.026
  16. BD (   1) C   5 - H  23        /273. BD*(   1) C   4 - H  20            1.55    0.93    0.048
  16. BD (   1) C   5 - H  23        /279. BD*(   1) C   6 - H  24            1.60    0.92    0.048
  17. BD (   1) C   6 - C   7        / 86. RY*(   1) C   5                    0.71    1.57    0.042
  17. BD (   1) C   6 - C   7        /115. RY*(   3) C   8                    0.38    1.53    0.031
  17. BD (   1) C   6 - C   7        /275. BD*(   1) C   5 - C   6            0.52    1.00    0.029
  17. BD (   1) C   6 - C   7        /276. BD*(   1) C   5 - H  22            0.73    1.06    0.035
  17. BD (   1) C   6 - C   7        /279. BD*(   1) C   6 - H  24            0.26    1.05    0.021
  17. BD (   1) C   6 - C   7        /280. BD*(   1) C   6 - H  25            0.25    1.06    0.021
  17. BD (   1) C   6 - C   7        /281. BD*(   1) C   7 - C   8            0.56    1.00    0.030
  17. BD (   1) C   6 - C   7        /282. BD*(   1) C   7 - H  26            0.27    1.05    0.021
  17. BD (   1) C   6 - C   7        /283. BD*(   1) C   7 - H  27            0.31    1.05    0.023
  17. BD (   1) C   6 - C   7        /284. BD*(   1) C   8 - C   9            1.03    1.00    0.041
  18. BD (   1) C   6 - H  24        /104. RY*(   1) C   7                    0.33    1.33    0.027
  18. BD (   1) C   6 - H  24        /277. BD*(   1) C   5 - H  23            1.58    0.93    0.048
  18. BD (   1) C   6 - H  24        /282. BD*(   1) C   7 - H  26            1.59    0.92    0.048
  19. BD (   1) C   6 - H  25        / 88. RY*(   3) C   5                    0.25    1.41    0.024
  19. BD (   1) C   6 - H  25        /105. RY*(   2) C   7                    0.26    1.45    0.025
  19. BD (   1) C   6 - H  25        /272. BD*(   1) C   4 - C   5            1.88    0.88    0.051
  19. BD (   1) C   6 - H  25        /283. BD*(   1) C   7 - H  27            1.66    0.93    0.050
  20. BD (   1) C   7 - C   8        / 96. RY*(   2) C   6                    0.58    1.50    0.037
  20. BD (   1) C   7 - C   8        /122. RY*(   1) C   9                    0.35    1.44    0.028
  20. BD (   1) C   7 - C   8        /124. RY*(   3) C   9                    0.28    1.53    0.026
  20. BD (   1) C   7 - C   8        /275. BD*(   1) C   5 - C   6            1.09    1.00    0.042
  20. BD (   1) C   7 - C   8        /278. BD*(   1) C   6 - C   7            0.56    1.00    0.030
  20. BD (   1) C   7 - C   8        /282. BD*(   1) C   7 - H  26            0.27    1.06    0.021
  20. BD (   1) C   7 - C   8        /283. BD*(   1) C   7 - H  27            0.30    1.06    0.022
  20. BD (   1) C   7 - C   8        /284. BD*(   1) C   8 - C   9            0.57    1.01    0.030
  20. BD (   1) C   7 - C   8        /285. BD*(   1) C   8 - H  28            0.26    1.06    0.021
  20. BD (   1) C   7 - C   8        /286. BD*(   1) C   8 - H  29            0.26    1.06    0.021
  20. BD (   1) C   7 - C   8        /287. BD*(   1) C   9 - C  10            1.00    1.02    0.040
  21. BD (   1) C   7 - H  26        /114. RY*(   2) C   8                    0.39    1.36    0.029
  21. BD (   1) C   7 - H  26        /279. BD*(   1) C   6 - H  24            1.56    0.92    0.048
  21. BD (   1) C   7 - H  26        /285. BD*(   1) C   8 - H  28            1.58    0.92    0.048
  22. BD (   1) C   7 - H  27        / 95. RY*(   1) C   6                    0.28    1.45    0.025
  22. BD (   1) C   7 - H  27        /113. RY*(   1) C   8                    0.45    1.44    0.032
  22. BD (   1) C   7 - H  27        /280. BD*(   1) C   6 - H  25            1.49    0.93    0.047
  22. BD (   1) C   7 - H  27        /286. BD*(   1) C   8 - H  29            1.57    0.93    0.048
  23. BD (   1) C   8 - C   9        /106. RY*(   3) C   7                    0.28    1.55    0.027
  23. BD (   1) C   8 - C   9        /131. RY*(   1) C  10                    0.43    1.42    0.031
  23. BD (   1) C   8 - C   9        /278. BD*(   1) C   6 - C   7            1.04    1.00    0.041
  23. BD (   1) C   8 - C   9        /281. BD*(   1) C   7 - C   8            0.58    1.00    0.031
  23. BD (   1) C   8 - C   9        /285. BD*(   1) C   8 - H  28            0.28    1.05    0.022
  23. BD (   1) C   8 - C   9        /286. BD*(   1) C   8 - H  29            0.28    1.06    0.022
  23. BD (   1) C   8 - C   9        /287. BD*(   1) C   9 - C  10            0.55    1.01    0.030
  23. BD (   1) C   8 - C   9        /288. BD*(   1) C   9 - H  30            0.26    1.06    0.021
  23. BD (   1) C   8 - C   9        /289. BD*(   1) C   9 - H  31            0.25    1.06    0.021
  23. BD (   1) C   8 - C   9        /290. BD*(   1) C  10 - C  11            0.99    1.02    0.040
  24. BD (   1) C   8 - H  28        /105. RY*(   2) C   7                    0.37    1.44    0.029
  24. BD (   1) C   8 - H  28        /123. RY*(   2) C   9                    0.36    1.51    0.030
  24. BD (   1) C   8 - H  28        /282. BD*(   1) C   7 - H  26            1.60    0.92    0.049
  24. BD (   1) C   8 - H  28        /289. BD*(   1) C   9 - H  31            1.57    0.93    0.048
  25. BD (   1) C   8 - H  29        /104. RY*(   1) C   7                    0.31    1.33    0.026
  25. BD (   1) C   8 - H  29        /122. RY*(   1) C   9                    0.26    1.30    0.024
  25. BD (   1) C   8 - H  29        /283. BD*(   1) C   7 - H  27            1.58    0.92    0.048
  25. BD (   1) C   8 - H  29        /288. BD*(   1) C   9 - H  30            1.56    0.93    0.048
  26. BD (   1) C   9 - C  10        /115. RY*(   3) C   8                    0.45    1.53    0.033
  26. BD (   1) C   9 - C  10        /140. RY*(   1) C  11                    0.59    1.47    0.037
  26. BD (   1) C   9 - C  10        /281. BD*(   1) C   7 - C   8            1.06    1.00    0.041
  26. BD (   1) C   9 - C  10        /284. BD*(   1) C   8 - C   9            0.56    1.00    0.030
  26. BD (   1) C   9 - C  10        /288. BD*(   1) C   9 - H  30            0.29    1.05    0.022
  26. BD (   1) C   9 - C  10        /289. BD*(   1) C   9 - H  31            0.29    1.05    0.022
  26. BD (   1) C   9 - C  10        /290. BD*(   1) C  10 - C  11            0.53    1.01    0.029
  26. BD (   1) C   9 - C  10        /293. BD*(   1) C  11 - C  12            0.98    1.02    0.040
  27. BD (   1) C   9 - H  30        /114. RY*(   2) C   8                    0.38    1.36    0.029
  27. BD (   1) C   9 - H  30        /132. RY*(   2) C  10                    0.28    1.52    0.026
  27. BD (   1) C   9 - H  30        /286. BD*(   1) C   8 - H  29            1.60    0.92    0.049
  27. BD (   1) C   9 - H  30        /292. BD*(   1) C  10 - H  33            1.56    0.93    0.048
  28. BD (   1) C   9 - H  31        /113. RY*(   1) C   8                    0.40    1.43    0.030
  28. BD (   1) C   9 - H  31        /132. RY*(   2) C  10                    0.27    1.52    0.026
  28. BD (   1) C   9 - H  31        /285. BD*(   1) C   8 - H  28            1.61    0.92    0.049
  28. BD (   1) C   9 - H  31        /291. BD*(   1) C  10 - H  32            1.56    0.93    0.048
  29. BD (   1) C  10 - C  11        /124. RY*(   3) C   9                    0.56    1.52    0.037
  29. BD (   1) C  10 - C  11        /149. RY*(   1) C  12                    0.64    1.42    0.038
  29. BD (   1) C  10 - C  11        /284. BD*(   1) C   8 - C   9            1.08    0.99    0.041
  29. BD (   1) C  10 - C  11        /287. BD*(   1) C   9 - C  10            0.59    1.00    0.031
  29. BD (   1) C  10 - C  11        /291. BD*(   1) C  10 - H  32            0.28    1.05    0.022
  29. BD (   1) C  10 - C  11        /292. BD*(   1) C  10 - H  33            0.29    1.05    0.022
  29. BD (   1) C  10 - C  11        /293. BD*(   1) C  11 - C  12            0.43    1.02    0.027
  29. BD (   1) C  10 - C  11        /298. BD*(   1) C  12 - H  38            0.75    1.08    0.036
  30. BD (   1) C  10 - H  32        /141. RY*(   2) C  11                    0.27    1.49    0.025
  30. BD (   1) C  10 - H  32        /289. BD*(   1) C   9 - H  31            1.61    0.92    0.049
  30. BD (   1) C  10 - H  32        /295. BD*(   1) C  11 - H  35            1.53    0.94    0.048
  31. BD (   1) C  10 - H  33        /123. RY*(   2) C   9                    0.32    1.50    0.028
  31. BD (   1) C  10 - H  33        /141. RY*(   2) C  11                    0.26    1.49    0.025
  31. BD (   1) C  10 - H  33        /288. BD*(   1) C   9 - H  30            1.62    0.92    0.049
  31. BD (   1) C  10 - H  33        /294. BD*(   1) C  11 - H  34            1.53    0.94    0.048
  32. BD (   1) C  11 - C  12        /133. RY*(   3) C  10                    0.56    1.52    0.037
  32. BD (   1) C  11 - C  12        /287. BD*(   1) C   9 - C  10            1.21    0.98    0.044
  32. BD (   1) C  11 - C  12        /290. BD*(   1) C  10 - C  11            0.52    0.99    0.029
  32. BD (   1) C  11 - C  12        /294. BD*(   1) C  11 - H  34            0.29    1.05    0.022
  32. BD (   1) C  11 - C  12        /295. BD*(   1) C  11 - H  35            0.30    1.05    0.022
  33. BD (   1) C  11 - H  34        /150. RY*(   2) C  12                    0.29    1.42    0.026
  33. BD (   1) C  11 - H  34        /292. BD*(   1) C  10 - H  33            1.67    0.91    0.049
  33. BD (   1) C  11 - H  34        /297. BD*(   1) C  12 - H  37            1.53    0.94    0.048
  34. BD (   1) C  11 - H  35        /150. RY*(   2) C  12                    0.29    1.42    0.026
  34. BD (   1) C  11 - H  35        /291. BD*(   1) C  10 - H  32            1.67    0.91    0.049
  34. BD (   1) C  11 - H  35        /296. BD*(   1) C  12 - H  36            1.53    0.94    0.048
  35. BD (   1) C  12 - H  36        /295. BD*(   1) C  11 - H  35            1.58    0.93    0.048
  36. BD (   1) C  12 - H  37        /294. BD*(   1) C  11 - H  34            1.58    0.93    0.048
  37. BD (   1) C  12 - H  38        /290. BD*(   1) C  10 - C  11            1.76    0.87    0.049
  38. CR (   1) C   1                / 61. RY*(   3) C   2                    0.34   10.90    0.077
  38. CR (   1) C   1                /158. RY*(   1) H  13                    0.37   10.50    0.079
  38. CR (   1) C   1                /162. RY*(   1) H  14                    0.34   10.49    0.075
  38. CR (   1) C   1                /166. RY*(   1) H  15                    0.37   10.53    0.078
  39. CR (   1) C   2                / 52. RY*(   3) C   1                    0.61   10.68    0.102
  39. CR (   1) C   2                /170. RY*(   1) H  16                    0.38   10.47    0.080
  39. CR (   1) C   2                /174. RY*(   1) H  17                    0.32   10.48    0.073
  40. CR (   1) C   3                / 61. RY*(   3) C   2                    0.33   10.92    0.075
  40. CR (   1) C   3                / 77. RY*(   1) C   4                    0.32   10.91    0.074
  40. CR (   1) C   3                /178. RY*(   1) H  18                    0.33   10.49    0.074
  40. CR (   1) C   3                /182. RY*(   1) H  19                    0.32   10.48    0.073
  41. CR (   1) C   4                / 70. RY*(   3) C   3                    0.33   11.02    0.076
  41. CR (   1) C   4                / 88. RY*(   3) C   5                    0.34   10.99    0.077
  41. CR (   1) C   4                /186. RY*(   1) H  20                    0.35   10.52    0.076
  41. CR (   1) C   4                /190. RY*(   1) H  21                    0.34   10.53    0.075
  42. CR (   1) C   5                / 77. RY*(   1) C   4                    0.30   10.93    0.072
  42. CR (   1) C   5                /194. RY*(   1) H  22                    0.34   10.48    0.076
  42. CR (   1) C   5                /198. RY*(   1) H  23                    0.33   10.49    0.074
  43. CR (   1) C   6                /104. RY*(   1) C   7                    0.29   10.94    0.071
  43. CR (   1) C   6                /107. RY*(   4) C   7                    0.28   10.88    0.070
  43. CR (   1) C   6                /202. RY*(   1) H  24                    0.33   10.50    0.074
  43. CR (   1) C   6                /206. RY*(   1) H  25                    0.34   10.49    0.075
  44. CR (   1) C   7                / 97. RY*(   3) C   6                    0.33   11.02    0.076
  44. CR (   1) C   7                /114. RY*(   2) C   8                    0.25   10.96    0.066
  44. CR (   1) C   7                /116. RY*(   4) C   8                    0.32   10.89    0.074
  44. CR (   1) C   7                /210. RY*(   1) H  26                    0.33   10.49    0.074
  44. CR (   1) C   7                /214. RY*(   1) H  27                    0.34   10.53    0.076
  45. CR (   1) C   8                /104. RY*(   1) C   7                    0.27   10.93    0.069
  45. CR (   1) C   8                /107. RY*(   4) C   7                    0.33   10.88    0.076
  45. CR (   1) C   8                /122. RY*(   1) C   9                    0.32   10.90    0.075
  45. CR (   1) C   8                /125. RY*(   4) C   9                    0.32   10.90    0.074
  45. CR (   1) C   8                /218. RY*(   1) H  28                    0.33   10.49    0.074
  45. CR (   1) C   8                /222. RY*(   1) H  29                    0.33   10.49    0.074
  46. CR (   1) C   9                /114. RY*(   2) C   8                    0.26   10.96    0.067
  46. CR (   1) C   9                /116. RY*(   4) C   8                    0.29   10.89    0.071
  46. CR (   1) C   9                /131. RY*(   1) C  10                    0.29   10.89    0.071
  46. CR (   1) C   9                /134. RY*(   4) C  10                    0.37   10.85    0.080
  46. CR (   1) C   9                /226. RY*(   1) H  30                    0.33   10.49    0.074
  46. CR (   1) C   9                /230. RY*(   1) H  31                    0.33   10.49    0.074
  47. CR (   1) C  10                /122. RY*(   1) C   9                    0.36   10.89    0.080
  47. CR (   1) C  10                /125. RY*(   4) C   9                    0.28   10.88    0.070
  47. CR (   1) C  10                /143. RY*(   4) C  11                    0.43   11.04    0.087
  47. CR (   1) C  10                /234. RY*(   1) H  32                    0.33   10.49    0.074
  47. CR (   1) C  10                /238. RY*(   1) H  33                    0.33   10.49    0.074
  48. CR (   1) C  11                /131. RY*(   1) C  10                    0.42   10.87    0.085
  48. CR (   1) C  11                /151. RY*(   3) C  12                    0.65   10.61    0.105
  48. CR (   1) C  11                /242. RY*(   1) H  34                    0.32   10.48    0.073
  48. CR (   1) C  11                /246. RY*(   1) H  35                    0.32   10.48    0.074
  49. CR (   1) C  12                /140. RY*(   1) C  11                    0.27   10.91    0.069
  49. CR (   1) C  12                /250. RY*(   1) H  36                    0.34   10.50    0.076
  49. CR (   1) C  12                /254. RY*(   1) H  37                    0.34   10.50    0.076
  49. CR (   1) C  12                /258. RY*(   1) H  38                    0.39   10.51    0.081


 Natural Bond Orbitals (Summary):

                                                            Principal Delocalizations
           NBO                        Occupancy    Energy   (geminal,vicinal,remote)
 ====================================================================================
 Molecular unit  1  (C12H26)
     1. BD (   1) C   1 - C   2          0.99461    -0.71210  271(v),68(v),266(g),267(g)
                                                    268(g),263(g)
     2. BD (   1) C   1 - H  13          0.99364    -0.59389  266(v)
     3. BD (   1) C   1 - H  14          0.99447    -0.59150  268(v)
     4. BD (   1) C   1 - H  15          0.99449    -0.60187  267(v)
     5. BD (   1) C   2 - C   3          0.99117    -0.72389  272(v),263(v),269(g),50(v)
                                                    262(g),78(v),271(g),270(g)
     6. BD (   1) C   2 - H  16          0.98909    -0.60857  269(v),265(v),51(v)
     7. BD (   1) C   2 - H  17          0.98913    -0.59565  270(v),264(v)
     8. BD (   1) C   3 - C   4          0.99070    -0.73750  275(v),59(v),267(v),87(v)
                                                    272(g),266(g),273(g),274(g)
     9. BD (   1) C   3 - H  18          0.98890    -0.60214  274(v),268(v),77(v)
    10. BD (   1) C   3 - H  19          0.98882    -0.60256  262(v),273(v),79(v),60(v)
    11. BD (   1) C   4 - C   5          0.99064    -0.73485  266(v),280(v),95(v),269(g)
                                                    69(v),275(g),274(g),277(g)
                                                    273(g),276(g)
    12. BD (   1) C   4 - H  20          0.98901    -0.61333  277(v),271(v),68(v)
    13. BD (   1) C   4 - H  21          0.98885    -0.61282  270(v),276(v),86(v)
    14. BD (   1) C   5 - C   6          0.99102    -0.75322  281(v),269(v),278(g),272(g)
                                                    78(v),280(g),106(v),276(g)
                                                    279(g)
    15. BD (   1) C   5 - H  22          0.98885    -0.61970  278(v),274(v),79(v)
    16. BD (   1) C   5 - H  23          0.98895    -0.61471  279(v),273(v),77(v)
    17. BD (   1) C   6 - C   7          0.99072    -0.74517  284(v),276(v),86(v),281(g)
                                                    275(g),115(v),283(g),282(g)
                                                    279(g),280(g)
    18. BD (   1) C   6 - H  24          0.98899    -0.61891  282(v),277(v),104(v)
    19. BD (   1) C   6 - H  25          0.98889    -0.62128  272(v),283(v),105(v),88(v)
    20. BD (   1) C   7 - C   8          0.99043    -0.75057  275(v),287(v),96(v),284(g)
                                                    278(g),122(v),283(g),124(v)
                                                    282(g),285(g),286(g)
    21. BD (   1) C   7 - H  26          0.98892    -0.61718  285(v),279(v),114(v)
    22. BD (   1) C   7 - H  27          0.98874    -0.62012  286(v),280(v),113(v),95(v)
    23. BD (   1) C   8 - C   9          0.99056    -0.74792  278(v),290(v),281(g),287(g)
                                                    131(v),106(v),286(g),285(g)
                                                    288(g),289(g)
    24. BD (   1) C   8 - H  28          0.98881    -0.61713  282(v),289(v),105(v),123(v)
    25. BD (   1) C   8 - H  29          0.98882    -0.61704  283(v),288(v),104(v),122(v)
    26. BD (   1) C   9 - C  10          0.99057    -0.74078  281(v),293(v),140(v),284(g)
                                                    290(g),115(v),289(g),288(g)
    27. BD (   1) C   9 - H  30          0.98886    -0.61259  286(v),292(v),114(v),132(v)
    28. BD (   1) C   9 - H  31          0.98881    -0.61208  285(v),291(v),113(v),132(v)
    29. BD (   1) C  10 - C  11          0.99096    -0.73397  284(v),298(v),149(v),287(g)
                                                    124(v),293(g),292(g),291(g)
    30. BD (   1) C  10 - H  32          0.98891    -0.60612  289(v),295(v),141(v)
    31. BD (   1) C  10 - H  33          0.98887    -0.60607  288(v),294(v),123(v),141(v)
    32. BD (   1) C  11 - C  12          0.99398    -0.71950  287(v),133(v),290(g),295(g)
                                                    294(g)
    33. BD (   1) C  11 - H  34          0.98886    -0.59595  292(v),297(v),150(v)
    34. BD (   1) C  11 - H  35          0.98883    -0.59572  291(v),296(v),150(v)
    35. BD (   1) C  12 - H  36          0.99441    -0.59333  295(v)
    36. BD (   1) C  12 - H  37          0.99440    -0.59325  294(v)
    37. BD (   1) C  12 - H  38          0.99395    -0.60235  290(v)
    38. CR (   1) C   1                  0.99962   -10.17992  158(v),166(v),61(v),162(v)
    39. CR (   1) C   2                  0.99955   -10.19667  52(v),170(v),174(v)
    40. CR (   1) C   3                  0.99955   -10.20182  61(v),178(v),182(v),77(v)
    41. CR (   1) C   4                  0.99955   -10.20583  186(v),88(v),190(v),70(v)
    42. CR (   1) C   5                  0.99954   -10.21620  194(v),198(v),77(v)
    43. CR (   1) C   6                  0.99954   -10.22122  206(v),202(v),104(v),107(v)
    44. CR (   1) C   7                  0.99955   -10.21566  214(v),97(v),210(v),116(v)
                                                    114(v)
    45. CR (   1) C   8                  0.99955   -10.21762  107(v),222(v),218(v),122(v)
                                                    125(v),104(v)
    46. CR (   1) C   9                  0.99955   -10.21195  134(v),230(v),226(v),131(v)
                                                    116(v),114(v)
    47. CR (   1) C  10                  0.99955   -10.20591  143(v),122(v),238(v),234(v)
                                                    125(v)
    48. CR (   1) C  11                  0.99956   -10.19779  151(v),131(v),246(v),242(v)
    49. CR (   1) C  12                  0.99961   -10.18460  258(v),254(v),250(v),140(v)
    50. RY*(   1) C   1                  0.00156     0.68510   
    51. RY*(   2) C   1                  0.00077     0.85642   
    52. RY*(   3) C   1                  0.00023     0.48592   
    53. RY*(   4) C   1                  0.00010     1.03200   
    54. RY*(   5) C   1                  0.00000     2.09005   
    55. RY*(   6) C   1                  0.00000     1.85919   
    56. RY*(   7) C   1                  0.00001     1.91005   
    57. RY*(   8) C   1                  0.00000     2.06334   
    58. RY*(   9) C   1                  0.00001     1.95058   
    59. RY*(   1) C   2                  0.00217     0.80302   
    60. RY*(   2) C   2                  0.00085     0.89069   
    61. RY*(   3) C   2                  0.00061     0.71972   
    62. RY*(   4) C   2                  0.00029     1.17428   
    63. RY*(   5) C   2                  0.00013     1.68696   
    64. RY*(   6) C   2                  0.00008     1.88118   
    65. RY*(   7) C   2                  0.00002     1.85339   
    66. RY*(   8) C   2                  0.00000     1.90138   
    67. RY*(   9) C   2                  0.00000     1.97547   
    68. RY*(   1) C   3                  0.00239     0.83627   
    69. RY*(   2) C   3                  0.00175     0.75330   
    70. RY*(   3) C   3                  0.00059     0.80992   
    71. RY*(   4) C   3                  0.00037     1.00276   
    72. RY*(   5) C   3                  0.00012     1.64012   
    73. RY*(   6) C   3                  0.00009     1.74557   
    74. RY*(   7) C   3                  0.00005     2.02149   
    75. RY*(   8) C   3                  0.00001     2.10996   
    76. RY*(   9) C   3                  0.00001     2.07774   
    77. RY*(   1) C   4                  0.00192     0.70991   
    78. RY*(   2) C   4                  0.00160     0.77398   
    79. RY*(   3) C   4                  0.00151     0.87885   
    80. RY*(   4) C   4                  0.00021     1.42109   
    81. RY*(   5) C   4                  0.00018     1.14301   
    82. RY*(   6) C   4                  0.00010     1.90375   
    83. RY*(   7) C   4                  0.00005     2.06902   
    84. RY*(   8) C   4                  0.00000     2.07490   
    85. RY*(   9) C   4                  0.00000     2.05391   
    86. RY*(   1) C   5                  0.00250     0.82818   
    87. RY*(   2) C   5                  0.00174     0.75081   
    88. RY*(   3) C   5                  0.00069     0.78489   
    89. RY*(   4) C   5                  0.00032     1.09723   
    90. RY*(   5) C   5                  0.00012     1.54408   
    91. RY*(   6) C   5                  0.00007     1.75633   
    92. RY*(   7) C   5                  0.00005     2.02720   
    93. RY*(   8) C   5                  0.00001     2.09787   
    94. RY*(   9) C   5                  0.00001     2.07052   
    95. RY*(   1) C   6                  0.00248     0.82736   
    96. RY*(   2) C   6                  0.00176     0.74473   
    97. RY*(   3) C   6                  0.00066     0.80085   
    98. RY*(   4) C   6                  0.00031     1.11737   
    99. RY*(   5) C   6                  0.00012     1.52074   
   100. RY*(   6) C   6                  0.00008     1.73125   
   101. RY*(   7) C   6                  0.00005     2.02483   
   102. RY*(   8) C   6                  0.00001     2.00856   
   103. RY*(   9) C   6                  0.00001     2.14841   
   104. RY*(   1) C   7                  0.00188     0.71543   
   105. RY*(   2) C   7                  0.00169     0.82566   
   106. RY*(   3) C   7                  0.00157     0.80400   
   107. RY*(   4) C   7                  0.00020     0.65971   
   108. RY*(   5) C   7                  0.00020     1.89795   
   109. RY*(   6) C   7                  0.00009     1.92569   
   110. RY*(   7) C   7                  0.00004     2.03212   
   111. RY*(   8) C   7                  0.00000     2.04172   
   112. RY*(   9) C   7                  0.00000     2.08167   
   113. RY*(   1) C   8                  0.00184     0.82129   
   114. RY*(   2) C   8                  0.00178     0.74594   
   115. RY*(   3) C   8                  0.00163     0.78476   
   116. RY*(   4) C   8                  0.00020     0.67788   
   117. RY*(   5) C   8                  0.00020     1.87736   
   118. RY*(   6) C   8                  0.00008     1.89972   
   119. RY*(   7) C   8                  0.00004     2.04359   
   120. RY*(   8) C   8                  0.00000     2.04081   
   121. RY*(   9) C   8                  0.00000     2.08488   
   122. RY*(   1) C   9                  0.00180     0.68499   
   123. RY*(   2) C   9                  0.00180     0.88992   
   124. RY*(   3) C   9                  0.00162     0.78117   
   125. RY*(   4) C   9                  0.00020     0.67840   
   126. RY*(   5) C   9                  0.00020     1.88453   
   127. RY*(   6) C   9                  0.00008     1.90272   
   128. RY*(   7) C   9                  0.00004     2.04728   
   129. RY*(   8) C   9                  0.00000     2.04554   
   130. RY*(   9) C   9                  0.00000     2.08754   
   131. RY*(   1) C  10                  0.00178     0.67511   
   132. RY*(   2) C  10                  0.00171     0.90692   
   133. RY*(   3) C  10                  0.00161     0.79911   
   134. RY*(   4) C  10                  0.00020     0.64079   
   135. RY*(   5) C  10                  0.00020     1.88809   
   136. RY*(   6) C  10                  0.00008     1.90410   
   137. RY*(   7) C  10                  0.00004     2.04305   
   138. RY*(   8) C  10                  0.00000     2.05134   
   139. RY*(   9) C  10                  0.00000     2.08011   
   140. RY*(   1) C  11                  0.00177     0.72592   
   141. RY*(   2) C  11                  0.00153     0.88777   
   142. RY*(   3) C  11                  0.00053     0.90889   
   143. RY*(   4) C  11                  0.00019     0.83786   
   144. RY*(   5) C  11                  0.00019     1.87674   
   145. RY*(   6) C  11                  0.00007     1.52781   
   146. RY*(   7) C  11                  0.00004     2.00817   
   147. RY*(   8) C  11                  0.00000     2.05519   
   148. RY*(   9) C  11                  0.00000     2.07353   
   149. RY*(   1) C  12                  0.00165     0.68886   
   150. RY*(   2) C  12                  0.00088     0.82310   
   151. RY*(   3) C  12                  0.00021     0.41107   
   152. RY*(   4) C  12                  0.00007     1.11143   
   153. RY*(   5) C  12                  0.00000     1.78352   
   154. RY*(   6) C  12                  0.00000     1.85894   
   155. RY*(   7) C  12                  0.00000     2.07055   
   156. RY*(   8) C  12                  0.00001     2.10602   
   157. RY*(   9) C  12                  0.00000     2.05355   
   158. RY*(   1) H  13                  0.00058     0.32333   
   159. RY*(   2) H  13                  0.00010     1.67845   
   160. RY*(   3) H  13                  0.00006     1.68279   
   161. RY*(   4) H  13                  0.00002     2.13903   
   162. RY*(   1) H  14                  0.00081     0.31479   
   163. RY*(   2) H  14                  0.00009     1.67087   
   164. RY*(   3) H  14                  0.00007     1.68516   
   165. RY*(   4) H  14                  0.00002     2.15781   
   166. RY*(   1) H  15                  0.00066     0.34957   
   167. RY*(   2) H  15                  0.00011     1.67560   
   168. RY*(   3) H  15                  0.00008     1.67118   
   169. RY*(   4) H  15                  0.00002     2.14949   
   170. RY*(   1) H  16                  0.00113     0.27337   
   171. RY*(   2) H  16                  0.00011     1.68867   
   172. RY*(   3) H  16                  0.00007     1.66471   
   173. RY*(   4) H  16                  0.00002     2.19412   
   174. RY*(   1) H  17                  0.00131     0.28331   
   175. RY*(   2) H  17                  0.00008     1.73104   
   176. RY*(   3) H  17                  0.00006     1.65696   
   177. RY*(   4) H  17                  0.00002     2.20760   
   178. RY*(   1) H  18                  0.00138     0.28421   
   179. RY*(   2) H  18                  0.00009     1.72966   
   180. RY*(   3) H  18                  0.00006     1.71424   
   181. RY*(   4) H  18                  0.00002     2.20354   
   182. RY*(   1) H  19                  0.00120     0.27842   
   183. RY*(   2) H  19                  0.00009     1.70607   
   184. RY*(   3) H  19                  0.00005     1.71266   
   185. RY*(   4) H  19                  0.00002     2.21016   
   186. RY*(   1) H  20                  0.00127     0.31860   
   187. RY*(   2) H  20                  0.00009     1.70308   
   188. RY*(   3) H  20                  0.00006     1.73493   
   189. RY*(   4) H  20                  0.00002     2.21365   
   190. RY*(   1) H  21                  0.00132     0.31966   
   191. RY*(   2) H  21                  0.00009     1.70128   
   192. RY*(   3) H  21                  0.00006     1.73482   
   193. RY*(   4) H  21                  0.00002     2.21923   
   194. RY*(   1) H  22                  0.00120     0.26788   
   195. RY*(   2) H  22                  0.00009     1.70405   
   196. RY*(   3) H  22                  0.00006     1.70783   
   197. RY*(   4) H  22                  0.00002     2.19411   
   198. RY*(   1) H  23                  0.00133     0.27677   
   199. RY*(   2) H  23                  0.00009     1.73592   
   200. RY*(   3) H  23                  0.00006     1.70530   
   201. RY*(   4) H  23                  0.00002     2.19547   
   202. RY*(   1) H  24                  0.00132     0.27592   
   203. RY*(   2) H  24                  0.00009     1.72849   
   204. RY*(   3) H  24                  0.00006     1.70483   
   205. RY*(   4) H  24                  0.00002     2.19267   
   206. RY*(   1) H  25                  0.00118     0.26608   
   207. RY*(   2) H  25                  0.00009     1.70493   
   208. RY*(   3) H  25                  0.00006     1.70956   
   209. RY*(   4) H  25                  0.00002     2.19467   
   210. RY*(   1) H  26                  0.00137     0.27445   
   211. RY*(   2) H  26                  0.00009     1.70356   
   212. RY*(   3) H  26                  0.00005     1.72469   
   213. RY*(   4) H  26                  0.00002     2.19851   
   214. RY*(   1) H  27                  0.00124     0.31612   
   215. RY*(   2) H  27                  0.00009     1.70153   
   216. RY*(   3) H  27                  0.00006     1.74230   
   217. RY*(   4) H  27                  0.00002     2.21105   
   218. RY*(   1) H  28                  0.00135     0.27336   
   219. RY*(   2) H  28                  0.00009     1.70486   
   220. RY*(   3) H  28                  0.00006     1.73307   
   221. RY*(   4) H  28                  0.00002     2.20038   
   222. RY*(   1) H  29                  0.00135     0.27509   
   223. RY*(   2) H  29                  0.00009     1.70584   
   224. RY*(   3) H  29                  0.00006     1.73561   
   225. RY*(   4) H  29                  0.00002     2.20082   
   226. RY*(   1) H  30                  0.00136     0.28059   
   227. RY*(   2) H  30                  0.00009     1.70815   
   228. RY*(   3) H  30                  0.00006     1.73511   
   229. RY*(   4) H  30                  0.00002     2.20377   
   230. RY*(   1) H  31                  0.00136     0.27756   
   231. RY*(   2) H  31                  0.00009     1.70801   
   232. RY*(   3) H  31                  0.00006     1.73434   
   233. RY*(   4) H  31                  0.00002     2.20383   
   234. RY*(   1) H  32                  0.00140     0.28035   
   235. RY*(   2) H  32                  0.00009     1.70732   
   236. RY*(   3) H  32                  0.00005     1.73177   
   237. RY*(   4) H  32                  0.00002     2.20915   
   238. RY*(   1) H  33                  0.00139     0.28068   
   239. RY*(   2) H  33                  0.00009     1.70754   
   240. RY*(   3) H  33                  0.00005     1.73217   
   241. RY*(   4) H  33                  0.00002     2.20970   
   242. RY*(   1) H  34                  0.00132     0.27923   
   243. RY*(   2) H  34                  0.00009     1.69756   
   244. RY*(   3) H  34                  0.00006     1.70380   
   245. RY*(   4) H  34                  0.00002     2.20965   
   246. RY*(   1) H  35                  0.00132     0.27928   
   247. RY*(   2) H  35                  0.00009     1.69785   
   248. RY*(   3) H  35                  0.00006     1.70415   
   249. RY*(   4) H  35                  0.00002     2.21019   
   250. RY*(   1) H  36                  0.00078     0.31686   
   251. RY*(   2) H  36                  0.00010     1.68133   
   252. RY*(   3) H  36                  0.00007     1.68213   
   253. RY*(   4) H  36                  0.00002     2.15547   
   254. RY*(   1) H  37                  0.00078     0.31701   
   255. RY*(   2) H  37                  0.00010     1.68135   
   256. RY*(   3) H  37                  0.00007     1.68255   
   257. RY*(   4) H  37                  0.00002     2.15552   
   258. RY*(   1) H  38                  0.00058     0.32159   
   259. RY*(   2) H  38                  0.00011     1.66566   
   260. RY*(   3) H  38                  0.00007     1.66963   
   261. RY*(   4) H  38                  0.00002     2.13490   
   262. BD*(   1) C   1 - C   2          0.00483     0.28044   
   263. BD*(   1) C   1 - H  13          0.00251     0.34850   
   264. BD*(   1) C   1 - H  14          0.00415     0.34026   
   265. BD*(   1) C   1 - H  15          0.00394     0.33461   
   266. BD*(   1) C   2 - C   3          0.00782     0.27151   
   267. BD*(   1) C   2 - H  16          0.00673     0.32819   
   268. BD*(   1) C   2 - H  17          0.00846     0.33110   
   269. BD*(   1) C   3 - C   4          0.00780     0.26380   
   270. BD*(   1) C   3 - H  18          0.00890     0.32133   
   271. BD*(   1) C   3 - H  19          0.00723     0.32649   
   272. BD*(   1) C   4 - C   5          0.00795     0.25865   
   273. BD*(   1) C   4 - H  20          0.00894     0.31303   
   274. BD*(   1) C   4 - H  21          0.00890     0.31294   
   275. BD*(   1) C   5 - C   6          0.00638     0.25327   
   276. BD*(   1) C   5 - H  22          0.00711     0.31171   
   277. BD*(   1) C   5 - H  23          0.00881     0.30926   
   278. BD*(   1) C   6 - C   7          0.00791     0.25149   
   279. BD*(   1) C   6 - H  24          0.00887     0.30525   
   280. BD*(   1) C   6 - H  25          0.00715     0.31005   
   281. BD*(   1) C   7 - C   8          0.00624     0.25645   
   282. BD*(   1) C   7 - H  26          0.00889     0.30558   
   283. BD*(   1) C   7 - H  27          0.00878     0.30752   
   284. BD*(   1) C   8 - C   9          0.00628     0.25884   
   285. BD*(   1) C   8 - H  28          0.00895     0.30667   
   286. BD*(   1) C   8 - H  29          0.00896     0.30722   
   287. BD*(   1) C   9 - C  10          0.00648     0.26516   
   288. BD*(   1) C   9 - H  30          0.00894     0.31045   
   289. BD*(   1) C   9 - H  31          0.00892     0.31148   
   290. BD*(   1) C  10 - C  11          0.00742     0.26912   
   291. BD*(   1) C  10 - H  32          0.00903     0.31753   
   292. BD*(   1) C  10 - H  33          0.00902     0.31787   
   293. BD*(   1) C  11 - C  12          0.00319     0.28237   
   294. BD*(   1) C  11 - H  34          0.00857     0.33223   
   295. BD*(   1) C  11 - H  35          0.00856     0.33272   
   296. BD*(   1) C  12 - H  36          0.00412     0.34007   
   297. BD*(   1) C  12 - H  37          0.00412     0.34030   
   298. BD*(   1) C  12 - H  38          0.00235     0.34232   
       -------------------------------
              Total Lewis   48.64337  ( 99.2722%)
        Valence non-Lewis    0.26320  (  0.5372%)
        Rydberg non-Lewis    0.09342  (  0.1907%)
       -------------------------------
            Total unit  1   49.00000  (100.0000%)
           Charge unit  1    0.00000


 ***************************************************
 *******         Beta  spin orbitals         *******
 ***************************************************


 NATURAL POPULATIONS:  Natural atomic orbital occupancies 
                                                          
   NAO  Atom  No  lang   Type(AO)    Occupancy      Energy
 ----------------------------------------------------------
     1    C    1  S      Cor( 1S)     0.99962     -10.17993
     2    C    1  S      Val( 2S)     0.54883      -0.34811
     3    C    1  S      Ryd( 3S)     0.00028       0.74451
     4    C    1  px     Val( 2p)     0.59507      -0.18560
     5    C    1  px     Ryd( 3p)     0.00076       0.49756
     6    C    1  py     Val( 2p)     0.60997      -0.18769
     7    C    1  py     Ryd( 3p)     0.00137       0.52630
     8    C    1  pz     Val( 2p)     0.54344      -0.17784
     9    C    1  pz     Ryd( 3p)     0.00056       0.40171
    10    C    1  dxy    Ryd( 3d)     0.00025       2.25680
    11    C    1  dxz    Ryd( 3d)     0.00029       2.17939
    12    C    1  dyz    Ryd( 3d)     0.00026       2.12599
    13    C    1  dx2y2  Ryd( 3d)     0.00016       2.10841
    14    C    1  dz2    Ryd( 3d)     0.00025       2.11657

    15    C    2  S      Cor( 1S)     0.99955     -10.19595
    16    C    2  S      Val( 2S)     0.51450      -0.33942
    17    C    2  S      Ryd( 3S)     0.00038       0.80769
    18    C    2  px     Val( 2p)     0.54967      -0.19470
    19    C    2  px     Ryd( 3p)     0.00174       0.60855
    20    C    2  py     Val( 2p)     0.54394      -0.19106
    21    C    2  py     Ryd( 3p)     0.00083       0.46658
    22    C    2  pz     Val( 2p)     0.55461      -0.19631
    23    C    2  pz     Ryd( 3p)     0.00079       0.47183
    24    C    2  dxy    Ryd( 3d)     0.00030       2.12793
    25    C    2  dxz    Ryd( 3d)     0.00033       2.17026
    26    C    2  dyz    Ryd( 3d)     0.00039       2.10489
    27    C    2  dx2y2  Ryd( 3d)     0.00024       2.10079
    28    C    2  dz2    Ryd( 3d)     0.00028       2.07128

    29    C    3  S      Cor( 1S)     0.99955     -10.20071
    30    C    3  S      Val( 2S)     0.51114      -0.33982
    31    C    3  S      Ryd( 3S)     0.00070       0.80571
    32    C    3  px     Val( 2p)     0.48525      -0.19166
    33    C    3  px     Ryd( 3p)     0.00095       0.49752
    34    C    3  py     Val( 2p)     0.56027      -0.20451
    35    C    3  py     Ryd( 3p)     0.00111       0.53493
    36    C    3  pz     Val( 2p)     0.59987      -0.20680
    37    C    3  pz     Ryd( 3p)     0.00229       0.64361
    38    C    3  dxy    Ryd( 3d)     0.00036       2.12633
    39    C    3  dxz    Ryd( 3d)     0.00024       2.04420
    40    C    3  dyz    Ryd( 3d)     0.00032       2.12871
    41    C    3  dx2y2  Ryd( 3d)     0.00028       2.06998
    42    C    3  dz2    Ryd( 3d)     0.00034       2.19508

    43    C    4  S      Cor( 1S)     0.99955     -10.20497
    44    C    4  S      Val( 2S)     0.50949      -0.34580
    45    C    4  S      Ryd( 3S)     0.00097       0.77757
    46    C    4  px     Val( 2p)     0.49408      -0.20397
    47    C    4  px     Ryd( 3p)     0.00139       0.56938
    48    C    4  py     Val( 2p)     0.56194      -0.21184
    49    C    4  py     Ryd( 3p)     0.00106       0.52381
    50    C    4  pz     Val( 2p)     0.59798      -0.21342
    51    C    4  pz     Ryd( 3p)     0.00135       0.62897
    52    C    4  dxy    Ryd( 3d)     0.00038       2.13056
    53    C    4  dxz    Ryd( 3d)     0.00025       2.03534
    54    C    4  dyz    Ryd( 3d)     0.00030       2.10108
    55    C    4  dx2y2  Ryd( 3d)     0.00025       2.08214
    56    C    4  dz2    Ryd( 3d)     0.00038       2.22173

    57    C    5  S      Cor( 1S)     0.99955     -10.21494
    58    C    5  S      Val( 2S)     0.51126      -0.35322
    59    C    5  S      Ryd( 3S)     0.00063       0.82095
    60    C    5  px     Val( 2p)     0.45537      -0.20157
    61    C    5  px     Ryd( 3p)     0.00127       0.57579
    62    C    5  py     Val( 2p)     0.56735      -0.21707
    63    C    5  py     Ryd( 3p)     0.00104       0.47871
    64    C    5  pz     Val( 2p)     0.60972      -0.22239
    65    C    5  pz     Ryd( 3p)     0.00177       0.61607
    66    C    5  dxy    Ryd( 3d)     0.00039       2.14103
    67    C    5  dxz    Ryd( 3d)     0.00019       2.04166
    68    C    5  dyz    Ryd( 3d)     0.00030       2.06537
    69    C    5  dx2y2  Ryd( 3d)     0.00026       2.05661
    70    C    5  dz2    Ryd( 3d)     0.00038       2.21516

    71    C    6  S      Cor( 1S)     0.99955     -10.21967
    72    C    6  S      Val( 2S)     0.51173      -0.35681
    73    C    6  S      Ryd( 3S)     0.00062       0.82058
    74    C    6  px     Val( 2p)     0.42974      -0.20078
    75    C    6  px     Ryd( 3p)     0.00112       0.54656
    76    C    6  py     Val( 2p)     0.59946      -0.22563
    77    C    6  py     Ryd( 3p)     0.00187       0.58996
    78    C    6  pz     Val( 2p)     0.59431      -0.22358
    79    C    6  pz     Ryd( 3p)     0.00109       0.52344
    80    C    6  dxy    Ryd( 3d)     0.00033       2.07939
    81    C    6  dxz    Ryd( 3d)     0.00024       2.02909
    82    C    6  dyz    Ryd( 3d)     0.00015       1.98431
    83    C    6  dx2y2  Ryd( 3d)     0.00033       2.15285
    84    C    6  dz2    Ryd( 3d)     0.00047       2.25794

    85    C    7  S      Cor( 1S)     0.99955     -10.21461
    86    C    7  S      Val( 2S)     0.50991      -0.35424
    87    C    7  S      Ryd( 3S)     0.00093       0.78813
    88    C    7  px     Val( 2p)     0.45658      -0.20509
    89    C    7  px     Ryd( 3p)     0.00142       0.57917
    90    C    7  py     Val( 2p)     0.59318      -0.22209
    91    C    7  py     Ryd( 3p)     0.00124       0.58538
    92    C    7  pz     Val( 2p)     0.59523      -0.22314
    93    C    7  pz     Ryd( 3p)     0.00115       0.54540
    94    C    7  dxy    Ryd( 3d)     0.00031       2.07000
    95    C    7  dxz    Ryd( 3d)     0.00024       2.02564
    96    C    7  dyz    Ryd( 3d)     0.00016       1.98076
    97    C    7  dx2y2  Ryd( 3d)     0.00037       2.18388
    98    C    7  dz2    Ryd( 3d)     0.00047       2.27243

    99    C    8  S      Cor( 1S)     0.99956     -10.21613
   100    C    8  S      Val( 2S)     0.51116      -0.35437
   101    C    8  S      Ryd( 3S)     0.00088       0.79753
   102    C    8  px     Val( 2p)     0.44324      -0.20084
   103    C    8  px     Ryd( 3p)     0.00121       0.57706
   104    C    8  py     Val( 2p)     0.58578      -0.22089
   105    C    8  py     Ryd( 3p)     0.00134       0.58236
   106    C    8  pz     Val( 2p)     0.59711      -0.22287
   107    C    8  pz     Ryd( 3p)     0.00119       0.54877
   108    C    8  dxy    Ryd( 3d)     0.00030       2.07951
   109    C    8  dxz    Ryd( 3d)     0.00022       2.02806
   110    C    8  dyz    Ryd( 3d)     0.00015       1.97691
   111    C    8  dx2y2  Ryd( 3d)     0.00038       2.16948
   112    C    8  dz2    Ryd( 3d)     0.00048       2.27382

   113    C    9  S      Cor( 1S)     0.99955     -10.21066
   114    C    9  S      Val( 2S)     0.51073      -0.34971
   115    C    9  S      Ryd( 3S)     0.00088       0.79751
   116    C    9  px     Val( 2p)     0.45363      -0.19787
   117    C    9  px     Ryd( 3p)     0.00132       0.57793
   118    C    9  py     Val( 2p)     0.58179      -0.21509
   119    C    9  py     Ryd( 3p)     0.00131       0.58346
   120    C    9  pz     Val( 2p)     0.59611      -0.21770
   121    C    9  pz     Ryd( 3p)     0.00119       0.55222
   122    C    9  dxy    Ryd( 3d)     0.00031       2.08268
   123    C    9  dxz    Ryd( 3d)     0.00023       2.03217
   124    C    9  dyz    Ryd( 3d)     0.00015       1.98071
   125    C    9  dx2y2  Ryd( 3d)     0.00037       2.17122
   126    C    9  dz2    Ryd( 3d)     0.00047       2.27754

   127    C   10  S      Cor( 1S)     0.99955     -10.20451
   128    C   10  S      Val( 2S)     0.51241      -0.34451
   129    C   10  S      Ryd( 3S)     0.00094       0.78462
   130    C   10  px     Val( 2p)     0.44686      -0.19085
   131    C   10  px     Ryd( 3p)     0.00130       0.57112
   132    C   10  py     Val( 2p)     0.58545      -0.20964
   133    C   10  py     Ryd( 3p)     0.00125       0.58131
   134    C   10  pz     Val( 2p)     0.59574      -0.21092
   135    C   10  pz     Ryd( 3p)     0.00113       0.54993
   136    C   10  dxy    Ryd( 3d)     0.00028       2.08039
   137    C   10  dxz    Ryd( 3d)     0.00023       2.03222
   138    C   10  dyz    Ryd( 3d)     0.00015       1.98656
   139    C   10  dx2y2  Ryd( 3d)     0.00041       2.17591
   140    C   10  dz2    Ryd( 3d)     0.00048       2.28222

   141    C   11  S      Cor( 1S)     0.99956     -10.19669
   142    C   11  S      Val( 2S)     0.51340      -0.33785
   143    C   11  S      Ryd( 3S)     0.00059       0.78988
   144    C   11  px     Val( 2p)     0.47805      -0.18789
   145    C   11  px     Ryd( 3p)     0.00125       0.53329
   146    C   11  py     Val( 2p)     0.57566      -0.19423
   147    C   11  py     Ryd( 3p)     0.00102       0.52750
   148    C   11  pz     Val( 2p)     0.58954      -0.19741
   149    C   11  pz     Ryd( 3p)     0.00095       0.51992
   150    C   11  dxy    Ryd( 3d)     0.00034       2.08684
   151    C   11  dxz    Ryd( 3d)     0.00025       2.03867
   152    C   11  dyz    Ryd( 3d)     0.00015       1.99612
   153    C   11  dx2y2  Ryd( 3d)     0.00037       2.17063
   154    C   11  dz2    Ryd( 3d)     0.00047       2.28843

   155    C   12  S      Cor( 1S)     0.99960     -10.18409
   156    C   12  S      Val( 2S)     0.55026      -0.35045
   157    C   12  S      Ryd( 3S)     0.00019       0.75986
   158    C   12  px     Val( 2p)     0.50334      -0.17360
   159    C   12  px     Ryd( 3p)     0.00085       0.43492
   160    C   12  py     Val( 2p)     0.61006      -0.18810
   161    C   12  py     Ryd( 3p)     0.00088       0.50284
   162    C   12  pz     Val( 2p)     0.60517      -0.18696
   163    C   12  pz     Ryd( 3p)     0.00075       0.47904
   164    C   12  dxy    Ryd( 3d)     0.00026       2.16888
   165    C   12  dxz    Ryd( 3d)     0.00019       2.08879
   166    C   12  dyz    Ryd( 3d)     0.00014       2.07726
   167    C   12  dx2y2  Ryd( 3d)     0.00026       2.15923
   168    C   12  dz2    Ryd( 3d)     0.00036       2.27469

   169    H   13  S      Val( 1S)     0.36954      -0.01965
   170    H   13  S      Ryd( 2S)     0.00054       0.25431
   171    H   13  px     Ryd( 2p)     0.00017       1.84310
   172    H   13  py     Ryd( 2p)     0.00027       2.11269
   173    H   13  pz     Ryd( 2p)     0.00006       1.62898

   174    H   14  S      Val( 1S)     0.38780      -0.03227
   175    H   14  S      Ryd( 2S)     0.00080       0.26649
   176    H   14  px     Ryd( 2p)     0.00017       1.83044
   177    H   14  py     Ryd( 2p)     0.00017       1.90147
   178    H   14  pz     Ryd( 2p)     0.00017       1.83798

   179    H   15  S      Val( 1S)     0.37502      -0.03659
   180    H   15  S      Ryd( 2S)     0.00065       0.28962
   181    H   15  px     Ryd( 2p)     0.00025       2.09477
   182    H   15  py     Ryd( 2p)     0.00012       1.71325
   183    H   15  pz     Ryd( 2p)     0.00015       1.76927

   184    H   16  S      Val( 1S)     0.33497      -0.02234
   185    H   16  S      Ryd( 2S)     0.00098       0.24945
   186    H   16  px     Ryd( 2p)     0.00029       2.13751
   187    H   16  py     Ryd( 2p)     0.00008       1.66716
   188    H   16  pz     Ryd( 2p)     0.00014       1.80967

   189    H   17  S      Val( 1S)     0.38560      -0.03786
   190    H   17  S      Ryd( 2S)     0.00129       0.26575
   191    H   17  px     Ryd( 2p)     0.00014       1.84582
   192    H   17  py     Ryd( 2p)     0.00020       1.91675
   193    H   17  pz     Ryd( 2p)     0.00016       1.85987

   194    H   18  S      Val( 1S)     0.38401      -0.04388
   195    H   18  S      Ryd( 2S)     0.00136       0.27009
   196    H   18  px     Ryd( 2p)     0.00016       1.85733
   197    H   18  py     Ryd( 2p)     0.00019       1.95888
   198    H   18  pz     Ryd( 2p)     0.00016       1.85404

   199    H   19  S      Val( 1S)     0.37856      -0.03950
   200    H   19  S      Ryd( 2S)     0.00118       0.26020
   201    H   19  px     Ryd( 2p)     0.00007       1.68792
   202    H   19  py     Ryd( 2p)     0.00011       1.77857
   203    H   19  pz     Ryd( 2p)     0.00034       2.19085

   204    H   20  S      Val( 1S)     0.38220      -0.05322
   205    H   20  S      Ryd( 2S)     0.00126       0.30495
   206    H   20  px     Ryd( 2p)     0.00006       1.71101
   207    H   20  py     Ryd( 2p)     0.00011       1.75162
   208    H   20  pz     Ryd( 2p)     0.00033       2.21420

   209    H   21  S      Val( 1S)     0.38573      -0.05518
   210    H   21  S      Ryd( 2S)     0.00131       0.30718
   211    H   21  px     Ryd( 2p)     0.00014       1.86798
   212    H   21  py     Ryd( 2p)     0.00021       1.96968
   213    H   21  pz     Ryd( 2p)     0.00015       1.83941

   214    H   22  S      Val( 1S)     0.36018      -0.04563
   215    H   22  S      Ryd( 2S)     0.00109       0.25039
   216    H   22  px     Ryd( 2p)     0.00016       1.88541
   217    H   22  py     Ryd( 2p)     0.00022       1.94542
   218    H   22  pz     Ryd( 2p)     0.00013       1.81414

   219    H   23  S      Val( 1S)     0.38235      -0.05446
   220    H   23  S      Ryd( 2S)     0.00132       0.26322
   221    H   23  px     Ryd( 2p)     0.00006       1.73252
   222    H   23  py     Ryd( 2p)     0.00011       1.72752
   223    H   23  pz     Ryd( 2p)     0.00035       2.19903

   224    H   24  S      Val( 1S)     0.38253      -0.05828
   225    H   24  S      Ryd( 2S)     0.00130       0.26253
   226    H   24  px     Ryd( 2p)     0.00006       1.71719
   227    H   24  py     Ryd( 2p)     0.00010       1.73013
   228    H   24  pz     Ryd( 2p)     0.00036       2.20085

   229    H   25  S      Val( 1S)     0.36793      -0.04997
   230    H   25  S      Ryd( 2S)     0.00109       0.24858
   231    H   25  px     Ryd( 2p)     0.00009       1.77504
   232    H   25  py     Ryd( 2p)     0.00033       2.17778
   233    H   25  pz     Ryd( 2p)     0.00009       1.68959

   234    H   26  S      Val( 1S)     0.38307      -0.05834
   235    H   26  S      Ryd( 2S)     0.00136       0.26106
   236    H   26  px     Ryd( 2p)     0.00005       1.71666
   237    H   26  py     Ryd( 2p)     0.00010       1.72473
   238    H   26  pz     Ryd( 2p)     0.00036       2.20759

   239    H   27  S      Val( 1S)     0.38453      -0.05973
   240    H   27  S      Ryd( 2S)     0.00123       0.30331
   241    H   27  px     Ryd( 2p)     0.00009       1.78134
   242    H   27  py     Ryd( 2p)     0.00033       2.20846
   243    H   27  pz     Ryd( 2p)     0.00009       1.68662

   244    H   28  S      Val( 1S)     0.38230      -0.05661
   245    H   28  S      Ryd( 2S)     0.00133       0.26056
   246    H   28  px     Ryd( 2p)     0.00006       1.72899
   247    H   28  py     Ryd( 2p)     0.00010       1.72069
   248    H   28  pz     Ryd( 2p)     0.00036       2.21029

   249    H   29  S      Val( 1S)     0.38214      -0.05590
   250    H   29  S      Ryd( 2S)     0.00133       0.26230
   251    H   29  px     Ryd( 2p)     0.00009       1.78376
   252    H   29  py     Ryd( 2p)     0.00034       2.19218
   253    H   29  pz     Ryd( 2p)     0.00009       1.68787

   254    H   30  S      Val( 1S)     0.38334      -0.05363
   255    H   30  S      Ryd( 2S)     0.00134       0.26664
   256    H   30  px     Ryd( 2p)     0.00008       1.78316
   257    H   30  py     Ryd( 2p)     0.00035       2.19714
   258    H   30  pz     Ryd( 2p)     0.00009       1.68966

   259    H   31  S      Val( 1S)     0.38284      -0.05230
   260    H   31  S      Ryd( 2S)     0.00135       0.26412
   261    H   31  px     Ryd( 2p)     0.00006       1.73106
   262    H   31  py     Ryd( 2p)     0.00010       1.72296
   263    H   31  pz     Ryd( 2p)     0.00036       2.21443

   264    H   32  S      Val( 1S)     0.38365      -0.04693
   265    H   32  S      Ryd( 2S)     0.00137       0.26717
   266    H   32  px     Ryd( 2p)     0.00006       1.72260
   267    H   32  py     Ryd( 2p)     0.00010       1.72893
   268    H   32  pz     Ryd( 2p)     0.00036       2.21875

   269    H   33  S      Val( 1S)     0.38282      -0.04622
   270    H   33  S      Ryd( 2S)     0.00137       0.26763
   271    H   33  px     Ryd( 2p)     0.00009       1.78007
   272    H   33  py     Ryd( 2p)     0.00034       2.19902
   273    H   33  pz     Ryd( 2p)     0.00009       1.69254

   274    H   34  S      Val( 1S)     0.38426      -0.03577
   275    H   34  S      Ryd( 2S)     0.00130       0.26317
   276    H   34  px     Ryd( 2p)     0.00008       1.75209
   277    H   34  py     Ryd( 2p)     0.00035       2.20285
   278    H   34  pz     Ryd( 2p)     0.00009       1.68120

   279    H   35  S      Val( 1S)     0.38410      -0.03517
   280    H   35  S      Ryd( 2S)     0.00130       0.26337
   281    H   35  px     Ryd( 2p)     0.00006       1.71679
   282    H   35  py     Ryd( 2p)     0.00010       1.69569
   283    H   35  pz     Ryd( 2p)     0.00036       2.22457

   284    H   36  S      Val( 1S)     0.38657      -0.03177
   285    H   36  S      Ryd( 2S)     0.00075       0.26629
   286    H   36  px     Ryd( 2p)     0.00006       1.63369
   287    H   36  py     Ryd( 2p)     0.00011       1.71473
   288    H   36  pz     Ryd( 2p)     0.00034       2.22938

   289    H   37  S      Val( 1S)     0.38635      -0.03142
   290    H   37  S      Ryd( 2S)     0.00075       0.26653
   291    H   37  px     Ryd( 2p)     0.00011       1.72613
   292    H   37  py     Ryd( 2p)     0.00032       2.18965
   293    H   37  pz     Ryd( 2p)     0.00009       1.66244

   294    H   38  S      Val( 1S)     0.35165      -0.01841
   295    H   38  S      Ryd( 2S)     0.00052       0.25169
   296    H   38  px     Ryd( 2p)     0.00021       1.90449
   297    H   38  py     Ryd( 2p)     0.00018       1.87925
   298    H   38  pz     Ryd( 2p)     0.00013       1.78717


 Summary of Natural Population Analysis:                  
                                                          
                                       Natural Population 
                Natural  -----------------------------------------------
    Atom  No    Charge         Core      Valence    Rydberg      Total
 -----------------------------------------------------------------------
      C    1   -0.30111      0.99962     2.29731    0.00419     3.30111
      C    2   -0.16755      0.99955     2.16271    0.00529     3.16755
      C    3   -0.16267      0.99955     2.15653    0.00659     3.16267
      C    4   -0.16938      0.99955     2.16349    0.00634     3.16938
      C    5   -0.14948      0.99955     2.14370    0.00623     3.14948
      C    6   -0.14102      0.99955     2.13525    0.00622     3.14102
      C    7   -0.16073      0.99955     2.15490    0.00628     3.16073
      C    8   -0.14299      0.99956     2.13728    0.00615     3.14299
      C    9   -0.14806      0.99955     2.14226    0.00624     3.14806
      C   10   -0.14620      0.99955     2.14047    0.00617     3.14620
      C   11   -0.16160      0.99956     2.15666    0.00539     3.16160
      C   12   -0.27232      0.99960     2.26883    0.00389     3.27232
      H   13    0.12941      0.00000     0.36954    0.00105     0.37059
      H   14    0.11089      0.00000     0.38780    0.00130     0.38911
      H   15    0.12381      0.00000     0.37502    0.00118     0.37619
      H   16    0.16353      0.00000     0.33497    0.00150     0.33647
      H   17    0.11261      0.00000     0.38560    0.00179     0.38739
      H   18    0.11411      0.00000     0.38401    0.00188     0.38589
      H   19    0.11975      0.00000     0.37856    0.00170     0.38025
      H   20    0.11604      0.00000     0.38220    0.00176     0.38396
      H   21    0.11245      0.00000     0.38573    0.00182     0.38755
      H   22    0.13822      0.00000     0.36018    0.00160     0.36178
      H   23    0.11582      0.00000     0.38235    0.00183     0.38418
      H   24    0.11565      0.00000     0.38253    0.00182     0.38435
      H   25    0.13046      0.00000     0.36793    0.00161     0.36954
      H   26    0.11506      0.00000     0.38307    0.00187     0.38494
      H   27    0.11373      0.00000     0.38453    0.00175     0.38627
      H   28    0.11585      0.00000     0.38230    0.00185     0.38415
      H   29    0.11601      0.00000     0.38214    0.00184     0.38399
      H   30    0.11480      0.00000     0.38334    0.00186     0.38520
      H   31    0.11530      0.00000     0.38284    0.00186     0.38470
      H   32    0.11446      0.00000     0.38365    0.00189     0.38554
      H   33    0.11529      0.00000     0.38282    0.00188     0.38471
      H   34    0.11392      0.00000     0.38426    0.00182     0.38608
      H   35    0.11408      0.00000     0.38410    0.00182     0.38592
      H   36    0.11217      0.00000     0.38657    0.00127     0.38783
      H   37    0.11238      0.00000     0.38635    0.00127     0.38762
      H   38    0.14731      0.00000     0.35165    0.00104     0.35269
 =======================================================================
   * Total *    1.00000     11.99475    35.89344    0.11182    48.00000

                                 Natural Population      
 --------------------------------------------------------
   Core                      11.99475 ( 99.9562% of  12)
   Valence                   35.89344 ( 99.7040% of  36)
   Natural Minimal Basis     47.88818 ( 99.7670% of  48)
   Natural Rydberg Basis      0.11182 (  0.2330% of  48)
 --------------------------------------------------------

    Atom  No          Natural Electron Configuration
 ----------------------------------------------------------------------------
      C    1      [core]2S( 0.55)2p( 1.75)
      C    2      [core]2S( 0.51)2p( 1.65)
      C    3      [core]2S( 0.51)2p( 1.65)
      C    4      [core]2S( 0.51)2p( 1.65)
      C    5      [core]2S( 0.51)2p( 1.63)
      C    6      [core]2S( 0.51)2p( 1.62)
      C    7      [core]2S( 0.51)2p( 1.64)
      C    8      [core]2S( 0.51)2p( 1.63)
      C    9      [core]2S( 0.51)2p( 1.63)
      C   10      [core]2S( 0.51)2p( 1.63)
      C   11      [core]2S( 0.51)2p( 1.64)
      C   12      [core]2S( 0.55)2p( 1.72)
      H   13            1S( 0.37)
      H   14            1S( 0.39)
      H   15            1S( 0.38)
      H   16            1S( 0.33)
      H   17            1S( 0.39)
      H   18            1S( 0.38)
      H   19            1S( 0.38)
      H   20            1S( 0.38)
      H   21            1S( 0.39)
      H   22            1S( 0.36)
      H   23            1S( 0.38)
      H   24            1S( 0.38)
      H   25            1S( 0.37)
      H   26            1S( 0.38)
      H   27            1S( 0.38)
      H   28            1S( 0.38)
      H   29            1S( 0.38)
      H   30            1S( 0.38)
      H   31            1S( 0.38)
      H   32            1S( 0.38)
      H   33            1S( 0.38)
      H   34            1S( 0.38)
      H   35            1S( 0.38)
      H   36            1S( 0.39)
      H   37            1S( 0.39)
      H   38            1S( 0.35)


 NATURAL BOND ORBITAL ANALYSIS, beta spin orbitals:

                       Occupancies       Lewis Structure    Low   High
           Occ.    -------------------  -----------------   occ   occ
  Cycle   Thresh.   Lewis   Non-Lewis     CR  BD  3C  LP    (L)   (NL)   Dev
 =============================================================================
   1(1)    0.90    46.77855   1.22145     12  36   0   0     3      0    0.21
   2(2)    0.90    46.77855   1.22145     12  36   0   0     3      0    0.21
   3(1)    0.80    46.76507   1.23493     12  36   0   0     0      1    0.21
   4(2)    0.80    46.76507   1.23493     12  36   0   0     0      1    0.21
   5(1)    0.70    46.76507   1.23493     12  36   0   0     0      1    0.21
   6(2)    0.70    46.76507   1.23493     12  36   0   0     0      1    0.21

    The hybrids on atom 12 are linearly dependent.  An eigenvalue (  0.000010)
    of the hybrid overlap matrix is too small (<0.00010).

    PRJTHR will be raised from  0.200 to 0.250 and the NBO search repeated.


    The hybrids on atom 12 are linearly dependent.  An eigenvalue (  0.000007)
    of the hybrid overlap matrix is too small (<0.00010).

    PRJTHR will be raised from  0.250 to 0.300 and the NBO search repeated.


    The hybrids on atom 12 are linearly dependent.  An eigenvalue (  0.000007)
    of the hybrid overlap matrix is too small (<0.00010).

    PRJTHR will be raised from  0.300 to 0.350 and the NBO search repeated.


    The hybrids on atom 12 are linearly dependent.  An eigenvalue (  0.000007)
    of the hybrid overlap matrix is too small (<0.00010).

    PRJTHR will be raised from  0.350 to 0.400 and the NBO search repeated.


    The hybrids on atom 12 are linearly dependent.  An eigenvalue (  0.000007)
    of the hybrid overlap matrix is too small (<0.00010).

    PRJTHR will be raised from  0.400 to 0.450 and the NBO search repeated.


    The hybrids on atom 12 are linearly dependent.  An eigenvalue (  0.000007)
    of the hybrid overlap matrix is too small (<0.00010).

    PRJTHR will be raised from  0.450 to 0.500 and the NBO search repeated.

   7(1)    0.60    37.66114  10.33886     12  13   0  23     0      0    0.23
   8(2)    0.60    37.66114  10.33886     12  13   0  23     0      0    0.23
   9(1)    0.50    36.93462  11.06538     12  10   0  26     0      1    0.26
  10(2)    0.50    36.93462  11.06538     12  10   0  26     0      1    0.26
  11(1)    0.90    46.77855   1.22145     12  36   0   0     3      0    0.21
 -----------------------------------------------------------------------------

 Structure accepted: RESONANCE keyword permits strongly delocalized structure

 --------------------------------------------------------
   Core                     11.99473 ( 99.956% of  12)
   Valence Lewis            34.78382 ( 96.622% of  36)
  ==================       ============================
   Total Lewis              46.77855 ( 97.455% of  48)
  -----------------------------------------------------
   Valence non-Lewis         1.13370 (  2.362% of  48)
   Rydberg non-Lewis         0.08774 (  0.183% of  48)
  ==================       ============================
   Total non-Lewis           1.22145 (  2.545% of  48)
 --------------------------------------------------------


       (Occupancy)   Bond orbital/ Coefficients/ Hybrids
 ---------------------------------------------------------------------------------
     1. (0.99231) BD ( 1) C   1 - C   2  
                ( 49.05%)   0.7003* C   1 s( 29.45%)p 2.39( 70.51%)d 0.00(  0.04%)
                                           -0.0004 -0.5426 -0.0044 -0.1317  0.0081
                                           -0.3174  0.0101  0.7660  0.0106 -0.0025
                                            0.0054  0.0129  0.0019 -0.0153
                ( 50.95%)   0.7138* C   2 s( 28.38%)p 2.52( 71.58%)d 0.00(  0.04%)
                                           -0.0003 -0.5327 -0.0083  0.1297  0.0116
                                            0.3153  0.0170 -0.7740  0.0010 -0.0018
                                            0.0042  0.0114  0.0012 -0.0162
     2. (0.97515) BD ( 1) C   1 - H  13  
                ( 62.23%)   0.7888* C   1 s( 23.60%)p 3.23( 76.36%)d 0.00(  0.04%)
                                            0.0001  0.4858  0.0044 -0.4568  0.0038
                                           -0.7435  0.0060 -0.0429  0.0127  0.0144
                                            0.0022  0.0023 -0.0081 -0.0099
                ( 37.77%)   0.6146* H  13 s( 99.91%)p 0.00(  0.09%)
                                            0.9996 -0.0008  0.0164  0.0244 -0.0002
     3. (0.99447) BD ( 1) C   1 - H  14  
                ( 61.23%)   0.7825* C   1 s( 23.36%)p 3.28( 76.60%)d 0.00(  0.04%)
                                            0.0000  0.4833 -0.0041 -0.4485 -0.0039
                                            0.5624 -0.0143  0.4982  0.0115 -0.0116
                                           -0.0096  0.0132 -0.0035 -0.0009
                ( 38.77%)   0.6227* H  14 s( 99.92%)p 0.00(  0.08%)
                                            0.9996 -0.0018  0.0158 -0.0162 -0.0179
     4. (0.96305) BD ( 1) C   1 - H  15  
                ( 61.27%)   0.7828* C   1 s( 23.55%)p 3.24( 76.41%)d 0.00(  0.04%)
                                           -0.0001  0.4853 -0.0042  0.7564 -0.0095
                                           -0.1710 -0.0115  0.4028  0.0139 -0.0049
                                            0.0129 -0.0030  0.0130 -0.0050
                ( 38.73%)   0.6223* H  15 s( 99.92%)p 0.00(  0.08%)
                                            0.9996 -0.0016 -0.0228  0.0069 -0.0157
     5. (0.94457) BD ( 1) C   2 - C   3  
                ( 49.29%)   0.7021* C   2 s( 28.45%)p 2.51( 71.50%)d 0.00(  0.04%)
                                            0.0007  0.5334  0.0043  0.3949 -0.0050
                                            0.7475  0.0052  0.0038 -0.0165  0.0153
                                            0.0023  0.0013 -0.0085 -0.0106
                ( 50.71%)   0.7121* C   3 s( 27.32%)p 2.66( 72.64%)d 0.00(  0.04%)
                                           -0.0000  0.5227  0.0072 -0.4073 -0.0126
                                           -0.7482  0.0085  0.0109 -0.0182  0.0137
                                            0.0000 -0.0010 -0.0098 -0.0105
     6. (0.90455) BD ( 1) C   2 - H  16  
                ( 63.38%)   0.7961* C   2 s( 21.07%)p 3.74( 78.89%)d 0.00(  0.04%)
                                            0.0008 -0.4590  0.0032  0.7824 -0.0091
                                           -0.0881  0.0099  0.4109  0.0043  0.0056
                                           -0.0130  0.0032 -0.0124  0.0043
                ( 36.62%)   0.6052* H  16 s( 99.90%)p 0.00(  0.10%)
                                           -0.9995  0.0053 -0.0271 -0.0005 -0.0155
     7. (0.98834) BD ( 1) C   2 - H  17  
                ( 61.48%)   0.7841* C   2 s( 22.07%)p 3.53( 77.89%)d 0.00(  0.04%)
                                           -0.0001  0.4697 -0.0091  0.4628 -0.0183
                                           -0.5772 -0.0008 -0.4808 -0.0048 -0.0127
                                           -0.0103  0.0133 -0.0019 -0.0007
                ( 38.52%)   0.6207* H  17 s( 99.91%)p 0.00(  0.09%)
                                            0.9996 -0.0039 -0.0137  0.0199  0.0168
     8. (0.90180) BD ( 1) C   3 - C   4  
                ( 49.35%)   0.7025* C   3 s( 28.98%)p 2.45( 70.98%)d 0.00(  0.04%)
                                            0.0005  0.5383  0.0078  0.7865  0.0047
                                           -0.0479  0.0037  0.2983 -0.0004 -0.0014
                                            0.0120 -0.0015  0.0136 -0.0065
                ( 50.65%)   0.7117* C   4 s( 29.74%)p 2.36( 70.22%)d 0.00(  0.03%)
                                            0.0006  0.5453  0.0107 -0.7881  0.0026
                                            0.0167 -0.0039 -0.2842  0.0003 -0.0015
                                            0.0117 -0.0006  0.0130 -0.0062
     9. (0.98891) BD ( 1) C   3 - H  18  
                ( 61.69%)   0.7854* C   3 s( 21.97%)p 3.55( 77.99%)d 0.00(  0.04%)
                                           -0.0002  0.4686 -0.0079 -0.4631 -0.0059
                                            0.5866  0.0039  0.4702 -0.0166 -0.0125
                                           -0.0103  0.0131 -0.0036 -0.0006
                ( 38.31%)   0.6190* H  18 s( 99.91%)p 0.00(  0.09%)
                                            0.9996 -0.0042  0.0173 -0.0197 -0.0138
    10. (0.98401) BD ( 1) C   3 - H  19  
                ( 61.95%)   0.7871* C   3 s( 21.70%)p 3.61( 78.26%)d 0.00(  0.04%)
                                            0.0002 -0.4658  0.0043 -0.0148  0.0154
                                           -0.3051 -0.0029  0.8300 -0.0088 -0.0004
                                            0.0027  0.0116  0.0019 -0.0174
                ( 38.05%)   0.6168* H  19 s( 99.91%)p 0.00(  0.09%)
                                           -0.9995  0.0029 -0.0026  0.0106 -0.0278
    11. (0.96751) BD ( 1) C   4 - C   5  
                ( 49.95%)   0.7067* C   4 s( 27.62%)p 2.62( 72.33%)d 0.00(  0.04%)
                                            0.0000  0.5255  0.0090  0.4024 -0.0015
                                            0.7466  0.0003 -0.0637 -0.0015  0.0150
                                           -0.0012 -0.0028 -0.0094 -0.0108
                ( 50.05%)   0.7075* C   5 s( 31.09%)p 2.21( 68.86%)d 0.00(  0.04%)
                                            0.0001  0.5576  0.0057 -0.3333 -0.0078
                                           -0.7570  0.0023  0.0666  0.0012  0.0145
                                            0.0008 -0.0022 -0.0096 -0.0102
    12. (0.97961) BD ( 1) C   4 - H  20  
                ( 61.53%)   0.7844* C   4 s( 21.39%)p 3.67( 78.57%)d 0.00(  0.04%)
                                           -0.0003  0.4624 -0.0077  0.0084  0.0057
                                           -0.2574 -0.0077  0.8481 -0.0044  0.0002
                                           -0.0010 -0.0097 -0.0011  0.0186
                ( 38.47%)   0.6202* H  20 s( 99.92%)p 0.00(  0.08%)
                                            0.9996 -0.0037 -0.0006  0.0095 -0.0275
    13. (0.98720) BD ( 1) C   4 - H  21  
                ( 61.46%)   0.7840* C   4 s( 21.27%)p 3.70( 78.69%)d 0.00(  0.04%)
                                            0.0002 -0.4611  0.0076 -0.4650  0.0014
                                            0.6126  0.0049  0.4418 -0.0096  0.0128
                                            0.0100 -0.0127  0.0035  0.0020
                ( 38.54%)   0.6208* H  21 s( 99.92%)p 0.00(  0.08%)
                                           -0.9996  0.0039  0.0148 -0.0207 -0.0134
    14. (0.95983) BD ( 1) C   5 - H  22  
                ( 62.86%)   0.7929* C   5 s( 26.58%)p 2.76( 73.38%)d 0.00(  0.04%)
                                           -0.0003  0.5156 -0.0023 -0.4253  0.0054
                                            0.6048  0.0073  0.4323 -0.0142 -0.0129
                                           -0.0075  0.0127 -0.0019 -0.0025
                ( 37.14%)   0.6094* H  22 s( 99.91%)p 0.00(  0.09%)
                                            0.9995 -0.0042  0.0186 -0.0215 -0.0112
    15. (0.98883) BD ( 1) C   5 - H  23  
                ( 61.87%)   0.7865* C   5 s( 21.23%)p 3.71( 78.72%)d 0.00(  0.04%)
                                            0.0002 -0.4607  0.0081 -0.0421  0.0083
                                           -0.2458 -0.0144  0.8513 -0.0081 -0.0003
                                            0.0030  0.0092  0.0015 -0.0187
                ( 38.13%)   0.6175* H  23 s( 99.91%)p 0.00(  0.09%)
                                           -0.9995  0.0041  0.0001  0.0099 -0.0281
    16. (0.93935) BD ( 1) C   6 - C   7  
                ( 49.86%)   0.7061* C   6 s( 33.54%)p 1.98( 66.42%)d 0.00(  0.04%)
                                            0.0001  0.5791  0.0074  0.4617  0.0087
                                           -0.5190  0.0065 -0.4262  0.0005 -0.0144
                                           -0.0083  0.0100  0.0038 -0.0037
                ( 50.14%)   0.7081* C   7 s( 27.86%)p 2.59( 72.10%)d 0.00(  0.04%)
                                           -0.0002  0.5277  0.0086 -0.5690 -0.0010
                                            0.4905 -0.0006  0.3959 -0.0000 -0.0129
                                           -0.0105  0.0102  0.0029 -0.0030
    17. (0.98921) BD ( 1) C   6 - H  24  
                ( 61.88%)   0.7866* C   6 s( 20.39%)p 3.90( 79.57%)d 0.00(  0.05%)
                                           -0.0002  0.4514 -0.0084 -0.0301  0.0024
                                           -0.2303  0.0178  0.8610  0.0011  0.0010
                                           -0.0025 -0.0099 -0.0025  0.0187
                ( 38.12%)   0.6174* H  24 s( 99.91%)p 0.00(  0.09%)
                                            0.9995 -0.0040  0.0015  0.0056 -0.0292
    18. (0.97251) BD ( 1) C   6 - H  25  
                ( 62.55%)   0.7909* C   6 s( 25.53%)p 2.92( 74.43%)d 0.00(  0.04%)
                                           -0.0002  0.5053 -0.0023  0.2582 -0.0075
                                            0.8222 -0.0032 -0.0357  0.0150  0.0110
                                            0.0008 -0.0019 -0.0133 -0.0103
                ( 37.45%)   0.6120* H  25 s( 99.91%)p 0.00(  0.09%)
                                            0.9995 -0.0036 -0.0107 -0.0282 -0.0016
    19. (0.89976) BD ( 1) C   7 - C   8  
                ( 50.05%)   0.7074* C   7 s( 28.78%)p 2.47( 71.18%)d 0.00(  0.04%)
                                            0.0005  0.5363  0.0122  0.7758  0.0022
                                            0.0596 -0.0041  0.3261 -0.0036  0.0012
                                            0.0120  0.0024  0.0135 -0.0056
                ( 49.95%)   0.7068* C   8 s( 27.94%)p 2.58( 72.02%)d 0.00(  0.04%)
                                            0.0001  0.5285  0.0103 -0.7790 -0.0036
                                           -0.0711  0.0030 -0.3291  0.0013  0.0021
                                            0.0117  0.0027  0.0139 -0.0048
    20. (0.98862) BD ( 1) C   7 - H  26  
                ( 61.78%)   0.7860* C   7 s( 21.92%)p 3.56( 78.03%)d 0.00(  0.04%)
                                            0.0002 -0.4681  0.0078 -0.0206  0.0034
                                           -0.2124  0.0114  0.8571 -0.0001 -0.0005
                                            0.0015  0.0090  0.0015 -0.0188
                ( 38.22%)   0.6182* H  26 s( 99.91%)p 0.00(  0.09%)
                                           -0.9996  0.0043  0.0004  0.0058 -0.0291
    21. (0.98813) BD ( 1) C   7 - H  27  
                ( 61.62%)   0.7850* C   7 s( 21.46%)p 3.66( 78.49%)d 0.00(  0.04%)
                                            0.0002 -0.4632  0.0078  0.2710 -0.0011
                                            0.8426 -0.0024 -0.0376  0.0120 -0.0104
                                            0.0008  0.0026  0.0151  0.0100
                ( 38.38%)   0.6195* H  27 s( 99.92%)p 0.00(  0.08%)
                                           -0.9996  0.0036 -0.0090 -0.0276  0.0000
    22. (0.89956) BD ( 1) C   8 - C   9  
                ( 50.29%)   0.7092* C   8 s( 27.79%)p 2.60( 72.17%)d 0.00(  0.04%)
                                            0.0002  0.5271  0.0096  0.5678  0.0046
                                           -0.4971  0.0010 -0.3900  0.0037 -0.0128
                                           -0.0091  0.0100  0.0019 -0.0036
                ( 49.71%)   0.7050* C   9 s( 28.25%)p 2.54( 71.72%)d 0.00(  0.04%)
                                            0.0002  0.5314  0.0112 -0.5632 -0.0057
                                            0.4977  0.0004  0.3901 -0.0027 -0.0130
                                           -0.0092  0.0101  0.0022 -0.0039
    23. (0.98853) BD ( 1) C   8 - H  28  
                ( 61.85%)   0.7865* C   8 s( 22.01%)p 3.54( 77.95%)d 0.00(  0.04%)
                                           -0.0001  0.4691 -0.0083 -0.0258  0.0053
                                           -0.2057  0.0119  0.8581 -0.0011  0.0008
                                           -0.0016 -0.0088 -0.0014  0.0190
                ( 38.15%)   0.6176* H  28 s( 99.91%)p 0.00(  0.09%)
                                            0.9995 -0.0041 -0.0001  0.0056 -0.0292
    24. (0.98850) BD ( 1) C   8 - H  29  
                ( 61.86%)   0.7865* C   8 s( 22.28%)p 3.49( 77.68%)d 0.00(  0.04%)
                                           -0.0002  0.4719 -0.0080  0.2638  0.0001
                                            0.8394 -0.0039 -0.0487  0.0122  0.0106
                                           -0.0007 -0.0026 -0.0150 -0.0100
                ( 38.14%)   0.6175* H  29 s( 99.91%)p 0.00(  0.09%)
                                            0.9995 -0.0041 -0.0096 -0.0282  0.0001
    25. (0.90984) BD ( 1) C   9 - C  10  
                ( 50.66%)   0.7118* C   9 s( 28.12%)p 2.56( 71.85%)d 0.00(  0.04%)
                                            0.0001  0.5302  0.0097  0.7803  0.0027
                                            0.0619 -0.0042  0.3253 -0.0032  0.0018
                                            0.0117  0.0024  0.0139 -0.0047
                ( 49.34%)   0.7024* C  10 s( 27.17%)p 2.68( 72.79%)d 0.00(  0.04%)
                                            0.0002  0.5211  0.0118 -0.7867 -0.0035
                                           -0.0565  0.0034 -0.3254  0.0018  0.0012
                                            0.0121  0.0017  0.0152 -0.0057
    26. (0.98832) BD ( 1) C   9 - H  30  
                ( 61.74%)   0.7858* C   9 s( 21.83%)p 3.58( 78.12%)d 0.00(  0.04%)
                                            0.0002 -0.4672  0.0082  0.2700 -0.0028
                                            0.8402 -0.0027 -0.0465  0.0126 -0.0113
                                            0.0010  0.0027  0.0146  0.0099
                ( 38.26%)   0.6185* H  30 s( 99.91%)p 0.00(  0.09%)
                                           -0.9996  0.0042 -0.0083 -0.0284  0.0001
    27. (0.98883) BD ( 1) C   9 - H  31  
                ( 61.81%)   0.7862* C   9 s( 21.83%)p 3.58( 78.13%)d 0.00(  0.04%)
                                            0.0001 -0.4671  0.0081 -0.0250  0.0026
                                           -0.2040  0.0126  0.8596 -0.0012 -0.0005
                                            0.0008  0.0090  0.0016 -0.0190
                ( 38.19%)   0.6180* H  31 s( 99.91%)p 0.00(  0.09%)
                                           -0.9996  0.0042  0.0011  0.0054 -0.0292
    28. (0.89617) BD ( 1) C  10 - C  11  
                ( 51.09%)   0.7148* C  10 s( 28.68%)p 2.49( 71.28%)d 0.00(  0.03%)
                                           -0.0000  0.5355  0.0081  0.5541  0.0044
                                           -0.4996  0.0012 -0.3952  0.0034 -0.0118
                                           -0.0091  0.0107  0.0008 -0.0026
                ( 48.91%)   0.6993* C  11 s( 28.87%)p 2.46( 71.09%)d 0.00(  0.04%)
                                            0.0008  0.5372  0.0090 -0.5646 -0.0047
                                            0.4957  0.0000  0.3826 -0.0022 -0.0137
                                           -0.0096  0.0096  0.0029 -0.0044
    29. (0.98869) BD ( 1) C  10 - H  32  
                ( 61.72%)   0.7856* C  10 s( 22.16%)p 3.51( 77.80%)d 0.00(  0.04%)
                                           -0.0001  0.4706 -0.0080 -0.0284  0.0062
                                           -0.2054  0.0115  0.8572 -0.0014  0.0007
                                           -0.0019 -0.0086 -0.0013  0.0191
                ( 38.28%)   0.6187* H  32 s( 99.91%)p 0.00(  0.09%)
                                            0.9995 -0.0042 -0.0004  0.0058 -0.0291
    30. (0.98802) BD ( 1) C  10 - H  33  
                ( 61.78%)   0.7860* C  10 s( 22.01%)p 3.54( 77.94%)d 0.00(  0.04%)
                                           -0.0001  0.4691 -0.0079  0.2698  0.0013
                                            0.8392 -0.0041 -0.0474  0.0122  0.0103
                                           -0.0008 -0.0026 -0.0152 -0.0100
                ( 38.22%)   0.6182* H  33 s( 99.91%)p 0.00(  0.09%)
                                            0.9995 -0.0043 -0.0100 -0.0280  0.0001
    31. (0.95056) BD ( 1) C  11 - C  12  
                ( 51.60%)   0.7183* C  11 s( 27.72%)p 2.61( 72.25%)d 0.00(  0.04%)
                                           -0.0003  0.5263  0.0121  0.7802  0.0089
                                            0.0627 -0.0109  0.3310 -0.0094  0.0028
                                            0.0128  0.0025  0.0137 -0.0045
                ( 48.40%)   0.6957* C  12 s( 29.92%)p 2.34( 70.04%)d 0.00(  0.04%)
                                            0.0009  0.5469  0.0087 -0.7662 -0.0024
                                           -0.0656 -0.0058 -0.3301 -0.0077  0.0005
                                            0.0116  0.0011  0.0161 -0.0068
    32. (0.98760) BD ( 1) C  11 - H  34  
                ( 61.60%)   0.7848* C  11 s( 21.73%)p 3.60( 78.22%)d 0.00(  0.04%)
                                            0.0002 -0.4661  0.0090  0.2658 -0.0102
                                            0.8422 -0.0022 -0.0452  0.0129 -0.0120
                                            0.0010  0.0029  0.0141  0.0099
                ( 38.40%)   0.6197* H  34 s( 99.91%)p 0.00(  0.09%)
                                           -0.9996  0.0038 -0.0073 -0.0287 -0.0003
    33. (0.98792) BD ( 1) C  11 - H  35  
                ( 61.63%)   0.7850* C  11 s( 21.69%)p 3.61( 78.27%)d 0.00(  0.04%)
                                            0.0002 -0.4656  0.0089 -0.0351 -0.0050
                                           -0.2004  0.0156  0.8608 -0.0027 -0.0005
                                            0.0001  0.0094  0.0017 -0.0189
                ( 38.37%)   0.6195* H  35 s( 99.91%)p 0.00(  0.09%)
                                           -0.9996  0.0038  0.0022  0.0047 -0.0292
    34. (0.99344) BD ( 1) C  12 - H  36  
                ( 61.31%)   0.7830* C  12 s( 23.48%)p 3.26( 76.48%)d 0.00(  0.04%)
                                            0.0001  0.4846 -0.0042  0.0007  0.0181
                                           -0.2249  0.0009  0.8449 -0.0018 -0.0001
                                           -0.0012 -0.0088 -0.0014  0.0183
                ( 38.69%)   0.6220* H  36 s( 99.92%)p 0.00(  0.08%)
                                            0.9996 -0.0016 -0.0026  0.0073 -0.0280
    35. (0.99343) BD ( 1) C  12 - H  37  
                ( 61.33%)   0.7831* C  12 s( 23.48%)p 3.26( 76.48%)d 0.00(  0.04%)
                                            0.0001  0.4845 -0.0042  0.3015  0.0157
                                            0.8185 -0.0075 -0.0605  0.0054  0.0104
                                           -0.0013 -0.0026 -0.0141 -0.0100
                ( 38.67%)   0.6219* H  37 s( 99.92%)p 0.00(  0.08%)
                                            0.9996 -0.0016 -0.0122 -0.0263  0.0012
    36. (0.93671) BD ( 1) C  12 - H  38  
                ( 62.58%)   0.7911* C  12 s( 23.10%)p 3.33( 76.86%)d 0.00(  0.04%)
                                           -0.0007  0.4806  0.0006  0.5667  0.0068
                                           -0.5240  0.0065 -0.4156  0.0097 -0.0119
                                           -0.0102  0.0109 -0.0012 -0.0014
                ( 37.42%)   0.6117* H  38 s( 99.91%)p 0.00(  0.09%)
                                            0.9995 -0.0016 -0.0222  0.0168  0.0120
    37. (0.99962) CR ( 1) C   1           s(100.00%)p 0.00(  0.00%)
                                            1.0000 -0.0002 -0.0000  0.0001  0.0000
                                           -0.0001  0.0000  0.0003  0.0000 -0.0000
                                            0.0000  0.0000  0.0000 -0.0000
    38. (0.99954) CR ( 1) C   2           s(100.00%)p 0.00(  0.00%)
                                            1.0000 -0.0001 -0.0000 -0.0009  0.0000
                                           -0.0004 -0.0000 -0.0006  0.0000 -0.0000
                                            0.0000  0.0000  0.0000 -0.0000
    39. (0.99955) CR ( 1) C   3           s(100.00%)p 0.00(  0.00%)
                                            1.0000 -0.0001 -0.0000 -0.0004 -0.0000
                                            0.0002 -0.0000 -0.0002 -0.0000 -0.0000
                                           -0.0000  0.0000 -0.0000  0.0000
    40. (0.99955) CR ( 1) C   4           s(100.00%)p 0.00(  0.00%)
                                            1.0000 -0.0001 -0.0000  0.0005 -0.0000
                                           -0.0002 -0.0000  0.0003  0.0000 -0.0000
                                           -0.0000  0.0000 -0.0000  0.0000
    41. (0.99955) CR ( 1) C   5           s(100.00%)p 0.00(  0.00%)
                                            1.0000  0.0002 -0.0000 -0.0001  0.0000
                                            0.0003  0.0000 -0.0000 -0.0000 -0.0000
                                           -0.0000  0.0000 -0.0000  0.0000
    42. (0.99955) CR ( 1) C   6           s(100.00%)p 0.00(  0.00%)
                                            1.0000  0.0001 -0.0000 -0.0000 -0.0000
                                            0.0002  0.0000  0.0002  0.0000  0.0000
                                            0.0000 -0.0000 -0.0000  0.0000
    43. (0.99955) CR ( 1) C   7           s(100.00%)p 0.00(  0.00%)
                                            1.0000 -0.0000 -0.0000 -0.0005 -0.0000
                                           -0.0001  0.0000 -0.0003 -0.0000 -0.0000
                                           -0.0000 -0.0000 -0.0000  0.0000
    44. (0.99956) CR ( 1) C   8           s(100.00%)p 0.00(  0.00%)
                                            1.0000  0.0000 -0.0000 -0.0000  0.0000
                                            0.0002  0.0000  0.0002  0.0000  0.0000
                                            0.0000 -0.0000 -0.0000  0.0000
    45. (0.99955) CR ( 1) C   9           s(100.00%)p 0.00(  0.00%)
                                            1.0000  0.0000 -0.0000  0.0000  0.0000
                                           -0.0002 -0.0000 -0.0002 -0.0000  0.0000
                                            0.0000 -0.0000 -0.0000  0.0000
    46. (0.99955) CR ( 1) C  10           s(100.00%)p 0.00(  0.00%)
                                            1.0000  0.0000 -0.0000  0.0002  0.0000
                                            0.0001  0.0000  0.0002  0.0000  0.0000
                                           -0.0000 -0.0000 -0.0000  0.0000
    47. (0.99955) CR ( 1) C  11           s(100.00%)p 0.00(  0.00%)
                                            1.0000 -0.0001 -0.0000  0.0007  0.0000
                                           -0.0005 -0.0000 -0.0004 -0.0000  0.0000
                                            0.0000 -0.0000 -0.0000  0.0000
    48. (0.99960) CR ( 1) C  12           s(100.00%)p 0.00(  0.00%)
                                            1.0000 -0.0002 -0.0000  0.0010  0.0000
                                           -0.0003  0.0000 -0.0001  0.0000 -0.0000
                                           -0.0000  0.0000 -0.0000  0.0000
    49. (0.43576) LP*( 1) C   5           s( 21.06%)p 3.75( 78.90%)d 0.00(  0.04%)
                                            0.0000  0.4589  0.0052  0.8400  0.0030
                                           -0.0065  0.0187  0.2882  0.0040 -0.0031
                                            0.0121 -0.0027  0.0134 -0.0049
    50. (0.43696) LP*( 1) C   6           s( 20.52%)p 3.87( 79.45%)d 0.00(  0.04%)
                                           -0.0000  0.4529  0.0032 -0.8477 -0.0076
                                           -0.0240  0.0175 -0.2737  0.0061  0.0040
                                            0.0138  0.0015  0.0118 -0.0021
    51. (0.00153) RY*( 1) C   1           s( 11.47%)p 7.17( 82.21%)d 0.55(  6.32%)
                                           -0.0000  0.0141  0.3383  0.0104  0.3607
                                            0.0195  0.8247  0.0053  0.1067  0.1060
                                           -0.0232 -0.1341 -0.0826 -0.1633
    52. (0.00072) RY*( 2) C   1           s(  0.32%)p99.99( 77.31%)d68.90( 22.37%)
                                           -0.0000  0.0027  0.0569  0.0114  0.8061
                                           -0.0041 -0.3480 -0.0011 -0.0440  0.0826
                                           -0.4078  0.2178  0.0527  0.0188
    53. (0.00022) RY*( 3) C   1           s(  9.84%)p 8.98( 88.44%)d 0.17(  1.72%)
                                            0.0000  0.0121  0.3135 -0.0021 -0.0306
                                           -0.0081  0.0412  0.0198 -0.9388 -0.0611
                                            0.0650  0.0387  0.0264  0.0837
    54. (0.00009) RY*( 4) C   1           s( 57.08%)p 0.24( 13.44%)d 0.52( 29.48%)
    55. (0.00000) RY*( 5) C   1           s(  5.55%)p 0.94(  5.21%)d16.07( 89.24%)
    56. (0.00000) RY*( 6) C   1           s(  2.71%)p 6.57( 17.85%)d29.26( 79.44%)
    57. (0.00001) RY*( 7) C   1           s(  4.64%)p 1.92(  8.90%)d18.63( 86.46%)
    58. (0.00000) RY*( 8) C   1           s(  0.69%)p 1.77(  1.21%)d99.99( 98.10%)
    59. (0.00001) RY*( 9) C   1           s(  7.73%)p 0.72(  5.57%)d11.22( 86.70%)
    60. (0.00185) RY*( 1) C   2           s(  4.40%)p20.06( 88.33%)d 1.65(  7.27%)
                                           -0.0000  0.0074  0.2097  0.0232  0.8682
                                           -0.0114 -0.3587 -0.0032  0.0139  0.1036
                                            0.1494 -0.1284  0.1472 -0.0381
    61. (0.00080) RY*( 2) C   2           s(  4.02%)p18.31( 73.68%)d 5.54( 22.30%)
                                            0.0000 -0.0121  0.2002 -0.0049 -0.0483
                                           -0.0115  0.0580 -0.0072 -0.8549  0.1220
                                           -0.1656 -0.4203 -0.0636 -0.0060
    62. (0.00058) RY*( 3) C   2           s(  5.03%)p15.85( 79.65%)d 3.05( 15.32%)
                                            0.0000 -0.0119  0.2239  0.0016 -0.3893
                                            0.0063 -0.7825 -0.0144  0.1800  0.1110
                                           -0.0620 -0.2307 -0.2129 -0.1963
    63. (0.00030) RY*( 4) C   2           s( 44.19%)p 0.37( 16.18%)d 0.90( 39.63%)
                                            0.0000  0.0064  0.6647 -0.0094 -0.0023
                                           -0.0051  0.3047 -0.0073  0.2623  0.3128
                                           -0.5053  0.0978  0.1293 -0.1300
    64. (0.00012) RY*( 5) C   2           s( 10.69%)p 1.05( 11.19%)d 7.31( 78.12%)
                                            0.0000  0.0050  0.3269 -0.0027  0.0472
                                           -0.0145  0.3203  0.0031  0.0830 -0.1549
                                            0.5000 -0.1226 -0.5798 -0.3950
    65. (0.00008) RY*( 6) C   2           s( 12.78%)p 0.27(  3.50%)d 6.55( 83.72%)
    66. (0.00002) RY*( 7) C   2           s(  7.30%)p 2.33( 17.00%)d10.37( 75.70%)
    67. (0.00000) RY*( 8) C   2           s(  1.61%)p 1.43(  2.31%)d59.55( 96.08%)
    68. (0.00000) RY*( 9) C   2           s( 10.01%)p 0.83(  8.30%)d 8.16( 81.69%)
    69. (0.00237) RY*( 1) C   3           s(  1.01%)p91.54( 92.02%)d 6.93(  6.97%)
                                           -0.0000  0.0079  0.1000 -0.0128 -0.3078
                                           -0.0041 -0.0317  0.0233  0.9076  0.0650
                                            0.0432 -0.2051 -0.0031  0.1467
    70. (0.00162) RY*( 2) C   3           s( 22.48%)p 3.01( 67.72%)d 0.44(  9.80%)
                                            0.0000 -0.0037  0.4741 -0.0065  0.2844
                                            0.0129  0.7685 -0.0040  0.0738  0.2921
                                            0.0356  0.0727  0.0578 -0.0531
    71. (0.00053) RY*( 3) C   3           s(  3.84%)p20.13( 77.38%)d 4.88( 18.78%)
                                            0.0000 -0.0171  0.1953  0.0050 -0.8171
                                            0.0085  0.1048  0.0031 -0.3082  0.1831
                                            0.1593  0.0202  0.3583 -0.0096
    72. (0.00038) RY*( 4) C   3           s( 53.54%)p 0.50( 26.92%)d 0.36( 19.54%)
                                            0.0000  0.0048  0.7317 -0.0075  0.1452
                                            0.0065 -0.4976 -0.0060 -0.0200 -0.0332
                                           -0.3049 -0.1030  0.2135 -0.2124
    73. (0.00012) RY*( 5) C   3           s( 12.07%)p 0.48(  5.78%)d 6.80( 82.14%)
                                            0.0000  0.0022  0.3474 -0.0041  0.0436
                                            0.0021 -0.2360 -0.0023 -0.0148 -0.0479
                                            0.6508  0.4355 -0.3142  0.3275
    74. (0.00007) RY*( 6) C   3           s(  5.98%)p 2.80( 16.74%)d12.93( 77.28%)
    75. (0.00004) RY*( 7) C   3           s(  0.65%)p 8.28(  5.42%)d99.99( 93.93%)
    76. (0.00001) RY*( 8) C   3           s(  0.45%)p14.51(  6.53%)d99.99( 93.02%)
    77. (0.00001) RY*( 9) C   3           s(  0.01%)p 1.00(  1.62%)d60.76( 98.37%)
    78. (0.00175) RY*( 1) C   4           s(  0.30%)p99.99( 93.60%)d20.29(  6.10%)
                                            0.0000  0.0012  0.0548  0.0001  0.5287
                                            0.0043  0.4930  0.0096  0.6429 -0.1429
                                            0.0048  0.1508  0.0821 -0.1054
    79. (0.00157) RY*( 2) C   4           s( 50.75%)p 0.80( 40.39%)d 0.17(  8.85%)
                                            0.0000 -0.0082  0.7124  0.0081  0.2175
                                           -0.0096 -0.5624  0.0048  0.2005  0.2478
                                            0.0397  0.0918  0.1182 -0.0564
    80. (0.00146) RY*( 3) C   4           s(  0.02%)p99.99( 90.10%)d99.99(  9.88%)
                                            0.0000 -0.0002  0.0137  0.0088  0.7316
                                           -0.0033  0.0893 -0.0142 -0.5980  0.0514
                                            0.1233 -0.1861  0.0977  0.1918
    81. (0.00020) RY*( 4) C   4           s( 14.02%)p 1.64( 22.94%)d 4.50( 63.04%)
                                            0.0000  0.0026  0.3745  0.0048 -0.2149
                                           -0.0094  0.3948  0.0035 -0.1650  0.0827
                                            0.5967  0.3844 -0.2793  0.2043
    82. (0.00017) RY*( 5) C   4           s( 22.10%)p 1.67( 36.82%)d 1.86( 41.08%)
                                            0.0000  0.0031  0.4701  0.0037 -0.2358
                                           -0.0141  0.5075  0.0062 -0.2341  0.1310
                                           -0.4146 -0.2236  0.3283 -0.2529
    83. (0.00009) RY*( 6) C   4           s( 12.55%)p 0.03(  0.34%)d 6.94( 87.10%)
    84. (0.00005) RY*( 7) C   4           s(  0.19%)p16.00(  3.03%)d99.99( 96.78%)
    85. (0.00000) RY*( 8) C   4           s(  0.03%)p99.99( 11.05%)d99.99( 88.92%)
    86. (0.00000) RY*( 9) C   4           s(  0.01%)p 1.00(  1.92%)d51.07( 98.07%)
    87. (0.00225) RY*( 1) C   5           s(  3.25%)p27.55( 89.57%)d 2.21(  7.18%)
                                           -0.0000  0.0069  0.1802  0.0117  0.3203
                                           -0.0067 -0.3276 -0.0215 -0.8278 -0.0985
                                           -0.0446  0.1704  0.0363 -0.1724
    88. (0.00141) RY*( 2) C   5           s( 22.63%)p 3.03( 68.50%)d 0.39(  8.87%)
                                           -0.0000 -0.0051  0.4757 -0.0013 -0.7924
                                            0.0101  0.0707  0.0001 -0.2279  0.1959
                                            0.0812  0.0709  0.1932 -0.0376
    89. (0.00067) RY*( 3) C   5           s(  2.77%)p28.33( 78.53%)d 6.75( 18.70%)
                                           -0.0000 -0.0158  0.1657 -0.0063  0.2990
                                            0.0003  0.8224 -0.0061 -0.1399  0.3400
                                           -0.0913  0.1460 -0.0468 -0.1989
    90. (0.00030) RY*( 4) C   5           s( 44.83%)p 0.55( 24.68%)d 0.68( 30.49%)
                                            0.0000  0.0059  0.6695 -0.0056  0.3216
                                            0.0083 -0.2118 -0.0020  0.3137  0.0946
                                           -0.3066 -0.3541  0.2663 -0.0753
    91. (0.00011) RY*( 5) C   5           s( 21.53%)p 0.39(  8.44%)d 3.25( 70.03%)
                                            0.0000  0.0019  0.4640  0.0000  0.1749
                                            0.0029 -0.0902 -0.0047  0.2137 -0.0603
                                            0.5045  0.4643 -0.4163  0.2307
    92. (0.00007) RY*( 6) C   5           s(  3.72%)p 4.88( 18.14%)d21.00( 78.14%)
    93. (0.00004) RY*( 7) C   5           s(  1.02%)p 4.15(  4.24%)d92.55( 94.73%)
    94. (0.00001) RY*( 8) C   5           s(  0.04%)p64.96(  2.69%)d99.99( 97.27%)
    95. (0.00001) RY*( 9) C   5           s(  0.24%)p22.14(  5.33%)d99.99( 94.43%)
    96. (0.00227) RY*( 1) C   6           s(  2.67%)p33.74( 90.17%)d 2.68(  7.16%)
                                           -0.0000  0.0081  0.1633 -0.0087 -0.1923
                                           -0.0206 -0.7768  0.0129  0.5106  0.1047
                                            0.0223  0.0529 -0.0635 -0.2309
    97. (0.00139) RY*( 2) C   6           s( 23.16%)p 2.89( 66.92%)d 0.43(  9.92%)
                                            0.0000 -0.0051  0.4812 -0.0027  0.7454
                                            0.0105  0.1224  0.0078  0.3137 -0.1305
                                            0.0178 -0.1077  0.2233 -0.1427
    98. (0.00064) RY*( 3) C   6           s(  2.82%)p27.77( 78.28%)d 6.71( 18.90%)
                                           -0.0000 -0.0156  0.1672  0.0062 -0.5088
                                           -0.0019  0.5223  0.0051  0.5011 -0.2455
                                           -0.2398  0.0238  0.0713 -0.2560
    99. (0.00031) RY*( 4) C   6           s( 43.93%)p 0.56( 24.58%)d 0.72( 31.50%)
                                            0.0000  0.0060  0.6627  0.0010 -0.2593
                                            0.0069 -0.1006  0.0063 -0.4103  0.2549
                                           -0.3422  0.0490  0.3423  0.1154
   100. (0.00011) RY*( 5) C   6           s( 20.15%)p 0.52( 10.54%)d 3.44( 69.30%)
                                            0.0000  0.0026  0.4489 -0.0007 -0.1722
                                            0.0009 -0.0392  0.0061 -0.2724 -0.4901
                                            0.4831 -0.1341 -0.4387 -0.0950
   101. (0.00007) RY*( 6) C   6           s(  5.72%)p 3.07( 17.53%)d13.42( 76.75%)
   102. (0.00004) RY*( 7) C   6           s(  1.27%)p 3.17(  4.01%)d74.85( 94.72%)
   103. (0.00001) RY*( 8) C   6           s(  0.07%)p 4.50(  0.32%)d99.99( 99.60%)
   104. (0.00001) RY*( 9) C   6           s(  0.25%)p31.27(  7.77%)d99.99( 91.98%)
   105. (0.00175) RY*( 1) C   7           s( 10.48%)p 7.67( 80.34%)d 0.88(  9.18%)
                                            0.0000 -0.0030  0.3237  0.0001 -0.3236
                                            0.0096  0.5052 -0.0142 -0.6657  0.0547
                                            0.0428  0.0014 -0.0150 -0.2946
   106. (0.00155) RY*( 2) C   7           s( 25.45%)p 2.56( 65.14%)d 0.37(  9.42%)
                                            0.0000 -0.0061  0.5044 -0.0074 -0.5596
                                           -0.0149 -0.5806  0.0004  0.0300 -0.1428
                                            0.0189 -0.1199  0.2329  0.0690
   107. (0.00145) RY*( 3) C   7           s( 11.84%)p 6.81( 80.61%)d 0.64(  7.55%)
                                            0.0000 -0.0068  0.3440 -0.0024  0.7108
                                           -0.0022 -0.3604 -0.0086 -0.4134 -0.1545
                                           -0.1599 -0.0035  0.0760 -0.1423
   108. (0.00018) RY*( 4) C   7           s( 38.40%)p 1.49( 57.38%)d 0.11(  4.22%)
                                            0.0000  0.0048  0.6197 -0.0043  0.2022
                                           -0.0115  0.4455 -0.0152  0.5780 -0.0995
                                           -0.0045 -0.0185  0.1413 -0.1095
   109. (0.00018) RY*( 5) C   7           s(  0.00%)p 1.00(  0.08%)d99.99( 99.92%)
                                           -0.0000  0.0001  0.0018  0.0004 -0.0268
                                           -0.0008  0.0088 -0.0002  0.0073  0.6429
                                           -0.5968  0.1414  0.4562  0.0401
   110. (0.00008) RY*( 6) C   7           s( 13.23%)p 0.03(  0.45%)d 6.52( 86.32%)
   111. (0.00004) RY*( 7) C   7           s(  0.47%)p 8.00(  3.77%)d99.99( 95.76%)
   112. (0.00000) RY*( 8) C   7           s(  0.11%)p 1.38(  0.15%)d99.99( 99.74%)
   113. (0.00000) RY*( 9) C   7           s(  0.00%)p 1.00( 12.27%)d 7.15( 87.72%)
   114. (0.00179) RY*( 1) C   8           s(  0.07%)p99.99( 88.22%)d99.99( 11.70%)
                                            0.0000 -0.0003  0.0265  0.0055  0.2195
                                            0.0166  0.7061 -0.0140 -0.5788 -0.1106
                                           -0.0024 -0.0682  0.1410  0.2833
   115. (0.00156) RY*( 2) C   8           s( 42.60%)p 1.09( 46.63%)d 0.25( 10.77%)
                                            0.0000 -0.0088  0.6526  0.0021  0.0964
                                            0.0082  0.3957  0.0114  0.5480 -0.1600
                                           -0.0580 -0.0806  0.1969 -0.1829
   116. (0.00125) RY*( 3) C   8           s(  0.36%)p99.99( 95.43%)d11.58(  4.21%)
                                            0.0000 -0.0010  0.0603 -0.0015  0.9278
                                            0.0005 -0.3050  0.0001 -0.0222  0.0978
                                            0.1419 -0.0550  0.0922 -0.0292
   117. (0.00019) RY*( 4) C   8           s( 47.74%)p 1.07( 51.06%)d 0.03(  1.20%)
                                            0.0000  0.0052  0.6909  0.0058 -0.1963
                                            0.0101 -0.4121  0.0143 -0.5494 -0.0512
                                            0.0009  0.0203  0.0737 -0.0598
   118. (0.00019) RY*( 5) C   8           s(  0.00%)p 0.00(  0.01%)d 1.00( 99.99%)
                                            0.0000 -0.0002  0.0014  0.0007 -0.0051
                                            0.0008 -0.0035 -0.0007  0.0052  0.6217
                                           -0.6169  0.1594  0.4491  0.0754
   119. (0.00007) RY*( 6) C   8           s(  9.02%)p 0.30(  2.71%)d 9.79( 88.27%)
   120. (0.00003) RY*( 7) C   8           s(  0.01%)p 1.00(  4.21%)d22.75( 95.78%)
   121. (0.00000) RY*( 8) C   8           s(  0.18%)p 2.47(  0.45%)d99.99( 99.36%)
   122. (0.00000) RY*( 9) C   8           s(  0.00%)p 1.00( 11.46%)d 7.73( 88.54%)
   123. (0.00177) RY*( 1) C   9           s(  0.02%)p99.99( 88.20%)d99.99( 11.79%)
                                           -0.0000  0.0000  0.0130 -0.0056 -0.2617
                                           -0.0164 -0.6814  0.0142  0.5905 -0.0979
                                            0.0027 -0.0672  0.1443  0.2880
   124. (0.00159) RY*( 2) C   9           s( 42.31%)p 1.12( 47.22%)d 0.25( 10.47%)
                                            0.0000 -0.0096  0.6504 -0.0026 -0.2716
                                           -0.0087 -0.3440 -0.0119 -0.5290 -0.1436
                                           -0.0385 -0.0878  0.2076 -0.1783
   125. (0.00135) RY*( 3) C   9           s(  0.87%)p99.99( 94.92%)d 4.81(  4.21%)
                                            0.0000 -0.0022  0.0935 -0.0023  0.8899
                                            0.0004 -0.3909  0.0009 -0.0674 -0.1287
                                           -0.1490  0.0362 -0.0442  0.0060
   126. (0.00018) RY*( 4) C   9           s(  0.25%)p 1.38(  0.34%)d99.99( 99.42%)
                                            0.0000  0.0005  0.0495 -0.0004  0.0123
                                           -0.0021  0.0438 -0.0003  0.0362 -0.6508
                                            0.6128 -0.1721 -0.4059 -0.0256
   127. (0.00017) RY*( 5) C   9           s( 45.32%)p 1.14( 51.81%)d 0.06(  2.86%)
                                            0.0000  0.0053  0.6732 -0.0026  0.1517
                                           -0.0119  0.4345 -0.0145  0.5531 -0.0353
                                           -0.0672  0.0256  0.1317 -0.0699
   128. (0.00007) RY*( 6) C   9           s( 10.99%)p 0.15(  1.65%)d 7.95( 87.36%)
   129. (0.00003) RY*( 7) C   9           s(  0.03%)p99.99(  4.04%)d99.99( 95.94%)
   130. (0.00000) RY*( 8) C   9           s(  0.18%)p 0.82(  0.15%)d99.99( 99.66%)
   131. (0.00000) RY*( 9) C   9           s(  0.00%)p 1.00( 11.87%)d 7.43( 88.13%)
   132. (0.00169) RY*( 1) C  10           s(  0.02%)p99.99( 87.54%)d99.99( 12.43%)
                                           -0.0000  0.0000  0.0149 -0.0053 -0.2307
                                           -0.0163 -0.6650  0.0147  0.6160  0.1019
                                           -0.0071  0.0654 -0.1335 -0.3030
   133. (0.00159) RY*( 2) C  10           s( 44.93%)p 1.00( 44.88%)d 0.23( 10.19%)
                                            0.0000 -0.0090  0.6702  0.0049  0.3942
                                            0.0079  0.2973  0.0102  0.4525 -0.1207
                                           -0.0044 -0.0998  0.2263 -0.1616
   134. (0.00133) RY*( 3) C  10           s(  2.13%)p43.69( 93.22%)d 2.18(  4.64%)
                                            0.0000 -0.0012  0.1461  0.0029 -0.8319
                                            0.0033  0.4552  0.0036  0.1817 -0.1409
                                           -0.1577  0.0303 -0.0220 -0.0168
   135. (0.00019) RY*( 4) C  10           s( 43.84%)p 1.26( 55.16%)d 0.02(  1.00%)
                                            0.0000  0.0057  0.6621  0.0072 -0.2313
                                            0.0092 -0.4247  0.0133 -0.5634 -0.0510
                                            0.0026  0.0130  0.0690 -0.0494
   136. (0.00019) RY*( 5) C  10           s(  0.00%)p 1.00(  0.04%)d99.99( 99.95%)
                                           -0.0000 -0.0000  0.0027  0.0003 -0.0024
                                            0.0017 -0.0183 -0.0014  0.0100  0.6092
                                           -0.6175  0.1523  0.4599  0.1117
   137. (0.00007) RY*( 6) C  10           s(  8.92%)p 0.26(  2.35%)d 9.95( 88.73%)
   138. (0.00003) RY*( 7) C  10           s(  0.00%)p 1.00(  4.41%)d21.70( 95.59%)
   139. (0.00000) RY*( 8) C  10           s(  0.13%)p 0.98(  0.13%)d99.99( 99.74%)
   140. (0.00000) RY*( 9) C  10           s(  0.00%)p 1.00( 12.44%)d 7.04( 87.56%)
   141. (0.00156) RY*( 1) C  11           s( 17.49%)p 4.19( 73.35%)d 0.52(  9.15%)
                                            0.0000  0.0008  0.4183 -0.0021 -0.7912
                                           -0.0134 -0.1638 -0.0116 -0.2836 -0.1010
                                            0.0204 -0.1015  0.2381 -0.1179
   142. (0.00151) RY*( 2) C  11           s(  0.24%)p99.99( 86.65%)d54.04( 13.11%)
                                            0.0000 -0.0001  0.0493  0.0054  0.1079
                                            0.0165  0.6738 -0.0174 -0.6326  0.0809
                                            0.0214  0.0506 -0.1251 -0.3254
   143. (0.00051) RY*( 3) C  11           s( 17.75%)p 3.30( 58.63%)d 1.33( 23.62%)
                                            0.0000 -0.0150  0.4210 -0.0070  0.5421
                                           -0.0053 -0.4354 -0.0084 -0.3205 -0.3307
                                           -0.2534 -0.0256  0.1527 -0.1966
   144. (0.00018) RY*( 4) C  11           s(  0.01%)p 5.20(  0.07%)d99.99( 99.92%)
                                            0.0000  0.0003  0.0116 -0.0006  0.0031
                                           -0.0032  0.0256  0.0021  0.0038 -0.6692
                                            0.6074 -0.1855 -0.3827  0.0400
   145. (0.00017) RY*( 5) C  11           s( 28.84%)p 2.11( 60.85%)d 0.36( 10.31%)
                                            0.0000  0.0102  0.5369  0.0042  0.0575
                                           -0.0129  0.4987 -0.0135  0.5967 -0.1941
                                           -0.1339  0.0107  0.1627 -0.1448
   146. (0.00006) RY*( 6) C  11           s( 32.36%)p 0.12(  3.88%)d 1.97( 63.76%)
   147. (0.00004) RY*( 7) C  11           s(  2.79%)p 1.23(  3.42%)d33.64( 93.79%)
   148. (0.00000) RY*( 8) C  11           s(  0.52%)p 0.30(  0.15%)d99.99( 99.33%)
   149. (0.00000) RY*( 9) C  11           s(  0.00%)p 1.00( 13.17%)d 6.59( 86.83%)
   150. (0.00129) RY*( 1) C  12           s(  6.41%)p13.35( 85.61%)d 1.24(  7.98%)
                                           -0.0000  0.0101  0.2530 -0.0033 -0.5293
                                            0.0119  0.5738  0.0127  0.4964 -0.1861
                                           -0.1447 -0.0263  0.0950 -0.1203
   151. (0.00086) RY*( 2) C  12           s(  0.00%)p 1.00( 79.59%)d 0.26( 20.41%)
                                            0.0000  0.0000  0.0021  0.0033  0.1850
                                            0.0114  0.6625 -0.0096 -0.5680 -0.2938
                                            0.1809 -0.1120  0.0017  0.2693
   152. (0.00019) RY*( 3) C  12           s(  7.52%)p12.27( 92.29%)d 0.02(  0.19%)
                                            0.0000  0.0133  0.2739  0.0190 -0.7232
                                            0.0022 -0.2828  0.0089 -0.5653  0.0191
                                            0.0262  0.0257  0.0000  0.0119
   153. (0.00006) RY*( 4) C  12           s( 67.53%)p 0.11(  7.27%)d 0.37( 25.20%)
   154. (0.00000) RY*( 5) C  12           s(  7.88%)p 1.95( 15.37%)d 9.74( 76.75%)
   155. (0.00000) RY*( 6) C  12           s(  5.28%)p 1.63(  8.62%)d16.31( 86.10%)
   156. (0.00000) RY*( 7) C  12           s(  1.16%)p 1.16(  1.34%)d84.14( 97.50%)
   157. (0.00001) RY*( 8) C  12           s(  1.56%)p 0.95(  1.48%)d62.28( 96.97%)
   158. (0.00000) RY*( 9) C  12           s(  2.69%)p 3.18(  8.56%)d33.02( 88.75%)
   159. (0.00055) RY*( 1) H  13           s( 97.70%)p 0.02(  2.30%)
                                            0.0049  0.9884 -0.0569 -0.1322  0.0482
   160. (0.00009) RY*( 2) H  13           s(  0.02%)p99.99( 99.98%)
   161. (0.00006) RY*( 3) H  13           s(  0.01%)p99.99( 99.99%)
   162. (0.00002) RY*( 4) H  13           s(  2.35%)p41.51( 97.65%)
   163. (0.00081) RY*( 1) H  14           s( 98.54%)p 0.01(  1.46%)
                                            0.0050  0.9927 -0.0341  0.0473  0.1056
   164. (0.00009) RY*( 2) H  14           s(  0.07%)p99.99( 99.93%)
   165. (0.00007) RY*( 3) H  14           s(  0.02%)p99.99( 99.98%)
   166. (0.00002) RY*( 4) H  14           s(  1.45%)p67.82( 98.55%)
   167. (0.00067) RY*( 1) H  15           s( 98.18%)p 0.02(  1.82%)
                                            0.0053  0.9909  0.0869 -0.0132  0.1023
   168. (0.00011) RY*( 2) H  15           s(  0.10%)p99.99( 99.90%)
                                           -0.0012  0.0314 -0.1118 -0.9369 -0.3296
   169. (0.00008) RY*( 3) H  15           s(  0.01%)p 1.00( 99.99%)
   170. (0.00002) RY*( 4) H  15           s(  1.79%)p54.73( 98.21%)
   171. (0.00100) RY*( 1) H  16           s( 99.32%)p 0.01(  0.68%)
                                            0.0075  0.9966 -0.0444  0.0143 -0.0680
   172. (0.00010) RY*( 2) H  16           s(  0.02%)p99.99( 99.98%)
   173. (0.00007) RY*( 3) H  16           s(  0.09%)p99.99( 99.91%)
   174. (0.00002) RY*( 4) H  16           s(  0.67%)p99.99( 99.33%)
   175. (0.00130) RY*( 1) H  17           s( 99.59%)p 0.00(  0.41%)
                                            0.0057  0.9979  0.0163 -0.0349 -0.0516
   176. (0.00007) RY*( 2) H  17           s(  0.01%)p99.99( 99.99%)
   177. (0.00006) RY*( 3) H  17           s(  0.00%)p 1.00(100.00%)
   178. (0.00002) RY*( 4) H  17           s(  0.49%)p99.99( 99.51%)
   179. (0.00138) RY*( 1) H  18           s( 99.65%)p 0.00(  0.35%)
                                            0.0058  0.9982 -0.0228  0.0541  0.0084
   180. (0.00009) RY*( 2) H  18           s(  0.02%)p99.99( 99.98%)
   181. (0.00005) RY*( 3) H  18           s(  0.02%)p99.99( 99.98%)
   182. (0.00002) RY*( 4) H  18           s(  0.40%)p99.99( 99.60%)
   183. (0.00119) RY*( 1) H  19           s( 99.54%)p 0.00(  0.46%)
                                            0.0047  0.9977 -0.0113  0.0495 -0.0452
   184. (0.00009) RY*( 2) H  19           s(  0.05%)p99.99( 99.95%)
   185. (0.00005) RY*( 3) H  19           s(  0.01%)p 1.00( 99.99%)
   186. (0.00002) RY*( 4) H  19           s(  0.50%)p99.99( 99.50%)
   187. (0.00127) RY*( 1) H  20           s( 99.62%)p 0.00(  0.38%)
                                            0.0052  0.9981  0.0160 -0.0460  0.0378
   188. (0.00009) RY*( 2) H  20           s(  0.09%)p99.99( 99.91%)
   189. (0.00005) RY*( 3) H  20           s(  0.00%)p 1.00(100.00%)
   190. (0.00002) RY*( 4) H  20           s(  0.38%)p99.99( 99.62%)
   191. (0.00132) RY*( 1) H  21           s( 99.70%)p 0.00(  0.30%)
                                            0.0053  0.9985  0.0364 -0.0411  0.0030
   192. (0.00009) RY*( 2) H  21           s(  0.05%)p99.99( 99.95%)
   193. (0.00006) RY*( 3) H  21           s(  0.02%)p99.99( 99.98%)
   194. (0.00002) RY*( 4) H  21           s(  0.31%)p99.99( 99.69%)
   195. (0.00110) RY*( 1) H  22           s( 99.50%)p 0.01(  0.50%)
                                            0.0061  0.9975 -0.0198  0.0677  0.0081
   196. (0.00009) RY*( 2) H  22           s(  0.04%)p99.99( 99.96%)
   197. (0.00005) RY*( 3) H  22           s(  0.04%)p99.99( 99.96%)
   198. (0.00002) RY*( 4) H  22           s(  0.52%)p99.99( 99.48%)
   199. (0.00133) RY*( 1) H  23           s( 99.70%)p 0.00(  0.30%)
                                            0.0057  0.9985 -0.0041  0.0327 -0.0435
   200. (0.00009) RY*( 2) H  23           s(  0.01%)p 1.00( 99.99%)
   201. (0.00006) RY*( 3) H  23           s(  0.00%)p 1.00(100.00%)
   202. (0.00002) RY*( 4) H  23           s(  0.37%)p99.99( 99.63%)
   203. (0.00131) RY*( 1) H  24           s( 99.67%)p 0.00(  0.33%)
                                            0.0056  0.9983  0.0035  0.0071  0.0568
   204. (0.00009) RY*( 2) H  24           s(  0.01%)p99.99( 99.99%)
   205. (0.00006) RY*( 3) H  24           s(  0.00%)p 1.00(100.00%)
   206. (0.00002) RY*( 4) H  24           s(  0.40%)p99.99( 99.60%)
   207. (0.00110) RY*( 1) H  25           s( 99.44%)p 0.01(  0.56%)
                                            0.0055  0.9972  0.0081  0.0640  0.0378
   208. (0.00009) RY*( 2) H  25           s(  0.08%)p99.99( 99.92%)
   209. (0.00005) RY*( 3) H  25           s(  0.01%)p99.99( 99.99%)
   210. (0.00002) RY*( 4) H  25           s(  0.56%)p99.99( 99.44%)
   211. (0.00137) RY*( 1) H  26           s( 99.65%)p 0.00(  0.35%)
                                            0.0058  0.9982 -0.0124 -0.0180 -0.0549
   212. (0.00009) RY*( 2) H  26           s(  0.06%)p99.99( 99.94%)
   213. (0.00005) RY*( 3) H  26           s(  0.00%)p 1.00(100.00%)
   214. (0.00002) RY*( 4) H  26           s(  0.38%)p99.99( 99.62%)
   215. (0.00124) RY*( 1) H  27           s( 99.67%)p 0.00(  0.33%)
                                            0.0050  0.9983 -0.0251 -0.0420 -0.0299
   216. (0.00009) RY*( 2) H  27           s(  0.06%)p99.99( 99.94%)
   217. (0.00006) RY*( 3) H  27           s(  0.02%)p99.99( 99.98%)
   218. (0.00002) RY*( 4) H  27           s(  0.33%)p99.99( 99.67%)
   219. (0.00134) RY*( 1) H  28           s( 99.64%)p 0.00(  0.36%)
                                            0.0056  0.9982  0.0039  0.0216  0.0559
   220. (0.00009) RY*( 2) H  28           s(  0.06%)p99.99( 99.94%)
   221. (0.00005) RY*( 3) H  28           s(  0.00%)p 1.00(100.00%)
   222. (0.00002) RY*( 4) H  28           s(  0.39%)p99.99( 99.61%)
   223. (0.00134) RY*( 1) H  29           s( 99.63%)p 0.00(  0.37%)
                                            0.0056  0.9981  0.0132  0.0494  0.0327
   224. (0.00009) RY*( 2) H  29           s(  0.07%)p99.99( 99.93%)
   225. (0.00005) RY*( 3) H  29           s(  0.00%)p 1.00(100.00%)
   226. (0.00002) RY*( 4) H  29           s(  0.39%)p99.99( 99.61%)
   227. (0.00135) RY*( 1) H  30           s( 99.62%)p 0.00(  0.38%)
                                            0.0057  0.9981 -0.0232 -0.0472 -0.0324
   228. (0.00009) RY*( 2) H  30           s(  0.07%)p99.99( 99.93%)
   229. (0.00005) RY*( 3) H  30           s(  0.01%)p 1.00( 99.99%)
   230. (0.00002) RY*( 4) H  30           s(  0.40%)p99.99( 99.60%)
   231. (0.00136) RY*( 1) H  31           s( 99.63%)p 0.00(  0.37%)
                                            0.0057  0.9981 -0.0136 -0.0202 -0.0555
   232. (0.00009) RY*( 2) H  31           s(  0.07%)p99.99( 99.93%)
   233. (0.00005) RY*( 3) H  31           s(  0.00%)p 1.00(100.00%)
   234. (0.00002) RY*( 4) H  31           s(  0.38%)p99.99( 99.62%)
   235. (0.00139) RY*( 1) H  32           s( 99.64%)p 0.00(  0.36%)
                                            0.0057  0.9982  0.0041  0.0206  0.0564
   236. (0.00009) RY*( 2) H  32           s(  0.06%)p99.99( 99.94%)
   237. (0.00005) RY*( 3) H  32           s(  0.01%)p 1.00( 99.99%)
   238. (0.00002) RY*( 4) H  32           s(  0.39%)p99.99( 99.61%)
   239. (0.00138) RY*( 1) H  33           s( 99.64%)p 0.00(  0.36%)
                                            0.0058  0.9982  0.0140  0.0496  0.0312
   240. (0.00009) RY*( 2) H  33           s(  0.06%)p99.99( 99.94%)
   241. (0.00005) RY*( 3) H  33           s(  0.00%)p 1.00(100.00%)
   242. (0.00002) RY*( 4) H  33           s(  0.39%)p99.99( 99.61%)
   243. (0.00132) RY*( 1) H  34           s( 99.59%)p 0.00(  0.41%)
                                            0.0055  0.9979 -0.0291 -0.0503 -0.0276
   244. (0.00009) RY*( 2) H  34           s(  0.04%)p99.99( 99.96%)
   245. (0.00006) RY*( 3) H  34           s(  0.02%)p99.99( 99.98%)
   246. (0.00002) RY*( 4) H  34           s(  0.45%)p99.99( 99.55%)
   247. (0.00131) RY*( 1) H  35           s( 99.59%)p 0.00(  0.41%)
                                            0.0055  0.9979 -0.0176 -0.0135 -0.0604
   248. (0.00009) RY*( 2) H  35           s(  0.04%)p99.99( 99.96%)
   249. (0.00006) RY*( 3) H  35           s(  0.02%)p99.99( 99.98%)
   250. (0.00002) RY*( 4) H  35           s(  0.45%)p99.99( 99.55%)
   251. (0.00076) RY*( 1) H  36           s( 98.31%)p 0.02(  1.69%)
                                            0.0050  0.9915  0.0567 -0.0059  0.1167
   252. (0.00009) RY*( 2) H  36           s(  0.04%)p99.99( 99.96%)
   253. (0.00007) RY*( 3) H  36           s(  0.03%)p99.99( 99.97%)
   254. (0.00002) RY*( 4) H  36           s(  1.70%)p57.73( 98.30%)
   255. (0.00076) RY*( 1) H  37           s( 98.31%)p 0.02(  1.69%)
                                            0.0050  0.9915  0.0858  0.0927  0.0309
   256. (0.00009) RY*( 2) H  37           s(  0.04%)p99.99( 99.96%)
   257. (0.00007) RY*( 3) H  37           s(  0.03%)p99.99( 99.97%)
   258. (0.00002) RY*( 4) H  37           s(  1.71%)p57.63( 98.29%)
   259. (0.00053) RY*( 1) H  38           s( 97.70%)p 0.02(  2.30%)
                                            0.0062  0.9884  0.1255 -0.0738 -0.0430
   260. (0.00010) RY*( 2) H  38           s(  0.00%)p 1.00(100.00%)
   261. (0.00007) RY*( 3) H  38           s(  0.00%)p 1.00(100.00%)
   262. (0.00002) RY*( 4) H  38           s(  2.39%)p40.77( 97.61%)
   263. (0.00468) BD*( 1) C   1 - C   2  
                ( 50.95%)   0.7138* C   1 s( 29.45%)p 2.39( 70.51%)d 0.00(  0.04%)
                                           -0.0004 -0.5426 -0.0044 -0.1317  0.0081
                                           -0.3174  0.0101  0.7660  0.0106 -0.0025
                                            0.0054  0.0129  0.0019 -0.0153
                ( 49.05%)  -0.7003* C   2 s( 28.38%)p 2.52( 71.58%)d 0.00(  0.04%)
                                           -0.0003 -0.5327 -0.0083  0.1297  0.0116
                                            0.3153  0.0170 -0.7740  0.0010 -0.0018
                                            0.0042  0.0114  0.0012 -0.0162
   264. (0.00247) BD*( 1) C   1 - H  13  
                ( 37.77%)   0.6146* C   1 s( 23.60%)p 3.23( 76.36%)d 0.00(  0.04%)
                                           -0.0001 -0.4858 -0.0044  0.4568 -0.0038
                                            0.7435 -0.0060  0.0429 -0.0127 -0.0144
                                           -0.0022 -0.0023  0.0081  0.0099
                ( 62.23%)  -0.7888* H  13 s( 99.91%)p 0.00(  0.09%)
                                           -0.9996  0.0008 -0.0164 -0.0244  0.0002
   265. (0.00419) BD*( 1) C   1 - H  14  
                ( 38.77%)   0.6227* C   1 s( 23.36%)p 3.28( 76.60%)d 0.00(  0.04%)
                                           -0.0000 -0.4833  0.0041  0.4485  0.0039
                                           -0.5624  0.0143 -0.4982 -0.0115  0.0116
                                            0.0096 -0.0132  0.0035  0.0009
                ( 61.23%)  -0.7825* H  14 s( 99.92%)p 0.00(  0.08%)
                                           -0.9996  0.0018 -0.0158  0.0162  0.0179
   266. (0.00385) BD*( 1) C   1 - H  15  
                ( 38.73%)   0.6223* C   1 s( 23.55%)p 3.24( 76.41%)d 0.00(  0.04%)
                                            0.0001 -0.4853  0.0042 -0.7564  0.0095
                                            0.1710  0.0115 -0.4028 -0.0139  0.0049
                                           -0.0129  0.0030 -0.0130  0.0050
                ( 61.27%)  -0.7828* H  15 s( 99.92%)p 0.00(  0.08%)
                                           -0.9996  0.0016  0.0228 -0.0069  0.0157
   267. (0.00846) BD*( 1) C   2 - C   3  
                ( 50.71%)   0.7121* C   2 s( 28.45%)p 2.51( 71.50%)d 0.00(  0.04%)
                                            0.0007  0.5334  0.0043  0.3949 -0.0050
                                            0.7475  0.0052  0.0038 -0.0165  0.0153
                                            0.0023  0.0013 -0.0085 -0.0106
                ( 49.29%)  -0.7021* C   3 s( 27.32%)p 2.66( 72.64%)d 0.00(  0.04%)
                                           -0.0000  0.5227  0.0072 -0.4073 -0.0126
                                           -0.7482  0.0085  0.0109 -0.0182  0.0137
                                            0.0000 -0.0010 -0.0098 -0.0105
   268. (0.00636) BD*( 1) C   2 - H  16  
                ( 36.62%)   0.6052* C   2 s( 21.07%)p 3.74( 78.89%)d 0.00(  0.04%)
                                           -0.0008  0.4590 -0.0032 -0.7824  0.0091
                                            0.0881 -0.0099 -0.4109 -0.0043 -0.0056
                                            0.0130 -0.0032  0.0124 -0.0043
                ( 63.38%)  -0.7961* H  16 s( 99.90%)p 0.00(  0.10%)
                                            0.9995 -0.0053  0.0271  0.0005  0.0155
   269. (0.00843) BD*( 1) C   2 - H  17  
                ( 38.52%)   0.6207* C   2 s( 22.07%)p 3.53( 77.89%)d 0.00(  0.04%)
                                            0.0001 -0.4697  0.0091 -0.4628  0.0183
                                            0.5772  0.0008  0.4808  0.0048  0.0127
                                            0.0103 -0.0133  0.0019  0.0007
                ( 61.48%)  -0.7841* H  17 s( 99.91%)p 0.00(  0.09%)
                                           -0.9996  0.0039  0.0137 -0.0199 -0.0168
   270. (0.00779) BD*( 1) C   3 - C   4  
                ( 50.65%)   0.7117* C   3 s( 28.98%)p 2.45( 70.98%)d 0.00(  0.04%)
                                            0.0005  0.5383  0.0078  0.7865  0.0047
                                           -0.0479  0.0037  0.2983 -0.0004 -0.0014
                                            0.0120 -0.0015  0.0136 -0.0065
                ( 49.35%)  -0.7025* C   4 s( 29.74%)p 2.36( 70.22%)d 0.00(  0.03%)
                                            0.0006  0.5453  0.0107 -0.7881  0.0026
                                            0.0167 -0.0039 -0.2842  0.0003 -0.0015
                                            0.0117 -0.0006  0.0130 -0.0062
   271. (0.00885) BD*( 1) C   3 - H  18  
                ( 38.31%)   0.6190* C   3 s( 21.97%)p 3.55( 77.99%)d 0.00(  0.04%)
                                            0.0002 -0.4686  0.0079  0.4631  0.0059
                                           -0.5866 -0.0039 -0.4702  0.0166  0.0125
                                            0.0103 -0.0131  0.0036  0.0006
                ( 61.69%)  -0.7854* H  18 s( 99.91%)p 0.00(  0.09%)
                                           -0.9996  0.0042 -0.0173  0.0197  0.0138
   272. (0.00731) BD*( 1) C   3 - H  19  
                ( 38.05%)   0.6168* C   3 s( 21.70%)p 3.61( 78.26%)d 0.00(  0.04%)
                                           -0.0002  0.4658 -0.0043  0.0148 -0.0154
                                            0.3051  0.0029 -0.8300  0.0088  0.0004
                                           -0.0027 -0.0116 -0.0019  0.0174
                ( 61.95%)  -0.7871* H  19 s( 99.91%)p 0.00(  0.09%)
                                            0.9995 -0.0029  0.0026 -0.0106  0.0278
   273. (0.00812) BD*( 1) C   4 - C   5  
                ( 50.05%)   0.7075* C   4 s( 27.62%)p 2.62( 72.33%)d 0.00(  0.04%)
                                            0.0000  0.5255  0.0090  0.4024 -0.0015
                                            0.7466  0.0003 -0.0637 -0.0015  0.0150
                                           -0.0012 -0.0028 -0.0094 -0.0108
                ( 49.95%)  -0.7067* C   5 s( 31.09%)p 2.21( 68.86%)d 0.00(  0.04%)
                                            0.0001  0.5576  0.0057 -0.3333 -0.0078
                                           -0.7570  0.0023  0.0666  0.0012  0.0145
                                            0.0008 -0.0022 -0.0096 -0.0102
   274. (0.00923) BD*( 1) C   4 - H  20  
                ( 38.47%)   0.6202* C   4 s( 21.39%)p 3.67( 78.57%)d 0.00(  0.04%)
                                            0.0003 -0.4624  0.0077 -0.0084 -0.0057
                                            0.2574  0.0077 -0.8481  0.0044 -0.0002
                                            0.0010  0.0097  0.0011 -0.0186
                ( 61.53%)  -0.7844* H  20 s( 99.92%)p 0.00(  0.08%)
                                           -0.9996  0.0037  0.0006 -0.0095  0.0275
   275. (0.00911) BD*( 1) C   4 - H  21  
                ( 38.54%)   0.6208* C   4 s( 21.27%)p 3.70( 78.69%)d 0.00(  0.04%)
                                           -0.0002  0.4611 -0.0076  0.4650 -0.0014
                                           -0.6126 -0.0049 -0.4418  0.0096 -0.0128
                                           -0.0100  0.0127 -0.0035 -0.0020
                ( 61.46%)  -0.7840* H  21 s( 99.92%)p 0.00(  0.08%)
                                            0.9996 -0.0039 -0.0148  0.0207  0.0134
   276. (0.00649) BD*( 1) C   5 - H  22  
                ( 37.14%)   0.6094* C   5 s( 26.58%)p 2.76( 73.38%)d 0.00(  0.04%)
                                            0.0003 -0.5156  0.0023  0.4253 -0.0054
                                           -0.6048 -0.0073 -0.4323  0.0142  0.0129
                                            0.0075 -0.0127  0.0019  0.0025
                ( 62.86%)  -0.7929* H  22 s( 99.91%)p 0.00(  0.09%)
                                           -0.9995  0.0042 -0.0186  0.0215  0.0112
   277. (0.00906) BD*( 1) C   5 - H  23  
                ( 38.13%)   0.6175* C   5 s( 21.23%)p 3.71( 78.72%)d 0.00(  0.04%)
                                           -0.0002  0.4607 -0.0081  0.0421 -0.0083
                                            0.2458  0.0144 -0.8513  0.0081  0.0003
                                           -0.0030 -0.0092 -0.0015  0.0187
                ( 61.87%)  -0.7865* H  23 s( 99.91%)p 0.00(  0.09%)
                                            0.9995 -0.0041 -0.0001 -0.0099  0.0281
   278. (0.00975) BD*( 1) C   6 - C   7  
                ( 50.14%)   0.7081* C   6 s( 33.54%)p 1.98( 66.42%)d 0.00(  0.04%)
                                            0.0001  0.5791  0.0074  0.4617  0.0087
                                           -0.5190  0.0065 -0.4262  0.0005 -0.0144
                                           -0.0083  0.0100  0.0038 -0.0037
                ( 49.86%)  -0.7061* C   7 s( 27.86%)p 2.59( 72.10%)d 0.00(  0.04%)
                                           -0.0002  0.5277  0.0086 -0.5690 -0.0010
                                            0.4905 -0.0006  0.3959 -0.0000 -0.0129
                                           -0.0105  0.0102  0.0029 -0.0030
   279. (0.00937) BD*( 1) C   6 - H  24  
                ( 38.12%)   0.6174* C   6 s( 20.39%)p 3.90( 79.57%)d 0.00(  0.05%)
                                            0.0002 -0.4514  0.0084  0.0301 -0.0024
                                            0.2303 -0.0178 -0.8610 -0.0011 -0.0010
                                            0.0025  0.0099  0.0025 -0.0187
                ( 61.88%)  -0.7866* H  24 s( 99.91%)p 0.00(  0.09%)
                                           -0.9995  0.0040 -0.0015 -0.0056  0.0292
   280. (0.00645) BD*( 1) C   6 - H  25  
                ( 37.45%)   0.6120* C   6 s( 25.53%)p 2.92( 74.43%)d 0.00(  0.04%)
                                            0.0002 -0.5053  0.0023 -0.2582  0.0075
                                           -0.8222  0.0032  0.0357 -0.0150 -0.0110
                                           -0.0008  0.0019  0.0133  0.0103
                ( 62.55%)  -0.7909* H  25 s( 99.91%)p 0.00(  0.09%)
                                           -0.9995  0.0036  0.0107  0.0282  0.0016
   281. (0.00669) BD*( 1) C   7 - C   8  
                ( 49.95%)   0.7068* C   7 s( 28.78%)p 2.47( 71.18%)d 0.00(  0.04%)
                                           -0.0005 -0.5363 -0.0122 -0.7758 -0.0022
                                           -0.0596  0.0041 -0.3261  0.0036 -0.0012
                                           -0.0120 -0.0024 -0.0135  0.0056
                ( 50.05%)  -0.7074* C   8 s( 27.94%)p 2.58( 72.02%)d 0.00(  0.04%)
                                           -0.0001 -0.5285 -0.0103  0.7790  0.0036
                                            0.0711 -0.0030  0.3291 -0.0013 -0.0021
                                           -0.0117 -0.0027 -0.0139  0.0048
   282. (0.00895) BD*( 1) C   7 - H  26  
                ( 38.22%)   0.6182* C   7 s( 21.92%)p 3.56( 78.03%)d 0.00(  0.04%)
                                           -0.0002  0.4681 -0.0078  0.0206 -0.0034
                                            0.2124 -0.0114 -0.8571  0.0001  0.0005
                                           -0.0015 -0.0090 -0.0015  0.0188
                ( 61.78%)  -0.7860* H  26 s( 99.91%)p 0.00(  0.09%)
                                            0.9996 -0.0043 -0.0004 -0.0058  0.0291
   283. (0.00904) BD*( 1) C   7 - H  27  
                ( 38.38%)   0.6195* C   7 s( 21.46%)p 3.66( 78.49%)d 0.00(  0.04%)
                                           -0.0002  0.4632 -0.0078 -0.2710  0.0011
                                           -0.8426  0.0024  0.0376 -0.0120  0.0104
                                           -0.0008 -0.0026 -0.0151 -0.0100
                ( 61.62%)  -0.7850* H  27 s( 99.92%)p 0.00(  0.08%)
                                            0.9996 -0.0036  0.0090  0.0276 -0.0000
   284. (0.00680) BD*( 1) C   8 - C   9  
                ( 49.71%)   0.7050* C   8 s( 27.79%)p 2.60( 72.17%)d 0.00(  0.04%)
                                           -0.0002 -0.5271 -0.0096 -0.5678 -0.0046
                                            0.4971 -0.0010  0.3900 -0.0037  0.0128
                                            0.0091 -0.0100 -0.0019  0.0036
                ( 50.29%)  -0.7092* C   9 s( 28.25%)p 2.54( 71.72%)d 0.00(  0.04%)
                                           -0.0002 -0.5314 -0.0112  0.5632  0.0057
                                           -0.4977 -0.0004 -0.3901  0.0027  0.0130
                                            0.0092 -0.0101 -0.0022  0.0039
   285. (0.00893) BD*( 1) C   8 - H  28  
                ( 38.15%)   0.6176* C   8 s( 22.01%)p 3.54( 77.95%)d 0.00(  0.04%)
                                            0.0001 -0.4691  0.0083  0.0258 -0.0053
                                            0.2057 -0.0119 -0.8581  0.0011 -0.0008
                                            0.0016  0.0088  0.0014 -0.0190
                ( 61.85%)  -0.7865* H  28 s( 99.91%)p 0.00(  0.09%)
                                           -0.9995  0.0041  0.0001 -0.0056  0.0292
   286. (0.00889) BD*( 1) C   8 - H  29  
                ( 38.14%)   0.6175* C   8 s( 22.28%)p 3.49( 77.68%)d 0.00(  0.04%)
                                            0.0002 -0.4719  0.0080 -0.2638 -0.0001
                                           -0.8394  0.0039  0.0487 -0.0122 -0.0106
                                            0.0007  0.0026  0.0150  0.0100
                ( 61.86%)  -0.7865* H  29 s( 99.91%)p 0.00(  0.09%)
                                           -0.9995  0.0041  0.0096  0.0282 -0.0001
   287. (0.00712) BD*( 1) C   9 - C  10  
                ( 49.34%)   0.7024* C   9 s( 28.12%)p 2.56( 71.85%)d 0.00(  0.04%)
                                           -0.0001 -0.5302 -0.0097 -0.7803 -0.0027
                                           -0.0619  0.0042 -0.3253  0.0032 -0.0018
                                           -0.0117 -0.0024 -0.0139  0.0047
                ( 50.66%)  -0.7118* C  10 s( 27.17%)p 2.68( 72.79%)d 0.00(  0.04%)
                                           -0.0002 -0.5211 -0.0118  0.7867  0.0035
                                            0.0565 -0.0034  0.3254 -0.0018 -0.0012
                                           -0.0121 -0.0017 -0.0152  0.0057
   288. (0.00901) BD*( 1) C   9 - H  30  
                ( 38.26%)   0.6185* C   9 s( 21.83%)p 3.58( 78.12%)d 0.00(  0.04%)
                                           -0.0002  0.4672 -0.0082 -0.2700  0.0028
                                           -0.8402  0.0027  0.0465 -0.0126  0.0113
                                           -0.0010 -0.0027 -0.0146 -0.0099
                ( 61.74%)  -0.7858* H  30 s( 99.91%)p 0.00(  0.09%)
                                            0.9996 -0.0042  0.0083  0.0284 -0.0001
   289. (0.00900) BD*( 1) C   9 - H  31  
                ( 38.19%)   0.6180* C   9 s( 21.83%)p 3.58( 78.13%)d 0.00(  0.04%)
                                           -0.0001  0.4671 -0.0081  0.0250 -0.0026
                                            0.2040 -0.0126 -0.8596  0.0012  0.0005
                                           -0.0008 -0.0090 -0.0016  0.0190
                ( 61.81%)  -0.7862* H  31 s( 99.91%)p 0.00(  0.09%)
                                            0.9996 -0.0042 -0.0011 -0.0054  0.0292
   290. (0.00753) BD*( 1) C  10 - C  11  
                ( 48.91%)   0.6993* C  10 s( 28.68%)p 2.49( 71.28%)d 0.00(  0.03%)
                                            0.0000 -0.5355 -0.0081 -0.5541 -0.0044
                                            0.4996 -0.0012  0.3952 -0.0034  0.0118
                                            0.0091 -0.0107 -0.0008  0.0026
                ( 51.09%)  -0.7148* C  11 s( 28.87%)p 2.46( 71.09%)d 0.00(  0.04%)
                                           -0.0008 -0.5372 -0.0090  0.5646  0.0047
                                           -0.4957 -0.0000 -0.3826  0.0022  0.0137
                                            0.0096 -0.0096 -0.0029  0.0044
   291. (0.00897) BD*( 1) C  10 - H  32  
                ( 38.28%)   0.6187* C  10 s( 22.16%)p 3.51( 77.80%)d 0.00(  0.04%)
                                            0.0001 -0.4706  0.0080  0.0284 -0.0062
                                            0.2054 -0.0115 -0.8572  0.0014 -0.0007
                                            0.0019  0.0086  0.0013 -0.0191
                ( 61.72%)  -0.7856* H  32 s( 99.91%)p 0.00(  0.09%)
                                           -0.9995  0.0042  0.0004 -0.0058  0.0291
   292. (0.00897) BD*( 1) C  10 - H  33  
                ( 38.22%)   0.6182* C  10 s( 22.01%)p 3.54( 77.94%)d 0.00(  0.04%)
                                            0.0001 -0.4691  0.0079 -0.2698 -0.0013
                                           -0.8392  0.0041  0.0474 -0.0122 -0.0103
                                            0.0008  0.0026  0.0152  0.0100
                ( 61.78%)  -0.7860* H  33 s( 99.91%)p 0.00(  0.09%)
                                           -0.9995  0.0043  0.0100  0.0280 -0.0001
   293. (0.00323) BD*( 1) C  11 - C  12  
                ( 48.40%)   0.6957* C  11 s( 27.72%)p 2.61( 72.25%)d 0.00(  0.04%)
                                            0.0003 -0.5263 -0.0121 -0.7802 -0.0089
                                           -0.0627  0.0109 -0.3310  0.0094 -0.0028
                                           -0.0128 -0.0025 -0.0137  0.0045
                ( 51.60%)  -0.7183* C  12 s( 29.92%)p 2.34( 70.04%)d 0.00(  0.04%)
                                           -0.0009 -0.5469 -0.0087  0.7662  0.0024
                                            0.0656  0.0058  0.3301  0.0077 -0.0005
                                           -0.0116 -0.0011 -0.0161  0.0068
   294. (0.00868) BD*( 1) C  11 - H  34  
                ( 38.40%)   0.6197* C  11 s( 21.73%)p 3.60( 78.22%)d 0.00(  0.04%)
                                           -0.0002  0.4661 -0.0090 -0.2658  0.0102
                                           -0.8422  0.0022  0.0452 -0.0129  0.0120
                                           -0.0010 -0.0029 -0.0141 -0.0099
                ( 61.60%)  -0.7848* H  34 s( 99.91%)p 0.00(  0.09%)
                                            0.9996 -0.0038  0.0073  0.0287  0.0003
   295. (0.00868) BD*( 1) C  11 - H  35  
                ( 38.37%)   0.6195* C  11 s( 21.69%)p 3.61( 78.27%)d 0.00(  0.04%)
                                           -0.0002  0.4656 -0.0089  0.0351  0.0050
                                            0.2004 -0.0156 -0.8608  0.0027  0.0005
                                           -0.0001 -0.0094 -0.0017  0.0189
                ( 61.63%)  -0.7850* H  35 s( 99.91%)p 0.00(  0.09%)
                                            0.9996 -0.0038 -0.0022 -0.0047  0.0292
   296. (0.00408) BD*( 1) C  12 - H  36  
                ( 38.69%)   0.6220* C  12 s( 23.48%)p 3.26( 76.48%)d 0.00(  0.04%)
                                           -0.0001 -0.4846  0.0042 -0.0007 -0.0181
                                            0.2249 -0.0009 -0.8449  0.0018  0.0001
                                            0.0012  0.0088  0.0014 -0.0183
                ( 61.31%)  -0.7830* H  36 s( 99.92%)p 0.00(  0.08%)
                                           -0.9996  0.0016  0.0026 -0.0073  0.0280
   297. (0.00407) BD*( 1) C  12 - H  37  
                ( 38.67%)   0.6219* C  12 s( 23.48%)p 3.26( 76.48%)d 0.00(  0.04%)
                                           -0.0001 -0.4845  0.0042 -0.3015 -0.0157
                                           -0.8185  0.0075  0.0605 -0.0054 -0.0104
                                            0.0013  0.0026  0.0141  0.0100
                ( 61.33%)  -0.7831* H  37 s( 99.92%)p 0.00(  0.08%)
                                           -0.9996  0.0016  0.0122  0.0263 -0.0012
   298. (0.00238) BD*( 1) C  12 - H  38  
                ( 37.42%)   0.6117* C  12 s( 23.10%)p 3.33( 76.86%)d 0.00(  0.04%)
                                            0.0007 -0.4806 -0.0006 -0.5667 -0.0068
                                            0.5240 -0.0065  0.4156 -0.0097  0.0119
                                            0.0102 -0.0109  0.0012  0.0014
                ( 62.58%)  -0.7911* H  38 s( 99.91%)p 0.00(  0.09%)
                                           -0.9995  0.0016  0.0222 -0.0168 -0.0120


 NHO Directionality and "Bond Bending" (deviations from line of nuclear centers)

         [Thresholds for printing:  angular deviation  >  1.0 degree]
                                    hybrid p-character > 25.0%
                                    orbital occupancy  >  0.10e

                                Line of Centers        Hybrid 1              Hybrid 2
                                ---------------  -------------------   ------------------
                NBO               Theta   Phi    Theta   Phi    Dev    Theta   Phi    Dev
 ========================================================================================
     1. BD (   1) C   1 - C   2   155.8   67.8   156.9   68.1   1.1      --     --    --
     5. BD (   1) C   2 - C   3    90.4   61.8     --     --    --      90.5  240.4   1.7
     8. BD (   1) C   3 - C   4    69.3  358.5    69.4  356.8   1.6      --     --    --
    10. BD (   1) C   3 - H  19   159.5   86.6   159.4   90.1   1.2      --     --    --
    11. BD (   1) C   4 - C   5    93.6   62.1     --     --    --      85.3  245.7   3.7
    12. BD (   1) C   4 - H  20    17.2  269.4    17.5  273.1   1.1      --     --    --
    14. BD (   1) C   5 - H  22    63.0  129.1    60.6  124.5   4.7      --     --    --
    15. BD (   1) C   5 - H  23   163.6   79.7   162.7   82.6   1.2      --     --    --
    16. BD (   1) C   6 - C   7   117.4  318.6   121.5  312.6   6.7      --     --    --
    17. BD (   1) C   6 - H  24    15.3  258.2    14.0  262.6   1.8      --     --    --
    18. BD (   1) C   6 - H  25    90.6   70.1    91.4   73.0   3.0      --     --    --
    31. BD (   1) C  11 - C  12    67.2    4.4     --     --    --     113.6  185.3   1.2
    32. BD (   1) C  11 - H  34    87.3  251.8    87.9  253.1   1.4      --     --    --
    33. BD (   1) C  11 - H  35   166.8   83.3   167.6   77.8   1.5      --     --    --
    49. LP*(   1) C   5             --     --     70.9    0.8   --       --     --    --
    50. LP*(   1) C   6             --     --    107.4  180.4   --       --     --    --

 The molecular units found in the alpha and beta manifolds are inequivalent.
 For labelling purposes, the molecular units of the beta system will be used.


 Second Order Perturbation Theory Analysis of Fock Matrix in NBO Basis

     Threshold for printing:   0.25 kcal/mol
    (Intermolecular threshold: 0.03 kcal/mol)
                                                                              E(2)  E(j)-E(i) F(i,j)
         Donor NBO (i)                     Acceptor NBO (j)                 kcal/mol   a.u.    a.u. 
 ===================================================================================================

 within unit  1
   1. BD (   1) C   1 - C   2        / 69. RY*(   1) C   3                    0.61    1.55    0.039
   1. BD (   1) C   1 - C   2        /264. BD*(   1) C   1 - H  13            0.31    1.06    0.023
   1. BD (   1) C   1 - C   2        /267. BD*(   1) C   2 - C   3            0.49    0.99    0.028
   1. BD (   1) C   1 - C   2        /268. BD*(   1) C   2 - H  16            0.44    1.05    0.027
   1. BD (   1) C   1 - C   2        /269. BD*(   1) C   2 - H  17            0.27    1.04    0.021
   1. BD (   1) C   1 - C   2        /272. BD*(   1) C   3 - H  19            0.84    1.04    0.037
   2. BD (   1) C   1 - H  13        /267. BD*(   1) C   2 - C   3            1.88    0.86    0.051
   3. BD (   1) C   1 - H  14        /269. BD*(   1) C   2 - H  17            1.56    0.92    0.048
   4. BD (   1) C   1 - H  15        /268. BD*(   1) C   2 - H  16            1.45    0.93    0.047
   5. BD (   1) C   2 - C   3        / 51. RY*(   1) C   1                    0.46    1.40    0.033
   5. BD (   1) C   2 - C   3        / 79. RY*(   2) C   4                    0.35    1.52    0.030
   5. BD (   1) C   2 - C   3        /263. BD*(   1) C   1 - C   2            0.43    0.99    0.027
   5. BD (   1) C   2 - C   3        /264. BD*(   1) C   1 - H  13            0.76    1.06    0.037
   5. BD (   1) C   2 - C   3        /268. BD*(   1) C   2 - H  16            0.36    1.05    0.025
   5. BD (   1) C   2 - C   3        /271. BD*(   1) C   3 - H  18            0.30    1.03    0.023
   5. BD (   1) C   2 - C   3        /272. BD*(   1) C   3 - H  19            0.29    1.04    0.022
   5. BD (   1) C   2 - C   3        /273. BD*(   1) C   4 - C   5            1.05    0.98    0.041
   6. BD (   1) C   2 - H  16        / 52. RY*(   2) C   1                    0.27    1.45    0.026
   6. BD (   1) C   2 - H  16        /266. BD*(   1) C   1 - H  15            1.52    0.93    0.050
   6. BD (   1) C   2 - H  16        /270. BD*(   1) C   3 - C   4            1.83    0.86    0.052
   7. BD (   1) C   2 - H  17        /265. BD*(   1) C   1 - H  14            1.55    0.94    0.048
   7. BD (   1) C   2 - H  17        /271. BD*(   1) C   3 - H  18            1.64    0.92    0.049
   8. BD (   1) C   3 - C   4        / 49. LP*(   1) C   5                    2.58    0.50    0.056
   8. BD (   1) C   3 - C   4        / 60. RY*(   1) C   2                    0.57    1.54    0.039
   8. BD (   1) C   3 - C   4        / 88. RY*(   2) C   5                    0.50    1.50    0.036
   8. BD (   1) C   3 - C   4        /267. BD*(   1) C   2 - C   3            0.73    1.00    0.036
   8. BD (   1) C   3 - C   4        /268. BD*(   1) C   2 - H  16            0.69    1.06    0.036
   8. BD (   1) C   3 - C   4        /272. BD*(   1) C   3 - H  19            0.32    1.05    0.024
   8. BD (   1) C   3 - C   4        /273. BD*(   1) C   4 - C   5            0.51    0.99    0.030
   8. BD (   1) C   3 - C   4        /274. BD*(   1) C   4 - H  20            0.53    1.04    0.031
   8. BD (   1) C   3 - C   4        /275. BD*(   1) C   4 - H  21            0.37    1.04    0.026
   9. BD (   1) C   3 - H  18        / 78. RY*(   1) C   4                    0.33    1.36    0.027
   9. BD (   1) C   3 - H  18        /269. BD*(   1) C   2 - H  17            1.48    0.93    0.047
   9. BD (   1) C   3 - H  18        /275. BD*(   1) C   4 - H  21            1.65    0.92    0.049
  10. BD (   1) C   3 - H  19        / 61. RY*(   2) C   2                    0.29    1.46    0.026
  10. BD (   1) C   3 - H  19        / 80. RY*(   3) C   4                    0.33    1.43    0.028
  10. BD (   1) C   3 - H  19        /263. BD*(   1) C   1 - C   2            1.82    0.88    0.051
  10. BD (   1) C   3 - H  19        /267. BD*(   1) C   2 - C   3            0.27    0.88    0.020
  10. BD (   1) C   3 - H  19        /274. BD*(   1) C   4 - H  20            1.76    0.91    0.051
  11. BD (   1) C   4 - C   5        / 49. LP*(   1) C   5                    1.22    0.51    0.041
  11. BD (   1) C   4 - C   5        / 70. RY*(   2) C   3                    0.51    1.52    0.036
  11. BD (   1) C   4 - C   5        /267. BD*(   1) C   2 - C   3            1.12    1.01    0.043
  11. BD (   1) C   4 - C   5        /270. BD*(   1) C   3 - C   4            0.46    1.00    0.027
  11. BD (   1) C   4 - C   5        /275. BD*(   1) C   4 - H  21            0.33    1.05    0.024
  11. BD (   1) C   4 - C   5        /277. BD*(   1) C   5 - H  23            0.33    1.04    0.024
  12. BD (   1) C   4 - H  20        / 69. RY*(   1) C   3                    0.28    1.45    0.026
  12. BD (   1) C   4 - H  20        / 87. RY*(   1) C   5                    0.27    1.46    0.025
  12. BD (   1) C   4 - H  20        /272. BD*(   1) C   3 - H  19            1.44    0.94    0.047
  12. BD (   1) C   4 - H  20        /277. BD*(   1) C   5 - H  23            1.59    0.92    0.049
  13. BD (   1) C   4 - H  21        /271. BD*(   1) C   3 - H  18            1.51    0.93    0.047
  13. BD (   1) C   4 - H  21        /276. BD*(   1) C   5 - H  22            1.42    0.93    0.046
  14. BD (   1) C   5 - H  22        / 49. LP*(   1) C   5                    1.27    0.40    0.037
  14. BD (   1) C   5 - H  22        / 80. RY*(   3) C   4                    0.35    1.44    0.029
  14. BD (   1) C   5 - H  22        /275. BD*(   1) C   4 - H  21            1.53    0.93    0.048
  15. BD (   1) C   5 - H  23        / 49. LP*(   1) C   5                    2.77    0.39    0.055
  15. BD (   1) C   5 - H  23        / 78. RY*(   1) C   4                    0.37    1.37    0.028
  15. BD (   1) C   5 - H  23        /274. BD*(   1) C   4 - H  20            1.55    0.93    0.048
  37. CR (   1) C   1                / 62. RY*(   3) C   2                    0.32   10.90    0.074
  37. CR (   1) C   1                /159. RY*(   1) H  13                    0.37   10.51    0.079
  37. CR (   1) C   1                /163. RY*(   1) H  14                    0.34   10.50    0.075
  37. CR (   1) C   1                /167. RY*(   1) H  15                    0.37   10.53    0.078
  38. CR (   1) C   2                / 53. RY*(   3) C   1                    0.61   10.65    0.102
  38. CR (   1) C   2                /171. RY*(   1) H  16                    0.39   10.47    0.080
  38. CR (   1) C   2                /175. RY*(   1) H  17                    0.32   10.48    0.073
  39. CR (   1) C   3                / 62. RY*(   3) C   2                    0.33   10.92    0.076
  39. CR (   1) C   3                / 78. RY*(   1) C   4                    0.27   10.96    0.068
  39. CR (   1) C   3                /179. RY*(   1) H  18                    0.32   10.49    0.074
  39. CR (   1) C   3                /183. RY*(   1) H  19                    0.32   10.48    0.073
  40. CR (   1) C   4                / 71. RY*(   3) C   3                    0.32   11.01    0.075
  40. CR (   1) C   4                / 89. RY*(   3) C   5                    0.32   10.99    0.075
  40. CR (   1) C   4                /187. RY*(   1) H  20                    0.35   10.53    0.076
  40. CR (   1) C   4                /191. RY*(   1) H  21                    0.33   10.53    0.075
  41. CR (   1) C   5                / 49. LP*(   1) C   5                    4.10   10.00    0.340
  41. CR (   1) C   5                /195. RY*(   1) H  22                    0.35   10.49    0.076
  41. CR (   1) C   5                /199. RY*(   1) H  23                    0.32   10.49    0.074
  49. LP*(   1) C   5                / 88. RY*(   2) C   5                    0.60    1.00    0.047
  49. LP*(   1) C   5                / 89. RY*(   3) C   5                    0.29    1.01    0.032
  49. LP*(   1) C   5                / 90. RY*(   4) C   5                    1.72    1.29    0.090
  49. LP*(   1) C   5                / 91. RY*(   5) C   5                    0.41    1.77    0.052
  49. LP*(   1) C   5                / 93. RY*(   7) C   5                    0.83    2.25    0.083
  49. LP*(   1) C   5                /267. BD*(   1) C   2 - C   3            0.40    0.50    0.027
  49. LP*(   1) C   5                /270. BD*(   1) C   3 - C   4            1.32    0.49    0.048
  49. LP*(   1) C   5                /274. BD*(   1) C   4 - H  20            0.32    0.53    0.025
  49. LP*(   1) C   5                /275. BD*(   1) C   4 - H  21            0.29    0.53    0.023

 from unit  1 to unit  2
   8. BD (   1) C   3 - C   4        / 50. LP*(   1) C   6                    0.14    0.50    0.013
   8. BD (   1) C   3 - C   4        / 96. RY*(   1) C   6                    0.09    1.56    0.016
  11. BD (   1) C   4 - C   5        / 50. LP*(   1) C   6                   11.48    0.51    0.125
  11. BD (   1) C   4 - C   5        / 96. RY*(   1) C   6                    0.71    1.58    0.043
  11. BD (   1) C   4 - C   5        / 98. RY*(   3) C   6                    0.06    1.52    0.012
  11. BD (   1) C   4 - C   5        /105. RY*(   1) C   7                    0.11    1.57    0.017
  11. BD (   1) C   4 - C   5        /106. RY*(   2) C   7                    0.04    1.55    0.011
  11. BD (   1) C   4 - C   5        /278. BD*(   1) C   6 - C   7            0.03    0.99    0.007
  11. BD (   1) C   4 - C   5        /280. BD*(   1) C   6 - H  25            0.57    1.05    0.031
  12. BD (   1) C   4 - H  20        / 50. LP*(   1) C   6                    0.07    0.39    0.008
  12. BD (   1) C   4 - H  20        /279. BD*(   1) C   6 - H  24            0.05    0.92    0.008
  13. BD (   1) C   4 - H  21        / 50. LP*(   1) C   6                    0.04    0.39    0.007
  13. BD (   1) C   4 - H  21        /215. RY*(   1) H  27                    0.04    0.93    0.008
  13. BD (   1) C   4 - H  21        /283. BD*(   1) C   7 - H  27            0.07    0.92    0.010
  14. BD (   1) C   5 - H  22        / 50. LP*(   1) C   6                   14.67    0.40    0.124
  14. BD (   1) C   5 - H  22        / 97. RY*(   2) C   6                    0.07    1.41    0.013
  14. BD (   1) C   5 - H  22        / 98. RY*(   3) C   6                    0.27    1.41    0.025
  14. BD (   1) C   5 - H  22        /101. RY*(   6) C   6                    0.03    2.36    0.011
  14. BD (   1) C   5 - H  22        /106. RY*(   2) C   7                    0.03    1.44    0.009
  14. BD (   1) C   5 - H  22        /278. BD*(   1) C   6 - C   7            1.38    0.88    0.045
  14. BD (   1) C   5 - H  22        /280. BD*(   1) C   6 - H  25            0.18    0.93    0.017
  14. BD (   1) C   5 - H  22        /281. BD*(   1) C   7 - C   8            0.03    0.89    0.007
  15. BD (   1) C   5 - H  23        / 50. LP*(   1) C   6                    4.90    0.39    0.073
  15. BD (   1) C   5 - H  23        / 96. RY*(   1) C   6                    0.15    1.46    0.019
  15. BD (   1) C   5 - H  23        / 97. RY*(   2) C   6                    0.06    1.40    0.012
  15. BD (   1) C   5 - H  23        / 98. RY*(   3) C   6                    0.19    1.40    0.021
  15. BD (   1) C   5 - H  23        / 99. RY*(   4) C   6                    0.04    1.69    0.010
  15. BD (   1) C   5 - H  23        /100. RY*(   5) C   6                    0.03    2.14    0.010
  15. BD (   1) C   5 - H  23        /278. BD*(   1) C   6 - C   7            0.10    0.87    0.012
  15. BD (   1) C   5 - H  23        /279. BD*(   1) C   6 - H  24            1.66    0.92    0.049
  15. BD (   1) C   5 - H  23        /280. BD*(   1) C   6 - H  25            0.06    0.93    0.010
  15. BD (   1) C   5 - H  23        /282. BD*(   1) C   7 - H  26            0.03    0.92    0.007
  40. CR (   1) C   4                / 50. LP*(   1) C   6                    0.07    9.98    0.045
  41. CR (   1) C   5                / 50. LP*(   1) C   6                    6.40    9.99    0.425
  41. CR (   1) C   5                / 97. RY*(   2) C   6                    0.21   11.00    0.060
  41. CR (   1) C   5                / 98. RY*(   3) C   6                    0.10   11.01    0.041
  41. CR (   1) C   5                / 99. RY*(   4) C   6                    0.23   11.30    0.065
  41. CR (   1) C   5                /100. RY*(   5) C   6                    0.11   11.75    0.045
  41. CR (   1) C   5                /102. RY*(   7) C   6                    0.08   12.24    0.040
  41. CR (   1) C   5                /278. BD*(   1) C   6 - C   7            0.03   10.47    0.022
  41. CR (   1) C   5                /279. BD*(   1) C   6 - H  24            0.12   10.52    0.046
  49. LP*(   1) C   5                / 96. RY*(   1) C   6                    0.04    1.06    0.012
  49. LP*(   1) C   5                / 97. RY*(   2) C   6                    0.12    1.01    0.021
  49. LP*(   1) C   5                / 98. RY*(   3) C   6                    0.16    1.01    0.024
  49. LP*(   1) C   5                / 99. RY*(   4) C   6                    1.32    1.30    0.079
  49. LP*(   1) C   5                /100. RY*(   5) C   6                    0.46    1.75    0.054
  49. LP*(   1) C   5                /102. RY*(   7) C   6                    1.01    2.25    0.091
  49. LP*(   1) C   5                /103. RY*(   8) C   6                    0.17    2.24    0.037
  49. LP*(   1) C   5                /104. RY*(   9) C   6                    0.03    2.37    0.015
  49. LP*(   1) C   5                /105. RY*(   1) C   7                    0.08    1.05    0.017
  49. LP*(   1) C   5                /106. RY*(   2) C   7                    0.11    1.04    0.021
  49. LP*(   1) C   5                /108. RY*(   4) C   7                    0.08    0.85    0.016
  49. LP*(   1) C   5                /115. RY*(   2) C   8                    0.03    1.05    0.011
  49. LP*(   1) C   5                /116. RY*(   3) C   8                    0.07    0.89    0.015
  49. LP*(   1) C   5                /117. RY*(   4) C   8                    0.03    0.83    0.010
  49. LP*(   1) C   5                /205. RY*(   3) H  24                    0.03    1.93    0.014
  49. LP*(   1) C   5                /278. BD*(   1) C   6 - C   7            0.18    0.48    0.017
  49. LP*(   1) C   5                /279. BD*(   1) C   6 - H  24            0.32    0.53    0.024
  49. LP*(   1) C   5                /280. BD*(   1) C   6 - H  25            0.04    0.53    0.008
  49. LP*(   1) C   5                /281. BD*(   1) C   7 - C   8            0.09    0.49    0.012
  49. LP*(   1) C   5                /282. BD*(   1) C   7 - H  26            0.12    0.53    0.015
  49. LP*(   1) C   5                /283. BD*(   1) C   7 - H  27            0.09    0.53    0.013
  49. LP*(   1) C   5                /284. BD*(   1) C   8 - C   9            0.17    0.49    0.017

 from unit  2 to unit  1
  16. BD (   1) C   6 - C   7        / 49. LP*(   1) C   5                   15.99    0.52    0.145
  16. BD (   1) C   6 - C   7        / 78. RY*(   1) C   4                    0.13    1.50    0.018
  16. BD (   1) C   6 - C   7        / 79. RY*(   2) C   4                    0.05    1.55    0.012
  16. BD (   1) C   6 - C   7        / 87. RY*(   1) C   5                    0.71    1.59    0.044
  16. BD (   1) C   6 - C   7        / 89. RY*(   3) C   5                    0.06    1.52    0.012
  16. BD (   1) C   6 - C   7        / 90. RY*(   4) C   5                    0.04    1.81    0.012
  16. BD (   1) C   6 - C   7        /276. BD*(   1) C   5 - H  22            0.44    1.06    0.028
  17. BD (   1) C   6 - H  24        / 49. LP*(   1) C   5                    4.20    0.40    0.068
  17. BD (   1) C   6 - H  24        / 87. RY*(   1) C   5                    0.16    1.46    0.019
  17. BD (   1) C   6 - H  24        / 88. RY*(   2) C   5                    0.08    1.39    0.013
  17. BD (   1) C   6 - H  24        / 89. RY*(   3) C   5                    0.20    1.40    0.021
  17. BD (   1) C   6 - H  24        / 90. RY*(   4) C   5                    0.05    1.69    0.011
  17. BD (   1) C   6 - H  24        / 91. RY*(   5) C   5                    0.03    2.16    0.009
  17. BD (   1) C   6 - H  24        /273. BD*(   1) C   4 - C   5            0.06    0.88    0.009
  17. BD (   1) C   6 - H  24        /274. BD*(   1) C   4 - H  20            0.03    0.93    0.007
  17. BD (   1) C   6 - H  24        /276. BD*(   1) C   5 - H  22            0.08    0.93    0.011
  17. BD (   1) C   6 - H  24        /277. BD*(   1) C   5 - H  23            1.57    0.93    0.048
  18. BD (   1) C   6 - H  25        / 49. LP*(   1) C   5                   11.10    0.40    0.110
  18. BD (   1) C   6 - H  25        / 78. RY*(   1) C   4                    0.03    1.38    0.008
  18. BD (   1) C   6 - H  25        / 79. RY*(   2) C   4                    0.03    1.43    0.008
  18. BD (   1) C   6 - H  25        / 88. RY*(   2) C   5                    0.06    1.40    0.012
  18. BD (   1) C   6 - H  25        / 89. RY*(   3) C   5                    0.27    1.41    0.025
  18. BD (   1) C   6 - H  25        / 92. RY*(   6) C   5                    0.03    2.38    0.011
  18. BD (   1) C   6 - H  25        /270. BD*(   1) C   3 - C   4            0.03    0.89    0.007
  18. BD (   1) C   6 - H  25        /273. BD*(   1) C   4 - C   5            1.62    0.89    0.048
  18. BD (   1) C   6 - H  25        /276. BD*(   1) C   5 - H  22            0.21    0.94    0.018
  18. BD (   1) C   6 - H  25        /277. BD*(   1) C   5 - H  23            0.04    0.93    0.007
  19. BD (   1) C   7 - C   8        / 49. LP*(   1) C   5                    0.13    0.51    0.013
  19. BD (   1) C   7 - C   8        / 87. RY*(   1) C   5                    0.10    1.58    0.016
  20. BD (   1) C   7 - H  26        / 49. LP*(   1) C   5                    0.05    0.40    0.008
  20. BD (   1) C   7 - H  26        /277. BD*(   1) C   5 - H  23            0.04    0.93    0.008
  21. BD (   1) C   7 - H  27        / 49. LP*(   1) C   5                    0.04    0.40    0.007
  21. BD (   1) C   7 - H  27        /191. RY*(   1) H  21                    0.05    0.94    0.008
  21. BD (   1) C   7 - H  27        /275. BD*(   1) C   4 - H  21            0.06    0.93    0.009
  42. CR (   1) C   6                / 49. LP*(   1) C   5                    6.42   10.00    0.426
  42. CR (   1) C   6                / 88. RY*(   2) C   5                    0.21   11.00    0.061
  42. CR (   1) C   6                / 89. RY*(   3) C   5                    0.09   11.01    0.039
  42. CR (   1) C   6                / 90. RY*(   4) C   5                    0.25   11.29    0.067
  42. CR (   1) C   6                / 91. RY*(   5) C   5                    0.10   11.77    0.042
  42. CR (   1) C   6                / 93. RY*(   7) C   5                    0.09   12.25    0.041
  42. CR (   1) C   6                /273. BD*(   1) C   4 - C   5            0.08   10.48    0.038
  42. CR (   1) C   6                /277. BD*(   1) C   5 - H  23            0.10   10.53    0.041
  43. CR (   1) C   7                / 49. LP*(   1) C   5                    0.07   10.00    0.045
  50. LP*(   1) C   6                / 70. RY*(   2) C   3                    0.08    1.01    0.017
  50. LP*(   1) C   6                / 78. RY*(   1) C   4                    0.09    0.98    0.018
  50. LP*(   1) C   6                / 79. RY*(   2) C   4                    0.07    1.03    0.017
  50. LP*(   1) C   6                / 80. RY*(   3) C   4                    0.03    1.05    0.011
  50. LP*(   1) C   6                / 82. RY*(   5) C   4                    0.03    1.35    0.012
  50. LP*(   1) C   6                / 88. RY*(   2) C   5                    0.12    1.00    0.021
  50. LP*(   1) C   6                / 89. RY*(   3) C   5                    0.16    1.01    0.024
  50. LP*(   1) C   6                / 90. RY*(   4) C   5                    1.38    1.29    0.081
  50. LP*(   1) C   6                / 91. RY*(   5) C   5                    0.41    1.77    0.052
  50. LP*(   1) C   6                / 93. RY*(   7) C   5                    1.01    2.25    0.091
  50. LP*(   1) C   6                / 94. RY*(   8) C   5                    0.16    2.31    0.036
  50. LP*(   1) C   6                /201. RY*(   3) H  23                    0.03    1.93    0.014
  50. LP*(   1) C   6                /267. BD*(   1) C   2 - C   3            0.16    0.50    0.017
  50. LP*(   1) C   6                /270. BD*(   1) C   3 - C   4            0.07    0.49    0.011
  50. LP*(   1) C   6                /274. BD*(   1) C   4 - H  20            0.13    0.54    0.016
  50. LP*(   1) C   6                /275. BD*(   1) C   4 - H  21            0.09    0.54    0.013
  50. LP*(   1) C   6                /276. BD*(   1) C   5 - H  22            0.20    0.54    0.020
  50. LP*(   1) C   6                /277. BD*(   1) C   5 - H  23            0.23    0.53    0.021

 within unit  2
  16. BD (   1) C   6 - C   7        / 50. LP*(   1) C   6                    0.56    0.52    0.027
  16. BD (   1) C   6 - C   7        /115. RY*(   2) C   8                    0.38    1.57    0.032
  16. BD (   1) C   6 - C   7        /279. BD*(   1) C   6 - H  24            0.34    1.04    0.024
  16. BD (   1) C   6 - C   7        /281. BD*(   1) C   7 - C   8            0.49    1.00    0.029
  16. BD (   1) C   6 - C   7        /283. BD*(   1) C   7 - H  27            0.30    1.05    0.023
  16. BD (   1) C   6 - C   7        /284. BD*(   1) C   8 - C   9            0.96    1.01    0.040
  17. BD (   1) C   6 - H  24        / 50. LP*(   1) C   6                    3.03    0.39    0.057
  17. BD (   1) C   6 - H  24        /105. RY*(   1) C   7                    0.34    1.45    0.028
  17. BD (   1) C   6 - H  24        /282. BD*(   1) C   7 - H  26            1.60    0.92    0.049
  18. BD (   1) C   6 - H  25        / 50. LP*(   1) C   6                    1.61    0.40    0.042
  18. BD (   1) C   6 - H  25        /283. BD*(   1) C   7 - H  27            1.59    0.93    0.049
  19. BD (   1) C   7 - C   8        / 50. LP*(   1) C   6                    3.07    0.51    0.061
  19. BD (   1) C   7 - C   8        / 97. RY*(   2) C   6                    0.51    1.52    0.037
  19. BD (   1) C   7 - C   8        /124. RY*(   2) C   9                    0.42    1.55    0.034
  19. BD (   1) C   7 - C   8        /278. BD*(   1) C   6 - C   7            0.36    0.99    0.025
  19. BD (   1) C   7 - C   8        /282. BD*(   1) C   7 - H  26            0.28    1.04    0.023
  19. BD (   1) C   7 - C   8        /283. BD*(   1) C   7 - H  27            0.34    1.04    0.025
  19. BD (   1) C   7 - C   8        /284. BD*(   1) C   8 - C   9            0.48    1.00    0.029
  19. BD (   1) C   7 - C   8        /287. BD*(   1) C   9 - C  10            1.02    1.00    0.042
  20. BD (   1) C   7 - H  26        /114. RY*(   1) C   8                    0.28    1.51    0.026
  20. BD (   1) C   7 - H  26        /279. BD*(   1) C   6 - H  24            1.58    0.92    0.048
  20. BD (   1) C   7 - H  26        /285. BD*(   1) C   8 - H  28            1.55    0.92    0.048
  21. BD (   1) C   7 - H  27        /114. RY*(   1) C   8                    0.28    1.51    0.026
  21. BD (   1) C   7 - H  27        /280. BD*(   1) C   6 - H  25            1.41    0.93    0.046
  21. BD (   1) C   7 - H  27        /286. BD*(   1) C   8 - H  29            1.53    0.93    0.048
  22. BD (   1) C   8 - C   9        /107. RY*(   3) C   7                    0.48    1.47    0.035
  22. BD (   1) C   8 - C   9        /134. RY*(   3) C  10                    0.36    1.40    0.030
  22. BD (   1) C   8 - C   9        /278. BD*(   1) C   6 - C   7            1.08    0.98    0.043
  22. BD (   1) C   8 - C   9        /281. BD*(   1) C   7 - C   8            0.32    0.99    0.024
  22. BD (   1) C   8 - C   9        /286. BD*(   1) C   8 - H  29            0.27    1.03    0.022
  22. BD (   1) C   8 - C   9        /287. BD*(   1) C   9 - C  10            0.45    1.00    0.028
  22. BD (   1) C   8 - C   9        /288. BD*(   1) C   9 - H  30            0.27    1.04    0.022
  22. BD (   1) C   8 - C   9        /290. BD*(   1) C  10 - C  11            0.97    1.00    0.041
  23. BD (   1) C   8 - H  28        /123. RY*(   1) C   9                    0.25    1.52    0.025
  23. BD (   1) C   8 - H  28        /282. BD*(   1) C   7 - H  26            1.58    0.92    0.048
  23. BD (   1) C   8 - H  28        /289. BD*(   1) C   9 - H  31            1.55    0.93    0.048
  24. BD (   1) C   8 - H  29        /105. RY*(   1) C   7                    0.29    1.45    0.026
  24. BD (   1) C   8 - H  29        /123. RY*(   1) C   9                    0.30    1.52    0.027
  24. BD (   1) C   8 - H  29        /281. BD*(   1) C   7 - C   8            0.27    0.88    0.020
  24. BD (   1) C   8 - H  29        /283. BD*(   1) C   7 - H  27            1.58    0.93    0.048
  24. BD (   1) C   8 - H  29        /288. BD*(   1) C   9 - H  30            1.54    0.93    0.048
  25. BD (   1) C   9 - C  10        /115. RY*(   2) C   8                    0.33    1.55    0.030
  25. BD (   1) C   9 - C  10        /141. RY*(   1) C  11                    0.50    1.48    0.036
  25. BD (   1) C   9 - C  10        /281. BD*(   1) C   7 - C   8            1.07    0.99    0.043
  25. BD (   1) C   9 - C  10        /284. BD*(   1) C   8 - C   9            0.35    0.99    0.025
  25. BD (   1) C   9 - C  10        /289. BD*(   1) C   9 - H  31            0.29    1.03    0.023
  25. BD (   1) C   9 - C  10        /290. BD*(   1) C  10 - C  11            0.28    1.00    0.022
  25. BD (   1) C   9 - C  10        /293. BD*(   1) C  11 - C  12            0.97    1.01    0.041
  26. BD (   1) C   9 - H  30        /114. RY*(   1) C   8                    0.26    1.51    0.025
  26. BD (   1) C   9 - H  30        /132. RY*(   1) C  10                    0.26    1.52    0.025
  26. BD (   1) C   9 - H  30        /286. BD*(   1) C   8 - H  29            1.58    0.92    0.048
  26. BD (   1) C   9 - H  30        /292. BD*(   1) C  10 - H  33            1.54    0.93    0.048
  27. BD (   1) C   9 - H  31        /132. RY*(   1) C  10                    0.29    1.52    0.027
  27. BD (   1) C   9 - H  31        /285. BD*(   1) C   8 - H  28            1.58    0.92    0.048
  27. BD (   1) C   9 - H  31        /291. BD*(   1) C  10 - H  32            1.53    0.93    0.048
  28. BD (   1) C  10 - C  11        /124. RY*(   2) C   9                    0.30    1.54    0.029
  28. BD (   1) C  10 - C  11        /125. RY*(   3) C   9                    0.28    1.39    0.026
  28. BD (   1) C  10 - C  11        /150. RY*(   1) C  12                    0.53    1.42    0.036
  28. BD (   1) C  10 - C  11        /284. BD*(   1) C   8 - C   9            1.08    0.98    0.043
  28. BD (   1) C  10 - C  11        /287. BD*(   1) C   9 - C  10            0.53    0.99    0.030
  28. BD (   1) C  10 - C  11        /292. BD*(   1) C  10 - H  33            0.27    1.03    0.022
  28. BD (   1) C  10 - C  11        /293. BD*(   1) C  11 - C  12            0.41    1.00    0.027
  28. BD (   1) C  10 - C  11        /294. BD*(   1) C  11 - H  34            0.28    1.05    0.023
  28. BD (   1) C  10 - C  11        /295. BD*(   1) C  11 - H  35            0.29    1.05    0.023
  28. BD (   1) C  10 - C  11        /298. BD*(   1) C  12 - H  38            0.73    1.06    0.037
  29. BD (   1) C  10 - H  32        /123. RY*(   1) C   9                    0.27    1.51    0.026
  29. BD (   1) C  10 - H  32        /142. RY*(   2) C  11                    0.29    1.49    0.026
  29. BD (   1) C  10 - H  32        /289. BD*(   1) C   9 - H  31            1.60    0.92    0.048
[truncated: 33,961 more chars]
