# Supplementary material for: Machine-Learning-Guided Discovery of Electrochemical Reactions
Source: J Am Chem Soc. 2022 Dec 2;144(49):22599–610. doi: 10.1021/jacs.2c08997 (PMC9756344; doi:10.1021/jacs.2c08997)
Supplement: Supplementary file 4 — ja2c08997_si_004.zip [file ja2c08997_si_004.zip › Reactivity Prediction/Ologs_notimes/15.log]

 Entering Gaussian System, Link 0=g16
 Input=15.com
 Output=15.log
 Initial command:
  
 Copyright (c) 1988-2019, Gaussian, Inc.  All Rights Reserved.
  
 This is part of the Gaussian(R) 16 program.  It is based on
 the Gaussian(R) 09 system (copyright 2009, Gaussian, Inc.),
 the Gaussian(R) 03 system (copyright 2003, Gaussian, Inc.),
 the Gaussian(R) 98 system (copyright 1998, Gaussian, Inc.),
 the Gaussian(R) 94 system (copyright 1995, Gaussian, Inc.),
 the Gaussian 92(TM) system (copyright 1992, Gaussian, Inc.),
 the Gaussian 90(TM) system (copyright 1990, Gaussian, Inc.),
 the Gaussian 88(TM) system (copyright 1988, Gaussian, Inc.),
 the Gaussian 86(TM) system (copyright 1986, Carnegie Mellon
 University), and the Gaussian 82(TM) system (copyright 1983,
 Carnegie Mellon University). Gaussian is a federally registered
 trademark of Gaussian, Inc.
  
 This software contains proprietary and confidential information,
 including trade secrets, belonging to Gaussian, Inc.
  
 This software is provided under written license and may be
 used, copied, transmitted, or stored only in accord with that
 written license.
  
 The following legend is applicable only to US Government
 contracts under FAR:
  
                    RESTRICTED RIGHTS LEGEND
  
 Use, reproduction and disclosure by the US Government is
 subject to restrictions as set forth in subparagraphs (a)
 and (c) of the Commercial Computer Software - Restricted
 Rights clause in FAR 52.227-19.
  
 Gaussian, Inc.
 340 Quinnipiac St., Bldg. 40, Wallingford CT 06492
  
  
 ---------------------------------------------------------------
 Warning -- This program may not be used in any manner that
 competes with the business of Gaussian, Inc. or will provide
 assistance to any competitor of Gaussian, Inc.  The licensee
 of this program is prohibited from giving any competitor of
 Gaussian, Inc. access to this program.  By using this program,
 the user acknowledges that Gaussian, Inc. is engaged in the
 business of creating and licensing software in the field of
 computational chemistry and represents and warrants to the
 licensee that it is not a competitor of Gaussian, Inc. and that
 it will not use this program in any manner prohibited above.
 ---------------------------------------------------------------
  

 Cite this work as:
 Gaussian 16, Revision C.01,
 M. J. Frisch, G. W. Trucks, H. B. Schlegel, G. E. Scuseria, 
 M. A. Robb, J. R. Cheeseman, G. Scalmani, V. Barone, 
 G. A. Petersson, H. Nakatsuji, X. Li, M. Caricato, A. V. Marenich, 
 J. Bloino, B. G. Janesko, R. Gomperts, B. Mennucci, H. P. Hratchian, 
 J. V. Ortiz, A. F. Izmaylov, J. L. Sonnenberg, D. Williams-Young, 
 F. Ding, F. Lipparini, F. Egidi, J. Goings, B. Peng, A. Petrone, 
 T. Henderson, D. Ranasinghe, V. G. Zakrzewski, J. Gao, N. Rega, 
 G. Zheng, W. Liang, M. Hada, M. Ehara, K. Toyota, R. Fukuda, 
 J. Hasegawa, M. Ishida, T. Nakajima, Y. Honda, O. Kitao, H. Nakai, 
 T. Vreven, K. Throssell, J. A. Montgomery, Jr., J. E. Peralta, 
 F. Ogliaro, M. J. Bearpark, J. J. Heyd, E. N. Brothers, K. N. Kudin, 
 V. N. Staroverov, T. A. Keith, R. Kobayashi, J. Normand, 
 K. Raghavachari, A. P. Rendell, J. C. Burant, S. S. Iyengar, 
 J. Tomasi, M. Cossi, J. M. Millam, M. Klene, C. Adamo, R. Cammi, 
 J. W. Ochterski, R. L. Martin, K. Morokuma, O. Farkas, 
 J. B. Foresman, and D. J. Fox, Gaussian, Inc., Wallingford CT, 2019.
 
 ******************************************
 Gaussian 16:  ES64L-G16RevC.01  3-Jul-2019
                13-Mar-2021 
 ******************************************
 %nprocshared=16
 Will use up to   16 processors via shared memory.
 %mem=7GB
 -----------------------------------------
 # b3lyp/def2svp geom=NewRedundant pop=NBO
 -----------------------------------------
 1/29=4000,38=1,172=1/1;
 2/12=2,17=6,18=5,40=1/2;
 3/5=43,7=101,11=2,25=1,30=1,74=-5/1,2,3;
 4//1;
 5/5=2,38=5/2;
 6/7=2,8=2,9=2,10=2,28=1,40=1/1,7;
 99/5=1,9=1/99;
 --
 15
 --
 Symbolic Z-matrix:
 Charge =  1 Multiplicity = 2
 N                     0.17025  -0.0247    0.00542 
 C                     1.57078  -0.22793   0.05006 
 C                     2.13369  -1.02916   1.05341 
 C                     3.51387  -1.23528   1.08815 
 C                     4.34206  -0.63005   0.13839 
 C                     3.78072   0.1768   -0.85566 
 C                     2.39946   0.37138  -0.90893 
 C                    -0.79854  -1.03155  -0.03658 
 C                    -2.08665  -0.42982  -0.07432 
 C                    -1.87912   1.00527  -0.05208 
 C                    -0.47343   1.21611  -0.00396 
 C                     0.07116   2.50339   0.0597 
 C                    -0.81256   3.58342   0.05564 
 C                    -2.20557   3.39258  -0.00556 
 C                    -2.74398   2.10753  -0.05549 
 C                    -3.22734  -1.24107  -0.13482 
 C                    -3.07396  -2.6265   -0.16271 
 C                    -1.79147  -3.20557  -0.13864 
 C                    -0.639    -2.42099  -0.0778 
 H                     1.48372  -1.4781    1.80618 
 H                     3.94575  -1.86242   1.87162 
 H                     5.42245  -0.78682   0.17282 
 H                     4.42088   0.64839  -1.60496 
 H                     1.95198   0.97957  -1.69668 
 H                     1.14898   2.6594    0.11626 
 H                    -0.41123   4.59857   0.10383 
 H                    -2.86848   4.26056  -0.00884 
 H                    -3.82574   1.95896  -0.09294 
 H                    -4.22254  -0.79112  -0.16357 
 H                    -3.95489  -3.27046  -0.20862 
 H                    -1.69272  -4.29328  -0.17088 
 H                     0.35149  -2.87713  -0.06844 
 
                          Input orientation:                          
 ---------------------------------------------------------------------
 Center     Atomic      Atomic             Coordinates (Angstroms)
 Number     Number       Type             X           Y           Z
 ---------------------------------------------------------------------
      1          7           0        0.170255   -0.024705    0.005424
      2          6           0        1.570781   -0.227927    0.050062
      3          6           0        2.133693   -1.029157    1.053407
      4          6           0        3.513867   -1.235275    1.088151
      5          6           0        4.342063   -0.630050    0.138387
      6          6           0        3.780718    0.176803   -0.855663
      7          6           0        2.399459    0.371379   -0.908931
      8          6           0       -0.798538   -1.031546   -0.036584
      9          6           0       -2.086652   -0.429824   -0.074316
     10          6           0       -1.879123    1.005274   -0.052077
     11          6           0       -0.473433    1.216114   -0.003957
     12          6           0        0.071161    2.503385    0.059704
     13          6           0       -0.812557    3.583422    0.055644
     14          6           0       -2.205571    3.392584   -0.005557
     15          6           0       -2.743977    2.107532   -0.055492
     16          6           0       -3.227345   -1.241070   -0.134819
     17          6           0       -3.073956   -2.626504   -0.162706
     18          6           0       -1.791475   -3.205567   -0.138639
     19          6           0       -0.639003   -2.420989   -0.077804
     20          1           0        1.483719   -1.478099    1.806178
     21          1           0        3.945747   -1.862416    1.871616
     22          1           0        5.422446   -0.786818    0.172821
     23          1           0        4.420879    0.648386   -1.604960
     24          1           0        1.951978    0.979565   -1.696680
     25          1           0        1.148977    2.659402    0.116263
     26          1           0       -0.411234    4.598568    0.103828
     27          1           0       -2.868478    4.260561   -0.008844
     28          1           0       -3.825742    1.958956   -0.092938
     29          1           0       -4.222538   -0.791119   -0.163566
     30          1           0       -3.954893   -3.270463   -0.208622
     31          1           0       -1.692720   -4.293276   -0.170885
     32          1           0        0.351492   -2.877126   -0.068445
 ---------------------------------------------------------------------
                    Distance matrix (angstroms):
                    1          2          3          4          5
     1  N    0.000000
     2  C    1.415898   0.000000
     3  C    2.441778   1.401978   0.000000
     4  C    3.717193   2.422388   1.395913   0.000000
     5  C    4.217595   2.801697   2.423519   1.397947   0.000000
     6  C    3.717193   2.422388   2.794920   2.417352   1.397947
     7  C    2.441778   1.401978   2.425469   2.794920   2.423519
     8  C    1.397875   2.503395   3.128268   4.461319   5.159224
     9  C    2.294364   3.665113   4.409339   5.776322   6.435348
    10  C    2.294364   3.665113   4.632892   5.950169   6.435348
    11  C    1.397875   2.503395   3.599495   4.806306   5.159223
    12  C    2.530613   3.115930   4.209553   5.185317   5.297661
    13  C    3.739923   4.495188   5.563435   6.557733   6.658101
    14  C    4.162034   5.231828   6.285093   7.438094   7.685949
    15  C    3.611495   4.907408   5.904248   7.186299   7.598942
    16  C    3.611495   4.907408   5.495226   6.851250   7.598942
    17  C    4.162034   5.231828   5.581223   6.848326   7.685949
    18  C    3.739923   4.495188   4.643778   5.790830   6.658101
    19  C    2.530613   3.115930   3.302223   4.473444   5.297661
    20  H    2.660875   2.157419   1.091182   2.167032   3.416261
    21  H    4.595018   3.410290   2.155766   1.092539   2.163301
    22  H    5.309836   3.893938   3.413218   2.163705   1.092241
    23  H    4.595018   3.410290   3.887452   3.409355   2.163301
    24  H    2.660875   2.157419   3.410420   3.885911   3.416261
    25  H    2.859127   2.918727   3.931077   4.658946   4.584406
    26  H    4.660736   5.217885   6.248971   7.099932   7.066362
    27  H    5.253342   6.313241   7.357391   8.493642   8.713877
    28  H    4.462351   5.824549   6.764450   8.091227   8.571435
    29  H    4.462351   5.824549   6.476060   7.849588   8.571435
    30  H    5.253342   6.313241   6.609617   7.848948   8.713878
    31  H    4.660736   5.217885   5.176369   6.168070   7.066363
    32  H    2.859127   2.918727   2.801746   3.746198   4.584407
                    6          7          8          9         10
     6  C    0.000000
     7  C    1.395913   0.000000
     8  C    4.806306   3.599496   0.000000
     9  C    5.950170   4.632893   1.422228   0.000000
    10  C    5.776323   4.409340   2.305762   1.450196   0.000000
    11  C    4.461320   3.128269   2.271285   2.305762   1.422228
    12  C    4.473444   3.302223   3.641619   3.643876   2.461796
    13  C    5.790830   4.643779   4.615912   4.212642   2.792135
    14  C    6.848327   5.581224   4.642589   3.824875   2.409975
    15  C    6.851251   5.495228   3.693089   2.621184   1.401057
    16  C    7.186301   5.904249   2.439806   1.401057   2.621184
    17  C    7.438095   6.285095   2.781604   2.409975   3.824875
    18  C    6.557734   5.563436   2.392218   2.792135   4.212642
    19  C    5.185318   4.209553   1.399179   2.461796   3.643876
    20  H    3.885911   3.410420   2.967133   4.169255   4.574817
    21  H    3.409355   3.887452   5.180715   6.498370   6.771509
    22  H    2.163705   3.413218   6.229316   7.521641   7.521641
    23  H    1.092539   2.155766   5.703007   6.771511   6.498371
    24  H    2.167032   1.091182   3.790228   4.574820   4.169258
    25  H    3.746198   2.801745   4.176036   4.477603   3.454543
    26  H    6.168070   5.176370   5.645167   5.303158   3.884684
    27  H    7.848949   6.609619   5.682590   4.755550   3.402586
    28  H    7.849589   6.476062   4.255613   2.954835   2.168066
    29  H    8.091228   6.764452   3.434779   2.168066   2.954835
    30  H    8.493643   7.357393   3.873619   3.402586   4.755550
    31  H    7.099933   6.248972   3.384742   3.884684   5.303158
    32  H    4.658946   3.931077   2.174798   3.454543   4.477603
                   11         12         13         14         15
    11  C    0.000000
    12  C    1.399179   0.000000
    13  C    2.392218   1.395512   0.000000
    14  C    2.781604   2.445085   1.407356   0.000000
    15  C    2.439806   2.845167   2.433308   1.394178   0.000000
    16  C    3.693089   4.993889   5.398444   4.746733   3.384239
    17  C    4.642589   6.021377   6.612472   6.083436   4.746733
    18  C    4.615912   6.008402   6.861954   6.612472   5.398444
    19  C    3.641619   4.977219   6.008402   6.021377   4.993889
    20  H    3.790227   4.571401   5.827199   6.373130   5.847733
    21  H    5.703006   6.111927   7.456297   8.305270   8.014153
    22  H    6.229316   6.282872   7.614985   8.699762   8.667172
    23  H    5.180716   5.013200   6.225825   7.348370   7.474298
    24  H    2.967134   2.990717   4.182507   5.095857   5.100765
    25  H    2.174798   1.090517   2.169126   3.435897   3.935626
    26  H    3.384742   2.150452   1.092658   2.164719   3.416480
    27  H    3.873619   3.425470   2.165522   1.092173   2.157130
    28  H    3.434779   3.937710   3.426405   2.165151   1.092562
    29  H    4.255614   5.416591   5.550913   4.647202   3.255764
    30  H    5.682590   7.044035   7.544525   6.891847   5.514762
    31  H    5.645167   7.025600   7.928958   7.704725   6.487588
    32  H    4.176036   5.389333   6.565751   6.771394   5.867616
                   16         17         18         19         20
    16  C    0.000000
    17  C    1.394178   0.000000
    18  C    2.433308   1.407356   0.000000
    19  C    2.845167   2.445085   1.395512   0.000000
    20  H    5.100762   5.095855   4.182506   2.990716   0.000000
    21  H    7.474296   7.348368   6.225824   5.013200   2.492702
    22  H    8.667172   8.699762   7.614986   6.282873   4.319641
    23  H    8.014155   8.305272   7.456298   6.111928   4.978424
    24  H    5.847736   6.373132   5.827200   4.571401   4.304578
    25  H    5.867616   6.771394   6.565751   5.389333   4.481827
    26  H    6.487588   7.704725   7.928958   7.025600   6.588985
    27  H    5.514762   6.891847   7.544525   7.044035   7.427526
    28  H    3.255764   4.647202   5.550913   5.416591   6.603815
    29  H    1.092562   2.165151   3.426405   3.937710   6.075624
    30  H    2.157130   1.092173   2.165522   3.425470   6.070460
    31  H    3.416480   2.164719   1.092658   2.150452   4.682282
    32  H    3.935626   3.435897   2.169126   1.090517   2.598736
                   21         22         23         24         25
    21  H    0.000000
    22  H    2.494685   0.000000
    23  H    4.314679   2.494685   0.000000
    24  H    4.978424   4.319641   2.492702   0.000000
    25  H    5.599109   5.490188   4.208578   2.598735   0.000000
    26  H    7.990786   7.939708   6.470951   4.682284   2.488931
    27  H    9.352039   9.708165   8.290363   6.070463   4.326582
    28  H    8.880225   9.650849   8.485904   6.075627   5.028143
    29  H    8.485901   9.650849   8.880228   6.603818   6.390428
    30  H    8.290361   9.708165   9.352041   7.427528   7.830603
    31  H    6.470951   7.939709   7.990787   6.588986   7.516477
    32  H    4.208579   5.490189   5.599109   4.481827   5.596716
                   26         27         28         29         30
    26  H    0.000000
    27  H    2.482940   0.000000
    28  H    4.320317   2.494156   0.000000
    29  H    6.606531   5.232293   2.779450   0.000000
    30  H    8.635786   7.611606   5.232293   2.494156   0.000000
    31  H    8.987912   8.635786   6.606531   4.320317   2.482940
    32  H    7.516477   7.830603   6.390428   5.028143   4.326582
                   31         32
    31  H    0.000000
    32  H    2.488931   0.000000
 Stoichiometry    C18H13N(1+,2)
 Framework group  C1[X(C18H13N)]
 Deg. of freedom    90
 Full point group                 C1      NOp   1
 Largest Abelian subgroup         C1      NOp   1
 Largest concise Abelian subgroup C1      NOp   1
                         Standard orientation:                         
 ---------------------------------------------------------------------
 Center     Atomic      Atomic             Coordinates (Angstroms)
 Number     Number       Type             X           Y           Z
 ---------------------------------------------------------------------
      1          7           0        0.239873   -0.000000   -0.000002
      2          6           0        1.655771   -0.000000   -0.000001
      3          6           0        2.359202   -0.739695    0.961029
      4          6           0        3.755072   -0.745219    0.951603
      5          6           0        4.457468   -0.000001    0.000001
      6          6           0        3.755073    0.745218   -0.951601
      7          6           0        2.359203    0.739694   -0.961029
      8          6           0       -0.575215   -1.134603   -0.048577
      9          6           0       -1.936900   -0.724404   -0.031719
     10          6           0       -1.936899    0.724404    0.031719
     11          6           0       -0.575215    1.134603    0.048576
     12          6           0       -0.219286    2.484700    0.139437
     13          6           0       -1.248555    3.425454    0.194589
     14          6           0       -2.600984    3.037242    0.164972
     15          6           0       -2.950679    1.689844    0.087730
     16          6           0       -2.950679   -1.689843   -0.087729
     17          6           0       -2.600985   -3.037241   -0.164971
     18          6           0       -1.248556   -3.425454   -0.194590
     19          6           0       -0.219287   -2.484700   -0.139439
     20          1           0        1.804451   -1.298998    1.716086
     21          1           0        4.296975   -1.325401    1.702185
     22          1           0        5.549709   -0.000001    0.000002
     23          1           0        4.296977    1.325400   -1.702182
     24          1           0        1.804454    1.298997   -1.716087
     25          1           0        0.826219    2.793078    0.171822
     26          1           0       -0.995772    4.486137    0.264988
     27          1           0       -3.381378    3.800116    0.207990
     28          1           0       -4.000555    1.387712    0.074790
     29          1           0       -4.000556   -1.387711   -0.074787
     30          1           0       -3.381380   -3.800115   -0.207988
     31          1           0       -0.995773   -4.486136   -0.264989
     32          1           0        0.826218   -2.793078   -0.171826
 ---------------------------------------------------------------------
 Rotational constants (GHZ):           0.5352742           0.3500544           0.2225003
 Standard basis: def2SVP (5D, 7F)
 There are   350 symmetry adapted cartesian basis functions of A   symmetry.
 There are   331 symmetry adapted basis functions of A   symmetry.
   331 basis functions,   566 primitive gaussians,   350 cartesian basis functions
    64 alpha electrons       63 beta electrons
       nuclear repulsion energy      1277.3417637504 Hartrees.
 NAtoms=   32 NActive=   32 NUniq=   32 SFac= 1.00D+00 NAtFMM=   60 NAOKFM=F Big=F
 Integral buffers will be    131072 words long.
 Raffenetti 2 integral format.
 Two-electron integral symmetry is turned on.
 One-electron integrals computed using PRISM.
   1 Symmetry operations used in ECPInt.
 ECPInt:  NShTT=   11781 NPrTT=   43357 LenC2=   10940 LenP2D=   28490.
 LDataN:  DoStor=T MaxTD1= 4 Len=   56
 NBasis=   331 RedAO= T EigKep=  2.36D-04  NBF=   331
 NBsUse=   331 1.00D-06 EigRej= -1.00D+00 NBFU=   331
 ExpMin= 1.22D-01 ExpMax= 1.71D+03 ExpMxC= 2.58D+02 IAcc=3 IRadAn=         5 AccDes= 0.00D+00
 Harris functional with IExCor=  402 and IRadAn=       5 diagonalized for initial guess.
 HarFok:  IExCor=  402 AccDes= 0.00D+00 IRadAn=         5 IDoV= 1 UseB2=F ITyADJ=14
 ICtDFT=  3500011 ScaDFX=  1.000000  1.000000  1.000000  1.000000
 FoFCou: FMM=F IPFlag=           0 FMFlag=      100000 FMFlg1=           0
         NFxFlg=           0 DoJE=T BraDBF=F KetDBF=T FulRan=T
         wScrn=  0.000000 ICntrl=       500 IOpCl=  0 I1Cent=   200000004 NGrid=           0
         NMat0=    1 NMatS0=      1 NMatT0=    0 NMatD0=    1 NMtDS0=    0 NMtDT0=    0
 Petite list used in FoFCou.
 Initial guess <Sx>= 0.0000 <Sy>= 0.0000 <Sz>= 0.5000 <S**2>= 0.7500 S= 0.5000
 Requested convergence on RMS density matrix=1.00D-08 within 128 cycles.
 Requested convergence on MAX density matrix=1.00D-06.
 Requested convergence on             energy=1.00D-06.
 No special actions if energy rises.
 Integral accuracy reduced to 1.0D-05 until final iterations.
 Initial convergence to 1.0D-05 achieved.  Increase integral accuracy.
 SCF Done:  E(UB3LYP) =  -747.731323538     A.U. after   21 cycles
            NFock= 21  Conv=0.60D-08     -V/T= 2.0113
 <Sx>= 0.0000 <Sy>= 0.0000 <Sz>= 0.5000 <S**2>= 0.7678 S= 0.5089
 <L.S>= 0.000000000000E+00
 Annihilation of the first spin contaminant:
 S**2 before annihilation     0.7678,   after     0.7503

 **********************************************************************

            Population analysis using the SCF Density.

 **********************************************************************

 Orbital symmetries:
 Alpha Orbitals:
       Occupied  (A) (A) (A) (A) (A) (A) (A) (A) (A) (A) (A) (A)
                 (A) (A) (A) (A) (A) (A) (A) (A) (A) (A) (A) (A)
                 (A) (A) (A) (A) (A) (A) (A) (A) (A) (A) (A) (A)
                 (A) (A) (A) (A) (A) (A) (A) (A) (A) (A) (A) (A)
                 (A) (A) (A) (A) (A) (A) (A) (A) (A) (A) (A) (A)
                 (A) (A) (A) (A)
       Virtual   (A) (A) (A) (A) (A) (A) (A) (A) (A) (A) (A) (A)
                 (A) (A) (A) (A) (A) (A) (A) (A) (A) (A) (A) (A)
                 (A) (A) (A) (A) (A) (A) (A) (A) (A) (A) (A) (A)
                 (A) (A) (A) (A) (A) (A) (A) (A) (A) (A) (A) (A)
                 (A) (A) (A) (A) (A) (A) (A) (A) (A) (A) (A) (A)
                 (A) (A) (A) (A) (A) (A) (A) (A) (A) (A) (A) (A)
                 (A) (A) (A) (A) (A) (A) (A) (A) (A) (A) (A) (A)
                 (A) (A) (A) (A) (A) (A) (A) (A) (A) (A) (A) (A)
                 (A) (A) (A) (A) (A) (A) (A) (A) (A) (A) (A) (A)
                 (A) (A) (A) (A) (A) (A) (A) (A) (A) (A) (A) (A)
                 (A) (A) (A) (A) (A) (A) (A) (A) (A) (A) (A) (A)
                 (A) (A) (A) (A) (A) (A) (A) (A) (A) (A) (A) (A)
                 (A) (A) (A) (A) (A) (A) (A) (A) (A) (A) (A) (A)
                 (A) (A) (A) (A) (A) (A) (A) (A) (A) (A) (A) (A)
                 (A) (A) (A) (A) (A) (A) (A) (A) (A) (A) (A) (A)
                 (A) (A) (A) (A) (A) (A) (A) (A) (A) (A) (A) (A)
                 (A) (A) (A) (A) (A) (A) (A) (A) (A) (A) (A) (A)
                 (A) (A) (A) (A) (A) (A) (A) (A) (A) (A) (A) (A)
                 (A) (A) (A) (A) (A) (A) (A) (A) (A) (A) (A) (A)
                 (A) (A) (A) (A) (A) (A) (A) (A) (A) (A) (A) (A)
                 (A) (A) (A) (A) (A) (A) (A) (A) (A) (A) (A) (A)
                 (A) (A) (A) (A) (A) (A) (A) (A) (A) (A) (A) (A)
                 (A) (A) (A)
 Beta  Orbitals:
       Occupied  (A) (A) (A) (A) (A) (A) (A) (A) (A) (A) (A) (A)
                 (A) (A) (A) (A) (A) (A) (A) (A) (A) (A) (A) (A)
                 (A) (A) (A) (A) (A) (A) (A) (A) (A) (A) (A) (A)
                 (A) (A) (A) (A) (A) (A) (A) (A) (A) (A) (A) (A)
                 (A) (A) (A) (A) (A) (A) (A) (A) (A) (A) (A) (A)
                 (A) (A) (A)
       Virtual   (A) (A) (A) (A) (A) (A) (A) (A) (A) (A) (A) (A)
                 (A) (A) (A) (A) (A) (A) (A) (A) (A) (A) (A) (A)
                 (A) (A) (A) (A) (A) (A) (A) (A) (A) (A) (A) (A)
                 (A) (A) (A) (A) (A) (A) (A) (A) (A) (A) (A) (A)
                 (A) (A) (A) (A) (A) (A) (A) (A) (A) (A) (A) (A)
                 (A) (A) (A) (A) (A) (A) (A) (A) (A) (A) (A) (A)
                 (A) (A) (A) (A) (A) (A) (A) (A) (A) (A) (A) (A)
                 (A) (A) (A) (A) (A) (A) (A) (A) (A) (A) (A) (A)
                 (A) (A) (A) (A) (A) (A) (A) (A) (A) (A) (A) (A)
                 (A) (A) (A) (A) (A) (A) (A) (A) (A) (A) (A) (A)
                 (A) (A) (A) (A) (A) (A) (A) (A) (A) (A) (A) (A)
                 (A) (A) (A) (A) (A) (A) (A) (A) (A) (A) (A) (A)
                 (A) (A) (A) (A) (A) (A) (A) (A) (A) (A) (A) (A)
                 (A) (A) (A) (A) (A) (A) (A) (A) (A) (A) (A) (A)
                 (A) (A) (A) (A) (A) (A) (A) (A) (A) (A) (A) (A)
                 (A) (A) (A) (A) (A) (A) (A) (A) (A) (A) (A) (A)
                 (A) (A) (A) (A) (A) (A) (A) (A) (A) (A) (A) (A)
                 (A) (A) (A) (A) (A) (A) (A) (A) (A) (A) (A) (A)
                 (A) (A) (A) (A) (A) (A) (A) (A) (A) (A) (A) (A)
                 (A) (A) (A) (A) (A) (A) (A) (A) (A) (A) (A) (A)
                 (A) (A) (A) (A) (A) (A) (A) (A) (A) (A) (A) (A)
                 (A) (A) (A) (A) (A) (A) (A) (A) (A) (A) (A) (A)
                 (A) (A) (A) (A)
 The electronic state is 2-A.
 Alpha  occ. eigenvalues --  -14.58144 -10.38678 -10.38671 -10.38602 -10.35327
 Alpha  occ. eigenvalues --  -10.35324 -10.35120 -10.35108 -10.34561 -10.34550
 Alpha  occ. eigenvalues --  -10.34422 -10.34422 -10.34151 -10.34150 -10.33618
 Alpha  occ. eigenvalues --  -10.33618 -10.33159 -10.33031 -10.33027  -1.16786
 Alpha  occ. eigenvalues --   -1.01864  -0.99878  -0.98547  -0.93705  -0.90683
 Alpha  occ. eigenvalues --   -0.90103  -0.88373  -0.86509  -0.86271  -0.79919
 Alpha  occ. eigenvalues --   -0.77144  -0.76550  -0.74672  -0.72587  -0.72050
 Alpha  occ. eigenvalues --   -0.68623  -0.67173  -0.66072  -0.63381  -0.63073
 Alpha  occ. eigenvalues --   -0.61465  -0.60842  -0.58973  -0.58971  -0.58383
 Alpha  occ. eigenvalues --   -0.58026  -0.57467  -0.56635  -0.56261  -0.52271
 Alpha  occ. eigenvalues --   -0.52019  -0.51566  -0.51507  -0.50325  -0.50069
 Alpha  occ. eigenvalues --   -0.49544  -0.49135  -0.48267  -0.44069  -0.41768
 Alpha  occ. eigenvalues --   -0.40825  -0.39937  -0.37397  -0.37247
 Alpha virt. eigenvalues --   -0.18785  -0.16566  -0.15999  -0.15257  -0.13414
 Alpha virt. eigenvalues --   -0.11973  -0.06050  -0.05348  -0.05043  -0.03322
 Alpha virt. eigenvalues --   -0.02340  -0.01223  -0.00901  -0.00879  -0.00078
 Alpha virt. eigenvalues --    0.00600   0.01320   0.02329   0.02762   0.02979
 Alpha virt. eigenvalues --    0.03411   0.04460   0.05325   0.06888   0.08799
 Alpha virt. eigenvalues --    0.09294   0.11053   0.12158   0.13616   0.14502
 Alpha virt. eigenvalues --    0.15134   0.16123   0.16682   0.16996   0.18002
 Alpha virt. eigenvalues --    0.19076   0.19292   0.21552   0.21639   0.21917
 Alpha virt. eigenvalues --    0.22773   0.23507   0.26135   0.26162   0.26487
 Alpha virt. eigenvalues --    0.27315   0.28934   0.29842   0.30519   0.31035
 Alpha virt. eigenvalues --    0.31509   0.32136   0.33718   0.33891   0.33958
 Alpha virt. eigenvalues --    0.34166   0.35616   0.35758   0.35840   0.36469
 Alpha virt. eigenvalues --    0.36934   0.37556   0.38220   0.38786   0.41137
 Alpha virt. eigenvalues --    0.41637   0.42197   0.42632   0.42877   0.43660
 Alpha virt. eigenvalues --    0.44029   0.45694   0.48844   0.49556   0.50297
 Alpha virt. eigenvalues --    0.50818   0.50873   0.51261   0.51488   0.52631
 Alpha virt. eigenvalues --    0.52849   0.53130   0.54008   0.54108   0.54666
 Alpha virt. eigenvalues --    0.55871   0.56062   0.56599   0.57132   0.58395
 Alpha virt. eigenvalues --    0.58501   0.58979   0.59254   0.60104   0.60573
 Alpha virt. eigenvalues --    0.60995   0.62021   0.62028   0.63219   0.63462
 Alpha virt. eigenvalues --    0.66029   0.66107   0.69106   0.69388   0.70046
 Alpha virt. eigenvalues --    0.71253   0.73934   0.76056   0.77124   0.79093
 Alpha virt. eigenvalues --    0.79480   0.79822   0.81074   0.84112   0.85211
 Alpha virt. eigenvalues --    0.92289   0.93014   0.93807   0.97831   0.98354
 Alpha virt. eigenvalues --    1.04138   1.04659   1.05868   1.06249   1.06981
 Alpha virt. eigenvalues --    1.08189   1.08851   1.10166   1.10455   1.10745
 Alpha virt. eigenvalues --    1.11565   1.12252   1.13255   1.13735   1.14139
 Alpha virt. eigenvalues --    1.14196   1.16290   1.16651   1.17094   1.17271
 Alpha virt. eigenvalues --    1.18260   1.21566   1.22277   1.27387   1.27922
 Alpha virt. eigenvalues --    1.36148   1.40815   1.42353   1.48274   1.49399
 Alpha virt. eigenvalues --    1.51007   1.51901   1.52035   1.53598   1.54942
 Alpha virt. eigenvalues --    1.55458   1.55476   1.57218   1.57847   1.57894
 Alpha virt. eigenvalues --    1.58151   1.59240   1.60262   1.60286   1.60651
 Alpha virt. eigenvalues --    1.61728   1.62071   1.62459   1.62655   1.64319
 Alpha virt. eigenvalues --    1.64470   1.65350   1.65946   1.66732   1.67340
 Alpha virt. eigenvalues --    1.68158   1.69380   1.71128   1.73754   1.75439
 Alpha virt. eigenvalues --    1.75618   1.78218   1.79468   1.80545   1.81414
 Alpha virt. eigenvalues --    1.82047   1.83224   1.83654   1.84720   1.84914
 Alpha virt. eigenvalues --    1.87269   1.87887   1.89694   1.90303   1.90475
 Alpha virt. eigenvalues --    1.92597   1.94874   1.95930   1.97223   1.98503
 Alpha virt. eigenvalues --    1.98969   2.01062   2.01066   2.01110   2.02242
 Alpha virt. eigenvalues --    2.03458   2.04133   2.04476   2.05454   2.07622
 Alpha virt. eigenvalues --    2.11631   2.13186   2.13667   2.13771   2.14577
 Alpha virt. eigenvalues --    2.16383   2.17586   2.17602   2.18000   2.20695
 Alpha virt. eigenvalues --    2.20858   2.23110   2.23796   2.25428   2.29752
 Alpha virt. eigenvalues --    2.32652   2.35380   2.37722   2.40438   2.42959
 Alpha virt. eigenvalues --    2.43236   2.45792   2.45911   2.46698   2.47853
 Alpha virt. eigenvalues --    2.50661   2.51926   2.55777   2.55956   2.56972
 Alpha virt. eigenvalues --    2.58140   2.58957   2.59169   2.59594   2.60419
 Alpha virt. eigenvalues --    2.61018   2.63283   2.70332   2.70995   2.72480
 Alpha virt. eigenvalues --    2.74310   2.75417   2.79809   2.82647   2.87212
 Alpha virt. eigenvalues --    2.87570   2.92909   2.95167   2.97107   2.98202
 Alpha virt. eigenvalues --    3.05734   3.14338   3.17546   3.25280   3.39865
 Alpha virt. eigenvalues --    3.51049   3.53382
  Beta  occ. eigenvalues --  -14.57334 -10.38768 -10.38762 -10.38623 -10.35087
  Beta  occ. eigenvalues --  -10.35084 -10.35021 -10.35010 -10.34555 -10.34543
  Beta  occ. eigenvalues --  -10.34173 -10.34173 -10.34063 -10.34062 -10.33724
  Beta  occ. eigenvalues --  -10.33724 -10.33083 -10.33061 -10.33032  -1.15665
  Beta  occ. eigenvalues --   -1.01545  -0.99584  -0.98222  -0.93401  -0.90293
  Beta  occ. eigenvalues --   -0.89814  -0.88237  -0.86453  -0.85650  -0.79668
  Beta  occ. eigenvalues --   -0.76801  -0.76378  -0.74423  -0.72345  -0.71871
  Beta  occ. eigenvalues --   -0.68445  -0.66980  -0.65829  -0.63247  -0.61739
  Beta  occ. eigenvalues --   -0.61319  -0.60569  -0.58868  -0.58752  -0.58235
  Beta  occ. eigenvalues --   -0.57506  -0.57380  -0.56569  -0.56178  -0.51881
  Beta  occ. eigenvalues --   -0.51868  -0.51278  -0.50717  -0.50175  -0.49569
  Beta  occ. eigenvalues --   -0.49121  -0.49028  -0.47166  -0.43272  -0.40230
  Beta  occ. eigenvalues --   -0.39996  -0.39668  -0.37209
  Beta virt. eigenvalues --   -0.31477  -0.18169  -0.16115  -0.15122  -0.14931
  Beta virt. eigenvalues --   -0.11983  -0.11201  -0.05959  -0.05304  -0.04962
  Beta virt. eigenvalues --   -0.03276  -0.02278  -0.00885  -0.00833  -0.00519
  Beta virt. eigenvalues --    0.00055   0.00922   0.01591   0.02382   0.02936
  Beta virt. eigenvalues --    0.03418   0.03672   0.04691   0.05443   0.07116
  Beta virt. eigenvalues --    0.09072   0.09340   0.11252   0.12324   0.13753
  Beta virt. eigenvalues --    0.14584   0.15175   0.16370   0.16809   0.17194
  Beta virt. eigenvalues --    0.18072   0.19250   0.19430   0.21728   0.21854
  Beta virt. eigenvalues --    0.22024   0.22967   0.23659   0.26307   0.26391
  Beta virt. eigenvalues --    0.26571   0.27638   0.28984   0.30004   0.30629
  Beta virt. eigenvalues --    0.31208   0.31792   0.32386   0.34047   0.34064
  Beta virt. eigenvalues --    0.34228   0.34496   0.35780   0.35881   0.36008
  Beta virt. eigenvalues --    0.36648   0.37080   0.37764   0.38532   0.38901
  Beta virt. eigenvalues --    0.41667   0.41988   0.42278   0.42836   0.43173
  Beta virt. eigenvalues --    0.43878   0.44006   0.46023   0.49248   0.49781
  Beta virt. eigenvalues --    0.50509   0.50887   0.50999   0.51371   0.51581
  Beta virt. eigenvalues --    0.52909   0.52942   0.53320   0.54034   0.54239
  Beta virt. eigenvalues --    0.54784   0.56012   0.56212   0.56867   0.57278
  Beta virt. eigenvalues --    0.58534   0.58576   0.59169   0.59322   0.60239
  Beta virt. eigenvalues --    0.60775   0.61095   0.62153   0.62241   0.63319
  Beta virt. eigenvalues --    0.63590   0.66179   0.66365   0.69200   0.69798
  Beta virt. eigenvalues --    0.70161   0.71402   0.74356   0.76181   0.77280
  Beta virt. eigenvalues --    0.79311   0.79580   0.79923   0.81098   0.84938
  Beta virt. eigenvalues --    0.85487   0.92482   0.93333   0.93965   0.97910
  Beta virt. eigenvalues --    0.98459   1.04423   1.04839   1.06111   1.06489
  Beta virt. eigenvalues --    1.07181   1.08478   1.09109   1.10318   1.10663
  Beta virt. eigenvalues --    1.11107   1.11788   1.12336   1.13488   1.14042
  Beta virt. eigenvalues --    1.14301   1.14402   1.16491   1.16969   1.17353
  Beta virt. eigenvalues --    1.17480   1.18463   1.21709   1.22625   1.27490
  Beta virt. eigenvalues --    1.28031   1.36216   1.40909   1.42462   1.48434
  Beta virt. eigenvalues --    1.49813   1.51088   1.52187   1.52276   1.53656
  Beta virt. eigenvalues --    1.55038   1.55691   1.55702   1.57284   1.57981
  Beta virt. eigenvalues --    1.58112   1.58340   1.59351   1.60473   1.60477
  Beta virt. eigenvalues --    1.60899   1.61858   1.62369   1.62591   1.62972
  Beta virt. eigenvalues --    1.64564   1.64695   1.65495   1.66146   1.66903
  Beta virt. eigenvalues --    1.67438   1.68226   1.69716   1.71213   1.73887
  Beta virt. eigenvalues --    1.75632   1.75771   1.78430   1.79627   1.80817
  Beta virt. eigenvalues --    1.81652   1.82150   1.83429   1.83803   1.84816
  Beta virt. eigenvalues --    1.84956   1.87369   1.88132   1.89856   1.90541
  Beta virt. eigenvalues --    1.90657   1.92858   1.95204   1.96207   1.97346
  Beta virt. eigenvalues --    1.98788   1.99190   2.01136   2.01202   2.01943
  Beta virt. eigenvalues --    2.02489   2.03841   2.04458   2.04788   2.05682
  Beta virt. eigenvalues --    2.07941   2.11751   2.13352   2.14059   2.14099
  Beta virt. eigenvalues --    2.14787   2.16540   2.17737   2.18032   2.18345
  Beta virt. eigenvalues --    2.20817   2.20987   2.23178   2.23978   2.25772
  Beta virt. eigenvalues --    2.30288   2.33358   2.35634   2.38068   2.40761
  Beta virt. eigenvalues --    2.43190   2.43513   2.46091   2.46157   2.46940
  Beta virt. eigenvalues --    2.48173   2.50984   2.52506   2.55973   2.56685
  Beta virt. eigenvalues --    2.57135   2.58311   2.58994   2.59282   2.59642
  Beta virt. eigenvalues --    2.61057   2.61206   2.63610   2.70925   2.71212
  Beta virt. eigenvalues --    2.72590   2.74416   2.75944   2.80125   2.82785
  Beta virt. eigenvalues --    2.87311   2.87671   2.93029   2.95238   2.97230
  Beta virt. eigenvalues --    2.98297   3.05885   3.14491   3.17804   3.25442
  Beta virt. eigenvalues --    3.39950   3.51146   3.53492
          Condensed to atoms (all electrons):
               1          2          3          4          5          6
     1  N    6.548901   0.258286  -0.063874   0.008099  -0.000482   0.008099
     2  C    0.258286   5.388381   0.182216   0.145885  -0.180294   0.145885
     3  C   -0.063874   0.182216   5.173351   0.241864   0.114110  -0.164002
     4  C    0.008099   0.145885   0.241864   5.069770   0.227143   0.129057
     5  C   -0.000482  -0.180294   0.114110   0.227143   5.093048   0.227143
     6  C    0.008099   0.145885  -0.164002   0.129057   0.227143   5.069770
     7  C   -0.063874   0.182216   0.087081  -0.164002   0.114110   0.241865
     8  C    0.368799  -0.053550  -0.006806   0.000005   0.000064  -0.000090
     9  C   -0.079561   0.007486   0.000305   0.000002  -0.000000   0.000003
    10  C   -0.079561   0.007486  -0.000519   0.000003  -0.000000   0.000002
    11  C    0.368799  -0.053550   0.003288  -0.000090   0.000064   0.000005
    12  C   -0.074958  -0.000297   0.001122  -0.000019   0.000003  -0.000514
    13  C    0.006722  -0.000147  -0.000012  -0.000001   0.000000   0.000009
    14  C   -0.000613   0.000043   0.000000   0.000000  -0.000000  -0.000000
    15  C    0.007044  -0.000109  -0.000002  -0.000000  -0.000000   0.000000
    16  C    0.007044  -0.000109  -0.000020   0.000000  -0.000000  -0.000000
    17  C   -0.000613   0.000043  -0.000013  -0.000000  -0.000000   0.000000
    18  C    0.006722  -0.000147   0.000185   0.000009   0.000000  -0.000001
    19  C   -0.074958  -0.000297  -0.000736  -0.000514   0.000003  -0.000019
    20  H   -0.010819  -0.079367   0.450456  -0.060252   0.014355  -0.002393
    21  H   -0.000132   0.015605  -0.066299   0.444384  -0.067366   0.013507
    22  H    0.000009  -0.001806   0.014563  -0.068390   0.448288  -0.068390
    23  H   -0.000132   0.015605  -0.001507   0.013507  -0.067366   0.444384
    24  H   -0.010819  -0.079367   0.015572  -0.002393   0.014355  -0.060252
    25  H   -0.010519   0.004445  -0.000407   0.000017  -0.000028   0.000339
    26  H   -0.000109  -0.000015   0.000001  -0.000000   0.000000  -0.000001
    27  H    0.000010  -0.000000  -0.000000   0.000000  -0.000000   0.000000
    28  H   -0.000098   0.000009  -0.000000   0.000000  -0.000000   0.000000
    29  H   -0.000098   0.000009  -0.000000   0.000000  -0.000000   0.000000
    30  H    0.000010  -0.000000   0.000000   0.000000  -0.000000   0.000000
    31  H   -0.000109  -0.000015   0.000000  -0.000001   0.000000  -0.000000
    32  H   -0.010519   0.004445   0.004418   0.000339  -0.000028   0.000017
               7          8          9         10         11         12
     1  N   -0.063874   0.368799  -0.079561  -0.079561   0.368799  -0.074958
     2  C    0.182216  -0.053550   0.007486   0.007486  -0.053550  -0.000297
     3  C    0.087081  -0.006806   0.000305  -0.000519   0.003288   0.001122
     4  C   -0.164002   0.000005   0.000002   0.000003  -0.000090  -0.000019
     5  C    0.114110   0.000064  -0.000000  -0.000000   0.000064   0.000003
     6  C    0.241865  -0.000090   0.000003   0.000002   0.000005  -0.000514
     7  C    5.173351   0.003289  -0.000519   0.000305  -0.006806  -0.000736
     8  C    0.003289   5.367811   0.155996  -0.043220  -0.137605   0.006677
     9  C   -0.000519   0.155996   5.459658   0.210573  -0.043220   0.019157
    10  C    0.000305  -0.043220   0.210573   5.459658   0.155996   0.051869
    11  C   -0.006806  -0.137605  -0.043220   0.155996   5.367811   0.207670
    12  C   -0.000736   0.006677   0.019157   0.051869   0.207670   5.179469
    13  C    0.000185  -0.000821   0.000318  -0.159361   0.149040   0.236438
    14  C   -0.000013   0.000237   0.016507   0.114519  -0.166174   0.108971
    15  C   -0.000020   0.016733  -0.103779   0.320395   0.049518  -0.130734
    16  C   -0.000002   0.049518   0.320395  -0.103779   0.016733  -0.000364
    17  C    0.000000  -0.166174   0.114519   0.016507   0.000237   0.000001
    18  C   -0.000012   0.149040  -0.159361   0.000318  -0.000821   0.000005
    19  C    0.001122   0.207670   0.051869   0.019157   0.006677  -0.000279
    20  H    0.015572   0.002262  -0.000585   0.000043  -0.000412  -0.000002
    21  H   -0.001507  -0.000025  -0.000001  -0.000000   0.000002   0.000000
    22  H    0.014563   0.000000   0.000000   0.000000   0.000000  -0.000000
    23  H   -0.066299   0.000002  -0.000000  -0.000001  -0.000025   0.000007
    24  H    0.450456  -0.000412   0.000043  -0.000585   0.002261   0.002132
    25  H    0.004418  -0.000189  -0.000516   0.017161  -0.076942   0.457250
    26  H    0.000000   0.000008   0.000011  -0.001154   0.014295  -0.063594
    27  H    0.000000   0.000013  -0.000369   0.014294  -0.001405   0.013588
    28  H   -0.000000  -0.000825  -0.023775  -0.058533   0.016967  -0.002186
    29  H   -0.000000   0.016967  -0.058533  -0.023775  -0.000825   0.000027
    30  H   -0.000000  -0.001405   0.014294  -0.000369   0.000013  -0.000000
    31  H    0.000001   0.014295  -0.001154   0.000011   0.000008  -0.000000
    32  H   -0.000407  -0.076942   0.017161  -0.000516  -0.000189   0.000005
              13         14         15         16         17         18
     1  N    0.006722  -0.000613   0.007044   0.007044  -0.000613   0.006722
     2  C   -0.000147   0.000043  -0.000109  -0.000109   0.000043  -0.000147
     3  C   -0.000012   0.000000  -0.000002  -0.000020  -0.000013   0.000185
     4  C   -0.000001   0.000000  -0.000000   0.000000  -0.000000   0.000009
     5  C    0.000000  -0.000000  -0.000000  -0.000000  -0.000000   0.000000
     6  C    0.000009  -0.000000   0.000000  -0.000000   0.000000  -0.000001
     7  C    0.000185  -0.000013  -0.000020  -0.000002   0.000000  -0.000012
     8  C   -0.000821   0.000237   0.016733   0.049518  -0.166174   0.149040
     9  C    0.000318   0.016507  -0.103779   0.320395   0.114519  -0.159361
    10  C   -0.159361   0.114519   0.320395  -0.103779   0.016507   0.000318
    11  C    0.149040  -0.166174   0.049518   0.016733   0.000237  -0.000821
    12  C    0.236438   0.108971  -0.130734  -0.000364   0.000001   0.000005
    13  C    5.079556   0.238358   0.102501   0.000063   0.000002  -0.000001
    14  C    0.238358   5.056704   0.237655  -0.000313  -0.000008   0.000002
    15  C    0.102501   0.237655   5.137152  -0.011605  -0.000313   0.000063
    16  C    0.000063  -0.000313  -0.011605   5.137152   0.237655   0.102501
    17  C    0.000002  -0.000008  -0.000313   0.237655   5.056704   0.238358
    18  C   -0.000001   0.000002   0.000063   0.102501   0.238358   5.079556
    19  C    0.000005   0.000001  -0.000364  -0.130734   0.108971   0.236438
    20  H   -0.000000   0.000000   0.000000  -0.000012  -0.000007   0.000236
    21  H   -0.000000   0.000000   0.000000  -0.000000   0.000000  -0.000000
    22  H   -0.000000  -0.000000   0.000000   0.000000  -0.000000  -0.000000
    23  H   -0.000000   0.000000  -0.000000   0.000000   0.000000  -0.000000
    24  H    0.000236  -0.000007  -0.000012   0.000000   0.000000  -0.000000
    25  H   -0.069306   0.013639  -0.002332   0.000007  -0.000000   0.000001
    26  H    0.442807  -0.064089   0.013330  -0.000000   0.000000   0.000000
    27  H   -0.065119   0.443633  -0.064943  -0.000001  -0.000000  -0.000000
    28  H    0.013567  -0.068325   0.446613   0.004559   0.000122  -0.000013
    29  H   -0.000013   0.000122   0.004559   0.446613  -0.068325   0.013567
    30  H   -0.000000  -0.000000  -0.000001  -0.064943   0.443633  -0.065119
    31  H    0.000000   0.000000  -0.000000   0.013330  -0.064089   0.442807
    32  H    0.000001  -0.000000   0.000007  -0.002332   0.013639  -0.069306
              19         20         21         22         23         24
     1  N   -0.074958  -0.010819  -0.000132   0.000009  -0.000132  -0.010819
     2  C   -0.000297  -0.079367   0.015605  -0.001806   0.015605  -0.079367
     3  C   -0.000736   0.450456  -0.066299   0.014563  -0.001507   0.015572
     4  C   -0.000514  -0.060252   0.444384  -0.068390   0.013507  -0.002393
     5  C    0.000003   0.014355  -0.067366   0.448288  -0.067366   0.014355
     6  C   -0.000019  -0.002393   0.013507  -0.068390   0.444384  -0.060252
     7  C    0.001122   0.015572  -0.001507   0.014563  -0.066299   0.450456
     8  C    0.207670   0.002262  -0.000025   0.000000   0.000002  -0.000412
     9  C    0.051869  -0.000585  -0.000001   0.000000  -0.000000   0.000043
    10  C    0.019157   0.000043  -0.000000   0.000000  -0.000001  -0.000585
    11  C    0.006677  -0.000412   0.000002   0.000000  -0.000025   0.002261
    12  C   -0.000279  -0.000002   0.000000  -0.000000   0.000007   0.002132
    13  C    0.000005  -0.000000  -0.000000  -0.000000  -0.000000   0.000236
    14  C    0.000001   0.000000   0.000000  -0.000000   0.000000  -0.000007
    15  C   -0.000364   0.000000   0.000000   0.000000  -0.000000  -0.000012
    16  C   -0.130734  -0.000012  -0.000000   0.000000   0.000000   0.000000
    17  C    0.108971  -0.000007   0.000000  -0.000000   0.000000   0.000000
    18  C    0.236438   0.000236  -0.000000  -0.000000  -0.000000  -0.000000
    19  C    5.179469   0.002132   0.000007  -0.000000   0.000000  -0.000002
    20  H    0.002132   0.667688  -0.012079  -0.000196   0.000021  -0.000192
    21  H    0.000007  -0.012079   0.654130  -0.011502  -0.000251   0.000021
    22  H   -0.000000  -0.000196  -0.011502   0.650077  -0.011502  -0.000196
    23  H    0.000000   0.000021  -0.000251  -0.011502   0.654130  -0.012079
    24  H   -0.000002  -0.000192   0.000021  -0.000196  -0.012079   0.667688
    25  H    0.000005  -0.000029  -0.000002  -0.000001   0.000032  -0.000664
    26  H   -0.000000  -0.000000  -0.000000   0.000000  -0.000000   0.000003
    27  H   -0.000000   0.000000   0.000000  -0.000000   0.000000  -0.000000
    28  H    0.000027  -0.000000  -0.000000   0.000000  -0.000000  -0.000000
    29  H   -0.002186  -0.000000  -0.000000   0.000000  -0.000000  -0.000000
    30  H    0.013588  -0.000000   0.000000  -0.000000   0.000000   0.000000
    31  H   -0.063594   0.000003  -0.000000   0.000000  -0.000000  -0.000000
    32  H    0.457250  -0.000664   0.000032  -0.000001  -0.000002  -0.000029
              25         26         27         28         29         30
     1  N   -0.010519  -0.000109   0.000010  -0.000098  -0.000098   0.000010
     2  C    0.004445  -0.000015  -0.000000   0.000009   0.000009  -0.000000
     3  C   -0.000407   0.000001  -0.000000  -0.000000  -0.000000   0.000000
     4  C    0.000017  -0.000000   0.000000   0.000000   0.000000   0.000000
     5  C   -0.000028   0.000000  -0.000000  -0.000000  -0.000000  -0.000000
     6  C    0.000339  -0.000001   0.000000   0.000000   0.000000   0.000000
     7  C    0.004418   0.000000   0.000000  -0.000000  -0.000000  -0.000000
     8  C   -0.000189   0.000008   0.000013  -0.000825   0.016967  -0.001405
     9  C   -0.000516   0.000011  -0.000369  -0.023775  -0.058533   0.014294
    10  C    0.017161  -0.001154   0.014294  -0.058533  -0.023775  -0.000369
    11  C   -0.076942   0.014295  -0.001405   0.016967  -0.000825   0.000013
    12  C    0.457250  -0.063594   0.013588  -0.002186   0.000027  -0.000000
    13  C   -0.069306   0.442807  -0.065119   0.013567  -0.000013  -0.000000
    14  C    0.013639  -0.064089   0.443633  -0.068325   0.000122  -0.000000
    15  C   -0.002332   0.013330  -0.064943   0.446613   0.004559  -0.000001
    16  C    0.000007  -0.000000  -0.000001   0.004559   0.446613  -0.064943
    17  C   -0.000000   0.000000  -0.000000   0.000122  -0.068325   0.443633
    18  C    0.000001   0.000000  -0.000000  -0.000013   0.013567  -0.065119
    19  C    0.000005  -0.000000  -0.000000   0.000027  -0.002186   0.013588
    20  H   -0.000029  -0.000000   0.000000  -0.000000  -0.000000  -0.000000
    21  H   -0.000002  -0.000000   0.000000  -0.000000  -0.000000   0.000000
    22  H   -0.000001   0.000000  -0.000000   0.000000   0.000000  -0.000000
    23  H    0.000032  -0.000000   0.000000  -0.000000  -0.000000   0.000000
    24  H   -0.000664   0.000003  -0.000000  -0.000000  -0.000000   0.000000
    25  H    0.657425  -0.011644  -0.000171   0.000015   0.000000   0.000000
    26  H   -0.011644   0.645931  -0.011429  -0.000228  -0.000000  -0.000000
    27  H   -0.000171  -0.011429   0.644503  -0.011021   0.000002  -0.000000
    28  H    0.000015  -0.000228  -0.011021   0.666846   0.000186   0.000002
    29  H    0.000000  -0.000000   0.000002   0.000186   0.666846  -0.011021
    30  H    0.000000  -0.000000  -0.000000   0.000002  -0.011021   0.644503
    31  H   -0.000000  -0.000000  -0.000000  -0.000000  -0.000228  -0.011429
    32  H   -0.000002  -0.000000   0.000000   0.000000   0.000015  -0.000171
              31         32
     1  N   -0.000109  -0.010519
     2  C   -0.000015   0.004445
     3  C    0.000000   0.004418
     4  C   -0.000001   0.000339
     5  C    0.000000  -0.000028
     6  C   -0.000000   0.000017
     7  C    0.000001  -0.000407
     8  C    0.014295  -0.076942
     9  C   -0.001154   0.017161
    10  C    0.000011  -0.000516
    11  C    0.000008  -0.000189
    12  C   -0.000000   0.000005
    13  C    0.000000   0.000001
    14  C    0.000000  -0.000000
    15  C   -0.000000   0.000007
    16  C    0.013330  -0.002332
    17  C   -0.064089   0.013639
    18  C    0.442807  -0.069306
    19  C   -0.063594   0.457250
    20  H    0.000003  -0.000664
    21  H   -0.000000   0.000032
    22  H    0.000000  -0.000001
    23  H   -0.000000  -0.000002
    24  H   -0.000000  -0.000029
    25  H   -0.000000  -0.000002
    26  H   -0.000000  -0.000000
    27  H   -0.000000   0.000000
    28  H   -0.000000   0.000000
    29  H   -0.000228   0.000015
    30  H   -0.011429  -0.000171
    31  H    0.645931  -0.011644
    32  H   -0.011644   0.657425
          Atomic-Atomic Spin Densities.
               1          2          3          4          5          6
     1  N    0.465032  -0.028117  -0.005389   0.000354   0.000054   0.000354
     2  C   -0.028117  -0.012169   0.011503   0.000667  -0.002057   0.000667
     3  C   -0.005389   0.011503   0.058340  -0.007130  -0.001414   0.000171
     4  C    0.000354   0.000667  -0.007130  -0.022531   0.001660   0.000322
     5  C    0.000054  -0.002057  -0.001414   0.001660   0.077773   0.001660
     6  C    0.000354   0.000667   0.000171   0.000322   0.001660  -0.022531
     7  C   -0.005389   0.011503  -0.002254   0.000171  -0.001414  -0.007130
     8  C   -0.027141   0.002807   0.000158  -0.000094  -0.000002   0.000009
     9  C   -0.009025  -0.000052   0.000030  -0.000002  -0.000000  -0.000000
    10  C   -0.009025  -0.000052   0.000018  -0.000000  -0.000000  -0.000002
    11  C   -0.027141   0.002807  -0.000228   0.000009  -0.000002  -0.000094
    12  C   -0.007569   0.000951   0.000218  -0.000013  -0.000003  -0.000041
    13  C    0.000063   0.000003   0.000001  -0.000000  -0.000000   0.000001
    14  C    0.000127  -0.000008  -0.000001   0.000000   0.000000   0.000000
    15  C    0.000400  -0.000002  -0.000001   0.000000   0.000000   0.000000
    16  C    0.000400  -0.000002   0.000001   0.000000   0.000000   0.000000
    17  C    0.000127  -0.000008   0.000001   0.000000   0.000000   0.000000
    18  C    0.000063   0.000003   0.000012   0.000001  -0.000000  -0.000000
    19  C   -0.007569   0.000951  -0.000635  -0.000041  -0.000003  -0.000013
    20  H    0.000247   0.000392   0.000133   0.000182  -0.000001  -0.000031
    21  H   -0.000014   0.000024   0.000275  -0.000271  -0.000405   0.000064
    22  H    0.000000   0.000005  -0.000057  -0.000067   0.000885  -0.000067
    23  H   -0.000014   0.000024  -0.000082   0.000064  -0.000405  -0.000271
    24  H    0.000247   0.000392   0.000042  -0.000031  -0.000001   0.000182
    25  H    0.000031   0.000075   0.000040  -0.000005  -0.000007  -0.000005
    26  H    0.000001   0.000001   0.000000  -0.000000  -0.000000   0.000000
    27  H    0.000000  -0.000000   0.000000  -0.000000  -0.000000   0.000000
    28  H    0.000001   0.000000   0.000000  -0.000000  -0.000000   0.000000
    29  H    0.000001   0.000000  -0.000000   0.000000  -0.000000  -0.000000
    30  H    0.000000  -0.000000   0.000000   0.000000  -0.000000  -0.000000
    31  H    0.000001   0.000001   0.000000   0.000000  -0.000000  -0.000000
    32  H    0.000031   0.000075   0.000057  -0.000005  -0.000007  -0.000005
               7          8          9         10         11         12
     1  N   -0.005389  -0.027141  -0.009025  -0.009025  -0.027141  -0.007569
     2  C    0.011503   0.002807  -0.000052  -0.000052   0.002807   0.000951
     3  C   -0.002254   0.000158   0.000030   0.000018  -0.000228   0.000218
     4  C    0.000171  -0.000094  -0.000002  -0.000000   0.000009  -0.000013
     5  C   -0.001414  -0.000002  -0.000000  -0.000000  -0.000002  -0.000003
     6  C   -0.007130   0.000009  -0.000000  -0.000002  -0.000094  -0.000041
     7  C    0.058340  -0.000228   0.000018   0.000030   0.000158  -0.000635
     8  C   -0.000228  -0.061400   0.014854  -0.000378   0.005689   0.000186
     9  C    0.000018   0.014854   0.070760   0.012707  -0.000378   0.000440
    10  C    0.000030  -0.000378   0.012707   0.070760   0.014854   0.004463
    11  C    0.000158   0.005689  -0.000378   0.014854  -0.061400   0.003752
    12  C   -0.000635   0.000186   0.000440   0.004463   0.003752   0.190659
    13  C    0.000012   0.000004  -0.000050  -0.000617   0.002634  -0.005711
    14  C    0.000001  -0.000035  -0.000277  -0.005549  -0.003529  -0.003944
    15  C    0.000001  -0.000332  -0.001299  -0.019559   0.003022  -0.003768
    16  C   -0.000001   0.003022  -0.019559  -0.001299  -0.000332  -0.000020
    17  C   -0.000001  -0.003529  -0.005549  -0.000277  -0.000035  -0.000001
    18  C    0.000001   0.002634  -0.000617  -0.000050   0.000004   0.000000
    19  C    0.000218   0.003752   0.004463   0.000440   0.000186   0.000017
    20  H    0.000042  -0.000257  -0.000008  -0.000001  -0.000009  -0.000004
    21  H   -0.000082   0.000004   0.000000   0.000000   0.000000   0.000000
    22  H   -0.000057   0.000000  -0.000000  -0.000000   0.000000   0.000000
    23  H    0.000275   0.000000   0.000000   0.000000   0.000004   0.000007
    24  H    0.000133  -0.000009  -0.000001  -0.000008  -0.000257  -0.000200
    25  H    0.000057   0.000005   0.000008  -0.000140  -0.000937   0.002847
    26  H    0.000000   0.000000  -0.000002  -0.000048   0.000184  -0.000458
    27  H    0.000000   0.000000   0.000007  -0.000099  -0.000043  -0.000064
    28  H   -0.000000   0.000013   0.000097  -0.000013  -0.000053  -0.000015
    29  H    0.000000  -0.000053  -0.000013   0.000097   0.000013  -0.000000
    30  H    0.000000  -0.000043  -0.000099   0.000007   0.000000  -0.000000
    31  H    0.000000   0.000184  -0.000048  -0.000002   0.000000   0.000000
    32  H    0.000040  -0.000937  -0.000140   0.000008   0.000005  -0.000000
              13         14         15         16         17         18
     1  N    0.000063   0.000127   0.000400   0.000400   0.000127   0.000063
     2  C    0.000003  -0.000008  -0.000002  -0.000002  -0.000008   0.000003
     3  C    0.000001  -0.000001  -0.000001   0.000001   0.000001   0.000012
     4  C   -0.000000   0.000000   0.000000   0.000000   0.000000   0.000001
     5  C   -0.000000   0.000000   0.000000   0.000000   0.000000  -0.000000
     6  C    0.000001   0.000000   0.000000   0.000000   0.000000  -0.000000
     7  C    0.000012   0.000001   0.000001  -0.000001  -0.000001   0.000001
     8  C    0.000004  -0.000035  -0.000332   0.003022  -0.003529   0.002634
     9  C   -0.000050  -0.000277  -0.001299  -0.019559  -0.005549  -0.000617
    10  C   -0.000617  -0.005549  -0.019559  -0.001299  -0.000277  -0.000050
    11  C    0.002634  -0.003529   0.003022  -0.000332  -0.000035   0.000004
    12  C   -0.005711  -0.003944  -0.003768  -0.000020  -0.000001   0.000000
    13  C   -0.079261  -0.007357   0.000762   0.000003  -0.000000  -0.000000
    14  C   -0.007357   0.189847   0.015774   0.000026   0.000001  -0.000000
    15  C    0.000762   0.015774   0.005048   0.000712   0.000026   0.000003
    16  C    0.000003   0.000026   0.000712   0.005048   0.015774   0.000762
    17  C   -0.000000   0.000001   0.000026   0.015774   0.189847  -0.007357
    18  C   -0.000000  -0.000000   0.000003   0.000762  -0.007357  -0.079261
    19  C    0.000000  -0.000001  -0.000020  -0.003768  -0.003944  -0.005711
    20  H    0.000000   0.000000   0.000000   0.000002   0.000002  -0.000010
    21  H    0.000000  -0.000000  -0.000000  -0.000000  -0.000000  -0.000000
    22  H    0.000000  -0.000000  -0.000000  -0.000000  -0.000000   0.000000
    23  H   -0.000000  -0.000000  -0.000000  -0.000000  -0.000000   0.000000
    24  H   -0.000010   0.000002   0.000002   0.000000   0.000000   0.000000
    25  H   -0.000077  -0.000035  -0.000027  -0.000000   0.000000  -0.000000
    26  H    0.000200  -0.000417   0.000117   0.000000   0.000000  -0.000000
    27  H   -0.000099   0.002427  -0.000571  -0.000001  -0.000000   0.000000
    28  H    0.000016  -0.000474   0.000787   0.000017  -0.000001   0.000000
    29  H    0.000000  -0.000001   0.000017   0.000787  -0.000474   0.000016
    30  H    0.000000  -0.000000  -0.000001  -0.000571   0.002427  -0.000099
    31  H   -0.000000   0.000000   0.000000   0.000117  -0.000417   0.000200
    32  H   -0.000000   0.000000  -0.000000  -0.000027  -0.000035  -0.000077
              19         20         21         22         23         24
     1  N   -0.007569   0.000247  -0.000014   0.000000  -0.000014   0.000247
     2  C    0.000951   0.000392   0.000024   0.000005   0.000024   0.000392
     3  C   -0.000635   0.000133   0.000275  -0.000057  -0.000082   0.000042
     4  C   -0.000041   0.000182  -0.000271  -0.000067   0.000064  -0.000031
     5  C   -0.000003  -0.000001  -0.000405   0.000885  -0.000405  -0.000001
     6  C   -0.000013  -0.000031   0.000064  -0.000067  -0.000271   0.000182
     7  C    0.000218   0.000042  -0.000082  -0.000057   0.000275   0.000133
     8  C    0.003752  -0.000257   0.000004   0.000000   0.000000  -0.000009
     9  C    0.004463  -0.000008   0.000000  -0.000000   0.000000  -0.000001
    10  C    0.000440  -0.000001   0.000000  -0.000000   0.000000  -0.000008
    11  C    0.000186  -0.000009   0.000000   0.000000   0.000004  -0.000257
    12  C    0.000017  -0.000004   0.000000   0.000000   0.000007  -0.000200
    13  C    0.000000   0.000000   0.000000   0.000000  -0.000000  -0.000010
    14  C   -0.000001   0.000000  -0.000000  -0.000000  -0.000000   0.000002
    15  C   -0.000020   0.000000  -0.000000  -0.000000  -0.000000   0.000002
    16  C   -0.003768   0.000002  -0.000000  -0.000000  -0.000000   0.000000
    17  C   -0.003944   0.000002  -0.000000  -0.000000  -0.000000   0.000000
    18  C   -0.005711  -0.000010  -0.000000   0.000000   0.000000   0.000000
    19  C    0.190659  -0.000200   0.000007   0.000000   0.000000  -0.000004
    20  H   -0.000200  -0.003071  -0.000002   0.000002  -0.000000   0.000002
    21  H    0.000007  -0.000002   0.002238   0.000035  -0.000006  -0.000000
    22  H    0.000000   0.000002   0.000035  -0.004007   0.000035   0.000002
    23  H    0.000000  -0.000000  -0.000006   0.000035   0.002238  -0.000002
    24  H   -0.000004   0.000002  -0.000000   0.000002  -0.000002  -0.003071
    25  H   -0.000000   0.000000   0.000000   0.000000  -0.000002   0.000010
    26  H    0.000000  -0.000000   0.000000   0.000000  -0.000000  -0.000000
    27  H   -0.000000   0.000000   0.000000  -0.000000  -0.000000   0.000000
    28  H   -0.000000  -0.000000   0.000000   0.000000  -0.000000   0.000000
    29  H   -0.000015   0.000000  -0.000000   0.000000   0.000000  -0.000000
    30  H   -0.000064   0.000000  -0.000000  -0.000000   0.000000   0.000000
    31  H   -0.000458  -0.000000  -0.000000   0.000000   0.000000  -0.000000
    32  H    0.002847   0.000010  -0.000002   0.000000   0.000000   0.000000
              25         26         27         28         29         30
     1  N    0.000031   0.000001   0.000000   0.000001   0.000001   0.000000
     2  C    0.000075   0.000001  -0.000000   0.000000   0.000000  -0.000000
     3  C    0.000040   0.000000   0.000000   0.000000  -0.000000   0.000000
     4  C   -0.000005  -0.000000  -0.000000  -0.000000   0.000000   0.000000
     5  C   -0.000007  -0.000000  -0.000000  -0.000000  -0.000000  -0.000000
     6  C   -0.000005   0.000000   0.000000   0.000000  -0.000000  -0.000000
     7  C    0.000057   0.000000   0.000000  -0.000000   0.000000   0.000000
     8  C    0.000005   0.000000   0.000000   0.000013  -0.000053  -0.000043
     9  C    0.000008  -0.000002   0.000007   0.000097  -0.000013  -0.000099
    10  C   -0.000140  -0.000048  -0.000099  -0.000013   0.000097   0.000007
    11  C   -0.000937   0.000184  -0.000043  -0.000053   0.000013   0.000000
    12  C    0.002847  -0.000458  -0.000064  -0.000015  -0.000000  -0.000000
    13  C   -0.000077   0.000200  -0.000099   0.000016   0.000000   0.000000
    14  C   -0.000035  -0.000417   0.002427  -0.000474  -0.000001  -0.000000
    15  C   -0.000027   0.000117  -0.000571   0.000787   0.000017  -0.000001
    16  C   -0.000000   0.000000  -0.000001   0.000017   0.000787  -0.000571
    17  C    0.000000   0.000000  -0.000000  -0.000001  -0.000474   0.002427
    18  C   -0.000000  -0.000000   0.000000   0.000000   0.000016  -0.000099
    19  C   -0.000000   0.000000  -0.000000  -0.000000  -0.000015  -0.000064
    20  H    0.000000  -0.000000   0.000000  -0.000000   0.000000   0.000000
    21  H    0.000000   0.000000   0.000000   0.000000  -0.000000  -0.000000
    22  H    0.000000   0.000000  -0.000000   0.000000   0.000000  -0.000000
    23  H   -0.000002  -0.000000  -0.000000  -0.000000   0.000000   0.000000
    24  H    0.000010  -0.000000   0.000000   0.000000  -0.000000   0.000000
    25  H   -0.009302   0.000056   0.000005  -0.000000  -0.000000  -0.000000
    26  H    0.000056   0.003160   0.000093  -0.000001  -0.000000  -0.000000
    27  H    0.000005   0.000093  -0.009923   0.000099  -0.000000   0.000000
    28  H   -0.000000  -0.000001   0.000099  -0.000831   0.000007  -0.000000
    29  H   -0.000000  -0.000000  -0.000000   0.000007  -0.000831   0.000099
    30  H   -0.000000  -0.000000   0.000000  -0.000000   0.000099  -0.009923
    31  H   -0.000000  -0.000000  -0.000000  -0.000000  -0.000001   0.000093
    32  H   -0.000000  -0.000000  -0.000000  -0.000000  -0.000000   0.000005
              31         32
     1  N    0.000001   0.000031
     2  C    0.000001   0.000075
     3  C    0.000000   0.000057
     4  C    0.000000  -0.000005
     5  C   -0.000000  -0.000007
     6  C   -0.000000  -0.000005
     7  C    0.000000   0.000040
     8  C    0.000184  -0.000937
     9  C   -0.000048  -0.000140
    10  C   -0.000002   0.000008
    11  C    0.000000   0.000005
    12  C    0.000000  -0.000000
    13  C   -0.000000  -0.000000
    14  C    0.000000   0.000000
    15  C    0.000000  -0.000000
    16  C    0.000117  -0.000027
    17  C   -0.000417  -0.000035
    18  C    0.000200  -0.000077
    19  C   -0.000458   0.002847
    20  H   -0.000000   0.000010
    21  H   -0.000000  -0.000002
    22  H    0.000000   0.000000
    23  H    0.000000   0.000000
    24  H   -0.000000   0.000000
    25  H   -0.000000  -0.000000
    26  H   -0.000000  -0.000000
    27  H   -0.000000  -0.000000
    28  H   -0.000000  -0.000000
    29  H   -0.000001  -0.000000
    30  H    0.000093   0.000005
    31  H    0.003160   0.000056
    32  H    0.000056  -0.009302
 Mulliken charges and spin densities:
               1          2
     1  N   -0.106700   0.341143
     2  C    0.091025  -0.009616
     3  C    0.015663   0.053810
     4  C    0.015578  -0.026760
     5  C    0.062879   0.076312
     6  C    0.015578  -0.026760
     7  C    0.015663   0.053810
     8  C    0.128680  -0.061115
     9  C    0.083078   0.066268
    10  C    0.083078   0.066268
    11  C    0.128680  -0.061115
    12  C   -0.010707   0.181092
    13  C    0.024972  -0.089482
    14  C    0.069149   0.186579
    15  C   -0.021356   0.001091
    16  C   -0.021356   0.001090
    17  C    0.069149   0.186579
    18  C    0.024972  -0.089482
    19  C   -0.010707   0.181092
    20  H    0.014243  -0.002582
    21  H    0.031476   0.001866
    22  H    0.034486  -0.003290
    23  H    0.031476   0.001866
    24  H    0.014243  -0.002582
    25  H    0.017997  -0.007403
    26  H    0.035878   0.002885
    27  H    0.038415  -0.008169
    28  H    0.016091  -0.000353
    29  H    0.016091  -0.000353
    30  H    0.038415  -0.008169
    31  H    0.035878   0.002885
    32  H    0.017997  -0.007403
 Sum of Mulliken charges =   1.00000   1.00000
 Mulliken charges and spin densities with hydrogens summed into heavy atoms:
               1          2
     1  N   -0.106700   0.341143
     2  C    0.091025  -0.009616
     3  C    0.029906   0.051227
     4  C    0.047054  -0.024894
     5  C    0.097365   0.073023
     6  C    0.047054  -0.024894
     7  C    0.029906   0.051227
     8  C    0.128680  -0.061115
     9  C    0.083078   0.066268
    10  C    0.083078   0.066268
    11  C    0.128680  -0.061115
    12  C    0.007290   0.173689
    13  C    0.060850  -0.086597
    14  C    0.107564   0.178410
    15  C   -0.005265   0.000738
    16  C   -0.005265   0.000738
    17  C    0.107564   0.178410
    18  C    0.060850  -0.086597
    19  C    0.007290   0.173689
 Electronic spatial extent (au):  <R**2>=           4759.9705
 Charge=              1.0000 electrons
 Dipole moment (field-independent basis, Debye):
    X=             -0.3180    Y=             -0.0000    Z=              0.0000  Tot=              0.3180
 Quadrupole moment (field-independent basis, Debye-Ang):
   XX=            -57.1215   YY=            -71.4039   ZZ=           -107.2380
   XY=              0.0000   XZ=             -0.0000   YZ=             -2.3123
 Traceless Quadrupole moment (field-independent basis, Debye-Ang):
   XX=             21.4664   YY=              7.1839   ZZ=            -28.6502
   XY=              0.0000   XZ=             -0.0000   YZ=             -2.3123
 Octapole moment (field-independent basis, Debye-Ang**2):
  XXX=             34.8236  YYY=              0.0000  ZZZ=              0.0000  XYY=            -53.4182
  XXY=             -0.0000  XXZ=              0.0001  XZZ=             18.8951  YZZ=             -0.0000
  YYZ=              0.0000  XYZ=            -18.5455
 Hexadecapole moment (field-independent basis, Debye-Ang**3):
 XXXX=          -2829.6215 YYYY=          -1936.2460 ZZZZ=           -274.5479 XXXY=              0.0001
 XXXZ=             -0.0000 YYYX=              0.0000 YYYZ=             32.7745 ZZZX=              0.0000
 ZZZY=            -21.9320 XXYY=           -849.8031 XXZZ=           -666.8360 YYZZ=           -484.8321
 XXYZ=            -43.6384 YYXZ=             -0.0001 ZZXY=             -0.0000
 N-N= 1.277341763750D+03 E-N=-4.265730702511D+03  KE= 7.393403194874D+02
                          Isotropic Fermi Contact Couplings
        Atom                 a.u.       MegaHertz       Gauss      10(-4) cm-1
     1  N(14)              0.12274      39.65816      14.15102      13.22854
     2  C(13)             -0.01689     -18.98283      -6.77355      -6.33199
     3  C(13)              0.01768      19.87560       7.09211       6.62979
     4  C(13)             -0.00596      -6.69609      -2.38933      -2.23358
     5  C(13)              0.01211      13.61243       4.85725       4.54062
     6  C(13)             -0.00596      -6.69609      -2.38933      -2.23358
     7  C(13)              0.01768      19.87559       7.09211       6.62978
     8  C(13)             -0.02671     -30.03001     -10.71545     -10.01693
     9  C(13)              0.00899      10.11152       3.60804       3.37284
    10  C(13)              0.00899      10.11150       3.60804       3.37283
    11  C(13)             -0.02671     -30.02998     -10.71544     -10.01692
    12  C(13)              0.02936      33.00132      11.77569      11.00806
    13  C(13)             -0.02076     -23.33831      -8.32769      -7.78482
    14  C(13)              0.02942      33.07396      11.80161      11.03228
    15  C(13)             -0.00590      -6.63694      -2.36822      -2.21384
    16  C(13)             -0.00590      -6.63696      -2.36823      -2.21385
    17  C(13)              0.02942      33.07398      11.80162      11.03229
    18  C(13)             -0.02076     -23.33832      -8.32769      -7.78483
    19  C(13)              0.02936      33.00132      11.77569      11.00806
    20  H(1)              -0.00073      -3.27262      -1.16775      -1.09163
    21  H(1)               0.00067       3.00924       1.07377       1.00377
    22  H(1)              -0.00100      -4.48713      -1.60112      -1.49674
    23  H(1)               0.00067       3.00923       1.07377       1.00377
    24  H(1)              -0.00073      -3.27262      -1.16775      -1.09163
    25  H(1)              -0.00238     -10.62923      -3.79277      -3.54553
    26  H(1)               0.00084       3.76609       1.34383       1.25623
    27  H(1)              -0.00250     -11.19026      -3.99296      -3.73267
    28  H(1)              -0.00014      -0.63662      -0.22716      -0.21235
    29  H(1)              -0.00014      -0.63662      -0.22716      -0.21235
    30  H(1)              -0.00250     -11.19027      -3.99297      -3.73267
    31  H(1)               0.00084       3.76609       1.34384       1.25623
    32  H(1)              -0.00238     -10.62923      -3.79277      -3.54553
 --------------------------------------------------------
       Center         ----  Spin Dipole Couplings  ----
                      3XX-RR        3YY-RR        3ZZ-RR
 --------------------------------------------------------
     1   Atom       -0.431790     -0.427223      0.859013
     2   Atom        0.002951     -0.021337      0.018386
     3   Atom       -0.022033      0.046824     -0.024792
     4   Atom        0.012900     -0.007419     -0.005481
     5   Atom       -0.035302      0.022678      0.012625
     6   Atom        0.012900     -0.007419     -0.005481
     7   Atom       -0.022032      0.046824     -0.024792
     8   Atom        0.014206      0.028744     -0.042951
     9   Atom       -0.038152     -0.037209      0.075361
    10   Atom       -0.038152     -0.037209      0.075360
    11   Atom        0.014206      0.028744     -0.042951
    12   Atom       -0.089603     -0.087157      0.176759
    13   Atom        0.036773      0.030811     -0.067584
    14   Atom       -0.096234     -0.093096      0.189330
    15   Atom       -0.009892     -0.003144      0.013036
    16   Atom       -0.009892     -0.003144      0.013036
    17   Atom       -0.096234     -0.093096      0.189330
    18   Atom        0.036773      0.030811     -0.067584
    19   Atom       -0.089603     -0.087157      0.176759
    20   Atom       -0.001071      0.000137      0.000934
    21   Atom        0.001226     -0.001227      0.000001
    22   Atom        0.006318     -0.002723     -0.003595
    23   Atom        0.001226     -0.001227      0.000001
    24   Atom       -0.001071      0.000137      0.000934
    25   Atom        0.008816     -0.005598     -0.003218
    26   Atom        0.003080     -0.000080     -0.003000
    27   Atom       -0.000785      0.002485     -0.001700
    28   Atom        0.002394      0.000748     -0.003143
    29   Atom        0.002394      0.000748     -0.003143
    30   Atom       -0.000785      0.002485     -0.001700
    31   Atom        0.003080     -0.000080     -0.003000
    32   Atom        0.008816     -0.005598     -0.003218
 --------------------------------------------------------
                        XY            XZ            YZ
 --------------------------------------------------------
     1   Atom        0.000000     -0.000000     -0.026407
     2   Atom        0.000000      0.000000      0.005447
     3   Atom       -0.023054     -0.001123      0.018117
     4   Atom       -0.004325     -0.002298     -0.015158
     5   Atom       -0.000000     -0.000000      0.057491
     6   Atom        0.004325      0.002298     -0.015158
     7   Atom        0.023054      0.001123      0.018117
     8   Atom        0.006526      0.005619      0.007931
     9   Atom        0.002606     -0.004622     -0.003744
    10   Atom       -0.002606      0.004622     -0.003744
    11   Atom       -0.006526     -0.005619      0.007931
    12   Atom        0.002208     -0.012304     -0.022095
    13   Atom       -0.002178      0.000468      0.006330
    14   Atom       -0.002964      0.001796     -0.016963
    15   Atom       -0.000768      0.002321     -0.001945
    16   Atom        0.000768     -0.002321     -0.001945
    17   Atom        0.002964     -0.001795     -0.016963
    18   Atom        0.002178     -0.000468      0.006330
    19   Atom       -0.002208      0.012305     -0.022095
    20   Atom       -0.000166      0.000833     -0.004188
    21   Atom       -0.000071      0.000131     -0.000966
    22   Atom       -0.000000      0.000000      0.002178
    23   Atom        0.000071     -0.000131     -0.000966
    24   Atom        0.000166     -0.000833     -0.004188
    25   Atom        0.007472      0.001984      0.000057
    26   Atom       -0.001379     -0.000075      0.000170
    27   Atom       -0.013448     -0.000708      0.000235
    28   Atom        0.002507      0.000049      0.000095
    29   Atom       -0.002507     -0.000049      0.000095
    30   Atom        0.013448      0.000708      0.000235
    31   Atom        0.001379      0.000075      0.000170
    32   Atom       -0.007472     -0.001984      0.000057
 --------------------------------------------------------


 ---------------------------------------------------------------------------------
              Anisotropic Spin Dipole Couplings in Principal Axis System
 ---------------------------------------------------------------------------------

       Atom             a.u.   MegaHertz   Gauss  10(-4) cm-1        Axes

              Baa    -0.4318   -16.653    -5.942    -5.555  1.0000 -0.0000  0.0000
     1 N(14)  Bbb    -0.4278   -16.498    -5.887    -5.503  0.0000  0.9998  0.0205
              Bcc     0.8596    33.151    11.829    11.058 -0.0000 -0.0205  0.9998
 
              Baa    -0.0221    -2.962    -1.057    -0.988 -0.0000  0.9911 -0.1334
     2 C(13)  Bbb     0.0030     0.396     0.141     0.132  1.0000  0.0000 -0.0000
              Bcc     0.0191     2.566     0.915     0.856  0.0000  0.1334  0.9911
 
              Baa    -0.0329    -4.417    -1.576    -1.473 -0.6558 -0.3424  0.6728
     3 C(13)  Bbb    -0.0247    -3.315    -1.183    -1.106  0.7033  0.0470  0.7094
              Bcc     0.0576     7.733     2.759     2.579 -0.2745  0.9384  0.2100
 
              Baa    -0.0223    -2.989    -1.067    -0.997  0.1334  0.7266  0.6740
     4 C(13)  Bbb     0.0084     1.130     0.403     0.377 -0.2385 -0.6366  0.7334
              Bcc     0.0139     1.859     0.663     0.620  0.9619 -0.2586  0.0884
 
              Baa    -0.0401    -5.376    -1.918    -1.793 -0.0000 -0.6756  0.7373
     5 C(13)  Bbb    -0.0353    -4.737    -1.690    -1.580  1.0000  0.0000  0.0000
              Bcc     0.0754    10.113     3.608     3.373 -0.0000  0.7373  0.6756
 
              Baa    -0.0223    -2.989    -1.067    -0.997 -0.1334  0.7266  0.6740
     6 C(13)  Bbb     0.0084     1.130     0.403     0.377  0.2385 -0.6366  0.7334
              Bcc     0.0139     1.859     0.663     0.620  0.9619  0.2586 -0.0884
 
              Baa    -0.0329    -4.417    -1.576    -1.473  0.6558 -0.3424  0.6728
     7 C(13)  Bbb    -0.0247    -3.315    -1.183    -1.106 -0.7033  0.0470  0.7094
              Bcc     0.0576     7.733     2.759     2.579  0.2745  0.9384  0.2100
 
              Baa    -0.0442    -5.935    -2.118    -1.980 -0.0841 -0.1002  0.9914
     8 C(13)  Bbb     0.0118     1.584     0.565     0.528  0.9259 -0.3757  0.0406
              Bcc     0.0324     4.351     1.553     1.451  0.3684  0.9213  0.1244
 
              Baa    -0.0403    -5.413    -1.932    -1.806  0.7748 -0.6321  0.0105
     9 C(13)  Bbb    -0.0353    -4.742    -1.692    -1.582  0.6308  0.7741  0.0525
              Bcc     0.0757    10.155     3.624     3.388 -0.0413 -0.0341  0.9986
 
              Baa    -0.0403    -5.413    -1.932    -1.806  0.7748  0.6321 -0.0105
    10 C(13)  Bbb    -0.0353    -4.742    -1.692    -1.582 -0.6308  0.7741  0.0525
              Bcc     0.0757    10.155     3.624     3.387  0.0413 -0.0341  0.9986
 
              Baa    -0.0442    -5.935    -2.118    -1.980  0.0841 -0.1002  0.9914
    11 C(13)  Bbb     0.0118     1.584     0.565     0.528  0.9259  0.3757 -0.0406
              Bcc     0.0324     4.351     1.553     1.451 -0.3684  0.9213  0.1244
 
              Baa    -0.0909   -12.199    -4.353    -4.069  0.8502 -0.5265 -0.0044
    12 C(13)  Bbb    -0.0883   -11.844    -4.226    -3.951  0.5244  0.8461  0.0949
              Bcc     0.1792    24.043     8.579     8.020 -0.0463 -0.0830  0.9955
 
              Baa    -0.0680    -9.124    -3.256    -3.043 -0.0058 -0.0641  0.9979
    13 C(13)  Bbb     0.0305     4.091     1.460     1.365  0.3226  0.9445  0.0625
              Bcc     0.0375     5.033     1.796     1.679  0.9465 -0.3223 -0.0152
 
              Baa    -0.0982   -13.181    -4.703    -4.397  0.8218  0.5690  0.0284
    14 C(13)  Bbb    -0.0921   -12.364    -4.412    -4.124 -0.5697  0.8202  0.0531
              Bcc     0.1904    25.544     9.115     8.521  0.0069 -0.0598  0.9982
 
              Baa    -0.0102    -1.365    -0.487    -0.455  0.9923  0.0829 -0.0923
    15 C(13)  Bbb    -0.0033    -0.448    -0.160    -0.149 -0.0708  0.9893  0.1275
              Bcc     0.0135     1.813     0.647     0.605  0.1019 -0.1200  0.9875
 
              Baa    -0.0102    -1.365    -0.487    -0.455  0.9923 -0.0829  0.0923
    16 C(13)  Bbb    -0.0033    -0.448    -0.160    -0.149  0.0708  0.9893  0.1275
              Bcc     0.0135     1.813     0.647     0.605 -0.1019 -0.1200  0.9875
 
              Baa    -0.0982   -13.181    -4.703    -4.397  0.8218 -0.5690 -0.0284
    17 C(13)  Bbb    -0.0921   -12.364    -4.412    -4.124  0.5697  0.8202  0.0531
              Bcc     0.1904    25.544     9.115     8.521 -0.0069 -0.0598  0.9982
 
              Baa    -0.0680    -9.124    -3.256    -3.043  0.0058 -0.0641  0.9979
    18 C(13)  Bbb     0.0305     4.091     1.460     1.365 -0.3226  0.9445  0.0625
              Bcc     0.0375     5.033     1.796     1.679  0.9465  0.3223  0.0152
 
              Baa    -0.0909   -12.199    -4.353    -4.069  0.8502  0.5265  0.0044
    19 C(13)  Bbb    -0.0883   -11.844    -4.226    -3.951 -0.5244  0.8461  0.0949
              Bcc     0.1792    24.043     8.579     8.020  0.0463 -0.0830  0.9955
 
              Baa    -0.0037    -1.998    -0.713    -0.666 -0.1652  0.7201  0.6740
    20 H(1)   Bbb    -0.0011    -0.581    -0.207    -0.194  0.9786  0.2048  0.0211
              Bcc     0.0048     2.578     0.920     0.860  0.1228 -0.6630  0.7385
 
              Baa    -0.0018    -0.938    -0.335    -0.313 -0.0005  0.8765  0.4813
    21 H(1)   Bbb     0.0005     0.267     0.095     0.089 -0.2015 -0.4716  0.8585
              Bcc     0.0013     0.670     0.239     0.224  0.9795 -0.0966  0.1768
 
              Baa    -0.0054    -2.871    -1.024    -0.958 -0.0000 -0.6339  0.7734
    22 H(1)   Bbb    -0.0009    -0.500    -0.178    -0.167 -0.0000  0.7734  0.6339
              Bcc     0.0063     3.371     1.203     1.124  1.0000 -0.0000  0.0000
 
              Baa    -0.0018    -0.938    -0.335    -0.313  0.0005  0.8765  0.4813
    23 H(1)   Bbb     0.0005     0.267     0.095     0.089  0.2015 -0.4716  0.8585
              Bcc     0.0013     0.670     0.239     0.224  0.9795  0.0966 -0.1768
 
              Baa    -0.0037    -1.998    -0.713    -0.666  0.1652  0.7201  0.6740
    24 H(1)   Bbb    -0.0011    -0.581    -0.207    -0.194  0.9786 -0.2048 -0.0211
              Bcc     0.0048     2.578     0.920     0.860 -0.1228 -0.6630  0.7385
 
              Baa    -0.0089    -4.731    -1.688    -1.578 -0.3983  0.9079  0.1306
    25 H(1)   Bbb    -0.0033    -1.784    -0.637    -0.595 -0.0579 -0.1670  0.9843
              Bcc     0.0122     6.516     2.325     2.173  0.9154  0.3845  0.1191
 
              Baa    -0.0030    -1.606    -0.573    -0.536 -0.0008 -0.0582  0.9983
    26 H(1)   Bbb    -0.0006    -0.315    -0.112    -0.105  0.3522  0.9343  0.0547
              Bcc     0.0036     1.921     0.685     0.641  0.9359 -0.3517 -0.0197
 
              Baa    -0.0127    -6.781    -2.420    -2.262  0.7487  0.6621  0.0340
    27 H(1)   Bbb    -0.0017    -0.914    -0.326    -0.305  0.0010 -0.0525  0.9986
              Bcc     0.0144     7.695     2.746     2.567 -0.6629  0.7476  0.0400
 
              Baa    -0.0031    -1.678    -0.599    -0.560  0.0031 -0.0264  0.9996
    28 H(1)   Bbb    -0.0011    -0.569    -0.203    -0.190 -0.5867  0.8095  0.0232
              Bcc     0.0042     2.247     0.802     0.749  0.8098  0.5866  0.0130
 
              Baa    -0.0031    -1.678    -0.599    -0.560 -0.0031 -0.0264  0.9996
    29 H(1)   Bbb    -0.0011    -0.569    -0.203    -0.190  0.5867  0.8095  0.0232
              Bcc     0.0042     2.247     0.802     0.749  0.8098 -0.5866 -0.0130
 
              Baa    -0.0127    -6.781    -2.420    -2.262  0.7487 -0.6621 -0.0340
    30 H(1)   Bbb    -0.0017    -0.914    -0.326    -0.305 -0.0010 -0.0525  0.9986
              Bcc     0.0144     7.695     2.746     2.567  0.6629  0.7476  0.0400
 
              Baa    -0.0030    -1.606    -0.573    -0.536  0.0008 -0.0582  0.9983
    31 H(1)   Bbb    -0.0006    -0.315    -0.112    -0.105 -0.3522  0.9343  0.0547
              Bcc     0.0036     1.921     0.685     0.641  0.9359  0.3517  0.0197
 
              Baa    -0.0089    -4.731    -1.688    -1.578  0.3983  0.9079  0.1306
    32 H(1)   Bbb    -0.0033    -1.784    -0.637    -0.595  0.0579 -0.1670  0.9843
              Bcc     0.0122     6.516     2.325     2.173  0.9154 -0.3845 -0.1191
 

 ---------------------------------------------------------------------------------

 ******************************Gaussian NBO Version 3.1******************************
             N A T U R A L   A T O M I C   O R B I T A L   A N D
          N A T U R A L   B O N D   O R B I T A L   A N A L Y S I S
 ******************************Gaussian NBO Version 3.1******************************
       /RESON  / : Allow strongly delocalized NBO set

 Analyzing the SCF density

 Job title: 15                                                              

 Storage needed:    332118 in NPA,    440275 in NBO ( 939518720 available)
 GSVD:  LWork=       72577 too small for GESVD, short by         185 words or         185 for optimal perf.


 NATURAL POPULATIONS:  Natural atomic orbital occupancies 
                                                          
   NAO  Atom  No  lang   Type(AO)    Occupancy
 --------------------------------------------
     1    N    1  S      Cor( 1S)     1.99897
     2    N    1  S      Val( 2S)     1.15590
     3    N    1  S      Ryd( 3S)     0.00050
     4    N    1  px     Val( 2p)     1.35860
     5    N    1  px     Ryd( 3p)     0.00149
     6    N    1  py     Val( 2p)     1.34483
     7    N    1  py     Ryd( 3p)     0.00143
     8    N    1  pz     Val( 2p)     1.41475
     9    N    1  pz     Ryd( 3p)     0.00353
    10    N    1  dxy    Ryd( 3d)     0.00105
    11    N    1  dxz    Ryd( 3d)     0.00060
    12    N    1  dyz    Ryd( 3d)     0.00069
    13    N    1  dx2y2  Ryd( 3d)     0.00082
    14    N    1  dz2    Ryd( 3d)     0.00049

    15    C    2  S      Cor( 1S)     1.99880
    16    C    2  S      Val( 2S)     0.81105
    17    C    2  S      Ryd( 3S)     0.00261
    18    C    2  px     Val( 2p)     0.84415
    19    C    2  px     Ryd( 3p)     0.00472
    20    C    2  py     Val( 2p)     1.10297
    21    C    2  py     Ryd( 3p)     0.00560
    22    C    2  pz     Val( 2p)     1.08802
    23    C    2  pz     Ryd( 3p)     0.00341
    24    C    2  dxy    Ryd( 3d)     0.00056
    25    C    2  dxz    Ryd( 3d)     0.00106
    26    C    2  dyz    Ryd( 3d)     0.00055
    27    C    2  dx2y2  Ryd( 3d)     0.00127
    28    C    2  dz2    Ryd( 3d)     0.00101

    29    C    3  S      Cor( 1S)     1.99890
    30    C    3  S      Val( 2S)     0.94420
    31    C    3  S      Ryd( 3S)     0.00178
    32    C    3  px     Val( 2p)     1.11808
    33    C    3  px     Ryd( 3p)     0.00407
    34    C    3  py     Val( 2p)     1.04243
    35    C    3  py     Ryd( 3p)     0.00267
    36    C    3  pz     Val( 2p)     1.09228
    37    C    3  pz     Ryd( 3p)     0.00373
    38    C    3  dxy    Ryd( 3d)     0.00063
    39    C    3  dxz    Ryd( 3d)     0.00072
    40    C    3  dyz    Ryd( 3d)     0.00045
    41    C    3  dx2y2  Ryd( 3d)     0.00049
    42    C    3  dz2    Ryd( 3d)     0.00048

    43    C    4  S      Cor( 1S)     1.99894
    44    C    4  S      Val( 2S)     0.95120
    45    C    4  S      Ryd( 3S)     0.00112
    46    C    4  px     Val( 2p)     1.08985
    47    C    4  px     Ryd( 3p)     0.00454
    48    C    4  py     Val( 2p)     1.04304
    49    C    4  py     Ryd( 3p)     0.00259
    50    C    4  pz     Val( 2p)     1.09684
    51    C    4  pz     Ryd( 3p)     0.00414
    52    C    4  dxy    Ryd( 3d)     0.00058
    53    C    4  dxz    Ryd( 3d)     0.00063
    54    C    4  dyz    Ryd( 3d)     0.00049
    55    C    4  dx2y2  Ryd( 3d)     0.00057
    56    C    4  dz2    Ryd( 3d)     0.00053

    57    C    5  S      Cor( 1S)     1.99894
    58    C    5  S      Val( 2S)     0.95784
    59    C    5  S      Ryd( 3S)     0.00122
    60    C    5  px     Val( 2p)     1.20615
    61    C    5  px     Ryd( 3p)     0.00623
    62    C    5  py     Val( 2p)     0.98044
    63    C    5  py     Ryd( 3p)     0.00187
    64    C    5  pz     Val( 2p)     1.00879
    65    C    5  pz     Ryd( 3p)     0.00265
    66    C    5  dxy    Ryd( 3d)     0.00056
    67    C    5  dxz    Ryd( 3d)     0.00063
    68    C    5  dyz    Ryd( 3d)     0.00048
    69    C    5  dx2y2  Ryd( 3d)     0.00061
    70    C    5  dz2    Ryd( 3d)     0.00059

    71    C    6  S      Cor( 1S)     1.99894
    72    C    6  S      Val( 2S)     0.95120
    73    C    6  S      Ryd( 3S)     0.00112
    74    C    6  px     Val( 2p)     1.08986
    75    C    6  px     Ryd( 3p)     0.00454
    76    C    6  py     Val( 2p)     1.04304
    77    C    6  py     Ryd( 3p)     0.00259
    78    C    6  pz     Val( 2p)     1.09684
    79    C    6  pz     Ryd( 3p)     0.00414
    80    C    6  dxy    Ryd( 3d)     0.00058
    81    C    6  dxz    Ryd( 3d)     0.00063
    82    C    6  dyz    Ryd( 3d)     0.00049
    83    C    6  dx2y2  Ryd( 3d)     0.00057
    84    C    6  dz2    Ryd( 3d)     0.00053

    85    C    7  S      Cor( 1S)     1.99890
    86    C    7  S      Val( 2S)     0.94420
    87    C    7  S      Ryd( 3S)     0.00178
    88    C    7  px     Val( 2p)     1.11808
    89    C    7  px     Ryd( 3p)     0.00407
    90    C    7  py     Val( 2p)     1.04243
    91    C    7  py     Ryd( 3p)     0.00267
    92    C    7  pz     Val( 2p)     1.09228
    93    C    7  pz     Ryd( 3p)     0.00373
    94    C    7  dxy    Ryd( 3d)     0.00063
    95    C    7  dxz    Ryd( 3d)     0.00072
    96    C    7  dyz    Ryd( 3d)     0.00045
    97    C    7  dx2y2  Ryd( 3d)     0.00049
    98    C    7  dz2    Ryd( 3d)     0.00048

    99    C    8  S      Cor( 1S)     1.99883
   100    C    8  S      Val( 2S)     0.80450
   101    C    8  S      Ryd( 3S)     0.00341
   102    C    8  px     Val( 2p)     0.97913
   103    C    8  px     Ryd( 3p)     0.00602
   104    C    8  py     Val( 2p)     0.97895
   105    C    8  py     Ryd( 3p)     0.00420
   106    C    8  pz     Val( 2p)     1.02892
   107    C    8  pz     Ryd( 3p)     0.00191
   108    C    8  dxy    Ryd( 3d)     0.00143
   109    C    8  dxz    Ryd( 3d)     0.00077
   110    C    8  dyz    Ryd( 3d)     0.00106
   111    C    8  dx2y2  Ryd( 3d)     0.00087
   112    C    8  dz2    Ryd( 3d)     0.00056

   113    C    9  S      Cor( 1S)     1.99883
   114    C    9  S      Val( 2S)     0.84281
   115    C    9  S      Ryd( 3S)     0.00211
   116    C    9  px     Val( 2p)     1.08914
   117    C    9  px     Ryd( 3p)     0.00589
   118    C    9  py     Val( 2p)     1.08816
   119    C    9  py     Ryd( 3p)     0.00478
   120    C    9  pz     Val( 2p)     1.01748
   121    C    9  pz     Ryd( 3p)     0.00119
   122    C    9  dxy    Ryd( 3d)     0.00070
   123    C    9  dxz    Ryd( 3d)     0.00054
   124    C    9  dyz    Ryd( 3d)     0.00072
   125    C    9  dx2y2  Ryd( 3d)     0.00091
   126    C    9  dz2    Ryd( 3d)     0.00045

   127    C   10  S      Cor( 1S)     1.99883
   128    C   10  S      Val( 2S)     0.84281
   129    C   10  S      Ryd( 3S)     0.00211
   130    C   10  px     Val( 2p)     1.08914
   131    C   10  px     Ryd( 3p)     0.00589
   132    C   10  py     Val( 2p)     1.08816
   133    C   10  py     Ryd( 3p)     0.00478
   134    C   10  pz     Val( 2p)     1.01748
   135    C   10  pz     Ryd( 3p)     0.00119
   136    C   10  dxy    Ryd( 3d)     0.00070
   137    C   10  dxz    Ryd( 3d)     0.00054
   138    C   10  dyz    Ryd( 3d)     0.00072
   139    C   10  dx2y2  Ryd( 3d)     0.00091
   140    C   10  dz2    Ryd( 3d)     0.00045

   141    C   11  S      Cor( 1S)     1.99883
   142    C   11  S      Val( 2S)     0.80450
   143    C   11  S      Ryd( 3S)     0.00341
   144    C   11  px     Val( 2p)     0.97913
   145    C   11  px     Ryd( 3p)     0.00602
   146    C   11  py     Val( 2p)     0.97895
   147    C   11  py     Ryd( 3p)     0.00420
   148    C   11  pz     Val( 2p)     1.02892
   149    C   11  pz     Ryd( 3p)     0.00191
   150    C   11  dxy    Ryd( 3d)     0.00143
   151    C   11  dxz    Ryd( 3d)     0.00077
   152    C   11  dyz    Ryd( 3d)     0.00106
   153    C   11  dx2y2  Ryd( 3d)     0.00087
   154    C   11  dz2    Ryd( 3d)     0.00056

   155    C   12  S      Cor( 1S)     1.99890
   156    C   12  S      Val( 2S)     0.94406
   157    C   12  S      Ryd( 3S)     0.00148
   158    C   12  px     Val( 2p)     1.20963
   159    C   12  px     Ryd( 3p)     0.00514
   160    C   12  py     Val( 2p)     1.06438
   161    C   12  py     Ryd( 3p)     0.00372
   162    C   12  pz     Val( 2p)     0.95137
   163    C   12  pz     Ryd( 3p)     0.00092
   164    C   12  dxy    Ryd( 3d)     0.00057
   165    C   12  dxz    Ryd( 3d)     0.00046
   166    C   12  dyz    Ryd( 3d)     0.00059
   167    C   12  dx2y2  Ryd( 3d)     0.00084
   168    C   12  dz2    Ryd( 3d)     0.00042

   169    C   13  S      Cor( 1S)     1.99898
   170    C   13  S      Val( 2S)     0.95376
   171    C   13  S      Ryd( 3S)     0.00112
   172    C   13  px     Val( 2p)     1.06586
   173    C   13  px     Ryd( 3p)     0.00419
   174    C   13  py     Val( 2p)     1.19274
   175    C   13  py     Ryd( 3p)     0.00636
   176    C   13  pz     Val( 2p)     0.97756
   177    C   13  pz     Ryd( 3p)     0.00093
   178    C   13  dxy    Ryd( 3d)     0.00075
   179    C   13  dxz    Ryd( 3d)     0.00048
   180    C   13  dyz    Ryd( 3d)     0.00045
   181    C   13  dx2y2  Ryd( 3d)     0.00072
   182    C   13  dz2    Ryd( 3d)     0.00039

   183    C   14  S      Cor( 1S)     1.99896
   184    C   14  S      Val( 2S)     0.95919
   185    C   14  S      Ryd( 3S)     0.00114
   186    C   14  px     Val( 2p)     1.13578
   187    C   14  px     Ryd( 3p)     0.00527
   188    C   14  py     Val( 2p)     1.12461
   189    C   14  py     Ryd( 3p)     0.00495
   190    C   14  pz     Val( 2p)     0.91368
   191    C   14  pz     Ryd( 3p)     0.00070
   192    C   14  dxy    Ryd( 3d)     0.00076
   193    C   14  dxz    Ryd( 3d)     0.00048
   194    C   14  dyz    Ryd( 3d)     0.00054
   195    C   14  dx2y2  Ryd( 3d)     0.00075
   196    C   14  dz2    Ryd( 3d)     0.00039

   197    C   15  S      Cor( 1S)     1.99891
   198    C   15  S      Val( 2S)     0.94111
   199    C   15  S      Ryd( 3S)     0.00128
   200    C   15  px     Val( 2p)     1.18896
   201    C   15  px     Ryd( 3p)     0.00602
   202    C   15  py     Val( 2p)     1.07511
   203    C   15  py     Ryd( 3p)     0.00379
   204    C   15  pz     Val( 2p)     0.94075
   205    C   15  pz     Ryd( 3p)     0.00078
   206    C   15  dxy    Ryd( 3d)     0.00078
   207    C   15  dxz    Ryd( 3d)     0.00044
   208    C   15  dyz    Ryd( 3d)     0.00054
   209    C   15  dx2y2  Ryd( 3d)     0.00069
   210    C   15  dz2    Ryd( 3d)     0.00041

   211    C   16  S      Cor( 1S)     1.99891
   212    C   16  S      Val( 2S)     0.94111
   213    C   16  S      Ryd( 3S)     0.00128
   214    C   16  px     Val( 2p)     1.18896
   215    C   16  px     Ryd( 3p)     0.00602
   216    C   16  py     Val( 2p)     1.07511
   217    C   16  py     Ryd( 3p)     0.00379
   218    C   16  pz     Val( 2p)     0.94075
   219    C   16  pz     Ryd( 3p)     0.00078
   220    C   16  dxy    Ryd( 3d)     0.00078
   221    C   16  dxz    Ryd( 3d)     0.00044
   222    C   16  dyz    Ryd( 3d)     0.00054
   223    C   16  dx2y2  Ryd( 3d)     0.00069
   224    C   16  dz2    Ryd( 3d)     0.00041

   225    C   17  S      Cor( 1S)     1.99896
   226    C   17  S      Val( 2S)     0.95919
   227    C   17  S      Ryd( 3S)     0.00114
   228    C   17  px     Val( 2p)     1.13578
   229    C   17  px     Ryd( 3p)     0.00527
   230    C   17  py     Val( 2p)     1.12461
   231    C   17  py     Ryd( 3p)     0.00495
   232    C   17  pz     Val( 2p)     0.91368
   233    C   17  pz     Ryd( 3p)     0.00070
   234    C   17  dxy    Ryd( 3d)     0.00076
   235    C   17  dxz    Ryd( 3d)     0.00048
   236    C   17  dyz    Ryd( 3d)     0.00054
   237    C   17  dx2y2  Ryd( 3d)     0.00075
   238    C   17  dz2    Ryd( 3d)     0.00039

   239    C   18  S      Cor( 1S)     1.99898
   240    C   18  S      Val( 2S)     0.95376
   241    C   18  S      Ryd( 3S)     0.00112
   242    C   18  px     Val( 2p)     1.06586
   243    C   18  px     Ryd( 3p)     0.00419
   244    C   18  py     Val( 2p)     1.19274
   245    C   18  py     Ryd( 3p)     0.00636
   246    C   18  pz     Val( 2p)     0.97756
   247    C   18  pz     Ryd( 3p)     0.00093
   248    C   18  dxy    Ryd( 3d)     0.00075
   249    C   18  dxz    Ryd( 3d)     0.00048
   250    C   18  dyz    Ryd( 3d)     0.00045
   251    C   18  dx2y2  Ryd( 3d)     0.00072
   252    C   18  dz2    Ryd( 3d)     0.00039

   253    C   19  S      Cor( 1S)     1.99890
   254    C   19  S      Val( 2S)     0.94406
   255    C   19  S      Ryd( 3S)     0.00148
   256    C   19  px     Val( 2p)     1.20963
   257    C   19  px     Ryd( 3p)     0.00514
   258    C   19  py     Val( 2p)     1.06438
   259    C   19  py     Ryd( 3p)     0.00372
   260    C   19  pz     Val( 2p)     0.95137
   261    C   19  pz     Ryd( 3p)     0.00092
   262    C   19  dxy    Ryd( 3d)     0.00057
   263    C   19  dxz    Ryd( 3d)     0.00046
   264    C   19  dyz    Ryd( 3d)     0.00059
   265    C   19  dx2y2  Ryd( 3d)     0.00084
   266    C   19  dz2    Ryd( 3d)     0.00042

   267    H   20  S      Val( 1S)     0.75112
   268    H   20  S      Ryd( 2S)     0.00140
   269    H   20  px     Ryd( 2p)     0.00025
   270    H   20  py     Ryd( 2p)     0.00032
   271    H   20  pz     Ryd( 2p)     0.00050

   272    H   21  S      Val( 1S)     0.74805
   273    H   21  S      Ryd( 2S)     0.00143
   274    H   21  px     Ryd( 2p)     0.00028
   275    H   21  py     Ryd( 2p)     0.00033
   276    H   21  pz     Ryd( 2p)     0.00046

   277    H   22  S      Val( 1S)     0.74922
   278    H   22  S      Ryd( 2S)     0.00141
   279    H   22  px     Ryd( 2p)     0.00086
   280    H   22  py     Ryd( 2p)     0.00011
   281    H   22  pz     Ryd( 2p)     0.00010

   282    H   23  S      Val( 1S)     0.74805
   283    H   23  S      Ryd( 2S)     0.00143
   284    H   23  px     Ryd( 2p)     0.00028
   285    H   23  py     Ryd( 2p)     0.00033
   286    H   23  pz     Ryd( 2p)     0.00046

   287    H   24  S      Val( 1S)     0.75112
   288    H   24  S      Ryd( 2S)     0.00140
   289    H   24  px     Ryd( 2p)     0.00025
   290    H   24  py     Ryd( 2p)     0.00032
   291    H   24  pz     Ryd( 2p)     0.00050

   292    H   25  S      Val( 1S)     0.74431
   293    H   25  S      Ryd( 2S)     0.00143
   294    H   25  px     Ryd( 2p)     0.00077
   295    H   25  py     Ryd( 2p)     0.00015
   296    H   25  pz     Ryd( 2p)     0.00016

   297    H   26  S      Val( 1S)     0.74635
   298    H   26  S      Ryd( 2S)     0.00137
   299    H   26  px     Ryd( 2p)     0.00011
   300    H   26  py     Ryd( 2p)     0.00080
   301    H   26  pz     Ryd( 2p)     0.00015

   302    H   27  S      Val( 1S)     0.74739
   303    H   27  S      Ryd( 2S)     0.00139
   304    H   27  px     Ryd( 2p)     0.00047
   305    H   27  py     Ryd( 2p)     0.00046
   306    H   27  pz     Ryd( 2p)     0.00013

   307    H   28  S      Val( 1S)     0.75008
   308    H   28  S      Ryd( 2S)     0.00141
   309    H   28  px     Ryd( 2p)     0.00079
   310    H   28  py     Ryd( 2p)     0.00013
   311    H   28  pz     Ryd( 2p)     0.00015

   312    H   29  S      Val( 1S)     0.75008
   313    H   29  S      Ryd( 2S)     0.00141
   314    H   29  px     Ryd( 2p)     0.00079
   315    H   29  py     Ryd( 2p)     0.00013
   316    H   29  pz     Ryd( 2p)     0.00015

   317    H   30  S      Val( 1S)     0.74739
   318    H   30  S      Ryd( 2S)     0.00139
   319    H   30  px     Ryd( 2p)     0.00047
   320    H   30  py     Ryd( 2p)     0.00046
   321    H   30  pz     Ryd( 2p)     0.00013

   322    H   31  S      Val( 1S)     0.74635
   323    H   31  S      Ryd( 2S)     0.00137
   324    H   31  px     Ryd( 2p)     0.00011
   325    H   31  py     Ryd( 2p)     0.00080
   326    H   31  pz     Ryd( 2p)     0.00015

   327    H   32  S      Val( 1S)     0.74431
   328    H   32  S      Ryd( 2S)     0.00143
   329    H   32  px     Ryd( 2p)     0.00077
   330    H   32  py     Ryd( 2p)     0.00015
   331    H   32  pz     Ryd( 2p)     0.00016

 WARNING:  1 low occupancy (<1.9990e) core orbital  found on  N    1
           1 low occupancy (<1.9990e) core orbital  found on  C    2
           1 low occupancy (<1.9990e) core orbital  found on  C    3
           1 low occupancy (<1.9990e) core orbital  found on  C    4
           1 low occupancy (<1.9990e) core orbital  found on  C    5
           1 low occupancy (<1.9990e) core orbital  found on  C    6
           1 low occupancy (<1.9990e) core orbital  found on  C    7
           1 low occupancy (<1.9990e) core orbital  found on  C    8
           1 low occupancy (<1.9990e) core orbital  found on  C    9
           1 low occupancy (<1.9990e) core orbital  found on  C   10
           1 low occupancy (<1.9990e) core orbital  found on  C   11
           1 low occupancy (<1.9990e) core orbital  found on  C   12
           1 low occupancy (<1.9990e) core orbital  found on  C   13
           1 low occupancy (<1.9990e) core orbital  found on  C   14
           1 low occupancy (<1.9990e) core orbital  found on  C   15
           1 low occupancy (<1.9990e) core orbital  found on  C   16
           1 low occupancy (<1.9990e) core orbital  found on  C   17
           1 low occupancy (<1.9990e) core orbital  found on  C   18
           1 low occupancy (<1.9990e) core orbital  found on  C   19


 Summary of Natural Population Analysis:                  
                                                          
                                       Natural Population 
                Natural  -----------------------------------------------
    Atom  No    Charge         Core      Valence    Rydberg      Total
 -----------------------------------------------------------------------
      N    1   -0.28366      1.99897     5.27408    0.01060     7.28366
      C    2    0.13423      1.99880     3.84618    0.02079     5.86577
      C    3   -0.21090      1.99890     4.19698    0.01503     6.21090
      C    4   -0.19508      1.99894     4.18094    0.01520     6.19508
      C    5   -0.16701      1.99894     4.15322    0.01485     6.16701
      C    6   -0.19508      1.99894     4.18094    0.01520     6.19508
      C    7   -0.21090      1.99890     4.19698    0.01503     6.21090
      C    8    0.18945      1.99883     3.79149    0.02023     5.81055
      C    9   -0.05372      1.99883     4.03760    0.01729     6.05372
      C   10   -0.05372      1.99883     4.03760    0.01729     6.05372
      C   11    0.18945      1.99883     3.79149    0.02023     5.81055
      C   12   -0.18250      1.99890     4.16945    0.01415     6.18250
      C   13   -0.20427      1.99898     4.18992    0.01537     6.20427
      C   14   -0.14719      1.99896     4.13325    0.01498     6.14719
      C   15   -0.15957      1.99891     4.14594    0.01472     6.15957
      C   16   -0.15957      1.99891     4.14594    0.01472     6.15957
      C   17   -0.14719      1.99896     4.13325    0.01498     6.14719
      C   18   -0.20427      1.99898     4.18992    0.01537     6.20427
      C   19   -0.18250      1.99890     4.16945    0.01415     6.18250
      H   20    0.24640      0.00000     0.75112    0.00248     0.75360
      H   21    0.24945      0.00000     0.74805    0.00250     0.75055
      H   22    0.24830      0.00000     0.74922    0.00248     0.75170
      H   23    0.24945      0.00000     0.74805    0.00250     0.75055
      H   24    0.24640      0.00000     0.75112    0.00248     0.75360
      H   25    0.25318      0.00000     0.74431    0.00250     0.74682
      H   26    0.25122      0.00000     0.74635    0.00243     0.74878
      H   27    0.25015      0.00000     0.74739    0.00245     0.74985
      H   28    0.24744      0.00000     0.75008    0.00248     0.75256
      H   29    0.24744      0.00000     0.75008    0.00248     0.75256
      H   30    0.25015      0.00000     0.74739    0.00245     0.74985
      H   31    0.25122      0.00000     0.74635    0.00243     0.74878
      H   32    0.25318      0.00000     0.74431    0.00250     0.74682
 =======================================================================
   * Total *    1.00000     37.97918    88.68844    0.33238   127.00000

                                 Natural Population      
 --------------------------------------------------------
   Core                      37.97918 ( 99.9452% of  38)
   Valence                   88.68844 ( 99.6499% of  89)
   Natural Minimal Basis    126.66762 ( 99.7383% of 127)
   Natural Rydberg Basis      0.33238 (  0.2617% of 127)
 --------------------------------------------------------

    Atom  No          Natural Electron Configuration
 ----------------------------------------------------------------------------
      N    1      [core]2S( 1.16)2p( 4.12)3p( 0.01)
      C    2      [core]2S( 0.81)2p( 3.04)3p( 0.01)
      C    3      [core]2S( 0.94)2p( 3.25)3p( 0.01)
      C    4      [core]2S( 0.95)2p( 3.23)3p( 0.01)
      C    5      [core]2S( 0.96)2p( 3.20)3p( 0.01)
      C    6      [core]2S( 0.95)2p( 3.23)3p( 0.01)
      C    7      [core]2S( 0.94)2p( 3.25)3p( 0.01)
      C    8      [core]2S( 0.80)2p( 2.99)3p( 0.01)
      C    9      [core]2S( 0.84)2p( 3.19)3p( 0.01)
      C   10      [core]2S( 0.84)2p( 3.19)3p( 0.01)
      C   11      [core]2S( 0.80)2p( 2.99)3p( 0.01)
      C   12      [core]2S( 0.94)2p( 3.23)3p( 0.01)
      C   13      [core]2S( 0.95)2p( 3.24)3p( 0.01)
      C   14      [core]2S( 0.96)2p( 3.17)3p( 0.01)
      C   15      [core]2S( 0.94)2p( 3.20)3p( 0.01)
      C   16      [core]2S( 0.94)2p( 3.20)3p( 0.01)
      C   17      [core]2S( 0.96)2p( 3.17)3p( 0.01)
      C   18      [core]2S( 0.95)2p( 3.24)3p( 0.01)
      C   19      [core]2S( 0.94)2p( 3.23)3p( 0.01)
      H   20            1S( 0.75)
      H   21            1S( 0.75)
      H   22            1S( 0.75)
      H   23            1S( 0.75)
      H   24            1S( 0.75)
      H   25            1S( 0.74)
      H   26            1S( 0.75)
      H   27            1S( 0.75)
      H   28            1S( 0.75)
      H   29            1S( 0.75)
      H   30            1S( 0.75)
      H   31            1S( 0.75)
      H   32            1S( 0.74)


 ***************************************************
 *******         Alpha spin orbitals         *******
 ***************************************************


 NATURAL POPULATIONS:  Natural atomic orbital occupancies 
                                                          
   NAO  Atom  No  lang   Type(AO)    Occupancy      Energy
 ----------------------------------------------------------
     1    N    1  S      Cor( 1S)     0.99949     -14.40648
     2    N    1  S      Val( 2S)     0.58494      -0.66273
     3    N    1  S      Ryd( 3S)     0.00025       1.07760
     4    N    1  px     Val( 2p)     0.68302      -0.45648
     5    N    1  px     Ryd( 3p)     0.00075       1.35831
     6    N    1  py     Val( 2p)     0.67683      -0.44467
     7    N    1  py     Ryd( 3p)     0.00073       1.18056
     8    N    1  pz     Val( 2p)     0.86049      -0.46632
     9    N    1  pz     Ryd( 3p)     0.00212       0.81286
    10    N    1  dxy    Ryd( 3d)     0.00053       2.68157
    11    N    1  dxz    Ryd( 3d)     0.00029       2.17856
    12    N    1  dyz    Ryd( 3d)     0.00032       2.08614
    13    N    1  dx2y2  Ryd( 3d)     0.00041       2.55350
    14    N    1  dz2    Ryd( 3d)     0.00015       2.39521

    15    C    2  S      Cor( 1S)     0.99939     -10.25519
    16    C    2  S      Val( 2S)     0.40420      -0.25234
    17    C    2  S      Ryd( 3S)     0.00130       0.46278
    18    C    2  px     Val( 2p)     0.41826      -0.17015
    19    C    2  px     Ryd( 3p)     0.00236       0.86010
    20    C    2  py     Val( 2p)     0.55210      -0.25875
    21    C    2  py     Ryd( 3p)     0.00283       0.62414
    22    C    2  pz     Val( 2p)     0.54653      -0.24263
    23    C    2  pz     Ryd( 3p)     0.00181       0.63399
    24    C    2  dxy    Ryd( 3d)     0.00028       2.04928
    25    C    2  dxz    Ryd( 3d)     0.00068       2.09461
    26    C    2  dyz    Ryd( 3d)     0.00027       2.09495
    27    C    2  dx2y2  Ryd( 3d)     0.00062       2.07926
    28    C    2  dz2    Ryd( 3d)     0.00051       1.91553

    29    C    3  S      Cor( 1S)     0.99945     -10.20866
    30    C    3  S      Val( 2S)     0.47355      -0.28513
    31    C    3  S      Ryd( 3S)     0.00089       0.45897
    32    C    3  px     Val( 2p)     0.56021      -0.19881
    33    C    3  px     Ryd( 3p)     0.00206       0.66190
    34    C    3  py     Val( 2p)     0.53921      -0.23678
    35    C    3  py     Ryd( 3p)     0.00135       0.56771
    36    C    3  pz     Val( 2p)     0.54925      -0.21808
    37    C    3  pz     Ryd( 3p)     0.00187       0.66848
    38    C    3  dxy    Ryd( 3d)     0.00031       1.99186
    39    C    3  dxz    Ryd( 3d)     0.00036       2.15043
    40    C    3  dyz    Ryd( 3d)     0.00023       2.11968
    41    C    3  dx2y2  Ryd( 3d)     0.00025       2.12967
    42    C    3  dz2    Ryd( 3d)     0.00025       1.94609

    43    C    4  S      Cor( 1S)     0.99947     -10.20034
    44    C    4  S      Val( 2S)     0.47499      -0.27737
    45    C    4  S      Ryd( 3S)     0.00056       0.44504
    46    C    4  px     Val( 2p)     0.54448      -0.17526
    47    C    4  px     Ryd( 3p)     0.00228       0.60925
    48    C    4  py     Val( 2p)     0.51708      -0.21832
    49    C    4  py     Ryd( 3p)     0.00131       0.57098
    50    C    4  pz     Val( 2p)     0.54483      -0.20644
    51    C    4  pz     Ryd( 3p)     0.00207       0.66630
    52    C    4  dxy    Ryd( 3d)     0.00031       2.01163
    53    C    4  dxz    Ryd( 3d)     0.00032       2.15094
    54    C    4  dyz    Ryd( 3d)     0.00024       2.12425
    55    C    4  dx2y2  Ryd( 3d)     0.00029       2.12684
    56    C    4  dz2    Ryd( 3d)     0.00027       1.94057

    57    C    5  S      Cor( 1S)     0.99947     -10.20130
    58    C    5  S      Val( 2S)     0.48022      -0.28219
    59    C    5  S      Ryd( 3S)     0.00061       0.44373
    60    C    5  px     Val( 2p)     0.60374      -0.19242
    61    C    5  px     Ryd( 3p)     0.00312       0.89500
    62    C    5  py     Val( 2p)     0.50741      -0.21346
    63    C    5  py     Ryd( 3p)     0.00096       0.46315
    64    C    5  pz     Val( 2p)     0.51754      -0.19716
    65    C    5  pz     Ryd( 3p)     0.00134       0.48392
    66    C    5  dxy    Ryd( 3d)     0.00028       1.97107
    67    C    5  dxz    Ryd( 3d)     0.00032       2.09421
    68    C    5  dyz    Ryd( 3d)     0.00023       2.14294
    69    C    5  dx2y2  Ryd( 3d)     0.00030       2.15510
    70    C    5  dz2    Ryd( 3d)     0.00029       1.96867

    71    C    6  S      Cor( 1S)     0.99947     -10.20034
    72    C    6  S      Val( 2S)     0.47499      -0.27737
    73    C    6  S      Ryd( 3S)     0.00056       0.44504
    74    C    6  px     Val( 2p)     0.54448      -0.17526
    75    C    6  px     Ryd( 3p)     0.00228       0.60925
    76    C    6  py     Val( 2p)     0.51708      -0.21832
    77    C    6  py     Ryd( 3p)     0.00131       0.57098
    78    C    6  pz     Val( 2p)     0.54483      -0.20644
    79    C    6  pz     Ryd( 3p)     0.00207       0.66630
    80    C    6  dxy    Ryd( 3d)     0.00031       2.01163
    81    C    6  dxz    Ryd( 3d)     0.00032       2.15094
    82    C    6  dyz    Ryd( 3d)     0.00024       2.12425
    83    C    6  dx2y2  Ryd( 3d)     0.00029       2.12684
    84    C    6  dz2    Ryd( 3d)     0.00027       1.94057

    85    C    7  S      Cor( 1S)     0.99945     -10.20866
    86    C    7  S      Val( 2S)     0.47355      -0.28513
    87    C    7  S      Ryd( 3S)     0.00089       0.45897
    88    C    7  px     Val( 2p)     0.56021      -0.19881
    89    C    7  px     Ryd( 3p)     0.00206       0.66190
    90    C    7  py     Val( 2p)     0.53921      -0.23678
    91    C    7  py     Ryd( 3p)     0.00135       0.56771
    92    C    7  pz     Val( 2p)     0.54925      -0.21808
    93    C    7  pz     Ryd( 3p)     0.00187       0.66848
    94    C    7  dxy    Ryd( 3d)     0.00031       1.99186
    95    C    7  dxz    Ryd( 3d)     0.00036       2.15043
    96    C    7  dyz    Ryd( 3d)     0.00023       2.11968
    97    C    7  dx2y2  Ryd( 3d)     0.00025       2.12967
    98    C    7  dz2    Ryd( 3d)     0.00025       1.94609

    99    C    8  S      Cor( 1S)     0.99941     -10.25541
   100    C    8  S      Val( 2S)     0.40010      -0.24960
   101    C    8  S      Ryd( 3S)     0.00169       0.44423
   102    C    8  px     Val( 2p)     0.48692      -0.20219
   103    C    8  px     Ryd( 3p)     0.00304       0.83683
   104    C    8  py     Val( 2p)     0.48631      -0.19660
   105    C    8  py     Ryd( 3p)     0.00211       0.85428
   106    C    8  pz     Val( 2p)     0.50177      -0.27189
   107    C    8  pz     Ryd( 3p)     0.00102       0.46446
   108    C    8  dxy    Ryd( 3d)     0.00070       2.26931
   109    C    8  dxz    Ryd( 3d)     0.00044       1.73993
   110    C    8  dyz    Ryd( 3d)     0.00065       1.80027
   111    C    8  dx2y2  Ryd( 3d)     0.00044       2.33864
   112    C    8  dz2    Ryd( 3d)     0.00028       2.03099

   113    C    9  S      Cor( 1S)     0.99942     -10.21243
   114    C    9  S      Val( 2S)     0.42243      -0.24319
   115    C    9  S      Ryd( 3S)     0.00106       0.46793
   116    C    9  px     Val( 2p)     0.54534      -0.21468
   117    C    9  px     Ryd( 3p)     0.00296       0.89561
   118    C    9  py     Val( 2p)     0.54407      -0.20624
   119    C    9  py     Ryd( 3p)     0.00241       0.97033
   120    C    9  pz     Val( 2p)     0.53767      -0.25776
   121    C    9  pz     Ryd( 3p)     0.00061       0.49875
   122    C    9  dxy    Ryd( 3d)     0.00035       2.28809
   123    C    9  dxz    Ryd( 3d)     0.00028       1.76208
   124    C    9  dyz    Ryd( 3d)     0.00038       1.76919
   125    C    9  dx2y2  Ryd( 3d)     0.00045       2.33909
   126    C    9  dz2    Ryd( 3d)     0.00021       2.07273

   127    C   10  S      Cor( 1S)     0.99942     -10.21243
   128    C   10  S      Val( 2S)     0.42243      -0.24319
   129    C   10  S      Ryd( 3S)     0.00106       0.46793
   130    C   10  px     Val( 2p)     0.54534      -0.21468
   131    C   10  px     Ryd( 3p)     0.00296       0.89561
   132    C   10  py     Val( 2p)     0.54407      -0.20624
   133    C   10  py     Ryd( 3p)     0.00241       0.97033
   134    C   10  pz     Val( 2p)     0.53767      -0.25776
   135    C   10  pz     Ryd( 3p)     0.00061       0.49875
   136    C   10  dxy    Ryd( 3d)     0.00035       2.28809
   137    C   10  dxz    Ryd( 3d)     0.00028       1.76208
   138    C   10  dyz    Ryd( 3d)     0.00038       1.76919
   139    C   10  dx2y2  Ryd( 3d)     0.00045       2.33909
   140    C   10  dz2    Ryd( 3d)     0.00021       2.07273

   141    C   11  S      Cor( 1S)     0.99941     -10.25541
   142    C   11  S      Val( 2S)     0.40010      -0.24960
   143    C   11  S      Ryd( 3S)     0.00169       0.44423
   144    C   11  px     Val( 2p)     0.48692      -0.20219
   145    C   11  px     Ryd( 3p)     0.00304       0.83683
   146    C   11  py     Val( 2p)     0.48631      -0.19660
   147    C   11  py     Ryd( 3p)     0.00211       0.85428
   148    C   11  pz     Val( 2p)     0.50177      -0.27189
   149    C   11  pz     Ryd( 3p)     0.00102       0.46446
   150    C   11  dxy    Ryd( 3d)     0.00070       2.26931
   151    C   11  dxz    Ryd( 3d)     0.00044       1.73993
   152    C   11  dyz    Ryd( 3d)     0.00065       1.80027
   153    C   11  dx2y2  Ryd( 3d)     0.00044       2.33864
   154    C   11  dz2    Ryd( 3d)     0.00028       2.03099

   155    C   12  S      Cor( 1S)     0.99945     -10.21946
   156    C   12  S      Val( 2S)     0.47514      -0.29597
   157    C   12  S      Ryd( 3S)     0.00074       0.41526
   158    C   12  px     Val( 2p)     0.60662      -0.21960
   159    C   12  px     Ryd( 3p)     0.00257       0.88524
   160    C   12  py     Val( 2p)     0.53422      -0.19314
   161    C   12  py     Ryd( 3p)     0.00185       0.56059
   162    C   12  pz     Val( 2p)     0.54461      -0.26971
   163    C   12  pz     Ryd( 3p)     0.00052       0.43346
   164    C   12  dxy    Ryd( 3d)     0.00029       2.33456
   165    C   12  dxz    Ryd( 3d)     0.00023       1.76398
   166    C   12  dyz    Ryd( 3d)     0.00030       1.78772
   167    C   12  dx2y2  Ryd( 3d)     0.00042       2.33818
   168    C   12  dz2    Ryd( 3d)     0.00017       2.07070

   169    C   13  S      Cor( 1S)     0.99949     -10.20860
   170    C   13  S      Val( 2S)     0.47498      -0.28558
   171    C   13  S      Ryd( 3S)     0.00057       0.44830
   172    C   13  px     Val( 2p)     0.53070      -0.17860
   173    C   13  px     Ryd( 3p)     0.00211       0.53928
   174    C   13  py     Val( 2p)     0.59497      -0.19718
   175    C   13  py     Ryd( 3p)     0.00320       0.87154
   176    C   13  pz     Val( 2p)     0.46310      -0.23874
   177    C   13  pz     Ryd( 3p)     0.00044       0.43235
   178    C   13  dxy    Ryd( 3d)     0.00037       2.29555
   179    C   13  dxz    Ryd( 3d)     0.00032       1.79819
   180    C   13  dyz    Ryd( 3d)     0.00023       1.77559
   181    C   13  dx2y2  Ryd( 3d)     0.00036       2.35666
   182    C   13  dz2    Ryd( 3d)     0.00020       2.08454

   183    C   14  S      Cor( 1S)     0.99948     -10.21496
   184    C   14  S      Val( 2S)     0.48278      -0.29857
   185    C   14  S      Ryd( 3S)     0.00057       0.44298
   186    C   14  px     Val( 2p)     0.56973      -0.19294
   187    C   14  px     Ryd( 3p)     0.00263       0.70773
   188    C   14  py     Val( 2p)     0.56373      -0.18955
   189    C   14  py     Ryd( 3p)     0.00247       0.69740
   190    C   14  pz     Val( 2p)     0.53122      -0.25966
   191    C   14  pz     Ryd( 3p)     0.00048       0.42189
   192    C   14  dxy    Ryd( 3d)     0.00038       2.37451
   193    C   14  dxz    Ryd( 3d)     0.00022       1.77024
   194    C   14  dyz    Ryd( 3d)     0.00029       1.77811
   195    C   14  dx2y2  Ryd( 3d)     0.00038       2.27246
   196    C   14  dz2    Ryd( 3d)     0.00016       2.07208

   197    C   15  S      Cor( 1S)     0.99945     -10.21257
   198    C   15  S      Val( 2S)     0.47016      -0.28109
   199    C   15  S      Ryd( 3S)     0.00064       0.43147
   200    C   15  px     Val( 2p)     0.59424      -0.20098
   201    C   15  px     Ryd( 3p)     0.00302       0.85005
   202    C   15  py     Val( 2p)     0.53616      -0.18443
   203    C   15  py     Ryd( 3p)     0.00191       0.55884
   204    C   15  pz     Val( 2p)     0.47637      -0.24824
   205    C   15  pz     Ryd( 3p)     0.00044       0.42315
   206    C   15  dxy    Ryd( 3d)     0.00039       2.31105
   207    C   15  dxz    Ryd( 3d)     0.00021       1.78008
   208    C   15  dyz    Ryd( 3d)     0.00035       1.79339
   209    C   15  dx2y2  Ryd( 3d)     0.00034       2.37086
   210    C   15  dz2    Ryd( 3d)     0.00020       2.07810

   211    C   16  S      Cor( 1S)     0.99945     -10.21257
   212    C   16  S      Val( 2S)     0.47016      -0.28109
   213    C   16  S      Ryd( 3S)     0.00064       0.43147
   214    C   16  px     Val( 2p)     0.59424      -0.20098
   215    C   16  px     Ryd( 3p)     0.00302       0.85005
   216    C   16  py     Val( 2p)     0.53616      -0.18443
   217    C   16  py     Ryd( 3p)     0.00191       0.55884
   218    C   16  pz     Val( 2p)     0.47637      -0.24824
   219    C   16  pz     Ryd( 3p)     0.00044       0.42315
   220    C   16  dxy    Ryd( 3d)     0.00039       2.31105
   221    C   16  dxz    Ryd( 3d)     0.00021       1.78008
   222    C   16  dyz    Ryd( 3d)     0.00035       1.79339
   223    C   16  dx2y2  Ryd( 3d)     0.00034       2.37086
   224    C   16  dz2    Ryd( 3d)     0.00020       2.07810

   225    C   17  S      Cor( 1S)     0.99948     -10.21496
   226    C   17  S      Val( 2S)     0.48278      -0.29857
   227    C   17  S      Ryd( 3S)     0.00057       0.44298
   228    C   17  px     Val( 2p)     0.56973      -0.19294
   229    C   17  px     Ryd( 3p)     0.00263       0.70773
   230    C   17  py     Val( 2p)     0.56373      -0.18955
   231    C   17  py     Ryd( 3p)     0.00247       0.69740
   232    C   17  pz     Val( 2p)     0.53122      -0.25966
   233    C   17  pz     Ryd( 3p)     0.00048       0.42189
   234    C   17  dxy    Ryd( 3d)     0.00038       2.37451
   235    C   17  dxz    Ryd( 3d)     0.00022       1.77024
   236    C   17  dyz    Ryd( 3d)     0.00029       1.77811
   237    C   17  dx2y2  Ryd( 3d)     0.00038       2.27246
   238    C   17  dz2    Ryd( 3d)     0.00016       2.07208

   239    C   18  S      Cor( 1S)     0.99949     -10.20860
   240    C   18  S      Val( 2S)     0.47498      -0.28558
   241    C   18  S      Ryd( 3S)     0.00057       0.44830
   242    C   18  px     Val( 2p)     0.53070      -0.17860
   243    C   18  px     Ryd( 3p)     0.00211       0.53928
   244    C   18  py     Val( 2p)     0.59497      -0.19718
   245    C   18  py     Ryd( 3p)     0.00320       0.87154
   246    C   18  pz     Val( 2p)     0.46310      -0.23874
   247    C   18  pz     Ryd( 3p)     0.00044       0.43235
   248    C   18  dxy    Ryd( 3d)     0.00037       2.29555
   249    C   18  dxz    Ryd( 3d)     0.00032       1.79819
   250    C   18  dyz    Ryd( 3d)     0.00023       1.77559
   251    C   18  dx2y2  Ryd( 3d)     0.00036       2.35666
   252    C   18  dz2    Ryd( 3d)     0.00020       2.08454

   253    C   19  S      Cor( 1S)     0.99945     -10.21946
   254    C   19  S      Val( 2S)     0.47514      -0.29597
   255    C   19  S      Ryd( 3S)     0.00074       0.41526
   256    C   19  px     Val( 2p)     0.60662      -0.21960
   257    C   19  px     Ryd( 3p)     0.00257       0.88524
   258    C   19  py     Val( 2p)     0.53422      -0.19314
   259    C   19  py     Ryd( 3p)     0.00185       0.56059
   260    C   19  pz     Val( 2p)     0.54461      -0.26971
   261    C   19  pz     Ryd( 3p)     0.00052       0.43346
   262    C   19  dxy    Ryd( 3d)     0.00029       2.33456
   263    C   19  dxz    Ryd( 3d)     0.00023       1.76398
   264    C   19  dyz    Ryd( 3d)     0.00030       1.78772
   265    C   19  dx2y2  Ryd( 3d)     0.00042       2.33818
   266    C   19  dz2    Ryd( 3d)     0.00017       2.07070

   267    H   20  S      Val( 1S)     0.37479      -0.05259
   268    H   20  S      Ryd( 2S)     0.00069       0.23091
   269    H   20  px     Ryd( 2p)     0.00013       1.97301
   270    H   20  py     Ryd( 2p)     0.00016       1.75108
   271    H   20  pz     Ryd( 2p)     0.00025       1.92543

   272    H   21  S      Val( 1S)     0.37468      -0.03192
   273    H   21  S      Ryd( 2S)     0.00073       0.21288
   274    H   21  px     Ryd( 2p)     0.00014       1.95380
   275    H   21  py     Ryd( 2p)     0.00016       1.76829
   276    H   21  pz     Ryd( 2p)     0.00023       1.92515

   277    H   22  S      Val( 1S)     0.37366      -0.02928
   278    H   22  S      Ryd( 2S)     0.00070       0.21508
   279    H   22  px     Ryd( 2p)     0.00042       2.26136
   280    H   22  py     Ryd( 2p)     0.00006       1.65695
   281    H   22  pz     Ryd( 2p)     0.00005       1.73169

   282    H   23  S      Val( 1S)     0.37468      -0.03192
   283    H   23  S      Ryd( 2S)     0.00073       0.21288
   284    H   23  px     Ryd( 2p)     0.00014       1.95380
   285    H   23  py     Ryd( 2p)     0.00016       1.76829
   286    H   23  pz     Ryd( 2p)     0.00023       1.92515

   287    H   24  S      Val( 1S)     0.37479      -0.05259
   288    H   24  S      Ryd( 2S)     0.00069       0.23091
   289    H   24  px     Ryd( 2p)     0.00013       1.97301
   290    H   24  py     Ryd( 2p)     0.00016       1.75108
   291    H   24  pz     Ryd( 2p)     0.00025       1.92543

   292    H   25  S      Val( 1S)     0.36986      -0.05465
   293    H   25  S      Ryd( 2S)     0.00071       0.24504
   294    H   25  px     Ryd( 2p)     0.00038       2.23431
   295    H   25  py     Ryd( 2p)     0.00007       1.89279
   296    H   25  pz     Ryd( 2p)     0.00009       1.53159

   297    H   26  S      Val( 1S)     0.37402      -0.03500
   298    H   26  S      Ryd( 2S)     0.00069       0.21010
   299    H   26  px     Ryd( 2p)     0.00006       1.88928
   300    H   26  py     Ryd( 2p)     0.00040       2.23289
   301    H   26  pz     Ryd( 2p)     0.00007       1.53046

   302    H   27  S      Val( 1S)     0.37133      -0.03719
   303    H   27  S      Ryd( 2S)     0.00069       0.20808
   304    H   27  px     Ryd( 2p)     0.00023       2.06178
   305    H   27  py     Ryd( 2p)     0.00023       2.05147
   306    H   27  pz     Ryd( 2p)     0.00008       1.52448

   307    H   28  S      Val( 1S)     0.37495      -0.04885
   308    H   28  S      Ryd( 2S)     0.00071       0.22273
   309    H   28  px     Ryd( 2p)     0.00040       2.22173
   310    H   28  py     Ryd( 2p)     0.00006       1.90456
   311    H   28  pz     Ryd( 2p)     0.00007       1.52962

   312    H   29  S      Val( 1S)     0.37495      -0.04885
   313    H   29  S      Ryd( 2S)     0.00071       0.22273
   314    H   29  px     Ryd( 2p)     0.00040       2.22173
   315    H   29  py     Ryd( 2p)     0.00006       1.90456
   316    H   29  pz     Ryd( 2p)     0.00007       1.52962

   317    H   30  S      Val( 1S)     0.37133      -0.03719
   318    H   30  S      Ryd( 2S)     0.00069       0.20808
   319    H   30  px     Ryd( 2p)     0.00023       2.06178
   320    H   30  py     Ryd( 2p)     0.00023       2.05147
   321    H   30  pz     Ryd( 2p)     0.00008       1.52448

   322    H   31  S      Val( 1S)     0.37402      -0.03500
   323    H   31  S      Ryd( 2S)     0.00069       0.21010
   324    H   31  px     Ryd( 2p)     0.00006       1.88928
   325    H   31  py     Ryd( 2p)     0.00040       2.23289
   326    H   31  pz     Ryd( 2p)     0.00007       1.53046

   327    H   32  S      Val( 1S)     0.36986      -0.05465
   328    H   32  S      Ryd( 2S)     0.00071       0.24504
   329    H   32  px     Ryd( 2p)     0.00038       2.23431
   330    H   32  py     Ryd( 2p)     0.00007       1.89279
   331    H   32  pz     Ryd( 2p)     0.00009       1.53159


 Summary of Natural Population Analysis:                  
                                                          
                                       Natural Population 
                Natural  -----------------------------------------------
    Atom  No    Charge         Core      Valence    Rydberg      Total
 -----------------------------------------------------------------------
      N    1   -0.31032      0.99949     2.80529    0.00554     3.81032
      C    2    0.06885      0.99939     1.92109    0.01067     2.93115
      C    3   -0.12923      0.99945     2.12221    0.00757     3.12923
      C    4   -0.08851      0.99947     2.08138    0.00765     3.08851
      C    5   -0.11583      0.99947     2.10891    0.00745     3.11583
      C    6   -0.08851      0.99947     2.08138    0.00765     3.08851
      C    7   -0.12923      0.99945     2.12221    0.00757     3.12923
      C    8    0.11510      0.99941     1.87511    0.01038     2.88490
      C    9   -0.05764      0.99942     2.04951    0.00871     3.05764
      C   10   -0.05764      0.99942     2.04951    0.00871     3.05764
      C   11    0.11510      0.99941     1.87511    0.01038     2.88490
      C   12   -0.16715      0.99945     2.16059    0.00711     3.16715
      C   13   -0.07103      0.99949     2.06375    0.00779     3.07103
      C   14   -0.15453      0.99948     2.14746    0.00759     3.15453
      C   15   -0.08387      0.99945     2.07692    0.00750     3.08387
      C   16   -0.08387      0.99945     2.07692    0.00750     3.08387
      C   17   -0.15453      0.99948     2.14746    0.00759     3.15453
      C   18   -0.07103      0.99949     2.06375    0.00779     3.07103
      C   19   -0.16715      0.99945     2.16059    0.00711     3.16715
      H   20    0.12398      0.00000     0.37479    0.00123     0.37602
      H   21    0.12406      0.00000     0.37468    0.00126     0.37594
      H   22    0.12511      0.00000     0.37366    0.00124     0.37489
      H   23    0.12406      0.00000     0.37468    0.00126     0.37594
      H   24    0.12398      0.00000     0.37479    0.00123     0.37602
      H   25    0.12889      0.00000     0.36986    0.00125     0.37111
      H   26    0.12476      0.00000     0.37402    0.00122     0.37524
      H   27    0.12744      0.00000     0.37133    0.00122     0.37256
      H   28    0.12381      0.00000     0.37495    0.00124     0.37619
      H   29    0.12381      0.00000     0.37495    0.00124     0.37619
      H   30    0.12744      0.00000     0.37133    0.00122     0.37256
      H   31    0.12476      0.00000     0.37402    0.00122     0.37524
      H   32    0.12889      0.00000     0.36986    0.00125     0.37111
 =======================================================================
   * Total *   -0.00000     18.98960    44.84209    0.16831    64.00000

                                 Natural Population      
 --------------------------------------------------------
   Core                      18.98960 ( 99.9453% of  19)
   Valence                   44.84209 ( 99.6491% of  45)
   Natural Minimal Basis     63.83169 ( 99.7370% of  64)
   Natural Rydberg Basis      0.16831 (  0.2630% of  64)
 --------------------------------------------------------

    Atom  No          Natural Electron Configuration
 ----------------------------------------------------------------------------
      N    1      [core]2S( 0.58)2p( 2.22)
      C    2      [core]2S( 0.40)2p( 1.52)3p( 0.01)
      C    3      [core]2S( 0.47)2p( 1.65)3p( 0.01)
      C    4      [core]2S( 0.47)2p( 1.61)3p( 0.01)
      C    5      [core]2S( 0.48)2p( 1.63)3p( 0.01)
      C    6      [core]2S( 0.47)2p( 1.61)3p( 0.01)
      C    7      [core]2S( 0.47)2p( 1.65)3p( 0.01)
      C    8      [core]2S( 0.40)2p( 1.48)3p( 0.01)
      C    9      [core]2S( 0.42)2p( 1.63)3p( 0.01)
      C   10      [core]2S( 0.42)2p( 1.63)3p( 0.01)
      C   11      [core]2S( 0.40)2p( 1.48)3p( 0.01)
      C   12      [core]2S( 0.48)2p( 1.69)
      C   13      [core]2S( 0.47)2p( 1.59)3p( 0.01)
      C   14      [core]2S( 0.48)2p( 1.66)3p( 0.01)
      C   15      [core]2S( 0.47)2p( 1.61)3p( 0.01)
      C   16      [core]2S( 0.47)2p( 1.61)3p( 0.01)
      C   17      [core]2S( 0.48)2p( 1.66)3p( 0.01)
      C   18      [core]2S( 0.47)2p( 1.59)3p( 0.01)
      C   19      [core]2S( 0.48)2p( 1.69)
      H   20            1S( 0.37)
      H   21            1S( 0.37)
      H   22            1S( 0.37)
      H   23            1S( 0.37)
      H   24            1S( 0.37)
      H   25            1S( 0.37)
      H   26            1S( 0.37)
      H   27            1S( 0.37)
      H   28            1S( 0.37)
      H   29            1S( 0.37)
      H   30            1S( 0.37)
      H   31            1S( 0.37)
      H   32            1S( 0.37)


 NATURAL BOND ORBITAL ANALYSIS, alpha spin orbitals:

                       Occupancies       Lewis Structure    Low   High
           Occ.    -------------------  -----------------   occ   occ
  Cycle   Thresh.   Lewis   Non-Lewis     CR  BD  3C  LP    (L)   (NL)   Dev
 =============================================================================
   1(1)    0.90    59.28014   4.71986     19  36   0   9     9      9    0.03
   2(2)    0.90    59.28014   4.71986     19  36   0   9     9      9    0.03
   3(1)    0.80    61.91658   2.08342     19  44   0   1     0      9    0.03
 -----------------------------------------------------------------------------

 Structure accepted: No low occupancy Lewis orbitals

 --------------------------------------------------------
   Core                     18.98962 ( 99.945% of  19)
   Valence Lewis            42.92697 ( 95.393% of  45)
  ==================       ============================
   Total Lewis              61.91658 ( 96.745% of  64)
  -----------------------------------------------------
   Valence non-Lewis         1.95763 (  3.059% of  64)
   Rydberg non-Lewis         0.12579 (  0.197% of  64)
  ==================       ============================
   Total non-Lewis           2.08342 (  3.255% of  64)
 --------------------------------------------------------


       (Occupancy)   Bond orbital/ Coefficients/ Hybrids
 ---------------------------------------------------------------------------------
     1. (0.99069) BD ( 1) N   1 - C   2  
                ( 65.10%)   0.8068* N   1 s( 34.72%)p 1.88( 65.26%)d 0.00(  0.02%)
                                           -0.0000  0.5892  0.0006  0.8078  0.0096
                                           -0.0000  0.0000  0.0000  0.0000 -0.0000
                                            0.0000  0.0003  0.0130 -0.0076
                ( 34.90%)   0.5908* C   2 s( 25.75%)p 2.88( 74.10%)d 0.01(  0.15%)
                                           -0.0000  0.5074  0.0059 -0.8607 -0.0118
                                            0.0017 -0.0000  0.0014  0.0000  0.0000
                                            0.0000 -0.0015  0.0332 -0.0189
     2. (0.98849) BD ( 1) N   1 - C   8  
                ( 64.68%)   0.8043* N   1 s( 32.63%)p 2.06( 67.34%)d 0.00(  0.03%)
                                            0.0001  0.5712 -0.0004 -0.4165 -0.0119
                                           -0.7061  0.0063 -0.0343  0.0036  0.0134
                                            0.0004  0.0007 -0.0045 -0.0085
                ( 35.32%)   0.5943* C   8 s( 26.49%)p 2.77( 73.36%)d 0.01(  0.14%)
                                           -0.0001  0.5146  0.0108  0.5618  0.0282
                                            0.6451 -0.0022  0.0312 -0.0018  0.0303
                                            0.0016  0.0020 -0.0085 -0.0207
     3. (0.98849) BD ( 1) N   1 - C  11  
                ( 64.68%)   0.8043* N   1 s( 32.63%)p 2.06( 67.34%)d 0.00(  0.03%)
                                            0.0001  0.5712 -0.0004 -0.4165 -0.0119
                                            0.7061 -0.0063  0.0343 -0.0036 -0.0134
                                           -0.0004  0.0007 -0.0045 -0.0085
                ( 35.32%)   0.5943* C  11 s( 26.49%)p 2.77( 73.36%)d 0.01(  0.14%)
                                           -0.0001  0.5146  0.0108  0.5618  0.0282
                                           -0.6451  0.0022 -0.0312  0.0018 -0.0303
                                           -0.0016  0.0020 -0.0085 -0.0207
     4. (0.98562) BD ( 1) C   2 - C   3  
                ( 51.28%)   0.7161* C   2 s( 37.07%)p 1.70( 62.89%)d 0.00(  0.04%)
                                           -0.0002  0.6088  0.0005  0.3590 -0.0153
                                           -0.4394  0.0010  0.5537  0.0135 -0.0070
                                            0.0100 -0.0141 -0.0011  0.0048
                ( 48.72%)   0.6980* C   3 s( 34.61%)p 1.89( 65.34%)d 0.00(  0.05%)
                                            0.0001  0.5883  0.0065 -0.4304 -0.0227
                                            0.4102 -0.0007 -0.5470  0.0086 -0.0097
                                            0.0130 -0.0149  0.0006  0.0041
     5. (0.84807) BD ( 2) C   2 - C   3  
                ( 52.17%)   0.7223* C   2 s(  0.00%)p 1.00( 99.97%)d 0.00(  0.03%)
                                           -0.0000  0.0060  0.0014  0.0061  0.0001
                                            0.7882 -0.0173  0.6149  0.0030  0.0086
                                            0.0083  0.0030  0.0060  0.0099
                ( 47.83%)   0.6916* C   3 s(  0.01%)p99.99( 99.94%)d 5.40(  0.05%)
                                            0.0000  0.0070  0.0072  0.0126 -0.0072
                                            0.8006 -0.0015  0.5985  0.0002 -0.0012
                                           -0.0011 -0.0064 -0.0116 -0.0192
     6. (0.98553) BD ( 1) C   2 - C   7  
                ( 51.28%)   0.7161* C   2 s( 37.06%)p 1.70( 62.90%)d 0.00(  0.04%)
                                           -0.0002  0.6088  0.0005  0.3589 -0.0153
                                            0.4303 -0.0008 -0.5609 -0.0136  0.0069
                                           -0.0101 -0.0141 -0.0012  0.0046
                ( 48.72%)   0.6980* C   7 s( 34.61%)p 1.89( 65.34%)d 0.00(  0.05%)
                                            0.0001  0.5883  0.0065 -0.4304 -0.0227
                                           -0.4095  0.0006  0.5476 -0.0087  0.0098
                                           -0.0130 -0.0149  0.0006  0.0041
     7. (0.98732) BD ( 1) C   3 - C   4  
                ( 50.94%)   0.7137* C   3 s( 36.49%)p 1.74( 63.47%)d 0.00(  0.04%)
                                           -0.0000  0.6039  0.0131  0.7953  0.0091
                                           -0.0230 -0.0241  0.0067  0.0306  0.0013
                                           -0.0027 -0.0015  0.0173 -0.0098
                ( 49.06%)   0.7004* C   4 s( 35.23%)p 1.84( 64.72%)d 0.00(  0.05%)
                                            0.0001  0.5935  0.0097 -0.8032 -0.0093
                                           -0.0142 -0.0234  0.0168  0.0318 -0.0014
                                            0.0018 -0.0017  0.0190 -0.0106
     8. (0.98858) BD ( 1) C   3 - H  20  
                ( 62.47%)   0.7904* C   3 s( 28.81%)p 2.47( 71.16%)d 0.00(  0.03%)
                                           -0.0003  0.5365 -0.0160 -0.4250  0.0162
                                           -0.4347  0.0029  0.5845  0.0057  0.0080
                                           -0.0105 -0.0109  0.0015  0.0024
                ( 37.53%)   0.6126* H  20 s( 99.90%)p 0.00(  0.10%)
                                            0.9995 -0.0019  0.0146  0.0153 -0.0228
     9. (0.98936) BD ( 1) C   4 - C   5  
                ( 50.10%)   0.7078* C   4 s( 35.62%)p 1.81( 64.33%)d 0.00(  0.05%)
                                            0.0000  0.5968  0.0077  0.4225  0.0398
                                            0.4165 -0.0070 -0.5382  0.0091  0.0087
                                           -0.0110 -0.0153 -0.0010  0.0048
                ( 49.90%)   0.7064* C   5 s( 35.36%)p 1.83( 64.59%)d 0.00(  0.05%)
                                            0.0000  0.5946  0.0080 -0.3812  0.0293
                                           -0.4370 -0.0173  0.5550  0.0221  0.0104
                                           -0.0132 -0.0129  0.0015  0.0028
    10. (0.81603) BD ( 2) C   4 - C   5  
                ( 48.58%)   0.6970* C   4 s(  0.00%)p 1.00( 99.94%)d 0.00(  0.06%)
                                           -0.0001  0.0010  0.0013 -0.0004 -0.0002
                                            0.7902 -0.0064  0.6123 -0.0044 -0.0015
                                           -0.0012 -0.0055 -0.0115 -0.0197
                ( 51.42%)   0.7170* C   5 s(  0.00%)p 1.00( 99.95%)d 0.00(  0.05%)
                                            0.0000  0.0003  0.0003  0.0007 -0.0002
                                            0.7854 -0.0075  0.6185 -0.0056 -0.0165
                                           -0.0131  0.0022  0.0045  0.0076
    11. (0.98929) BD ( 1) C   4 - H  21  
                ( 62.51%)   0.7906* C   4 s( 29.05%)p 2.44( 70.92%)d 0.00(  0.03%)
                                           -0.0003  0.5388 -0.0138  0.4176 -0.0036
                                           -0.4482  0.0058  0.5778 -0.0074 -0.0073
                                            0.0093 -0.0117  0.0001  0.0034
                ( 37.49%)   0.6123* H  21 s( 99.90%)p 0.00(  0.10%)
                                            0.9995 -0.0018 -0.0160  0.0163 -0.0216
    12. (0.98936) BD ( 1) C   5 - C   6  
                ( 49.90%)   0.7064* C   5 s( 35.36%)p 1.83( 64.59%)d 0.00(  0.05%)
                                           -0.0000 -0.5946 -0.0080  0.3812 -0.0293
                                           -0.4371 -0.0173  0.5548  0.0221  0.0104
                                           -0.0132  0.0129 -0.0015 -0.0028
                ( 50.10%)   0.7078* C   6 s( 35.62%)p 1.81( 64.33%)d 0.00(  0.05%)
                                           -0.0000 -0.5968 -0.0077 -0.4225 -0.0398
                                            0.4159 -0.0070 -0.5387  0.0091  0.0087
                                           -0.0110  0.0153  0.0010 -0.0048
    13. (0.98957) BD ( 1) C   5 - H  22  
                ( 62.62%)   0.7913* C   5 s( 29.19%)p 2.43( 70.78%)d 0.00(  0.03%)
                                           -0.0003  0.5401 -0.0140  0.8413 -0.0098
                                           -0.0006  0.0000 -0.0004  0.0000  0.0000
                                            0.0000 -0.0008  0.0146 -0.0081
                ( 37.38%)   0.6114* H  22 s( 99.90%)p 0.00(  0.10%)
                                            0.9995 -0.0025 -0.0315  0.0000 -0.0000
    14. (0.98732) BD ( 1) C   6 - C   7  
                ( 49.06%)   0.7004* C   6 s( 35.23%)p 1.84( 64.72%)d 0.00(  0.05%)
                                            0.0001  0.5935  0.0097 -0.8032 -0.0093
                                            0.0152  0.0234 -0.0161 -0.0318  0.0014
                                           -0.0018 -0.0017  0.0190 -0.0106
                ( 50.94%)   0.7137* C   7 s( 36.49%)p 1.74( 63.47%)d 0.00(  0.04%)
                                           -0.0000  0.6039  0.0130  0.7953  0.0091
                                            0.0237  0.0241 -0.0061 -0.0306 -0.0013
                                            0.0027 -0.0015  0.0173 -0.0098
    15. (0.82625) BD ( 2) C   6 - C   7  
                ( 47.34%)   0.6880* C   6 s(  0.00%)p 1.00( 99.94%)d 0.00(  0.06%)
                                           -0.0000 -0.0002 -0.0021  0.0026  0.0007
                                            0.7922 -0.0021  0.6097 -0.0031 -0.0160
                                           -0.0118  0.0030  0.0064  0.0108
                ( 52.66%)   0.7257* C   7 s(  0.01%)p99.99( 99.95%)d 3.86(  0.04%)
                                            0.0001 -0.0086 -0.0062 -0.0127  0.0047
                                            0.8008 -0.0087  0.5983 -0.0049  0.0129
                                            0.0099  0.0039  0.0062  0.0106
    16. (0.98928) BD ( 1) C   6 - H  23  
                ( 62.51%)   0.7906* C   6 s( 29.05%)p 2.44( 70.92%)d 0.00(  0.03%)
                                            0.0003 -0.5388  0.0138 -0.4176  0.0036
                                           -0.4452  0.0058  0.5801 -0.0074 -0.0073
                                            0.0092  0.0117 -0.0001 -0.0034
                ( 37.49%)   0.6123* H  23 s( 99.90%)p 0.00(  0.10%)
                                           -0.9995  0.0018  0.0160  0.0163 -0.0216
    17. (0.98859) BD ( 1) C   7 - H  24  
                ( 62.47%)   0.7904* C   7 s( 28.81%)p 2.47( 71.16%)d 0.00(  0.03%)
                                            0.0003 -0.5365  0.0161  0.4250 -0.0162
                                           -0.4352  0.0029  0.5842  0.0057  0.0081
                                           -0.0105  0.0109 -0.0015 -0.0025
                ( 37.53%)   0.6126* H  24 s( 99.90%)p 0.00(  0.10%)
                                           -0.9995  0.0019 -0.0146  0.0153 -0.0228
    18. (0.97927) BD ( 1) C   8 - C   9  
                ( 50.14%)   0.7081* C   8 s( 34.31%)p 1.91( 65.65%)d 0.00(  0.05%)
                                           -0.0001  0.5857 -0.0076 -0.7815  0.0167
                                            0.2124 -0.0083  0.0154  0.0010 -0.0120
                                           -0.0006  0.0004  0.0121 -0.0126
                ( 49.86%)   0.7061* C   9 s( 30.07%)p 2.32( 69.88%)d 0.00(  0.05%)
                                           -0.0000  0.5483 -0.0015  0.7878 -0.0069
                                           -0.2794 -0.0064 -0.0068  0.0001 -0.0075
                                           -0.0002  0.0003  0.0165 -0.0134
    19. (0.80742) BD ( 2) C   8 - C   9  
                ( 46.88%)   0.6847* C   8 s(  0.00%)p 1.00( 99.96%)d 0.00(  0.04%)
                                            0.0001  0.0025 -0.0017  0.0064 -0.0024
                                           -0.0557 -0.0002  0.9982  0.0107  0.0006
                                           -0.0188  0.0021 -0.0000  0.0000
                ( 53.12%)   0.7288* C   9 s(  0.00%)p 1.00( 99.97%)d 0.00(  0.03%)
                                           -0.0000  0.0001 -0.0011 -0.0083 -0.0006
                                           -0.0472 -0.0007  0.9986  0.0147 -0.0009
                                            0.0167 -0.0070 -0.0005 -0.0007
    20. (0.98670) BD ( 1) C   8 - C  19  
                ( 51.58%)   0.7182* C   8 s( 39.02%)p 1.56( 60.95%)d 0.00(  0.03%)
                                           -0.0001  0.6246  0.0064  0.2689  0.0194
                                           -0.7312  0.0115 -0.0441 -0.0012 -0.0092
                                           -0.0003  0.0021 -0.0118 -0.0108
                ( 48.42%)   0.6959* C  19 s( 34.00%)p 1.94( 65.94%)d 0.00(  0.05%)
                                            0.0001  0.5831  0.0084 -0.1574  0.0244
                                            0.7941  0.0105  0.0575 -0.0006 -0.0089
                                           -0.0005  0.0029 -0.0169 -0.0119
    21. (0.98178) BD ( 1) C   9 - C  10  
                ( 50.00%)   0.7071* C   9 s( 32.71%)p 2.06( 67.25%)d 0.00(  0.04%)
                                            0.0000  0.5719 -0.0019 -0.1104 -0.0267
                                            0.8111 -0.0198  0.0373 -0.0012  0.0016
                                            0.0001  0.0015 -0.0166 -0.0120
                ( 50.00%)   0.7071* C  10 s( 32.71%)p 2.06( 67.25%)d 0.00(  0.04%)
                                            0.0000  0.5719 -0.0019 -0.1104 -0.0267
                                           -0.8111  0.0198 -0.0373  0.0012 -0.0016
                                           -0.0001  0.0015 -0.0166 -0.0120
    22. (0.98581) BD ( 1) C   9 - C  16  
                ( 52.01%)   0.7212* C   9 s( 37.09%)p 1.70( 62.88%)d 0.00(  0.03%)
                                           -0.0000  0.6090  0.0040 -0.6053 -0.0176
                                           -0.5108  0.0160 -0.0293  0.0010  0.0148
                                            0.0009  0.0011 -0.0009 -0.0102
                ( 47.99%)   0.6928* C  16 s( 34.92%)p 1.86( 65.03%)d 0.00(  0.05%)
                                            0.0001  0.5909  0.0049  0.5595 -0.0205
                                            0.5791  0.0201  0.0338  0.0013  0.0179
                                            0.0010  0.0012  0.0022 -0.0129
    23. (0.97927) BD ( 1) C  10 - C  11  
                ( 49.86%)   0.7061* C  10 s( 30.07%)p 2.32( 69.88%)d 0.00(  0.05%)
                                           -0.0000  0.5483 -0.0015  0.7878 -0.0069
                                            0.2794  0.0064  0.0068 -0.0001  0.0075
                                            0.0002  0.0003  0.0165 -0.0134
                ( 50.14%)   0.7081* C  11 s( 34.31%)p 1.91( 65.65%)d 0.00(  0.05%)
                                           -0.0001  0.5857 -0.0076 -0.7815  0.0167
                                           -0.2124  0.0083 -0.0154 -0.0010  0.0120
                                            0.0006  0.0004  0.0121 -0.0126
    24. (0.80742) BD ( 2) C  10 - C  11  
                ( 53.12%)   0.7288* C  10 s(  0.00%)p 1.00( 99.97%)d 0.00(  0.03%)
                                            0.0000 -0.0001  0.0011  0.0083  0.0006
                                           -0.0472 -0.0007  0.9986  0.0147 -0.0009
                                            0.0167  0.0070  0.0005  0.0007
                ( 46.88%)   0.6847* C  11 s(  0.00%)p 1.00( 99.96%)d 0.00(  0.04%)
                                           -0.0001 -0.0025  0.0017 -0.0064  0.0024
                                           -0.0557 -0.0002  0.9982  0.0107  0.0006
                                           -0.0188 -0.0021  0.0000 -0.0000
    25. (0.98581) BD ( 1) C  10 - C  15  
                ( 52.01%)   0.7212* C  10 s( 37.09%)p 1.70( 62.88%)d 0.00(  0.03%)
                                           -0.0000  0.6090  0.0040 -0.6053 -0.0176
                                            0.5108 -0.0160  0.0293 -0.0010 -0.0148
                                           -0.0009  0.0011 -0.0009 -0.0102
                ( 47.99%)   0.6928* C  15 s( 34.92%)p 1.86( 65.03%)d 0.00(  0.05%)
                                            0.0001  0.5909  0.0049  0.5595 -0.0205
                                           -0.5791 -0.0201 -0.0338 -0.0013 -0.0179
                                           -0.0010  0.0012  0.0022 -0.0129
    26. (0.98670) BD ( 1) C  11 - C  12  
                ( 51.58%)   0.7182* C  11 s( 39.02%)p 1.56( 60.95%)d 0.00(  0.03%)
                                           -0.0001  0.6246  0.0064  0.2689  0.0194
                                            0.7312 -0.0115  0.0441  0.0012  0.0092
                                            0.0003  0.0021 -0.0118 -0.0108
                ( 48.42%)   0.6959* C  12 s( 34.00%)p 1.94( 65.94%)d 0.00(  0.05%)
                                            0.0001  0.5831  0.0084 -0.1574  0.0244
                                           -0.7941 -0.0105 -0.0575  0.0006  0.0089
                                            0.0005  0.0029 -0.0169 -0.0119
    27. (0.98675) BD ( 1) C  12 - C  13  
                ( 51.20%)   0.7155* C  12 s( 36.38%)p 1.75( 63.58%)d 0.00(  0.04%)
                                           -0.0001  0.6031  0.0107 -0.5713  0.0217
                                            0.5540  0.0327  0.0307  0.0018 -0.0159
                                           -0.0009  0.0006  0.0053 -0.0103
                ( 48.80%)   0.6986* C  13 s( 35.36%)p 1.83( 64.59%)d 0.00(  0.05%)
                                            0.0001  0.5946  0.0100  0.6006  0.0344
                                           -0.5314  0.0224 -0.0327  0.0019 -0.0182
                                           -0.0012  0.0014 -0.0008 -0.0124
    28. (0.84627) BD ( 2) C  12 - C  13  
                ( 56.01%)   0.7484* C  12 s(  0.00%)p 1.00( 99.95%)d 0.00(  0.05%)
                                           -0.0000  0.0009  0.0023 -0.0123  0.0010
                                           -0.0690  0.0002  0.9973 -0.0089  0.0013
                                           -0.0217  0.0014  0.0002 -0.0005
                ( 43.99%)   0.6632* C  13 s(  0.00%)p 1.00( 99.93%)d 0.00(  0.07%)
                                            0.0000  0.0009  0.0005 -0.0060 -0.0001
                                           -0.0672 -0.0005  0.9974 -0.0023 -0.0005
                                            0.0088 -0.0239 -0.0018 -0.0027
    29. (0.98836) BD ( 1) C  12 - H  25  
                ( 62.99%)   0.7936* C  12 s( 29.54%)p 2.38( 70.43%)d 0.00(  0.03%)
                                           -0.0003  0.5433 -0.0177  0.8045 -0.0103
                                            0.2369  0.0115  0.0259  0.0033  0.0063
                                            0.0003  0.0001  0.0126 -0.0088
                ( 37.01%)   0.6084* H  25 s( 99.90%)p 0.00(  0.10%)
                                            0.9995 -0.0025 -0.0295 -0.0104 -0.0019
    30. (0.98951) BD ( 1) C  13 - C  14  
                ( 49.82%)   0.7058* C  13 s( 35.46%)p 1.82( 64.50%)d 0.00(  0.05%)
                                            0.0001  0.5954  0.0077 -0.7744 -0.0209
                                           -0.2077  0.0356 -0.0192  0.0022  0.0115
                                            0.0009  0.0006  0.0133 -0.0122
                ( 50.18%)   0.7084* C  14 s( 35.36%)p 1.83( 64.59%)d 0.00(  0.04%)
                                            0.0000  0.5946  0.0061  0.7663 -0.0021
                                            0.2383  0.0404  0.0153  0.0025  0.0069
                                            0.0006  0.0001  0.0164 -0.0105
    31. (0.98909) BD ( 1) C  13 - H  26  
                ( 62.55%)   0.7909* C  13 s( 29.08%)p 2.44( 70.89%)d 0.00(  0.03%)
                                           -0.0003  0.5391 -0.0131  0.1934 -0.0031
                                            0.8175 -0.0087  0.0557 -0.0005  0.0066
                                            0.0004  0.0018 -0.0120 -0.0098
                ( 37.45%)   0.6120* H  26 s( 99.90%)p 0.00(  0.10%)
                                            0.9995 -0.0016 -0.0069 -0.0307 -0.0021
    32. (0.98896) BD ( 1) C  14 - C  15  
                ( 49.58%)   0.7041* C  14 s( 35.45%)p 1.82( 64.50%)d 0.00(  0.05%)
                                            0.0001  0.5954  0.0073 -0.2219 -0.0409
                                           -0.7693  0.0013 -0.0478  0.0000  0.0072
                                            0.0005  0.0021 -0.0171 -0.0104
                ( 50.42%)   0.7101* C  15 s( 35.86%)p 1.79( 64.09%)d 0.00(  0.05%)
                                            0.0000  0.5987  0.0130  0.1756 -0.0376
                                            0.7789  0.0181  0.0407  0.0012  0.0108
                                            0.0006  0.0019 -0.0142 -0.0113
    33. (0.85123) BD ( 2) C  14 - C  15  
                ( 53.96%)   0.7346* C  14 s(  0.00%)p 1.00( 99.95%)d 0.00(  0.05%)
                                           -0.0000  0.0014  0.0001 -0.0023  0.0000
                                           -0.0603  0.0006  0.9979 -0.0102 -0.0004
                                            0.0064 -0.0220 -0.0014 -0.0021
                ( 46.04%)   0.6785* C  15 s(  0.00%)p 1.00( 99.93%)d 0.00(  0.07%)
                                            0.0000  0.0018  0.0000  0.0024 -0.0001
                                           -0.0541  0.0005  0.9982 -0.0022 -0.0009
                                            0.0166  0.0203  0.0012  0.0020
    34. (0.98942) BD ( 1) C  14 - H  27  
                ( 62.82%)   0.7926* C  14 s( 29.09%)p 2.44( 70.88%)d 0.00(  0.03%)
                                            0.0003 -0.5392  0.0138  0.6015 -0.0072
                                           -0.5881  0.0059 -0.0333  0.0004  0.0141
                                            0.0008 -0.0008 -0.0008  0.0083
                ( 37.18%)   0.6097* H  27 s( 99.90%)p 0.00(  0.10%)
                                           -0.9995  0.0031 -0.0223  0.0223  0.0013
    35. (0.98933) BD ( 1) C  15 - H  28  
                ( 62.50%)   0.7906* C  15 s( 29.12%)p 2.43( 70.85%)d 0.00(  0.03%)
                                            0.0003 -0.5394  0.0144  0.8092 -0.0047
                                            0.2313 -0.0093  0.0116 -0.0005 -0.0077
                                           -0.0003 -0.0002 -0.0122  0.0097
                ( 37.50%)   0.6124* H  28 s( 99.90%)p 0.00(  0.10%)
                                           -0.9995  0.0020 -0.0304 -0.0077 -0.0003
    36. (0.98896) BD ( 1) C  16 - C  17  
                ( 50.42%)   0.7101* C  16 s( 35.86%)p 1.79( 64.09%)d 0.00(  0.05%)
                                            0.0000  0.5987  0.0130  0.1756 -0.0376
                                           -0.7789 -0.0181 -0.0407 -0.0012 -0.0108
                                           -0.0006  0.0019 -0.0142 -0.0113
                ( 49.58%)   0.7041* C  17 s( 35.45%)p 1.82( 64.50%)d 0.00(  0.05%)
                                            0.0001  0.5954  0.0073 -0.2219 -0.0409
                                            0.7693 -0.0013  0.0478 -0.0000 -0.0072
                                           -0.0005  0.0021 -0.0171 -0.0104
    37. (0.85123) BD ( 2) C  16 - C  17  
                ( 46.04%)   0.6785* C  16 s(  0.00%)p 1.00( 99.93%)d 0.00(  0.07%)
                                           -0.0000 -0.0018 -0.0000 -0.0024  0.0001
                                           -0.0541  0.0005  0.9982 -0.0022 -0.0009
                                            0.0166 -0.0203 -0.0012 -0.0020
                ( 53.96%)   0.7346* C  17 s(  0.00%)p 1.00( 99.95%)d 0.00(  0.05%)
                                            0.0000 -0.0014 -0.0001  0.0024 -0.0000
                                           -0.0603  0.0006  0.9979 -0.0102 -0.0004
                                            0.0064  0.0220  0.0014  0.0021
    38. (0.98933) BD ( 1) C  16 - H  29  
                ( 62.50%)   0.7906* C  16 s( 29.12%)p 2.43( 70.85%)d 0.00(  0.03%)
                                            0.0003 -0.5394  0.0144  0.8092 -0.0047
                                           -0.2313  0.0093 -0.0116  0.0005  0.0077
                                            0.0003 -0.0002 -0.0122  0.0097
                ( 37.50%)   0.6124* H  29 s( 99.90%)p 0.00(  0.10%)
                                           -0.9995  0.0020 -0.0304  0.0077  0.0003
    39. (0.98951) BD ( 1) C  17 - C  18  
                ( 50.18%)   0.7084* C  17 s( 35.36%)p 1.83( 64.59%)d 0.00(  0.04%)
                                            0.0000  0.5946  0.0061  0.7663 -0.0021
                                           -0.2383 -0.0404 -0.0153 -0.0025 -0.0069
                                           -0.0006  0.0001  0.0164 -0.0105
                ( 49.82%)   0.7058* C  18 s( 35.46%)p 1.82( 64.50%)d 0.00(  0.05%)
                                            0.0001  0.5954  0.0077 -0.7744 -0.0209
                                            0.2077 -0.0356  0.0192 -0.0022 -0.0115
                                           -0.0009  0.0006  0.0133 -0.0122
    40. (0.98942) BD ( 1) C  17 - H  30  
                ( 62.82%)   0.7926* C  17 s( 29.09%)p 2.44( 70.88%)d 0.00(  0.03%)
                                            0.0003 -0.5392  0.0138  0.6015 -0.0072
                                            0.5881 -0.0059  0.0333 -0.0004 -0.0141
                                           -0.0008 -0.0008 -0.0008  0.0083
                ( 37.18%)   0.6097* H  30 s( 99.90%)p 0.00(  0.10%)
                                           -0.9995  0.0031 -0.0223 -0.0223 -0.0013
    41. (0.98675) BD ( 1) C  18 - C  19  
                ( 48.80%)   0.6986* C  18 s( 35.36%)p 1.83( 64.59%)d 0.00(  0.05%)
                                            0.0001  0.5946  0.0100  0.6006  0.0344
                                            0.5314 -0.0224  0.0327 -0.0019  0.0182
                                            0.0012  0.0014 -0.0008 -0.0124
                ( 51.20%)   0.7155* C  19 s( 36.38%)p 1.75( 63.58%)d 0.00(  0.04%)
                                           -0.0001  0.6031  0.0107 -0.5713  0.0217
                                           -0.5540 -0.0327 -0.0307 -0.0018  0.0159
                                            0.0009  0.0006  0.0053 -0.0103
    42. (0.84627) BD ( 2) C  18 - C  19  
                ( 43.99%)   0.6632* C  18 s(  0.00%)p 1.00( 99.93%)d 0.00(  0.07%)
                                           -0.0000 -0.0009 -0.0005  0.0060  0.0001
                                           -0.0672 -0.0005  0.9974 -0.0023 -0.0005
                                            0.0088  0.0239  0.0018  0.0027
                ( 56.01%)   0.7484* C  19 s(  0.00%)p 1.00( 99.95%)d 0.00(  0.05%)
                                            0.0000 -0.0009 -0.0023  0.0123 -0.0010
                                           -0.0690  0.0002  0.9973 -0.0089  0.0013
                                           -0.0217 -0.0014 -0.0002  0.0005
    43. (0.98909) BD ( 1) C  18 - H  31  
                ( 62.55%)   0.7909* C  18 s( 29.08%)p 2.44( 70.89%)d 0.00(  0.03%)
                                            0.0003 -0.5391  0.0131 -0.1934  0.0031
                                            0.8175 -0.0087  0.0557 -0.0005  0.0066
                                            0.0004 -0.0018  0.0120  0.0098
                ( 37.45%)   0.6120* H  31 s( 99.90%)p 0.00(  0.10%)
                                           -0.9995  0.0016  0.0069 -0.0307 -0.0021
    44. (0.98836) BD ( 1) C  19 - H  32  
                ( 62.99%)   0.7936* C  19 s( 29.54%)p 2.38( 70.43%)d 0.00(  0.03%)
                                           -0.0003  0.5433 -0.0177  0.8045 -0.0103
                                           -0.2369 -0.0115 -0.0259 -0.0033 -0.0063
                                           -0.0003  0.0001  0.0126 -0.0088
                ( 37.01%)   0.6084* H  32 s( 99.90%)p 0.00(  0.10%)
                                            0.9995 -0.0025 -0.0295  0.0104  0.0019
    45. (0.99949) CR ( 1) N   1           s(100.00%)p 0.00(  0.00%)
                                            1.0000 -0.0001  0.0000  0.0001  0.0000
                                           -0.0000  0.0000 -0.0000  0.0000  0.0000
                                            0.0000 -0.0000  0.0000  0.0000
    46. (0.99939) CR ( 1) C   2           s(100.00%)p 0.00(  0.00%)
                                            1.0000  0.0002  0.0000  0.0001 -0.0000
                                            0.0000 -0.0000  0.0000  0.0000  0.0000
                                            0.0000 -0.0000  0.0000  0.0000
    47. (0.99945) CR ( 1) C   3           s(100.00%)p 0.00(  0.00%)
                                            1.0000  0.0001 -0.0000 -0.0001  0.0000
                                           -0.0002  0.0000  0.0002  0.0000  0.0000
                                           -0.0000 -0.0000  0.0000  0.0000
    48. (0.99947) CR ( 1) C   4           s(100.00%)p 0.00(  0.00%)
                                            1.0000  0.0001 -0.0000  0.0002 -0.0000
                                           -0.0001  0.0000  0.0002 -0.0000 -0.0000
                                            0.0000 -0.0000 -0.0000  0.0000
    49. (0.99947) CR ( 1) C   5           s(100.00%)p 0.00(  0.00%)
                                            1.0000  0.0001 -0.0000  0.0003 -0.0000
                                           -0.0000  0.0000 -0.0000  0.0000  0.0000
                                            0.0000  0.0000  0.0000 -0.0000
    50. (0.99947) CR ( 1) C   6           s(100.00%)p 0.00(  0.00%)
                                            1.0000  0.0001 -0.0000  0.0002 -0.0000
                                            0.0002 -0.0000 -0.0002  0.0000  0.0000
                                           -0.0000 -0.0000 -0.0000  0.0000
    51. (0.99945) CR ( 1) C   7           s(100.00%)p 0.00(  0.00%)
                                            1.0000  0.0001 -0.0000 -0.0001  0.0000
                                            0.0001  0.0000 -0.0003 -0.0000 -0.0000
                                            0.0000 -0.0000  0.0000 -0.0000
    52. (0.99941) CR ( 1) C   8           s(100.00%)
                                            1.0000  0.0002  0.0000 -0.0000  0.0000
                                            0.0000 -0.0000 -0.0001 -0.0000 -0.0000
                                            0.0000  0.0000 -0.0000 -0.0000
    53. (0.99942) CR ( 1) C   9           s(100.00%)
                                            1.0000  0.0000  0.0000  0.0000 -0.0000
                                           -0.0000  0.0000  0.0000  0.0000 -0.0000
                                            0.0000 -0.0000  0.0000 -0.0000
    54. (0.99942) CR ( 1) C  10           s(100.00%)
                                            1.0000  0.0000  0.0000  0.0000 -0.0000
                                            0.0000 -0.0000 -0.0000 -0.0000  0.0000
                                           -0.0000 -0.0000  0.0000 -0.0000
    55. (0.99941) CR ( 1) C  11           s(100.00%)
                                            1.0000  0.0002  0.0000 -0.0000  0.0000
                                           -0.0000  0.0000  0.0001  0.0000  0.0000
                                           -0.0000  0.0000 -0.0000 -0.0000
    56. (0.99945) CR ( 1) C  12           s(100.00%)p 0.00(  0.00%)
                                            1.0000  0.0001 -0.0000  0.0002 -0.0000
                                            0.0002  0.0000  0.0000  0.0000 -0.0000
                                           -0.0000 -0.0000  0.0000 -0.0000
    57. (0.99949) CR ( 1) C  13           s(100.00%)p 0.00(  0.00%)
                                            1.0000  0.0001 -0.0000  0.0000 -0.0000
                                            0.0003 -0.0000  0.0000 -0.0000  0.0000
                                            0.0000  0.0000 -0.0000 -0.0000
    58. (0.99948) CR ( 1) C  14           s(100.00%)p 0.00(  0.00%)
                                            1.0000  0.0001 -0.0000 -0.0002  0.0000
                                            0.0002 -0.0000  0.0000 -0.0000 -0.0000
                                           -0.0000 -0.0000  0.0000 -0.0000
    59. (0.99946) CR ( 1) C  15           s(100.00%)p 0.00(  0.00%)
                                            1.0000  0.0001 -0.0000 -0.0003  0.0000
                                           -0.0001  0.0000 -0.0000  0.0000  0.0000
                                            0.0000 -0.0000  0.0000 -0.0000
    60. (0.99946) CR ( 1) C  16           s(100.00%)p 0.00(  0.00%)
                                            1.0000  0.0001 -0.0000 -0.0003  0.0000
                                            0.0001 -0.0000  0.0000 -0.0000 -0.0000
                                           -0.0000 -0.0000  0.0000 -0.0000
    61. (0.99948) CR ( 1) C  17           s(100.00%)p 0.00(  0.00%)
                                            1.0000  0.0001 -0.0000 -0.0002  0.0000
                                           -0.0002  0.0000 -0.0000  0.0000  0.0000
                                            0.0000 -0.0000  0.0000 -0.0000
    62. (0.99949) CR ( 1) C  18           s(100.00%)p 0.00(  0.00%)
                                            1.0000  0.0001 -0.0000  0.0000 -0.0000
                                           -0.0003  0.0000 -0.0000  0.0000 -0.0000
                                           -0.0000  0.0000 -0.0000 -0.0000
    63. (0.99945) CR ( 1) C  19           s(100.00%)p 0.00(  0.00%)
                                            1.0000  0.0001 -0.0000  0.0002 -0.0000
                                           -0.0002 -0.0000 -0.0000 -0.0000  0.0000
                                            0.0000 -0.0000  0.0000 -0.0000
    64. (0.86108) LP ( 1) N   1           s(  0.00%)p 1.00(100.00%)d 0.00(  0.00%)
                                            0.0000 -0.0000 -0.0000 -0.0000 -0.0000
                                           -0.0485 -0.0030  0.9988 -0.0078  0.0009
                                           -0.0055 -0.0000 -0.0000  0.0000
    65. (0.00227) RY*( 1) N   1           s(  0.00%)p 1.00( 97.57%)d 0.02(  2.43%)
                                            0.0000 -0.0000  0.0000  0.0000 -0.0000
                                            0.0030 -0.3225  0.0056  0.9336  0.0770
                                           -0.1355  0.0000 -0.0000 -0.0000
    66. (0.00073) RY*( 2) N   1           s( 13.35%)p 4.26( 56.91%)d 2.23( 29.73%)
                                           -0.0000  0.0042  0.3654 -0.0214  0.7541
                                           -0.0000 -0.0000  0.0000 -0.0000 -0.0000
                                           -0.0000 -0.0376  0.5430 -0.0318
    67. (0.00054) RY*( 3) N   1           s(  0.00%)p 1.00( 90.60%)d 0.10(  9.40%)
                                            0.0000 -0.0000  0.0000 -0.0000  0.0000
                                            0.0059  0.8830  0.0071  0.3554 -0.1945
                                            0.2369  0.0000  0.0000 -0.0000
    68. (0.00035) RY*( 4) N   1           s(  0.00%)p 1.00(  0.11%)d99.99( 99.89%)
                                            0.0000 -0.0000  0.0000 -0.0000 -0.0000
                                            0.0161  0.0183  0.0034  0.0216  0.8197
                                            0.5718  0.0000  0.0000  0.0000
    69. (0.00033) RY*( 5) N   1           s(  0.81%)p 0.33(  0.27%)d99.99( 98.92%)
                                            0.0000 -0.0006  0.0900 -0.0001 -0.0521
                                           -0.0000 -0.0000 -0.0000 -0.0000 -0.0000
                                           -0.0000  0.9884  0.0844  0.0710
    70. (0.00020) RY*( 6) N   1           s( 69.00%)p 0.39( 26.95%)d 0.06(  4.05%)
                                            0.0000 -0.0053  0.8307  0.0063 -0.5191
                                           -0.0000 -0.0000  0.0000 -0.0000 -0.0000
                                            0.0000 -0.1103  0.1500 -0.0763
    71. (0.00012) RY*( 7) N   1           s(  0.00%)p 1.00( 11.76%)d 7.50( 88.24%)
                                           -0.0000  0.0000 -0.0000 -0.0000  0.0000
                                           -0.0127 -0.3405  0.0034  0.0386 -0.5328
                                            0.7736  0.0000 -0.0000 -0.0000
    72. (0.00009) RY*( 8) N   1           s( 16.45%)p 0.85( 13.99%)d 4.23( 69.55%)
    73. (0.00002) RY*( 9) N   1           s(  0.40%)p 4.69(  1.89%)d99.99( 97.70%)
    74. (0.00279) RY*( 1) C   2           s(  0.00%)p 1.00( 96.42%)d 0.04(  3.58%)
                                            0.0000  0.0000  0.0001  0.0000  0.0002
                                           -0.0145 -0.9620 -0.0113  0.1960  0.1827
                                           -0.0491  0.0002  0.0004  0.0005
    75. (0.00236) RY*( 2) C   2           s(  2.78%)p31.67( 88.02%)d 3.31(  9.20%)
                                            0.0000  0.0198  0.1655  0.0126  0.9381
                                           -0.0006  0.0001 -0.0005 -0.0007  0.0002
                                            0.0009  0.0951  0.2410 -0.1577
    76. (0.00182) RY*( 3) C   2           s(  0.00%)p 1.00( 85.17%)d 0.17( 14.83%)
                                            0.0000 -0.0000  0.0020  0.0000 -0.0014
                                           -0.0107 -0.2024  0.0070 -0.9003  0.0031
                                            0.3850  0.0016  0.0032  0.0059
    77. (0.00129) RY*( 4) C   2           s( 96.83%)p 0.03(  3.09%)d 0.00(  0.08%)
                                           -0.0000 -0.0082  0.9840  0.0048 -0.1757
                                           -0.0013  0.0009 -0.0011  0.0031  0.0011
                                            0.0017 -0.0036  0.0214  0.0175
    78. (0.00049) RY*( 5) C   2           s(  0.07%)p 6.79(  0.46%)d99.99( 99.48%)
                                            0.0000  0.0000  0.0259 -0.0000  0.0063
                                            0.0084 -0.0116  0.0106 -0.0649 -0.0242
                                           -0.1401 -0.2459 -0.4842 -0.8244
    79. (0.00037) RY*( 6) C   2           s(  0.00%)p 1.00( 14.67%)d 5.82( 85.33%)
                                           -0.0000  0.0000  0.0011  0.0000  0.0007
                                            0.0075  0.0304 -0.0200  0.3812 -0.0044
                                            0.9107 -0.0380 -0.0756 -0.1294
    80. (0.00014) RY*( 7) C   2           s(  0.30%)p27.97(  8.43%)d99.99( 91.27%)
                                           -0.0000  0.0094  0.0541 -0.0324  0.2885
                                            0.0001 -0.0006  0.0000  0.0004 -0.0035
                                            0.0007 -0.5114 -0.6177  0.5192
    81. (0.00012) RY*( 8) C   2           s(  0.00%)p 1.00(  3.35%)d28.89( 96.65%)
                                           -0.0000 -0.0000  0.0003  0.0001 -0.0012
                                            0.0100 -0.1795 -0.0047  0.0334 -0.9828
                                           -0.0086  0.0079  0.0148  0.0192
    82. (0.00002) RY*( 9) C   2           s(  0.14%)p 3.88(  0.53%)d99.99( 99.33%)
    83. (0.00248) RY*( 1) C   3           s(  0.10%)p99.99( 94.54%)d56.36(  5.36%)
                                           -0.0000  0.0213  0.0223  0.0151  0.6068
                                            0.0171  0.4700 -0.0148 -0.5963  0.1322
                                           -0.1595 -0.0737 -0.0426  0.0590
    84. (0.00133) RY*( 2) C   3           s(  7.47%)p12.16( 90.83%)d 0.23(  1.70%)
                                            0.0000  0.0167  0.2728  0.0166 -0.7505
                                           -0.0191  0.2984  0.0131 -0.5052  0.0322
                                           -0.0772  0.0275  0.0700 -0.0660
    85. (0.00071) RY*( 3) C   3           s(  3.61%)p21.32( 77.01%)d 5.36( 19.38%)
                                           -0.0000  0.0027  0.1900 -0.0084  0.0804
                                            0.0033 -0.7294  0.0056 -0.4812  0.2298
                                            0.2122  0.0631  0.1230  0.2772
    86. (0.00055) RY*( 4) C   3           s( 86.62%)p 0.10(  8.63%)d 0.05(  4.74%)
                                            0.0000 -0.0092  0.9307 -0.0177  0.1962
                                           -0.0137  0.0371  0.0057  0.2143 -0.1819
                                            0.0452 -0.0701 -0.0431 -0.0745
    87. (0.00028) RY*( 5) C   3           s(  0.48%)p37.45( 18.06%)d99.99( 81.45%)
                                            0.0000 -0.0025  0.0694  0.0010 -0.0235
                                            0.0058  0.3476  0.0071  0.2432  0.6368
                                            0.5417  0.0937  0.2341  0.2282
    88. (0.00007) RY*( 6) C   3           s(  1.18%)p 3.33(  3.93%)d80.57( 94.90%)
    89. (0.00004) RY*( 7) C   3           s(  0.39%)p 6.32(  2.44%)d99.99( 97.18%)
    90. (0.00000) RY*( 8) C   3           s(  0.06%)p19.97(  1.12%)d99.99( 98.83%)
    91. (0.00001) RY*( 9) C   3           s(  0.17%)p20.60(  3.55%)d99.99( 96.28%)
    92. (0.00274) RY*( 1) C   4           s(  0.08%)p99.99( 93.12%)d80.67(  6.80%)
                                           -0.0000  0.0282  0.0069 -0.0197 -0.4082
                                            0.0174  0.5303 -0.0220 -0.6944 -0.1438
                                            0.1739 -0.0899 -0.0671  0.0670
    93. (0.00137) RY*( 2) C   4           s(  0.06%)p99.99( 98.54%)d23.93(  1.41%)
                                            0.0000  0.0037  0.0240  0.0312 -0.8948
                                            0.0119 -0.2328 -0.0157  0.3594  0.0196
                                           -0.0240 -0.0595 -0.0772  0.0598
    94. (0.00040) RY*( 3) C   4           s( 80.36%)p 0.06(  4.85%)d 0.18( 14.80%)
                                            0.0000 -0.0037  0.8964  0.0106 -0.0014
                                           -0.0072  0.1982  0.0140  0.0938 -0.1288
                                           -0.2966  0.0086  0.2065  0.0260
    95. (0.00037) RY*( 4) C   4           s( 12.42%)p 3.50( 43.51%)d 3.55( 44.07%)
                                            0.0000 -0.0010  0.3525  0.0044 -0.0269
                                           -0.0110 -0.5123 -0.0010 -0.4144  0.5412
                                            0.3128 -0.0668 -0.0345 -0.2103
    96. (0.00028) RY*( 5) C   4           s(  0.44%)p99.99( 45.93%)d99.99( 53.62%)
                                            0.0000 -0.0006  0.0667  0.0003  0.0198
                                           -0.0061  0.5480 -0.0028  0.3982  0.3975
                                            0.3024 -0.1306 -0.2514 -0.4545
    97. (0.00007) RY*( 6) C   4           s(  0.20%)p 7.31(  1.43%)d99.99( 98.37%)
    98. (0.00002) RY*( 7) C   4           s(  6.41%)p 0.78(  5.00%)d13.83( 88.59%)
    99. (0.00000) RY*( 8) C   4           s(  0.09%)p42.90(  3.94%)d99.99( 95.97%)
   100. (0.00000) RY*( 9) C   4           s(  0.03%)p99.99(  3.77%)d99.99( 96.20%)
   101. (0.00260) RY*( 1) C   5           s(  0.44%)p99.99( 92.04%)d17.15(  7.52%)
                                           -0.0000  0.0278  0.0601 -0.0329 -0.9588
                                           -0.0002  0.0002 -0.0002  0.0001 -0.0000
                                           -0.0000  0.1054  0.2074 -0.1452
   102. (0.00128) RY*( 2) C   5           s(  0.00%)p 1.00( 98.64%)d 0.01(  1.36%)
                                           -0.0000 -0.0000  0.0000  0.0000  0.0000
                                            0.0226 -0.6105 -0.0289  0.7826 -0.0723
                                            0.0912  0.0001  0.0002  0.0004
   103. (0.00045) RY*( 3) C   5           s( 92.70%)p 0.00(  0.06%)d 0.08(  7.24%)
                                            0.0000 -0.0037  0.9628  0.0212 -0.0042
                                           -0.0007  0.0080 -0.0006  0.0061 -0.0022
                                           -0.0016 -0.1810 -0.0727  0.1854
   104. (0.00031) RY*( 4) C   5           s(  0.36%)p99.99( 42.59%)d99.99( 57.06%)
                                            0.0000 -0.0001  0.0596  0.0013 -0.0054
                                            0.0036 -0.5153  0.0024 -0.4004  0.1425
                                            0.1030 -0.1951 -0.3665 -0.6060
   105. (0.00029) RY*( 5) C   5           s(  0.17%)p99.99( 50.64%)d99.99( 49.20%)
                                            0.0000 -0.0000  0.0410  0.0009 -0.0047
                                            0.0067  0.5615  0.0057  0.4370 -0.1560
                                           -0.1119 -0.1764 -0.3351 -0.5583
   106. (0.00007) RY*( 6) C   5           s(  0.00%)p 1.00(  1.42%)d69.46( 98.58%)
   107. (0.00002) RY*( 7) C   5           s(  6.38%)p 0.89(  5.69%)d13.79( 87.93%)
   108. (0.00000) RY*( 8) C   5           s(  0.05%)p42.64(  2.19%)d99.99( 97.76%)
   109. (0.00000) RY*( 9) C   5           s(  0.00%)p 1.00(  6.81%)d13.67( 93.19%)
   110. (0.00274) RY*( 1) C   6           s(  0.08%)p99.99( 93.11%)d80.68(  6.80%)
                                           -0.0000  0.0282  0.0069 -0.0197 -0.4082
                                           -0.0158 -0.5316  0.0232  0.6934  0.1450
                                           -0.1730 -0.0897 -0.0668  0.0674
   111. (0.00137) RY*( 2) C   6           s(  0.06%)p99.99( 98.54%)d23.97(  1.41%)
                                            0.0000  0.0037  0.0239  0.0312 -0.8948
                                           -0.0121  0.2330  0.0156 -0.3592 -0.0199
                                            0.0238 -0.0596 -0.0773  0.0597
   112. (0.00042) RY*( 3) C   6           s( 10.61%)p 4.13( 43.83%)d 4.29( 45.55%)
                                            0.0000 -0.0018  0.3258  0.0037  0.0202
                                            0.0099 -0.5347  0.0004 -0.3897  0.4771
                                            0.4202  0.0516  0.1539  0.1578
   113. (0.00039) RY*( 4) C   6           s( 82.35%)p 0.09(  7.51%)d 0.12( 10.14%)
                                            0.0000 -0.0034  0.9075  0.0108 -0.0187
                                            0.0090  0.1848 -0.0127  0.2006 -0.2606
                                            0.0160 -0.0382  0.1313 -0.1205
   114. (0.00026) RY*( 5) C   6           s(  0.26%)p99.99( 42.95%)d99.99( 56.79%)
                                            0.0000 -0.0005  0.0511  0.0001  0.0194
                                           -0.0037 -0.5296 -0.0044 -0.3854 -0.4138
                                           -0.3186 -0.1324 -0.2587 -0.4590
   115. (0.00007) RY*( 6) C   6           s(  0.20%)p 7.31(  1.43%)d99.99( 98.37%)
   116. (0.00002) RY*( 7) C   6           s(  6.41%)p 0.78(  5.00%)d13.83( 88.59%)
   117. (0.00000) RY*( 8) C   6           s(  0.09%)p42.98(  3.94%)d99.99( 95.96%)
   118. (0.00000) RY*( 9) C   6           s(  0.03%)p99.99(  3.76%)d99.99( 96.20%)
   119. (0.00248) RY*( 1) C   7           s(  0.09%)p99.99( 94.54%)d56.79(  5.36%)
                                           -0.0000  0.0213  0.0222  0.0151  0.6073
                                           -0.0160 -0.4703  0.0157  0.5956 -0.1336
                                            0.1584 -0.0735 -0.0423  0.0596
   120. (0.00133) RY*( 2) C   7           s(  7.46%)p12.17( 90.82%)d 0.23(  1.72%)
                                            0.0000  0.0168  0.2726  0.0167 -0.7498
                                            0.0173 -0.2963 -0.0144  0.5074 -0.0291
                                            0.0798  0.0270  0.0690 -0.0668
   121. (0.00064) RY*( 3) C   7           s( 15.56%)p 4.65( 72.34%)d 0.78( 12.11%)
                                           -0.0000  0.0005  0.3944 -0.0125  0.1255
                                            0.0115  0.7216  0.0023  0.4320 -0.1453
                                           -0.1838  0.0396  0.0939  0.2362
   122. (0.00054) RY*( 4) C   7           s( 74.84%)p 0.25( 18.49%)d 0.09(  6.67%)
                                            0.0000 -0.0096  0.8650 -0.0152  0.1712
                                            0.0074 -0.2178 -0.0094 -0.3283  0.2032
                                           -0.0193 -0.0786 -0.0587 -0.1243
   123. (0.00030) RY*( 5) C   7           s(  0.33%)p38.63( 12.91%)d99.99( 86.76%)
                                            0.0000 -0.0021  0.0578  0.0007 -0.0286
                                            0.0064 -0.2951  0.0023 -0.2027 -0.6615
                                           -0.5512  0.1003  0.2388  0.2430
   124. (0.00007) RY*( 6) C   7           s(  1.18%)p 3.33(  3.93%)d80.43( 94.89%)
   125. (0.00004) RY*( 7) C   7           s(  0.39%)p 6.30(  2.44%)d99.99( 97.17%)
   126. (0.00000) RY*( 8) C   7           s(  0.06%)p17.05(  1.06%)d99.99( 98.87%)
   127. (0.00001) RY*( 9) C   7           s(  0.16%)p21.81(  3.56%)d99.99( 96.27%)
   128. (0.00286) RY*( 1) C   8           s( 12.31%)p 6.60( 81.21%)d 0.53(  6.49%)
                                            0.0000  0.0228  0.3501 -0.0065 -0.7580
                                            0.0130  0.4865 -0.0003  0.0252 -0.0341
                                            0.0221  0.0392 -0.2427 -0.0529
   129. (0.00225) RY*( 2) C   8           s(  9.32%)p 8.87( 82.73%)d 0.85(  7.94%)
                                           -0.0000 -0.0232  0.3044 -0.0078  0.5945
                                            0.0098  0.6840  0.0014  0.0768 -0.2791
                                           -0.0367 -0.0119 -0.0056 -0.0030
   130. (0.00139) RY*( 3) C   8           s( 77.06%)p 0.25( 19.51%)d 0.04(  3.43%)
                                           -0.0000 -0.0098  0.8778 -0.0123  0.1092
                                           -0.0110 -0.4265  0.0002  0.0322  0.1578
                                           -0.0284  0.0003  0.0625 -0.0683
   131. (0.00118) RY*( 4) C   8           s(  0.20%)p99.99( 69.55%)d99.99( 30.24%)
                                            0.0000 -0.0010  0.0449 -0.0021 -0.0001
                                            0.0000  0.0517  0.0056 -0.8324 -0.0002
                                           -0.2382 -0.4932 -0.0085 -0.0486
   132. (0.00052) RY*( 5) C   8           s(  0.29%)p68.83( 20.05%)d99.99( 79.66%)
                                            0.0000 -0.0018  0.0539 -0.0002  0.0332
                                           -0.0011  0.0253  0.0192 -0.4454 -0.0546
                                            0.8034  0.3671  0.1134  0.0240
   133. (0.00049) RY*( 6) C   8           s(  0.00%)p 1.00(  9.54%)d 9.48( 90.46%)
                                           -0.0000  0.0003  0.0043  0.0005 -0.0039
                                            0.0015  0.0244 -0.0084 -0.3078  0.0070
                                           -0.5397  0.7734  0.0929  0.0800
   134. (0.00013) RY*( 7) C   8           s(  0.28%)p32.03(  9.04%)d99.99( 90.68%)
                                            0.0000  0.0120  0.0518  0.0300 -0.1872
                                            0.0187 -0.2307 -0.0003  0.0296 -0.8979
                                           -0.0536 -0.0521  0.3060  0.0371
   135. (0.00009) RY*( 8) C   8           s(  0.01%)p 1.00(  8.22%)d11.17( 91.78%)
   136. (0.00001) RY*( 9) C   8           s(  0.70%)p 0.33(  0.23%)d99.99( 99.06%)
   137. (0.00321) RY*( 1) C   9           s( 11.64%)p 7.28( 84.71%)d 0.31(  3.65%)
                                            0.0000  0.0177  0.3407 -0.0078  0.7463
                                           -0.0051 -0.5369  0.0008 -0.0429  0.1250
                                           -0.0009  0.0106 -0.1391 -0.0374
   138. (0.00185) RY*( 2) C   9           s(  0.20%)p99.99( 91.73%)d39.94(  8.06%)
                                           -0.0000 -0.0194  0.0405 -0.0063 -0.5635
                                           -0.0270 -0.7731 -0.0017 -0.0381 -0.2417
                                           -0.0083  0.0090 -0.1483  0.0090
   139. (0.00077) RY*( 3) C   9           s( 87.31%)p 0.13( 11.68%)d 0.01(  1.01%)
                                           -0.0000 -0.0084  0.9344  0.0072 -0.2644
                                            0.0063  0.2161  0.0018  0.0109  0.0339
                                           -0.0283  0.0192  0.0750 -0.0462
   140. (0.00065) RY*( 4) C   9           s(  0.00%)p 1.00( 70.50%)d 0.42( 29.50%)
                                            0.0000 -0.0000  0.0027  0.0001  0.0115
                                            0.0010 -0.0468 -0.0129  0.8382 -0.0052
                                            0.2422  0.4847  0.0118  0.0356
   141. (0.00030) RY*( 5) C   9           s(  0.00%)p 1.00( 29.46%)d 2.39( 70.54%)
                                            0.0000 -0.0001  0.0056  0.0001  0.0020
                                           -0.0000 -0.0288 -0.0072  0.5419  0.0175
                                           -0.3649 -0.7514 -0.0529 -0.0670
   142. (0.00027) RY*( 6) C   9           s(  0.12%)p 0.33(  0.04%)d99.99( 99.84%)
                                            0.0000 -0.0003  0.0352  0.0003 -0.0028
                                            0.0011  0.0064 -0.0180 -0.0056 -0.0432
                                            0.8971 -0.4357 -0.0201 -0.0385
   143. (0.00009) RY*( 7) C   9           s(  0.01%)p99.99(  4.25%)d99.99( 95.74%)
   144. (0.00005) RY*( 8) C   9           s(  0.44%)p17.23(  7.52%)d99.99( 92.04%)
   145. (0.00001) RY*( 9) C   9           s(  0.41%)p 0.31(  0.13%)d99.99( 99.46%)
   146. (0.00321) RY*( 1) C  10           s( 11.64%)p 7.28( 84.71%)d 0.31(  3.65%)
                                            0.0000  0.0177  0.3407 -0.0078  0.7463
                                            0.0051  0.5369 -0.0008  0.0429 -0.1250
                                            0.0009  0.0106 -0.1391 -0.0374
   147. (0.00185) RY*( 2) C  10           s(  0.20%)p99.99( 91.73%)d39.94(  8.06%)
                                            0.0000 -0.0194  0.0405 -0.0063 -0.5635
                                            0.0270  0.7731  0.0017  0.0381  0.2417
                                            0.0083  0.0090 -0.1483  0.0090
   148. (0.00077) RY*( 3) C  10           s( 87.31%)p 0.13( 11.68%)d 0.01(  1.01%)
                                           -0.0000 -0.0084  0.9344  0.0072 -0.2644
                                           -0.0063 -0.2161 -0.0018 -0.0109 -0.0339
                                            0.0283  0.0192  0.0750 -0.0462
   149. (0.00065) RY*( 4) C  10           s(  0.00%)p 1.00( 70.50%)d 0.42( 29.50%)
                                           -0.0000 -0.0000  0.0027  0.0001  0.0115
                                           -0.0010  0.0468  0.0129 -0.8382  0.0052
                                           -0.2422  0.4847  0.0118  0.0356
   150. (0.00030) RY*( 5) C  10           s(  0.00%)p 1.00( 29.46%)d 2.39( 70.54%)
                                            0.0000 -0.0001  0.0056  0.0001  0.0020
                                            0.0000  0.0288  0.0072 -0.5419 -0.0175
                                            0.3650 -0.7514 -0.0529 -0.0670
   151. (0.00027) RY*( 6) C  10           s(  0.12%)p 0.33(  0.04%)d99.99( 99.84%)
                                            0.0000 -0.0003  0.0352  0.0003 -0.0028
                                           -0.0011 -0.0064  0.0180  0.0056  0.0432
                                           -0.8971 -0.4357 -0.0201 -0.0385
   152. (0.00009) RY*( 7) C  10           s(  0.01%)p99.99(  4.25%)d99.99( 95.74%)
   153. (0.00005) RY*( 8) C  10           s(  0.44%)p17.23(  7.52%)d99.99( 92.04%)
   154. (0.00001) RY*( 9) C  10           s(  0.41%)p 0.31(  0.13%)d99.99( 99.46%)
   155. (0.00286) RY*( 1) C  11           s( 12.31%)p 6.60( 81.21%)d 0.53(  6.49%)
                                            0.0000  0.0228  0.3501 -0.0065 -0.7580
                                           -0.0130 -0.4865  0.0003 -0.0252  0.0341
                                           -0.0221  0.0392 -0.2427 -0.0529
   156. (0.00225) RY*( 2) C  11           s(  9.32%)p 8.87( 82.73%)d 0.85(  7.94%)
                                           -0.0000 -0.0232  0.3044 -0.0078  0.5945
                                           -0.0098 -0.6840 -0.0014 -0.0768  0.2791
                                            0.0367 -0.0119 -0.0056 -0.0030
   157. (0.00139) RY*( 3) C  11           s( 77.06%)p 0.25( 19.51%)d 0.04(  3.43%)
                                           -0.0000 -0.0098  0.8778 -0.0123  0.1092
                                            0.0110  0.4265 -0.0002 -0.0321 -0.1578
                                            0.0284  0.0003  0.0625 -0.0683
   158. (0.00118) RY*( 4) C  11           s(  0.20%)p99.99( 69.55%)d99.99( 30.24%)
                                            0.0000 -0.0010  0.0449 -0.0021 -0.0001
                                           -0.0000 -0.0517 -0.0056  0.8324  0.0002
                                            0.2382 -0.4932 -0.0085 -0.0486
   159. (0.00052) RY*( 5) C  11           s(  0.29%)p68.83( 20.05%)d99.99( 79.66%)
                                            0.0000 -0.0018  0.0539 -0.0002  0.0332
                                            0.0011 -0.0253 -0.0192  0.4454  0.0546
                                           -0.8034  0.3671  0.1134  0.0240
   160. (0.00049) RY*( 6) C  11           s(  0.00%)p 1.00(  9.54%)d 9.48( 90.46%)
                                           -0.0000  0.0003  0.0043  0.0005 -0.0039
                                           -0.0015 -0.0244  0.0084  0.3078 -0.0070
                                            0.5397  0.7734  0.0929  0.0800
   161. (0.00013) RY*( 7) C  11           s(  0.28%)p32.03(  9.04%)d99.99( 90.68%)
                                            0.0000  0.0120  0.0518  0.0300 -0.1872
                                           -0.0187  0.2307  0.0003 -0.0296  0.8979
                                            0.0536 -0.0521  0.3060  0.0371
   162. (0.00009) RY*( 8) C  11           s(  0.01%)p 1.00(  8.22%)d11.17( 91.78%)
   163. (0.00001) RY*( 9) C  11           s(  0.70%)p 0.33(  0.23%)d99.99( 99.06%)
   164. (0.00231) RY*( 1) C  12           s(  0.11%)p99.99( 93.30%)d60.39(  6.59%)
                                            0.0000 -0.0224  0.0243  0.0286  0.9606
                                            0.0092  0.0967 -0.0000  0.0029 -0.1237
                                           -0.0100  0.0078 -0.2226  0.0298
   165. (0.00130) RY*( 2) C  12           s(  3.57%)p26.44( 94.46%)d 0.55(  1.96%)
                                            0.0000  0.0162  0.1883 -0.0004  0.1039
                                            0.0270 -0.9633  0.0010 -0.0714 -0.0950
                                           -0.0011 -0.0204  0.0975 -0.0265
   166. (0.00053) RY*( 3) C  12           s(  0.15%)p99.99( 75.51%)d99.99( 24.33%)
                                            0.0000  0.0014  0.0393  0.0028 -0.0027
                                           -0.0001  0.0649 -0.0086 -0.8665 -0.0106
                                           -0.0056  0.4887  0.0398  0.0526
   167. (0.00044) RY*( 4) C  12           s( 92.02%)p 0.04(  3.34%)d 0.05(  4.65%)
                                            0.0000 -0.0040  0.9592  0.0219 -0.0834
                                            0.0031  0.1609 -0.0010  0.0074  0.0038
                                            0.0225 -0.0632 -0.1955 -0.0613
   168. (0.00028) RY*( 5) C  12           s(  0.52%)p40.08( 20.70%)d99.99( 78.78%)
                                            0.0000 -0.0010  0.0719  0.0009 -0.0074
                                            0.0020 -0.0376 -0.0057  0.4533  0.0072
                                           -0.3992  0.7889  0.0174  0.0762
   169. (0.00006) RY*( 6) C  12           s(  2.92%)p 1.59(  4.64%)d31.60( 92.43%)
   170. (0.00003) RY*( 7) C  12           s(  0.69%)p 4.26(  2.94%)d99.99( 96.37%)
   171. (0.00001) RY*( 8) C  12           s(  0.05%)p84.28(  3.87%)d99.99( 96.08%)
   172. (0.00000) RY*( 9) C  12           s(  0.04%)p32.98(  1.33%)d99.99( 98.63%)
   173. (0.00279) RY*( 1) C  13           s(  0.24%)p99.99( 93.37%)d26.99(  6.39%)
                                           -0.0000  0.0289  0.0392 -0.0052 -0.2862
                                           -0.0325 -0.9206 -0.0030 -0.0565  0.1024
                                            0.0097  0.0172 -0.2278 -0.0339
   174. (0.00132) RY*( 2) C  13           s(  0.04%)p99.99( 98.75%)d26.96(  1.21%)
                                           -0.0000 -0.0027  0.0210  0.0369 -0.9493
                                           -0.0066  0.2914 -0.0002 -0.0051 -0.1058
                                           -0.0079  0.0033 -0.0282  0.0013
   175. (0.00047) RY*( 3) C  13           s(  0.20%)p99.99( 67.05%)d99.99( 32.75%)
                                            0.0000 -0.0006  0.0449  0.0005 -0.0167
                                            0.0017 -0.0423 -0.0098  0.8175 -0.0381
                                            0.4785 -0.3092 -0.0183 -0.0338
   176. (0.00041) RY*( 4) C  13           s( 91.90%)p 0.00(  0.20%)d 0.09(  7.90%)
                                            0.0000 -0.0051  0.9586  0.0008  0.0240
                                            0.0208 -0.0267  0.0024  0.0170 -0.1412
                                           -0.1188  0.0203  0.1835 -0.1042
   177. (0.00038) RY*( 5) C  13           s(  1.01%)p27.41( 27.67%)d70.64( 71.32%)
                                            0.0000 -0.0005  0.1005 -0.0001  0.0145
                                            0.0030  0.0293 -0.0102 -0.5249 -0.0728
                                            0.8381 -0.0708  0.0109 -0.0166
   178. (0.00007) RY*( 6) C  13           s(  0.35%)p 3.43(  1.19%)d99.99( 98.46%)
   179. (0.00002) RY*( 7) C  13           s(  6.23%)p 0.84(  5.24%)d14.20( 88.53%)
   180. (0.00000) RY*( 8) C  13           s(  0.01%)p 1.00(  5.25%)d18.04( 94.74%)
   181. (0.00000) RY*( 9) C  13           s(  0.12%)p10.85(  1.35%)d99.99( 98.52%)
   182. (0.00264) RY*( 1) C  14           s(  0.29%)p99.99( 92.64%)d24.08(  7.07%)
                                           -0.0000  0.0291  0.0457  0.0223  0.7228
                                           -0.0248 -0.6335 -0.0016 -0.0395 -0.2636
                                           -0.0150  0.0020 -0.0036 -0.0314
   183. (0.00129) RY*( 2) C  14           s(  0.01%)p99.99( 98.70%)d99.99(  1.29%)
                                           -0.0000 -0.0020  0.0104 -0.0261  0.6563
                                           -0.0248  0.7435 -0.0015  0.0477  0.0089
                                            0.0012  0.0080 -0.1129 -0.0010
   184. (0.00044) RY*( 3) C  14           s( 86.46%)p 0.07(  5.75%)d 0.09(  7.79%)
                                            0.0000 -0.0020  0.9298 -0.0123  0.0035
                                            0.0149 -0.0386  0.0012  0.2359  0.2387
                                            0.0123 -0.0769 -0.0346 -0.1169
   185. (0.00041) RY*( 4) C  14           s(  5.88%)p13.62( 80.13%)d 2.38( 13.99%)
                                            0.0000 -0.0005  0.2425 -0.0033  0.0032
                                            0.0040  0.0483 -0.0010 -0.8938  0.0684
                                            0.0231  0.3666  0.0130  0.0077
   186. (0.00033) RY*( 5) C  14           s(  0.00%)p 1.00(  7.69%)d12.01( 92.31%)
                                            0.0000 -0.0000  0.0054 -0.0000  0.0011
                                            0.0009  0.0183 -0.0126 -0.2764  0.0458
                                           -0.7099 -0.6409 -0.0380 -0.0693
   187. (0.00007) RY*( 6) C  14           s(  0.09%)p13.99(  1.33%)d99.99( 98.58%)
   188. (0.00002) RY*( 7) C  14           s(  7.31%)p 0.74(  5.42%)d11.94( 87.27%)
   189. (0.00000) RY*( 8) C  14           s(  0.00%)p 1.00(  6.54%)d14.28( 93.46%)
   190. (0.00000) RY*( 9) C  14           s(  0.04%)p48.70(  1.88%)d99.99( 98.09%)
   191. (0.00273) RY*( 1) C  15           s(  0.41%)p99.99( 93.09%)d16.03(  6.50%)
                                            0.0000 -0.0256  0.0584 -0.0310 -0.8569
                                           -0.0071 -0.4419 -0.0002 -0.0177 -0.1326
                                           -0.0072  0.0099 -0.2156  0.0286
   192. (0.00134) RY*( 2) C  15           s(  2.86%)p33.15( 94.81%)d 0.82(  2.33%)
                                           -0.0000  0.0169  0.1683 -0.0051  0.4476
                                            0.0238 -0.8638  0.0018 -0.0324  0.1409
                                            0.0128 -0.0040 -0.0529 -0.0216
   193. (0.00052) RY*( 3) C  15           s(  0.03%)p99.99( 59.41%)d99.99( 40.56%)
                                            0.0000 -0.0003  0.0182 -0.0000 -0.0051
                                           -0.0014 -0.0212  0.0092  0.7704 -0.0171
                                            0.2578 -0.5785 -0.0268 -0.0582
   194. (0.00040) RY*( 4) C  15           s( 93.97%)p 0.03(  3.12%)d 0.03(  2.90%)
                                            0.0000 -0.0044  0.9694 -0.0161  0.0115
                                           -0.0125  0.1750 -0.0009 -0.0058 -0.1480
                                           -0.0133  0.0231 -0.0538 -0.0596
   195. (0.00032) RY*( 5) C  15           s(  0.00%)p 1.00( 37.89%)d 1.64( 62.11%)
                                            0.0000 -0.0001  0.0022 -0.0002 -0.0033
                                           -0.0003  0.0286  0.0136 -0.6147 -0.0116
                                            0.0647 -0.7806 -0.0358 -0.0780
   196. (0.00005) RY*( 6) C  15           s(  1.78%)p 2.06(  3.66%)d53.26( 94.57%)
   197. (0.00002) RY*( 7) C  15           s(  1.01%)p 3.66(  3.68%)d94.74( 95.31%)
   198. (0.00001) RY*( 8) C  15           s(  0.00%)p 1.00(  2.77%)d35.15( 97.23%)
   199. (0.00000) RY*( 9) C  15           s(  0.05%)p33.86(  1.67%)d99.99( 98.28%)
   200. (0.00273) RY*( 1) C  16           s(  0.41%)p99.99( 93.09%)d16.03(  6.50%)
                                            0.0000 -0.0256  0.0584 -0.0310 -0.8569
                                            0.0071  0.4419  0.0002  0.0177  0.1326
                                            0.0072  0.0099 -0.2156  0.0286
   201. (0.00134) RY*( 2) C  16           s(  2.86%)p33.15( 94.81%)d 0.82(  2.33%)
                                            0.0000  0.0169  0.1683 -0.0051  0.4476
                                           -0.0238  0.8638 -0.0018  0.0324 -0.1409
                                           -0.0128 -0.0040 -0.0529 -0.0216
   202. (0.00052) RY*( 3) C  16           s(  0.03%)p99.99( 59.41%)d99.99( 40.56%)
                                            0.0000 -0.0003  0.0182 -0.0000 -0.0051
                                            0.0014  0.0212 -0.0092 -0.7704  0.0171
                                           -0.2578 -0.5785 -0.0268 -0.0582
   203. (0.00040) RY*( 4) C  16           s( 93.97%)p 0.03(  3.12%)d 0.03(  2.90%)
                                            0.0000 -0.0044  0.9694 -0.0161  0.0115
                                            0.0125 -0.1750  0.0009  0.0058  0.1480
                                            0.0133  0.0231 -0.0538 -0.0596
   204. (0.00032) RY*( 5) C  16           s(  0.00%)p 1.00( 37.89%)d 1.64( 62.11%)
                                            0.0000 -0.0001  0.0022 -0.0002 -0.0033
                                            0.0003 -0.0286 -0.0136  0.6147  0.0116
                                           -0.0647 -0.7806 -0.0358 -0.0780
   205. (0.00005) RY*( 6) C  16           s(  1.78%)p 2.06(  3.66%)d53.26( 94.57%)
   206. (0.00002) RY*( 7) C  16           s(  1.01%)p 3.66(  3.68%)d94.74( 95.31%)
   207. (0.00001) RY*( 8) C  16           s(  0.00%)p 1.00(  2.77%)d35.15( 97.23%)
   208. (0.00000) RY*( 9) C  16           s(  0.05%)p33.86(  1.67%)d99.99( 98.28%)
   209. (0.00264) RY*( 1) C  17           s(  0.29%)p99.99( 92.64%)d24.08(  7.07%)
                                           -0.0000  0.0291  0.0457  0.0223  0.7228
                                            0.0248  0.6335  0.0016  0.0395  0.2636
                                            0.0150  0.0020 -0.0036 -0.0314
   210. (0.00129) RY*( 2) C  17           s(  0.01%)p99.99( 98.70%)d99.99(  1.29%)
                                           -0.0000 -0.0020  0.0104 -0.0261  0.6563
                                            0.0248 -0.7435  0.0015 -0.0477 -0.0089
                                           -0.0012  0.0080 -0.1129 -0.0010
   211. (0.00044) RY*( 3) C  17           s( 86.46%)p 0.07(  5.75%)d 0.09(  7.79%)
                                            0.0000 -0.0020  0.9298 -0.0123  0.0035
                                           -0.0149  0.0386 -0.0012 -0.2359 -0.2387
                                           -0.0123 -0.0769 -0.0346 -0.1169
   212. (0.00041) RY*( 4) C  17           s(  5.88%)p13.62( 80.13%)d 2.38( 13.99%)
                                            0.0000 -0.0005  0.2425 -0.0033  0.0032
                                           -0.0040 -0.0483  0.0010  0.8938 -0.0684
                                           -0.0231  0.3666  0.0130  0.0077
   213. (0.00033) RY*( 5) C  17           s(  0.00%)p 1.00(  7.69%)d12.01( 92.31%)
                                           -0.0000 -0.0000  0.0054 -0.0000  0.0011
                                           -0.0009 -0.0183  0.0126  0.2764 -0.0458
                                            0.7099 -0.6409 -0.0380 -0.0693
   214. (0.00007) RY*( 6) C  17           s(  0.09%)p13.99(  1.33%)d99.99( 98.58%)
   215. (0.00002) RY*( 7) C  17           s(  7.31%)p 0.74(  5.42%)d11.94( 87.27%)
   216. (0.00000) RY*( 8) C  17           s(  0.00%)p 1.00(  6.54%)d14.28( 93.46%)
   217. (0.00000) RY*( 9) C  17           s(  0.04%)p48.70(  1.88%)d99.99( 98.09%)
   218. (0.00279) RY*( 1) C  18           s(  0.24%)p99.99( 93.37%)d26.99(  6.39%)
                                           -0.0000  0.0289  0.0392 -0.0052 -0.2862
                                            0.0325  0.9206  0.0030  0.0565 -0.1024
                                           -0.0097  0.0172 -0.2278 -0.0339
   219. (0.00132) RY*( 2) C  18           s(  0.04%)p99.99( 98.75%)d26.96(  1.21%)
                                           -0.0000 -0.0027  0.0210  0.0369 -0.9493
                                            0.0066 -0.2914  0.0002  0.0051  0.1058
                                            0.0079  0.0033 -0.0282  0.0013
   220. (0.00047) RY*( 3) C  18           s(  0.20%)p99.99( 67.05%)d99.99( 32.75%)
                                            0.0000 -0.0006  0.0449  0.0005 -0.0167
                                           -0.0017  0.0423  0.0098 -0.8175  0.0381
                                           -0.4785 -0.3092 -0.0183 -0.0338
   221. (0.00041) RY*( 4) C  18           s( 91.90%)p 0.00(  0.20%)d 0.09(  7.90%)
                                            0.0000 -0.0051  0.9586  0.0008  0.0240
                                           -0.0208  0.0267 -0.0024 -0.0170  0.1412
                                            0.1188  0.0203  0.1835 -0.1042
   222. (0.00038) RY*( 5) C  18           s(  1.01%)p27.41( 27.67%)d70.64( 71.32%)
                                            0.0000 -0.0005  0.1005 -0.0001  0.0145
                                           -0.0030 -0.0293  0.0102  0.5249  0.0728
                                           -0.8381 -0.0708  0.0109 -0.0166
   223. (0.00007) RY*( 6) C  18           s(  0.35%)p 3.43(  1.19%)d99.99( 98.46%)
   224. (0.00002) RY*( 7) C  18           s(  6.23%)p 0.84(  5.24%)d14.20( 88.53%)
   225. (0.00000) RY*( 8) C  18           s(  0.01%)p 1.00(  5.25%)d18.04( 94.74%)
   226. (0.00000) RY*( 9) C  18           s(  0.12%)p10.85(  1.35%)d99.99( 98.52%)
   227. (0.00231) RY*( 1) C  19           s(  0.11%)p99.99( 93.30%)d60.39(  6.59%)
                                            0.0000 -0.0224  0.0243  0.0286  0.9606
                                           -0.0092 -0.0967  0.0000 -0.0029  0.1237
                                            0.0100  0.0078 -0.2226  0.0298
   228. (0.00130) RY*( 2) C  19           s(  3.57%)p26.44( 94.46%)d 0.55(  1.96%)
                                            0.0000  0.0162  0.1883 -0.0004  0.1039
                                           -0.0270  0.9633 -0.0010  0.0714  0.0950
                                            0.0011 -0.0204  0.0975 -0.0265
   229. (0.00053) RY*( 3) C  19           s(  0.15%)p99.99( 75.51%)d99.99( 24.33%)
                                            0.0000  0.0014  0.0393  0.0028 -0.0027
                                            0.0001 -0.0649  0.0086  0.8665  0.0106
                                            0.0056  0.4887  0.0398  0.0526
   230. (0.00044) RY*( 4) C  19           s( 92.02%)p 0.04(  3.34%)d 0.05(  4.65%)
                                            0.0000 -0.0040  0.9592  0.0219 -0.0834
                                           -0.0031 -0.1609  0.0010 -0.0074 -0.0038
                                           -0.0225 -0.0632 -0.1955 -0.0613
   231. (0.00028) RY*( 5) C  19           s(  0.52%)p40.08( 20.70%)d99.99( 78.78%)
                                            0.0000 -0.0010  0.0719  0.0009 -0.0074
                                           -0.0020  0.0376  0.0057 -0.4533 -0.0072
                                            0.3992  0.7889  0.0174  0.0762
   232. (0.00006) RY*( 6) C  19           s(  2.92%)p 1.59(  4.64%)d31.60( 92.43%)
   233. (0.00003) RY*( 7) C  19           s(  0.69%)p 4.26(  2.94%)d99.99( 96.37%)
   234. (0.00001) RY*( 8) C  19           s(  0.05%)p84.28(  3.87%)d99.99( 96.08%)
   235. (0.00000) RY*( 9) C  19           s(  0.04%)p32.98(  1.33%)d99.99( 98.63%)
   236. (0.00070) RY*( 1) H  20           s( 99.35%)p 0.01(  0.65%)
                                            0.0043  0.9967 -0.0484 -0.0456  0.0456
   237. (0.00009) RY*( 2) H  20           s(  0.02%)p99.99( 99.98%)
   238. (0.00004) RY*( 3) H  20           s(  0.25%)p99.99( 99.75%)
   239. (0.00003) RY*( 4) H  20           s(  0.48%)p99.99( 99.52%)
   240. (0.00073) RY*( 1) H  21           s( 99.40%)p 0.01(  0.60%)
                                            0.0043  0.9970  0.0381 -0.0464  0.0489
   241. (0.00007) RY*( 2) H  21           s(  0.00%)p 1.00(100.00%)
   242. (0.00004) RY*( 3) H  21           s(  0.17%)p99.99( 99.83%)
   243. (0.00003) RY*( 4) H  21           s(  0.52%)p99.99( 99.48%)
   244. (0.00071) RY*( 1) H  22           s( 99.51%)p 0.00(  0.49%)
                                            0.0047  0.9975  0.0699 -0.0000  0.0000
   245. (0.00007) RY*( 2) H  22           s(  0.00%)p 1.00(100.00%)
   246. (0.00003) RY*( 3) H  22           s(  0.59%)p99.99( 99.41%)
   247. (0.00004) RY*( 4) H  22           s(  0.00%)p 1.00(100.00%)
   248. (0.00073) RY*( 1) H  23           s( 99.40%)p 0.01(  0.60%)
                                            0.0043  0.9970  0.0381  0.0464 -0.0489
   249. (0.00007) RY*( 2) H  23           s(  0.00%)p 1.00(100.00%)
   250. (0.00004) RY*( 3) H  23           s(  0.17%)p99.99( 99.83%)
   251. (0.00003) RY*( 4) H  23           s(  0.52%)p99.99( 99.48%)
   252. (0.00070) RY*( 1) H  24           s( 99.35%)p 0.01(  0.65%)
                                            0.0043  0.9967 -0.0484  0.0456 -0.0456
   253. (0.00009) RY*( 2) H  24           s(  0.02%)p99.99( 99.98%)
   254. (0.00004) RY*( 3) H  24           s(  0.25%)p99.99( 99.75%)
   255. (0.00003) RY*( 4) H  24           s(  0.48%)p99.99( 99.52%)
   256. (0.00071) RY*( 1) H  25           s( 99.39%)p 0.01(  0.61%)
                                            0.0049  0.9969  0.0773  0.0079  0.0094
   257. (0.00009) RY*( 2) H  25           s(  0.00%)p 1.00(100.00%)
   258. (0.00003) RY*( 3) H  25           s(  0.02%)p99.99( 99.98%)
   259. (0.00004) RY*( 4) H  25           s(  0.69%)p99.99( 99.31%)
   260. (0.00069) RY*( 1) H  26           s( 99.35%)p 0.01(  0.65%)
                                            0.0042  0.9967  0.0116  0.0797  0.0031
   261. (0.00007) RY*( 2) H  26           s(  0.00%)p 1.00(100.00%)
   262. (0.00003) RY*( 3) H  26           s(  0.73%)p99.99( 99.27%)
   263. (0.00004) RY*( 4) H  26           s(  0.02%)p99.99( 99.98%)
   264. (0.00069) RY*( 1) H  27           s( 99.53%)p 0.00(  0.47%)
                                            0.0053  0.9976 -0.0461  0.0508  0.0012
   265. (0.00008) RY*( 2) H  27           s(  0.00%)p 1.00(100.00%)
   266. (0.00003) RY*( 3) H  27           s(  0.31%)p99.99( 99.69%)
   267. (0.00003) RY*( 4) H  27           s(  0.26%)p99.99( 99.74%)
   268. (0.00071) RY*( 1) H  28           s( 99.39%)p 0.01(  0.61%)
                                            0.0044  0.9969 -0.0761 -0.0167 -0.0016
   269. (0.00007) RY*( 2) H  28           s(  0.00%)p 1.00(100.00%)
   270. (0.00004) RY*( 3) H  28           s(  0.03%)p99.99( 99.97%)
   271. (0.00003) RY*( 4) H  28           s(  0.67%)p99.99( 99.33%)
   272. (0.00071) RY*( 1) H  29           s( 99.39%)p 0.01(  0.61%)
                                            0.0044  0.9969 -0.0761  0.0167  0.0016
   273. (0.00007) RY*( 2) H  29           s(  0.00%)p 1.00(100.00%)
   274. (0.00004) RY*( 3) H  29           s(  0.03%)p99.99( 99.97%)
   275. (0.00003) RY*( 4) H  29           s(  0.67%)p99.99( 99.33%)
   276. (0.00069) RY*( 1) H  30           s( 99.53%)p 0.00(  0.47%)
                                            0.0053  0.9976 -0.0461 -0.0508 -0.0012
   277. (0.00008) RY*( 2) H  30           s(  0.00%)p 1.00(100.00%)
   278. (0.00003) RY*( 3) H  30           s(  0.31%)p99.99( 99.69%)
   279. (0.00003) RY*( 4) H  30           s(  0.26%)p99.99( 99.74%)
   280. (0.00069) RY*( 1) H  31           s( 99.35%)p 0.01(  0.65%)
                                            0.0042  0.9967  0.0116 -0.0797 -0.0031
   281. (0.00007) RY*( 2) H  31           s(  0.00%)p 1.00(100.00%)
   282. (0.00003) RY*( 3) H  31           s(  0.73%)p99.99( 99.27%)
   283. (0.00004) RY*( 4) H  31           s(  0.02%)p99.99( 99.98%)
   284. (0.00071) RY*( 1) H  32           s( 99.39%)p 0.01(  0.61%)
                                            0.0049  0.9969  0.0773 -0.0079 -0.0094
   285. (0.00009) RY*( 2) H  32           s(  0.00%)p 1.00(100.00%)
   286. (0.00003) RY*( 3) H  32           s(  0.02%)p99.99( 99.98%)
   287. (0.00004) RY*( 4) H  32           s(  0.69%)p99.99( 99.31%)
   288. (0.02139) BD*( 1) N   1 - C   2  
                ( 34.90%)   0.5908* N   1 s( 34.72%)p 1.88( 65.26%)d 0.00(  0.02%)
                                            0.0000 -0.5892 -0.0006 -0.8078 -0.0096
                                            0.0000 -0.0000 -0.0000 -0.0000  0.0000
                                           -0.0000 -0.0003 -0.0130  0.0076
                ( 65.10%)  -0.8068* C   2 s( 25.75%)p 2.88( 74.10%)d 0.01(  0.15%)
                                            0.0000 -0.5074 -0.0059  0.8607  0.0118
                                           -0.0017  0.0000 -0.0014 -0.0000 -0.0000
                                           -0.0000  0.0015 -0.0332  0.0189
   289. (0.01970) BD*( 1) N   1 - C   8  
                ( 35.32%)   0.5943* N   1 s( 32.63%)p 2.06( 67.34%)d 0.00(  0.03%)
                                           -0.0001 -0.5712  0.0004  0.4165  0.0119
                                            0.7061 -0.0063  0.0343 -0.0036 -0.0134
                                           -0.0004 -0.0007  0.0045  0.0085
                ( 64.68%)  -0.8043* C   8 s( 26.49%)p 2.77( 73.36%)d 0.01(  0.14%)
                                            0.0001 -0.5146 -0.0108 -0.5618 -0.0282
                                           -0.6451  0.0022 -0.0312  0.0018 -0.0303
                                           -0.0016 -0.0020  0.0085  0.0207
   290. (0.01970) BD*( 1) N   1 - C  11  
                ( 35.32%)   0.5943* N   1 s( 32.63%)p 2.06( 67.34%)d 0.00(  0.03%)
                                           -0.0001 -0.5712  0.0004  0.4165  0.0119
                                           -0.7061  0.0063 -0.0343  0.0036  0.0134
                                            0.0004 -0.0007  0.0045  0.0085
                ( 64.68%)  -0.8043* C  11 s( 26.49%)p 2.77( 73.36%)d 0.01(  0.14%)
                                            0.0001 -0.5146 -0.0108 -0.5618 -0.0282
                                            0.6451 -0.0022  0.0312 -0.0018  0.0303
                                            0.0016 -0.0020  0.0085  0.0207
   291. (0.01395) BD*( 1) C   2 - C   3  
                ( 48.72%)   0.6980* C   2 s( 37.07%)p 1.70( 62.89%)d 0.00(  0.04%)
                                            0.0002 -0.6088 -0.0005 -0.3590  0.0153
                                            0.4394 -0.0010 -0.5537 -0.0135  0.0070
                                           -0.0100  0.0141  0.0011 -0.0048
                ( 51.28%)  -0.7161* C   3 s( 34.61%)p 1.89( 65.34%)d 0.00(  0.05%)
                                           -0.0001 -0.5883 -0.0065  0.4304  0.0227
                                           -0.4102  0.0007  0.5470 -0.0086  0.0097
                                           -0.0130  0.0149 -0.0006 -0.0041
   292. (0.20035) BD*( 2) C   2 - C   3  
                ( 47.83%)   0.6916* C   2 s(  0.00%)p 1.00( 99.97%)d 0.00(  0.03%)
                                            0.0000 -0.0060 -0.0014 -0.0061 -0.0001
                                           -0.7882  0.0173 -0.6149 -0.0030 -0.0086
                                           -0.0083 -0.0030 -0.0060 -0.0099
                ( 52.17%)  -0.7223* C   3 s(  0.01%)p99.99( 99.94%)d 5.40(  0.05%)
                                           -0.0000 -0.0070 -0.0072 -0.0126  0.0072
                                           -0.8006  0.0015 -0.5985 -0.0002  0.0012
                                            0.0011  0.0064  0.0116  0.0192
   293. (0.01394) BD*( 1) C   2 - C   7  
                ( 48.72%)   0.6980* C   2 s( 37.06%)p 1.70( 62.90%)d 0.00(  0.04%)
                                            0.0002 -0.6088 -0.0005 -0.3589  0.0153
                                           -0.4303  0.0008  0.5609  0.0136 -0.0069
                                            0.0101  0.0141  0.0012 -0.0046
                ( 51.28%)  -0.7161* C   7 s( 34.61%)p 1.89( 65.34%)d 0.00(  0.05%)
                                           -0.0001 -0.5883 -0.0065  0.4304  0.0227
                                            0.4095 -0.0006 -0.5476  0.0087 -0.0098
                                            0.0130  0.0149 -0.0006 -0.0041
   294. (0.00790) BD*( 1) C   3 - C   4  
                ( 49.06%)   0.7004* C   3 s( 36.49%)p 1.74( 63.47%)d 0.00(  0.04%)
                                            0.0000 -0.6039 -0.0131 -0.7953 -0.0091
                                            0.0230  0.0241 -0.0067 -0.0306 -0.0013
                                            0.0027  0.0015 -0.0173  0.0098
                ( 50.94%)  -0.7137* C   4 s( 35.23%)p 1.84( 64.72%)d 0.00(  0.05%)
                                           -0.0001 -0.5935 -0.0097  0.8032  0.0093
                                            0.0142  0.0234 -0.0168 -0.0318  0.0014
                                           -0.0018  0.0017 -0.0190  0.0106
   295. (0.00663) BD*( 1) C   3 - H  20  
                ( 37.53%)   0.6126* C   3 s( 28.81%)p 2.47( 71.16%)d 0.00(  0.03%)
                                            0.0003 -0.5365  0.0160  0.4250 -0.0162
                                            0.4347 -0.0029 -0.5845 -0.0057 -0.0080
                                            0.0105  0.0109 -0.0015 -0.0024
                ( 62.47%)  -0.7904* H  20 s( 99.90%)p 0.00(  0.10%)
                                           -0.9995  0.0019 -0.0146 -0.0153  0.0228
   296. (0.00834) BD*( 1) C   4 - C   5  
                ( 49.90%)   0.7064* C   4 s( 35.62%)p 1.81( 64.33%)d 0.00(  0.05%)
                                           -0.0000 -0.5968 -0.0077 -0.4225 -0.0398
                                           -0.4165  0.0070  0.5382 -0.0091 -0.0087
                                            0.0110  0.0153  0.0010 -0.0048
                ( 50.10%)  -0.7078* C   5 s( 35.36%)p 1.83( 64.59%)d 0.00(  0.05%)
                                           -0.0000 -0.5946 -0.0080  0.3812 -0.0293
                                            0.4370  0.0173 -0.5550 -0.0221 -0.0104
                                            0.0132  0.0129 -0.0015 -0.0028
   297. (0.15209) BD*( 2) C   4 - C   5  
                ( 51.42%)   0.7170* C   4 s(  0.00%)p 1.00( 99.94%)d 0.00(  0.06%)
                                           -0.0001  0.0010  0.0013 -0.0004 -0.0002
                                            0.7902 -0.0064  0.6123 -0.0044 -0.0015
                                           -0.0012 -0.0055 -0.0115 -0.0197
                ( 48.58%)  -0.6970* C   5 s(  0.00%)p 1.00( 99.95%)d 0.00(  0.05%)
                                            0.0000  0.0003  0.0003  0.0007 -0.0002
                                            0.7854 -0.0075  0.6185 -0.0056 -0.0165
                                           -0.0131  0.0022  0.0045  0.0076
   298. (0.00664) BD*( 1) C   4 - H  21  
                ( 37.49%)   0.6123* C   4 s( 29.05%)p 2.44( 70.92%)d 0.00(  0.03%)
                                            0.0003 -0.5388  0.0138 -0.4176  0.0036
                                            0.4482 -0.0058 -0.5778  0.0074  0.0073
                                           -0.0093  0.0117 -0.0001 -0.0034
                ( 62.51%)  -0.7906* H  21 s( 99.90%)p 0.00(  0.10%)
                                           -0.9995  0.0018  0.0160 -0.0163  0.0216
   299. (0.00834) BD*( 1) C   5 - C   6  
                ( 50.10%)   0.7078* C   5 s( 35.36%)p 1.83( 64.59%)d 0.00(  0.05%)
                                           -0.0000 -0.5946 -0.0080  0.3812 -0.0293
                                           -0.4371 -0.0173  0.5548  0.0221  0.0104
                                           -0.0132  0.0129 -0.0015 -0.0028
                ( 49.90%)  -0.7064* C   6 s( 35.62%)p 1.81( 64.33%)d 0.00(  0.05%)
                                           -0.0000 -0.5968 -0.0077 -0.4225 -0.0398
                                            0.4159 -0.0070 -0.5387  0.0091  0.0087
                                           -0.0110  0.0153  0.0010 -0.0048
   300. (0.00659) BD*( 1) C   5 - H  22  
                ( 37.38%)   0.6114* C   5 s( 29.19%)p 2.43( 70.78%)d 0.00(  0.03%)
                                            0.0003 -0.5401  0.0140 -0.8413  0.0098
                                            0.0006 -0.0000  0.0004 -0.0000 -0.0000
                                           -0.0000  0.0008 -0.0146  0.0081
                ( 62.62%)  -0.7913* H  22 s( 99.90%)p 0.00(  0.10%)
                                           -0.9995  0.0025  0.0315 -0.0000  0.0000
   301. (0.00790) BD*( 1) C   6 - C   7  
                ( 50.94%)   0.7137* C   6 s( 35.23%)p 1.84( 64.72%)d 0.00(  0.05%)
                                            0.0001  0.5935  0.0097 -0.8032 -0.0093
                                            0.0152  0.0234 -0.0161 -0.0318  0.0014
                                           -0.0018 -0.0017  0.0190 -0.0106
                ( 49.06%)  -0.7004* C   7 s( 36.49%)p 1.74( 63.47%)d 0.00(  0.04%)
                                           -0.0000  0.6039  0.0130  0.7953  0.0091
                                            0.0237  0.0241 -0.0061 -0.0306 -0.0013
                                            0.0027 -0.0015  0.0173 -0.0098
   302. (0.15861) BD*( 2) C   6 - C   7  
                ( 52.66%)   0.7257* C   6 s(  0.00%)p 1.00( 99.94%)d 0.00(  0.06%)
                                           -0.0000 -0.0002 -0.0021  0.0026  0.0007
                                            0.7922 -0.0021  0.6097 -0.0031 -0.0160
                                           -0.0118  0.0030  0.0064  0.0108
                ( 47.34%)  -0.6880* C   7 s(  0.01%)p99.99( 99.95%)d 3.86(  0.04%)
                                            0.0001 -0.0086 -0.0062 -0.0127  0.0047
                                            0.8008 -0.0087  0.5983 -0.0049  0.0129
                                            0.0099  0.0039  0.0062  0.0106
   303. (0.00664) BD*( 1) C   6 - H  23  
                ( 37.49%)   0.6123* C   6 s( 29.05%)p 2.44( 70.92%)d 0.00(  0.03%)
                                           -0.0003  0.5388 -0.0138  0.4176 -0.0036
                                            0.4452 -0.0058 -0.5801  0.0074  0.0073
                                           -0.0092 -0.0117  0.0001  0.0034
                ( 62.51%)  -0.7906* H  23 s( 99.90%)p 0.00(  0.10%)
                                            0.9995 -0.0018 -0.0160 -0.0163  0.0216
   304. (0.00663) BD*( 1) C   7 - H  24  
                ( 37.53%)   0.6126* C   7 s( 28.81%)p 2.47( 71.16%)d 0.00(  0.03%)
                                           -0.0003  0.5365 -0.0161 -0.4250  0.0162
                                            0.4352 -0.0029 -0.5842 -0.0057 -0.0081
                                            0.0105 -0.0109  0.0015  0.0025
                ( 62.47%)  -0.7904* H  24 s( 99.90%)p 0.00(  0.10%)
                                            0.9995 -0.0019  0.0146 -0.0153  0.0228
   305. (0.01492) BD*( 1) C   8 - C   9  
                ( 49.86%)   0.7061* C   8 s( 34.31%)p 1.91( 65.65%)d 0.00(  0.05%)
                                            0.0001 -0.5857  0.0076  0.7815 -0.0167
                                           -0.2124  0.0083 -0.0154 -0.0010  0.0120
                                            0.0006 -0.0004 -0.0121  0.0126
                ( 50.14%)  -0.7081* C   9 s( 30.07%)p 2.32( 69.88%)d 0.00(  0.05%)
                                            0.0000 -0.5483  0.0015 -0.7878  0.0069
                                            0.2794  0.0064  0.0068 -0.0001  0.0075
                                            0.0002 -0.0003 -0.0165  0.0134
   306. (0.23202) BD*( 2) C   8 - C   9  
                ( 53.12%)   0.7288* C   8 s(  0.00%)p 1.00( 99.96%)d 0.00(  0.04%)
                                            0.0001  0.0025 -0.0017  0.0064 -0.0024
                                           -0.0557 -0.0002  0.9982  0.0107  0.0006
                                           -0.0188  0.0021 -0.0000  0.0000
                ( 46.88%)  -0.6847* C   9 s(  0.00%)p 1.00( 99.97%)d 0.00(  0.03%)
                                           -0.0000  0.0001 -0.0011 -0.0083 -0.0006
                                           -0.0472 -0.0007  0.9986  0.0147 -0.0009
                                            0.0167 -0.0070 -0.0005 -0.0007
   307. (0.01163) BD*( 1) C   8 - C  19  
                ( 48.42%)   0.6959* C   8 s( 39.02%)p 1.56( 60.95%)d 0.00(  0.03%)
                                            0.0001 -0.6246 -0.0064 -0.2689 -0.0194
                                            0.7312 -0.0115  0.0441  0.0012  0.0092
                                            0.0003 -0.0021  0.0118  0.0108
                ( 51.58%)  -0.7182* C  19 s( 34.00%)p 1.94( 65.94%)d 0.00(  0.05%)
                                           -0.0001 -0.5831 -0.0084  0.1574 -0.0244
                                           -0.7941 -0.0105 -0.0575  0.0006  0.0089
                                            0.0005 -0.0029  0.0169  0.0119
   308. (0.01607) BD*( 1) C   9 - C  10  
                ( 50.00%)   0.7071* C   9 s( 32.71%)p 2.06( 67.25%)d 0.00(  0.04%)
                                           -0.0000 -0.5719  0.0019  0.1104  0.0267
                                           -0.8111  0.0198 -0.0373  0.0012 -0.0016
                                           -0.0001 -0.0015  0.0166  0.0120
                ( 50.00%)  -0.7071* C  10 s( 32.71%)p 2.06( 67.25%)d 0.00(  0.04%)
                                           -0.0000 -0.5719  0.0019  0.1104  0.0267
                                            0.8111 -0.0198  0.0373 -0.0012  0.0016
                                            0.0001 -0.0015  0.0166  0.0120
   309. (0.01244) BD*( 1) C   9 - C  16  
                ( 47.99%)   0.6928* C   9 s( 37.09%)p 1.70( 62.88%)d 0.00(  0.03%)
                                            0.0000 -0.6090 -0.0040  0.6053  0.0176
                                            0.5108 -0.0160  0.0293 -0.0010 -0.0148
                                           -0.0009 -0.0011  0.0009  0.0102
                ( 52.01%)  -0.7212* C  16 s( 34.92%)p 1.86( 65.03%)d 0.00(  0.05%)
                                           -0.0001 -0.5909 -0.0049 -0.5595  0.0205
                                           -0.5791 -0.0201 -0.0338 -0.0013 -0.0179
                                           -0.0010 -0.0012 -0.0022  0.0129
   310. (0.01492) BD*( 1) C  10 - C  11  
                ( 50.14%)   0.7081* C  10 s( 30.07%)p 2.32( 69.88%)d 0.00(  0.05%)
                                           -0.0000  0.5483 -0.0015  0.7878 -0.0069
                                            0.2794  0.0064  0.0068 -0.0001  0.0075
                                            0.0002  0.0003  0.0165 -0.0134
                ( 49.86%)  -0.7061* C  11 s( 34.31%)p 1.91( 65.65%)d 0.00(  0.05%)
                                           -0.0001  0.5857 -0.0076 -0.7815  0.0167
                                           -0.2124  0.0083 -0.0154 -0.0010  0.0120
                                            0.0006  0.0004  0.0121 -0.0126
   311. (0.23202) BD*( 2) C  10 - C  11  
                ( 46.88%)   0.6847* C  10 s(  0.00%)p 1.00( 99.97%)d 0.00(  0.03%)
                                           -0.0000  0.0001 -0.0011 -0.0083 -0.0006
                                            0.0472  0.0007 -0.9986 -0.0147  0.0009
                                           -0.0167 -0.0070 -0.0005 -0.0007
                ( 53.12%)  -0.7288* C  11 s(  0.00%)p 1.00( 99.96%)d 0.00(  0.04%)
                                            0.0001  0.0025 -0.0017  0.0064 -0.0024
                                            0.0557  0.0002 -0.9982 -0.0107 -0.0006
                                            0.0188  0.0021 -0.0000  0.0000
   312. (0.01244) BD*( 1) C  10 - C  15  
                ( 47.99%)   0.6928* C  10 s( 37.09%)p 1.70( 62.88%)d 0.00(  0.03%)
                                            0.0000 -0.6090 -0.0040  0.6053  0.0176
                                           -0.5108  0.0160 -0.0293  0.0010  0.0148
                                            0.0009 -0.0011  0.0009  0.0102
                ( 52.01%)  -0.7212* C  15 s( 34.92%)p 1.86( 65.03%)d 0.00(  0.05%)
                                           -0.0001 -0.5909 -0.0049 -0.5595  0.0205
                                            0.5791  0.0201  0.0338  0.0013  0.0179
                                            0.0010 -0.0012 -0.0022  0.0129
   313. (0.01163) BD*( 1) C  11 - C  12  
                ( 48.42%)   0.6959* C  11 s( 39.02%)p 1.56( 60.95%)d 0.00(  0.03%)
                                            0.0001 -0.6246 -0.0064 -0.2689 -0.0194
                                           -0.7312  0.0115 -0.0441 -0.0012 -0.0092
                                           -0.0003 -0.0021  0.0118  0.0108
                ( 51.58%)  -0.7182* C  12 s( 34.00%)p 1.94( 65.94%)d 0.00(  0.05%)
                                           -0.0001 -0.5831 -0.0084  0.1574 -0.0244
                                            0.7941  0.0105  0.0575 -0.0006 -0.0089
                                           -0.0005 -0.0029  0.0169  0.0119
   314. (0.00743) BD*( 1) C  12 - C  13  
                ( 48.80%)   0.6986* C  12 s( 36.38%)p 1.75( 63.58%)d 0.00(  0.04%)
                                            0.0001 -0.6031 -0.0107  0.5713 -0.0217
                                           -0.5540 -0.0327 -0.0307 -0.0018  0.0159
                                            0.0009 -0.0006 -0.0053  0.0103
                ( 51.20%)  -0.7155* C  13 s( 35.36%)p 1.83( 64.59%)d 0.00(  0.05%)
                                           -0.0001 -0.5946 -0.0100 -0.6006 -0.0344
                                            0.5314 -0.0224  0.0327 -0.0019  0.0182
                                            0.0012 -0.0014  0.0008  0.0124
   315. (0.16144) BD*( 2) C  12 - C  13  
                ( 43.99%)   0.6632* C  12 s(  0.00%)p 1.00( 99.95%)d 0.00(  0.05%)
                                            0.0000 -0.0009 -0.0023  0.0123 -0.0010
                                            0.0690 -0.0002 -0.9973  0.0089 -0.0013
                                            0.0217 -0.0014 -0.0002  0.0005
                ( 56.01%)  -0.7484* C  13 s(  0.00%)p 1.00( 99.93%)d 0.00(  0.07%)
                                           -0.0000 -0.0009 -0.0005  0.0060  0.0001
                                            0.0672  0.0005 -0.9974  0.0023  0.0005
                                           -0.0088  0.0239  0.0018  0.0027
   316. (0.00700) BD*( 1) C  12 - H  25  
                ( 37.01%)   0.6084* C  12 s( 29.54%)p 2.38( 70.43%)d 0.00(  0.03%)
                                            0.0003 -0.5433  0.0177 -0.8045  0.0103
                                           -0.2369 -0.0115 -0.0259 -0.0033 -0.0063
                                           -0.0003 -0.0001 -0.0126  0.0088
                ( 62.99%)  -0.7936* H  25 s( 99.90%)p 0.00(  0.10%)
                                           -0.9995  0.0025  0.0295  0.0104  0.0019
   317. (0.00821) BD*( 1) C  13 - C  14  
                ( 50.18%)   0.7084* C  13 s( 35.46%)p 1.82( 64.50%)d 0.00(  0.05%)
                                            0.0001  0.5954  0.0077 -0.7744 -0.0209
                                           -0.2077  0.0356 -0.0192  0.0022  0.0115
                                            0.0009  0.0006  0.0133 -0.0122
                ( 49.82%)  -0.7058* C  14 s( 35.36%)p 1.83( 64.59%)d 0.00(  0.04%)
                                            0.0000  0.5946  0.0061  0.7663 -0.0021
                                            0.2383  0.0404  0.0153  0.0025  0.0069
                                            0.0006  0.0001  0.0164 -0.0105
   318. (0.00631) BD*( 1) C  13 - H  26  
                ( 37.45%)   0.6120* C  13 s( 29.08%)p 2.44( 70.89%)d 0.00(  0.03%)
                                            0.0003 -0.5391  0.0131 -0.1934  0.0031
                                           -0.8175  0.0087 -0.0557  0.0005 -0.0066
                                           -0.0004 -0.0018  0.0120  0.0098
                ( 62.55%)  -0.7909* H  26 s( 99.90%)p 0.00(  0.10%)
                                           -0.9995  0.0016  0.0069  0.0307  0.0021
   319. (0.00713) BD*( 1) C  14 - C  15  
                ( 50.42%)   0.7101* C  14 s( 35.45%)p 1.82( 64.50%)d 0.00(  0.05%)
                                            0.0001  0.5954  0.0073 -0.2219 -0.0409
                                           -0.7693  0.0013 -0.0478  0.0000  0.0072
                                            0.0005  0.0021 -0.0171 -0.0104
                ( 49.58%)  -0.7041* C  15 s( 35.86%)p 1.79( 64.09%)d 0.00(  0.05%)
                                            0.0000  0.5987  0.0130  0.1756 -0.0376
                                            0.7789  0.0181  0.0407  0.0012  0.0108
                                            0.0006  0.0019 -0.0142 -0.0113
   320. (0.15648) BD*( 2) C  14 - C  15  
                ( 46.04%)   0.6785* C  14 s(  0.00%)p 1.00( 99.95%)d 0.00(  0.05%)
                                            0.0000 -0.0014 -0.0001  0.0023 -0.0000
                                            0.0603 -0.0006 -0.9979  0.0102  0.0004
                                           -0.0064  0.0220  0.0014  0.0021
                ( 53.96%)  -0.7346* C  15 s(  0.00%)p 1.00( 99.93%)d 0.00(  0.07%)
                                           -0.0000 -0.0018 -0.0000 -0.0024  0.0001
                                            0.0541 -0.0005 -0.9982  0.0022  0.0009
                                           -0.0166 -0.0203 -0.0012 -0.0020
   321. (0.00621) BD*( 1) C  14 - H  27  
                ( 37.18%)   0.6097* C  14 s( 29.09%)p 2.44( 70.88%)d 0.00(  0.03%)
                                           -0.0003  0.5392 -0.0138 -0.6015  0.0072
                                            0.5881 -0.0059  0.0333 -0.0004 -0.0141
                                           -0.0008  0.0008  0.0008 -0.0083
                ( 62.82%)  -0.7926* H  27 s( 99.90%)p 0.00(  0.10%)
                                            0.9995 -0.0031  0.0223 -0.0223 -0.0013
   322. (0.00691) BD*( 1) C  15 - H  28  
                ( 37.50%)   0.6124* C  15 s( 29.12%)p 2.43( 70.85%)d 0.00(  0.03%)
                                           -0.0003  0.5394 -0.0144 -0.8092  0.0047
                                           -0.2313  0.0093 -0.0116  0.0005  0.0077
                                            0.0003  0.0002  0.0122 -0.0097
                ( 62.50%)  -0.7906* H  28 s( 99.90%)p 0.00(  0.10%)
                                            0.9995 -0.0020  0.0304  0.0077  0.0003
   323. (0.00713) BD*( 1) C  16 - C  17  
                ( 49.58%)   0.7041* C  16 s( 35.86%)p 1.79( 64.09%)d 0.00(  0.05%)
                                           -0.0000 -0.5987 -0.0130 -0.1756  0.0376
                                            0.7789  0.0181  0.0407  0.0012  0.0108
                                            0.0006 -0.0019  0.0142  0.0113
                ( 50.42%)  -0.7101* C  17 s( 35.45%)p 1.82( 64.50%)d 0.00(  0.05%)
                                           -0.0001 -0.5954 -0.0073  0.2219  0.0409
                                           -0.7693  0.0013 -0.0478  0.0000  0.0072
                                            0.0005 -0.0021  0.0171  0.0104
   324. (0.15648) BD*( 2) C  16 - C  17  
                ( 53.96%)   0.7346* C  16 s(  0.00%)p 1.00( 99.93%)d 0.00(  0.07%)
                                           -0.0000 -0.0018 -0.0000 -0.0024  0.0001
                                           -0.0541  0.0005  0.9982 -0.0022 -0.0009
                                            0.0166 -0.0203 -0.0012 -0.0020
                ( 46.04%)  -0.6785* C  17 s(  0.00%)p 1.00( 99.95%)d 0.00(  0.05%)
                                            0.0000 -0.0014 -0.0001  0.0024 -0.0000
                                           -0.0603  0.0006  0.9979 -0.0102 -0.0004
                                            0.0064  0.0220  0.0014  0.0021
   325. (0.00691) BD*( 1) C  16 - H  29  
                ( 37.50%)   0.6124* C  16 s( 29.12%)p 2.43( 70.85%)d 0.00(  0.03%)
                                           -0.0003  0.5394 -0.0144 -0.8092  0.0047
                                            0.2313 -0.0093  0.0116 -0.0005 -0.0077
                                           -0.0003  0.0002  0.0122 -0.0097
                ( 62.50%)  -0.7906* H  29 s( 99.90%)p 0.00(  0.10%)
                                            0.9995 -0.0020  0.0304 -0.0077 -0.0003
   326. (0.00821) BD*( 1) C  17 - C  18  
                ( 49.82%)   0.7058* C  17 s( 35.36%)p 1.83( 64.59%)d 0.00(  0.04%)
                                           -0.0000 -0.5946 -0.0061 -0.7663  0.0021
                                            0.2383  0.0404  0.0153  0.0025  0.0069
                                            0.0006 -0.0001 -0.0164  0.0105
                ( 50.18%)  -0.7084* C  18 s( 35.46%)p 1.82( 64.50%)d 0.00(  0.05%)
                                           -0.0001 -0.5954 -0.0077  0.7744  0.0209
                                           -0.2077  0.0356 -0.0192  0.0022  0.0115
                                            0.0009 -0.0006 -0.0133  0.0122
   327. (0.00621) BD*( 1) C  17 - H  30  
                ( 37.18%)   0.6097* C  17 s( 29.09%)p 2.44( 70.88%)d 0.00(  0.03%)
                                           -0.0003  0.5392 -0.0138 -0.6015  0.0072
                                           -0.5881  0.0059 -0.0333  0.0004  0.0141
                                            0.0008  0.0008  0.0008 -0.0083
                ( 62.82%)  -0.7926* H  30 s( 99.90%)p 0.00(  0.10%)
                                            0.9995 -0.0031  0.0223  0.0223  0.0013
   328. (0.00743) BD*( 1) C  18 - C  19  
                ( 51.20%)   0.7155* C  18 s( 35.36%)p 1.83( 64.59%)d 0.00(  0.05%)
                                            0.0001  0.5946  0.0100  0.6006  0.0344
                                            0.5314 -0.0224  0.0327 -0.0019  0.0182
                                            0.0012  0.0014 -0.0008 -0.0124
                ( 48.80%)  -0.6986* C  19 s( 36.38%)p 1.75( 63.58%)d 0.00(  0.04%)
                                           -0.0001  0.6031  0.0107 -0.5713  0.0217
                                           -0.5540 -0.0327 -0.0307 -0.0018  0.0159
                                            0.0009  0.0006  0.0053 -0.0103
   329. (0.16144) BD*( 2) C  18 - C  19  
                ( 56.01%)   0.7484* C  18 s(  0.00%)p 1.00( 99.93%)d 0.00(  0.07%)
                                           -0.0000 -0.0009 -0.0005  0.0060  0.0001
                                           -0.0672 -0.0005  0.9974 -0.0023 -0.0005
                                            0.0088  0.0239  0.0018  0.0027
                ( 43.99%)  -0.6632* C  19 s(  0.00%)p 1.00( 99.95%)d 0.00(  0.05%)
                                            0.0000 -0.0009 -0.0023  0.0123 -0.0010
                                           -0.0690  0.0002  0.9973 -0.0089  0.0013
                                           -0.0217 -0.0014 -0.0002  0.0005
   330. (0.00631) BD*( 1) C  18 - H  31  
                ( 37.45%)   0.6120* C  18 s( 29.08%)p 2.44( 70.89%)d 0.00(  0.03%)
                                           -0.0003  0.5391 -0.0131  0.1934 -0.0031
                                           -0.8175  0.0087 -0.0557  0.0005 -0.0066
                                           -0.0004  0.0018 -0.0120 -0.0098
                ( 62.55%)  -0.7909* H  31 s( 99.90%)p 0.00(  0.10%)
                                            0.9995 -0.0016 -0.0069  0.0307  0.0021
   331. (0.00700) BD*( 1) C  19 - H  32  
                ( 37.01%)   0.6084* C  19 s( 29.54%)p 2.38( 70.43%)d 0.00(  0.03%)
                                            0.0003 -0.5433  0.0177 -0.8045  0.0103
                                            0.2369  0.0115  0.0259  0.0033  0.0063
                                            0.0003 -0.0001 -0.0126  0.0088
                ( 62.99%)  -0.7936* H  32 s( 99.90%)p 0.00(  0.10%)
                                           -0.9995  0.0025  0.0295 -0.0104 -0.0019


 NHO Directionality and "Bond Bending" (deviations from line of nuclear centers)

         [Thresholds for printing:  angular deviation  >  1.0 degree]
                                    hybrid p-character > 25.0%
                                    orbital occupancy  >  0.10e

                                Line of Centers        Hybrid 1              Hybrid 2
                                ---------------  -------------------   ------------------
                NBO               Theta   Phi    Theta   Phi    Dev    Theta   Phi    Dev
 ========================================================================================
     2. BD (   1) N   1 - C   8    92.0  234.3    92.1  238.5   4.2     88.1   47.5   6.8
     3. BD (   1) N   1 - C  11    88.0  125.7    87.9  121.5   4.2     91.9  312.5   6.8
     4. BD (   1) C   2 - C   3    46.7  313.6    44.5  308.1   4.5    131.4  137.9   3.7
     5. BD (   2) C   2 - C   3    46.7  313.6    51.3   89.5  88.8     53.2   89.6  89.5
     6. BD (   1) C   2 - C   7   133.3   46.4   136.2   51.3   4.6     48.6  222.1   3.7
     7. BD (   1) C   3 - C   4    90.4  359.8    87.3  356.7   4.4     86.6  182.7   4.2
     8. BD (   1) C   3 - H  20    46.2  225.2    45.2  226.6   1.4      --     --    --
     9. BD (   1) C   4 - C   5   132.9   46.7   130.6   41.5   4.5     44.9  232.2   4.6
    10. BD (   2) C   4 - C   5   132.9   46.7    52.2   90.0  89.8     51.8   90.0  89.9
    12. BD (   1) C   5 - C   6   132.9  133.3   135.1  127.8   4.6     49.4  318.5   4.5
    14. BD (   1) C   6 - C   7    90.4  180.2    93.4  177.3   4.2     92.6    3.4   4.4
    15. BD (   2) C   6 - C   7    90.4  180.2   127.5  269.8  89.4    126.8  270.6  90.0
    17. BD (   1) C   7 - H  24   133.8  134.8   134.7  133.4   1.4      --     --    --
    18. BD (   1) C   8 - C   9    89.3  163.2    88.8  165.1   1.9     90.5  339.9   3.3
    19. BD (   2) C   8 - C   9    89.3  163.2     3.2  274.1  90.5    177.2   79.5  89.6
    20. BD (   1) C   8 - C  19    93.7  284.8    93.3  291.8   7.1     86.0   99.4   5.4
    21. BD (   1) C   9 - C  10    87.5   90.0    87.4   99.8   9.8     92.6  260.2   9.8
    22. BD (   1) C   9 - C  16    92.3  223.6    92.0  218.5   5.1     87.5   48.0   4.4
    23. BD (   1) C  10 - C  11    89.3   16.8    89.5   20.1   3.3     91.2  194.9   1.9
    24. BD (   2) C  10 - C  11    89.3   16.8     2.8  280.5  89.6    176.8   85.9  90.5
    25. BD (   1) C  10 - C  15    87.7  136.4    88.0  141.5   5.1     92.5  312.0   4.4
    26. BD (   1) C  11 - C  12    86.3   75.2    86.7   68.2   7.1     94.0  260.6   5.4
    27. BD (   1) C  12 - C  13    87.7  137.6    87.7  133.1   4.4     92.2  321.3   3.7
    28. BD (   2) C  12 - C  13    87.7  137.6     4.0  260.7  89.9      3.9  264.9  89.9
    30. BD (   1) C  13 - C  14    91.2  196.0    91.2  192.2   3.8     88.7   20.0   4.0
    32. BD (   1) C  14 - C  15    93.2  255.5    93.4  251.1   4.3     87.0   80.2   4.7
    33. BD (   2) C  14 - C  15    93.2  255.5     3.5  267.8  89.8      3.1  272.4  89.8
    36. BD (   1) C  16 - C  17    93.2  284.5    93.0  279.8   4.7     86.6  108.9   4.3
    37. BD (   2) C  16 - C  17    93.2  284.5   176.9   87.6  89.8    176.5   92.2  89.8
    39. BD (   1) C  17 - C  18    91.2  344.0    91.3  340.0   4.0     88.8  167.8   3.8
    41. BD (   1) C  18 - C  19    87.7   42.4    87.8   38.7   3.7     92.3  226.9   4.4
    42. BD (   2) C  18 - C  19    87.7   42.4   176.1   95.1  89.9    176.0   99.3  89.9
    64. LP (   1) N   1             --     --      3.0  270.0   --       --     --    --
   292. BD*(   2) C   2 - C   3    46.7  313.6    51.3   89.5  88.8     53.2   89.6  89.5
   297. BD*(   2) C   4 - C   5   132.9   46.7    52.2   90.0  89.8     51.8   90.0  89.9
   302. BD*(   2) C   6 - C   7    90.4  180.2   127.5  269.8  89.4    126.8  270.6  90.0
   306. BD*(   2) C   8 - C   9    89.3  163.2     3.2  274.1  90.5    177.2   79.5  89.6
   311. BD*(   2) C  10 - C  11    89.3   16.8     2.8  280.5  89.6    176.8   85.9  90.5
   315. BD*(   2) C  12 - C  13    87.7  137.6     4.0  260.7  89.9      3.9  264.9  89.9
   320. BD*(   2) C  14 - C  15    93.2  255.5     3.5  267.8  89.8      3.1  272.4  89.8
   324. BD*(   2) C  16 - C  17    93.2  284.5   176.9   87.6  89.8    176.5   92.2  89.8
   329. BD*(   2) C  18 - C  19    87.7   42.4   176.1   95.1  89.9    176.0   99.3  89.9


 Second Order Perturbation Theory Analysis of Fock Matrix in NBO Basis

     Threshold for printing:   0.25 kcal/mol
                                                                              E(2)  E(j)-E(i) F(i,j)
         Donor NBO (i)                     Acceptor NBO (j)                 kcal/mol   a.u.    a.u. 
 ===================================================================================================

 within unit  1
   1. BD (   1) N   1 - C   2        / 83. RY*(   1) C   3                    0.37    1.97    0.034
   1. BD (   1) N   1 - C   2        /119. RY*(   1) C   7                    0.37    1.97    0.034
   1. BD (   1) N   1 - C   2        /128. RY*(   1) C   8                    0.54    1.89    0.041
   1. BD (   1) N   1 - C   2        /155. RY*(   1) C  11                    0.54    1.89    0.041
   1. BD (   1) N   1 - C   2        /289. BD*(   1) N   1 - C   8            1.65    1.21    0.057
   1. BD (   1) N   1 - C   2        /290. BD*(   1) N   1 - C  11            1.65    1.21    0.057
   1. BD (   1) N   1 - C   2        /291. BD*(   1) C   2 - C   3            0.75    1.37    0.040
   1. BD (   1) N   1 - C   2        /293. BD*(   1) C   2 - C   7            0.75    1.37    0.040
   1. BD (   1) N   1 - C   2        /294. BD*(   1) C   3 - C   4            0.67    1.39    0.039
   1. BD (   1) N   1 - C   2        /301. BD*(   1) C   6 - C   7            0.67    1.39    0.039
   1. BD (   1) N   1 - C   2        /305. BD*(   1) C   8 - C   9            0.58    1.33    0.035
   1. BD (   1) N   1 - C   2        /310. BD*(   1) C  10 - C  11            0.58    1.33    0.035
   2. BD (   1) N   1 - C   8        / 74. RY*(   1) C   2                    0.54    1.69    0.038
   2. BD (   1) N   1 - C   8        /138. RY*(   2) C   9                    0.27    2.06    0.030
   2. BD (   1) N   1 - C   8        /155. RY*(   1) C  11                    0.86    1.89    0.051
   2. BD (   1) N   1 - C   8        /288. BD*(   1) N   1 - C   2            1.68    1.19    0.057
   2. BD (   1) N   1 - C   8        /290. BD*(   1) N   1 - C  11            1.37    1.21    0.051
   2. BD (   1) N   1 - C   8        /292. BD*(   2) C   2 - C   3            0.45    0.83    0.027
   2. BD (   1) N   1 - C   8        /293. BD*(   1) C   2 - C   7            0.55    1.36    0.035
   2. BD (   1) N   1 - C   8        /305. BD*(   1) C   8 - C   9            0.60    1.33    0.036
   2. BD (   1) N   1 - C   8        /307. BD*(   1) C   8 - C  19            1.10    1.36    0.049
   2. BD (   1) N   1 - C   8        /309. BD*(   1) C   9 - C  16            1.13    1.37    0.050
   2. BD (   1) N   1 - C   8        /313. BD*(   1) C  11 - C  12            1.86    1.36    0.063
   2. BD (   1) N   1 - C   8        /328. BD*(   1) C  18 - C  19            0.45    1.38    0.031
   3. BD (   1) N   1 - C  11        / 74. RY*(   1) C   2                    0.54    1.69    0.038
   3. BD (   1) N   1 - C  11        /128. RY*(   1) C   8                    0.86    1.89    0.051
   3. BD (   1) N   1 - C  11        /147. RY*(   2) C  10                    0.27    2.06    0.030
   3. BD (   1) N   1 - C  11        /288. BD*(   1) N   1 - C   2            1.69    1.19    0.057
   3. BD (   1) N   1 - C  11        /289. BD*(   1) N   1 - C   8            1.37    1.21    0.051
   3. BD (   1) N   1 - C  11        /291. BD*(   1) C   2 - C   3            0.56    1.36    0.035
   3. BD (   1) N   1 - C  11        /292. BD*(   2) C   2 - C   3            0.40    0.83    0.026
   3. BD (   1) N   1 - C  11        /307. BD*(   1) C   8 - C  19            1.86    1.36    0.063
   3. BD (   1) N   1 - C  11        /310. BD*(   1) C  10 - C  11            0.60    1.33    0.036
   3. BD (   1) N   1 - C  11        /312. BD*(   1) C  10 - C  15            1.13    1.37    0.050
   3. BD (   1) N   1 - C  11        /313. BD*(   1) C  11 - C  12            1.10    1.36    0.049
   3. BD (   1) N   1 - C  11        /314. BD*(   1) C  12 - C  13            0.45    1.38    0.031
   4. BD (   1) C   2 - C   3        / 65. RY*(   1) N   1                    0.63    1.74    0.042
   4. BD (   1) C   2 - C   3        / 92. RY*(   1) C   4                    0.59    1.88    0.042
   4. BD (   1) C   2 - C   3        / 93. RY*(   2) C   4                    0.59    1.38    0.036
   4. BD (   1) C   2 - C   3        /119. RY*(   1) C   7                    0.33    1.85    0.031
   4. BD (   1) C   2 - C   3        /288. BD*(   1) N   1 - C   2            0.85    1.08    0.038
   4. BD (   1) C   2 - C   3        /290. BD*(   1) N   1 - C  11            1.07    1.10    0.043
   4. BD (   1) C   2 - C   3        /293. BD*(   1) C   2 - C   7            2.54    1.25    0.071
   4. BD (   1) C   2 - C   3        /294. BD*(   1) C   3 - C   4            1.58    1.28    0.057
   4. BD (   1) C   2 - C   3        /295. BD*(   1) C   3 - H  20            0.62    1.17    0.034
   4. BD (   1) C   2 - C   3        /298. BD*(   1) C   4 - H  21            1.06    1.19    0.045
   4. BD (   1) C   2 - C   3        /304. BD*(   1) C   7 - H  24            1.10    1.17    0.045
   5. BD (   2) C   2 - C   3        / 95. RY*(   4) C   4                    0.70    1.45    0.044
   5. BD (   2) C   2 - C   3        /121. RY*(   3) C   7                    0.94    1.04    0.043
   5. BD (   2) C   2 - C   3        /122. RY*(   4) C   7                    0.25    0.94    0.021
   5. BD (   2) C   2 - C   3        /289. BD*(   1) N   1 - C   8            0.76    0.67    0.031
   5. BD (   2) C   2 - C   3        /290. BD*(   1) N   1 - C  11            0.92    0.67    0.033
   5. BD (   2) C   2 - C   3        /297. BD*(   2) C   4 - C   5            9.37    0.31    0.068
   5. BD (   2) C   2 - C   3        /302. BD*(   2) C   6 - C   7            9.16    0.31    0.067
   6. BD (   1) C   2 - C   7        / 65. RY*(   1) N   1                    0.63    1.74    0.042
   6. BD (   1) C   2 - C   7        / 83. RY*(   1) C   3                    0.33    1.85    0.031
   6. BD (   1) C   2 - C   7        /110. RY*(   1) C   6                    0.59    1.88    0.042
   6. BD (   1) C   2 - C   7        /111. RY*(   2) C   6                    0.59    1.38    0.036
   6. BD (   1) C   2 - C   7        /288. BD*(   1) N   1 - C   2            0.85    1.08    0.038
   6. BD (   1) C   2 - C   7        /289. BD*(   1) N   1 - C   8            1.05    1.10    0.043
   6. BD (   1) C   2 - C   7        /291. BD*(   1) C   2 - C   3            2.54    1.25    0.071
   6. BD (   1) C   2 - C   7        /295. BD*(   1) C   3 - H  20            1.10    1.17    0.045
   6. BD (   1) C   2 - C   7        /301. BD*(   1) C   6 - C   7            1.58    1.28    0.057
   6. BD (   1) C   2 - C   7        /303. BD*(   1) C   6 - H  23            1.06    1.19    0.045
   6. BD (   1) C   2 - C   7        /304. BD*(   1) C   7 - H  24            0.62    1.17    0.034
   7. BD (   1) C   3 - C   4        / 74. RY*(   1) C   2                    0.31    1.56    0.028
   7. BD (   1) C   3 - C   4        / 75. RY*(   2) C   2                    0.58    1.83    0.041
   7. BD (   1) C   3 - C   4        / 76. RY*(   3) C   2                    0.33    1.65    0.030
   7. BD (   1) C   3 - C   4        /101. RY*(   1) C   5                    0.45    1.88    0.037
   7. BD (   1) C   3 - C   4        /102. RY*(   2) C   5                    0.62    1.36    0.037
   7. BD (   1) C   3 - C   4        /288. BD*(   1) N   1 - C   2            2.47    1.06    0.065
   7. BD (   1) C   3 - C   4        /291. BD*(   1) C   2 - C   3            1.78    1.24    0.059
   7. BD (   1) C   3 - C   4        /295. BD*(   1) C   3 - H  20            0.83    1.15    0.039
   7. BD (   1) C   3 - C   4        /296. BD*(   1) C   4 - C   5            1.41    1.26    0.053
   7. BD (   1) C   3 - C   4        /298. BD*(   1) C   4 - H  21            0.64    1.17    0.035
   7. BD (   1) C   3 - C   4        /300. BD*(   1) C   5 - H  22            1.16    1.18    0.047
   8. BD (   1) C   3 - H  20        / 75. RY*(   2) C   2                    0.42    1.66    0.034
   8. BD (   1) C   3 - H  20        / 92. RY*(   1) C   4                    0.38    1.69    0.032
   8. BD (   1) C   3 - H  20        /288. BD*(   1) N   1 - C   2            0.39    0.89    0.024
   8. BD (   1) C   3 - H  20        /291. BD*(   1) C   2 - C   3            0.39    1.06    0.026
   8. BD (   1) C   3 - H  20        /293. BD*(   1) C   2 - C   7            2.33    1.06    0.063
   8. BD (   1) C   3 - H  20        /294. BD*(   1) C   3 - C   4            0.60    1.09    0.032
   8. BD (   1) C   3 - H  20        /296. BD*(   1) C   4 - C   5            1.79    1.09    0.056
   9. BD (   1) C   4 - C   5        / 83. RY*(   1) C   3                    0.35    1.83    0.032
   9. BD (   1) C   4 - C   5        / 84. RY*(   2) C   3                    0.65    1.39    0.038
   9. BD (   1) C   4 - C   5        /110. RY*(   1) C   6                    0.39    1.86    0.034
   9. BD (   1) C   4 - C   5        /111. RY*(   2) C   6                    0.74    1.36    0.040
   9. BD (   1) C   4 - C   5        /294. BD*(   1) C   3 - C   4            1.45    1.26    0.054
   9. BD (   1) C   4 - C   5        /295. BD*(   1) C   3 - H  20            1.32    1.15    0.049
   9. BD (   1) C   4 - C   5        /298. BD*(   1) C   4 - H  21            0.68    1.17    0.036
   9. BD (   1) C   4 - C   5        /299. BD*(   1) C   5 - C   6            1.33    1.26    0.052
   9. BD (   1) C   4 - C   5        /300. BD*(   1) C   5 - H  22            0.63    1.17    0.034
   9. BD (   1) C   4 - C   5        /303. BD*(   1) C   6 - H  23            1.27    1.17    0.049
  10. BD (   2) C   4 - C   5        / 87. RY*(   5) C   3                    0.52    1.93    0.044
  10. BD (   2) C   4 - C   5        / 95. RY*(   4) C   4                    0.25    1.42    0.026
  10. BD (   2) C   4 - C   5        /105. RY*(   5) C   5                    0.29    1.47    0.029
  10. BD (   2) C   4 - C   5        /114. RY*(   5) C   6                    0.76    1.58    0.049
  10. BD (   2) C   4 - C   5        /292. BD*(   2) C   2 - C   3           11.33    0.26    0.069
  10. BD (   2) C   4 - C   5        /302. BD*(   2) C   6 - C   7           11.44    0.28    0.072
  11. BD (   1) C   4 - H  21        / 83. RY*(   1) C   3                    0.31    1.65    0.029
  11. BD (   1) C   4 - H  21        /101. RY*(   1) C   5                    0.33    1.69    0.030
  11. BD (   1) C   4 - H  21        /291. BD*(   1) C   2 - C   3            2.11    1.05    0.059
  11. BD (   1) C   4 - H  21        /294. BD*(   1) C   3 - C   4            0.45    1.07    0.028
  11. BD (   1) C   4 - H  21        /296. BD*(   1) C   4 - C   5            0.43    1.07    0.027
  11. BD (   1) C   4 - H  21        /299. BD*(   1) C   5 - C   6            1.87    1.07    0.057
  12. BD (   1) C   5 - C   6        / 92. RY*(   1) C   4                    0.39    1.86    0.034
  12. BD (   1) C   5 - C   6        / 93. RY*(   2) C   4                    0.74    1.36    0.040
  12. BD (   1) C   5 - C   6        /119. RY*(   1) C   7                    0.35    1.83    0.032
  12. BD (   1) C   5 - C   6        /120. RY*(   2) C   7                    0.65    1.39    0.038
  12. BD (   1) C   5 - C   6        /296. BD*(   1) C   4 - C   5            1.33    1.26    0.052
  12. BD (   1) C   5 - C   6        /298. BD*(   1) C   4 - H  21            1.27    1.17    0.049
  12. BD (   1) C   5 - C   6        /300. BD*(   1) C   5 - H  22            0.63    1.17    0.034
  12. BD (   1) C   5 - C   6        /301. BD*(   1) C   6 - C   7            1.45    1.26    0.054
  12. BD (   1) C   5 - C   6        /303. BD*(   1) C   6 - H  23            0.68    1.17    0.036
  12. BD (   1) C   5 - C   6        /304. BD*(   1) C   7 - H  24            1.32    1.15    0.049
  13. BD (   1) C   5 - H  22        / 92. RY*(   1) C   4                    0.35    1.67    0.031
  13. BD (   1) C   5 - H  22        /110. RY*(   1) C   6                    0.35    1.67    0.031
  13. BD (   1) C   5 - H  22        /294. BD*(   1) C   3 - C   4            1.98    1.07    0.058
  13. BD (   1) C   5 - H  22        /296. BD*(   1) C   4 - C   5            0.41    1.08    0.026
  13. BD (   1) C   5 - H  22        /299. BD*(   1) C   5 - C   6            0.41    1.08    0.026
  13. BD (   1) C   5 - H  22        /301. BD*(   1) C   6 - C   7            1.98    1.07    0.058
  14. BD (   1) C   6 - C   7        / 74. RY*(   1) C   2                    0.31    1.56    0.028
  14. BD (   1) C   6 - C   7        / 75. RY*(   2) C   2                    0.58    1.83    0.041
  14. BD (   1) C   6 - C   7        / 76. RY*(   3) C   2                    0.33    1.65    0.030
  14. BD (   1) C   6 - C   7        /101. RY*(   1) C   5                    0.45    1.88    0.037
  14. BD (   1) C   6 - C   7        /102. RY*(   2) C   5                    0.62    1.36    0.037
  14. BD (   1) C   6 - C   7        /288. BD*(   1) N   1 - C   2            2.47    1.06    0.065
  14. BD (   1) C   6 - C   7        /293. BD*(   1) C   2 - C   7            1.78    1.24    0.059
  14. BD (   1) C   6 - C   7        /299. BD*(   1) C   5 - C   6            1.41    1.26    0.053
  14. BD (   1) C   6 - C   7        /300. BD*(   1) C   5 - H  22            1.16    1.18    0.047
  14. BD (   1) C   6 - C   7        /303. BD*(   1) C   6 - H  23            0.64    1.17    0.035
  14. BD (   1) C   6 - C   7        /304. BD*(   1) C   7 - H  24            0.83    1.15    0.039
  15. BD (   2) C   6 - C   7        /105. RY*(   5) C   5                    0.75    1.48    0.046
  15. BD (   2) C   6 - C   7        /114. RY*(   5) C   6                    0.25    1.59    0.028
  15. BD (   2) C   6 - C   7        /292. BD*(   2) C   2 - C   3           11.61    0.27    0.071
  15. BD (   2) C   6 - C   7        /297. BD*(   2) C   4 - C   5            8.96    0.29    0.065
  16. BD (   1) C   6 - H  23        /101. RY*(   1) C   5                    0.33    1.69    0.030
  16. BD (   1) C   6 - H  23        /119. RY*(   1) C   7                    0.31    1.65    0.029
  16. BD (   1) C   6 - H  23        /293. BD*(   1) C   2 - C   7            2.11    1.05    0.059
  16. BD (   1) C   6 - H  23        /296. BD*(   1) C   4 - C   5            1.87    1.07    0.057
  16. BD (   1) C   6 - H  23        /299. BD*(   1) C   5 - C   6            0.43    1.07    0.027
  16. BD (   1) C   6 - H  23        /301. BD*(   1) C   6 - C   7            0.45    1.07    0.028
  17. BD (   1) C   7 - H  24        / 75. RY*(   2) C   2                    0.42    1.66    0.034
  17. BD (   1) C   7 - H  24        /110. RY*(   1) C   6                    0.38    1.69    0.032
  17. BD (   1) C   7 - H  24        /288. BD*(   1) N   1 - C   2            0.39    0.89    0.024
  17. BD (   1) C   7 - H  24        /291. BD*(   1) C   2 - C   3            2.33    1.06    0.063
  17. BD (   1) C   7 - H  24        /293. BD*(   1) C   2 - C   7            0.39    1.06    0.026
  17. BD (   1) C   7 - H  24        /299. BD*(   1) C   5 - C   6            1.79    1.09    0.056
  17. BD (   1) C   7 - H  24        /301. BD*(   1) C   6 - C   7            0.60    1.09    0.032
  18. BD (   1) C   8 - C   9        / 67. RY*(   3) N   1                    0.26    2.07    0.030
  18. BD (   1) C   8 - C   9        /146. RY*(   1) C  10                    0.56    1.75    0.040
  18. BD (   1) C   8 - C   9        /200. RY*(   1) C  16                    0.48    1.83    0.038
  18. BD (   1) C   8 - C   9        /227. RY*(   1) C  19                    0.47    1.84    0.037
  18. BD (   1) C   8 - C   9        /228. RY*(   2) C  19                    0.28    1.39    0.025
  18. BD (   1) C   8 - C   9        /288. BD*(   1) N   1 - C   2            2.05    1.05    0.059
  18. BD (   1) C   8 - C   9        /289. BD*(   1) N   1 - C   8            0.51    1.07    0.029
  18. BD (   1) C   8 - C   9        /307. BD*(   1) C   8 - C  19            2.40    1.22    0.069
  18. BD (   1) C   8 - C   9        /308. BD*(   1) C   9 - C  10            1.28    1.17    0.049
  18. BD (   1) C   8 - C   9        /309. BD*(   1) C   9 - C  16            2.00    1.23    0.063
  18. BD (   1) C   8 - C   9        /312. BD*(   1) C  10 - C  15            2.53    1.23    0.071
  18. BD (   1) C   8 - C   9        /325. BD*(   1) C  16 - H  29            1.22    1.14    0.047
  18. BD (   1) C   8 - C   9        /331. BD*(   1) C  19 - H  32            1.22    1.13    0.047
  19. BD (   2) C   8 - C   9        /149. RY*(   4) C  10                    0.69    1.27    0.042
  19. BD (   2) C   8 - C   9        /202. RY*(   3) C  16                    0.94    1.37    0.051
  19. BD (   2) C   8 - C   9        /229. RY*(   3) C  19                    1.01    1.14    0.048
  19. BD (   2) C   8 - C   9        /306. BD*(   2) C   8 - C   9            0.55    0.28    0.016
  19. BD (   2) C   8 - C   9        /311. BD*(   2) C  10 - C  11            8.95    0.28    0.064
  19. BD (   2) C   8 - C   9        /324. BD*(   2) C  16 - C  17           10.98    0.29    0.073
  19. BD (   2) C   8 - C   9        /329. BD*(   2) C  18 - C  19            7.86    0.29    0.061
  20. BD (   1) C   8 - C  19        / 66. RY*(   2) N   1                    0.34    2.68    0.038
  20. BD (   1) C   8 - C  19        /138. RY*(   2) C   9                    0.43    1.96    0.037
  20. BD (   1) C   8 - C  19        /218. RY*(   1) C  18                    0.59    1.89    0.043
  20. BD (   1) C   8 - C  19        /219. RY*(   2) C  18                    0.56    1.39    0.035
  20. BD (   1) C   8 - C  19        /289. BD*(   1) N   1 - C   8            1.19    1.11    0.046
  20. BD (   1) C   8 - C  19        /290. BD*(   1) N   1 - C  11            0.92    1.11    0.041
  20. BD (   1) C   8 - C  19        /305. BD*(   1) C   8 - C   9            2.63    1.23    0.072
  20. BD (   1) C   8 - C  19        /308. BD*(   1) C   9 - C  10            0.89    1.21    0.041
  20. BD (   1) C   8 - C  19        /328. BD*(   1) C  18 - C  19            1.42    1.28    0.054
  20. BD (   1) C   8 - C  19        /330. BD*(   1) C  18 - H  31            1.09    1.20    0.046
  20. BD (   1) C   8 - C  19        /331. BD*(   1) C  19 - H  32            0.67    1.18    0.036
  21. BD (   1) C   9 - C  10        /129. RY*(   2) C   8                    0.45    1.63    0.034
  21. BD (   1) C   9 - C  10        /156. RY*(   2) C  11                    0.45    1.63    0.034
  21. BD (   1) C   9 - C  10        /191. RY*(   1) C  15                    0.43    1.81    0.036
  21. BD (   1) C   9 - C  10        /200. RY*(   1) C  16                    0.43    1.81    0.036
  21. BD (   1) C   9 - C  10        /289. BD*(   1) N   1 - C   8            0.41    1.05    0.026
  21. BD (   1) C   9 - C  10        /290. BD*(   1) N   1 - C  11            0.41    1.05    0.026
  21. BD (   1) C   9 - C  10        /305. BD*(   1) C   8 - C   9            1.22    1.18    0.048
  21. BD (   1) C   9 - C  10        /307. BD*(   1) C   8 - C  19            2.08    1.21    0.063
  21. BD (   1) C   9 - C  10        /309. BD*(   1) C   9 - C  16            2.44    1.22    0.069
  21. BD (   1) C   9 - C  10        /310. BD*(   1) C  10 - C  11            1.22    1.18    0.048
  21. BD (   1) C   9 - C  10        /312. BD*(   1) C  10 - C  15            2.44    1.22    0.069
  21. BD (   1) C   9 - C  10        /313. BD*(   1) C  11 - C  12            2.08    1.21    0.063
  21. BD (   1) C   9 - C  10        /319. BD*(   1) C  14 - C  15            0.74    1.23    0.038
  21. BD (   1) C   9 - C  10        /323. BD*(   1) C  16 - C  17            0.74    1.23    0.038
  22. BD (   1) C   9 - C  16        /209. RY*(   1) C  17                    0.54    1.88    0.040
  22. BD (   1) C   9 - C  16        /210. RY*(   2) C  17                    0.59    1.36    0.036
  22. BD (   1) C   9 - C  16        /289. BD*(   1) N   1 - C   8            1.16    1.09    0.045
  22. BD (   1) C   9 - C  16        /305. BD*(   1) C   8 - C   9            2.28    1.21    0.066
  22. BD (   1) C   9 - C  16        /308. BD*(   1) C   9 - C  10            2.71    1.19    0.072
  22. BD (   1) C   9 - C  16        /310. BD*(   1) C  10 - C  11            0.47    1.21    0.030
  22. BD (   1) C   9 - C  16        /323. BD*(   1) C  16 - C  17            1.40    1.26    0.053
  22. BD (   1) C   9 - C  16        /325. BD*(   1) C  16 - H  29            0.66    1.16    0.035
  22. BD (   1) C   9 - C  16        /327. BD*(   1) C  17 - H  30            1.12    1.18    0.046
  23. BD (   1) C  10 - C  11        / 67. RY*(   3) N   1                    0.26    2.07    0.030
  23. BD (   1) C  10 - C  11        /137. RY*(   1) C   9                    0.56    1.75    0.040
  23. BD (   1) C  10 - C  11        /164. RY*(   1) C  12                    0.47    1.84    0.037
  23. BD (   1) C  10 - C  11        /165. RY*(   2) C  12                    0.28    1.39    0.025
  23. BD (   1) C  10 - C  11        /191. RY*(   1) C  15                    0.48    1.83    0.038
  23. BD (   1) C  10 - C  11        /288. BD*(   1) N   1 - C   2            2.05    1.05    0.059
  23. BD (   1) C  10 - C  11        /290. BD*(   1) N   1 - C  11            0.51    1.07    0.029
  23. BD (   1) C  10 - C  11        /308. BD*(   1) C   9 - C  10            1.28    1.17    0.049
  23. BD (   1) C  10 - C  11        /309. BD*(   1) C   9 - C  16            2.53    1.23    0.071
  23. BD (   1) C  10 - C  11        /312. BD*(   1) C  10 - C  15            2.00    1.23    0.063
  23. BD (   1) C  10 - C  11        /313. BD*(   1) C  11 - C  12            2.40    1.22    0.069
  23. BD (   1) C  10 - C  11        /316. BD*(   1) C  12 - H  25            1.22    1.13    0.047
  23. BD (   1) C  10 - C  11        /322. BD*(   1) C  15 - H  28            1.22    1.14    0.047
  24. BD (   2) C  10 - C  11        /140. RY*(   4) C   9                    0.69    1.27    0.042
  24. BD (   2) C  10 - C  11        /166. RY*(   3) C  12                    1.01    1.14    0.048
  24. BD (   2) C  10 - C  11        /193. RY*(   3) C  15                    0.94    1.37    0.051
  24. BD (   2) C  10 - C  11        /306. BD*(   2) C   8 - C   9            8.95    0.28    0.064
  24. BD (   2) C  10 - C  11        /311. BD*(   2) C  10 - C  11            0.55    0.28    0.016
  24. BD (   2) C  10 - C  11        /315. BD*(   2) C  12 - C  13            7.86    0.29    0.061
  24. BD (   2) C  10 - C  11        /320. BD*(   2) C  14 - C  15           10.98    0.29    0.073
  25. BD (   1) C  10 - C  15        /182. RY*(   1) C  14                    0.54    1.88    0.040
  25. BD (   1) C  10 - C  15        /183. RY*(   2) C  14                    0.59    1.36    0.036
  25. BD (   1) C  10 - C  15        /290. BD*(   1) N   1 - C  11            1.16    1.09    0.045
  25. BD (   1) C  10 - C  15        /305. BD*(   1) C   8 - C   9            0.47    1.21    0.030
  25. BD (   1) C  10 - C  15        /308. BD*(   1) C   9 - C  10            2.71    1.19    0.072
  25. BD (   1) C  10 - C  15        /310. BD*(   1) C  10 - C  11            2.28    1.21    0.066
  25. BD (   1) C  10 - C  15        /319. BD*(   1) C  14 - C  15            1.40    1.26    0.053
  25. BD (   1) C  10 - C  15        /321. BD*(   1) C  14 - H  27            1.12    1.18    0.046
  25. BD (   1) C  10 - C  15        /322. BD*(   1) C  15 - H  28            0.66    1.16    0.035
  26. BD (   1) C  11 - C  12        / 66. RY*(   2) N   1                    0.34    2.68    0.038
  26. BD (   1) C  11 - C  12        /147. RY*(   2) C  10                    0.43    1.96    0.037
  26. BD (   1) C  11 - C  12        /173. RY*(   1) C  13                    0.59    1.89    0.043
  26. BD (   1) C  11 - C  12        /174. RY*(   2) C  13                    0.56    1.39    0.035
  26. BD (   1) C  11 - C  12        /289. BD*(   1) N   1 - C   8            0.92    1.11    0.041
  26. BD (   1) C  11 - C  12        /290. BD*(   1) N   1 - C  11            1.19    1.11    0.046
  26. BD (   1) C  11 - C  12        /308. BD*(   1) C   9 - C  10            0.89    1.21    0.041
  26. BD (   1) C  11 - C  12        /310. BD*(   1) C  10 - C  11            2.63    1.23    0.072
  26. BD (   1) C  11 - C  12        /314. BD*(   1) C  12 - C  13            1.42    1.28    0.054
  26. BD (   1) C  11 - C  12        /316. BD*(   1) C  12 - H  25            0.67    1.18    0.036
  26. BD (   1) C  11 - C  12        /318. BD*(   1) C  13 - H  26            1.09    1.20    0.046
  27. BD (   1) C  12 - C  13        /155. RY*(   1) C  11                    0.75    1.77    0.046
  27. BD (   1) C  12 - C  13        /156. RY*(   2) C  11                    0.41    1.66    0.033
  27. BD (   1) C  12 - C  13        /182. RY*(   1) C  14                    0.39    1.88    0.034
  27. BD (   1) C  12 - C  13        /183. RY*(   2) C  14                    0.66    1.36    0.038
  27. BD (   1) C  12 - C  13        /290. BD*(   1) N   1 - C  11            3.53    1.09    0.078
  27. BD (   1) C  12 - C  13        /313. BD*(   1) C  11 - C  12            1.81    1.24    0.060
  27. BD (   1) C  12 - C  13        /316. BD*(   1) C  12 - H  25            0.81    1.15    0.039
  27. BD (   1) C  12 - C  13        /317. BD*(   1) C  13 - C  14            1.30    1.25    0.051
  27. BD (   1) C  12 - C  13        /318. BD*(   1) C  13 - H  26            0.62    1.18    0.034
  27. BD (   1) C  12 - C  13        /321. BD*(   1) C  14 - H  27            1.01    1.17    0.044
  28. BD (   2) C  12 - C  13        /160. RY*(   6) C  11                    0.55    2.05    0.046
  28. BD (   2) C  12 - C  13        /166. RY*(   3) C  12                    0.32    1.14    0.026
  28. BD (   2) C  12 - C  13        /185. RY*(   4) C  14                    0.29    0.99    0.023
  28. BD (   2) C  12 - C  13        /186. RY*(   5) C  14                    0.32    2.08    0.036
  28. BD (   2) C  12 - C  13        /311. BD*(   2) C  10 - C  11           12.60    0.27    0.077
  28. BD (   2) C  12 - C  13        /320. BD*(   2) C  14 - C  15            7.57    0.29    0.059
  29. BD (   1) C  12 - H  25        /156. RY*(   2) C  11                    0.36    1.49    0.029
  29. BD (   1) C  12 - H  25        /173. RY*(   1) C  13                    0.37    1.70    0.032
  29. BD (   1) C  12 - H  25        /310. BD*(   1) C  10 - C  11            2.31    1.04    0.062
  29. BD (   1) C  12 - H  25        /313. BD*(   1) C  11 - C  12            0.41    1.07    0.026
  29. BD (   1) C  12 - H  25        /314. BD*(   1) C  12 - C  13            0.60    1.09    0.032
  29. BD (   1) C  12 - H  25        /317. BD*(   1) C  13 - C  14            1.86    1.08    0.057
  30. BD (   1) C  13 - C  14        /164. RY*(   1) C  12                    0.29    1.85    0.029
  30. BD (   1) C  13 - C  14        /165. RY*(   2) C  12                    0.69    1.40    0.039
  30. BD (   1) C  13 - C  14        /191. RY*(   1) C  15                    0.28    1.84    0.029
  30. BD (   1) C  13 - C  14        /192. RY*(   2) C  15                    0.80    1.38    0.042
  30. BD (   1) C  13 - C  14        /314. BD*(   1) C  12 - C  13            1.34    1.25    0.052
  30. BD (   1) C  13 - C  14        /316. BD*(   1) C  12 - H  25            1.24    1.15    0.048
  30. BD (   1) C  13 - C  14        /318. BD*(   1) C  13 - H  26            0.64    1.17    0.035
  30. BD (   1) C  13 - C  14        /319. BD*(   1) C  14 - C  15            1.25    1.25    0.050
  30. BD (   1) C  13 - C  14        /321. BD*(   1) C  14 - H  27            0.58    1.16    0.033
  30. BD (   1) C  13 - C  14        /322. BD*(   1) C  15 - H  28            1.32    1.15    0.049
  31. BD (   1) C  13 - H  26        /164. RY*(   1) C  12                    0.30    1.67    0.028
  31. BD (   1) C  13 - H  26        /182. RY*(   1) C  14                    0.32    1.69    0.029
  31. BD (   1) C  13 - H  26        /313. BD*(   1) C  11 - C  12            2.09    1.05    0.059
  31. BD (   1) C  13 - H  26        /314. BD*(   1) C  12 - C  13            0.42    1.07    0.027
  31. BD (   1) C  13 - H  26        /317. BD*(   1) C  13 - C  14            0.39    1.06    0.026
  31. BD (   1) C  13 - H  26        /319. BD*(   1) C  14 - C  15            1.90    1.07    0.057
  32. BD (   1) C  14 - C  15        /146. RY*(   1) C  10                    1.29    1.77    0.061
  32. BD (   1) C  14 - C  15        /173. RY*(   1) C  13                    0.38    1.87    0.034
  32. BD (   1) C  14 - C  15        /174. RY*(   2) C  13                    0.71    1.37    0.040
  32. BD (   1) C  14 - C  15        /308. BD*(   1) C   9 - C  10            2.52    1.19    0.069
  32. BD (   1) C  14 - C  15        /312. BD*(   1) C  10 - C  15            1.71    1.25    0.058
  32. BD (   1) C  14 - C  15        /317. BD*(   1) C  13 - C  14            1.21    1.25    0.049
  32. BD (   1) C  14 - C  15        /318. BD*(   1) C  13 - H  26            1.11    1.18    0.046
  32. BD (   1) C  14 - C  15        /321. BD*(   1) C  14 - H  27            0.57    1.18    0.033
  32. BD (   1) C  14 - C  15        /322. BD*(   1) C  15 - H  28            0.69    1.16    0.036
  33. BD (   2) C  14 - C  15        /150. RY*(   5) C  10                    0.56    1.81    0.043
  33. BD (   2) C  14 - C  15        /177. RY*(   5) C  13                    0.63    1.80    0.046
  33. BD (   2) C  14 - C  15        /311. BD*(   2) C  10 - C  11            8.53    0.28    0.064
  33. BD (   2) C  14 - C  15        /315. BD*(   2) C  12 - C  13           12.07    0.29    0.075
  34. BD (   1) C  14 - H  27        /173. RY*(   1) C  13                    0.33    1.68    0.030
  34. BD (   1) C  14 - H  27        /191. RY*(   1) C  15                    0.31    1.66    0.029
  34. BD (   1) C  14 - H  27        /312. BD*(   1) C  10 - C  15            2.08    1.07    0.060
  34. BD (   1) C  14 - H  27        /314. BD*(   1) C  12 - C  13            2.01    1.08    0.059
  34. BD (   1) C  14 - H  27        /317. BD*(   1) C  13 - C  14            0.37    1.06    0.025
  34. BD (   1) C  14 - H  27        /319. BD*(   1) C  14 - C  15            0.36    1.08    0.025
  35. BD (   1) C  15 - H  28        /182. RY*(   1) C  14                    0.34    1.70    0.030
  35. BD (   1) C  15 - H  28        /310. BD*(   1) C  10 - C  11            2.42    1.03    0.063
  35. BD (   1) C  15 - H  28        /312. BD*(   1) C  10 - C  15            0.53    1.07    0.030
  35. BD (   1) C  15 - H  28        /317. BD*(   1) C  13 - C  14            1.84    1.07    0.056
  35. BD (   1) C  15 - H  28        /319. BD*(   1) C  14 - C  15            0.44    1.08    0.028
  36. BD (   1) C  16 - C  17        /137. RY*(   1) C   9                    1.29    1.77    0.061
  36. BD (   1) C  16 - C  17        /218. RY*(   1) C  18                    0.38    1.87    0.034
  36. BD (   1) C  16 - C  17        /219. RY*(   2) C  18                    0.71    1.37    0.040
  36. BD (   1) C  16 - C  17        /308. BD*(   1) C   9 - C  10            2.52    1.19    0.069
  36. BD (   1) C  16 - C  17        /309. BD*(   1) C   9 - C  16            1.71    1.25    0.058
  36. BD (   1) C  16 - C  17        /325. BD*(   1) C  16 - H  29            0.69    1.16    0.036
  36. BD (   1) C  16 - C  17        /326. BD*(   1) C  17 - C  18            1.21    1.25    0.049
  36. BD (   1) C  16 - C  17        /327. BD*(   1) C  17 - H  30            0.57    1.18    0.033
  36. BD (   1) C  16 - C  17        /330. BD*(   1) C  18 - H  31            1.11    1.18    0.046
  37. BD (   2) C  16 - C  17        /141. RY*(   5) C   9                    0.56    1.81    0.043
  37. BD (   2) C  16 - C  17        /222. RY*(   5) C  18                    0.63    1.80    0.046
  37. BD (   2) C  16 - C  17        /306. BD*(   2) C   8 - C   9            8.53    0.28    0.064
  37. BD (   2) C  16 - C  17        /329. BD*(   2) C  18 - C  19           12.07    0.29    0.075
  38. BD (   1) C  16 - H  29        /209. RY*(   1) C  17                    0.34    1.70    0.030
  38. BD (   1) C  16 - H  29        /305. BD*(   1) C   8 - C   9            2.42    1.03    0.063
  38. BD (   1) C  16 - H  29        /309. BD*(   1) C   9 - C  16            0.53    1.07    0.030
  38. BD (   1) C  16 - H  29        /323. BD*(   1) C  16 - C  17            0.44    1.08    0.028
  38. BD (   1) C  16 - H  29        /326. BD*(   1) C  17 - C  18            1.84    1.07    0.056
  39. BD (   1) C  17 - C  18        /200. RY*(   1) C  16                    0.28    1.84    0.029
  39. BD (   1) C  17 - C  18        /201. RY*(   2) C  16                    0.80    1.38    0.042
  39. BD (   1) C  17 - C  18        /227. RY*(   1) C  19                    0.29    1.85    0.029
  39. BD (   1) C  17 - C  18        /228. RY*(   2) C  19                    0.69    1.40    0.039
  39. BD (   1) C  17 - C  18        /323. BD*(   1) C  16 - C  17            1.25    1.25    0.050
  39. BD (   1) C  17 - C  18        /325. BD*(   1) C  16 - H  29            1.32    1.15    0.049
  39. BD (   1) C  17 - C  18        /327. BD*(   1) C  17 - H  30            0.58    1.16    0.033
  39. BD (   1) C  17 - C  18        /328. BD*(   1) C  18 - C  19            1.34    1.25    0.052
  39. BD (   1) C  17 - C  18        /330. BD*(   1) C  18 - H  31            0.64    1.17    0.035
  39. BD (   1) C  17 - C  18        /331. BD*(   1) C  19 - H  32            1.24    1.15    0.048
  40. BD (   1) C  17 - H  30        /200. RY*(   1) C  16                    0.31    1.66    0.029
  40. BD (   1) C  17 - H  30        /218. RY*(   1) C  18                    0.33    1.68    0.030
  40. BD (   1) C  17 - H  30        /309. BD*(   1) C   9 - C  16            2.08    1.07    0.060
  40. BD (   1) C  17 - H  30        /323. BD*(   1) C  16 - C  17            0.36    1.08    0.025
  40. BD (   1) C  17 - H  30        /326. BD*(   1) C  17 - C  18            0.37    1.06    0.025
  40. BD (   1) C  17 - H  30        /328. BD*(   1) C  18 - C  19            2.01    1.08    0.059
  41. BD (   1) C  18 - C  19        /128. RY*(   1) C   8                    0.75    1.77    0.046
  41. BD (   1) C  18 - C  19        /129. RY*(   2) C   8                    0.41    1.66    0.033
  41. BD (   1) C  18 - C  19        /209. RY*(   1) C  17                    0.39    1.88    0.034
  41. BD (   1) C  18 - C  19        /210. RY*(   2) C  17                    0.66    1.36    0.038
  41. BD (   1) C  18 - C  19        /289. BD*(   1) N   1 - C   8            3.53    1.09    0.078
  41. BD (   1) C  18 - C  19        /307. BD*(   1) C   8 - C  19            1.81    1.24    0.060
  41. BD (   1) C  18 - C  19        /326. BD*(   1) C  17 - C  18            1.30    1.25    0.051
  41. BD (   1) C  18 - C  19        /327. BD*(   1) C  17 - H  30            1.01    1.17    0.044
  41. BD (   1) C  18 - C  19        /330. BD*(   1) C  18 - H  31            0.62    1.18    0.034
  41. BD (   1) C  18 - C  19        /331. BD*(   1) C  19 - H  32            0.81    1.15    0.039
  42. BD (   2) C  18 - C  19        /133. RY*(   6) C   8                    0.55    2.05    0.046
  42. BD (   2) C  18 - C  19        /212. RY*(   4) C  17                    0.29    0.99    0.023
  42. BD (   2) C  18 - C  19        /213. RY*(   5) C  17                    0.32    2.08    0.036
  42. BD (   2) C  18 - C  19        /229. RY*(   3) C  19                    0.32    1.14    0.026
  42. BD (   2) C  18 - C  19        /306. BD*(   2) C   8 - C   9           12.60    0.27    0.077
  42. BD (   2) C  18 - C  19        /324. BD*(   2) C  16 - C  17            7.57    0.29    0.059
  43. BD (   1) C  18 - H  31        /209. RY*(   1) C  17                    0.32    1.69    0.029
  43. BD (   1) C  18 - H  31        /227. RY*(   1) C  19                    0.30    1.67    0.028
  43. BD (   1) C  18 - H  31        /307. BD*(   1) C   8 - C  19            2.09    1.05    0.059
  43. BD (   1) C  18 - H  31        /323. BD*(   1) C  16 - C  17            1.90    1.07    0.057
  43. BD (   1) C  18 - H  31        /326. BD*(   1) C  17 - C  18            0.39    1.06    0.026
  43. BD (   1) C  18 - H  31        /328. BD*(   1) C  18 - C  19            0.42    1.07    0.027
  44. BD (   1) C  19 - H  32        /129. RY*(   2) C   8                    0.36    1.49    0.029
  44. BD (   1) C  19 - H  32        /218. RY*(   1) C  18                    0.37    1.70    0.032
  44. BD (   1) C  19 - H  32        /305. BD*(   1) C   8 - C   9            2.31    1.04    0.062
  44. BD (   1) C  19 - H  32        /307. BD*(   1) C   8 - C  19            0.41    1.07    0.026
  44. BD (   1) C  19 - H  32        /326. BD*(   1) C  17 - C  18            1.86    1.08    0.057
  44. BD (   1) C  19 - H  32        /328. BD*(   1) C  18 - C  19            0.60    1.09    0.032
  45. CR (   1) N   1                / 75. RY*(   2) C   2                    0.62   15.42    0.123
  45. CR (   1) N   1                / 77. RY*(   4) C   2                    0.34   14.86    0.090
  45. CR (   1) N   1                /129. RY*(   2) C   8                    1.02   15.24    0.157
  45. CR (   1) N   1                /134. RY*(   7) C   8                    0.26   16.56    0.084
  45. CR (   1) N   1                /156. RY*(   2) C  11                    1.02   15.24    0.157
  45. CR (   1) N   1                /161. RY*(   7) C  11                    0.26   16.56    0.084
  45. CR (   1) N   1                /291. BD*(   1) C   2 - C   3            0.26   14.82    0.079
  45. CR (   1) N   1                /293. BD*(   1) C   2 - C   7            0.26   14.82    0.079
  45. CR (   1) N   1                /307. BD*(   1) C   8 - C  19            0.43   14.82    0.102
  45. CR (   1) N   1                /313. BD*(   1) C  11 - C  12            0.43   14.82    0.102
  46. CR (   1) C   2                / 84. RY*(   2) C   3                    0.86   10.83    0.122
  46. CR (   1) C   2                /120. RY*(   2) C   7                    0.86   10.83    0.122
  46. CR (   1) C   2                /289. BD*(   1) N   1 - C   8            0.60   10.51    0.101
  46. CR (   1) C   2                /290. BD*(   1) N   1 - C  11            0.60   10.51    0.101
  46. CR (   1) C   2                /291. BD*(   1) C   2 - C   3            0.27   10.67    0.069
  46. CR (   1) C   2                /293. BD*(   1) C   2 - C   7            0.27   10.67    0.069
  46. CR (   1) C   2                /294. BD*(   1) C   3 - C   4            0.40   10.70    0.083
  46. CR (   1) C   2                /295. BD*(   1) C   3 - H  20            0.31   10.59    0.073
  46. CR (   1) C   2                /301. BD*(   1) C   6 - C   7            0.40   10.70    0.083
  46. CR (   1) C   2                /304. BD*(   1) C   7 - H  24            0.31   10.59    0.073
  47. CR (   1) C   3                / 74. RY*(   1) C   2                    0.34   10.95    0.077
  47. CR (   1) C   3                / 93. RY*(   2) C   4                    0.81   10.75    0.118
  47. CR (   1) C   3                /236. RY*(   1) H  20                    0.38   10.47    0.080
  47. CR (   1) C   3                /288. BD*(   1) N   1 - C   2            0.45   10.45    0.087
  47. CR (   1) C   3                /293. BD*(   1) C   2 - C   7            0.62   10.62    0.103
  47. CR (   1) C   3                /296. BD*(   1) C   4 - C   5            0.47   10.65    0.090
  47. CR (   1) C   3                /298. BD*(   1) C   4 - H  21            0.30   10.56    0.071
  48. CR (   1) C   4                / 84. RY*(   2) C   3                    0.35   10.78    0.077
  48. CR (   1) C   4                / 86. RY*(   4) C   3                    0.44   10.73    0.087
  48. CR (   1) C   4                /102. RY*(   2) C   5                    0.74   10.74    0.113
  48. CR (   1) C   4                /103. RY*(   3) C   5                    0.25   10.77    0.066
  48. CR (   1) C   4                /240. RY*(   1) H  21                    0.38   10.44    0.079
  48. CR (   1) C   4                /291. BD*(   1) C   2 - C   3            0.54   10.62    0.096
  48. CR (   1) C   4                /295. BD*(   1) C   3 - H  20            0.37   10.53    0.079
  48. CR (   1) C   4                /299. BD*(   1) C   5 - C   6            0.45   10.64    0.088
  48. CR (   1) C   4                /300. BD*(   1) C   5 - H  22            0.31   10.56    0.073
  49. CR (   1) C   5                / 93. RY*(   2) C   4                    0.68   10.74    0.108
  49. CR (   1) C   5                /111. RY*(   2) C   6                    0.68   10.74    0.108
  49. CR (   1) C   5                /244. RY*(   1) H  22                    0.39   10.44    0.080
  49. CR (   1) C   5                /294. BD*(   1) C   3 - C   4            0.48   10.64    0.091
  49. CR (   1) C   5                /298. BD*(   1) C   4 - H  21            0.32   10.55    0.074
  49. CR (   1) C   5                /301. BD*(   1) C   6 - C   7            0.48   10.64    0.091
  49. CR (   1) C   5                /303. BD*(   1) C   6 - H  23            0.32   10.55    0.074
  50. CR (   1) C   6                /102. RY*(   2) C   5                    0.74   10.74    0.113
  50. CR (   1) C   6                /103. RY*(   3) C   5                    0.25   10.77    0.066
  50. CR (   1) C   6                /120. RY*(   2) C   7                    0.35   10.78    0.077
  50. CR (   1) C   6                /122. RY*(   4) C   7                    0.37   10.74    0.079
  50. CR (   1) C   6                /248. RY*(   1) H  23                    0.38   10.44    0.079
  50. CR (   1) C   6                /293. BD*(   1) C   2 - C   7            0.54   10.62    0.096
  50. CR (   1) C   6                /296. BD*(   1) C   4 - C   5            0.45   10.64    0.088
  50. CR (   1) C   6                /300. BD*(   1) C   5 - H  22            0.31   10.56    0.073
  50. CR (   1) C   6                /304. BD*(   1) C   7 - H  24            0.37   10.53    0.079
  51. CR (   1) C   7                / 74. RY*(   1) C   2                    0.34   10.95    0.077
  51. CR (   1) C   7                /111. RY*(   2) C   6                    0.81   10.75    0.118
  51. CR (   1) C   7                /252. RY*(   1) H  24                    0.38   10.47    0.080
  51. CR (   1) C   7                /288. BD*(   1) N   1 - C   2            0.45   10.45    0.088
  51. CR (   1) C   7                /291. BD*(   1) C   2 - C   3            0.62   10.62    0.103
  51. CR (   1) C   7                /299. BD*(   1) C   5 - C   6            0.47   10.65    0.090
  51. CR (   1) C   7                /303. BD*(   1) C   6 - H  23            0.30   10.56    0.071
  52. CR (   1) C   8                /137. RY*(   1) C   9                    0.80   11.19    0.120
  52. CR (   1) C   8                /228. RY*(   2) C  19                    0.79   10.84    0.117
  52. CR (   1) C   8                /288. BD*(   1) N   1 - C   2            0.72   10.50    0.111
  52. CR (   1) C   8                /290. BD*(   1) N   1 - C  11            0.51   10.51    0.093
  52. CR (   1) C   8                /305. BD*(   1) C   8 - C   9            0.37   10.64    0.079
  52. CR (   1) C   8                /308. BD*(   1) C   9 - C  10            0.33   10.62    0.075
  52. CR (   1) C   8                /309. BD*(   1) C   9 - C  16            0.50   10.68    0.093
  52. CR (   1) C   8                /328. BD*(   1) C  18 - C  19            0.34   10.69    0.076
  52. CR (   1) C   8                /331. BD*(   1) C  19 - H  32            0.34   10.58    0.076
  53. CR (   1) C   9                /128. RY*(   1) C   8                    0.70   11.15    0.112
  53. CR (   1) C   9                /148. RY*(   3) C  10                    0.35   10.74    0.078
  53. CR (   1) C   9                /201. RY*(   2) C  16                    0.80   10.77    0.117
  53. CR (   1) C   9                /305. BD*(   1) C   8 - C   9            0.29   10.59    0.070
  53. CR (   1) C   9                /307. BD*(   1) C   8 - C  19            0.62   10.62    0.103
  53. CR (   1) C   9                /310. BD*(   1) C  10 - C  11            0.25   10.59    0.066
  53. CR (   1) C   9                /312. BD*(   1) C  10 - C  15            0.78   10.64    0.115
  53. CR (   1) C   9                /323. BD*(   1) C  16 - C  17            0.39   10.65    0.081
  53. CR (   1) C   9                /325. BD*(   1) C  16 - H  29            0.30   10.55    0.072
  54. CR (   1) C  10                /139. RY*(   3) C   9                    0.35   10.74    0.078
  54. CR (   1) C  10                /155. RY*(   1) C  11                    0.70   11.15    0.112
  54. CR (   1) C  10                /192. RY*(   2) C  15                    0.80   10.77    0.117
  54. CR (   1) C  10                /305. BD*(   1) C   8 - C   9            0.25   10.59    0.066
  54. CR (   1) C  10                /309. BD*(   1) C   9 - C  16            0.78   10.64    0.115
  54. CR (   1) C  10                /310. BD*(   1) C  10 - C  11            0.29   10.59    0.070
  54. CR (   1) C  10                /313. BD*(   1) C  11 - C  12            0.62   10.62    0.103
  54. CR (   1) C  10                /319. BD*(   1) C  14 - C  15            0.39   10.65    0.081
  54. CR (   1) C  10                /322. BD*(   1) C  15 - H  28            0.30   10.55    0.072
  55. CR (   1) C  11                /146. RY*(   1) C  10                    0.80   11.19    0.120
  55. CR (   1) C  11                /165. RY*(   2) C  12                    0.79   10.84    0.117
  55. CR (   1) C  11                /288. BD*(   1) N   1 - C   2            0.72   10.50    0.111
  55. CR (   1) C  11                /289. BD*(   1) N   1 - C   8            0.51   10.51    0.093
  55. CR (   1) C  11                /308. BD*(   1) C   9 - C  10            0.33   10.62    0.075
  55. CR (   1) C  11                /310. BD*(   1) C  10 - C  11            0.37   10.64    0.079
  55. CR (   1) C  11                /312. BD*(   1) C  10 - C  15            0.50   10.68    0.093
  55. CR (   1) C  11                /314. BD*(   1) C  12 - C  13            0.34   10.69    0.076
  55. CR (   1) C  11                /316. BD*(   1) C  12 - H  25            0.34   10.58    0.076
  56. CR (   1) C  12                /157. RY*(   3) C  11                    0.62   10.87    0.103
  56. CR (   1) C  12                /174. RY*(   2) C  13                    0.78   10.76    0.115
  56. CR (   1) C  12                /176. RY*(   4) C  13                    0.30   10.80    0.072
  56. CR (   1) C  12                /256. RY*(   1) H  25                    0.42   10.49    0.084
  56. CR (   1) C  12                /290. BD*(   1) N   1 - C  11            0.75   10.48    0.113
  56. CR (   1) C  12                /310. BD*(   1) C  10 - C  11            0.61   10.60    0.102
  56. CR (   1) C  12                /317. BD*(   1) C  13 - C  14            0.48   10.64    0.090
  56. CR (   1) C  12                /318. BD*(   1) C  13 - H  26            0.28   10.57    0.069
  57. CR (   1) C  13                /165. RY*(   2) C  12                    0.37   10.79    0.080
  57. CR (   1) C  13                /167. RY*(   4) C  12                    0.40   10.72    0.083
  57. CR (   1) C  13                /183. RY*(   2) C  14                    0.70   10.74    0.109
  57. CR (   1) C  13                /260. RY*(   1) H  26                    0.38   10.45    0.080
  57. CR (   1) C  13                /313. BD*(   1) C  11 - C  12            0.52   10.62    0.095
  57. CR (   1) C  13                /316. BD*(   1) C  12 - H  25            0.36   10.54    0.078
  57. CR (   1) C  13                /319. BD*(   1) C  14 - C  15            0.46   10.64    0.089
  57. CR (   1) C  13                /321. BD*(   1) C  14 - H  27            0.29   10.55    0.070
  58. CR (   1) C  14                /174. RY*(   2) C  13                    0.72   10.75    0.111
  58. CR (   1) C  14                /192. RY*(   2) C  15                    0.41   10.77    0.084
  58. CR (   1) C  14                /194. RY*(   4) C  15                    0.42   10.72    0.085
  58. CR (   1) C  14                /264. RY*(   1) H  27                    0.39   10.45    0.080
  58. CR (   1) C  14                /312. BD*(   1) C  10 - C  15            0.51   10.64    0.093
  58. CR (   1) C  14                /314. BD*(   1) C  12 - C  13            0.48   10.65    0.091
  58. CR (   1) C  14                /318. BD*(   1) C  13 - H  26            0.29   10.56    0.070
  58. CR (   1) C  14                /322. BD*(   1) C  15 - H  28            0.34   10.55    0.075
  59. CR (   1) C  15                /147. RY*(   2) C  10                    0.52   11.32    0.097
  59. CR (   1) C  15                /148. RY*(   3) C  10                    0.34   10.74    0.076
  59. CR (   1) C  15                /183. RY*(   2) C  14                    0.76   10.74    0.114
  59. CR (   1) C  15                /184. RY*(   3) C  14                    0.25   10.79    0.066
  59. CR (   1) C  15                /268. RY*(   1) H  28                    0.38   10.46    0.080
  59. CR (   1) C  15                /308. BD*(   1) C   9 - C  10            0.86   10.58    0.121
  59. CR (   1) C  15                /310. BD*(   1) C  10 - C  11            0.56   10.60    0.098
  59. CR (   1) C  15                /317. BD*(   1) C  13 - C  14            0.45   10.63    0.088
  59. CR (   1) C  15                /321. BD*(   1) C  14 - H  27            0.29   10.56    0.070
  60. CR (   1) C  16                /138. RY*(   2) C   9                    0.52   11.32    0.097
  60. CR (   1) C  16                /139. RY*(   3) C   9                    0.34   10.74    0.076
  60. CR (   1) C  16                /210. RY*(   2) C  17                    0.76   10.74    0.114
  60. CR (   1) C  16                /211. RY*(   3) C  17                    0.25   10.79    0.066
  60. CR (   1) C  16                /272. RY*(   1) H  29                    0.38   10.46    0.080
  60. CR (   1) C  16                /305. BD*(   1) C   8 - C   9            0.56   10.60    0.098
  60. CR (   1) C  16                /308. BD*(   1) C   9 - C  10            0.86   10.58    0.121
  60. CR (   1) C  16                /326. BD*(   1) C  17 - C  18            0.45   10.63    0.088
  60. CR (   1) C  16                /327. BD*(   1) C  17 - H  30            0.29   10.56    0.070
  61. CR (   1) C  17                /201. RY*(   2) C  16                    0.41   10.77    0.084
  61. CR (   1) C  17                /203. RY*(   4) C  16                    0.42   10.72    0.085
  61. CR (   1) C  17                /219. RY*(   2) C  18                    0.72   10.75    0.111
  61. CR (   1) C  17                /276. RY*(   1) H  30                    0.39   10.45    0.080
  61. CR (   1) C  17                /309. BD*(   1) C   9 - C  16            0.51   10.64    0.093
  61. CR (   1) C  17                /325. BD*(   1) C  16 - H  29            0.34   10.55    0.075
  61. CR (   1) C  17                /328. BD*(   1) C  18 - C  19            0.48   10.65    0.091
  61. CR (   1) C  17                /330. BD*(   1) C  18 - H  31            0.29   10.56    0.070
  62. CR (   1) C  18                /210. RY*(   2) C  17                    0.70   10.74    0.109
  62. CR (   1) C  18                /228. RY*(   2) C  19                    0.37   10.79    0.080
  62. CR (   1) C  18                /230. RY*(   4) C  19                    0.40   10.72    0.083
  62. CR (   1) C  18                /280. RY*(   1) H  31                    0.38   10.45    0.080
  62. CR (   1) C  18                /307. BD*(   1) C   8 - C  19            0.52   10.62    0.095
  62. CR (   1) C  18                /323. BD*(   1) C  16 - C  17            0.46   10.64    0.089
  62. CR (   1) C  18                /327. BD*(   1) C  17 - H  30            0.29   10.55    0.070
  62. CR (   1) C  18                /331. BD*(   1) C  19 - H  32            0.36   10.54    0.078
  63. CR (   1) C  19                /130. RY*(   3) C   8                    0.62   10.87    0.103
  63. CR (   1) C  19                /219. RY*(   2) C  18                    0.78   10.76    0.115
  63. CR (   1) C  19                /221. RY*(   4) C  18                    0.30   10.80    0.072
  63. CR (   1) C  19                /284. RY*(   1) H  32                    0.42   10.49    0.084
  63. CR (   1) C  19                /289. BD*(   1) N   1 - C   8            0.75   10.48    0.113
  63. CR (   1) C  19                /305. BD*(   1) C   8 - C   9            0.61   10.60    0.102
  63. CR (   1) C  19                /326. BD*(   1) C  17 - C  18            0.48   10.64    0.090
  63. CR (   1) C  19                /330. BD*(   1) C  18 - H  31            0.28   10.57    0.069
  64. LP (   1) N   1                / 76. RY*(   3) C   2                    0.96    1.30    0.048
  64. LP (   1) N   1                / 79. RY*(   6) C   2                    0.26    2.30    0.033
  64. LP (   1) N   1                /131. RY*(   4) C   8                    1.37    1.33    0.058
  64. LP (   1) N   1                /158. RY*(   4) C  11                    1.37    1.33    0.058
  64. LP (   1) N   1                /291. BD*(   1) C   2 - C   3            1.84    0.88    0.054
  64. LP (   1) N   1                /292. BD*(   2) C   2 - C   3            3.98    0.35    0.048
  64. LP (   1) N   1                /293. BD*(   1) C   2 - C   7            1.88    0.88    0.055
  64. LP (   1) N   1                /306. BD*(   2) C   8 - C   9           13.35    0.34    0.090
  64. LP (   1) N   1                /311. BD*(   2) C  10 - C  11           13.35    0.34    0.090
 292. BD*(   2) C   2 - C   3        / 78. RY*(   5) C   2                    0.30    1.89    0.067
 292. BD*(   2) C   2 - C   3        / 85. RY*(   3) C   3                    1.58    0.84    0.102
 292. BD*(   2) C   2 - C   3        / 95. RY*(   4) C   4                    0.28    1.16    0.051
 292. BD*(   2) C   2 - C   3        /121. RY*(   3) C   7                    0.30    0.76    0.042
 292. BD*(   2) C   2 - C   3        /289. BD*(   1) N   1 - C   8            0.55    0.38    0.039
 292. BD*(   2) C   2 - C   3        /290. BD*(   1) N   1 - C  11            0.46    0.38    0.036
 292. BD*(   2) C   2 - C   3        /297. BD*(   2) C   4 - C   5           63.02    0.03    0.085
 292. BD*(   2) C   2 - C   3        /302. BD*(   2) C   6 - C   7           76.23    0.02    0.081
 292. BD*(   2) C   2 - C   3        /329. BD*(   2) C  18 - C  19            0.72    0.01    0.006
 297. BD*(   2) C   4 - C   5        / 96. RY*(   5) C   4                    0.82    1.25    0.104
 297. BD*(   2) C   4 - C   5        /104. RY*(   4) C   5                    0.72    1.30    0.099
 302. BD*(   2) C   6 - C   7        /105. RY*(   5) C   5                    0.26    1.19    0.056
 302. BD*(   2) C   6 - C   7        /112. RY*(   3) C   6                    0.81    1.16    0.097
 302. BD*(   2) C   6 - C   7        /121. RY*(   3) C   7                    0.38    0.74    0.053
 302. BD*(   2) C   6 - C   7        /123. RY*(   5) C   7                    0.44    1.72    0.087
 306. BD*(   2) C   8 - C   9        /131. RY*(   4) C   8                    0.31    0.99    0.046
 306. BD*(   2) C   8 - C   9        /132. RY*(   5) C   8                    0.65    1.62    0.085
 306. BD*(   2) C   8 - C   9        /140. RY*(   4) C   9                    0.67    0.99    0.068
 306. BD*(   2) C   8 - C   9        /142. RY*(   6) C   9                    0.32    1.87    0.064
 306. BD*(   2) C   8 - C   9        /149. RY*(   4) C  10                    0.27    0.99    0.043
 306. BD*(   2) C   8 - C   9        /202. RY*(   3) C  16                    0.38    1.10    0.054
 306. BD*(   2) C   8 - C   9        /229. RY*(   3) C  19                    0.49    0.87    0.054
 306. BD*(   2) C   8 - C   9        /320. BD*(   2) C  14 - C  15            0.27    0.02    0.004
 306. BD*(   2) C   8 - C   9        /324. BD*(   2) C  16 - C  17          107.24    0.02    0.084
 306. BD*(   2) C   8 - C   9        /329. BD*(   2) C  18 - C  19          107.68    0.01    0.081
 311. BD*(   2) C  10 - C  11        /140. RY*(   4) C   9                    0.27    0.99    0.043
 311. BD*(   2) C  10 - C  11        /149. RY*(   4) C  10                    0.67    0.99    0.068
 311. BD*(   2) C  10 - C  11        /151. RY*(   6) C  10                    0.32    1.87    0.064
 311. BD*(   2) C  10 - C  11        /158. RY*(   4) C  11                    0.31    0.99    0.046
 311. BD*(   2) C  10 - C  11        /159. RY*(   5) C  11                    0.65    1.62    0.085
 311. BD*(   2) C  10 - C  11        /166. RY*(   3) C  12                    0.49    0.87    0.054
 311. BD*(   2) C  10 - C  11        /193. RY*(   3) C  15                    0.38    1.10    0.054
 311. BD*(   2) C  10 - C  11        /315. BD*(   2) C  12 - C  13          107.68    0.01    0.081
 311. BD*(   2) C  10 - C  11        /320. BD*(   2) C  14 - C  15          107.24    0.02    0.084
 311. BD*(   2) C  10 - C  11        /324. BD*(   2) C  16 - C  17            0.27    0.02    0.004
 315. BD*(   2) C  12 - C  13        /168. RY*(   5) C  12                    0.55    1.60    0.093
 315. BD*(   2) C  12 - C  13        /175. RY*(   3) C  13                    1.26    0.97    0.110
 320. BD*(   2) C  14 - C  15        /185. RY*(   4) C  14                    1.28    0.70    0.096
 320. BD*(   2) C  14 - C  15        /195. RY*(   5) C  15                    0.79    1.37    0.105
 324. BD*(   2) C  16 - C  17        /204. RY*(   5) C  16                    0.79    1.37    0.105
 324. BD*(   2) C  16 - C  17        /212. RY*(   4) C  17                    1.28    0.70    0.096
 329. BD*(   2) C  18 - C  19        /220. RY*(   3) C  18                    1.26    0.97    0.110
 329. BD*(   2) C  18 - C  19        /231. RY*(   5) C  19                    0.55    1.60    0.093


 Natural Bond Orbitals (Summary):

                                                            Principal Delocalizations
           NBO                        Occupancy    Energy   (geminal,vicinal,remote)
 ====================================================================================
 Molecular unit  1  (C18H13N)
     1. BD (   1) N   1 - C   2          0.99069    -0.95250  289(g),290(g),291(g),293(g)
                                                    294(v),301(v),310(v),305(v)
                                                    155(v),128(v),83(v),119(v)
     2. BD (   1) N   1 - C   8          0.98849    -0.94809  313(v),288(g),290(g),309(v)
                                                    307(g),155(v),305(g),293(v)
                                                    292(v),74(v),328(v),138(v)
     3. BD (   1) N   1 - C  11          0.98849    -0.94809  307(v),288(g),289(g),312(v)
                                                    313(g),128(v),310(g),291(v)
                                                    74(v),292(v),314(v),147(v)
     4. BD (   1) C   2 - C   3          0.98562    -0.83748  293(g),294(g),304(v),290(v)
                                                    298(v),288(g),65(v),295(g)
                                                    92(v),93(v),119(v)
     5. BD (   2) C   2 - C   3          0.84807    -0.40828  297(v),302(v),121(v),290(v)
                                                    289(v),95(v),122(v)
     6. BD (   1) C   2 - C   7          0.98553    -0.83746  291(g),301(g),295(v),303(v)
                                                    289(v),288(g),65(v),304(g)
                                                    110(v),111(v),83(v)
     7. BD (   1) C   3 - C   4          0.98732    -0.82055  288(v),291(g),296(g),300(v)
                                                    295(g),298(g),102(v),75(v)
                                                    101(v),76(v),74(v)
     8. BD (   1) C   3 - H  20          0.98858    -0.64960  293(v),296(v),294(g),75(v)
                                                    288(v),291(g),92(v)
     9. BD (   1) C   4 - C   5          0.98936    -0.81497  294(g),299(g),295(v),303(v)
                                                    111(v),298(g),84(v),300(g)
                                                    110(v),83(v)
    10. BD (   2) C   4 - C   5          0.81603    -0.38132  302(v),292(v),114(v),87(v)
                                                    105(g),95(g)
    11. BD (   1) C   4 - H  21          0.98929    -0.63271  291(v),299(v),294(g),296(g)
                                                    101(v),83(v)
    12. BD (   1) C   5 - C   6          0.98936    -0.81497  301(g),296(g),304(v),298(v)
                                                    93(v),303(g),120(v),300(g)
                                                    92(v),119(v)
    13. BD (   1) C   5 - H  22          0.98957    -0.63311  294(v),301(v),296(g),299(g)
                                                    92(v),110(v)
    14. BD (   1) C   6 - C   7          0.98732    -0.82055  288(v),293(g),299(g),300(v)
                                                    304(g),303(g),102(v),75(v)
                                                    101(v),76(v),74(v)
    15. BD (   2) C   6 - C   7          0.82625    -0.38861  292(v),297(v),105(v),114(g)
    16. BD (   1) C   6 - H  23          0.98928    -0.63270  293(v),296(v),301(g),299(g)
                                                    101(v),119(v)
    17. BD (   1) C   7 - H  24          0.98859    -0.64960  291(v),299(v),301(g),75(v)
                                                    288(v),293(g),110(v)
    18. BD (   1) C   8 - C   9          0.97927    -0.80818  312(v),307(g),288(v),309(g)
                                                    308(g),325(v),331(v),146(v)
                                                    289(g),200(v),227(v),228(v)
                                                    67(v)
    19. BD (   2) C   8 - C   9          0.80742    -0.40149  324(v),311(v),329(v),229(v)
                                                    202(v),149(v),306(g)
    20. BD (   1) C   8 - C  19          0.98670    -0.85080  305(g),328(g),289(g),330(v)
                                                    290(v),308(v),331(g),218(v)
                                                    219(v),138(v),66(v)
    21. BD (   1) C   9 - C  10          0.98178    -0.79504  309(g),312(g),307(v),313(v)
                                                    305(g),310(g),319(v),323(v)
                                                    129(v),156(v),191(v),200(v)
                                                    289(v),290(v)
    22. BD (   1) C   9 - C  16          0.98581    -0.82970  308(g),305(g),323(g),289(v)
                                                    327(v),325(g),210(v),209(v)
                                                    310(v)
    23. BD (   1) C  10 - C  11          0.97927    -0.80818  309(v),313(g),288(v),312(g)
                                                    308(g),322(v),316(v),137(v)
                                                    290(g),191(v),164(v),165(v)
                                                    67(v)
    24. BD (   2) C  10 - C  11          0.80742    -0.40149  320(v),306(v),315(v),166(v)
                                                    193(v),140(v),311(g)
    25. BD (   1) C  10 - C  15          0.98581    -0.82970  308(g),310(g),319(g),290(v)
                                                    321(v),322(g),183(v),182(v)
                                                    305(v)
    26. BD (   1) C  11 - C  12          0.98670    -0.85080  310(g),314(g),290(g),318(v)
                                                    289(v),308(v),316(g),173(v)
                                                    174(v),147(v),66(v)
    27. BD (   1) C  12 - C  13          0.98675    -0.82784  290(v),313(g),317(g),321(v)
                                                    316(g),155(v),183(v),318(g)
                                                    156(v),182(v)
    28. BD (   2) C  12 - C  13          0.84627    -0.39902  311(v),320(v),160(v),186(v)
                                                    166(g),185(v)
    29. BD (   1) C  12 - H  25          0.98836    -0.65902  310(v),317(v),314(g),313(g)
                                                    173(v),156(v)
    30. BD (   1) C  13 - C  14          0.98951    -0.81862  314(g),322(v),319(g),316(v)
                                                    192(v),165(v),318(g),321(g)
                                                    164(v),191(v)
    31. BD (   1) C  13 - H  26          0.98909    -0.63612  313(v),319(v),314(g),317(g)
                                                    182(v),164(v)
    32. BD (   1) C  14 - C  15          0.98896    -0.83051  308(v),312(g),146(v),317(g)
                                                    318(v),174(v),322(g),321(g)
                                                    173(v)
    33. BD (   2) C  14 - C  15          0.85123    -0.39932  315(v),311(v),177(v),150(v)
    34. BD (   1) C  14 - H  27          0.98942    -0.64276  312(v),314(v),317(g),319(g)
                                                    173(v),191(v)
    35. BD (   1) C  15 - H  28          0.98933    -0.64713  310(v),317(v),312(g),319(g)
                                                    182(v)
    36. BD (   1) C  16 - C  17          0.98896    -0.83051  308(v),309(g),137(v),326(g)
                                                    330(v),219(v),325(g),327(g)
                                                    218(v)
    37. BD (   2) C  16 - C  17          0.85123    -0.39932  329(v),306(v),222(v),141(v)
    38. BD (   1) C  16 - H  29          0.98933    -0.64713  305(v),326(v),309(g),323(g)
                                                    209(v)
    39. BD (   1) C  17 - C  18          0.98951    -0.81862  328(g),325(v),323(g),331(v)
                                                    201(v),228(v),330(g),327(g)
                                                    227(v),200(v)
    40. BD (   1) C  17 - H  30          0.98942    -0.64276  309(v),328(v),326(g),323(g)
                                                    218(v),200(v)
    41. BD (   1) C  18 - C  19          0.98675    -0.82784  289(v),307(g),326(g),327(v)
                                                    331(g),128(v),210(v),330(g)
                                                    129(v),209(v)
    42. BD (   2) C  18 - C  19          0.84627    -0.39902  306(v),324(v),133(v),213(v)
                                                    229(g),212(v)
    43. BD (   1) C  18 - H  31          0.98909    -0.63612  307(v),323(v),328(g),326(g)
                                                    209(v),227(v)
    44. BD (   1) C  19 - H  32          0.98836    -0.65902  305(v),326(v),328(g),307(g)
                                                    218(v),129(v)
    45. CR (   1) N   1                  0.99949   -14.40672  129(v),156(v),75(v),307(v)
                                                    313(v),77(v),134(v),161(v)
                                                    291(v),293(v)
    46. CR (   1) C   2                  0.99939   -10.25548  84(v),120(v),289(v),290(v)
                                                    294(v),301(v),295(v),304(v)
                                                    291(g),293(g)
    47. CR (   1) C   3                  0.99945   -10.20884  93(v),293(v),296(v),288(v)
                                                    236(v),74(v),298(v)
    48. CR (   1) C   4                  0.99947   -10.20049  102(v),291(v),299(v),86(v)
                                                    240(v),295(v),84(v),300(v)
                                                    103(v)
    49. CR (   1) C   5                  0.99947   -10.20150  93(v),111(v),294(v),301(v)
                                                    244(v),298(v),303(v)
    50. CR (   1) C   6                  0.99947   -10.20049  102(v),293(v),296(v),248(v)
                                                    122(v),304(v),120(v),300(v)
                                                    103(v)
    51. CR (   1) C   7                  0.99945   -10.20884  111(v),291(v),299(v),288(v)
                                                    252(v),74(v),303(v)
    52. CR (   1) C   8                  0.99941   -10.25567  137(v),228(v),288(v),290(v)
                                                    309(v),305(g),331(v),328(v)
                                                    308(v)
    53. CR (   1) C   9                  0.99942   -10.21245  201(v),312(v),128(v),307(v)
                                                    323(v),148(v),325(v),305(g)
                                                    310(v)
    54. CR (   1) C  10                  0.99942   -10.21245  192(v),309(v),155(v),313(v)
                                                    319(v),139(v),322(v),310(g)
                                                    305(v)
    55. CR (   1) C  11                  0.99941   -10.25567  146(v),165(v),288(v),289(v)
                                                    312(v),310(g),316(v),314(v)
                                                    308(v)
    56. CR (   1) C  12                  0.99945   -10.21968  174(v),290(v),157(v),310(v)
                                                    317(v),256(v),176(v),318(v)
    57. CR (   1) C  13                  0.99949   -10.20872  183(v),313(v),319(v),167(v)
                                                    260(v),165(v),316(v),321(v)
    58. CR (   1) C  14                  0.99948   -10.21514  174(v),312(v),314(v),194(v)
                                                    192(v),264(v),322(v),318(v)
    59. CR (   1) C  15                  0.99946   -10.21274  308(v),183(v),310(v),147(v)
                                                    317(v),268(v),148(v),321(v)
                                                    184(v)
    60. CR (   1) C  16                  0.99946   -10.21274  308(v),210(v),305(v),138(v)
                                                    326(v),272(v),139(v),327(v)
                                                    211(v)
    61. CR (   1) C  17                  0.99948   -10.21514  219(v),309(v),328(v),203(v)
                                                    201(v),276(v),325(v),330(v)
    62. CR (   1) C  18                  0.99949   -10.20872  210(v),307(v),323(v),230(v)
                                                    280(v),228(v),331(v),327(v)
    63. CR (   1) C  19                  0.99945   -10.21968  219(v),289(v),130(v),305(v)
                                                    326(v),284(v),221(v),330(v)
    64. LP (   1) N   1                  0.86108    -0.46617  306(v),311(v),292(v),293(v)
                                                    291(v),131(v),158(v),76(v)
                                                    79(v)
    65. RY*(   1) N   1                  0.00227     0.90067   
    66. RY*(   2) N   1                  0.00073     1.82711   
    67. RY*(   3) N   1                  0.00054     1.26226   
    68. RY*(   4) N   1                  0.00035     2.52686   
    69. RY*(   5) N   1                  0.00033     2.07105   
    70. RY*(   6) N   1                  0.00020     1.13756   
    71. RY*(   7) N   1                  0.00012     2.15950   
    72. RY*(   8) N   1                  0.00009     2.11420   
    73. RY*(   9) N   1                  0.00002     2.32038   
    74. RY*(   1) C   2                  0.00279     0.73994   
    75. RY*(   2) C   2                  0.00236     1.01150   
    76. RY*(   3) C   2                  0.00182     0.83372   
    77. RY*(   4) C   2                  0.00129     0.45288   
    78. RY*(   5) C   2                  0.00049     1.76704   
    79. RY*(   6) C   2                  0.00037     1.83141   
    80. RY*(   7) C   2                  0.00014     2.12299   
    81. RY*(   8) C   2                  0.00012     1.99341   
    82. RY*(   9) C   2                  0.00002     2.04607   
    83. RY*(   1) C   3                  0.00248     1.01307   
    84. RY*(   2) C   3                  0.00133     0.57454   
    85. RY*(   3) C   3                  0.00071     0.71539   
    86. RY*(   4) C   3                  0.00055     0.52587   
    87. RY*(   5) C   3                  0.00028     1.54663   
    88. RY*(   6) C   3                  0.00007     2.19985   
    89. RY*(   7) C   3                  0.00004     2.19231   
    90. RY*(   8) C   3                  0.00000     2.10090   
    91. RY*(   9) C   3                  0.00001     1.81027   
    92. RY*(   1) C   4                  0.00274     1.04112   
    93. RY*(   2) C   4                  0.00137     0.54068   
    94. RY*(   3) C   4                  0.00040     0.67024   
    95. RY*(   4) C   4                  0.00037     1.03729   
    96. RY*(   5) C   4                  0.00028     1.15536   
    97. RY*(   6) C   4                  0.00007     2.25413   
    98. RY*(   7) C   4                  0.00002     2.11668   
    99. RY*(   8) C   4                  0.00000     1.88393   
   100. RY*(   9) C   4                  0.00000     1.93028   
   101. RY*(   1) C   5                  0.00260     1.05985   
   102. RY*(   2) C   5                  0.00128     0.53585   
   103. RY*(   3) C   5                  0.00045     0.56712   
   104. RY*(   4) C   5                  0.00031     1.20116   
   105. RY*(   5) C   5                  0.00029     1.09263   
   106. RY*(   6) C   5                  0.00007     2.25900   
   107. RY*(   7) C   5                  0.00002     2.08934   
   108. RY*(   8) C   5                  0.00000     2.09277   
   109. RY*(   9) C   5                  0.00000     1.70445   
   110. RY*(   1) C   6                  0.00274     1.04116   
   111. RY*(   2) C   6                  0.00137     0.54069   
   112. RY*(   3) C   6                  0.00042     1.05460   
   113. RY*(   4) C   6                  0.00039     0.60675   
   114. RY*(   5) C   6                  0.00026     1.20084   
   115. RY*(   6) C   6                  0.00007     2.25411   
   116. RY*(   7) C   6                  0.00002     2.11671   
   117. RY*(   8) C   6                  0.00000     1.88347   
   118. RY*(   9) C   6                  0.00000     1.93080   
   119. RY*(   1) C   7                  0.00248     1.01297   
   120. RY*(   2) C   7                  0.00133     0.57488   
   121. RY*(   3) C   7                  0.00064     0.63495   
   122. RY*(   4) C   7                  0.00054     0.53647   
   123. RY*(   5) C   7                  0.00030     1.61674   
   124. RY*(   6) C   7                  0.00007     2.19981   
   125. RY*(   7) C   7                  0.00004     2.19285   
   126. RY*(   8) C   7                  0.00000     2.09569   
   127. RY*(   9) C   7                  0.00001     1.81568   
   128. RY*(   1) C   8                  0.00286     0.93767   
   129. RY*(   2) C   8                  0.00225     0.83266   
   130. RY*(   3) C   8                  0.00139     0.64913   
   131. RY*(   4) C   8                  0.00118     0.86339   
   132. RY*(   5) C   8                  0.00052     1.49401   
   133. RY*(   6) C   8                  0.00049     1.65181   
   134. RY*(   7) C   8                  0.00013     2.15730   
   135. RY*(   8) C   8                  0.00009     2.13799   
   136. RY*(   9) C   8                  0.00001     2.03869   
   137. RY*(   1) C   9                  0.00321     0.93689   
   138. RY*(   2) C   9                  0.00185     1.11209   
   139. RY*(   3) C   9                  0.00077     0.52954   
   140. RY*(   4) C   9                  0.00065     0.86874   
   141. RY*(   5) C   9                  0.00030     1.41015   
   142. RY*(   6) C   9                  0.00027     1.74227   
   143. RY*(   7) C   9                  0.00009     2.26966   
   144. RY*(   8) C   9                  0.00005     2.10745   
   145. RY*(   9) C   9                  0.00001     2.07652   
   146. RY*(   1) C  10                  0.00321     0.93689   
   147. RY*(   2) C  10                  0.00185     1.11209   
   148. RY*(   3) C  10                  0.00077     0.52954   
   149. RY*(   4) C  10                  0.00065     0.86874   
   150. RY*(   5) C  10                  0.00030     1.41015   
   151. RY*(   6) C  10                  0.00027     1.74227   
   152. RY*(   7) C  10                  0.00009     2.26966   
   153. RY*(   8) C  10                  0.00005     2.10745   
   154. RY*(   9) C  10                  0.00001     2.07652   
   155. RY*(   1) C  11                  0.00286     0.93767   
   156. RY*(   2) C  11                  0.00225     0.83266   
   157. RY*(   3) C  11                  0.00139     0.64913   
   158. RY*(   4) C  11                  0.00118     0.86339   
   159. RY*(   5) C  11                  0.00052     1.49401   
   160. RY*(   6) C  11                  0.00049     1.65181   
   161. RY*(   7) C  11                  0.00013     2.15730   
   162. RY*(   8) C  11                  0.00009     2.13799   
   163. RY*(   9) C  11                  0.00001     2.03869   
   164. RY*(   1) C  12                  0.00231     1.02917   
   165. RY*(   2) C  12                  0.00130     0.58138   
   166. RY*(   3) C  12                  0.00053     0.74337   
   167. RY*(   4) C  12                  0.00044     0.51135   
   168. RY*(   5) C  12                  0.00028     1.48879   
   169. RY*(   6) C  12                  0.00006     2.15231   
   170. RY*(   7) C  12                  0.00003     2.24877   
   171. RY*(   8) C  12                  0.00001     1.73651   
   172. RY*(   9) C  12                  0.00000     2.08376   
   173. RY*(   1) C  13                  0.00279     1.03697   
   174. RY*(   2) C  13                  0.00132     0.53621   
   175. RY*(   3) C  13                  0.00047     0.86185   
   176. RY*(   4) C  13                  0.00041     0.58227   
   177. RY*(   5) C  13                  0.00038     1.40226   
   178. RY*(   6) C  13                  0.00007     2.23890   
   179. RY*(   7) C  13                  0.00002     2.12144   
   180. RY*(   8) C  13                  0.00000     1.72060   
   181. RY*(   9) C  13                  0.00000     2.08463   
   182. RY*(   1) C  14                  0.00264     1.04991   
   183. RY*(   2) C  14                  0.00129     0.53151   
   184. RY*(   3) C  14                  0.00044     0.57371   
   185. RY*(   4) C  14                  0.00041     0.59531   
   186. RY*(   5) C  14                  0.00033     1.67964   
   187. RY*(   6) C  14                  0.00007     2.24099   
   188. RY*(   7) C  14                  0.00002     2.07615   
   189. RY*(   8) C  14                  0.00000     1.69217   
   190. RY*(   9) C  14                  0.00000     2.08338   
   191. RY*(   1) C  15                  0.00273     1.01946   
   192. RY*(   2) C  15                  0.00134     0.55732   
   193. RY*(   3) C  15                  0.00052     0.97111   
   194. RY*(   4) C  15                  0.00040     0.50008   
   195. RY*(   5) C  15                  0.00032     1.26518   
   196. RY*(   6) C  15                  0.00005     2.18717   
   197. RY*(   7) C  15                  0.00002     2.23532   
   198. RY*(   8) C  15                  0.00001     1.75246   
   199. RY*(   9) C  15                  0.00000     2.09328   
   200. RY*(   1) C  16                  0.00273     1.01946   
   201. RY*(   2) C  16                  0.00134     0.55732   
   202. RY*(   3) C  16                  0.00052     0.97111   
   203. RY*(   4) C  16                  0.00040     0.50008   
   204. RY*(   5) C  16                  0.00032     1.26518   
   205. RY*(   6) C  16                  0.00005     2.18717   
   206. RY*(   7) C  16                  0.00002     2.23532   
   207. RY*(   8) C  16                  0.00001     1.75246   
   208. RY*(   9) C  16                  0.00000     2.09328   
   209. RY*(   1) C  17                  0.00264     1.04991   
   210. RY*(   2) C  17                  0.00129     0.53151   
   211. RY*(   3) C  17                  0.00044     0.57371   
   212. RY*(   4) C  17                  0.00041     0.59531   
   213. RY*(   5) C  17                  0.00033     1.67964   
   214. RY*(   6) C  17                  0.00007     2.24099   
   215. RY*(   7) C  17                  0.00002     2.07615   
   216. RY*(   8) C  17                  0.00000     1.69217   
   217. RY*(   9) C  17                  0.00000     2.08338   
   218. RY*(   1) C  18                  0.00279     1.03697   
   219. RY*(   2) C  18                  0.00132     0.53621   
   220. RY*(   3) C  18                  0.00047     0.86185   
   221. RY*(   4) C  18                  0.00041     0.58227   
   222. RY*(   5) C  18                  0.00038     1.40226   
   223. RY*(   6) C  18                  0.00007     2.23890   
   224. RY*(   7) C  18                  0.00002     2.12144   
   225. RY*(   8) C  18                  0.00000     1.72060   
   226. RY*(   9) C  18                  0.00000     2.08463   
   227. RY*(   1) C  19                  0.00231     1.02917   
   228. RY*(   2) C  19                  0.00130     0.58138   
   229. RY*(   3) C  19                  0.00053     0.74337   
   230. RY*(   4) C  19                  0.00044     0.51135   
   231. RY*(   5) C  19                  0.00028     1.48879   
   232. RY*(   6) C  19                  0.00006     2.15231   
   233. RY*(   7) C  19                  0.00003     2.24877   
   234. RY*(   8) C  19                  0.00001     1.73651   
   235. RY*(   9) C  19                  0.00000     2.08376   
   236. RY*(   1) H  20                  0.00070     0.25938   
   237. RY*(   2) H  20                  0.00009     1.53078   
   238. RY*(   3) H  20                  0.00004     1.96125   
   239. RY*(   4) H  20                  0.00003     2.12008   
   240. RY*(   1) H  21                  0.00073     0.24097   
   241. RY*(   2) H  21                  0.00007     1.53263   
   242. RY*(   3) H  21                  0.00004     1.94501   
   243. RY*(   4) H  21                  0.00003     2.13235   
   244. RY*(   1) H  22                  0.00071     0.23901   
   245. RY*(   2) H  22                  0.00007     1.53205   
   246. RY*(   3) H  22                  0.00003     2.22803   
   247. RY*(   4) H  22                  0.00004     1.85659   
   248. RY*(   1) H  23                  0.00073     0.24097   
   249. RY*(   2) H  23                  0.00007     1.53263   
   250. RY*(   3) H  23                  0.00004     1.94501   
   251. RY*(   4) H  23                  0.00003     2.13235   
   252. RY*(   1) H  24                  0.00070     0.25938   
   253. RY*(   2) H  24                  0.00009     1.53078   
   254. RY*(   3) H  24                  0.00004     1.96125   
   255. RY*(   4) H  24                  0.00003     2.12008   
   256. RY*(   1) H  25                  0.00071     0.27155   
   257. RY*(   2) H  25                  0.00009     1.53037   
   258. RY*(   3) H  25                  0.00003     1.89268   
   259. RY*(   4) H  25                  0.00004     2.19992   
   260. RY*(   1) H  26                  0.00069     0.23982   
   261. RY*(   2) H  26                  0.00007     1.52744   
   262. RY*(   3) H  26                  0.00003     2.19847   
   263. RY*(   4) H  26                  0.00004     1.88792   
   264. RY*(   1) H  27                  0.00069     0.23096   
   265. RY*(   2) H  27                  0.00008     1.52275   
   266. RY*(   3) H  27                  0.00003     2.03595   
   267. RY*(   4) H  27                  0.00003     2.04655   
   268. RY*(   1) H  28                  0.00071     0.25023   
   269. RY*(   2) H  28                  0.00007     1.52858   
   270. RY*(   3) H  28                  0.00004     1.90358   
   271. RY*(   4) H  28                  0.00003     2.18721   
   272. RY*(   1) H  29                  0.00071     0.25023   
   273. RY*(   2) H  29                  0.00007     1.52858   
   274. RY*(   3) H  29                  0.00004     1.90358   
   275. RY*(   4) H  29                  0.00003     2.18721   
   276. RY*(   1) H  30                  0.00069     0.23096   
   277. RY*(   2) H  30                  0.00008     1.52275   
   278. RY*(   3) H  30                  0.00003     2.03595   
   279. RY*(   4) H  30                  0.00003     2.04655   
   280. RY*(   1) H  31                  0.00069     0.23982   
   281. RY*(   2) H  31                  0.00007     1.52744   
   282. RY*(   3) H  31                  0.00003     2.19847   
   283. RY*(   4) H  31                  0.00004     1.88792   
   284. RY*(   1) H  32                  0.00071     0.27155   
   285. RY*(   2) H  32                  0.00009     1.53037   
   286. RY*(   3) H  32                  0.00003     1.89268   
   287. RY*(   4) H  32                  0.00004     2.19992   
   288. BD*(   1) N   1 - C   2          0.02139     0.24130   
   289. BD*(   1) N   1 - C   8          0.01970     0.25847   
   290. BD*(   1) N   1 - C  11          0.01970     0.25847   
   291. BD*(   1) C   2 - C   3          0.01395     0.41493   
   292. BD*(   2) C   2 - C   3          0.20035    -0.12024  302(v),297(v),85(g),289(v)
                                                    290(v),329(r),121(v),78(g)
                                                    95(v)
   293. BD*(   1) C   2 - C   7          0.01394     0.41498   
   294. BD*(   1) C   3 - C   4          0.00790     0.44006   
   295. BD*(   1) C   3 - H  20          0.00663     0.33160   
   296. BD*(   1) C   4 - C   5          0.00834     0.44208   
   297. BD*(   2) C   4 - C   5          0.15209    -0.09479  302(v),292(v),96(g),104(g)
   298. BD*(   1) C   4 - H  21          0.00664     0.35284   
   299. BD*(   1) C   5 - C   6          0.00834     0.44208   
   300. BD*(   1) C   5 - H  22          0.00659     0.35540   
   301. BD*(   1) C   6 - C   7          0.00790     0.44005   
   302. BD*(   2) C   6 - C   7          0.15861    -0.10101  297(v),292(v),112(g),123(g)
                                                    121(g),105(v)
   303. BD*(   1) C   6 - H  23          0.00664     0.35284   
   304. BD*(   1) C   7 - H  24          0.00663     0.33159   
   305. BD*(   1) C   8 - C   9          0.01492     0.38249   
   306. BD*(   2) C   8 - C   9          0.23202    -0.12428  311(v),324(v),329(v),140(g)
                                                    132(g),229(v),202(v),142(g)
                                                    131(g),149(v)
   307. BD*(   1) C   8 - C  19          0.01163     0.41057   
   308. BD*(   1) C   9 - C  10          0.01607     0.36240   
   309. BD*(   1) C   9 - C  16          0.01244     0.42373   
   310. BD*(   1) C  10 - C  11          0.01492     0.38249   
   311. BD*(   2) C  10 - C  11          0.23202    -0.12428  306(v),320(v),315(v),149(g)
                                                    159(g),166(v),193(v),151(g)
                                                    158(g),140(v)
   312. BD*(   1) C  10 - C  15          0.01244     0.42373   
   313. BD*(   1) C  11 - C  12          0.01163     0.41057   
   314. BD*(   1) C  12 - C  13          0.00743     0.43232   
   315. BD*(   2) C  12 - C  13          0.16144    -0.10936  329(r),320(v),311(v),175(g)
                                                    168(g)
   316. BD*(   1) C  12 - H  25          0.00700     0.32645   
   317. BD*(   1) C  13 - C  14          0.00821     0.42135   
   318. BD*(   1) C  13 - H  26          0.00631     0.34969   
   319. BD*(   1) C  14 - C  15          0.00713     0.43341   
   320. BD*(   2) C  14 - C  15          0.15648    -0.10841  324(r),315(v),311(v),185(g)
                                                    195(g)
   321. BD*(   1) C  14 - H  27          0.00621     0.34604   
   322. BD*(   1) C  15 - H  28          0.00691     0.33343   
   323. BD*(   1) C  16 - C  17          0.00713     0.43341   
   324. BD*(   2) C  16 - C  17          0.15648    -0.10841  320(r),329(v),306(v),212(g)
                                                    204(g)
   325. BD*(   1) C  16 - H  29          0.00691     0.33343   
   326. BD*(   1) C  17 - C  18          0.00821     0.42135   
   327. BD*(   1) C  17 - H  30          0.00621     0.34604   
   328. BD*(   1) C  18 - C  19          0.00743     0.43232   
   329. BD*(   2) C  18 - C  19          0.16144    -0.10936  315(r),324(v),306(v),220(g)
                                                    231(g),292(r)
   330. BD*(   1) C  18 - H  31          0.00631     0.34969   
   331. BD*(   1) C  19 - H  32          0.00700     0.32645   
       -------------------------------
              Total Lewis   61.91658  ( 96.7447%)
        Valence non-Lewis    1.95763  (  3.0588%)
        Rydberg non-Lewis    0.12579  (  0.1965%)
       -------------------------------
            Total unit  1   64.00000  (100.0000%)
           Charge unit  1    0.00000


 ***************************************************
 *******         Beta  spin orbitals         *******
 ***************************************************


 NATURAL POPULATIONS:  Natural atomic orbital occupancies 
                                                          
   NAO  Atom  No  lang   Type(AO)    Occupancy      Energy
 ----------------------------------------------------------
     1    N    1  S      Cor( 1S)     0.99948     -14.39918
     2    N    1  S      Val( 2S)     0.57096      -0.63096
     3    N    1  S      Ryd( 3S)     0.00025       1.08594
     4    N    1  px     Val( 2p)     0.67558      -0.44463
     5    N    1  px     Ryd( 3p)     0.00075       1.36209
     6    N    1  py     Val( 2p)     0.66799      -0.43268
     7    N    1  py     Ryd( 3p)     0.00071       1.18440
     8    N    1  pz     Val( 2p)     0.55426      -0.39039
     9    N    1  pz     Ryd( 3p)     0.00141       0.83762
    10    N    1  dxy    Ryd( 3d)     0.00053       2.68684
    11    N    1  dxz    Ryd( 3d)     0.00031       2.20462
    12    N    1  dyz    Ryd( 3d)     0.00037       2.11296
    13    N    1  dx2y2  Ryd( 3d)     0.00041       2.55886
    14    N    1  dz2    Ryd( 3d)     0.00033       2.42972

    15    C    2  S      Cor( 1S)     0.99940     -10.25536
    16    C    2  S      Val( 2S)     0.40685      -0.25243
    17    C    2  S      Ryd( 3S)     0.00131       0.46328
    18    C    2  px     Val( 2p)     0.42588      -0.17158
    19    C    2  px     Ryd( 3p)     0.00236       0.86068
    20    C    2  py     Val( 2p)     0.55087      -0.25908
    21    C    2  py     Ryd( 3p)     0.00277       0.62487
    22    C    2  pz     Val( 2p)     0.54149      -0.24062
    23    C    2  pz     Ryd( 3p)     0.00159       0.63600
    24    C    2  dxy    Ryd( 3d)     0.00028       2.04870
    25    C    2  dxz    Ryd( 3d)     0.00038       2.09573
    26    C    2  dyz    Ryd( 3d)     0.00028       2.09500
    27    C    2  dx2y2  Ryd( 3d)     0.00065       2.07887
    28    C    2  dz2    Ryd( 3d)     0.00050       1.91643

    29    C    3  S      Cor( 1S)     0.99944     -10.20786
    30    C    3  S      Val( 2S)     0.47065      -0.28106
    31    C    3  S      Ryd( 3S)     0.00089       0.46047
    32    C    3  px     Val( 2p)     0.55787      -0.19695
    33    C    3  px     Ryd( 3p)     0.00200       0.66225
    34    C    3  py     Val( 2p)     0.50322      -0.22817
    35    C    3  py     Ryd( 3p)     0.00132       0.56977
    36    C    3  pz     Val( 2p)     0.54303      -0.21578
    37    C    3  pz     Ryd( 3p)     0.00186       0.66936
    38    C    3  dxy    Ryd( 3d)     0.00032       1.99524
    39    C    3  dxz    Ryd( 3d)     0.00036       2.15159
    40    C    3  dyz    Ryd( 3d)     0.00023       2.12319
    41    C    3  dx2y2  Ryd( 3d)     0.00024       2.13323
    42    C    3  dz2    Ryd( 3d)     0.00024       1.94817

    43    C    4  S      Cor( 1S)     0.99947     -10.20061
    44    C    4  S      Val( 2S)     0.47621      -0.27869
    45    C    4  S      Ryd( 3S)     0.00056       0.44449
    46    C    4  px     Val( 2p)     0.54537      -0.17574
    47    C    4  px     Ryd( 3p)     0.00227       0.60925
    48    C    4  py     Val( 2p)     0.52596      -0.22019
    49    C    4  py     Ryd( 3p)     0.00128       0.57061
    50    C    4  pz     Val( 2p)     0.55201      -0.20816
    51    C    4  pz     Ryd( 3p)     0.00207       0.66598
    52    C    4  dxy    Ryd( 3d)     0.00027       2.01110
    53    C    4  dxz    Ryd( 3d)     0.00031       2.15034
    54    C    4  dyz    Ryd( 3d)     0.00024       2.12303
    55    C    4  dx2y2  Ryd( 3d)     0.00028       2.12619
    56    C    4  dz2    Ryd( 3d)     0.00026       1.93970

    57    C    5  S      Cor( 1S)     0.99947     -10.20039
    58    C    5  S      Val( 2S)     0.47762      -0.27698
    59    C    5  S      Ryd( 3S)     0.00061       0.44594
    60    C    5  px     Val( 2p)     0.60241      -0.19053
    61    C    5  px     Ryd( 3p)     0.00311       0.89559
    62    C    5  py     Val( 2p)     0.47304      -0.20557
    63    C    5  py     Ryd( 3p)     0.00092       0.46539
    64    C    5  pz     Val( 2p)     0.49124      -0.19044
    65    C    5  pz     Ryd( 3p)     0.00130       0.48565
    66    C    5  dxy    Ryd( 3d)     0.00028       1.97411
    67    C    5  dxz    Ryd( 3d)     0.00031       2.09687
    68    C    5  dyz    Ryd( 3d)     0.00025       2.14763
    69    C    5  dx2y2  Ryd( 3d)     0.00031       2.15817
    70    C    5  dz2    Ryd( 3d)     0.00030       1.97259

    71    C    6  S      Cor( 1S)     0.99947     -10.20061
    72    C    6  S      Val( 2S)     0.47621      -0.27869
    73    C    6  S      Ryd( 3S)     0.00056       0.44449
    74    C    6  px     Val( 2p)     0.54537      -0.17574
    75    C    6  px     Ryd( 3p)     0.00227       0.60925
    76    C    6  py     Val( 2p)     0.52596      -0.22019
    77    C    6  py     Ryd( 3p)     0.00128       0.57061
    78    C    6  pz     Val( 2p)     0.55201      -0.20816
    79    C    6  pz     Ryd( 3p)     0.00207       0.66598
    80    C    6  dxy    Ryd( 3d)     0.00027       2.01110
    81    C    6  dxz    Ryd( 3d)     0.00031       2.15034
    82    C    6  dyz    Ryd( 3d)     0.00024       2.12303
    83    C    6  dx2y2  Ryd( 3d)     0.00028       2.12619
    84    C    6  dz2    Ryd( 3d)     0.00026       1.93970

    85    C    7  S      Cor( 1S)     0.99944     -10.20786
    86    C    7  S      Val( 2S)     0.47065      -0.28106
    87    C    7  S      Ryd( 3S)     0.00089       0.46047
    88    C    7  px     Val( 2p)     0.55787      -0.19695
    89    C    7  px     Ryd( 3p)     0.00200       0.66225
    90    C    7  py     Val( 2p)     0.50322      -0.22817
    91    C    7  py     Ryd( 3p)     0.00132       0.56977
    92    C    7  pz     Val( 2p)     0.54303      -0.21578
    93    C    7  pz     Ryd( 3p)     0.00186       0.66936
    94    C    7  dxy    Ryd( 3d)     0.00032       1.99524
    95    C    7  dxz    Ryd( 3d)     0.00036       2.15159
    96    C    7  dyz    Ryd( 3d)     0.00023       2.12319
    97    C    7  dx2y2  Ryd( 3d)     0.00024       2.13323
    98    C    7  dz2    Ryd( 3d)     0.00024       1.94817

    99    C    8  S      Cor( 1S)     0.99942     -10.25620
   100    C    8  S      Val( 2S)     0.40439      -0.25264
   101    C    8  S      Ryd( 3S)     0.00171       0.44335
   102    C    8  px     Val( 2p)     0.49221      -0.20424
   103    C    8  px     Ryd( 3p)     0.00298       0.83683
   104    C    8  py     Val( 2p)     0.49264      -0.19865
   105    C    8  py     Ryd( 3p)     0.00209       0.85545
   106    C    8  pz     Val( 2p)     0.52715      -0.27713
   107    C    8  pz     Ryd( 3p)     0.00089       0.46378
   108    C    8  dxy    Ryd( 3d)     0.00073       2.26852
   109    C    8  dxz    Ryd( 3d)     0.00032       1.73787
   110    C    8  dyz    Ryd( 3d)     0.00040       1.79898
   111    C    8  dx2y2  Ryd( 3d)     0.00044       2.33780
   112    C    8  dz2    Ryd( 3d)     0.00028       2.02770

   113    C    9  S      Cor( 1S)     0.99942     -10.21154
   114    C    9  S      Val( 2S)     0.42038      -0.23818
   115    C    9  S      Ryd( 3S)     0.00105       0.47016
   116    C    9  px     Val( 2p)     0.54380      -0.21288
   117    C    9  px     Ryd( 3p)     0.00294       0.89649
   118    C    9  py     Val( 2p)     0.54409      -0.20453
   119    C    9  py     Ryd( 3p)     0.00237       0.97159
   120    C    9  pz     Val( 2p)     0.47981      -0.24485
   121    C    9  pz     Ryd( 3p)     0.00058       0.50243
   122    C    9  dxy    Ryd( 3d)     0.00035       2.28885
   123    C    9  dxz    Ryd( 3d)     0.00027       1.76679
   124    C    9  dyz    Ryd( 3d)     0.00034       1.77429
   125    C    9  dx2y2  Ryd( 3d)     0.00045       2.33997
   126    C    9  dz2    Ryd( 3d)     0.00024       2.07854

   127    C   10  S      Cor( 1S)     0.99942     -10.21154
   128    C   10  S      Val( 2S)     0.42038      -0.23818
   129    C   10  S      Ryd( 3S)     0.00105       0.47016
   130    C   10  px     Val( 2p)     0.54380      -0.21288
   131    C   10  px     Ryd( 3p)     0.00294       0.89649
   132    C   10  py     Val( 2p)     0.54409      -0.20453
   133    C   10  py     Ryd( 3p)     0.00237       0.97159
   134    C   10  pz     Val( 2p)     0.47981      -0.24485
   135    C   10  pz     Ryd( 3p)     0.00058       0.50243
   136    C   10  dxy    Ryd( 3d)     0.00035       2.28885
   137    C   10  dxz    Ryd( 3d)     0.00027       1.76679
   138    C   10  dyz    Ryd( 3d)     0.00034       1.77429
   139    C   10  dx2y2  Ryd( 3d)     0.00045       2.33997
   140    C   10  dz2    Ryd( 3d)     0.00024       2.07854

   141    C   11  S      Cor( 1S)     0.99942     -10.25620
   142    C   11  S      Val( 2S)     0.40439      -0.25264
   143    C   11  S      Ryd( 3S)     0.00171       0.44335
   144    C   11  px     Val( 2p)     0.49221      -0.20424
   145    C   11  px     Ryd( 3p)     0.00298       0.83683
   146    C   11  py     Val( 2p)     0.49264      -0.19865
   147    C   11  py     Ryd( 3p)     0.00209       0.85545
   148    C   11  pz     Val( 2p)     0.52715      -0.27713
   149    C   11  pz     Ryd( 3p)     0.00089       0.46378
   150    C   11  dxy    Ryd( 3d)     0.00073       2.26852
   151    C   11  dxz    Ryd( 3d)     0.00032       1.73787
   152    C   11  dyz    Ryd( 3d)     0.00040       1.79898
   153    C   11  dx2y2  Ryd( 3d)     0.00044       2.33780
   154    C   11  dz2    Ryd( 3d)     0.00028       2.02770

   155    C   12  S      Cor( 1S)     0.99945     -10.21730
   156    C   12  S      Val( 2S)     0.46892      -0.28384
   157    C   12  S      Ryd( 3S)     0.00074       0.42061
   158    C   12  px     Val( 2p)     0.60302      -0.21504
   159    C   12  px     Ryd( 3p)     0.00257       0.88667
   160    C   12  py     Val( 2p)     0.53015      -0.18853
   161    C   12  py     Ryd( 3p)     0.00187       0.56170
   162    C   12  pz     Val( 2p)     0.40677      -0.24012
   163    C   12  pz     Ryd( 3p)     0.00040       0.44177
   164    C   12  dxy    Ryd( 3d)     0.00029       2.33668
   165    C   12  dxz    Ryd( 3d)     0.00022       1.77523
   166    C   12  dyz    Ryd( 3d)     0.00030       1.79885
   167    C   12  dx2y2  Ryd( 3d)     0.00042       2.34040
   168    C   12  dz2    Ryd( 3d)     0.00025       2.08449

   169    C   13  S      Cor( 1S)     0.99949     -10.20954
   170    C   13  S      Val( 2S)     0.47878      -0.29030
   171    C   13  S      Ryd( 3S)     0.00055       0.44638
   172    C   13  px     Val( 2p)     0.53516      -0.18064
   173    C   13  px     Ryd( 3p)     0.00208       0.53911
   174    C   13  py     Val( 2p)     0.59777      -0.19930
   175    C   13  py     Ryd( 3p)     0.00317       0.87124
   176    C   13  pz     Val( 2p)     0.51446      -0.24921
   177    C   13  pz     Ryd( 3p)     0.00049       0.42973
   178    C   13  dxy    Ryd( 3d)     0.00038       2.29471
   179    C   13  dxz    Ryd( 3d)     0.00016       1.79503
   180    C   13  dyz    Ryd( 3d)     0.00022       1.77153
   181    C   13  dx2y2  Ryd( 3d)     0.00036       2.35569
   182    C   13  dz2    Ryd( 3d)     0.00019       2.07926

   183    C   14  S      Cor( 1S)     0.99948     -10.21270
   184    C   14  S      Val( 2S)     0.47641      -0.28553
   185    C   14  S      Ryd( 3S)     0.00057       0.44845
   186    C   14  px     Val( 2p)     0.56605      -0.18817
   187    C   14  px     Ryd( 3p)     0.00263       0.70903
   188    C   14  py     Val( 2p)     0.56088      -0.18480
   189    C   14  py     Ryd( 3p)     0.00248       0.69883
   190    C   14  pz     Val( 2p)     0.38246      -0.22787
   191    C   14  pz     Ryd( 3p)     0.00022       0.43072
   192    C   14  dxy    Ryd( 3d)     0.00038       2.37686
   193    C   14  dxz    Ryd( 3d)     0.00025       1.78209
   194    C   14  dyz    Ryd( 3d)     0.00025       1.79040
   195    C   14  dx2y2  Ryd( 3d)     0.00037       2.27467
   196    C   14  dz2    Ryd( 3d)     0.00024       2.08703

   197    C   15  S      Cor( 1S)     0.99945     -10.21252
   198    C   15  S      Val( 2S)     0.47095      -0.28030
   199    C   15  S      Ryd( 3S)     0.00064       0.43217
   200    C   15  px     Val( 2p)     0.59472      -0.20094
   201    C   15  px     Ryd( 3p)     0.00299       0.85044
   202    C   15  py     Val( 2p)     0.53896      -0.18441
   203    C   15  py     Ryd( 3p)     0.00188       0.55929
   204    C   15  pz     Val( 2p)     0.46439      -0.24542
   205    C   15  pz     Ryd( 3p)     0.00034       0.42423
   206    C   15  dxy    Ryd( 3d)     0.00039       2.31104
   207    C   15  dxz    Ryd( 3d)     0.00023       1.78097
   208    C   15  dyz    Ryd( 3d)     0.00019       1.79520
   209    C   15  dx2y2  Ryd( 3d)     0.00034       2.37107
   210    C   15  dz2    Ryd( 3d)     0.00021       2.07906

   211    C   16  S      Cor( 1S)     0.99945     -10.21252
   212    C   16  S      Val( 2S)     0.47095      -0.28030
   213    C   16  S      Ryd( 3S)     0.00064       0.43217
   214    C   16  px     Val( 2p)     0.59472      -0.20094
   215    C   16  px     Ryd( 3p)     0.00299       0.85044
   216    C   16  py     Val( 2p)     0.53896      -0.18441
   217    C   16  py     Ryd( 3p)     0.00188       0.55929
   218    C   16  pz     Val( 2p)     0.46439      -0.24542
   219    C   16  pz     Ryd( 3p)     0.00034       0.42423
   220    C   16  dxy    Ryd( 3d)     0.00039       2.31104
   221    C   16  dxz    Ryd( 3d)     0.00023       1.78097
   222    C   16  dyz    Ryd( 3d)     0.00019       1.79520
   223    C   16  dx2y2  Ryd( 3d)     0.00034       2.37107
   224    C   16  dz2    Ryd( 3d)     0.00021       2.07906

   225    C   17  S      Cor( 1S)     0.99948     -10.21270
   226    C   17  S      Val( 2S)     0.47641      -0.28553
   227    C   17  S      Ryd( 3S)     0.00057       0.44845
   228    C   17  px     Val( 2p)     0.56605      -0.18817
   229    C   17  px     Ryd( 3p)     0.00263       0.70903
   230    C   17  py     Val( 2p)     0.56088      -0.18480
   231    C   17  py     Ryd( 3p)     0.00248       0.69883
   232    C   17  pz     Val( 2p)     0.38246      -0.22787
   233    C   17  pz     Ryd( 3p)     0.00022       0.43072
   234    C   17  dxy    Ryd( 3d)     0.00038       2.37686
   235    C   17  dxz    Ryd( 3d)     0.00025       1.78209
   236    C   17  dyz    Ryd( 3d)     0.00025       1.79040
   237    C   17  dx2y2  Ryd( 3d)     0.00037       2.27467
   238    C   17  dz2    Ryd( 3d)     0.00024       2.08703

   239    C   18  S      Cor( 1S)     0.99949     -10.20954
   240    C   18  S      Val( 2S)     0.47878      -0.29030
   241    C   18  S      Ryd( 3S)     0.00055       0.44638
   242    C   18  px     Val( 2p)     0.53516      -0.18064
   243    C   18  px     Ryd( 3p)     0.00208       0.53911
   244    C   18  py     Val( 2p)     0.59777      -0.19930
   245    C   18  py     Ryd( 3p)     0.00317       0.87124
   246    C   18  pz     Val( 2p)     0.51446      -0.24921
   247    C   18  pz     Ryd( 3p)     0.00049       0.42973
   248    C   18  dxy    Ryd( 3d)     0.00038       2.29471
   249    C   18  dxz    Ryd( 3d)     0.00016       1.79503
   250    C   18  dyz    Ryd( 3d)     0.00022       1.77153
   251    C   18  dx2y2  Ryd( 3d)     0.00036       2.35569
   252    C   18  dz2    Ryd( 3d)     0.00019       2.07926

   253    C   19  S      Cor( 1S)     0.99945     -10.21730
   254    C   19  S      Val( 2S)     0.46892      -0.28384
   255    C   19  S      Ryd( 3S)     0.00074       0.42061
   256    C   19  px     Val( 2p)     0.60302      -0.21504
   257    C   19  px     Ryd( 3p)     0.00257       0.88667
   258    C   19  py     Val( 2p)     0.53015      -0.18853
   259    C   19  py     Ryd( 3p)     0.00187       0.56170
   260    C   19  pz     Val( 2p)     0.40677      -0.24012
   261    C   19  pz     Ryd( 3p)     0.00040       0.44177
   262    C   19  dxy    Ryd( 3d)     0.00029       2.33668
   263    C   19  dxz    Ryd( 3d)     0.00022       1.77523
   264    C   19  dyz    Ryd( 3d)     0.00030       1.79885
   265    C   19  dx2y2  Ryd( 3d)     0.00042       2.34040
   266    C   19  dz2    Ryd( 3d)     0.00025       2.08449

   267    H   20  S      Val( 1S)     0.37633      -0.05303
   268    H   20  S      Ryd( 2S)     0.00071       0.23077
   269    H   20  px     Ryd( 2p)     0.00013       1.97290
   270    H   20  py     Ryd( 2p)     0.00016       1.75113
   271    H   20  pz     Ryd( 2p)     0.00025       1.92541

   272    H   21  S      Val( 1S)     0.37337      -0.03146
   273    H   21  S      Ryd( 2S)     0.00071       0.21294
   274    H   21  px     Ryd( 2p)     0.00014       1.95399
   275    H   21  py     Ryd( 2p)     0.00017       1.76838
   276    H   21  pz     Ryd( 2p)     0.00023       1.92535

   277    H   22  S      Val( 1S)     0.37557      -0.02983
   278    H   22  S      Ryd( 2S)     0.00071       0.21501
   279    H   22  px     Ryd( 2p)     0.00043       2.26134
   280    H   22  py     Ryd( 2p)     0.00005       1.65705
   281    H   22  pz     Ryd( 2p)     0.00005       1.73169

   282    H   23  S      Val( 1S)     0.37337      -0.03146
   283    H   23  S      Ryd( 2S)     0.00071       0.21294
   284    H   23  px     Ryd( 2p)     0.00014       1.95399
   285    H   23  py     Ryd( 2p)     0.00017       1.76838
   286    H   23  pz     Ryd( 2p)     0.00023       1.92535

   287    H   24  S      Val( 1S)     0.37633      -0.05303
   288    H   24  S      Ryd( 2S)     0.00071       0.23077
   289    H   24  px     Ryd( 2p)     0.00013       1.97290
   290    H   24  py     Ryd( 2p)     0.00016       1.75113
   291    H   24  pz     Ryd( 2p)     0.00025       1.92542

   292    H   25  S      Val( 1S)     0.37445      -0.05598
   293    H   25  S      Ryd( 2S)     0.00072       0.24484
   294    H   25  px     Ryd( 2p)     0.00039       2.23423
   295    H   25  py     Ryd( 2p)     0.00008       1.89237
   296    H   25  pz     Ryd( 2p)     0.00007       1.53221

   297    H   26  S      Val( 1S)     0.37233      -0.03457
   298    H   26  S      Ryd( 2S)     0.00068       0.21016
   299    H   26  px     Ryd( 2p)     0.00006       1.88948
   300    H   26  py     Ryd( 2p)     0.00040       2.23288
   301    H   26  pz     Ryd( 2p)     0.00008       1.53023

   302    H   27  S      Val( 1S)     0.37606      -0.03858
   303    H   27  S      Ryd( 2S)     0.00070       0.20790
   304    H   27  px     Ryd( 2p)     0.00024       2.06150
   305    H   27  py     Ryd( 2p)     0.00024       2.05127
   306    H   27  pz     Ryd( 2p)     0.00005       1.52522

   307    H   28  S      Val( 1S)     0.37513      -0.04894
   308    H   28  S      Ryd( 2S)     0.00071       0.22274
   309    H   28  px     Ryd( 2p)     0.00040       2.22169
   310    H   28  py     Ryd( 2p)     0.00006       1.90466
   311    H   28  pz     Ryd( 2p)     0.00007       1.52973

   312    H   29  S      Val( 1S)     0.37513      -0.04894
   313    H   29  S      Ryd( 2S)     0.00071       0.22274
   314    H   29  px     Ryd( 2p)     0.00040       2.22169
   315    H   29  py     Ryd( 2p)     0.00006       1.90466
   316    H   29  pz     Ryd( 2p)     0.00007       1.52973

   317    H   30  S      Val( 1S)     0.37606      -0.03858
   318    H   30  S      Ryd( 2S)     0.00070       0.20790
   319    H   30  px     Ryd( 2p)     0.00024       2.06150
   320    H   30  py     Ryd( 2p)     0.00024       2.05127
   321    H   30  pz     Ryd( 2p)     0.00005       1.52522

   322    H   31  S      Val( 1S)     0.37233      -0.03457
   323    H   31  S      Ryd( 2S)     0.00068       0.21016
   324    H   31  px     Ryd( 2p)     0.00006       1.88948
   325    H   31  py     Ryd( 2p)     0.00040       2.23288
   326    H   31  pz     Ryd( 2p)     0.00008       1.53023

   327    H   32  S      Val( 1S)     0.37445      -0.05598
   328    H   32  S      Ryd( 2S)     0.00072       0.24484
   329    H   32  px     Ryd( 2p)     0.00039       2.23423
   330    H   32  py     Ryd( 2p)     0.00008       1.89237
   331    H   32  pz     Ryd( 2p)     0.00007       1.53221


 Summary of Natural Population Analysis:                  
                                                          
                                       Natural Population 
                Natural  -----------------------------------------------
    Atom  No    Charge         Core      Valence    Rydberg      Total
 -----------------------------------------------------------------------
      N    1    0.02667      0.99948     2.46879    0.00506     3.47333
      C    2    0.06538      0.99940     1.92509    0.01012     2.93462
      C    3   -0.08167      0.99944     2.07477    0.00746     3.08167
      C    4   -0.10657      0.99947     2.09955    0.00755     3.10657
      C    5   -0.05117      0.99947     2.04431    0.00739     3.05117
      C    6   -0.10657      0.99947     2.09955    0.00755     3.10657
      C    7   -0.08167      0.99944     2.07477    0.00746     3.08167
      C    8    0.07435      0.99942     1.91638    0.00985     2.92565
      C    9    0.00391      0.99942     1.98808    0.00859     2.99609
      C   10    0.00391      0.99942     1.98808    0.00859     2.99609
      C   11    0.07435      0.99942     1.91638    0.00985     2.92565
      C   12   -0.01535      0.99945     2.00885    0.00705     3.01535
      C   13   -0.13325      0.99949     2.12617    0.00759     3.13325
      C   14    0.00734      0.99948     1.98579    0.00739     2.99266
      C   15   -0.07569      0.99945     2.06902    0.00723     3.07569
      C   16   -0.07569      0.99945     2.06902    0.00723     3.07569
      C   17    0.00734      0.99948     1.98579    0.00739     2.99266
      C   18   -0.13325      0.99949     2.12617    0.00759     3.13325
      C   19   -0.01535      0.99945     2.00885    0.00705     3.01535
      H   20    0.12242      0.00000     0.37633    0.00124     0.37758
      H   21    0.12538      0.00000     0.37337    0.00124     0.37462
      H   22    0.12319      0.00000     0.37557    0.00124     0.37681
      H   23    0.12538      0.00000     0.37337    0.00124     0.37462
      H   24    0.12242      0.00000     0.37633    0.00124     0.37758
      H   25    0.12429      0.00000     0.37445    0.00126     0.37571
      H   26    0.12646      0.00000     0.37233    0.00122     0.37354
      H   27    0.12271      0.00000     0.37606    0.00123     0.37729
      H   28    0.12363      0.00000     0.37513    0.00124     0.37637
      H   29    0.12363      0.00000     0.37513    0.00124     0.37637
      H   30    0.12271      0.00000     0.37606    0.00123     0.37729
      H   31    0.12646      0.00000     0.37233    0.00122     0.37354
      H   32    0.12429      0.00000     0.37445    0.00126     0.37571
 =======================================================================
   * Total *    1.00000     18.98958    43.84635    0.16406    63.00000

                                 Natural Population      
 --------------------------------------------------------
   Core                      18.98958 ( 99.9452% of  19)
   Valence                   43.84635 ( 99.6508% of  44)
   Natural Minimal Basis     62.83594 ( 99.7396% of  63)
   Natural Rydberg Basis      0.16406 (  0.2604% of  63)
 --------------------------------------------------------

    Atom  No          Natural Electron Configuration
 ----------------------------------------------------------------------------
      N    1      [core]2S( 0.57)2p( 1.90)
      C    2      [core]2S( 0.41)2p( 1.52)3p( 0.01)
      C    3      [core]2S( 0.47)2p( 1.60)3p( 0.01)
      C    4      [core]2S( 0.48)2p( 1.62)3p( 0.01)
      C    5      [core]2S( 0.48)2p( 1.57)3p( 0.01)
      C    6      [core]2S( 0.48)2p( 1.62)3p( 0.01)
      C    7      [core]2S( 0.47)2p( 1.60)3p( 0.01)
      C    8      [core]2S( 0.40)2p( 1.51)3p( 0.01)
      C    9      [core]2S( 0.42)2p( 1.57)3p( 0.01)
      C   10      [core]2S( 0.42)2p( 1.57)3p( 0.01)
      C   11      [core]2S( 0.40)2p( 1.51)3p( 0.01)
      C   12      [core]2S( 0.47)2p( 1.54)
      C   13      [core]2S( 0.48)2p( 1.65)3p( 0.01)
      C   14      [core]2S( 0.48)2p( 1.51)3p( 0.01)
      C   15      [core]2S( 0.47)2p( 1.60)3p( 0.01)
      C   16      [core]2S( 0.47)2p( 1.60)3p( 0.01)
      C   17      [core]2S( 0.48)2p( 1.51)3p( 0.01)
      C   18      [core]2S( 0.48)2p( 1.65)3p( 0.01)
      C   19      [core]2S( 0.47)2p( 1.54)
      H   20            1S( 0.38)
      H   21            1S( 0.37)
      H   22            1S( 0.38)
      H   23            1S( 0.37)
      H   24            1S( 0.38)
      H   25            1S( 0.37)
      H   26            1S( 0.37)
      H   27            1S( 0.38)
      H   28            1S( 0.38)
      H   29            1S( 0.38)
      H   30            1S( 0.38)
      H   31            1S( 0.37)
      H   32            1S( 0.37)


 NATURAL BOND ORBITAL ANALYSIS, beta spin orbitals:

                       Occupancies       Lewis Structure    Low   High
           Occ.    -------------------  -----------------   occ   occ
  Cycle   Thresh.   Lewis   Non-Lewis     CR  BD  3C  LP    (L)   (NL)   Dev
 =============================================================================
   1(1)    0.90    58.16887   4.83113     19  35   0   9     9      0    0.02
   2(2)    0.90    58.16887   4.83113     19  35   0   9     9      0    0.02
   3(1)    0.80    60.32032   2.67968     19  42   0   2     2      0    0.02
   4(2)    0.80    60.32032   2.67968     19  42   0   2     2      0    0.02
   5(1)    0.70    60.18687   2.81313     19  44   0   0     2      0    0.02
   6(2)    0.70    60.18687   2.81313     19  44   0   0     2      0    0.02
   7(1)    0.60    54.42371   8.57629     19  29   0  15     0      0    0.30
   8(2)    0.60    54.83188   8.16812     19  29   0  15     0      0    0.30
   9(3)    0.60    54.77009   8.22991     19  29   0  15     0      0    0.30
  10(4)    0.60    54.83188   8.16812     19  29   0  15     0      0    0.30

    The hybrids on atom  2 are linearly dependent.  An eigenvalue (  0.000051)
    of the hybrid overlap matrix is too small (<0.00010).

    PRJTHR will be raised from  0.200 to 0.250 and the NBO search repeated.


    The hybrids on atom  2 are linearly dependent.  An eigenvalue (  0.000051)
    of the hybrid overlap matrix is too small (<0.00010).

    PRJTHR will be raised from  0.250 to 0.300 and the NBO search repeated.


    The hybrids on atom  9 are linearly dependent.  An eigenvalue (  0.000033)
    of the hybrid overlap matrix is too small (<0.00010).

    PRJTHR will be raised from  0.300 to 0.350 and the NBO search repeated.

  11(1)    0.50    46.80216  16.19784     19  14   0  30     0     12    0.37
  12(2)    0.50    47.37222  15.62778     19  14   0  30     0     12    0.36
  13(3)    0.50    47.25915  15.74085     19  14   0  30     0     11    0.35
  14(4)    0.50    46.89839  16.10161     19  13   0  31     0     10    0.37
  15(5)    0.50    47.25832  15.74168     19  14   0  30     0     11    0.36

    The hybrids on atom 12 are linearly dependent.  An eigenvalue (  0.000059)
    of the hybrid overlap matrix is too small (<0.00010).

    PRJTHR will be raised from  0.350 to 0.400 and the NBO search repeated.


    The hybrids on atom  5 are linearly dependent.  An eigenvalue (  0.000085)
    of the hybrid overlap matrix is too small (<0.00010).

    PRJTHR will be raised from  0.400 to 0.450 and the NBO search repeated.

  16(6)    0.50    46.23541  16.76459     19  11   0  33     0      9    0.37
  17(7)    0.50    46.27884  16.72116     19  11   0  33     0      9    0.35
  18(8)    0.50    46.70245  16.29755     19  12   0  32     0     10    0.36
  19(9)    0.50    46.54148  16.45852     19  12   0  32     0     10    0.37
  20(1)    0.80    60.32032   2.67968     19  42   0   2     2      0    0.02
 -----------------------------------------------------------------------------

 Structure accepted: RESONANCE keyword permits strongly delocalized structure

 --------------------------------------------------------
   Core                     18.98960 ( 99.945% of  19)
   Valence Lewis            41.33072 ( 93.933% of  44)
  ==================       ============================
   Total Lewis              60.32032 ( 95.747% of  63)
  -----------------------------------------------------
   Valence non-Lewis         2.55871 (  4.061% of  63)
   Rydberg non-Lewis         0.12097 (  0.192% of  63)
  ==================       ============================
   Total non-Lewis           2.67968 (  4.253% of  63)
 --------------------------------------------------------


       (Occupancy)   Bond orbital/ Coefficients/ Hybrids
 ---------------------------------------------------------------------------------
     1. (0.99025) BD ( 1) N   1 - C   2  
                ( 64.13%)   0.8008* N   1 s( 34.73%)p 1.88( 65.23%)d 0.00(  0.03%)
                                           -0.0000  0.5893  0.0027  0.8076  0.0098
                                           -0.0001  0.0000 -0.0084  0.0001 -0.0000
                                            0.0001  0.0009  0.0132 -0.0129
                ( 35.87%)   0.5989* C   2 s( 26.01%)p 2.84( 73.83%)d 0.01(  0.15%)
                                           -0.0000  0.5100  0.0045 -0.8592 -0.0112
                                            0.0000  0.0000 -0.0000 -0.0000 -0.0000
                                            0.0000 -0.0013  0.0341 -0.0194
     2. (0.98839) BD ( 1) N   1 - C   8  
                ( 63.68%)   0.7980* N   1 s( 32.61%)p 2.07( 67.35%)d 0.00(  0.04%)
                                            0.0001  0.5710  0.0015 -0.4166 -0.0118
                                           -0.7068  0.0060  0.0157  0.0035  0.0137
                                           -0.0002  0.0004 -0.0046 -0.0134
                ( 36.32%)   0.6027* C   8 s( 26.70%)p 2.74( 73.16%)d 0.01(  0.15%)
                                           -0.0001  0.5166  0.0093  0.5608  0.0271
                                            0.6426 -0.0023  0.0588 -0.0011  0.0310
                                            0.0026  0.0033 -0.0086 -0.0202
     3. (0.81314) BD ( 2) N   1 - C   8  
                ( 52.48%)   0.7245* N   1 s(  0.02%)p99.99( 99.94%)d 1.35(  0.03%)
                                           -0.0000 -0.0153 -0.0011  0.0215  0.0009
                                           -0.0030 -0.0018  0.9994 -0.0118  0.0018
                                           -0.0128 -0.0124 -0.0005 -0.0006
                ( 47.52%)   0.6893* C   8 s(  0.02%)p99.99( 99.94%)d 2.24(  0.04%)
                                           -0.0001 -0.0127 -0.0045 -0.0061 -0.0052
                                           -0.0754 -0.0010  0.9967  0.0170 -0.0012
                                            0.0108  0.0168  0.0010  0.0017
     4. (0.98808) BD ( 1) N   1 - C  11  
                ( 63.69%)   0.7980* N   1 s( 32.58%)p 2.07( 67.38%)d 0.00(  0.04%)
                                            0.0001  0.5708  0.0014 -0.4163 -0.0118
                                            0.7071 -0.0061  0.0198 -0.0039 -0.0136
                                           -0.0003  0.0001 -0.0046 -0.0134
                ( 36.31%)   0.6026* C  11 s( 26.69%)p 2.74( 73.16%)d 0.01(  0.15%)
                                           -0.0001  0.5166  0.0093  0.5608  0.0271
                                           -0.6425  0.0023 -0.0604  0.0011 -0.0310
                                           -0.0026  0.0033 -0.0086 -0.0202
     5. (0.98116) BD ( 1) C   2 - C   3  
                ( 51.76%)   0.7194* C   2 s( 36.93%)p 1.71( 63.03%)d 0.00(  0.03%)
                                           -0.0002  0.6077  0.0004  0.3608 -0.0151
                                           -0.5039  0.0029  0.4958  0.0127 -0.0077
                                            0.0073 -0.0147 -0.0018  0.0032
                ( 48.24%)   0.6946* C   3 s( 34.33%)p 1.91( 65.62%)d 0.00(  0.05%)
                                            0.0002  0.5859  0.0073 -0.4320 -0.0215
                                            0.3829 -0.0015 -0.5678  0.0078 -0.0079
                                            0.0138 -0.0146  0.0025  0.0061
     6. (0.98116) BD ( 1) C   2 - C   7  
                ( 51.76%)   0.7194* C   2 s( 36.93%)p 1.71( 63.03%)d 0.00(  0.03%)
                                           -0.0002  0.6077  0.0004  0.3608 -0.0151
                                            0.5039 -0.0029 -0.4958 -0.0127  0.0077
                                           -0.0073 -0.0147 -0.0018  0.0032
                ( 48.24%)   0.6946* C   7 s( 34.33%)p 1.91( 65.62%)d 0.00(  0.05%)
                                            0.0002  0.5859  0.0073 -0.4320 -0.0215
                                           -0.3829  0.0015  0.5678 -0.0078  0.0079
                                           -0.0138 -0.0146  0.0025  0.0061
     7. (0.98693) BD ( 1) C   3 - C   4  
                ( 50.81%)   0.7128* C   3 s( 36.63%)p 1.73( 63.32%)d 0.00(  0.04%)
                                           -0.0001  0.6051  0.0134  0.7946  0.0088
                                           -0.0136 -0.0244  0.0110  0.0306  0.0014
                                           -0.0025 -0.0019  0.0178 -0.0097
                ( 49.19%)   0.7014* C   4 s( 35.23%)p 1.84( 64.72%)d 0.00(  0.05%)
                                            0.0001  0.5935  0.0092 -0.8032 -0.0091
                                           -0.0096 -0.0231  0.0202  0.0316 -0.0018
                                            0.0016 -0.0014  0.0189 -0.0105
     8. (0.82672) BD ( 2) C   3 - C   4  
                ( 48.77%)   0.6984* C   3 s(  0.05%)p99.99( 99.90%)d 0.92(  0.05%)
                                            0.0001  0.0221  0.0070 -0.0110 -0.0047
                                            0.8137 -0.0087  0.5802 -0.0051  0.0148
                                            0.0117 -0.0043 -0.0053 -0.0095
                ( 51.23%)   0.7157* C   4 s(  0.00%)p 1.00( 99.95%)d 0.00(  0.05%)
                                           -0.0000 -0.0028  0.0020  0.0036 -0.0007
                                            0.7957 -0.0059  0.6052 -0.0040 -0.0147
                                           -0.0113 -0.0031 -0.0065 -0.0109
     9. (0.98839) BD ( 1) C   3 - H  20  
                ( 62.31%)   0.7894* C   3 s( 28.90%)p 2.46( 71.07%)d 0.00(  0.03%)
                                           -0.0003  0.5374 -0.0159 -0.4249  0.0161
                                           -0.4358  0.0028  0.5830  0.0055  0.0082
                                           -0.0104 -0.0114  0.0018  0.0026
                ( 37.69%)   0.6139* H  20 s( 99.90%)p 0.00(  0.10%)
                                            0.9995 -0.0013  0.0146  0.0156 -0.0228
    10. (0.98921) BD ( 1) C   4 - C   5  
                ( 50.27%)   0.7090* C   4 s( 35.64%)p 1.80( 64.31%)d 0.00(  0.05%)
                                            0.0001  0.5970  0.0075  0.4227  0.0397
                                            0.4119 -0.0069 -0.5413  0.0089  0.0085
                                           -0.0111 -0.0152 -0.0009  0.0051
                ( 49.73%)   0.7052* C   5 s( 35.35%)p 1.83( 64.60%)d 0.00(  0.05%)
                                            0.0000  0.5945  0.0090 -0.3814  0.0293
                                           -0.4446 -0.0174  0.5488  0.0222  0.0105
                                           -0.0130 -0.0139  0.0020  0.0025
    11. (0.98846) BD ( 1) C   4 - H  21  
                ( 62.60%)   0.7912* C   4 s( 29.03%)p 2.44( 70.94%)d 0.00(  0.03%)
                                           -0.0003  0.5386 -0.0140  0.4174 -0.0035
                                           -0.4428  0.0056  0.5823 -0.0074 -0.0070
                                            0.0094 -0.0115 -0.0001  0.0033
                ( 37.40%)   0.6115* H  21 s( 99.90%)p 0.00(  0.10%)
                                            0.9995 -0.0023 -0.0160  0.0165 -0.0214
    12. (0.98921) BD ( 1) C   5 - C   6  
                ( 49.73%)   0.7052* C   5 s( 35.35%)p 1.83( 64.60%)d 0.00(  0.05%)
                                            0.0000  0.5945  0.0090 -0.3814  0.0293
                                            0.4446  0.0174 -0.5488 -0.0222 -0.0105
                                            0.0130 -0.0139  0.0020  0.0025
                ( 50.27%)   0.7090* C   6 s( 35.64%)p 1.80( 64.31%)d 0.00(  0.05%)
                                            0.0001  0.5970  0.0075  0.4227  0.0397
                                           -0.4119  0.0069  0.5413 -0.0089 -0.0085
                                            0.0111 -0.0152 -0.0009  0.0051
    13. (0.98957) BD ( 1) C   5 - H  22  
                ( 62.43%)   0.7901* C   5 s( 29.21%)p 2.42( 70.76%)d 0.00(  0.03%)
                                           -0.0003  0.5403 -0.0132  0.8411 -0.0099
                                           -0.0000  0.0000  0.0000 -0.0000 -0.0000
                                            0.0000 -0.0016  0.0150 -0.0082
                ( 37.57%)   0.6130* H  22 s( 99.90%)p 0.00(  0.10%)
                                            0.9995 -0.0017 -0.0316  0.0000 -0.0000
    14. (0.98693) BD ( 1) C   6 - C   7  
                ( 49.19%)   0.7014* C   6 s( 35.23%)p 1.84( 64.72%)d 0.00(  0.05%)
                                            0.0001  0.5935  0.0092 -0.8032 -0.0091
                                            0.0096  0.0231 -0.0202 -0.0316  0.0018
                                           -0.0016 -0.0014  0.0189 -0.0105
                ( 50.81%)   0.7128* C   7 s( 36.63%)p 1.73( 63.32%)d 0.00(  0.04%)
                                           -0.0001  0.6051  0.0134  0.7946  0.0088
                                            0.0136  0.0244 -0.0110 -0.0306 -0.0014
                                            0.0025 -0.0019  0.0178 -0.0097
    15. (0.82672) BD ( 2) C   6 - C   7  
                ( 51.23%)   0.7157* C   6 s(  0.00%)p 1.00( 99.95%)d 0.00(  0.05%)
                                            0.0000  0.0028 -0.0020 -0.0036  0.0007
                                            0.7957 -0.0059  0.6052 -0.0040 -0.0147
                                           -0.0113  0.0031  0.0065  0.0109
                ( 48.77%)   0.6984* C   7 s(  0.05%)p99.99( 99.90%)d 0.92(  0.05%)
                                           -0.0001 -0.0221 -0.0070  0.0110  0.0047
                                            0.8137 -0.0087  0.5802 -0.0051  0.0148
                                            0.0117  0.0043  0.0053  0.0095
    16. (0.98846) BD ( 1) C   6 - H  23  
                ( 62.60%)   0.7912* C   6 s( 29.03%)p 2.44( 70.94%)d 0.00(  0.03%)
                                            0.0003 -0.5386  0.0140 -0.4174  0.0035
                                           -0.4428  0.0056  0.5823 -0.0074 -0.0070
                                            0.0094  0.0115  0.0001 -0.0033
                ( 37.40%)   0.6115* H  23 s( 99.90%)p 0.00(  0.10%)
                                           -0.9995  0.0023  0.0160  0.0165 -0.0214
    17. (0.98839) BD ( 1) C   7 - H  24  
                ( 62.31%)   0.7894* C   7 s( 28.90%)p 2.46( 71.07%)d 0.00(  0.03%)
                                            0.0003 -0.5374  0.0159  0.4249 -0.0161
                                           -0.4358  0.0028  0.5830  0.0055  0.0082
                                           -0.0104  0.0114 -0.0018 -0.0026
                ( 37.69%)   0.6139* H  24 s( 99.90%)p 0.00(  0.10%)
                                           -0.9995  0.0013 -0.0146  0.0156 -0.0228
    18. (0.97914) BD ( 1) C   8 - C   9  
                ( 50.37%)   0.7097* C   8 s( 34.15%)p 1.93( 65.80%)d 0.00(  0.04%)
                                           -0.0001  0.5844 -0.0077 -0.7827  0.0164
                                            0.2113 -0.0086  0.0187  0.0011 -0.0121
                                           -0.0008  0.0002  0.0118 -0.0124
                ( 49.63%)   0.7045* C   9 s( 30.01%)p 2.33( 69.93%)d 0.00(  0.05%)
                                           -0.0000  0.5478  0.0002  0.7880 -0.0063
                                           -0.2797 -0.0064 -0.0063  0.0002 -0.0074
                                           -0.0000  0.0004  0.0163 -0.0145
    19. (0.98655) BD ( 1) C   8 - C  19  
                ( 51.98%)   0.7210* C   8 s( 38.96%)p 1.57( 61.01%)d 0.00(  0.03%)
                                           -0.0001  0.6242  0.0060  0.2676  0.0187
                                           -0.7321  0.0108 -0.0456 -0.0013 -0.0092
                                           -0.0006  0.0019 -0.0116 -0.0108
                ( 48.02%)   0.6930* C  19 s( 33.97%)p 1.94( 65.97%)d 0.00(  0.06%)
                                            0.0001  0.5827  0.0110 -0.1579  0.0240
                                            0.7943  0.0110  0.0568 -0.0006 -0.0088
                                           -0.0007  0.0032 -0.0167 -0.0146
    20. (0.98174) BD ( 1) C   9 - C  10  
                ( 50.00%)   0.7071* C   9 s( 32.76%)p 2.05( 67.19%)d 0.00(  0.05%)
                                            0.0000  0.5724 -0.0007 -0.1101 -0.0260
                                            0.8108 -0.0193  0.0370 -0.0012  0.0016
                                            0.0001  0.0016 -0.0166 -0.0135
                ( 50.00%)   0.7071* C  10 s( 32.76%)p 2.05( 67.19%)d 0.00(  0.05%)
                                            0.0000  0.5724 -0.0007 -0.1101 -0.0260
                                           -0.8108  0.0193 -0.0370  0.0012 -0.0016
                                           -0.0001  0.0016 -0.0166 -0.0135
    21. (0.98581) BD ( 1) C   9 - C  16  
                ( 51.87%)   0.7202* C   9 s( 37.09%)p 1.70( 62.88%)d 0.00(  0.04%)
                                           -0.0000  0.6090  0.0045 -0.6050 -0.0175
                                           -0.5111  0.0161 -0.0299  0.0010  0.0149
                                            0.0009  0.0011 -0.0008 -0.0111
                ( 48.13%)   0.6938* C  16 s( 34.91%)p 1.86( 65.04%)d 0.00(  0.05%)
                                            0.0001  0.5908  0.0044  0.5590 -0.0205
                                            0.5796  0.0199  0.0346  0.0012  0.0181
                                            0.0010  0.0011  0.0022 -0.0129
    22. (0.82469) BD ( 2) C   9 - C  16  
                ( 51.09%)   0.7148* C   9 s(  0.00%)p 1.00( 99.98%)d 0.00(  0.02%)
                                            0.0000  0.0004  0.0001 -0.0091  0.0000
                                           -0.0471 -0.0004  0.9987  0.0076  0.0004
                                           -0.0046 -0.0138 -0.0008 -0.0014
                ( 48.91%)   0.6993* C  16 s(  0.00%)p 1.00( 99.95%)d 0.00(  0.05%)
                                            0.0000  0.0003 -0.0003 -0.0061 -0.0001
                                           -0.0540 -0.0000  0.9982 -0.0007 -0.0013
                                            0.0229  0.0046  0.0000  0.0005
    23. (0.97914) BD ( 1) C  10 - C  11  
                ( 49.63%)   0.7045* C  10 s( 30.01%)p 2.33( 69.93%)d 0.00(  0.05%)
                                           -0.0000  0.5478  0.0002  0.7880 -0.0063
                                            0.2797  0.0064  0.0063 -0.0002  0.0074
                                            0.0000  0.0004  0.0163 -0.0145
                ( 50.37%)   0.7097* C  11 s( 34.15%)p 1.93( 65.81%)d 0.00(  0.04%)
                                           -0.0001  0.5843 -0.0077 -0.7827  0.0164
                                           -0.2112  0.0086 -0.0198 -0.0012  0.0121
                                            0.0008  0.0002  0.0118 -0.0124
    24. (0.98581) BD ( 1) C  10 - C  15  
                ( 51.87%)   0.7202* C  10 s( 37.09%)p 1.70( 62.88%)d 0.00(  0.04%)
                                           -0.0000  0.6090  0.0045 -0.6050 -0.0175
                                            0.5111 -0.0161  0.0299 -0.0010 -0.0149
                                           -0.0009  0.0011 -0.0008 -0.0111
                ( 48.13%)   0.6938* C  15 s( 34.91%)p 1.86( 65.04%)d 0.00(  0.05%)
                                            0.0001  0.5908  0.0044  0.5590 -0.0205
                                           -0.5796 -0.0199 -0.0346 -0.0012 -0.0181
                                           -0.0010  0.0011  0.0022 -0.0129
    25. (0.82469) BD ( 2) C  10 - C  15  
                ( 51.09%)   0.7148* C  10 s(  0.00%)p 1.00( 99.98%)d 0.00(  0.02%)
                                           -0.0000 -0.0004 -0.0001  0.0091 -0.0000
                                           -0.0471 -0.0004  0.9987  0.0076  0.0004
                                           -0.0046  0.0138  0.0008  0.0014
                ( 48.91%)   0.6993* C  15 s(  0.00%)p 1.00( 99.95%)d 0.00(  0.05%)
                                           -0.0000 -0.0003  0.0003  0.0061  0.0001
                                           -0.0540 -0.0000  0.9982 -0.0007 -0.0013
                                            0.0229 -0.0046 -0.0000 -0.0005
    26. (0.98656) BD ( 1) C  11 - C  12  
                ( 51.98%)   0.7210* C  11 s( 38.95%)p 1.57( 61.02%)d 0.00(  0.03%)
                                           -0.0001  0.6240  0.0060  0.2675  0.0187
                                            0.7326 -0.0108  0.0380  0.0011  0.0092
                                            0.0005  0.0021 -0.0116 -0.0108
                ( 48.02%)   0.6930* C  12 s( 33.97%)p 1.94( 65.97%)d 0.00(  0.06%)
                                            0.0001  0.5827  0.0110 -0.1579  0.0240
                                           -0.7943 -0.0110 -0.0568  0.0006  0.0088
                                            0.0007  0.0032 -0.0167 -0.0146
    27. (0.98678) BD ( 1) C  12 - C  13  
                ( 50.74%)   0.7123* C  12 s( 36.33%)p 1.75( 63.62%)d 0.00(  0.04%)
                                           -0.0001  0.6026  0.0131 -0.5718  0.0214
                                            0.5539  0.0328  0.0319  0.0017 -0.0160
                                           -0.0007  0.0010  0.0053 -0.0128
                ( 49.26%)   0.7019* C  13 s( 35.43%)p 1.82( 64.52%)d 0.00(  0.05%)
                                            0.0001  0.5952  0.0087  0.6008  0.0343
                                           -0.5307  0.0222 -0.0313  0.0019 -0.0183
                                           -0.0012  0.0013 -0.0009 -0.0118
    28. (0.80348) BD ( 2) C  12 - C  13  
                ( 42.11%)   0.6490* C  12 s(  0.00%)p 1.00( 99.93%)d 0.00(  0.07%)
                                           -0.0000  0.0035  0.0020 -0.0059  0.0020
                                           -0.0675 -0.0003  0.9973 -0.0057  0.0017
                                           -0.0252  0.0072  0.0004  0.0003
                ( 57.89%)   0.7608* C  13 s(  0.00%)p 1.00( 99.95%)d 0.00(  0.05%)
                                           -0.0000  0.0004  0.0007 -0.0067  0.0001
                                           -0.0659  0.0009  0.9975 -0.0101 -0.0001
                                            0.0018 -0.0210 -0.0012 -0.0024
    29. (0.98832) BD ( 1) C  12 - H  25  
                ( 62.52%)   0.7907* C  12 s( 29.61%)p 2.38( 70.35%)d 0.00(  0.03%)
                                           -0.0003  0.5440 -0.0158  0.8042 -0.0104
                                            0.2372  0.0113  0.0190  0.0034  0.0063
                                            0.0008  0.0004  0.0127 -0.0110
                ( 37.48%)   0.6122* H  25 s( 99.90%)p 0.00(  0.10%)
                                            0.9995 -0.0009 -0.0298 -0.0106 -0.0016
    30. (0.98942) BD ( 1) C  13 - C  14  
                ( 50.28%)   0.7091* C  13 s( 35.53%)p 1.81( 64.43%)d 0.00(  0.04%)
                                            0.0001  0.5960  0.0065 -0.7742 -0.0208
                                           -0.2069  0.0354 -0.0191  0.0021  0.0116
                                            0.0010  0.0005  0.0134 -0.0116
                ( 49.72%)   0.7051* C  14 s( 35.29%)p 1.83( 64.66%)d 0.00(  0.05%)
                                            0.0000  0.5940  0.0084  0.7668 -0.0018
                                            0.2385  0.0405  0.0122  0.0025  0.0069
                                            0.0005  0.0004  0.0163 -0.0131
    31. (0.98910) BD ( 1) C  13 - H  26  
                ( 62.72%)   0.7919* C  13 s( 28.94%)p 2.45( 71.03%)d 0.00(  0.03%)
                                           -0.0003  0.5378 -0.0135  0.1936 -0.0031
                                            0.8184 -0.0086  0.0551 -0.0005  0.0065
                                            0.0003  0.0018 -0.0120 -0.0089
                ( 37.28%)   0.6106* H  26 s( 99.90%)p 0.00(  0.10%)
                                            0.9995 -0.0024 -0.0068 -0.0306 -0.0021
    32. (0.98877) BD ( 1) C  14 - C  15  
                ( 49.26%)   0.7019* C  14 s( 35.45%)p 1.82( 64.50%)d 0.00(  0.05%)
                                            0.0001  0.5953  0.0099 -0.2212 -0.0409
                                           -0.7695  0.0007 -0.0473 -0.0000  0.0070
                                            0.0004  0.0024 -0.0170 -0.0136
                ( 50.74%)   0.7123* C  15 s( 35.94%)p 1.78( 64.02%)d 0.00(  0.05%)
                                            0.0000  0.5993  0.0136  0.1755 -0.0370
                                            0.7784  0.0184  0.0412  0.0012  0.0110
                                            0.0006  0.0020 -0.0141 -0.0122
    33. (0.98941) BD ( 1) C  14 - H  27  
                ( 62.35%)   0.7896* C  14 s( 29.15%)p 2.43( 70.82%)d 0.00(  0.03%)
                                            0.0003 -0.5398  0.0119  0.6011 -0.0072
                                           -0.5879  0.0062 -0.0334  0.0004  0.0141
                                            0.0008 -0.0010 -0.0007  0.0107
                ( 37.65%)   0.6136* H  27 s( 99.90%)p 0.00(  0.10%)
                                           -0.9995  0.0011 -0.0226  0.0225  0.0013
    34. (0.98927) BD ( 1) C  15 - H  28  
                ( 62.48%)   0.7904* C  15 s( 29.05%)p 2.44( 70.92%)d 0.00(  0.03%)
                                            0.0003 -0.5388  0.0141  0.8096 -0.0046
                                            0.2317 -0.0096  0.0074 -0.0005 -0.0078
                                           -0.0003 -0.0004 -0.0121  0.0099
                ( 37.52%)   0.6126* H  28 s( 99.90%)p 0.00(  0.10%)
                                           -0.9995  0.0019 -0.0304 -0.0077 -0.0004
    35. (0.98877) BD ( 1) C  16 - C  17  
                ( 50.74%)   0.7123* C  16 s( 35.94%)p 1.78( 64.02%)d 0.00(  0.05%)
                                            0.0000  0.5993  0.0136  0.1755 -0.0370
                                           -0.7784 -0.0184 -0.0412 -0.0012 -0.0110
                                           -0.0006  0.0020 -0.0141 -0.0122
                ( 49.26%)   0.7019* C  17 s( 35.45%)p 1.82( 64.50%)d 0.00(  0.05%)
                                            0.0001  0.5953  0.0099 -0.2212 -0.0409
                                            0.7695 -0.0007  0.0473  0.0000 -0.0070
                                           -0.0004  0.0024 -0.0170 -0.0136
    36. (0.98927) BD ( 1) C  16 - H  29  
                ( 62.48%)   0.7904* C  16 s( 29.05%)p 2.44( 70.92%)d 0.00(  0.03%)
                                            0.0003 -0.5388  0.0141  0.8096 -0.0046
                                           -0.2317  0.0096 -0.0074  0.0005  0.0078
                                            0.0003 -0.0004 -0.0121  0.0099
                ( 37.52%)   0.6126* H  29 s( 99.90%)p 0.00(  0.10%)
                                           -0.9995  0.0019 -0.0304  0.0077  0.0004
    37. (0.98942) BD ( 1) C  17 - C  18  
                ( 49.72%)   0.7051* C  17 s( 35.29%)p 1.83( 64.66%)d 0.00(  0.05%)
                                            0.0000  0.5940  0.0084  0.7668 -0.0018
                                           -0.2385 -0.0405 -0.0122 -0.0025 -0.0069
                                           -0.0005  0.0004  0.0163 -0.0131
                ( 50.28%)   0.7091* C  18 s( 35.53%)p 1.81( 64.43%)d 0.00(  0.04%)
                                            0.0001  0.5960  0.0065 -0.7742 -0.0208
                                            0.2069 -0.0354  0.0191 -0.0021 -0.0116
                                           -0.0010  0.0005  0.0134 -0.0116
    38. (0.98941) BD ( 1) C  17 - H  30  
                ( 62.35%)   0.7896* C  17 s( 29.15%)p 2.43( 70.82%)d 0.00(  0.03%)
                                            0.0003 -0.5398  0.0119  0.6011 -0.0072
                                            0.5879 -0.0062  0.0334 -0.0004 -0.0141
                                           -0.0008 -0.0010 -0.0007  0.0107
                ( 37.65%)   0.6136* H  30 s( 99.90%)p 0.00(  0.10%)
                                           -0.9995  0.0011 -0.0226 -0.0225 -0.0013
    39. (0.98678) BD ( 1) C  18 - C  19  
                ( 49.26%)   0.7019* C  18 s( 35.43%)p 1.82( 64.52%)d 0.00(  0.05%)
                                            0.0001  0.5952  0.0087  0.6008  0.0343
                                            0.5307 -0.0222  0.0313 -0.0019  0.0183
                                            0.0012  0.0013 -0.0009 -0.0118
                ( 50.74%)   0.7123* C  19 s( 36.33%)p 1.75( 63.62%)d 0.00(  0.04%)
                                           -0.0001  0.6026  0.0131 -0.5718  0.0214
                                           -0.5539 -0.0328 -0.0319 -0.0017  0.0160
                                            0.0007  0.0010  0.0053 -0.0128
    40. (0.80348) BD ( 2) C  18 - C  19  
                ( 57.89%)   0.7608* C  18 s(  0.00%)p 1.00( 99.95%)d 0.00(  0.05%)
                                            0.0000 -0.0004 -0.0007  0.0067 -0.0001
                                           -0.0659  0.0009  0.9975 -0.0101 -0.0001
                                            0.0018  0.0210  0.0012  0.0024
                ( 42.11%)   0.6490* C  19 s(  0.00%)p 1.00( 99.93%)d 0.00(  0.07%)
                                            0.0000 -0.0035 -0.0020  0.0059 -0.0020
                                           -0.0675 -0.0003  0.9973 -0.0057  0.0017
                                           -0.0252 -0.0072 -0.0004 -0.0003
    41. (0.98910) BD ( 1) C  18 - H  31  
                ( 62.72%)   0.7919* C  18 s( 28.94%)p 2.45( 71.03%)d 0.00(  0.03%)
                                            0.0003 -0.5378  0.0135 -0.1936  0.0031
                                            0.8184 -0.0086  0.0551 -0.0005  0.0065
                                            0.0003 -0.0018  0.0120  0.0089
                ( 37.28%)   0.6106* H  31 s( 99.90%)p 0.00(  0.10%)
                                           -0.9995  0.0024  0.0068 -0.0306 -0.0021
    42. (0.98832) BD ( 1) C  19 - H  32  
                ( 62.52%)   0.7907* C  19 s( 29.61%)p 2.38( 70.35%)d 0.00(  0.03%)
                                           -0.0003  0.5440 -0.0158  0.8042 -0.0104
                                           -0.2372 -0.0113 -0.0190 -0.0034 -0.0063
                                           -0.0008  0.0004  0.0127 -0.0110
                ( 37.48%)   0.6122* H  32 s( 99.90%)p 0.00(  0.10%)
                                            0.9995 -0.0009 -0.0298  0.0106  0.0016
    43. (0.99948) CR ( 1) N   1           s(100.00%)p 0.00(  0.00%)
                                            1.0000 -0.0001 -0.0000  0.0001  0.0000
                                           -0.0000  0.0000  0.0000 -0.0000  0.0000
                                           -0.0000 -0.0000  0.0000  0.0000
    44. (0.99940) CR ( 1) C   2           s(100.00%)p 0.00(  0.00%)
                                            1.0000  0.0002  0.0000  0.0001 -0.0000
                                           -0.0000  0.0000  0.0000 -0.0000 -0.0000
                                            0.0000 -0.0000  0.0000  0.0000
    45. (0.99945) CR ( 1) C   3           s(100.00%)p 0.00(  0.00%)
                                            1.0000  0.0001 -0.0000  0.0000  0.0000
                                           -0.0003  0.0000  0.0003  0.0000  0.0000
                                           -0.0000 -0.0000  0.0000 -0.0000
    46. (0.99947) CR ( 1) C   4           s(100.00%)p 0.00(  0.00%)
                                            1.0000  0.0001 -0.0000  0.0002 -0.0000
                                           -0.0001  0.0000  0.0002 -0.0000 -0.0000
                                            0.0000 -0.0000 -0.0000  0.0000
    47. (0.99947) CR ( 1) C   5           s(100.00%)p 0.00(  0.00%)
                                            1.0000  0.0001 -0.0000  0.0003 -0.0000
                                           -0.0000  0.0000  0.0000 -0.0000 -0.0000
                                            0.0000  0.0000  0.0000 -0.0000
    48. (0.99947) CR ( 1) C   6           s(100.00%)p 0.00(  0.00%)
                                            1.0000  0.0001 -0.0000  0.0002 -0.0000
                                            0.0001 -0.0000 -0.0002  0.0000  0.0000
                                           -0.0000 -0.0000 -0.0000  0.0000
    49. (0.99945) CR ( 1) C   7           s(100.00%)p 0.00(  0.00%)
                                            1.0000  0.0001 -0.0000  0.0000  0.0000
                                            0.0003 -0.0000 -0.0003 -0.0000 -0.0000
                                            0.0000 -0.0000  0.0000 -0.0000
    50. (0.99942) CR ( 1) C   8           s(100.00%)
                                            1.0000  0.0002  0.0000 -0.0000  0.0000
                                            0.0000 -0.0000  0.0001  0.0000  0.0000
                                            0.0000  0.0000 -0.0000 -0.0000
    51. (0.99942) CR ( 1) C   9           s(100.00%)
                                            1.0000  0.0000  0.0000  0.0000  0.0000
                                           -0.0000  0.0000 -0.0000 -0.0000 -0.0000
                                            0.0000  0.0000  0.0000 -0.0000
    52. (0.99942) CR ( 1) C  10           s(100.00%)
                                            1.0000  0.0000  0.0000  0.0000  0.0000
                                            0.0000 -0.0000  0.0000  0.0000  0.0000
                                           -0.0000  0.0000  0.0000 -0.0000
    53. (0.99942) CR ( 1) C  11           s(100.00%)
                                            1.0000  0.0002  0.0000 -0.0000  0.0000
                                           -0.0000  0.0000 -0.0000  0.0000 -0.0000
                                           -0.0000  0.0000 -0.0000 -0.0000
    54. (0.99945) CR ( 1) C  12           s(100.00%)p 0.00(  0.00%)
                                            1.0000  0.0001 -0.0000  0.0002 -0.0000
                                            0.0002  0.0000  0.0000  0.0000  0.0000
                                           -0.0000  0.0000  0.0000 -0.0000
    55. (0.99949) CR ( 1) C  13           s(100.00%)p 0.00(  0.00%)
                                            1.0000  0.0001 -0.0000  0.0000 -0.0000
                                            0.0003 -0.0000  0.0000 -0.0000  0.0000
                                            0.0000  0.0000 -0.0000 -0.0000
    56. (0.99948) CR ( 1) C  14           s(100.00%)p 0.00(  0.00%)
                                            1.0000  0.0001 -0.0000 -0.0002  0.0000
                                            0.0002 -0.0000  0.0000 -0.0000 -0.0000
                                           -0.0000  0.0000  0.0000 -0.0000
    57. (0.99946) CR ( 1) C  15           s(100.00%)p 0.00(  0.00%)
                                            1.0000  0.0001 -0.0000 -0.0003  0.0000
                                           -0.0001  0.0000  0.0000  0.0000  0.0000
                                            0.0000 -0.0000  0.0000 -0.0000
    58. (0.99946) CR ( 1) C  16           s(100.00%)p 0.00(  0.00%)
                                            1.0000  0.0001 -0.0000 -0.0003  0.0000
                                            0.0001 -0.0000 -0.0000 -0.0000 -0.0000
                                           -0.0000 -0.0000  0.0000 -0.0000
    59. (0.99948) CR ( 1) C  17           s(100.00%)p 0.00(  0.00%)
                                            1.0000  0.0001 -0.0000 -0.0002  0.0000
                                           -0.0002  0.0000 -0.0000  0.0000  0.0000
                                            0.0000  0.0000  0.0000 -0.0000
    60. (0.99949) CR ( 1) C  18           s(100.00%)p 0.00(  0.00%)
                                            1.0000  0.0001 -0.0000  0.0000 -0.0000
                                           -0.0003  0.0000 -0.0000  0.0000 -0.0000
                                           -0.0000  0.0000 -0.0000 -0.0000
    61. (0.99945) CR ( 1) C  19           s(100.00%)p 0.00(  0.00%)
                                            1.0000  0.0001 -0.0000  0.0002 -0.0000
                                           -0.0002 -0.0000 -0.0000 -0.0000 -0.0000
                                            0.0000  0.0000  0.0000 -0.0000
    62. (0.52882) LP ( 1) C   2           s(  0.00%)p 1.00(100.00%)d 0.00(  0.00%)
                                           -0.0000  0.0000 -0.0000 -0.0000  0.0000
                                            0.7013 -0.0156  0.7127  0.0023  0.0045
                                           -0.0014  0.0000  0.0000 -0.0000
    63. (0.43419) LP*( 1) C   5           s(  0.00%)p 1.00( 99.95%)d 0.00(  0.05%)
                                           -0.0000  0.0000  0.0000 -0.0000  0.0000
                                            0.7768 -0.0078  0.6293 -0.0048 -0.0169
                                           -0.0134 -0.0000  0.0000 -0.0000
    64. (0.52748) LP ( 1) C  11           s(  0.04%)p99.99( 99.96%)d 0.11(  0.00%)
                                            0.0000  0.0190  0.0021  0.0081  0.0054
                                           -0.0710  0.0010  0.9972  0.0024 -0.0009
                                            0.0024 -0.0058 -0.0006 -0.0008
    65. (0.38205) LP*( 1) C  14           s(  0.00%)p 1.00( 99.95%)d 0.00(  0.05%)
                                           -0.0000  0.0030  0.0007  0.0003  0.0001
                                           -0.0591  0.0004  0.9980 -0.0054 -0.0011
                                            0.0173 -0.0142 -0.0008 -0.0014
    66. (0.38205) LP*( 1) C  17           s(  0.00%)p 1.00( 99.95%)d 0.00(  0.05%)
                                           -0.0000  0.0030  0.0007  0.0003  0.0001
                                            0.0591 -0.0004 -0.9980  0.0054  0.0011
                                           -0.0173 -0.0142 -0.0008 -0.0014
    67. (0.00162) RY*( 1) N   1           s(  0.00%)p 1.00( 90.85%)d 0.10(  9.15%)
                                           -0.0000  0.0000  0.0013 -0.0000 -0.0005
                                           -0.0045  0.4107 -0.0059 -0.8601 -0.1823
                                            0.2410  0.0146  0.0010  0.0011
    68. (0.00073) RY*( 2) N   1           s( 12.76%)p 4.50( 57.49%)d 2.33( 29.75%)
                                           -0.0000  0.0026  0.3573 -0.0217  0.7579
                                            0.0000  0.0002  0.0000  0.0002  0.0002
                                            0.0002 -0.0355  0.5431 -0.0348
    69. (0.00054) RY*( 3) N   1           s(  0.12%)p99.99( 74.95%)d99.99( 24.93%)
                                            0.0000 -0.0001  0.0340 -0.0002 -0.0174
                                            0.0121  0.7575  0.0144  0.4184  0.1760
                                            0.3152  0.3432  0.0253  0.0255
    70. (0.00046) RY*( 4) N   1           s(  0.88%)p18.96( 16.64%)d94.02( 82.49%)
                                           -0.0000 -0.0003  0.0937 -0.0005 -0.0490
                                           -0.0014 -0.3659  0.0089 -0.1733  0.1234
                                            0.0434  0.8937  0.0695  0.0655
    71. (0.00036) RY*( 5) N   1           s(  0.08%)p83.59(  6.77%)d99.99( 93.15%)
                                           -0.0000 -0.0001  0.0285 -0.0001 -0.0159
                                           -0.0117  0.2327 -0.0011  0.1147 -0.7439
                                           -0.5651  0.2410  0.0206  0.0171
    72. (0.00020) RY*( 6) N   1           s( 68.11%)p 0.40( 27.03%)d 0.07(  4.86%)
                                            0.0000 -0.0085  0.8253  0.0060 -0.5198
                                            0.0001  0.0016 -0.0004 -0.0001  0.0046
                                            0.0022 -0.1236  0.1706 -0.0648
    73. (0.00009) RY*( 7) N   1           s( 17.75%)p 0.79( 14.04%)d 3.84( 68.21%)
    74. (0.00005) RY*( 8) N   1           s(  0.00%)p 1.00( 11.16%)d 7.96( 88.84%)
    75. (0.00002) RY*( 9) N   1           s(  0.36%)p 3.26(  1.16%)d99.99( 98.48%)
    76. (0.00276) RY*( 1) C   2           s(  0.00%)p 1.00( 96.14%)d 0.04(  3.86%)
                                            0.0000  0.0000 -0.0000  0.0000  0.0000
                                            0.0141  0.9660  0.0091 -0.1674 -0.1841
                                            0.0688 -0.0000  0.0000 -0.0000
    77. (0.00238) RY*( 2) C   2           s(  2.59%)p34.07( 88.16%)d 3.57(  9.25%)
                                            0.0000  0.0193  0.1597  0.0131  0.9389
                                           -0.0000 -0.0000 -0.0000  0.0000  0.0000
                                            0.0000  0.0950  0.2417 -0.1583
    78. (0.00153) RY*( 3) C   2           s(  0.00%)p 1.00( 92.23%)d 0.08(  7.77%)
                                           -0.0000  0.0000  0.0000 -0.0000 -0.0000
                                            0.0107  0.1842 -0.0102  0.9424  0.0057
                                           -0.2786  0.0000  0.0000 -0.0000
    79. (0.00129) RY*( 4) C   2           s( 97.09%)p 0.03(  2.88%)d 0.00(  0.03%)
                                           -0.0000 -0.0073  0.9853  0.0035 -0.1698
                                           -0.0000 -0.0000  0.0000 -0.0000  0.0000
                                            0.0000 -0.0128  0.0082 -0.0085
    80. (0.00039) RY*( 5) C   2           s(  0.00%)p 1.00(  0.01%)d99.99( 99.98%)
                                            0.0000  0.0017  0.0042  0.0016 -0.0118
                                           -0.0000 -0.0000  0.0000 -0.0000 -0.0000
                                           -0.0000  0.2454  0.4933  0.8345
    81. (0.00021) RY*( 6) C   2           s(  0.00%)p 1.00(  7.70%)d11.99( 92.30%)
                                           -0.0000  0.0000  0.0000 -0.0000 -0.0000
                                            0.0095  0.0104 -0.0091  0.2770  0.1575
                                            0.9477 -0.0000 -0.0000  0.0000
    82. (0.00014) RY*( 7) C   2           s(  0.29%)p29.35(  8.45%)d99.99( 91.26%)
                                           -0.0000  0.0096  0.0528 -0.0330  0.2888
                                           -0.0000 -0.0000 -0.0000 -0.0000  0.0000
                                           -0.0000 -0.5186 -0.6124  0.5183
    83. (0.00012) RY*( 8) C   2           s(  0.00%)p 1.00(  3.95%)d24.29( 96.05%)
                                            0.0000 -0.0000 -0.0000 -0.0000  0.0000
                                           -0.0102  0.1807  0.0079 -0.0821  0.9701
                                           -0.1391  0.0000  0.0000 -0.0000
    84. (0.00002) RY*( 9) C   2           s(  0.15%)p 3.74(  0.57%)d99.99( 99.27%)
    85. (0.00247) RY*( 1) C   3           s(  0.05%)p99.99( 94.48%)d99.99(  5.47%)
                                           -0.0000  0.0211  0.0047  0.0161  0.6004
[truncated: 162,456 more chars]
