# Supplementary material for: Machine-Learning-Guided Discovery of Electrochemical Reactions
Source: J Am Chem Soc. 2022 Dec 2;144(49):22599–610. doi: 10.1021/jacs.2c08997 (PMC9756344; doi:10.1021/jacs.2c08997)
Supplement: Supplementary file 4 — ja2c08997_si_004.zip [file ja2c08997_si_004.zip › Reactivity Prediction/Ologs_notimes/10.log]

 Entering Gaussian System, Link 0=g16
 Input=10.com
 Output=10.log
 Initial command:
  
 Copyright (c) 1988-2019, Gaussian, Inc.  All Rights Reserved.
  
 This is part of the Gaussian(R) 16 program.  It is based on
 the Gaussian(R) 09 system (copyright 2009, Gaussian, Inc.),
 the Gaussian(R) 03 system (copyright 2003, Gaussian, Inc.),
 the Gaussian(R) 98 system (copyright 1998, Gaussian, Inc.),
 the Gaussian(R) 94 system (copyright 1995, Gaussian, Inc.),
 the Gaussian 92(TM) system (copyright 1992, Gaussian, Inc.),
 the Gaussian 90(TM) system (copyright 1990, Gaussian, Inc.),
 the Gaussian 88(TM) system (copyright 1988, Gaussian, Inc.),
 the Gaussian 86(TM) system (copyright 1986, Carnegie Mellon
 University), and the Gaussian 82(TM) system (copyright 1983,
 Carnegie Mellon University). Gaussian is a federally registered
 trademark of Gaussian, Inc.
  
 This software contains proprietary and confidential information,
 including trade secrets, belonging to Gaussian, Inc.
  
 This software is provided under written license and may be
 used, copied, transmitted, or stored only in accord with that
 written license.
  
 The following legend is applicable only to US Government
 contracts under FAR:
  
                    RESTRICTED RIGHTS LEGEND
  
 Use, reproduction and disclosure by the US Government is
 subject to restrictions as set forth in subparagraphs (a)
 and (c) of the Commercial Computer Software - Restricted
 Rights clause in FAR 52.227-19.
  
 Gaussian, Inc.
 340 Quinnipiac St., Bldg. 40, Wallingford CT 06492
  
  
 ---------------------------------------------------------------
 Warning -- This program may not be used in any manner that
 competes with the business of Gaussian, Inc. or will provide
 assistance to any competitor of Gaussian, Inc.  The licensee
 of this program is prohibited from giving any competitor of
 Gaussian, Inc. access to this program.  By using this program,
 the user acknowledges that Gaussian, Inc. is engaged in the
 business of creating and licensing software in the field of
 computational chemistry and represents and warrants to the
 licensee that it is not a competitor of Gaussian, Inc. and that
 it will not use this program in any manner prohibited above.
 ---------------------------------------------------------------
  

 Cite this work as:
 Gaussian 16, Revision C.01,
 M. J. Frisch, G. W. Trucks, H. B. Schlegel, G. E. Scuseria, 
 M. A. Robb, J. R. Cheeseman, G. Scalmani, V. Barone, 
 G. A. Petersson, H. Nakatsuji, X. Li, M. Caricato, A. V. Marenich, 
 J. Bloino, B. G. Janesko, R. Gomperts, B. Mennucci, H. P. Hratchian, 
 J. V. Ortiz, A. F. Izmaylov, J. L. Sonnenberg, D. Williams-Young, 
 F. Ding, F. Lipparini, F. Egidi, J. Goings, B. Peng, A. Petrone, 
 T. Henderson, D. Ranasinghe, V. G. Zakrzewski, J. Gao, N. Rega, 
 G. Zheng, W. Liang, M. Hada, M. Ehara, K. Toyota, R. Fukuda, 
 J. Hasegawa, M. Ishida, T. Nakajima, Y. Honda, O. Kitao, H. Nakai, 
 T. Vreven, K. Throssell, J. A. Montgomery, Jr., J. E. Peralta, 
 F. Ogliaro, M. J. Bearpark, J. J. Heyd, E. N. Brothers, K. N. Kudin, 
 V. N. Staroverov, T. A. Keith, R. Kobayashi, J. Normand, 
 K. Raghavachari, A. P. Rendell, J. C. Burant, S. S. Iyengar, 
 J. Tomasi, M. Cossi, J. M. Millam, M. Klene, C. Adamo, R. Cammi, 
 J. W. Ochterski, R. L. Martin, K. Morokuma, O. Farkas, 
 J. B. Foresman, and D. J. Fox, Gaussian, Inc., Wallingford CT, 2019.
 
 ******************************************
 Gaussian 16:  ES64L-G16RevC.01  3-Jul-2019
                13-Mar-2021 
 ******************************************
 %nprocshared=16
 Will use up to   16 processors via shared memory.
 %mem=7GB
 -----------------------------------------
 # b3lyp/def2svp geom=NewRedundant pop=NBO
 -----------------------------------------
 1/29=4000,38=1,172=1/1;
 2/12=2,17=6,18=5,40=1/2;
 3/5=43,7=101,11=2,25=1,30=1,74=-5/1,2,3;
 4//1;
 5/5=2,38=5/2;
 6/7=2,8=2,9=2,10=2,28=1,40=1/1,7;
 99/5=1,9=1/99;
 --
 10
 --
 Symbolic Z-matrix:
 Charge =  1 Multiplicity = 2
 P                     0.00209  -0.00094  -1.27864 
 C                    -1.5528    0.55539  -0.44823 
 C                    -1.5879    1.39168   0.67816 
 C                    -2.80995   1.76173   1.24757 
 C                    -4.01054   1.29753   0.70394 
 C                    -3.98605   0.46539  -0.4199 
 C                    -2.76663   0.1059   -0.99622 
 C                     0.2963   -1.62402  -0.44476 
 C                     1.29472  -2.45089  -0.98819 
 C                     1.59244  -3.68521  -0.40839 
 C                     0.88107  -4.1208    0.71426 
 C                    -0.12358  -3.31292   1.25317 
 C                    -0.41342  -2.07099   0.68035 
 C                     1.2594    1.06686  -0.44462 
 C                     1.47354   2.3458   -0.98717 
 C                     2.39317   3.22165  -0.408 
 C                     3.12843   2.82344   0.71316 
 C                     2.93377   1.5487    1.25122 
 C                     2.00352   0.67584   0.67907 
 H                    -0.65549   1.75326   1.11517 
 H                    -2.82246   2.41446   2.12416 
 H                    -4.96437   1.58711   1.15159 
 H                    -4.92096   0.10264  -0.85431 
 H                    -2.75216  -0.53477  -1.88261 
 H                     1.84479  -2.11945  -1.87358 
 H                     2.37595  -4.31368  -0.83909 
 H                     1.10679  -5.09044   1.16469 
 H                    -0.68501  -3.64881   2.12874 
 H                    -1.19437  -1.4439    1.11381 
 H                     0.90973   2.6564   -1.87148 
 H                     2.54361   4.215    -0.83811 
 H                     3.85502   3.50438   1.16307 
 H                     3.50711   1.23052   2.12568 
 H                     1.85316  -0.31472   1.11183 
 
                          Input orientation:                          
 ---------------------------------------------------------------------
 Center     Atomic      Atomic             Coordinates (Angstroms)
 Number     Number       Type             X           Y           Z
 ---------------------------------------------------------------------
      1         15           0        0.002092   -0.000941   -1.278644
      2          6           0       -1.552795    0.555386   -0.448228
      3          6           0       -1.587903    1.391680    0.678158
      4          6           0       -2.809946    1.761728    1.247567
      5          6           0       -4.010538    1.297531    0.703944
      6          6           0       -3.986046    0.465393   -0.419899
      7          6           0       -2.766634    0.105895   -0.996224
      8          6           0        0.296300   -1.624024   -0.444758
      9          6           0        1.294718   -2.450886   -0.988191
     10          6           0        1.592437   -3.685208   -0.408386
     11          6           0        0.881068   -4.120796    0.714258
     12          6           0       -0.123582   -3.312921    1.253173
     13          6           0       -0.413415   -2.070988    0.680345
     14          6           0        1.259405    1.066860   -0.444621
     15          6           0        1.473541    2.345798   -0.987174
     16          6           0        2.393168    3.221649   -0.407997
     17          6           0        3.128426    2.823440    0.713161
     18          6           0        2.933766    1.548703    1.251222
     19          6           0        2.003518    0.675837    0.679074
     20          1           0       -0.655495    1.753259    1.115171
     21          1           0       -2.822465    2.414465    2.124163
     22          1           0       -4.964370    1.587114    1.151588
     23          1           0       -4.920962    0.102636   -0.854308
     24          1           0       -2.752161   -0.534766   -1.882610
     25          1           0        1.844791   -2.119453   -1.873579
     26          1           0        2.375951   -4.313679   -0.839085
     27          1           0        1.106794   -5.090436    1.164691
     28          1           0       -0.685015   -3.648815    2.128738
     29          1           0       -1.194373   -1.443899    1.113806
     30          1           0        0.909733    2.656399   -1.871477
     31          1           0        2.543614    4.214996   -0.838112
     32          1           0        3.855023    3.504380    1.163069
     33          1           0        3.507113    1.230519    2.125681
     34          1           0        1.853157   -0.314715    1.111832
 ---------------------------------------------------------------------
                    Distance matrix (angstroms):
                    1          2          3          4          5
     1  P    0.000000
     2  C    1.848450   0.000000
     3  C    2.880374   1.403341   0.000000
     4  C    4.170887   2.431339   1.398052   0.000000
     5  C    4.660245   2.814032   2.424600   1.397293   0.000000
     6  C    4.106112   2.435079   2.795501   2.417465   1.398598
     7  C    2.785143   1.405613   2.417893   2.788953   2.420303
     8  C    1.848329   2.858145   3.729026   4.896533   5.329526
     9  C    2.785224   4.175831   5.084441   6.292296   6.712651
    10  C    4.106138   5.279840   6.088508   7.196684   7.580124
    11  C    4.660200   5.398310   6.040241   6.965062   7.299738
    12  C    4.170743   4.461078   4.960660   5.741833   6.055274
    13  C    2.880170   3.077289   3.656432   4.555745   4.928160
    14  C    1.848413   2.858337   3.077873   4.461609   5.398584
    15  C    2.785193   3.557351   3.613325   4.866566   5.833855
    16  C    4.106137   4.762479   4.514139   5.651960   6.778355
    17  C    4.660298   5.329796   4.928988   6.056160   7.300225
    18  C    4.170891   4.899392   4.560543   5.747662   6.970363
    19  C    2.880347   3.732651   3.662068   4.967069   6.046155
    20  H    3.039736   2.164317   1.091378   2.158531   3.410734
    21  H    5.038988   3.418396   2.158972   1.092997   2.162425
    22  H    5.752712   3.906752   3.415092   2.163619   1.092721
    23  H    4.942393   3.422634   3.888363   3.409817   2.164439
    24  H    2.869782   2.164338   3.409431   3.882683   3.410438
    25  H    2.870119   4.553019   5.533788   6.817015   7.252881
    26  H    4.942482   6.268621   7.110927   8.255798   8.640246
    27  H    5.752670   6.445947   7.036756   7.893026   8.197895
    28  H    5.038785   5.006906   5.322215   5.879266   6.128252
    29  H    3.039321   2.562335   2.895714   3.592215   3.951482
    30  H    2.869968   3.536091   3.786600   4.936079   5.717375
    31  H    4.942421   5.506843   5.228731   6.247334   7.338014
    32  H    5.752766   6.366894   5.858676   6.889541   8.182177
    33  H    5.038958   5.716947   5.299102   6.399882   7.651202
    34  H    3.039617   3.845956   3.865327   5.106326   6.094967
                    6          7          8          9         10
     6  C    0.000000
     7  C    1.395834   0.000000
     8  C    4.764952   3.560660   0.000000
     9  C    6.059216   4.799143   1.405652   0.000000
    10  C    6.953207   5.806851   2.435112   1.395837   0.000000
    11  C    6.782938   5.839213   2.814098   2.420340   1.398611
    12  C    5.656276   4.871737   2.431387   2.788977   2.417456
    13  C    4.517461   3.617644   1.403328   2.417862   2.795439
    14  C    5.279879   4.175729   2.858046   3.559670   4.763861
    15  C    5.802138   4.795449   4.176074   4.800016   6.059881
    16  C    6.949205   6.056194   5.280033   5.806967   6.953117
    17  C    7.580232   6.712584   5.398301   5.837431   6.780828
    18  C    7.200695   6.295020   4.460804   4.868075   5.652193
    19  C    6.093185   5.087810   3.076841   3.613664   4.513344
    20  H    3.886851   3.410089   3.839965   5.089430   6.078762
    21  H    3.409554   3.881936   5.712743   7.092924   7.944253
    22  H    2.164474   3.411327   6.366661   7.749857   8.557021
    23  H    1.092873   2.158999   5.510799   6.721091   7.547911
    24  H    2.159239   1.093771   3.542176   4.566040   5.565442
    25  H    6.541657   5.194918   2.164441   1.093773   2.159181
    26  H    7.968077   6.782589   3.422673   2.159004   1.092874
    27  H    7.701635   6.831900   3.906820   3.411370   2.164506
    28  H    5.858248   5.310026   3.418427   3.881962   3.409561
    29  H    3.713635   3.053866   2.164179   3.409984   3.886752
    30  H    5.556638   4.559255   4.553443   5.197380   6.543905
    31  H    7.541278   6.716282   6.268915   6.783527   7.968853
    32  H    8.557078   7.749748   6.445940   6.829954   7.699281
    33  H    7.950649   7.097251   5.006485   5.305058   5.852508
    34  H    6.086958   5.095418   2.561458   3.047159   3.706650
                   11         12         13         14         15
    11  C    0.000000
    12  C    1.397287   0.000000
    13  C    2.424572   1.398046   0.000000
    14  C    5.328970   4.896696   3.729606   0.000000
    15  C    6.712879   6.292142   5.084213   1.405667   0.000000
    16  C    7.580067   7.196813   6.088793   2.435134   1.395806
    17  C    7.298838   6.965780   6.041617   2.814120   2.420315
    18  C    6.053521   5.743062   4.963032   2.431366   2.788913
    19  C    4.926340   4.556790   3.658773   1.403315   2.417856
    20  H    6.084923   5.095896   3.856494   2.563384   3.050206
    21  H    7.642880   6.391051   5.292203   5.007629   5.304790
    22  H    8.181726   6.888678   5.857898   6.446233   6.826170
    23  H    7.345838   6.254787   5.234289   6.268532   6.777838
    24  H    5.727451   4.945776   3.794528   4.552546   5.191917
    25  H    3.410431   3.882709   3.409453   3.540789   4.567495
    26  H    2.164429   3.409798   3.888302   5.509308   6.721972
    27  H    1.092723   2.163611   3.415069   6.365962   7.750007
    28  H    2.162437   1.092999   2.158969   5.713189   7.092507
    29  H    3.410700   2.158532   1.091340   3.841045   5.088584
    30  H    7.253773   6.816447   5.532694   2.164445   1.093775
    31  H    8.640564   8.255721   7.110789   3.422687   2.158976
    32  H    8.196899   7.893858   7.038275   3.906841   3.411351
    33  H    6.125749   5.880991   5.325362   3.418396   3.881898
    34  H    3.948326   3.593982   2.899659   2.164217   3.410024
                   16         17         18         19         20
    16  C    0.000000
    17  C    1.398631   0.000000
    18  C    2.417437   1.397268   0.000000
    19  C    2.795480   2.424619   1.398073   0.000000
    20  H    3.710870   3.952842   3.597659   2.901960   0.000000
    21  H    5.853734   6.129542   5.886065   5.329279   2.480124
    22  H    7.696582   8.198418   7.898858   7.043093   4.312231
    23  H    7.963914   8.640160   8.259607   7.115352   4.979720
    24  H    6.539078   7.252370   6.818468   5.535726   4.314830
    25  H    5.565611   5.724608   4.940204   3.788783   5.493811
    26  H    7.547669   7.342626   6.248845   5.228651   7.058082
    27  H    8.556802   8.180484   6.886471   5.855753   7.067127
    28  H    7.944401   7.644362   6.393732   5.294559   5.496416
    29  H    6.078953   6.087470   5.100596   3.861189   3.242254
    30  H    2.159134   3.410404   3.882647   3.409443   3.490797
    31  H    1.092873   2.164458   3.409788   3.888342   4.484391
    32  H    2.164534   1.092721   2.163598   3.415110   4.838749
    33  H    3.409545   2.162410   1.092999   2.158968   4.315286
    34  H    3.886819   3.410758   2.158581   1.091367   3.251133
                   21         22         23         24         25
    21  H    0.000000
    22  H    2.493626   0.000000
    23  H    4.315036   2.495833   0.000000
    24  H    4.975654   4.313073   2.483422   0.000000
    25  H    7.636860   8.321956   7.193886   4.862436   0.000000
    26  H    9.004015   9.626133   8.529302   6.454971   2.483332
    27  H    8.525444   9.024903   8.208422   6.703112   4.313057
    28  H    6.429002   6.832470   6.396499   5.482819   4.975681
    29  H    4.307955   4.837494   4.489177   3.497390   4.314784
    30  H    5.472930   6.692337   6.446187   4.857275   4.866529
    31  H    6.388410   8.199664   8.522420   7.190023   6.456453
    32  H    6.833773   9.025393   9.625984   8.321402   6.699982
    33  H    6.439354   8.534754   9.010266   7.639446   5.475373
    34  H    5.507692   7.077938   7.066015   5.497641   3.488528
                   26         27         28         29         30
    26  H    0.000000
    27  H    2.495843   0.000000
    28  H    4.315035   2.493639   0.000000
    29  H    4.979622   4.312214   2.480159   0.000000
    30  H    7.197056   8.322896   7.635487   5.491049   0.000000
    31  H    8.530323   9.626356   9.003653   7.057310   2.483271
    32  H    8.204774   9.023504   8.527171   7.069956   4.313035
    33  H    6.388075   6.829312   6.432872   5.502760   4.975619
    34  H    4.480079   4.833980   4.311918   3.250000   4.314823
                   31         32         33         34
    31  H    0.000000
    32  H    2.495896   0.000000
    33  H    4.315032   2.493613   0.000000
    34  H    4.979688   4.312259   2.480163   0.000000
 Stoichiometry    C18H15P(1+,2)
 Framework group  C1[X(C18H15P)]
 Deg. of freedom    96
 Full point group                 C1      NOp   1
 Largest Abelian subgroup         C1      NOp   1
 Largest concise Abelian subgroup C1      NOp   1
                         Standard orientation:                         
 ---------------------------------------------------------------------
 Center     Atomic      Atomic             Coordinates (Angstroms)
 Number     Number       Type             X           Y           Z
 ---------------------------------------------------------------------
      1         15           0       -0.000463   -0.000145   -1.279460
      2          6           0       -1.628827   -0.266354   -0.446196
      3          6           0       -2.062719    0.448622    0.680709
      4          6           0       -3.310105    0.180593    1.252319
      5          6           0       -4.136517   -0.807232    0.710403
      6          6           0       -3.713921   -1.523713   -0.413939
      7          6           0       -2.473959   -1.247730   -0.992456
      8          6           0        1.044543   -1.277337   -0.446954
      9          6           0        2.317610   -1.517265   -0.992475
     10          6           0        3.176944   -2.452726   -0.413840
     11          6           0        2.767502   -3.178034    0.709725
     12          6           0        1.498173   -2.957736    1.250727
     13          6           0        0.642062   -2.011795    0.679061
     14          6           0        0.583686    1.543308   -0.446903
     15          6           0        0.150600    2.765749   -0.989099
     16          6           0        0.531869    3.977625   -0.410941
     17          6           0        1.369902    3.985746    0.708793
     18          6           0        1.817985    2.776413    1.246466
     19          6           0        1.425989    1.562006    0.675358
     20          1           0       -1.421402    1.216733    1.116397
     21          1           0       -3.635746    0.745847    2.129295
     22          1           0       -5.110489   -1.015776    1.159766
     23          1           0       -4.356856   -2.294068   -0.847020
     24          1           0       -2.152473   -1.801476   -1.879217
     25          1           0        2.636797   -0.961135   -1.878577
     26          1           0        4.166096   -2.623154   -0.846167
     27          1           0        3.435425   -3.916849    1.159252
     28          1           0        1.171192   -3.523276    2.127024
     29          1           0       -0.344179   -1.841337    1.114145
     30          1           0       -0.494601    2.764105   -1.872306
     31          1           0        0.181592    4.919399   -0.840752
     32          1           0        1.676492    4.933562    1.157890
     33          1           0        2.475187    2.776041    2.119812
     34          1           0        1.774992    0.622719    1.107813
 ---------------------------------------------------------------------
 Rotational constants (GHZ):           0.3571677           0.3569677           0.2121833
 Standard basis: def2SVP (5D, 7F)
 There are   364 symmetry adapted cartesian basis functions of A   symmetry.
 There are   345 symmetry adapted basis functions of A   symmetry.
   345 basis functions,   592 primitive gaussians,   364 cartesian basis functions
    69 alpha electrons       68 beta electrons
       nuclear repulsion energy      1408.0425354416 Hartrees.
 NAtoms=   34 NActive=   34 NUniq=   34 SFac= 1.00D+00 NAtFMM=   60 NAOKFM=F Big=F
 Integral buffers will be    131072 words long.
 Raffenetti 2 integral format.
 Two-electron integral symmetry is turned on.
 One-electron integrals computed using PRISM.
   1 Symmetry operations used in ECPInt.
 ECPInt:  NShTT=   13041 NPrTT=   48197 LenC2=   12077 LenP2D=   31208.
 LDataN:  DoStor=T MaxTD1= 4 Len=   56
 NBasis=   345 RedAO= T EigKep=  2.77D-04  NBF=   345
 NBsUse=   345 1.00D-06 EigRej= -1.00D+00 NBFU=   345
 ExpMin= 1.05D-01 ExpMax= 8.00D+03 ExpMxC= 1.20D+03 IAcc=3 IRadAn=         5 AccDes= 0.00D+00
 Harris functional with IExCor=  402 and IRadAn=       5 diagonalized for initial guess.
 HarFok:  IExCor=  402 AccDes= 0.00D+00 IRadAn=         5 IDoV= 1 UseB2=F ITyADJ=14
 ICtDFT=  3500011 ScaDFX=  1.000000  1.000000  1.000000  1.000000
 FoFCou: FMM=F IPFlag=           0 FMFlag=      100000 FMFlg1=           0
         NFxFlg=           0 DoJE=T BraDBF=F KetDBF=T FulRan=T
         wScrn=  0.000000 ICntrl=       500 IOpCl=  0 I1Cent=   200000004 NGrid=           0
         NMat0=    1 NMatS0=      1 NMatT0=    0 NMatD0=    1 NMtDS0=    0 NMtDT0=    0
 Petite list used in FoFCou.
 Initial guess <Sx>= 0.0000 <Sy>= 0.0000 <Sz>= 0.5000 <S**2>= 0.7500 S= 0.5000
 Requested convergence on RMS density matrix=1.00D-08 within 128 cycles.
 Requested convergence on MAX density matrix=1.00D-06.
 Requested convergence on             energy=1.00D-06.
 No special actions if energy rises.
 Integral accuracy reduced to 1.0D-05 until final iterations.
 Initial convergence to 1.0D-05 achieved.  Increase integral accuracy.
 SCF Done:  E(UB3LYP) =  -1035.44055534     A.U. after   20 cycles
            NFock= 20  Conv=0.68D-08     -V/T= 2.0088
 <Sx>= 0.0000 <Sy>= 0.0000 <Sz>= 0.5000 <S**2>= 0.7559 S= 0.5029
 <L.S>= 0.000000000000E+00
 Annihilation of the first spin contaminant:
 S**2 before annihilation     0.7559,   after     0.7500

 **********************************************************************

            Population analysis using the SCF Density.

 **********************************************************************

 Orbital symmetries:
 Alpha Orbitals:
       Occupied  (A) (A) (A) (A) (A) (A) (A) (A) (A) (A) (A) (A)
                 (A) (A) (A) (A) (A) (A) (A) (A) (A) (A) (A) (A)
                 (A) (A) (A) (A) (A) (A) (A) (A) (A) (A) (A) (A)
                 (A) (A) (A) (A) (A) (A) (A) (A) (A) (A) (A) (A)
                 (A) (A) (A) (A) (A) (A) (A) (A) (A) (A) (A) (A)
                 (A) (A) (A) (A) (A) (A) (A) (A) (A)
       Virtual   (A) (A) (A) (A) (A) (A) (A) (A) (A) (A) (A) (A)
                 (A) (A) (A) (A) (A) (A) (A) (A) (A) (A) (A) (A)
                 (A) (A) (A) (A) (A) (A) (A) (A) (A) (A) (A) (A)
                 (A) (A) (A) (A) (A) (A) (A) (A) (A) (A) (A) (A)
                 (A) (A) (A) (A) (A) (A) (A) (A) (A) (A) (A) (A)
                 (A) (A) (A) (A) (A) (A) (A) (A) (A) (A) (A) (A)
                 (A) (A) (A) (A) (A) (A) (A) (A) (A) (A) (A) (A)
                 (A) (A) (A) (A) (A) (A) (A) (A) (A) (A) (A) (A)
                 (A) (A) (A) (A) (A) (A) (A) (A) (A) (A) (A) (A)
                 (A) (A) (A) (A) (A) (A) (A) (A) (A) (A) (A) (A)
                 (A) (A) (A) (A) (A) (A) (A) (A) (A) (A) (A) (A)
                 (A) (A) (A) (A) (A) (A) (A) (A) (A) (A) (A) (A)
                 (A) (A) (A) (A) (A) (A) (A) (A) (A) (A) (A) (A)
                 (A) (A) (A) (A) (A) (A) (A) (A) (A) (A) (A) (A)
                 (A) (A) (A) (A) (A) (A) (A) (A) (A) (A) (A) (A)
                 (A) (A) (A) (A) (A) (A) (A) (A) (A) (A) (A) (A)
                 (A) (A) (A) (A) (A) (A) (A) (A) (A) (A) (A) (A)
                 (A) (A) (A) (A) (A) (A) (A) (A) (A) (A) (A) (A)
                 (A) (A) (A) (A) (A) (A) (A) (A) (A) (A) (A) (A)
                 (A) (A) (A) (A) (A) (A) (A) (A) (A) (A) (A) (A)
                 (A) (A) (A) (A) (A) (A) (A) (A) (A) (A) (A) (A)
                 (A) (A) (A) (A) (A) (A) (A) (A) (A) (A) (A) (A)
                 (A) (A) (A) (A) (A) (A) (A) (A) (A) (A) (A) (A)
 Beta  Orbitals:
       Occupied  (A) (A) (A) (A) (A) (A) (A) (A) (A) (A) (A) (A)
                 (A) (A) (A) (A) (A) (A) (A) (A) (A) (A) (A) (A)
                 (A) (A) (A) (A) (A) (A) (A) (A) (A) (A) (A) (A)
                 (A) (A) (A) (A) (A) (A) (A) (A) (A) (A) (A) (A)
                 (A) (A) (A) (A) (A) (A) (A) (A) (A) (A) (A) (A)
                 (A) (A) (A) (A) (A) (A) (A) (A)
       Virtual   (A) (A) (A) (A) (A) (A) (A) (A) (A) (A) (A) (A)
                 (A) (A) (A) (A) (A) (A) (A) (A) (A) (A) (A) (A)
                 (A) (A) (A) (A) (A) (A) (A) (A) (A) (A) (A) (A)
                 (A) (A) (A) (A) (A) (A) (A) (A) (A) (A) (A) (A)
                 (A) (A) (A) (A) (A) (A) (A) (A) (A) (A) (A) (A)
                 (A) (A) (A) (A) (A) (A) (A) (A) (A) (A) (A) (A)
                 (A) (A) (A) (A) (A) (A) (A) (A) (A) (A) (A) (A)
                 (A) (A) (A) (A) (A) (A) (A) (A) (A) (A) (A) (A)
                 (A) (A) (A) (A) (A) (A) (A) (A) (A) (A) (A) (A)
                 (A) (A) (A) (A) (A) (A) (A) (A) (A) (A) (A) (A)
                 (A) (A) (A) (A) (A) (A) (A) (A) (A) (A) (A) (A)
                 (A) (A) (A) (A) (A) (A) (A) (A) (A) (A) (A) (A)
                 (A) (A) (A) (A) (A) (A) (A) (A) (A) (A) (A) (A)
                 (A) (A) (A) (A) (A) (A) (A) (A) (A) (A) (A) (A)
                 (A) (A) (A) (A) (A) (A) (A) (A) (A) (A) (A) (A)
                 (A) (A) (A) (A) (A) (A) (A) (A) (A) (A) (A) (A)
                 (A) (A) (A) (A) (A) (A) (A) (A) (A) (A) (A) (A)
                 (A) (A) (A) (A) (A) (A) (A) (A) (A) (A) (A) (A)
                 (A) (A) (A) (A) (A) (A) (A) (A) (A) (A) (A) (A)
                 (A) (A) (A) (A) (A) (A) (A) (A) (A) (A) (A) (A)
                 (A) (A) (A) (A) (A) (A) (A) (A) (A) (A) (A) (A)
                 (A) (A) (A) (A) (A) (A) (A) (A) (A) (A) (A) (A)
                 (A) (A) (A) (A) (A) (A) (A) (A) (A) (A) (A) (A)
                 (A)
 The electronic state is 2-A.
 Alpha  occ. eigenvalues --  -77.25414 -10.35354 -10.35347 -10.35341 -10.33888
 Alpha  occ. eigenvalues --  -10.33879 -10.33878 -10.33769 -10.33764 -10.33761
 Alpha  occ. eigenvalues --  -10.33369 -10.33357 -10.33357 -10.32881 -10.32873
 Alpha  occ. eigenvalues --  -10.32872 -10.32650 -10.32642 -10.32642  -6.74736
 Alpha  occ. eigenvalues --   -4.91324  -4.91212  -4.91212  -1.00213  -0.98992
 Alpha  occ. eigenvalues --   -0.98986  -0.91758  -0.88311  -0.88307  -0.87847
 Alpha  occ. eigenvalues --   -0.87633  -0.87629  -0.80049  -0.74376  -0.74369
 Alpha  occ. eigenvalues --   -0.74184  -0.73059  -0.73054  -0.69906  -0.65582
 Alpha  occ. eigenvalues --   -0.65576  -0.63359  -0.59910  -0.59902  -0.59900
 Alpha  occ. eigenvalues --   -0.58302  -0.58298  -0.57551  -0.55989  -0.55962
 Alpha  occ. eigenvalues --   -0.55958  -0.55365  -0.55359  -0.51810  -0.51130
 Alpha  occ. eigenvalues --   -0.51123  -0.50347  -0.48498  -0.48494  -0.48478
 Alpha  occ. eigenvalues --   -0.47279  -0.47273  -0.44736  -0.40668  -0.40660
 Alpha  occ. eigenvalues --   -0.40036  -0.39275  -0.39270  -0.38563
 Alpha virt. eigenvalues --   -0.17344  -0.17342  -0.16122  -0.15473  -0.14288
 Alpha virt. eigenvalues --   -0.14284  -0.09817  -0.09804  -0.05385  -0.03908
 Alpha virt. eigenvalues --   -0.03904  -0.02004  -0.01457  -0.01450  -0.00566
 Alpha virt. eigenvalues --   -0.00364   0.00111   0.00117   0.00864   0.00870
 Alpha virt. eigenvalues --    0.02236   0.03275   0.03734   0.03741   0.04644
 Alpha virt. eigenvalues --    0.04648   0.04680   0.10498   0.13514   0.13536
 Alpha virt. eigenvalues --    0.14485   0.14899   0.14916   0.15713   0.15997
 Alpha virt. eigenvalues --    0.16001   0.17398   0.17403   0.18869   0.22869
 Alpha virt. eigenvalues --    0.23753   0.23779   0.24920   0.25220   0.25226
 Alpha virt. eigenvalues --    0.26625   0.27417   0.27426   0.27931   0.29180
 Alpha virt. eigenvalues --    0.29692   0.29697   0.30962   0.30968   0.31311
 Alpha virt. eigenvalues --    0.32955   0.32959   0.34711   0.35181   0.35184
 Alpha virt. eigenvalues --    0.35311   0.35628   0.35635   0.36507   0.38116
 Alpha virt. eigenvalues --    0.38126   0.38294   0.39838   0.40701   0.40709
 Alpha virt. eigenvalues --    0.42640   0.42642   0.44004   0.45873   0.46157
 Alpha virt. eigenvalues --    0.46490   0.46504   0.50240   0.50268   0.50762
 Alpha virt. eigenvalues --    0.50776   0.51419   0.51684   0.52562   0.52569
 Alpha virt. eigenvalues --    0.53282   0.53287   0.53547   0.54980   0.55013
 Alpha virt. eigenvalues --    0.56063   0.56069   0.56475   0.56502   0.56810
 Alpha virt. eigenvalues --    0.57115   0.58431   0.59447   0.59452   0.59598
 Alpha virt. eigenvalues --    0.60102   0.60114   0.62135   0.62168   0.62174
 Alpha virt. eigenvalues --    0.63380   0.64455   0.64762   0.64770   0.67043
 Alpha virt. eigenvalues --    0.67074   0.69566   0.71350   0.71353   0.71971
 Alpha virt. eigenvalues --    0.75357   0.75360   0.77617   0.81192   0.81202
 Alpha virt. eigenvalues --    0.82758   0.84409   0.84421   0.86642   0.86650
 Alpha virt. eigenvalues --    0.88525   0.93391   0.95701   0.95724   1.01352
 Alpha virt. eigenvalues --    1.01364   1.02129   1.05878   1.05894   1.08085
 Alpha virt. eigenvalues --    1.09466   1.10423   1.10442   1.10988   1.10993
 Alpha virt. eigenvalues --    1.11311   1.12370   1.13483   1.13875   1.13888
 Alpha virt. eigenvalues --    1.16854   1.16859   1.17312   1.17949   1.18104
 Alpha virt. eigenvalues --    1.18122   1.21930   1.21950   1.36038   1.38196
 Alpha virt. eigenvalues --    1.38201   1.40575   1.40775   1.40805   1.52745
 Alpha virt. eigenvalues --    1.52755   1.53017   1.55077   1.55084   1.55870
 Alpha virt. eigenvalues --    1.57529   1.57538   1.58088   1.60057   1.60458
 Alpha virt. eigenvalues --    1.60464   1.60948   1.60951   1.61121   1.61835
 Alpha virt. eigenvalues --    1.62386   1.62504   1.62512   1.63196   1.63198
 Alpha virt. eigenvalues --    1.65885   1.66028   1.66048   1.68871   1.69357
 Alpha virt. eigenvalues --    1.69360   1.71107   1.71115   1.74216   1.75276
 Alpha virt. eigenvalues --    1.75288   1.77167   1.81438   1.81446   1.81461
 Alpha virt. eigenvalues --    1.81926   1.82287   1.82290   1.84641   1.84728
 Alpha virt. eigenvalues --    1.84734   1.85564   1.85570   1.85850   1.88128
 Alpha virt. eigenvalues --    1.92331   1.92337   1.96533   1.96865   1.96871
 Alpha virt. eigenvalues --    1.99840   2.00852   2.00872   2.01573   2.04472
 Alpha virt. eigenvalues --    2.04489   2.04516   2.07644   2.07651   2.13839
 Alpha virt. eigenvalues --    2.13978   2.13988   2.15257   2.15771   2.15786
 Alpha virt. eigenvalues --    2.16727   2.16728   2.16939   2.18569   2.19335
 Alpha virt. eigenvalues --    2.19347   2.20956   2.21216   2.21217   2.21712
 Alpha virt. eigenvalues --    2.25816   2.25835   2.38753   2.38817   2.38824
 Alpha virt. eigenvalues --    2.46189   2.46709   2.46724   2.47473   2.47884
 Alpha virt. eigenvalues --    2.47893   2.49646   2.49679   2.49684   2.58577
 Alpha virt. eigenvalues --    2.58582   2.58996   2.59585   2.60109   2.60117
 Alpha virt. eigenvalues --    2.66714   2.67308   2.67323   2.72425   2.73646
 Alpha virt. eigenvalues --    2.73659   2.73872   2.74516   2.74521   2.87404
 Alpha virt. eigenvalues --    2.88805   2.88806   2.96514   2.96518   2.97251
 Alpha virt. eigenvalues --    3.06014   3.06020   3.06022   3.44820   3.45543
 Alpha virt. eigenvalues --    3.45548
  Beta  occ. eigenvalues --  -77.25197 -10.35207 -10.35201 -10.35194 -10.33820
  Beta  occ. eigenvalues --  -10.33812 -10.33811 -10.33718 -10.33714 -10.33710
  Beta  occ. eigenvalues --  -10.33242 -10.33232 -10.33231 -10.32886 -10.32878
  Beta  occ. eigenvalues --  -10.32877 -10.32685 -10.32676 -10.32676  -6.74492
  Beta  occ. eigenvalues --   -4.91070  -4.91070  -4.90699  -0.99911  -0.98756
  Beta  occ. eigenvalues --   -0.98751  -0.91336  -0.88042  -0.88039  -0.87755
  Beta  occ. eigenvalues --   -0.87448  -0.87444  -0.79408  -0.74238  -0.74231
  Beta  occ. eigenvalues --   -0.74027  -0.72864  -0.72859  -0.69572  -0.65447
  Beta  occ. eigenvalues --   -0.65441  -0.63095  -0.59786  -0.59779  -0.59705
  Beta  occ. eigenvalues --   -0.58198  -0.58193  -0.57408  -0.55936  -0.55867
  Beta  occ. eigenvalues --   -0.55862  -0.55045  -0.55038  -0.51226  -0.50674
  Beta  occ. eigenvalues --   -0.50669  -0.50013  -0.48399  -0.48395  -0.48343
  Beta  occ. eigenvalues --   -0.47049  -0.47043  -0.42322  -0.39846  -0.39742
  Beta  occ. eigenvalues --   -0.39738  -0.39017  -0.39013
  Beta virt. eigenvalues --   -0.32933  -0.16730  -0.16729  -0.15729  -0.14625
  Beta virt. eigenvalues --   -0.13987  -0.13984  -0.08815  -0.08802  -0.05293
  Beta virt. eigenvalues --   -0.03788  -0.03785  -0.01921  -0.01411  -0.01404
  Beta virt. eigenvalues --   -0.00354  -0.00019   0.00333   0.00336   0.01098
  Beta virt. eigenvalues --    0.01104   0.02412   0.03409   0.03872   0.03878
  Beta virt. eigenvalues --    0.04725   0.04728   0.04855   0.10896   0.13748
  Beta virt. eigenvalues --    0.13767   0.14836   0.15148   0.15164   0.15770
  Beta virt. eigenvalues --    0.16072   0.16075   0.17567   0.17573   0.19032
  Beta virt. eigenvalues --    0.23108   0.23971   0.23998   0.25150   0.25346
  Beta virt. eigenvalues --    0.25353   0.27247   0.27507   0.27516   0.28346
  Beta virt. eigenvalues --    0.29433   0.29859   0.29864   0.31090   0.31096
  Beta virt. eigenvalues --    0.31433   0.33154   0.33159   0.34879   0.35307
  Beta virt. eigenvalues --    0.35309   0.35509   0.35758   0.35765   0.36709
  Beta virt. eigenvalues --    0.38329   0.38339   0.38529   0.40510   0.40898
  Beta virt. eigenvalues --    0.40905   0.42647   0.42650   0.44282   0.46209
  Beta virt. eigenvalues --    0.46595   0.46777   0.46790   0.50457   0.50483
  Beta virt. eigenvalues --    0.50899   0.50913   0.51585   0.51936   0.52712
  Beta virt. eigenvalues --    0.52720   0.53376   0.53382   0.53607   0.55232
  Beta virt. eigenvalues --    0.55265   0.56175   0.56182   0.56755   0.56783
  Beta virt. eigenvalues --    0.57135   0.57190   0.58542   0.59556   0.59561
  Beta virt. eigenvalues --    0.59740   0.60247   0.60258   0.62351   0.62361
  Beta virt. eigenvalues --    0.62547   0.63479   0.64824   0.65025   0.65035
  Beta virt. eigenvalues --    0.67165   0.67197   0.69699   0.71510   0.71514
  Beta virt. eigenvalues --    0.72295   0.75791   0.75792   0.77993   0.81684
  Beta virt. eigenvalues --    0.81692   0.82856   0.84574   0.84585   0.86959
  Beta virt. eigenvalues --    0.86967   0.88648   0.93701   0.95833   0.95855
  Beta virt. eigenvalues --    1.01584   1.01596   1.02309   1.05996   1.06012
  Beta virt. eigenvalues --    1.08251   1.09698   1.10507   1.10526   1.11256
  Beta virt. eigenvalues --    1.11259   1.11382   1.12491   1.13604   1.14042
  Beta virt. eigenvalues --    1.14055   1.17020   1.17025   1.17505   1.18095
  Beta virt. eigenvalues --    1.18223   1.18241   1.22031   1.22050   1.36368
  Beta virt. eigenvalues --    1.38523   1.38532   1.40675   1.40856   1.40887
  Beta virt. eigenvalues --    1.52804   1.52813   1.53080   1.55160   1.55167
  Beta virt. eigenvalues --    1.55938   1.57646   1.57654   1.58201   1.60192
  Beta virt. eigenvalues --    1.60707   1.60711   1.61066   1.61069   1.61376
  Beta virt. eigenvalues --    1.62036   1.62429   1.62632   1.62640   1.63341
  Beta virt. eigenvalues --    1.63343   1.65961   1.66099   1.66119   1.68949
  Beta virt. eigenvalues --    1.69439   1.69443   1.71329   1.71337   1.74400
  Beta virt. eigenvalues --    1.75501   1.75513   1.77394   1.81647   1.81652
  Beta virt. eigenvalues --    1.81707   1.82079   1.82440   1.82442   1.84733
  Beta virt. eigenvalues --    1.84811   1.84816   1.85601   1.85607   1.85942
  Beta virt. eigenvalues --    1.88279   1.92498   1.92505   1.96575   1.96898
  Beta virt. eigenvalues --    1.96903   2.00156   2.00943   2.00962   2.01625
  Beta virt. eigenvalues --    2.04613   2.04724   2.04750   2.07817   2.07825
  Beta virt. eigenvalues --    2.14222   2.14336   2.14345   2.15627   2.16083
  Beta virt. eigenvalues --    2.16096   2.16920   2.16922   2.17116   2.18689
  Beta virt. eigenvalues --    2.19465   2.19477   2.21062   2.21339   2.21340
  Beta virt. eigenvalues --    2.21855   2.26032   2.26051   2.38959   2.39035
  Beta virt. eigenvalues --    2.39041   2.46387   2.46811   2.46826   2.47577
  Beta virt. eigenvalues --    2.48063   2.48071   2.49921   2.49952   2.49956
  Beta virt. eigenvalues --    2.58595   2.58600   2.59029   2.59603   2.60146
  Beta virt. eigenvalues --    2.60154   2.66880   2.67475   2.67490   2.72478
  Beta virt. eigenvalues --    2.73724   2.73736   2.74005   2.74627   2.74632
  Beta virt. eigenvalues --    2.87500   2.88904   2.88905   2.96554   2.96558
  Beta virt. eigenvalues --    2.97290   3.06079   3.06086   3.06088   3.44892
  Beta virt. eigenvalues --    3.45619   3.45624
          Condensed to atoms (all electrons):
               1          2          3          4          5          6
     1  P   13.972304   0.295981  -0.046156   0.007804   0.000227   0.004006
     2  C    0.295981   5.605004   0.218921   0.102444  -0.171742   0.100845
     3  C   -0.046156   0.218921   5.069016   0.292018   0.113026  -0.140265
     4  C    0.007804   0.102444   0.292018   5.045380   0.226928   0.100930
     5  C    0.000227  -0.171742   0.113026   0.226928   5.099095   0.242278
     6  C    0.004006   0.100845  -0.140265   0.100930   0.242278   5.000888
     7  C   -0.075103   0.200183   0.074136  -0.144761   0.106268   0.318215
     8  C    0.295789  -0.025751  -0.003207  -0.000185  -0.000001  -0.000116
     9  C   -0.075064   0.006453  -0.000209   0.000001  -0.000000   0.000007
    10  C    0.004004  -0.000209   0.000002   0.000000   0.000000  -0.000000
    11  C    0.000222   0.000026  -0.000011   0.000000  -0.000000   0.000001
    12  C    0.007819  -0.001152   0.000239  -0.000003   0.000002  -0.000039
    13  C   -0.046224  -0.009760  -0.000993  -0.000355   0.000036  -0.000305
    14  C    0.295733  -0.025733  -0.009799  -0.001151   0.000025  -0.000209
    15  C   -0.075153  -0.000836   0.001418  -0.000097  -0.000020  -0.000008
    16  C    0.003993  -0.000117  -0.000310  -0.000039   0.000001  -0.000000
    17  C    0.000223  -0.000001   0.000036   0.000002  -0.000000   0.000000
    18  C    0.007838  -0.000187  -0.000347  -0.000003   0.000000   0.000000
    19  C   -0.046274  -0.003129  -0.000980   0.000236  -0.000011   0.000002
    20  H   -0.022916  -0.069287   0.447051  -0.062829   0.013795  -0.001468
    21  H   -0.000195   0.016582  -0.070210   0.449537  -0.071464   0.014038
    22  H    0.000023  -0.001476   0.013934  -0.066678   0.444831  -0.066861
    23  H   -0.000245   0.015846  -0.001994   0.014118  -0.069104   0.449437
    24  H   -0.004670  -0.084275   0.012941  -0.001561   0.013342  -0.051479
    25  H   -0.004661   0.000209   0.000005  -0.000000   0.000000   0.000000
    26  H   -0.000244   0.000002  -0.000000   0.000000  -0.000000   0.000000
    27  H    0.000023   0.000000   0.000000  -0.000000  -0.000000   0.000000
    28  H   -0.000195  -0.000010   0.000018  -0.000002   0.000000  -0.000002
    29  H   -0.022952   0.008928  -0.001276   0.000922   0.000174   0.000256
    30  H   -0.004673   0.000387   0.000882   0.000011  -0.000005  -0.000001
    31  H   -0.000244   0.000003  -0.000001  -0.000000   0.000000  -0.000000
    32  H    0.000023   0.000000  -0.000001  -0.000000  -0.000000  -0.000000
    33  H   -0.000195   0.000002  -0.000009  -0.000000   0.000000   0.000000
    34  H   -0.023010   0.000729   0.000233  -0.000008   0.000000  -0.000001
               7          8          9         10         11         12
     1  P   -0.075103   0.295789  -0.075064   0.004004   0.000222   0.007819
     2  C    0.200183  -0.025751   0.006453  -0.000209   0.000026  -0.001152
     3  C    0.074136  -0.003207  -0.000209   0.000002  -0.000011   0.000239
     4  C   -0.144761  -0.000185   0.000001   0.000000   0.000000  -0.000003
     5  C    0.106268  -0.000001  -0.000000   0.000000  -0.000000   0.000002
     6  C    0.318215  -0.000116   0.000007  -0.000000   0.000001  -0.000039
     7  C    5.077254  -0.000833  -0.000112  -0.000008  -0.000020  -0.000094
     8  C   -0.000833   5.605303   0.200071   0.100808  -0.171755   0.102444
     9  C   -0.000112   0.200071   5.077560   0.318228   0.106290  -0.144793
    10  C   -0.000008   0.100808   0.318228   5.000899   0.242281   0.100933
    11  C   -0.000020  -0.171755   0.106290   0.242281   5.099147   0.226881
    12  C   -0.000094   0.102444  -0.144793   0.100933   0.226881   5.045465
    13  C    0.001425   0.219145   0.074133  -0.140246   0.113032   0.291990
    14  C    0.006456  -0.025765  -0.000871  -0.000115  -0.000000  -0.000187
    15  C   -0.000109   0.006471  -0.000111   0.000007  -0.000000   0.000001
    16  C    0.000007  -0.000209  -0.000008  -0.000000   0.000000   0.000000
    17  C   -0.000000   0.000026  -0.000020   0.000001  -0.000000   0.000000
    18  C    0.000001  -0.001156  -0.000094  -0.000039   0.000002  -0.000004
    19  C   -0.000209  -0.009758   0.001436  -0.000316   0.000036  -0.000352
    20  H    0.013384   0.000730  -0.000006  -0.000001   0.000000  -0.000008
    21  H   -0.001941   0.000002  -0.000000   0.000000   0.000000  -0.000000
    22  H    0.013950   0.000000   0.000000  -0.000000  -0.000000  -0.000000
    23  H   -0.070388   0.000004  -0.000000  -0.000000   0.000000  -0.000000
    24  H    0.442408   0.000371  -0.000189  -0.000001  -0.000005   0.000011
    25  H    0.000004  -0.084287   0.442404  -0.051462   0.013342  -0.001561
    26  H    0.000000   0.015849  -0.070398   0.449441  -0.069111   0.014120
    27  H    0.000000  -0.001476   0.013949  -0.066862   0.444825  -0.066672
    28  H    0.000021   0.016580  -0.001942   0.014037  -0.071472   0.449531
    29  H   -0.001150  -0.069226   0.013389  -0.001469   0.013799  -0.062869
    30  H   -0.000191   0.000210   0.000004   0.000000   0.000000  -0.000000
    31  H   -0.000000   0.000002   0.000000   0.000000  -0.000000   0.000000
    32  H    0.000000   0.000000   0.000000   0.000000  -0.000000  -0.000000
    33  H   -0.000000  -0.000009   0.000021  -0.000002   0.000000  -0.000002
    34  H   -0.000005   0.008896  -0.001107   0.000258   0.000184   0.000905
              13         14         15         16         17         18
     1  P   -0.046224   0.295733  -0.075153   0.003993   0.000223   0.007838
     2  C   -0.009760  -0.025733  -0.000836  -0.000117  -0.000001  -0.000187
     3  C   -0.000993  -0.009799   0.001418  -0.000310   0.000036  -0.000347
     4  C   -0.000355  -0.001151  -0.000097  -0.000039   0.000002  -0.000003
     5  C    0.000036   0.000025  -0.000020   0.000001  -0.000000   0.000000
     6  C   -0.000305  -0.000209  -0.000008  -0.000000   0.000000   0.000000
     7  C    0.001425   0.006456  -0.000109   0.000007  -0.000000   0.000001
     8  C    0.219145  -0.025765   0.006471  -0.000209   0.000026  -0.001156
     9  C    0.074133  -0.000871  -0.000111  -0.000008  -0.000020  -0.000094
    10  C   -0.140246  -0.000115   0.000007  -0.000000   0.000001  -0.000039
    11  C    0.113032  -0.000000  -0.000000   0.000000  -0.000000   0.000002
    12  C    0.291990  -0.000187   0.000001   0.000000   0.000000  -0.000004
    13  C    5.068689  -0.003188  -0.000208   0.000002  -0.000011   0.000236
    14  C   -0.003188   5.604962   0.200036   0.100789  -0.171716   0.102405
    15  C   -0.000208   0.200036   5.077393   0.318410   0.106264  -0.144777
    16  C    0.000002   0.100789   0.318410   5.000800   0.242212   0.100915
    17  C   -0.000011  -0.171716   0.106264   0.242212   5.099134   0.226861
    18  C    0.000236   0.102405  -0.144777   0.100915   0.226861   5.045574
    19  C   -0.000957   0.219331   0.074092  -0.140239   0.113022   0.291938
    20  H    0.000241   0.008906  -0.001126   0.000252   0.000177   0.000911
    21  H   -0.000009  -0.000009   0.000021  -0.000002   0.000000  -0.000002
    22  H   -0.000001   0.000000   0.000000   0.000000  -0.000000  -0.000000
    23  H   -0.000001   0.000002   0.000000   0.000000  -0.000000   0.000000
    24  H    0.000870   0.000210   0.000004   0.000000   0.000000  -0.000000
    25  H    0.012938   0.000365  -0.000189  -0.000001  -0.000005   0.000011
    26  H   -0.001995   0.000003  -0.000000  -0.000000   0.000000  -0.000000
    27  H    0.013932   0.000000   0.000000  -0.000000  -0.000000  -0.000000
    28  H   -0.070185   0.000002  -0.000000   0.000000   0.000000  -0.000000
    29  H    0.447064   0.000734  -0.000006  -0.000001   0.000000  -0.000008
    30  H    0.000005  -0.084268   0.442383  -0.051439   0.013340  -0.001561
    31  H   -0.000000   0.015844  -0.070378   0.449438  -0.069105   0.014116
    32  H    0.000000  -0.001476   0.013948  -0.066860   0.444832  -0.066662
    33  H    0.000017   0.016579  -0.001941   0.014035  -0.071472   0.449521
    34  H   -0.001297  -0.069115   0.013380  -0.001467   0.013791  -0.062898
              19         20         21         22         23         24
     1  P   -0.046274  -0.022916  -0.000195   0.000023  -0.000245  -0.004670
     2  C   -0.003129  -0.069287   0.016582  -0.001476   0.015846  -0.084275
     3  C   -0.000980   0.447051  -0.070210   0.013934  -0.001994   0.012941
     4  C    0.000236  -0.062829   0.449537  -0.066678   0.014118  -0.001561
     5  C   -0.000011   0.013795  -0.071464   0.444831  -0.069104   0.013342
     6  C    0.000002  -0.001468   0.014038  -0.066861   0.449437  -0.051479
     7  C   -0.000209   0.013384  -0.001941   0.013950  -0.070388   0.442408
     8  C   -0.009758   0.000730   0.000002   0.000000   0.000004   0.000371
     9  C    0.001436  -0.000006  -0.000000   0.000000  -0.000000  -0.000189
    10  C   -0.000316  -0.000001   0.000000  -0.000000  -0.000000  -0.000001
    11  C    0.000036   0.000000   0.000000  -0.000000   0.000000  -0.000005
    12  C   -0.000352  -0.000008  -0.000000  -0.000000  -0.000000   0.000011
    13  C   -0.000957   0.000241  -0.000009  -0.000001  -0.000001   0.000870
    14  C    0.219331   0.008906  -0.000009   0.000000   0.000002   0.000210
    15  C    0.074092  -0.001126   0.000021   0.000000   0.000000   0.000004
    16  C   -0.140239   0.000252  -0.000002   0.000000   0.000000   0.000000
    17  C    0.113022   0.000177   0.000000  -0.000000  -0.000000   0.000000
    18  C    0.291938   0.000911  -0.000002  -0.000000   0.000000  -0.000000
    19  C    5.068617  -0.001293   0.000017   0.000000  -0.000000   0.000005
    20  H   -0.001293   0.664066  -0.012616  -0.000232   0.000023  -0.000206
    21  H    0.000017  -0.012616   0.660103  -0.011531  -0.000233   0.000026
    22  H    0.000000  -0.000232  -0.011531   0.649761  -0.011459  -0.000235
    23  H   -0.000000   0.000023  -0.000233  -0.011459   0.655164  -0.012091
    24  H    0.000005  -0.000206   0.000026  -0.000235  -0.012091   0.666277
    25  H    0.000881   0.000003   0.000000  -0.000000  -0.000000   0.000002
    26  H   -0.000001  -0.000000  -0.000000   0.000000  -0.000000  -0.000000
    27  H   -0.000001   0.000000   0.000000  -0.000000   0.000000  -0.000000
    28  H   -0.000009   0.000001  -0.000000   0.000000  -0.000000   0.000001
    29  H    0.000237  -0.000056   0.000036  -0.000001  -0.000008   0.000036
    30  H    0.012934   0.000037   0.000001  -0.000000  -0.000000   0.000002
    31  H   -0.001994  -0.000008  -0.000000   0.000000  -0.000000  -0.000000
    32  H    0.013930  -0.000001   0.000000  -0.000000   0.000000  -0.000000
    33  H   -0.070159   0.000036  -0.000000   0.000000  -0.000000   0.000000
    34  H    0.447063  -0.000057   0.000001   0.000000  -0.000000   0.000003
              25         26         27         28         29         30
     1  P   -0.004661  -0.000244   0.000023  -0.000195  -0.022952  -0.004673
     2  C    0.000209   0.000002   0.000000  -0.000010   0.008928   0.000387
     3  C    0.000005  -0.000000   0.000000   0.000018  -0.001276   0.000882
     4  C   -0.000000   0.000000  -0.000000  -0.000002   0.000922   0.000011
     5  C    0.000000  -0.000000  -0.000000   0.000000   0.000174  -0.000005
     6  C    0.000000   0.000000   0.000000  -0.000002   0.000256  -0.000001
     7  C    0.000004   0.000000   0.000000   0.000021  -0.001150  -0.000191
     8  C   -0.084287   0.015849  -0.001476   0.016580  -0.069226   0.000210
     9  C    0.442404  -0.070398   0.013949  -0.001942   0.013389   0.000004
    10  C   -0.051462   0.449441  -0.066862   0.014037  -0.001469   0.000000
    11  C    0.013342  -0.069111   0.444825  -0.071472   0.013799   0.000000
    12  C   -0.001561   0.014120  -0.066672   0.449531  -0.062869  -0.000000
    13  C    0.012938  -0.001995   0.013932  -0.070185   0.447064   0.000005
    14  C    0.000365   0.000003   0.000000   0.000002   0.000734  -0.084268
    15  C   -0.000189  -0.000000   0.000000  -0.000000  -0.000006   0.442383
    16  C   -0.000001  -0.000000  -0.000000   0.000000  -0.000001  -0.051439
    17  C   -0.000005   0.000000  -0.000000   0.000000   0.000000   0.013340
    18  C    0.000011  -0.000000  -0.000000  -0.000000  -0.000008  -0.001561
    19  C    0.000881  -0.000001  -0.000001  -0.000009   0.000237   0.012934
    20  H    0.000003  -0.000000   0.000000   0.000001  -0.000056   0.000037
    21  H    0.000000  -0.000000   0.000000  -0.000000   0.000036   0.000001
    22  H   -0.000000   0.000000  -0.000000   0.000000  -0.000001  -0.000000
    23  H   -0.000000  -0.000000   0.000000  -0.000000  -0.000008  -0.000000
    24  H    0.000002  -0.000000  -0.000000   0.000001   0.000036   0.000002
    25  H    0.666267  -0.012094  -0.000235   0.000026  -0.000206   0.000002
    26  H   -0.012094   0.655188  -0.011459  -0.000233   0.000023  -0.000000
    27  H   -0.000235  -0.011459   0.649768  -0.011529  -0.000232  -0.000000
    28  H    0.000026  -0.000233  -0.011529   0.660098  -0.012621   0.000000
    29  H   -0.000206   0.000023  -0.000232  -0.012621   0.664060   0.000003
    30  H    0.000002  -0.000000  -0.000000   0.000000   0.000003   0.666195
    31  H   -0.000000  -0.000000   0.000000  -0.000000  -0.000000  -0.012092
    32  H   -0.000000   0.000000  -0.000000   0.000000   0.000000  -0.000235
    33  H    0.000001  -0.000000   0.000000  -0.000000   0.000001   0.000026
    34  H    0.000038  -0.000008  -0.000001   0.000036  -0.000060  -0.000206
              31         32         33         34
     1  P   -0.000244   0.000023  -0.000195  -0.023010
     2  C    0.000003   0.000000   0.000002   0.000729
     3  C   -0.000001  -0.000001  -0.000009   0.000233
     4  C   -0.000000  -0.000000  -0.000000  -0.000008
     5  C    0.000000  -0.000000   0.000000   0.000000
     6  C   -0.000000  -0.000000   0.000000  -0.000001
     7  C   -0.000000   0.000000  -0.000000  -0.000005
     8  C    0.000002   0.000000  -0.000009   0.008896
     9  C    0.000000   0.000000   0.000021  -0.001107
    10  C    0.000000   0.000000  -0.000002   0.000258
    11  C   -0.000000  -0.000000   0.000000   0.000184
    12  C    0.000000  -0.000000  -0.000002   0.000905
    13  C   -0.000000   0.000000   0.000017  -0.001297
    14  C    0.015844  -0.001476   0.016579  -0.069115
    15  C   -0.070378   0.013948  -0.001941   0.013380
    16  C    0.449438  -0.066860   0.014035  -0.001467
    17  C   -0.069105   0.444832  -0.071472   0.013791
    18  C    0.014116  -0.066662   0.449521  -0.062898
    19  C   -0.001994   0.013930  -0.070159   0.447063
    20  H   -0.000008  -0.000001   0.000036  -0.000057
    21  H   -0.000000   0.000000  -0.000000   0.000001
    22  H    0.000000  -0.000000   0.000000   0.000000
    23  H   -0.000000   0.000000  -0.000000  -0.000000
    24  H   -0.000000  -0.000000   0.000000   0.000003
    25  H   -0.000000  -0.000000   0.000001   0.000038
    26  H   -0.000000   0.000000  -0.000000  -0.000008
    27  H    0.000000  -0.000000   0.000000  -0.000001
    28  H   -0.000000   0.000000  -0.000000   0.000036
    29  H   -0.000000   0.000000   0.000001  -0.000060
    30  H   -0.012092  -0.000235   0.000026  -0.000206
    31  H    0.655124  -0.011455  -0.000233   0.000023
    32  H   -0.011455   0.649688  -0.011528  -0.000232
    33  H   -0.000233  -0.011528   0.660036  -0.012614
    34  H    0.000023  -0.000232  -0.012614   0.663874
          Atomic-Atomic Spin Densities.
               1          2          3          4          5          6
     1  P    0.525049  -0.041674  -0.002833   0.000110   0.000023  -0.000061
     2  C   -0.041674   0.095828   0.006455  -0.000704  -0.003539   0.000362
     3  C   -0.002833   0.006455   0.033485  -0.006795  -0.001603  -0.000721
     4  C    0.000110  -0.000704  -0.006795  -0.006714   0.005273   0.000767
     5  C    0.000023  -0.003539  -0.001603   0.005273   0.095335   0.000194
     6  C   -0.000061   0.000362  -0.000721   0.000767   0.000194  -0.027158
     7  C   -0.002857   0.011118   0.000255  -0.001273  -0.000768  -0.003318
     8  C   -0.041670   0.003660  -0.001098   0.000034   0.000038   0.000024
     9  C   -0.002862  -0.000172  -0.000010   0.000000   0.000000   0.000001
    10  C   -0.000062   0.000015   0.000000  -0.000000  -0.000000  -0.000000
    11  C    0.000023   0.000001  -0.000002   0.000000   0.000000  -0.000000
    12  C    0.000112  -0.000064  -0.000020   0.000001  -0.000000   0.000001
    13  C   -0.002836   0.001080   0.000806  -0.000038  -0.000008   0.000010
    14  C   -0.041713   0.003621   0.001098  -0.000064   0.000001   0.000016
    15  C   -0.002886  -0.000768  -0.000016   0.000001   0.000000   0.000002
    16  C   -0.000063   0.000024   0.000011   0.000001  -0.000000  -0.000000
    17  C    0.000024   0.000039  -0.000008  -0.000000   0.000000  -0.000000
    18  C    0.000114   0.000034  -0.000037   0.000001   0.000000  -0.000000
    19  C   -0.002829  -0.001090   0.000796  -0.000020  -0.000002   0.000000
    20  H   -0.000197   0.000381   0.000120   0.000319  -0.000003  -0.000037
    21  H   -0.000000   0.000087  -0.000352   0.000551  -0.000634   0.000092
    22  H   -0.000000  -0.000020  -0.000060  -0.000259   0.001336  -0.000163
    23  H    0.000010   0.000120  -0.000013   0.000043  -0.000315   0.000222
    24  H    0.001387  -0.000345   0.000068  -0.000014  -0.000053  -0.000164
    25  H    0.001383  -0.000022   0.000002  -0.000000  -0.000000  -0.000000
    26  H    0.000010  -0.000000   0.000000  -0.000000  -0.000000   0.000000
    27  H   -0.000000  -0.000000  -0.000000   0.000000   0.000000   0.000000
    28  H   -0.000000   0.000008   0.000005  -0.000001  -0.000001  -0.000000
    29  H   -0.000197   0.000469   0.000056  -0.000070  -0.000007  -0.000055
    30  H    0.001366  -0.000446  -0.000030   0.000007   0.000001   0.000000
    31  H    0.000010  -0.000002  -0.000001   0.000000   0.000000   0.000000
    32  H   -0.000000   0.000000   0.000000   0.000000   0.000000  -0.000000
    33  H   -0.000000  -0.000001   0.000002  -0.000000  -0.000000   0.000000
    34  H   -0.000197   0.000016  -0.000008   0.000001  -0.000000  -0.000000
               7          8          9         10         11         12
     1  P   -0.002857  -0.041670  -0.002862  -0.000062   0.000023   0.000112
     2  C    0.011118   0.003660  -0.000172   0.000015   0.000001  -0.000064
     3  C    0.000255  -0.001098  -0.000010   0.000000  -0.000002  -0.000020
     4  C   -0.001273   0.000034   0.000000  -0.000000   0.000000   0.000001
     5  C   -0.000768   0.000038   0.000000  -0.000000   0.000000  -0.000000
     6  C   -0.003318   0.000024   0.000001  -0.000000  -0.000000   0.000001
     7  C    0.046218  -0.000758  -0.000021   0.000002   0.000000   0.000001
     8  C   -0.000758   0.095828   0.011086   0.000366  -0.003546  -0.000707
     9  C   -0.000021   0.011086   0.046261  -0.003305  -0.000763  -0.001274
    10  C    0.000002   0.000366  -0.003305  -0.027171   0.000180   0.000767
    11  C    0.000000  -0.003546  -0.000763   0.000180   0.095287   0.005279
    12  C    0.000001  -0.000707  -0.001274   0.000767   0.005279  -0.006631
    13  C   -0.000014   0.006484   0.000251  -0.000720  -0.001599  -0.006796
    14  C   -0.000174   0.003638  -0.000755   0.000024   0.000038   0.000034
    15  C   -0.000022  -0.000172  -0.000021   0.000001   0.000000   0.000000
    16  C    0.000001   0.000015   0.000002  -0.000000  -0.000000  -0.000000
    17  C    0.000000   0.000001   0.000000  -0.000000   0.000000   0.000000
    18  C    0.000000  -0.000064   0.000001   0.000001   0.000000   0.000001
    19  C   -0.000009   0.001084  -0.000018   0.000011  -0.000008  -0.000038
    20  H    0.000030   0.000015   0.000002  -0.000000  -0.000000   0.000001
    21  H   -0.000063  -0.000001  -0.000000   0.000000  -0.000000  -0.000000
    22  H   -0.000040   0.000000   0.000000  -0.000000   0.000000   0.000000
    23  H   -0.000207  -0.000002  -0.000000   0.000000   0.000000   0.000000
    24  H    0.000225  -0.000444  -0.000014   0.000000   0.000001   0.000007
    25  H    0.000002  -0.000341   0.000225  -0.000165  -0.000053  -0.000014
    26  H    0.000000   0.000120  -0.000207   0.000221  -0.000315   0.000044
    27  H   -0.000000  -0.000020  -0.000040  -0.000163   0.001336  -0.000260
    28  H    0.000003   0.000088  -0.000063   0.000092  -0.000635   0.000552
    29  H    0.000066   0.000383   0.000030  -0.000037  -0.000003   0.000318
    30  H   -0.000014  -0.000022   0.000002  -0.000000  -0.000000  -0.000000
    31  H   -0.000000  -0.000000   0.000000   0.000000  -0.000000  -0.000000
    32  H    0.000000  -0.000000  -0.000000   0.000000   0.000000   0.000000
    33  H   -0.000000   0.000008   0.000003  -0.000000  -0.000001  -0.000001
    34  H    0.000002   0.000474   0.000066  -0.000056  -0.000008  -0.000069
              13         14         15         16         17         18
     1  P   -0.002836  -0.041713  -0.002886  -0.000063   0.000024   0.000114
     2  C    0.001080   0.003621  -0.000768   0.000024   0.000039   0.000034
     3  C    0.000806   0.001098  -0.000016   0.000011  -0.000008  -0.000037
     4  C   -0.000038  -0.000064   0.000001   0.000001  -0.000000   0.000001
     5  C   -0.000008   0.000001   0.000000  -0.000000   0.000000   0.000000
     6  C    0.000010   0.000016   0.000002  -0.000000  -0.000000  -0.000000
     7  C   -0.000014  -0.000174  -0.000022   0.000001   0.000000   0.000000
     8  C    0.006484   0.003638  -0.000172   0.000015   0.000001  -0.000064
     9  C    0.000251  -0.000755  -0.000021   0.000002   0.000000   0.000001
    10  C   -0.000720   0.000024   0.000001  -0.000000  -0.000000   0.000001
    11  C   -0.001599   0.000038   0.000000  -0.000000   0.000000   0.000000
    12  C   -0.006796   0.000034   0.000000  -0.000000   0.000000   0.000001
    13  C    0.033368  -0.001083  -0.000010   0.000000  -0.000002  -0.000020
    14  C   -0.001083   0.095870   0.011147   0.000359  -0.003563  -0.000705
    15  C   -0.000010   0.011147   0.046714  -0.003333  -0.000785  -0.001284
    16  C    0.000000   0.000359  -0.003333  -0.027410   0.000190   0.000770
    17  C   -0.000002  -0.003563  -0.000785   0.000190   0.096004   0.005321
    18  C   -0.000020  -0.000705  -0.001284   0.000770   0.005321  -0.006696
    19  C    0.000803   0.006589   0.000258  -0.000723  -0.001608  -0.006867
    20  H   -0.000008   0.000475   0.000066  -0.000056  -0.000008  -0.000070
    21  H    0.000002   0.000009   0.000003  -0.000000  -0.000001  -0.000001
    22  H    0.000000  -0.000000  -0.000000   0.000000   0.000000   0.000000
    23  H   -0.000001  -0.000000   0.000000   0.000000  -0.000000  -0.000000
    24  H   -0.000029  -0.000022   0.000002  -0.000000  -0.000000  -0.000000
    25  H    0.000067  -0.000444  -0.000014   0.000000   0.000001   0.000007
    26  H   -0.000013  -0.000002  -0.000000   0.000000   0.000000   0.000000
    27  H   -0.000060   0.000000   0.000000  -0.000000   0.000000   0.000000
    28  H   -0.000351  -0.000001  -0.000000   0.000000  -0.000000  -0.000000
    29  H    0.000120   0.000016   0.000002  -0.000000  -0.000000   0.000001
    30  H    0.000002  -0.000336   0.000241  -0.000166  -0.000053  -0.000015
    31  H    0.000000   0.000120  -0.000206   0.000220  -0.000315   0.000044
    32  H   -0.000000  -0.000020  -0.000040  -0.000163   0.001344  -0.000261
    33  H    0.000005   0.000088  -0.000063   0.000092  -0.000636   0.000552
    34  H    0.000053   0.000383   0.000031  -0.000038  -0.000003   0.000319
              19         20         21         22         23         24
     1  P   -0.002829  -0.000197  -0.000000  -0.000000   0.000010   0.001387
     2  C   -0.001090   0.000381   0.000087  -0.000020   0.000120  -0.000345
     3  C    0.000796   0.000120  -0.000352  -0.000060  -0.000013   0.000068
     4  C   -0.000020   0.000319   0.000551  -0.000259   0.000043  -0.000014
     5  C   -0.000002  -0.000003  -0.000634   0.001336  -0.000315  -0.000053
     6  C    0.000000  -0.000037   0.000092  -0.000163   0.000222  -0.000164
     7  C   -0.000009   0.000030  -0.000063  -0.000040  -0.000207   0.000225
     8  C    0.001084   0.000015  -0.000001   0.000000  -0.000002  -0.000444
     9  C   -0.000018   0.000002  -0.000000   0.000000  -0.000000  -0.000014
    10  C    0.000011  -0.000000   0.000000  -0.000000   0.000000   0.000000
    11  C   -0.000008  -0.000000  -0.000000   0.000000   0.000000   0.000001
    12  C   -0.000038   0.000001  -0.000000   0.000000   0.000000   0.000007
    13  C    0.000803  -0.000008   0.000002   0.000000  -0.000001  -0.000029
    14  C    0.006589   0.000475   0.000009  -0.000000  -0.000000  -0.000022
    15  C    0.000258   0.000066   0.000003  -0.000000   0.000000   0.000002
    16  C   -0.000723  -0.000056  -0.000000   0.000000   0.000000  -0.000000
    17  C   -0.001608  -0.000008  -0.000001   0.000000  -0.000000  -0.000000
    18  C   -0.006867  -0.000070  -0.000001   0.000000  -0.000000  -0.000000
    19  C    0.033527   0.000055   0.000005  -0.000000   0.000000   0.000002
    20  H    0.000055  -0.002684   0.000061   0.000001  -0.000000   0.000000
    21  H    0.000005   0.000061   0.001830   0.000022   0.000002   0.000001
    22  H   -0.000000   0.000001   0.000022  -0.004902   0.000034   0.000001
    23  H    0.000000  -0.000000   0.000002   0.000034   0.000938   0.000081
    24  H    0.000002   0.000000   0.000001   0.000001   0.000081  -0.002343
    25  H   -0.000030  -0.000000   0.000000  -0.000000   0.000000   0.000001
    26  H   -0.000001   0.000000   0.000000  -0.000000   0.000000   0.000000
    27  H    0.000000  -0.000000  -0.000000   0.000000  -0.000000  -0.000000
    28  H    0.000002   0.000000   0.000000  -0.000000   0.000000   0.000000
    29  H   -0.000008  -0.000008  -0.000000  -0.000000   0.000000  -0.000014
    30  H    0.000066  -0.000014   0.000000  -0.000000   0.000000   0.000001
    31  H   -0.000013   0.000000   0.000000  -0.000000   0.000000   0.000000
    32  H   -0.000060  -0.000000  -0.000000   0.000000  -0.000000  -0.000000
    33  H   -0.000349  -0.000000   0.000000  -0.000000   0.000000   0.000000
    34  H    0.000121  -0.000008   0.000000  -0.000000   0.000000  -0.000000
              25         26         27         28         29         30
     1  P    0.001383   0.000010  -0.000000  -0.000000  -0.000197   0.001366
     2  C   -0.000022  -0.000000  -0.000000   0.000008   0.000469  -0.000446
     3  C    0.000002   0.000000  -0.000000   0.000005   0.000056  -0.000030
     4  C   -0.000000  -0.000000   0.000000  -0.000001  -0.000070   0.000007
     5  C   -0.000000  -0.000000   0.000000  -0.000001  -0.000007   0.000001
     6  C   -0.000000   0.000000   0.000000  -0.000000  -0.000055   0.000000
     7  C    0.000002   0.000000  -0.000000   0.000003   0.000066  -0.000014
     8  C   -0.000341   0.000120  -0.000020   0.000088   0.000383  -0.000022
     9  C    0.000225  -0.000207  -0.000040  -0.000063   0.000030   0.000002
    10  C   -0.000165   0.000221  -0.000163   0.000092  -0.000037  -0.000000
    11  C   -0.000053  -0.000315   0.001336  -0.000635  -0.000003  -0.000000
    12  C   -0.000014   0.000044  -0.000260   0.000552   0.000318  -0.000000
    13  C    0.000067  -0.000013  -0.000060  -0.000351   0.000120   0.000002
    14  C   -0.000444  -0.000002   0.000000  -0.000001   0.000016  -0.000336
    15  C   -0.000014  -0.000000   0.000000  -0.000000   0.000002   0.000241
    16  C    0.000000   0.000000  -0.000000   0.000000  -0.000000  -0.000166
    17  C    0.000001   0.000000   0.000000  -0.000000  -0.000000  -0.000053
    18  C    0.000007   0.000000   0.000000  -0.000000   0.000001  -0.000015
    19  C   -0.000030  -0.000001   0.000000   0.000002  -0.000008   0.000066
    20  H   -0.000000   0.000000  -0.000000   0.000000  -0.000008  -0.000014
    21  H    0.000000   0.000000  -0.000000   0.000000  -0.000000   0.000000
    22  H   -0.000000  -0.000000   0.000000  -0.000000  -0.000000  -0.000000
    23  H    0.000000   0.000000  -0.000000   0.000000   0.000000   0.000000
    24  H    0.000001   0.000000  -0.000000   0.000000  -0.000014   0.000001
    25  H   -0.002339   0.000081   0.000001   0.000001   0.000000   0.000001
    26  H    0.000081   0.000940   0.000034   0.000002  -0.000000   0.000000
    27  H    0.000001   0.000034  -0.004899   0.000021   0.000001  -0.000000
    28  H    0.000001   0.000002   0.000021   0.001827   0.000061   0.000000
    29  H    0.000000  -0.000000   0.000001   0.000061  -0.002679  -0.000000
    30  H    0.000001   0.000000  -0.000000   0.000000  -0.000000  -0.002368
    31  H    0.000000   0.000000  -0.000000   0.000000   0.000000   0.000081
    32  H   -0.000000  -0.000000   0.000000  -0.000000  -0.000000   0.000001
    33  H    0.000000   0.000000  -0.000000   0.000000   0.000000   0.000001
    34  H   -0.000014   0.000000  -0.000000  -0.000000  -0.000008   0.000000
              31         32         33         34
     1  P    0.000010  -0.000000  -0.000000  -0.000197
     2  C   -0.000002   0.000000  -0.000001   0.000016
     3  C   -0.000001   0.000000   0.000002  -0.000008
     4  C    0.000000   0.000000  -0.000000   0.000001
     5  C    0.000000   0.000000  -0.000000  -0.000000
     6  C    0.000000  -0.000000   0.000000  -0.000000
     7  C   -0.000000   0.000000  -0.000000   0.000002
     8  C   -0.000000  -0.000000   0.000008   0.000474
     9  C    0.000000  -0.000000   0.000003   0.000066
    10  C    0.000000   0.000000  -0.000000  -0.000056
    11  C   -0.000000   0.000000  -0.000001  -0.000008
    12  C   -0.000000   0.000000  -0.000001  -0.000069
    13  C    0.000000  -0.000000   0.000005   0.000053
    14  C    0.000120  -0.000020   0.000088   0.000383
    15  C   -0.000206  -0.000040  -0.000063   0.000031
    16  C    0.000220  -0.000163   0.000092  -0.000038
    17  C   -0.000315   0.001344  -0.000636  -0.000003
    18  C    0.000044  -0.000261   0.000552   0.000319
    19  C   -0.000013  -0.000060  -0.000349   0.000121
    20  H    0.000000  -0.000000  -0.000000  -0.000008
    21  H    0.000000  -0.000000   0.000000   0.000000
    22  H   -0.000000   0.000000  -0.000000  -0.000000
    23  H    0.000000  -0.000000   0.000000   0.000000
    24  H    0.000000  -0.000000   0.000000  -0.000000
    25  H    0.000000  -0.000000   0.000000  -0.000014
    26  H    0.000000  -0.000000   0.000000   0.000000
    27  H   -0.000000   0.000000  -0.000000  -0.000000
    28  H    0.000000  -0.000000   0.000000  -0.000000
    29  H    0.000000  -0.000000   0.000000  -0.000008
    30  H    0.000081   0.000001   0.000001   0.000000
    31  H    0.000948   0.000034   0.000002  -0.000000
    32  H    0.000034  -0.004936   0.000022   0.000001
    33  H    0.000002   0.000022   0.001816   0.000061
    34  H   -0.000000   0.000001   0.000061  -0.002693
 Mulliken charges and spin densities:
               1          2
     1  P    0.552162   0.386686
     2  C   -0.178883   0.074472
     3  C    0.031892   0.029552
     4  C    0.037344  -0.008840
     5  C    0.052318   0.095268
     6  C    0.029851  -0.029988
     7  C    0.041213   0.048385
     8  C   -0.178969   0.074504
     9  C    0.040979   0.048407
    10  C    0.029829  -0.030000
    11  C    0.052306   0.095213
    12  C    0.037395  -0.008756
    13  C    0.031981   0.029463
    14  C   -0.178784   0.074647
    15  C    0.041131   0.048849
    16  C    0.029836  -0.030267
    17  C    0.052409   0.095943
    18  C    0.037410  -0.008853
    19  C    0.031905   0.029647
    20  H    0.022498  -0.001566
    21  H    0.027849   0.001613
    22  H    0.035974  -0.004051
    23  H    0.030931   0.000914
    24  H    0.018203  -0.001667
    25  H    0.018204  -0.001666
    26  H    0.030918   0.000915
    27  H    0.035969  -0.004048
    28  H    0.027850   0.001610
    29  H    0.022479  -0.001565
    30  H    0.018249  -0.001693
    31  H    0.030960   0.000923
    32  H    0.036029  -0.004079
    33  H    0.027890   0.001602
    34  H    0.022671  -0.001574
 Sum of Mulliken charges =   1.00000   1.00000
 Mulliken charges and spin densities with hydrogens summed into heavy atoms:
               1          2
     1  P    0.552162   0.386686
     2  C   -0.178883   0.074472
     3  C    0.054390   0.027986
     4  C    0.065193  -0.007227
     5  C    0.088292   0.091217
     6  C    0.060782  -0.029074
     7  C    0.059416   0.046718
     8  C   -0.178969   0.074504
     9  C    0.059182   0.046741
    10  C    0.060747  -0.029085
    11  C    0.088275   0.091165
    12  C    0.065244  -0.007146
    13  C    0.054460   0.027898
    14  C   -0.178784   0.074647
    15  C    0.059381   0.047156
    16  C    0.060796  -0.029344
    17  C    0.088438   0.091864
    18  C    0.065300  -0.007251
    19  C    0.054576   0.028073
 Electronic spatial extent (au):  <R**2>=           5310.9566
 Charge=              1.0000 electrons
 Dipole moment (field-independent basis, Debye):
    X=              0.0020    Y=              0.0083    Z=              0.5603  Tot=              0.5604
 Quadrupole moment (field-independent basis, Debye-Ang):
   XX=            -77.9954   YY=            -78.0353   ZZ=           -103.2084
   XY=              0.0030   XZ=              0.0165   YZ=              0.0107
 Traceless Quadrupole moment (field-independent basis, Debye-Ang):
   XX=              8.4176   YY=              8.3777   ZZ=            -16.7954
   XY=              0.0030   XZ=              0.0165   YZ=              0.0107
 Octapole moment (field-independent basis, Debye-Ang**2):
  XXX=            -46.9693  YYY=             61.9815  ZZZ=              3.8488  XYY=             47.0382
  XXY=            -61.7338  XXZ=             22.7835  XZZ=             -0.0691  YZZ=             -0.1031
  YYZ=             22.8239  XYZ=              0.0454
 Hexadecapole moment (field-independent basis, Debye-Ang**3):
 XXXX=          -2684.0947 YYYY=          -2682.2698 ZZZZ=           -709.2866 XXXY=              0.4727
 XXXZ=           -101.1113 YYYX=             -0.2692 YYYZ=            -43.3482 ZZZX=             -0.1296
 ZZZY=              0.0093 XXYY=           -894.3471 XXZZ=           -597.7590 YYZZ=           -597.9025
 XXYZ=             43.7530 YYXZ=            101.6507 ZZXY=             -0.0773
 N-N= 1.408042535442D+03 E-N=-5.213122898392D+03  KE= 1.026410621000D+03
                          Isotropic Fermi Contact Couplings
        Atom                 a.u.       MegaHertz       Gauss      10(-4) cm-1
     1  P(31)              0.39445     714.39312     254.91323     238.29590
     2  C(13)              0.03025      34.01180      12.13626      11.34512
     3  C(13)              0.00438       4.91960       1.75543       1.64100
     4  C(13)             -0.00298      -3.35095      -1.19570      -1.11776
     5  C(13)              0.01464      16.45662       5.87213       5.48934
     6  C(13)             -0.00741      -8.32503      -2.97058      -2.77693
     7  C(13)              0.00528       5.93782       2.11876       1.98065
     8  C(13)              0.03029      34.05409      12.15134      11.35922
     9  C(13)              0.00528       5.93564       2.11798       1.97992
    10  C(13)             -0.00740      -8.32387      -2.97016      -2.77655
    11  C(13)              0.01463      16.44253       5.86710       5.48464
    12  C(13)             -0.00296      -3.32739      -1.18730      -1.10990
    13  C(13)              0.00437       4.91195       1.75270       1.63845
    14  C(13)              0.03016      33.90120      12.09679      11.30822
    15  C(13)              0.00535       6.01010       2.14455       2.00475
    16  C(13)             -0.00746      -8.39096      -2.99410      -2.79892
    17  C(13)              0.01474      16.56831       5.91199       5.52659
    18  C(13)             -0.00301      -3.38394      -1.20748      -1.12876
    19  C(13)              0.00436       4.90388       1.74983       1.63576
    20  H(1)              -0.00062      -2.78151      -0.99251      -0.92781
    21  H(1)               0.00066       2.93656       1.04784       0.97953
    22  H(1)              -0.00122      -5.45500      -1.94648      -1.81959
    23  H(1)               0.00026       1.17591       0.41959       0.39224
    24  H(1)              -0.00057      -2.53033      -0.90289      -0.84403
    25  H(1)              -0.00056      -2.52295      -0.90025      -0.84157
    26  H(1)               0.00026       1.17711       0.42002       0.39264
    27  H(1)              -0.00122      -5.45098      -1.94505      -1.81825
    28  H(1)               0.00066       2.93240       1.04635       0.97814
    29  H(1)              -0.00062      -2.77347      -0.98964      -0.92513
    30  H(1)              -0.00057      -2.54832      -0.90930      -0.85003
    31  H(1)               0.00027       1.18737       0.42368       0.39607
    32  H(1)              -0.00123      -5.49373      -1.96030      -1.83251
    33  H(1)               0.00065       2.91681       1.04079       0.97294
    34  H(1)              -0.00062      -2.78847      -0.99500      -0.93013
 --------------------------------------------------------
       Center         ----  Spin Dipole Couplings  ----
                      3XX-RR        3YY-RR        3ZZ-RR
 --------------------------------------------------------
     1   Atom       -0.561510     -0.561498      1.123009
     2   Atom       -0.058579     -0.003149      0.061728
     3   Atom       -0.002860      0.024169     -0.021309
     4   Atom        0.013872     -0.002493     -0.011380
     5   Atom       -0.018858      0.013439      0.005420
     6   Atom        0.008742     -0.006256     -0.002487
     7   Atom       -0.009674      0.007049      0.002625
     8   Atom        0.011578     -0.073423      0.061845
     9   Atom       -0.015430      0.012777      0.002654
    10   Atom        0.004689     -0.002167     -0.002522
    11   Atom       -0.029869      0.024313      0.005556
    12   Atom       -0.004151      0.015561     -0.011410
    13   Atom       -0.009188      0.030464     -0.021276
    14   Atom       -0.045930     -0.016658      0.062588
    15   Atom        0.020955     -0.023960      0.003005
    16   Atom       -0.009590      0.012269     -0.002678
    17   Atom        0.039973     -0.046223      0.006250
    18   Atom        0.007409      0.004076     -0.011484
    19   Atom        0.043982     -0.022669     -0.021312
    20   Atom       -0.000268      0.000264      0.000004
    21   Atom       -0.000394     -0.001055      0.001449
    22   Atom        0.006491     -0.003689     -0.002803
    23   Atom        0.000602     -0.000274     -0.000328
    24   Atom       -0.000424      0.001021     -0.000597
    25   Atom        0.002699     -0.002107     -0.000592
    26   Atom        0.000673     -0.000342     -0.000331
    27   Atom       -0.000401      0.003199     -0.002797
    28   Atom       -0.000530     -0.000918      0.001447
    29   Atom        0.001501     -0.001496     -0.000006
    30   Atom       -0.001335      0.001924     -0.000589
    31   Atom       -0.000768      0.001108     -0.000339
    32   Atom       -0.001927      0.004721     -0.002794
    33   Atom       -0.001232     -0.000201      0.001433
    34   Atom       -0.001202      0.001240     -0.000038
 --------------------------------------------------------
                        XY            XZ            YZ
 --------------------------------------------------------
     1   Atom        0.000059      0.000725     -0.000039
     2   Atom        0.033132     -0.039847     -0.083155
     3   Atom       -0.030648     -0.000175     -0.000511
     4   Atom       -0.006619     -0.000926      0.007355
     5   Atom       -0.040572      0.037178     -0.059359
     6   Atom        0.008270     -0.008728      0.013976
     7   Atom       -0.021036      0.022696     -0.033122
     8   Atom        0.007352      0.091926      0.006961
     9   Atom        0.017712      0.017289      0.036275
    10   Atom       -0.010620     -0.007733     -0.014576
    11   Atom        0.034131      0.032740      0.061912
    12   Atom       -0.003766     -0.005887     -0.004426
    13   Atom        0.026921      0.000528      0.000116
    14   Atom       -0.040371     -0.052115      0.076059
    15   Atom        0.003500     -0.040483     -0.003319
    16   Atom        0.002302      0.016669      0.000627
    17   Atom        0.006616     -0.070675     -0.002809
    18   Atom        0.010383      0.006706     -0.002934
    19   Atom        0.003758     -0.000893      0.000371
    20   Atom        0.001586     -0.000582      0.003508
    21   Atom        0.000417     -0.000341      0.001954
    22   Atom        0.000855     -0.003452     -0.003147
    23   Atom        0.000840     -0.000835      0.001036
    24   Atom        0.002360     -0.000091      0.003342
    25   Atom       -0.000546     -0.002847     -0.001748
    26   Atom       -0.000799     -0.000477     -0.001242
    27   Atom       -0.004840      0.004449     -0.001411
    28   Atom       -0.000489     -0.001526     -0.001277
    29   Atom       -0.000552     -0.002748     -0.002266
    30   Atom       -0.001831      0.002961     -0.001580
    31   Atom       -0.000043      0.001326      0.000214
    32   Atom        0.004015     -0.001019      0.004579
    33   Atom        0.000063      0.001887     -0.000691
    34   Atom       -0.001038      0.003341     -0.001256
 --------------------------------------------------------


 ---------------------------------------------------------------------------------
              Anisotropic Spin Dipole Couplings in Principal Axis System
 ---------------------------------------------------------------------------------

       Atom             a.u.   MegaHertz   Gauss  10(-4) cm-1        Axes

              Baa    -0.5616  -121.401   -43.319   -40.495  0.7429 -0.6694 -0.0003
     1 P(31)  Bbb    -0.5614  -121.375   -43.310   -40.486  0.6694  0.7429 -0.0003
              Bcc     1.1230   242.776    86.629    80.981  0.0004 -0.0000  1.0000
 
              Baa    -0.0741    -9.941    -3.547    -3.316  0.9163 -0.3998  0.0240
     2 C(13)  Bbb    -0.0584    -7.838    -2.797    -2.614  0.3040  0.7332  0.6083
              Bcc     0.1325    17.779     6.344     5.930 -0.2608 -0.5501  0.7933
 
              Baa    -0.0230    -3.080    -1.099    -1.027  0.8102  0.5297  0.2511
     3 C(13)  Bbb    -0.0212    -2.845    -1.015    -0.949 -0.2131 -0.1330  0.9679
              Bcc     0.0442     5.925     2.114     1.976 -0.5461  0.8377 -0.0051
 
              Baa    -0.0157    -2.113    -0.754    -0.705 -0.0889 -0.5168  0.8515
     4 C(13)  Bbb    -0.0009    -0.120    -0.043    -0.040  0.3785  0.7732  0.5088
              Bcc     0.0166     2.233     0.797     0.745  0.9213 -0.3675 -0.1269
 
              Baa    -0.0501    -6.725    -2.400    -2.243  0.0932  0.7107  0.6973
     5 C(13)  Bbb    -0.0453    -6.079    -2.169    -2.028  0.8962  0.2453 -0.3698
              Bcc     0.0954    12.804     4.569     4.271 -0.4338  0.6593 -0.6141
 
              Baa    -0.0230    -3.086    -1.101    -1.029 -0.3533  0.6962 -0.6248
     6 C(13)  Bbb     0.0094     1.267     0.452     0.423  0.2454  0.7135  0.6563
              Bcc     0.0136     1.818     0.649     0.607  0.9028  0.0785 -0.4229
 
              Baa    -0.0293    -3.926    -1.401    -1.309 -0.3711  0.4993  0.7829
     7 C(13)  Bbb    -0.0239    -3.213    -1.147    -1.072  0.8172  0.5760  0.0200
              Bcc     0.0532     7.139     2.547     2.381 -0.4410  0.6472 -0.6218
 
              Baa    -0.0741    -9.940    -3.547    -3.316 -0.1119  0.9934  0.0248
     8 C(13)  Bbb    -0.0584    -7.839    -2.797    -2.615  0.7873  0.1038 -0.6078
              Bcc     0.1325    17.780     6.344     5.931  0.6064  0.0485  0.7937
 
              Baa    -0.0293    -3.928    -1.402    -1.310 -0.2465 -0.5714  0.7828
     9 C(13)  Bbb    -0.0240    -3.216    -1.147    -1.073  0.9080 -0.4185 -0.0195
              Bcc     0.0532     7.144     2.549     2.383  0.3387  0.7059  0.6220
 
              Baa    -0.0230    -3.089    -1.102    -1.030  0.4253  0.6540  0.6256
    10 C(13)  Bbb     0.0094     1.268     0.452     0.423  0.7409  0.1454 -0.6557
              Bcc     0.0136     1.821     0.650     0.607 -0.5198  0.7424 -0.4227
 
              Baa    -0.0501    -6.721    -2.398    -2.242 -0.6624 -0.2758  0.6966
    11 C(13)  Bbb    -0.0453    -6.076    -2.168    -2.027  0.6608 -0.6531  0.3698
              Bcc     0.0954    12.797     4.566     4.269  0.3529  0.7053  0.6148
 
              Baa    -0.0157    -2.112    -0.754    -0.704  0.4914  0.1796  0.8522
    12 C(13)  Bbb    -0.0009    -0.125    -0.045    -0.042  0.8592  0.0598 -0.5081
              Bcc     0.0167     2.237     0.798     0.746 -0.1423  0.9819 -0.1249
 
              Baa    -0.0229    -3.073    -1.097    -1.025  0.8648 -0.4357 -0.2494
    13 C(13)  Bbb    -0.0212    -2.841    -1.014    -0.948  0.2203 -0.1170  0.9684
              Bcc     0.0441     5.914     2.110     1.973  0.4511  0.8924  0.0052
 
              Baa    -0.0743    -9.965    -3.556    -3.324  0.8021  0.5967 -0.0262
    14 C(13)  Bbb    -0.0585    -7.851    -2.801    -2.619 -0.4878  0.6292 -0.6051
              Bcc     0.1328    17.816     6.357     5.943 -0.3446  0.4981  0.7957
 
              Baa    -0.0295    -3.961    -1.413    -1.321  0.6208  0.0751  0.7804
    15 C(13)  Bbb    -0.0242    -3.251    -1.160    -1.084 -0.0951  0.9953 -0.0201
              Bcc     0.0537     7.212     2.573     2.406  0.7782  0.0618 -0.6250
 
              Baa    -0.0232    -3.115    -1.111    -1.039  0.7764 -0.0393 -0.6290
    16 C(13)  Bbb     0.0095     1.280     0.457     0.427  0.4992 -0.5709  0.6518
              Bcc     0.0137     1.835     0.655     0.612  0.3847  0.8201  0.4236
 
              Baa    -0.0505    -6.772    -2.416    -2.259  0.5738 -0.4358  0.6935
    17 C(13)  Bbb    -0.0456    -6.125    -2.185    -2.043  0.2357  0.8987  0.3697
              Bcc     0.0961    12.897     4.602     4.302  0.7843  0.0487 -0.6184
 
              Baa    -0.0158    -2.114    -0.754    -0.705 -0.3974  0.3346  0.8545
    18 C(13)  Bbb    -0.0009    -0.121    -0.043    -0.040 -0.4848  0.7141 -0.5050
              Bcc     0.0167     2.234     0.797     0.745  0.7791  0.6150  0.1216
 
              Baa    -0.0230    -3.085    -1.101    -1.029 -0.0576  0.9678 -0.2449
    19 C(13)  Bbb    -0.0212    -2.847    -1.016    -0.950 -0.0009  0.2452  0.9695
              Bcc     0.0442     5.932     2.117     1.979  0.9983  0.0560 -0.0133
 
              Baa    -0.0040    -2.137    -0.763    -0.713 -0.3826  0.6672 -0.6392
    20 H(1)   Bbb     0.0002     0.115     0.041     0.038  0.9034  0.1251 -0.4101
              Bcc     0.0038     2.022     0.722     0.675  0.1937  0.7343  0.6506
 
              Baa    -0.0023    -1.213    -0.433    -0.405 -0.2713  0.8417 -0.4668
    21 H(1)   Bbb    -0.0002    -0.132    -0.047    -0.044  0.9619  0.2546 -0.1000
              Bcc     0.0025     1.345     0.480     0.449 -0.0347  0.4761  0.8787
 
              Baa    -0.0066    -3.548    -1.266    -1.183  0.1377  0.7025  0.6983
    22 H(1)   Bbb    -0.0013    -0.682    -0.243    -0.228 -0.3550  0.6932 -0.6273
              Bcc     0.0079     4.230     1.509     1.411  0.9247  0.1615 -0.3448
 
              Baa    -0.0019    -1.013    -0.362    -0.338  0.4281 -0.6328  0.6452
    23 H(1)   Bbb     0.0007     0.392     0.140     0.131 -0.0343  0.7021  0.7113
              Bcc     0.0012     0.621     0.222     0.207  0.9031  0.3266 -0.2788
 
              Baa    -0.0040    -2.121    -0.757    -0.708  0.4374 -0.6335  0.6383
    24 H(1)   Bbb    -0.0004    -0.211    -0.075    -0.070  0.8192 -0.0121 -0.5734
              Bcc     0.0044     2.333     0.832     0.778  0.3710  0.7737  0.5136
 
              Baa    -0.0040    -2.117    -0.756    -0.706  0.3295  0.6959  0.6381
    25 H(1)   Bbb    -0.0004    -0.214    -0.076    -0.071 -0.4004  0.7151 -0.5730
              Bcc     0.0044     2.331     0.832     0.778  0.8551  0.0667 -0.5142
 
              Baa    -0.0019    -1.013    -0.361    -0.338  0.3333  0.6867  0.6461
    26 H(1)   Bbb     0.0007     0.391     0.139     0.130 -0.5930 -0.3800  0.7099
              Bcc     0.0012     0.622     0.222     0.207  0.7330 -0.6197  0.2805
 
              Baa    -0.0066    -3.546    -1.265    -1.183 -0.6775 -0.2331  0.6976
    27 H(1)   Bbb    -0.0013    -0.682    -0.243    -0.228  0.4218  0.6539  0.6281
              Bcc     0.0079     4.229     1.509     1.411 -0.6025  0.7198 -0.3447
 
              Baa    -0.0023    -1.213    -0.433    -0.405  0.5933  0.6549  0.4680
    28 H(1)   Bbb    -0.0003    -0.135    -0.048    -0.045 -0.7012  0.7061 -0.0992
              Bcc     0.0025     1.348     0.481     0.450 -0.3954 -0.2693  0.8781
 
              Baa    -0.0040    -2.138    -0.763    -0.713  0.3862  0.6633  0.6410
    29 H(1)   Bbb     0.0002     0.115     0.041     0.038 -0.5614  0.7204 -0.4073
              Bcc     0.0038     2.023     0.722     0.675  0.7319  0.2025 -0.6506
 
              Baa    -0.0040    -2.117    -0.755    -0.706  0.7656  0.0664 -0.6398
    30 H(1)   Bbb    -0.0004    -0.218    -0.078    -0.073  0.4140  0.7105  0.5691
              Bcc     0.0044     2.335     0.833     0.779 -0.4924  0.7006 -0.5165
 
              Baa    -0.0019    -1.017    -0.363    -0.339  0.7584  0.0568 -0.6493
    31 H(1)   Bbb     0.0007     0.395     0.141     0.132  0.6267 -0.3375  0.7024
              Bcc     0.0012     0.622     0.222     0.207  0.1792  0.9396  0.2916
 
              Baa    -0.0067    -3.571    -1.274    -1.191  0.5446 -0.4702  0.6945
    32 H(1)   Bbb    -0.0013    -0.685    -0.244    -0.228  0.7744 -0.0361 -0.6317
              Bcc     0.0080     4.256     1.519     1.420  0.3221  0.8818  0.3444
 
              Baa    -0.0023    -1.216    -0.434    -0.406  0.8621 -0.1833 -0.4724
    33 H(1)   Bbb    -0.0003    -0.137    -0.049    -0.046  0.2601  0.9602  0.1020
              Bcc     0.0025     1.353     0.483     0.451  0.4349 -0.2108  0.8755
 
              Baa    -0.0040    -2.140    -0.764    -0.714  0.7649 -0.0029 -0.6441
    34 H(1)   Bbb     0.0002     0.110     0.039     0.037  0.3472  0.8441  0.4085
              Bcc     0.0038     2.031     0.725     0.677  0.5425 -0.5361  0.6467
 

 ---------------------------------------------------------------------------------

 ******************************Gaussian NBO Version 3.1******************************
             N A T U R A L   A T O M I C   O R B I T A L   A N D
          N A T U R A L   B O N D   O R B I T A L   A N A L Y S I S
 ******************************Gaussian NBO Version 3.1******************************
       /RESON  / : Allow strongly delocalized NBO set

 Analyzing the SCF density

 Job title: 10                                                              

 Storage needed:    360922 in NPA,    478309 in NBO ( 939518044 available)
 GSVD:  LWork=       78705 too small for GESVD, short by         675 words or         675 for optimal perf.


 NATURAL POPULATIONS:  Natural atomic orbital occupancies 
                                                          
   NAO  Atom  No  lang   Type(AO)    Occupancy
 --------------------------------------------
     1    P    1  S      Cor( 1S)     1.99999
     2    P    1  S      Cor( 2S)     1.99826
     3    P    1  S      Val( 3S)     1.28150
     4    P    1  S      Ryd( 4S)     0.00225
     5    P    1  px     Cor( 2p)     1.99977
     6    P    1  px     Val( 3p)     0.71660
     7    P    1  px     Ryd( 4p)     0.00325
     8    P    1  py     Cor( 2p)     1.99977
     9    P    1  py     Val( 3p)     0.71658
    10    P    1  py     Ryd( 4p)     0.00325
    11    P    1  pz     Cor( 2p)     1.99954
    12    P    1  pz     Val( 3p)     1.09857
    13    P    1  pz     Ryd( 4p)     0.00546
    14    P    1  dxy    Ryd( 3d)     0.00636
    15    P    1  dxz    Ryd( 3d)     0.00509
    16    P    1  dyz    Ryd( 3d)     0.00509
    17    P    1  dx2y2  Ryd( 3d)     0.00635
    18    P    1  dz2    Ryd( 3d)     0.00290

    19    C    2  S      Cor( 1S)     1.99883
    20    C    2  S      Val( 2S)     0.95820
    21    C    2  S      Ryd( 3S)     0.00462
    22    C    2  px     Val( 2p)     1.18302
    23    C    2  px     Ryd( 3p)     0.01007
    24    C    2  py     Val( 2p)     1.08964
    25    C    2  py     Ryd( 3p)     0.00384
    26    C    2  pz     Val( 2p)     1.09454
    27    C    2  pz     Ryd( 3p)     0.00428
    28    C    2  dxy    Ryd( 3d)     0.00059
    29    C    2  dxz    Ryd( 3d)     0.00110
    30    C    2  dyz    Ryd( 3d)     0.00057
    31    C    2  dx2y2  Ryd( 3d)     0.00084
    32    C    2  dz2    Ryd( 3d)     0.00068

    33    C    3  S      Cor( 1S)     1.99884
    34    C    3  S      Val( 2S)     0.93760
    35    C    3  S      Ryd( 3S)     0.00215
    36    C    3  px     Val( 2p)     1.10429
    37    C    3  px     Ryd( 3p)     0.00541
    38    C    3  py     Val( 2p)     1.08285
    39    C    3  py     Ryd( 3p)     0.00429
    40    C    3  pz     Val( 2p)     1.05386
    41    C    3  pz     Ryd( 3p)     0.00359
    42    C    3  dxy    Ryd( 3d)     0.00062
    43    C    3  dxz    Ryd( 3d)     0.00056
    44    C    3  dyz    Ryd( 3d)     0.00053
    45    C    3  dx2y2  Ryd( 3d)     0.00048
    46    C    3  dz2    Ryd( 3d)     0.00056

    47    C    4  S      Cor( 1S)     1.99893
    48    C    4  S      Val( 2S)     0.95221
    49    C    4  S      Ryd( 3S)     0.00119
    50    C    4  px     Val( 2p)     1.04968
    51    C    4  px     Ryd( 3p)     0.00365
    52    C    4  py     Val( 2p)     1.05688
    53    C    4  py     Ryd( 3p)     0.00317
    54    C    4  pz     Val( 2p)     1.12289
    55    C    4  pz     Ryd( 3p)     0.00472
    56    C    4  dxy    Ryd( 3d)     0.00057
    57    C    4  dxz    Ryd( 3d)     0.00060
    58    C    4  dyz    Ryd( 3d)     0.00053
    59    C    4  dx2y2  Ryd( 3d)     0.00058
    60    C    4  dz2    Ryd( 3d)     0.00053

    61    C    5  S      Cor( 1S)     1.99893
    62    C    5  S      Val( 2S)     0.96025
    63    C    5  S      Ryd( 3S)     0.00130
    64    C    5  px     Val( 2p)     1.14790
    65    C    5  px     Ryd( 3p)     0.00522
    66    C    5  py     Val( 2p)     0.99669
    67    C    5  py     Ryd( 3p)     0.00248
    68    C    5  pz     Val( 2p)     1.03059
    69    C    5  pz     Ryd( 3p)     0.00314
    70    C    5  dxy    Ryd( 3d)     0.00057
    71    C    5  dxz    Ryd( 3d)     0.00063
    72    C    5  dyz    Ryd( 3d)     0.00053
    73    C    5  dx2y2  Ryd( 3d)     0.00060
    74    C    5  dz2    Ryd( 3d)     0.00059

    75    C    6  S      Cor( 1S)     1.99894
    76    C    6  S      Val( 2S)     0.95257
    77    C    6  S      Ryd( 3S)     0.00121
    78    C    6  px     Val( 2p)     1.09056
    79    C    6  px     Ryd( 3p)     0.00437
    80    C    6  py     Val( 2p)     1.09157
    81    C    6  py     Ryd( 3p)     0.00388
    82    C    6  pz     Val( 2p)     1.05404
    83    C    6  pz     Ryd( 3p)     0.00346
    84    C    6  dxy    Ryd( 3d)     0.00057
    85    C    6  dxz    Ryd( 3d)     0.00058
    86    C    6  dyz    Ryd( 3d)     0.00053
    87    C    6  dx2y2  Ryd( 3d)     0.00055
    88    C    6  dz2    Ryd( 3d)     0.00055

    89    C    7  S      Cor( 1S)     1.99887
    90    C    7  S      Val( 2S)     0.93819
    91    C    7  S      Ryd( 3S)     0.00157
    92    C    7  px     Val( 2p)     1.06441
    93    C    7  px     Ryd( 3p)     0.00406
    94    C    7  py     Val( 2p)     1.04374
    95    C    7  py     Ryd( 3p)     0.00332
    96    C    7  pz     Val( 2p)     1.11871
    97    C    7  pz     Ryd( 3p)     0.00563
    98    C    7  dxy    Ryd( 3d)     0.00058
    99    C    7  dxz    Ryd( 3d)     0.00063
   100    C    7  dyz    Ryd( 3d)     0.00050
   101    C    7  dx2y2  Ryd( 3d)     0.00057
   102    C    7  dz2    Ryd( 3d)     0.00046

   103    C    8  S      Cor( 1S)     1.99883
   104    C    8  S      Val( 2S)     0.95821
   105    C    8  S      Ryd( 3S)     0.00463
   106    C    8  px     Val( 2p)     1.11227
   107    C    8  px     Ryd( 3p)     0.00639
   108    C    8  py     Val( 2p)     1.16055
   109    C    8  py     Ryd( 3p)     0.00751
   110    C    8  pz     Val( 2p)     1.09446
   111    C    8  pz     Ryd( 3p)     0.00428
   112    C    8  dxy    Ryd( 3d)     0.00091
   113    C    8  dxz    Ryd( 3d)     0.00087
   114    C    8  dyz    Ryd( 3d)     0.00079
   115    C    8  dx2y2  Ryd( 3d)     0.00053
   116    C    8  dz2    Ryd( 3d)     0.00068

   117    C    9  S      Cor( 1S)     1.99887
   118    C    9  S      Val( 2S)     0.93819
   119    C    9  S      Ryd( 3S)     0.00157
   120    C    9  px     Val( 2p)     1.06230
   121    C    9  px     Ryd( 3p)     0.00343
   122    C    9  py     Val( 2p)     1.04610
   123    C    9  py     Ryd( 3p)     0.00396
   124    C    9  pz     Val( 2p)     1.11851
   125    C    9  pz     Ryd( 3p)     0.00562
   126    C    9  dxy    Ryd( 3d)     0.00053
   127    C    9  dxz    Ryd( 3d)     0.00059
   128    C    9  dyz    Ryd( 3d)     0.00054
   129    C    9  dx2y2  Ryd( 3d)     0.00062
   130    C    9  dz2    Ryd( 3d)     0.00046

   131    C   10  S      Cor( 1S)     1.99894
   132    C   10  S      Val( 2S)     0.95257
   133    C   10  S      Ryd( 3S)     0.00121
   134    C   10  px     Val( 2p)     1.16643
   135    C   10  px     Ryd( 3p)     0.00587
   136    C   10  py     Val( 2p)     1.01590
   137    C   10  py     Ryd( 3p)     0.00239
   138    C   10  pz     Val( 2p)     1.05390
   139    C   10  pz     Ryd( 3p)     0.00345
   140    C   10  dxy    Ryd( 3d)     0.00055
   141    C   10  dxz    Ryd( 3d)     0.00061
   142    C   10  dyz    Ryd( 3d)     0.00050
   143    C   10  dx2y2  Ryd( 3d)     0.00057
   144    C   10  dz2    Ryd( 3d)     0.00055

   145    C   11  S      Cor( 1S)     1.99893
   146    C   11  S      Val( 2S)     0.96025
   147    C   11  S      Ryd( 3S)     0.00130
   148    C   11  px     Val( 2p)     1.09436
   149    C   11  px     Ryd( 3p)     0.00433
   150    C   11  py     Val( 2p)     1.05038
   151    C   11  py     Ryd( 3p)     0.00338
   152    C   11  pz     Val( 2p)     1.03046
   153    C   11  pz     Ryd( 3p)     0.00314
   154    C   11  dxy    Ryd( 3d)     0.00061
   155    C   11  dxz    Ryd( 3d)     0.00062
   156    C   11  dyz    Ryd( 3d)     0.00053
   157    C   11  dx2y2  Ryd( 3d)     0.00056
   158    C   11  dz2    Ryd( 3d)     0.00059

   159    C   12  S      Cor( 1S)     1.99893
   160    C   12  S      Val( 2S)     0.95221
   161    C   12  S      Ryd( 3S)     0.00119
   162    C   12  px     Val( 2p)     1.06461
   163    C   12  px     Ryd( 3p)     0.00373
   164    C   12  py     Val( 2p)     1.04217
   165    C   12  py     Ryd( 3p)     0.00309
   166    C   12  pz     Val( 2p)     1.12264
   167    C   12  pz     Ryd( 3p)     0.00472
   168    C   12  dxy    Ryd( 3d)     0.00057
   169    C   12  dxz    Ryd( 3d)     0.00061
   170    C   12  dyz    Ryd( 3d)     0.00052
   171    C   12  dx2y2  Ryd( 3d)     0.00058
   172    C   12  dz2    Ryd( 3d)     0.00053

   173    C   13  S      Cor( 1S)     1.99884
   174    C   13  S      Val( 2S)     0.93757
   175    C   13  S      Ryd( 3S)     0.00215
   176    C   13  px     Val( 2p)     1.17094
   177    C   13  px     Ryd( 3p)     0.00665
   178    C   13  py     Val( 2p)     1.01630
   179    C   13  py     Ryd( 3p)     0.00305
   180    C   13  pz     Val( 2p)     1.05365
   181    C   13  pz     Ryd( 3p)     0.00358
   182    C   13  dxy    Ryd( 3d)     0.00052
   183    C   13  dxz    Ryd( 3d)     0.00057
   184    C   13  dyz    Ryd( 3d)     0.00051
   185    C   13  dx2y2  Ryd( 3d)     0.00059
   186    C   13  dz2    Ryd( 3d)     0.00056

   187    C   14  S      Cor( 1S)     1.99883
   188    C   14  S      Val( 2S)     0.95828
   189    C   14  S      Ryd( 3S)     0.00462
   190    C   14  px     Val( 2p)     1.11383
   191    C   14  px     Ryd( 3p)     0.00441
   192    C   14  py     Val( 2p)     1.15916
   193    C   14  py     Ryd( 3p)     0.00951
   194    C   14  pz     Val( 2p)     1.09395
   195    C   14  pz     Ryd( 3p)     0.00426
   196    C   14  dxy    Ryd( 3d)     0.00065
   197    C   14  dxz    Ryd( 3d)     0.00053
   198    C   14  dyz    Ryd( 3d)     0.00114
   199    C   14  dx2y2  Ryd( 3d)     0.00078
   200    C   14  dz2    Ryd( 3d)     0.00068

   201    C   15  S      Cor( 1S)     1.99887
   202    C   15  S      Val( 2S)     0.93821
   203    C   15  S      Ryd( 3S)     0.00157
   204    C   15  px     Val( 2p)     1.03688
   205    C   15  px     Ryd( 3p)     0.00362
   206    C   15  py     Val( 2p)     1.07249
   207    C   15  py     Ryd( 3p)     0.00380
   208    C   15  pz     Val( 2p)     1.11740
   209    C   15  pz     Ryd( 3p)     0.00559
   210    C   15  dxy    Ryd( 3d)     0.00061
   211    C   15  dxz    Ryd( 3d)     0.00048
   212    C   15  dyz    Ryd( 3d)     0.00065
   213    C   15  dx2y2  Ryd( 3d)     0.00053
   214    C   15  dz2    Ryd( 3d)     0.00046

   215    C   16  S      Cor( 1S)     1.99894
   216    C   16  S      Val( 2S)     0.95259
   217    C   16  S      Ryd( 3S)     0.00121
   218    C   16  px     Val( 2p)     1.01735
   219    C   16  px     Ryd( 3p)     0.00217
   220    C   16  py     Val( 2p)     1.16566
   221    C   16  py     Ryd( 3p)     0.00611
   222    C   16  pz     Val( 2p)     1.05320
   223    C   16  pz     Ryd( 3p)     0.00343
   224    C   16  dxy    Ryd( 3d)     0.00056
   225    C   16  dxz    Ryd( 3d)     0.00047
   226    C   16  dyz    Ryd( 3d)     0.00064
   227    C   16  dx2y2  Ryd( 3d)     0.00056
   228    C   16  dz2    Ryd( 3d)     0.00054

   229    C   17  S      Cor( 1S)     1.99893
   230    C   17  S      Val( 2S)     0.96029
   231    C   17  S      Ryd( 3S)     0.00130
   232    C   17  px     Val( 2p)     0.97556
   233    C   17  px     Ryd( 3p)     0.00203
   234    C   17  py     Val( 2p)     1.16977
   235    C   17  py     Ryd( 3p)     0.00570
   236    C   17  pz     Val( 2p)     1.02962
   237    C   17  pz     Ryd( 3p)     0.00313
   238    C   17  dxy    Ryd( 3d)     0.00057
   239    C   17  dxz    Ryd( 3d)     0.00048
   240    C   17  dyz    Ryd( 3d)     0.00067
   241    C   17  dx2y2  Ryd( 3d)     0.00060
   242    C   17  dz2    Ryd( 3d)     0.00059

   243    C   18  S      Cor( 1S)     1.99893
   244    C   18  S      Val( 2S)     0.95224
   245    C   18  S      Ryd( 3S)     0.00119
   246    C   18  px     Val( 2p)     1.04688
   247    C   18  px     Ryd( 3p)     0.00288
   248    C   18  py     Val( 2p)     1.06087
   249    C   18  py     Ryd( 3p)     0.00397
   250    C   18  pz     Val( 2p)     1.12160
   251    C   18  pz     Ryd( 3p)     0.00469
   252    C   18  dxy    Ryd( 3d)     0.00059
   253    C   18  dxz    Ryd( 3d)     0.00048
   254    C   18  dyz    Ryd( 3d)     0.00064
   255    C   18  dx2y2  Ryd( 3d)     0.00057
   256    C   18  dz2    Ryd( 3d)     0.00053

   257    C   19  S      Cor( 1S)     1.99884
   258    C   19  S      Val( 2S)     0.93761
   259    C   19  S      Ryd( 3S)     0.00214
   260    C   19  px     Val( 2p)     1.00646
   261    C   19  px     Ryd( 3p)     0.00251
   262    C   19  py     Val( 2p)     1.18142
   263    C   19  py     Ryd( 3p)     0.00722
   264    C   19  pz     Val( 2p)     1.05298
   265    C   19  pz     Ryd( 3p)     0.00356
   266    C   19  dxy    Ryd( 3d)     0.00053
   267    C   19  dxz    Ryd( 3d)     0.00050
   268    C   19  dyz    Ryd( 3d)     0.00058
   269    C   19  dx2y2  Ryd( 3d)     0.00059
   270    C   19  dz2    Ryd( 3d)     0.00056

   271    H   20  S      Val( 1S)     0.75381
   272    H   20  S      Ryd( 2S)     0.00235
   273    H   20  px     Ryd( 2p)     0.00037
   274    H   20  py     Ryd( 2p)     0.00050
   275    H   20  pz     Ryd( 2p)     0.00025

   276    H   21  S      Val( 1S)     0.74970
   277    H   21  S      Ryd( 2S)     0.00145
   278    H   21  px     Ryd( 2p)     0.00016
   279    H   21  py     Ryd( 2p)     0.00031
   280    H   21  pz     Ryd( 2p)     0.00059

   281    H   22  S      Val( 1S)     0.75072
   282    H   22  S      Ryd( 2S)     0.00145
   283    H   22  px     Ryd( 2p)     0.00071
   284    H   22  py     Ryd( 2p)     0.00013
   285    H   22  pz     Ryd( 2p)     0.00023

   286    H   23  S      Val( 1S)     0.74894
   287    H   23  S      Ryd( 2S)     0.00145
   288    H   23  px     Ryd( 2p)     0.00036
   289    H   23  py     Ryd( 2p)     0.00049
   290    H   23  pz     Ryd( 2p)     0.00022

   291    H   24  S      Val( 1S)     0.75668
   292    H   24  S      Ryd( 2S)     0.00142
   293    H   24  px     Ryd( 2p)     0.00016
   294    H   24  py     Ryd( 2p)     0.00033
   295    H   24  pz     Ryd( 2p)     0.00061

   296    H   25  S      Val( 1S)     0.75667
   297    H   25  S      Ryd( 2S)     0.00142
   298    H   25  px     Ryd( 2p)     0.00018
   299    H   25  py     Ryd( 2p)     0.00030
   300    H   25  pz     Ryd( 2p)     0.00061

   301    H   26  S      Val( 1S)     0.74895
   302    H   26  S      Ryd( 2S)     0.00145
   303    H   26  px     Ryd( 2p)     0.00072
   304    H   26  py     Ryd( 2p)     0.00013
   305    H   26  pz     Ryd( 2p)     0.00022

   306    H   27  S      Val( 1S)     0.75072
   307    H   27  S      Ryd( 2S)     0.00145
   308    H   27  px     Ryd( 2p)     0.00038
   309    H   27  py     Ryd( 2p)     0.00046
   310    H   27  pz     Ryd( 2p)     0.00023

   311    H   28  S      Val( 1S)     0.74970
   312    H   28  S      Ryd( 2S)     0.00145
   313    H   28  px     Ryd( 2p)     0.00015
   314    H   28  py     Ryd( 2p)     0.00032
   315    H   28  pz     Ryd( 2p)     0.00059

   316    H   29  S      Val( 1S)     0.75382
   317    H   29  S      Ryd( 2S)     0.00235
   318    H   29  px     Ryd( 2p)     0.00071
   319    H   29  py     Ryd( 2p)     0.00016
   320    H   29  pz     Ryd( 2p)     0.00025

   321    H   30  S      Val( 1S)     0.75666
   322    H   30  S      Ryd( 2S)     0.00142
   323    H   30  px     Ryd( 2p)     0.00039
   324    H   30  py     Ryd( 2p)     0.00010
   325    H   30  pz     Ryd( 2p)     0.00061

   326    H   31  S      Val( 1S)     0.74893
   327    H   31  S      Ryd( 2S)     0.00145
   328    H   31  px     Ryd( 2p)     0.00019
   329    H   31  py     Ryd( 2p)     0.00065
   330    H   31  pz     Ryd( 2p)     0.00022

   331    H   32  S      Val( 1S)     0.75070
   332    H   32  S      Ryd( 2S)     0.00145
   333    H   32  px     Ryd( 2p)     0.00017
   334    H   32  py     Ryd( 2p)     0.00067
   335    H   32  pz     Ryd( 2p)     0.00023

   336    H   33  S      Val( 1S)     0.74969
   337    H   33  S      Ryd( 2S)     0.00145
   338    H   33  px     Ryd( 2p)     0.00040
   339    H   33  py     Ryd( 2p)     0.00008
   340    H   33  pz     Ryd( 2p)     0.00059

   341    H   34  S      Val( 1S)     0.75377
   342    H   34  S      Ryd( 2S)     0.00236
   343    H   34  px     Ryd( 2p)     0.00022
   344    H   34  py     Ryd( 2p)     0.00065
   345    H   34  pz     Ryd( 2p)     0.00025

 WARNING:  1 low occupancy (<1.9990e) core orbital  found on  P    1
           1 low occupancy (<1.9990e) core orbital  found on  C    2
           1 low occupancy (<1.9990e) core orbital  found on  C    3
           1 low occupancy (<1.9990e) core orbital  found on  C    4
           1 low occupancy (<1.9990e) core orbital  found on  C    5
           1 low occupancy (<1.9990e) core orbital  found on  C    6
           1 low occupancy (<1.9990e) core orbital  found on  C    7
           1 low occupancy (<1.9990e) core orbital  found on  C    8
           1 low occupancy (<1.9990e) core orbital  found on  C    9
           1 low occupancy (<1.9990e) core orbital  found on  C   10
           1 low occupancy (<1.9990e) core orbital  found on  C   11
           1 low occupancy (<1.9990e) core orbital  found on  C   12
           1 low occupancy (<1.9990e) core orbital  found on  C   13
           1 low occupancy (<1.9990e) core orbital  found on  C   14
           1 low occupancy (<1.9990e) core orbital  found on  C   15
           1 low occupancy (<1.9990e) core orbital  found on  C   16
           1 low occupancy (<1.9990e) core orbital  found on  C   17
           1 low occupancy (<1.9990e) core orbital  found on  C   18
           1 low occupancy (<1.9990e) core orbital  found on  C   19


 Summary of Natural Population Analysis:                  
                                                          
                                       Natural Population 
                Natural  -----------------------------------------------
    Atom  No    Charge         Core      Valence    Rydberg      Total
 -----------------------------------------------------------------------
      P    1    1.14942      9.99734     3.81324    0.04000    13.85058
      C    2   -0.35084      1.99883     4.32541    0.02660     6.35084
      C    3   -0.19563      1.99884     4.17860    0.01819     6.19563
      C    4   -0.19612      1.99893     4.18166    0.01553     6.19612
      C    5   -0.14944      1.99893     4.13543    0.01507     6.14944
      C    6   -0.20337      1.99894     4.18874    0.01570     6.20337
      C    7   -0.18123      1.99887     4.16504    0.01732     6.18123
      C    8   -0.35092      1.99883     4.32549    0.02659     6.35092
      C    9   -0.18129      1.99887     4.16511    0.01732     6.18129
      C   10   -0.20343      1.99894     4.18879    0.01570     6.20343
      C   11   -0.14946      1.99893     4.13546    0.01507     6.14946
      C   12   -0.19609      1.99893     4.18163    0.01553     6.19609
      C   13   -0.19550      1.99884     4.17847    0.01819     6.19550
      C   14   -0.35065      1.99883     4.32522    0.02659     6.35065
      C   15   -0.18116      1.99887     4.16497    0.01732     6.18116
      C   16   -0.20343      1.99894     4.18879    0.01570     6.20343
      C   17   -0.14924      1.99893     4.13524    0.01507     6.14924
      C   18   -0.19604      1.99893     4.18158    0.01553     6.19604
      C   19   -0.19549      1.99884     4.17846    0.01819     6.19549
      H   20    0.24272      0.00000     0.75381    0.00347     0.75728
      H   21    0.24778      0.00000     0.74970    0.00252     0.75222
      H   22    0.24677      0.00000     0.75072    0.00251     0.75323
      H   23    0.24854      0.00000     0.74894    0.00252     0.75146
      H   24    0.24080      0.00000     0.75668    0.00252     0.75920
      H   25    0.24081      0.00000     0.75667    0.00252     0.75919
      H   26    0.24853      0.00000     0.74895    0.00252     0.75147
      H   27    0.24677      0.00000     0.75072    0.00251     0.75323
      H   28    0.24778      0.00000     0.74970    0.00252     0.75222
      H   29    0.24270      0.00000     0.75382    0.00347     0.75730
      H   30    0.24082      0.00000     0.75666    0.00252     0.75918
      H   31    0.24856      0.00000     0.74893    0.00252     0.75144
      H   32    0.24679      0.00000     0.75070    0.00251     0.75321
      H   33    0.24779      0.00000     0.74969    0.00252     0.75221
      H   34    0.24275      0.00000     0.75377    0.00348     0.75725
 =======================================================================
   * Total *    1.00000     45.97737    90.61680    0.40583   137.00000

                                 Natural Population      
 --------------------------------------------------------
   Core                      45.97737 ( 99.9508% of  46)
   Valence                   90.61680 ( 99.5789% of  91)
   Natural Minimal Basis    136.59417 ( 99.7038% of 137)
   Natural Rydberg Basis      0.40583 (  0.2962% of 137)
 --------------------------------------------------------

    Atom  No          Natural Electron Configuration
 ----------------------------------------------------------------------------
      P    1      [core]3S( 1.28)3p( 2.53)3d( 0.03)4p( 0.01)
      C    2      [core]2S( 0.96)2p( 3.37)3p( 0.02)
      C    3      [core]2S( 0.94)2p( 3.24)3p( 0.01)
      C    4      [core]2S( 0.95)2p( 3.23)3p( 0.01)
      C    5      [core]2S( 0.96)2p( 3.18)3p( 0.01)
      C    6      [core]2S( 0.95)2p( 3.24)3p( 0.01)
      C    7      [core]2S( 0.94)2p( 3.23)3p( 0.01)
      C    8      [core]2S( 0.96)2p( 3.37)3p( 0.02)
      C    9      [core]2S( 0.94)2p( 3.23)3p( 0.01)
      C   10      [core]2S( 0.95)2p( 3.24)3p( 0.01)
      C   11      [core]2S( 0.96)2p( 3.18)3p( 0.01)
      C   12      [core]2S( 0.95)2p( 3.23)3p( 0.01)
      C   13      [core]2S( 0.94)2p( 3.24)3p( 0.01)
      C   14      [core]2S( 0.96)2p( 3.37)3p( 0.02)
      C   15      [core]2S( 0.94)2p( 3.23)3p( 0.01)
      C   16      [core]2S( 0.95)2p( 3.24)3p( 0.01)
      C   17      [core]2S( 0.96)2p( 3.17)3p( 0.01)
      C   18      [core]2S( 0.95)2p( 3.23)3p( 0.01)
      C   19      [core]2S( 0.94)2p( 3.24)3p( 0.01)
      H   20            1S( 0.75)
      H   21            1S( 0.75)
      H   22            1S( 0.75)
      H   23            1S( 0.75)
      H   24            1S( 0.76)
      H   25            1S( 0.76)
      H   26            1S( 0.75)
      H   27            1S( 0.75)
      H   28            1S( 0.75)
      H   29            1S( 0.75)
      H   30            1S( 0.76)
      H   31            1S( 0.75)
      H   32            1S( 0.75)
      H   33            1S( 0.75)
      H   34            1S( 0.75)


 ***************************************************
 *******         Alpha spin orbitals         *******
 ***************************************************


 NATURAL POPULATIONS:  Natural atomic orbital occupancies 
                                                          
   NAO  Atom  No  lang   Type(AO)    Occupancy      Energy
 ----------------------------------------------------------
     1    P    1  S      Cor( 1S)     0.99999     -76.35300
     2    P    1  S      Cor( 2S)     0.99933      -7.44455
     3    P    1  S      Val( 3S)     0.68482      -0.59124
     4    P    1  S      Ryd( 4S)     0.00142       0.57365
     5    P    1  px     Cor( 2p)     0.99989      -4.90450
     6    P    1  px     Val( 3p)     0.35730      -0.22027
     7    P    1  px     Ryd( 4p)     0.00158       0.54087
     8    P    1  py     Cor( 2p)     0.99989      -4.90450
     9    P    1  py     Val( 3p)     0.35728      -0.22028
    10    P    1  py     Ryd( 4p)     0.00158       0.54049
    11    P    1  pz     Cor( 2p)     0.99991      -4.90745
    12    P    1  pz     Val( 3p)     0.71555      -0.30787
    13    P    1  pz     Ryd( 4p)     0.00344       0.54567
    14    P    1  dxy    Ryd( 3d)     0.00314       0.85319
    15    P    1  dxz    Ryd( 3d)     0.00240       0.86137
    16    P    1  dyz    Ryd( 3d)     0.00240       0.86100
    17    P    1  dx2y2  Ryd( 3d)     0.00313       0.85336
    18    P    1  dz2    Ryd( 3d)     0.00161       0.74419

    19    C    2  S      Cor( 1S)     0.99943     -10.22328
    20    C    2  S      Val( 2S)     0.48108      -0.34154
    21    C    2  S      Ryd( 3S)     0.00224       0.52958
    22    C    2  px     Val( 2p)     0.58876      -0.29415
    23    C    2  px     Ryd( 3p)     0.00501       0.84949
    24    C    2  py     Val( 2p)     0.55897      -0.25648
    25    C    2  py     Ryd( 3p)     0.00190       0.59584
    26    C    2  pz     Val( 2p)     0.56555      -0.26504
    27    C    2  pz     Ryd( 3p)     0.00199       0.63871
    28    C    2  dxy    Ryd( 3d)     0.00030       2.01757
    29    C    2  dxz    Ryd( 3d)     0.00057       1.98876
    30    C    2  dyz    Ryd( 3d)     0.00027       2.09587
    31    C    2  dx2y2  Ryd( 3d)     0.00044       1.87465
    32    C    2  dz2    Ryd( 3d)     0.00037       1.88923

    33    C    3  S      Cor( 1S)     0.99942     -10.20162
    34    C    3  S      Val( 2S)     0.46922      -0.27688
    35    C    3  S      Ryd( 3S)     0.00106       0.45816
    36    C    3  px     Val( 2p)     0.55664      -0.20266
    37    C    3  px     Ryd( 3p)     0.00275       0.69051
    38    C    3  py     Val( 2p)     0.55112      -0.22350
    39    C    3  py     Ryd( 3p)     0.00216       0.68312
    40    C    3  pz     Val( 2p)     0.52708      -0.20874
    41    C    3  pz     Ryd( 3p)     0.00180       0.58705
    42    C    3  dxy    Ryd( 3d)     0.00031       2.11106
    43    C    3  dxz    Ryd( 3d)     0.00028       2.16570
    44    C    3  dyz    Ryd( 3d)     0.00027       2.12301
    45    C    3  dx2y2  Ryd( 3d)     0.00025       2.00439
    46    C    3  dz2    Ryd( 3d)     0.00029       1.96950

    47    C    4  S      Cor( 1S)     0.99947     -10.19843
    48    C    4  S      Val( 2S)     0.47580      -0.27597
    49    C    4  S      Ryd( 3S)     0.00060       0.45413
    50    C    4  px     Val( 2p)     0.52703      -0.18256
    51    C    4  px     Ryd( 3p)     0.00183       0.53680
    52    C    4  py     Val( 2p)     0.52776      -0.20757
    53    C    4  py     Ryd( 3p)     0.00163       0.58214
    54    C    4  pz     Val( 2p)     0.55913      -0.20750
    55    C    4  pz     Ryd( 3p)     0.00236       0.73231
    56    C    4  dxy    Ryd( 3d)     0.00029       2.12391
    57    C    4  dxz    Ryd( 3d)     0.00030       2.11786
    58    C    4  dyz    Ryd( 3d)     0.00027       2.12538
    59    C    4  dx2y2  Ryd( 3d)     0.00030       2.01591
    60    C    4  dz2    Ryd( 3d)     0.00027       1.96820

    61    C    5  S      Cor( 1S)     0.99947     -10.20301
    62    C    5  S      Val( 2S)     0.48173      -0.28488
    63    C    5  S      Ryd( 3S)     0.00065       0.44353
    64    C    5  px     Val( 2p)     0.58141      -0.20077
    65    C    5  px     Ryd( 3p)     0.00262       0.80123
    66    C    5  py     Val( 2p)     0.51569      -0.20447
    67    C    5  py     Ryd( 3p)     0.00126       0.49012
    68    C    5  pz     Val( 2p)     0.52988      -0.19974
    69    C    5  pz     Ryd( 3p)     0.00159       0.55024
    70    C    5  dxy    Ryd( 3d)     0.00028       2.07717
    71    C    5  dxz    Ryd( 3d)     0.00032       2.12725
    72    C    5  dyz    Ryd( 3d)     0.00025       2.13397
    73    C    5  dx2y2  Ryd( 3d)     0.00030       2.02736
    74    C    5  dz2    Ryd( 3d)     0.00030       1.95350

    75    C    6  S      Cor( 1S)     0.99947     -10.19624
    76    C    6  S      Val( 2S)     0.47563      -0.27407
    77    C    6  S      Ryd( 3S)     0.00061       0.44595
    78    C    6  px     Val( 2p)     0.54402      -0.18651
    79    C    6  px     Ryd( 3p)     0.00220       0.63195
    80    C    6  py     Val( 2p)     0.54162      -0.21004
    81    C    6  py     Ryd( 3p)     0.00194       0.66576
    82    C    6  pz     Val( 2p)     0.52321      -0.19523
    83    C    6  pz     Ryd( 3p)     0.00172       0.55074
    84    C    6  dxy    Ryd( 3d)     0.00029       2.11347
    85    C    6  dxz    Ryd( 3d)     0.00029       2.16663
    86    C    6  dyz    Ryd( 3d)     0.00027       2.11687
    87    C    6  dx2y2  Ryd( 3d)     0.00027       1.99805
    88    C    6  dz2    Ryd( 3d)     0.00029       1.96156

    89    C    7  S      Cor( 1S)     0.99943     -10.20340
    90    C    7  S      Val( 2S)     0.46979      -0.28001
    91    C    7  S      Ryd( 3S)     0.00078       0.44408
    92    C    7  px     Val( 2p)     0.53708      -0.19864
    93    C    7  px     Ryd( 3p)     0.00207       0.56716
    94    C    7  py     Val( 2p)     0.53078      -0.22054
    95    C    7  py     Ryd( 3p)     0.00166       0.57069
    96    C    7  pz     Val( 2p)     0.56625      -0.22001
    97    C    7  pz     Ryd( 3p)     0.00287       0.72447
    98    C    7  dxy    Ryd( 3d)     0.00028       2.10965
    99    C    7  dxz    Ryd( 3d)     0.00031       2.11580
   100    C    7  dyz    Ryd( 3d)     0.00024       2.12200
   101    C    7  dx2y2  Ryd( 3d)     0.00029       2.01178
   102    C    7  dz2    Ryd( 3d)     0.00024       1.96579

   103    C    8  S      Cor( 1S)     0.99943     -10.22327
   104    C    8  S      Val( 2S)     0.48108      -0.34153
   105    C    8  S      Ryd( 3S)     0.00224       0.52993
   106    C    8  px     Val( 2p)     0.57003      -0.26325
   107    C    8  px     Ryd( 3p)     0.00317       0.71110
   108    C    8  py     Val( 2p)     0.57776      -0.28737
   109    C    8  py     Ryd( 3p)     0.00374       0.73461
   110    C    8  pz     Val( 2p)     0.56554      -0.26507
   111    C    8  pz     Ryd( 3p)     0.00199       0.63848
   112    C    8  dxy    Ryd( 3d)     0.00047       1.92990
   113    C    8  dxz    Ryd( 3d)     0.00043       2.03704
   114    C    8  dyz    Ryd( 3d)     0.00040       2.04751
   115    C    8  dx2y2  Ryd( 3d)     0.00027       1.96300
   116    C    8  dz2    Ryd( 3d)     0.00037       1.88877

   117    C    9  S      Cor( 1S)     0.99943     -10.20341
   118    C    9  S      Val( 2S)     0.46979      -0.28003
   119    C    9  S      Ryd( 3S)     0.00078       0.44439
   120    C    9  px     Val( 2p)     0.53317      -0.19611
   121    C    9  px     Ryd( 3p)     0.00172       0.55556
   122    C    9  py     Val( 2p)     0.53482      -0.22306
   123    C    9  py     Ryd( 3p)     0.00200       0.58286
   124    C    9  pz     Val( 2p)     0.56616      -0.22006
   125    C    9  pz     Ryd( 3p)     0.00287       0.72407
   126    C    9  dxy    Ryd( 3d)     0.00027       2.10369
   127    C    9  dxz    Ryd( 3d)     0.00029       2.12534
   128    C    9  dyz    Ryd( 3d)     0.00026       2.11255
   129    C    9  dx2y2  Ryd( 3d)     0.00031       2.01829
   130    C    9  dz2    Ryd( 3d)     0.00024       1.96519

   131    C   10  S      Cor( 1S)     0.99947     -10.19624
   132    C   10  S      Val( 2S)     0.47563      -0.27407
   133    C   10  S      Ryd( 3S)     0.00061       0.44598
   134    C   10  px     Val( 2p)     0.58147      -0.19536
   135    C   10  px     Ryd( 3p)     0.00294       0.81350
   136    C   10  py     Val( 2p)     0.50427      -0.20115
   137    C   10  py     Ryd( 3p)     0.00119       0.48450
   138    C   10  pz     Val( 2p)     0.52313      -0.19528
   139    C   10  pz     Ryd( 3p)     0.00172       0.55045
   140    C   10  dxy    Ryd( 3d)     0.00028       2.06507
   141    C   10  dxz    Ryd( 3d)     0.00031       2.13862
   142    C   10  dyz    Ryd( 3d)     0.00025       2.14467
   143    C   10  dx2y2  Ryd( 3d)     0.00029       2.04707
   144    C   10  dz2    Ryd( 3d)     0.00029       1.96117

   145    C   11  S      Cor( 1S)     0.99947     -10.20300
   146    C   11  S      Val( 2S)     0.48173      -0.28488
   147    C   11  S      Ryd( 3S)     0.00065       0.44353
   148    C   11  px     Val( 2p)     0.55281      -0.18867
   149    C   11  px     Ryd( 3p)     0.00217       0.64528
   150    C   11  py     Val( 2p)     0.54431      -0.21649
   151    C   11  py     Ryd( 3p)     0.00170       0.64610
   152    C   11  pz     Val( 2p)     0.52985      -0.19980
   153    C   11  pz     Ryd( 3p)     0.00159       0.55021
   154    C   11  dxy    Ryd( 3d)     0.00030       2.09459
   155    C   11  dxz    Ryd( 3d)     0.00031       2.15494
   156    C   11  dyz    Ryd( 3d)     0.00026       2.10621
   157    C   11  dx2y2  Ryd( 3d)     0.00028       2.01051
   158    C   11  dz2    Ryd( 3d)     0.00030       1.95302

   159    C   12  S      Cor( 1S)     0.99947     -10.19842
   160    C   12  S      Val( 2S)     0.47580      -0.27596
   161    C   12  S      Ryd( 3S)     0.00060       0.45420
   162    C   12  px     Val( 2p)     0.53067      -0.18197
   163    C   12  px     Ryd( 3p)     0.00189       0.54358
   164    C   12  py     Val( 2p)     0.52425      -0.20810
   165    C   12  py     Ryd( 3p)     0.00157       0.57583
   166    C   12  pz     Val( 2p)     0.55902      -0.20753
   167    C   12  pz     Ryd( 3p)     0.00235       0.73187
   168    C   12  dxy    Ryd( 3d)     0.00029       2.10571
   169    C   12  dxz    Ryd( 3d)     0.00031       2.12129
   170    C   12  dyz    Ryd( 3d)     0.00026       2.12191
   171    C   12  dx2y2  Ryd( 3d)     0.00030       2.03469
   172    C   12  dz2    Ryd( 3d)     0.00027       1.96768

   173    C   13  S      Cor( 1S)     0.99942     -10.20158
   174    C   13  S      Val( 2S)     0.46920      -0.27682
   175    C   13  S      Ryd( 3S)     0.00106       0.45769
   176    C   13  px     Val( 2p)     0.58841      -0.20863
   177    C   13  px     Ryd( 3p)     0.00336       0.83974
   178    C   13  py     Val( 2p)     0.51936      -0.21737
   179    C   13  py     Ryd( 3p)     0.00155       0.53429
   180    C   13  pz     Val( 2p)     0.52697      -0.20874
   181    C   13  pz     Ryd( 3p)     0.00179       0.58679
   182    C   13  dxy    Ryd( 3d)     0.00027       2.07654
   183    C   13  dxz    Ryd( 3d)     0.00029       2.14770
   184    C   13  dyz    Ryd( 3d)     0.00026       2.14085
   185    C   13  dx2y2  Ryd( 3d)     0.00029       2.03973
   186    C   13  dz2    Ryd( 3d)     0.00029       1.96909

   187    C   14  S      Cor( 1S)     0.99943     -10.22336
   188    C   14  S      Val( 2S)     0.48111      -0.34161
   189    C   14  S      Ryd( 3S)     0.00224       0.52964
   190    C   14  px     Val( 2p)     0.56283      -0.26837
   191    C   14  px     Ryd( 3p)     0.00220       0.60827
   192    C   14  py     Val( 2p)     0.58493      -0.28215
   193    C   14  py     Ryd( 3p)     0.00472       0.83776
   194    C   14  pz     Val( 2p)     0.56546      -0.26533
   195    C   14  pz     Ryd( 3p)     0.00198       0.63796
   196    C   14  dxy    Ryd( 3d)     0.00034       1.89369
   197    C   14  dxz    Ryd( 3d)     0.00025       2.10308
   198    C   14  dyz    Ryd( 3d)     0.00058       1.98091
   199    C   14  dx2y2  Ryd( 3d)     0.00040       2.00149
   200    C   14  dz2    Ryd( 3d)     0.00037       1.88659

   201    C   15  S      Cor( 1S)     0.99943     -10.20350
   202    C   15  S      Val( 2S)     0.46981      -0.28014
   203    C   15  S      Ryd( 3S)     0.00078       0.44431
   204    C   15  px     Val( 2p)     0.53225      -0.23387
   205    C   15  px     Ryd( 3p)     0.00181       0.58661
   206    C   15  py     Val( 2p)     0.53627      -0.18529
   207    C   15  py     Ryd( 3p)     0.00193       0.55362
   208    C   15  pz     Val( 2p)     0.56575      -0.22034
   209    C   15  pz     Ryd( 3p)     0.00285       0.72212
   210    C   15  dxy    Ryd( 3d)     0.00031       1.97121
   211    C   15  dxz    Ryd( 3d)     0.00023       2.11777
   212    C   15  dyz    Ryd( 3d)     0.00033       2.11967
   213    C   15  dx2y2  Ryd( 3d)     0.00026       2.15314
   214    C   15  dz2    Ryd( 3d)     0.00024       1.96272

   215    C   16  S      Cor( 1S)     0.99947     -10.19632
   216    C   16  S      Val( 2S)     0.47563      -0.27415
   217    C   16  S      Ryd( 3S)     0.00061       0.44589
   218    C   16  px     Val( 2p)     0.50352      -0.21272
   219    C   16  px     Ryd( 3p)     0.00108       0.50295
   220    C   16  py     Val( 2p)     0.58253      -0.18372
   221    C   16  py     Ryd( 3p)     0.00307       0.79598
   222    C   16  pz     Val( 2p)     0.52272      -0.19559
   223    C   16  pz     Ryd( 3p)     0.00171       0.54931
   224    C   16  dxy    Ryd( 3d)     0.00028       1.99178
   225    C   16  dxz    Ryd( 3d)     0.00024       2.12167
   226    C   16  dyz    Ryd( 3d)     0.00032       2.16068
   227    C   16  dx2y2  Ryd( 3d)     0.00029       2.12299
   228    C   16  dz2    Ryd( 3d)     0.00029       1.95907

   229    C   17  S      Cor( 1S)     0.99947     -10.20312
   230    C   17  S      Val( 2S)     0.48176      -0.28502
   231    C   17  S      Ryd( 3S)     0.00065       0.44345
   232    C   17  px     Val( 2p)     0.51182      -0.21809
   233    C   17  px     Ryd( 3p)     0.00103       0.49115
   234    C   17  py     Val( 2p)     0.58562      -0.18699
   235    C   17  py     Ryd( 3p)     0.00285       0.80055
   236    C   17  pz     Val( 2p)     0.52971      -0.20023
   237    C   17  pz     Ryd( 3p)     0.00158       0.54962
   238    C   17  dxy    Ryd( 3d)     0.00029       1.98786
   239    C   17  dxz    Ryd( 3d)     0.00023       2.11139
   240    C   17  dyz    Ryd( 3d)     0.00034       2.14877
   241    C   17  dx2y2  Ryd( 3d)     0.00029       2.11990
   242    C   17  dz2    Ryd( 3d)     0.00029       1.95072

   243    C   18  S      Cor( 1S)     0.99947     -10.19851
   244    C   18  S      Val( 2S)     0.47581      -0.27606
   245    C   18  S      Ryd( 3S)     0.00060       0.45412
   246    C   18  px     Val( 2p)     0.52517      -0.22044
   247    C   18  px     Ryd( 3p)     0.00148       0.60054
   248    C   18  py     Val( 2p)     0.53023      -0.16960
   249    C   18  py     Ryd( 3p)     0.00199       0.52074
   250    C   18  pz     Val( 2p)     0.55847      -0.20779
   251    C   18  pz     Ryd( 3p)     0.00234       0.72980
   252    C   18  dxy    Ryd( 3d)     0.00031       1.98263
   253    C   18  dxz    Ryd( 3d)     0.00024       2.12765
   254    C   18  dyz    Ryd( 3d)     0.00033       2.11510
   255    C   18  dx2y2  Ryd( 3d)     0.00028       2.16015
   256    C   18  dz2    Ryd( 3d)     0.00027       1.96529

   257    C   19  S      Cor( 1S)     0.99942     -10.20167
   258    C   19  S      Val( 2S)     0.46922      -0.27692
   259    C   19  S      Ryd( 3S)     0.00106       0.45770
   260    C   19  px     Val( 2p)     0.51705      -0.22760
   261    C   19  px     Ryd( 3p)     0.00126       0.53190
   262    C   19  py     Val( 2p)     0.59108      -0.19833
   263    C   19  py     Ryd( 3p)     0.00366       0.84319
   264    C   19  pz     Val( 2p)     0.52669      -0.20907
   265    C   19  pz     Ryd( 3p)     0.00178       0.58564
   266    C   19  dxy    Ryd( 3d)     0.00026       1.98891
   267    C   19  dxz    Ryd( 3d)     0.00025       2.12126
   268    C   19  dyz    Ryd( 3d)     0.00029       2.16601
   269    C   19  dx2y2  Ryd( 3d)     0.00030       2.13017
   270    C   19  dz2    Ryd( 3d)     0.00029       1.96701

   271    H   20  S      Val( 1S)     0.37640      -0.03999
   272    H   20  S      Ryd( 2S)     0.00117       0.30243
   273    H   20  px     Ryd( 2p)     0.00019       1.97315
   274    H   20  py     Ryd( 2p)     0.00025       1.91851
   275    H   20  pz     Ryd( 2p)     0.00012       1.81005

   276    H   21  S      Val( 1S)     0.37545      -0.03220
   277    H   21  S      Ryd( 2S)     0.00073       0.21441
   278    H   21  px     Ryd( 2p)     0.00008       1.84066
   279    H   21  py     Ryd( 2p)     0.00015       1.81353
   280    H   21  pz     Ryd( 2p)     0.00030       2.00025

   281    H   22  S      Val( 1S)     0.37421      -0.03086
   282    H   22  S      Ryd( 2S)     0.00072       0.21455
   283    H   22  px     Ryd( 2p)     0.00035       2.11856
   284    H   22  py     Ryd( 2p)     0.00007       1.71698
   285    H   22  pz     Ryd( 2p)     0.00011       1.80525

   286    H   23  S      Val( 1S)     0.37473      -0.02905
   287    H   23  S      Ryd( 2S)     0.00072       0.21629
   288    H   23  px     Ryd( 2p)     0.00018       1.93749
   289    H   23  py     Ryd( 2p)     0.00024       1.90545
   290    H   23  pz     Ryd( 2p)     0.00011       1.80823

   291    H   24  S      Val( 1S)     0.37798      -0.04750
   292    H   24  S      Ryd( 2S)     0.00071       0.21874
   293    H   24  px     Ryd( 2p)     0.00008       1.83534
   294    H   24  py     Ryd( 2p)     0.00016       1.79622
   295    H   24  pz     Ryd( 2p)     0.00031       2.00508

   296    H   25  S      Val( 1S)     0.37798      -0.04749
   297    H   25  S      Ryd( 2S)     0.00071       0.21873
   298    H   25  px     Ryd( 2p)     0.00009       1.83687
   299    H   25  py     Ryd( 2p)     0.00015       1.79542
   300    H   25  pz     Ryd( 2p)     0.00031       2.00436

   301    H   26  S      Val( 1S)     0.37473      -0.02905
   302    H   26  S      Ryd( 2S)     0.00072       0.21628
   303    H   26  px     Ryd( 2p)     0.00036       2.14134
   304    H   26  py     Ryd( 2p)     0.00007       1.70214
   305    H   26  pz     Ryd( 2p)     0.00011       1.80772

   306    H   27  S      Val( 1S)     0.37421      -0.03086
   307    H   27  S      Ryd( 2S)     0.00072       0.21455
   308    H   27  px     Ryd( 2p)     0.00019       1.95799
   309    H   27  py     Ryd( 2p)     0.00023       1.87777
   310    H   27  pz     Ryd( 2p)     0.00011       1.80504

   311    H   28  S      Val( 1S)     0.37544      -0.03219
   312    H   28  S      Ryd( 2S)     0.00073       0.21443
   313    H   28  px     Ryd( 2p)     0.00008       1.84948
   314    H   28  py     Ryd( 2p)     0.00016       1.80545
   315    H   28  pz     Ryd( 2p)     0.00030       1.99954

   316    H   29  S      Val( 1S)     0.37641      -0.03992
   317    H   29  S      Ryd( 2S)     0.00118       0.30284
   318    H   29  px     Ryd( 2p)     0.00036       2.16735
   319    H   29  py     Ryd( 2p)     0.00008       1.72491
   320    H   29  pz     Ryd( 2p)     0.00012       1.80984

   321    H   30  S      Val( 1S)     0.37797      -0.04755
   322    H   30  S      Ryd( 2S)     0.00071       0.21873
   323    H   30  px     Ryd( 2p)     0.00020       1.77921
   324    H   30  py     Ryd( 2p)     0.00005       1.85601
   325    H   30  pz     Ryd( 2p)     0.00030       2.00123

   326    H   31  S      Val( 1S)     0.37472      -0.02911
   327    H   31  S      Ryd( 2S)     0.00072       0.21623
   328    H   31  px     Ryd( 2p)     0.00010       1.68904
   329    H   31  py     Ryd( 2p)     0.00033       2.15648
   330    H   31  pz     Ryd( 2p)     0.00011       1.80551

   331    H   32  S      Val( 1S)     0.37419      -0.03093
   332    H   32  S      Ryd( 2S)     0.00072       0.21448
   333    H   32  px     Ryd( 2p)     0.00009       1.67889
   334    H   32  py     Ryd( 2p)     0.00033       2.15825
   335    H   32  pz     Ryd( 2p)     0.00011       1.80342

   336    H   33  S      Val( 1S)     0.37544      -0.03224
   337    H   33  S      Ryd( 2S)     0.00073       0.21438
   338    H   33  px     Ryd( 2p)     0.00020       1.79531
   339    H   33  py     Ryd( 2p)     0.00004       1.86269
   340    H   33  pz     Ryd( 2p)     0.00030       1.99633

   341    H   34  S      Val( 1S)     0.37638      -0.03998
   342    H   34  S      Ryd( 2S)     0.00118       0.30268
   343    H   34  px     Ryd( 2p)     0.00011       1.70039
   344    H   34  py     Ryd( 2p)     0.00032       2.19414
   345    H   34  pz     Ryd( 2p)     0.00012       1.80751


 Summary of Natural Population Analysis:                  
                                                          
                                       Natural Population 
                Natural  -----------------------------------------------
    Atom  No    Charge         Core      Valence    Rydberg      Total
 -----------------------------------------------------------------------
      P    1    0.36534      4.99901     2.11495    0.02071     7.13466
      C    2   -0.20687      0.99943     2.19435    0.01309     3.20687
      C    3   -0.11264      0.99942     2.10406    0.00916     3.11264
      C    4   -0.09702      0.99947     2.08972    0.00784     3.09702
      C    5   -0.11576      0.99947     2.10872    0.00757     3.11576
      C    6   -0.09183      0.99947     2.08447    0.00789     3.09183
      C    7   -0.11207      0.99943     2.10390    0.00874     3.11207
      C    8   -0.20692      0.99943     2.19441    0.01309     3.20692
      C    9   -0.11212      0.99943     2.10395    0.00874     3.11212
      C   10   -0.09185      0.99947     2.08449    0.00789     3.09185
      C   11   -0.11575      0.99947     2.10871    0.00757     3.11575
      C   12   -0.09704      0.99947     2.08974    0.00784     3.09704
      C   13   -0.11253      0.99942     2.10395    0.00916     3.11253
      C   14   -0.20685      0.99943     2.19433    0.01309     3.20685
      C   15   -0.11225      0.99943     2.10408    0.00874     3.11225
      C   16   -0.09176      0.99947     2.08440    0.00789     3.09176
      C   17   -0.11595      0.99947     2.10891    0.00757     3.11595
      C   18   -0.09699      0.99947     2.08969    0.00784     3.09699
      C   19   -0.11262      0.99942     2.10404    0.00916     3.11262
      H   20    0.12187      0.00000     0.37640    0.00173     0.37813
      H   21    0.12328      0.00000     0.37545    0.00127     0.37672
      H   22    0.12454      0.00000     0.37421    0.00125     0.37546
      H   23    0.12402      0.00000     0.37473    0.00126     0.37598
      H   24    0.12076      0.00000     0.37798    0.00126     0.37924
      H   25    0.12076      0.00000     0.37798    0.00126     0.37924
      H   26    0.12401      0.00000     0.37473    0.00126     0.37599
      H   27    0.12454      0.00000     0.37421    0.00125     0.37546
      H   28    0.12329      0.00000     0.37544    0.00127     0.37671
      H   29    0.12186      0.00000     0.37641    0.00173     0.37814
      H   30    0.12077      0.00000     0.37797    0.00126     0.37923
      H   31    0.12402      0.00000     0.37472    0.00126     0.37598
      H   32    0.12456      0.00000     0.37419    0.00125     0.37544
      H   33    0.12330      0.00000     0.37544    0.00127     0.37670
      H   34    0.12189      0.00000     0.37638    0.00173     0.37811
 =======================================================================
   * Total *    0.00000     22.98907    45.80708    0.20385    69.00000

                                 Natural Population      
 --------------------------------------------------------
   Core                      22.98907 ( 99.9525% of  23)
   Valence                   45.80708 ( 99.5806% of  46)
   Natural Minimal Basis     68.79615 ( 99.7046% of  69)
   Natural Rydberg Basis      0.20385 (  0.2954% of  69)
 --------------------------------------------------------

    Atom  No          Natural Electron Configuration
 ----------------------------------------------------------------------------
      P    1      [core]3S( 0.68)3p( 1.43)3d( 0.01)4p( 0.01)
      C    2      [core]2S( 0.48)2p( 1.71)3p( 0.01)
      C    3      [core]2S( 0.47)2p( 1.63)3p( 0.01)
      C    4      [core]2S( 0.48)2p( 1.61)3p( 0.01)
      C    5      [core]2S( 0.48)2p( 1.63)3p( 0.01)
      C    6      [core]2S( 0.48)2p( 1.61)3p( 0.01)
      C    7      [core]2S( 0.47)2p( 1.63)3p( 0.01)
      C    8      [core]2S( 0.48)2p( 1.71)3p( 0.01)
      C    9      [core]2S( 0.47)2p( 1.63)3p( 0.01)
      C   10      [core]2S( 0.48)2p( 1.61)3p( 0.01)
      C   11      [core]2S( 0.48)2p( 1.63)3p( 0.01)
      C   12      [core]2S( 0.48)2p( 1.61)3p( 0.01)
      C   13      [core]2S( 0.47)2p( 1.63)3p( 0.01)
      C   14      [core]2S( 0.48)2p( 1.71)3p( 0.01)
      C   15      [core]2S( 0.47)2p( 1.63)3p( 0.01)
      C   16      [core]2S( 0.48)2p( 1.61)3p( 0.01)
      C   17      [core]2S( 0.48)2p( 1.63)3p( 0.01)
      C   18      [core]2S( 0.48)2p( 1.61)3p( 0.01)
      C   19      [core]2S( 0.47)2p( 1.63)3p( 0.01)
      H   20            1S( 0.38)
      H   21            1S( 0.38)
      H   22            1S( 0.37)
      H   23            1S( 0.37)
      H   24            1S( 0.38)
      H   25            1S( 0.38)
      H   26            1S( 0.37)
      H   27            1S( 0.37)
      H   28            1S( 0.38)
      H   29            1S( 0.38)
      H   30            1S( 0.38)
      H   31            1S( 0.37)
      H   32            1S( 0.37)
      H   33            1S( 0.38)
      H   34            1S( 0.38)


 NATURAL BOND ORBITAL ANALYSIS, alpha spin orbitals:

                       Occupancies       Lewis Structure    Low   High
           Occ.    -------------------  -----------------   occ   occ
  Cycle   Thresh.   Lewis   Non-Lewis     CR  BD  3C  LP    (L)   (NL)   Dev
 =============================================================================
   1(1)    0.90    64.16432   4.83568     23  36   0  10     9      9    0.03
   2(2)    0.90    64.16432   4.83568     23  36   0  10     9      9    0.03
   3(1)    0.80    67.00009   1.99991     23  45   0   1     0      9    0.03
 -----------------------------------------------------------------------------

 Structure accepted: No low occupancy Lewis orbitals

 --------------------------------------------------------
   Core                     22.98910 ( 99.953% of  23)
   Valence Lewis            44.01098 ( 95.676% of  46)
  ==================       ============================
   Total Lewis              67.00009 ( 97.102% of  69)
  -----------------------------------------------------
   Valence non-Lewis         1.86041 (  2.696% of  69)
   Rydberg non-Lewis         0.13951 (  0.202% of  69)
  ==================       ============================
   Total non-Lewis           1.99991 (  2.898% of  69)
 --------------------------------------------------------


       (Occupancy)   Bond orbital/ Coefficients/ Hybrids
 ---------------------------------------------------------------------------------
     1. (0.97992) BD ( 1) P   1 - C   2  
                ( 37.91%)   0.6157* P   1 s( 18.04%)p 4.51( 81.33%)d 0.04(  0.63%)
                                           -0.0000 -0.0005  0.4245 -0.0129 -0.0001
                                           -0.8045 -0.0366 -0.0001 -0.1083 -0.0035
                                            0.0001  0.3905 -0.0246  0.0127 -0.0564
                                           -0.0094  0.0527 -0.0101
                ( 62.09%)   0.7880* C   2 s( 26.82%)p 2.73( 73.10%)d 0.00(  0.07%)
                                            0.0000  0.5172 -0.0275  0.7566 -0.0559
                                            0.1550  0.0018 -0.3620  0.0195  0.0068
                                           -0.0189 -0.0037  0.0166 -0.0048
     2. (0.97992) BD ( 1) P   1 - C   8  
                ( 37.91%)   0.6157* P   1 s( 18.04%)p 4.51( 81.33%)d 0.04(  0.63%)
                                           -0.0000 -0.0005  0.4245 -0.0129  0.0001
                                            0.4962  0.0213 -0.0001 -0.6426 -0.0301
                                            0.0001  0.3900 -0.0246 -0.0521  0.0363
                                           -0.0441 -0.0153 -0.0102
                ( 62.09%)   0.7880* C   8 s( 26.83%)p 2.72( 73.10%)d 0.00(  0.07%)
                                            0.0000  0.5172 -0.0274 -0.5137  0.0264
                                            0.5757 -0.0493 -0.3635  0.0194 -0.0179
                                            0.0126 -0.0145 -0.0025 -0.0048
     3. (0.97993) BD ( 1) P   1 - C  14  
                ( 37.90%)   0.6157* P   1 s( 18.04%)p 4.51( 81.33%)d 0.04(  0.63%)
                                           -0.0000 -0.0005  0.4245 -0.0129  0.0000
                                            0.3086  0.0154  0.0002  0.7510  0.0335
                                            0.0001  0.3901 -0.0246  0.0394  0.0201
                                            0.0535 -0.0374 -0.0101
                ( 62.10%)   0.7880* C  14 s( 26.83%)p 2.72( 73.10%)d 0.00(  0.07%)
                                            0.0000  0.5173 -0.0275 -0.2442  0.0295
                                           -0.7328  0.0475 -0.3618  0.0194  0.0110
                                            0.0063  0.0183 -0.0142 -0.0049
     4. (0.98766) BD ( 1) C   2 - C   3  
                ( 51.37%)   0.7167* C   2 s( 37.26%)p 1.68( 62.70%)d 0.00(  0.04%)
                                           -0.0001  0.6102  0.0182 -0.1978  0.0017
                                            0.4223  0.0272  0.6390  0.0217 -0.0034
                                           -0.0097  0.0135 -0.0024  0.0094
                ( 48.63%)   0.6974* C   3 s( 34.93%)p 1.86( 65.02%)d 0.00(  0.05%)
                                            0.0000  0.5909  0.0127  0.2760  0.0244
                                           -0.4005  0.0113 -0.6426 -0.0070 -0.0050
                                           -0.0097  0.0164 -0.0032  0.0085
     5. (0.85082) BD ( 2) C   2 - C   3  
                ( 54.86%)   0.7407* C   2 s(  0.02%)p99.99( 99.95%)d 1.03(  0.02%)
                                           -0.0001  0.0008  0.0151 -0.4223 -0.0018
                                            0.6896  0.0108 -0.5878 -0.0092 -0.0085
                                            0.0017  0.0039 -0.0006 -0.0120
                ( 45.14%)   0.6719* C   3 s(  0.01%)p99.99( 99.94%)d 4.98(  0.05%)
                                            0.0001  0.0058  0.0084 -0.4159 -0.0023
                                            0.6836  0.0021 -0.5992 -0.0066  0.0050
                                            0.0082 -0.0014  0.0121  0.0166
     6. (0.98717) BD ( 1) C   2 - C   7  
                ( 51.39%)   0.7169* C   2 s( 35.86%)p 1.79( 64.10%)d 0.00(  0.04%)
                                           -0.0001  0.5985  0.0178 -0.4539 -0.0146
                                           -0.5661 -0.0197 -0.3367 -0.0236  0.0152
                                            0.0063  0.0104 -0.0014 -0.0046
                ( 48.61%)   0.6972* C   7 s( 35.22%)p 1.84( 64.74%)d 0.00(  0.05%)
                                            0.0001  0.5933  0.0112  0.5020  0.0198
                                            0.5557 -0.0007  0.2930 -0.0182  0.0155
                                            0.0077  0.0113 -0.0020 -0.0049
     7. (0.98744) BD ( 1) C   3 - C   4  
                ( 50.77%)   0.7125* C   3 s( 36.17%)p 1.76( 63.79%)d 0.00(  0.04%)
                                           -0.0000  0.6013  0.0100 -0.7091 -0.0009
                                           -0.1413  0.0277  0.3367  0.0308  0.0083
                                           -0.0121 -0.0018  0.0130 -0.0062
                ( 49.23%)   0.7017* C   4 s( 35.45%)p 1.82( 64.51%)d 0.00(  0.05%)
                                            0.0001  0.5953  0.0083  0.7183  0.0135
                                            0.1680  0.0288 -0.3152  0.0235  0.0053
                                           -0.0149 -0.0009  0.0140 -0.0042
     8. (0.98895) BD ( 1) C   3 - H  20  
                ( 62.41%)   0.7900* C   3 s( 28.84%)p 2.47( 71.14%)d 0.00(  0.03%)
                                           -0.0003  0.5367 -0.0166  0.4966 -0.0177
                                            0.5926 -0.0052  0.3363  0.0063  0.0127
                                            0.0062  0.0086 -0.0009 -0.0046
                ( 37.59%)   0.6131* H  20 s( 99.91%)p 0.00(  0.09%)
                                            0.9995 -0.0018 -0.0172 -0.0221 -0.0126
     9. (0.98958) BD ( 1) C   4 - C   5  
                ( 50.03%)   0.7073* C   4 s( 35.45%)p 1.82( 64.50%)d 0.00(  0.05%)
                                            0.0000  0.5954  0.0092 -0.4904 -0.0344
                                           -0.5630 -0.0001 -0.2929  0.0241  0.0149
                                            0.0077  0.0120 -0.0036 -0.0051
                ( 49.97%)   0.7069* C   5 s( 35.43%)p 1.82( 64.53%)d 0.00(  0.05%)
                                            0.0000  0.5952  0.0078  0.4573 -0.0214
                                            0.5703  0.0143  0.3305  0.0313  0.0163
                                            0.0078  0.0093 -0.0011 -0.0067
    10. (0.81994) BD ( 2) C   4 - C   5  
                ( 49.28%)   0.7020* C   4 s(  0.00%)p 1.00( 99.94%)d 0.00(  0.06%)
                                            0.0001  0.0020  0.0024 -0.4229  0.0034
                                            0.6812 -0.0057 -0.5971  0.0040  0.0054
                                            0.0083 -0.0014  0.0123  0.0174
                ( 50.72%)   0.7122* C   5 s(  0.00%)p 1.00( 99.95%)d 0.00(  0.05%)
                                           -0.0000  0.0009  0.0017 -0.4210  0.0042
                                            0.6826 -0.0063 -0.5968  0.0054  0.0094
                                           -0.0116 -0.0077 -0.0161  0.0018
    11. (0.98941) BD ( 1) C   4 - H  21  
                ( 62.44%)   0.7902* C   4 s( 29.00%)p 2.45( 70.97%)d 0.00(  0.03%)
                                           -0.0003  0.5384 -0.0140 -0.2508  0.0018
                                            0.4354 -0.0050  0.6761 -0.0078 -0.0037
                                           -0.0073  0.0128 -0.0020  0.0076
                ( 37.56%)   0.6129* H  21 s( 99.90%)p 0.00(  0.10%)
                                            0.9995 -0.0020  0.0096 -0.0160 -0.0252
    12. (0.98946) BD ( 1) C   5 - C   6  
                ( 50.03%)   0.7073* C   5 s( 35.42%)p 1.82( 64.53%)d 0.00(  0.05%)
                                            0.0000  0.5951  0.0073  0.2213 -0.0309
                                           -0.4262 -0.0252 -0.6427 -0.0071 -0.0058
                                           -0.0106  0.0145 -0.0017  0.0095
                ( 49.97%)   0.7069* C   6 s( 35.38%)p 1.83( 64.57%)d 0.00(  0.05%)
                                            0.0000  0.5947  0.0084 -0.2620 -0.0378
                                            0.3953 -0.0157  0.6474  0.0087 -0.0039
                                           -0.0078  0.0168 -0.0037  0.0097
    13. (0.98977) BD ( 1) C   5 - H  22  
                ( 62.57%)   0.7910* C   5 s( 29.06%)p 2.44( 70.91%)d 0.00(  0.03%)
                                            0.0003 -0.5389  0.0136  0.7505 -0.0085
                                            0.1606 -0.0018 -0.3465  0.0043 -0.0052
                                            0.0108  0.0019 -0.0109  0.0039
                ( 37.43%)   0.6118* H  22 s( 99.90%)p 0.00(  0.10%)
                                           -0.9995  0.0027 -0.0282 -0.0059  0.0127
    14. (0.98806) BD ( 1) C   6 - C   7  
                ( 49.22%)   0.7016* C   6 s( 35.41%)p 1.82( 64.55%)d 0.00(  0.05%)
                                            0.0000  0.5949  0.0101  0.7106  0.0015
                                            0.1408 -0.0256 -0.3450 -0.0316  0.0086
                                           -0.0125 -0.0019  0.0139 -0.0062
                ( 50.78%)   0.7126* C   7 s( 36.40%)p 1.75( 63.56%)d 0.00(  0.04%)
                                           -0.0000  0.6033  0.0077 -0.7085 -0.0126
                                           -0.1729 -0.0301  0.3192 -0.0261  0.0055
                                           -0.0144 -0.0015  0.0131 -0.0034
    15. (0.82169) BD ( 2) C   6 - C   7  
                ( 48.62%)   0.6973* C   6 s(  0.00%)p 1.00( 99.95%)d 0.00(  0.05%)
                                           -0.0000  0.0005  0.0019 -0.4232  0.0024
                                            0.6865 -0.0028 -0.5908  0.0030  0.0077
                                           -0.0119 -0.0069 -0.0171 -0.0015
                ( 51.38%)   0.7168* C   7 s(  0.01%)p 1.00( 99.95%)d 0.00(  0.04%)
                                            0.0000  0.0057  0.0045 -0.4271  0.0040
                                            0.6885 -0.0036 -0.5858  0.0041 -0.0109
                                            0.0013  0.0078  0.0026 -0.0158
    16. (0.98935) BD ( 1) C   6 - H  23  
                ( 62.50%)   0.7906* C   6 s( 29.12%)p 2.43( 70.85%)d 0.00(  0.03%)
                                            0.0003 -0.5395  0.0145  0.4955 -0.0052
                                            0.5929 -0.0073  0.3336 -0.0045 -0.0123
                                           -0.0058 -0.0090  0.0018  0.0043
                ( 37.50%)   0.6123* H  23 s( 99.90%)p 0.00(  0.10%)
                                           -0.9995  0.0020 -0.0186 -0.0220 -0.0124
    17. (0.98941) BD ( 1) C   7 - H  24  
                ( 62.24%)   0.7889* C   7 s( 28.29%)p 2.53( 71.68%)d 0.00(  0.03%)
                                            0.0004 -0.5317  0.0151 -0.2498  0.0165
                                            0.4314  0.0019  0.6841 -0.0073  0.0042
                                            0.0083 -0.0122  0.0015 -0.0079
                ( 37.76%)   0.6145* H  24 s( 99.90%)p 0.00(  0.10%)
                                           -0.9995  0.0023  0.0073 -0.0163 -0.0254
    18. (0.98717) BD ( 1) C   8 - C   9  
                ( 51.39%)   0.7169* C   8 s( 35.85%)p 1.79( 64.11%)d 0.00(  0.04%)
                                           -0.0001  0.5985  0.0178  0.7173  0.0243
                                           -0.1098 -0.0028 -0.3367 -0.0236 -0.0064
                                           -0.0121  0.0003  0.0139 -0.0047
                ( 48.61%)   0.6972* C   9 s( 35.22%)p 1.84( 64.74%)d 0.00(  0.05%)
                                            0.0001  0.5934  0.0112 -0.7331 -0.0093
                                            0.1551  0.0175  0.2918 -0.0182 -0.0060
                                           -0.0136  0.0010  0.0144 -0.0050
    19. (0.84942) BD ( 2) C   8 - C   9  
                ( 54.74%)   0.7399* C   8 s(  0.03%)p99.99( 99.95%)d 1.03(  0.03%)
                                            0.0001  0.0013 -0.0158  0.3842  0.0080
                                            0.7116  0.0068  0.5876  0.0107  0.0070
                                            0.0072 -0.0075  0.0096 -0.0032
                ( 45.26%)   0.6728* C   9 s(  0.00%)p 1.00( 99.95%)d 0.00(  0.05%)
                                            0.0000 -0.0045 -0.0054  0.3808  0.0060
                                            0.7145  0.0050  0.5864  0.0037 -0.0128
                                           -0.0035  0.0084 -0.0039  0.0152
    20. (0.98764) BD ( 1) C   8 - C  13  
                ( 51.37%)   0.7167* C   8 s( 37.26%)p 1.68( 62.70%)d 0.00(  0.04%)
                                            0.0001 -0.6101 -0.0182  0.2672  0.0244
                                            0.3835  0.0121 -0.6382 -0.0217 -0.0038
                                            0.0068  0.0152  0.0017 -0.0093
                ( 48.63%)   0.6974* C  13 s( 34.93%)p 1.86( 65.02%)d 0.00(  0.05%)
                                           -0.0000 -0.5909 -0.0127 -0.2069  0.0219
                                           -0.4360 -0.0156  0.6454  0.0069 -0.0053
                                            0.0094  0.0165  0.0028 -0.0085
    21. (0.98806) BD ( 1) C   9 - C  10  
                ( 50.78%)   0.7126* C   9 s( 36.40%)p 1.75( 63.56%)d 0.00(  0.04%)
                                           -0.0000  0.6033  0.0078  0.5042  0.0324
                                           -0.5270  0.0042  0.3192 -0.0261 -0.0142
                                            0.0085 -0.0117 -0.0018 -0.0034
                ( 49.22%)   0.7016* C  10 s( 35.41%)p 1.82( 64.55%)d 0.00(  0.05%)
                                            0.0000  0.5950  0.0101 -0.4774  0.0215
                                            0.5448  0.0142 -0.3451 -0.0316 -0.0163
                                            0.0079 -0.0099  0.0006 -0.0062
    22. (0.98941) BD ( 1) C   9 - H  25  
                ( 62.24%)   0.7889* C   9 s( 28.29%)p 2.53( 71.68%)d 0.00(  0.03%)
                                            0.0004 -0.5317  0.0151 -0.2487 -0.0099
                                           -0.4321  0.0133  0.6840 -0.0073 -0.0034
                                            0.0065  0.0133  0.0030 -0.0079
                ( 37.76%)   0.6145* H  25 s( 99.90%)p 0.00(  0.10%)
                                           -0.9995  0.0023  0.0105  0.0145 -0.0254
    23. (0.98946) BD ( 1) C  10 - C  11  
                ( 49.97%)   0.7069* C  10 s( 35.38%)p 1.83( 64.58%)d 0.00(  0.05%)
                                            0.0000  0.5947  0.0084 -0.2109  0.0325
                                           -0.4242 -0.0249  0.6478  0.0087  0.0052
                                           -0.0106 -0.0152 -0.0016  0.0097
                ( 50.03%)   0.7073* C  11 s( 35.42%)p 1.82( 64.53%)d 0.00(  0.05%)
                                            0.0000  0.5951  0.0073  0.2592  0.0373
                                            0.4066 -0.0141 -0.6413 -0.0071  0.0043
                                           -0.0073 -0.0165 -0.0042  0.0095
    24. (0.81374) BD ( 2) C  10 - C  11  
                ( 48.87%)   0.6991* C  10 s(  0.00%)p 1.00( 99.94%)d 0.00(  0.06%)
                                           -0.0000 -0.0021 -0.0021  0.3809 -0.0023
                                            0.7105 -0.0051  0.5912 -0.0043 -0.0138
                                           -0.0046  0.0087 -0.0044  0.0159
                ( 51.13%)   0.7151* C  11 s(  0.00%)p 1.00( 99.95%)d 0.00(  0.05%)
                                           -0.0000 -0.0014 -0.0019  0.3774 -0.0036
                                            0.7060 -0.0071  0.5988 -0.0053  0.0018
                                           -0.0096 -0.0008 -0.0139 -0.0156
    25. (0.98935) BD ( 1) C  10 - H  26  
                ( 62.50%)   0.7906* C  10 s( 29.12%)p 2.43( 70.85%)d 0.00(  0.03%)
                                           -0.0003  0.5395 -0.0145  0.7622 -0.0090
                                           -0.1307  0.0008 -0.3321  0.0045 -0.0046
                                           -0.0107  0.0005  0.0115 -0.0043
                ( 37.50%)   0.6123* H  26 s( 99.90%)p 0.00(  0.10%)
                                            0.9995 -0.0020 -0.0284  0.0051  0.0124
    26. (0.98958) BD ( 1) C  11 - C  12  
                ( 49.97%)   0.7069* C  11 s( 35.43%)p 1.82( 64.53%)d 0.00(  0.05%)
                                            0.0000  0.5952  0.0078 -0.7235 -0.0016
                                            0.1089 -0.0257  0.3290  0.0313 -0.0071
                                           -0.0119  0.0020  0.0147 -0.0067
                ( 50.03%)   0.7073* C  12 s( 35.45%)p 1.82( 64.50%)d 0.00(  0.05%)
                                            0.0000  0.5954  0.0092  0.7326  0.0173
                                           -0.1434 -0.0297 -0.2932  0.0241 -0.0043
                                           -0.0143  0.0006  0.0148 -0.0050
    27. (0.98977) BD ( 1) C  11 - H  27  
                ( 62.57%)   0.7910* C  11 s( 29.06%)p 2.44( 70.91%)d 0.00(  0.03%)
                                            0.0003 -0.5389  0.0136 -0.5150  0.0058
                                            0.5687 -0.0065 -0.3471  0.0043  0.0121
                                           -0.0071  0.0084  0.0009  0.0039
                ( 37.43%)   0.6118* H  27 s( 99.90%)p 0.00(  0.10%)
                                           -0.9995  0.0027  0.0193 -0.0215  0.0127
    28. (0.98744) BD ( 1) C  12 - C  13  
                ( 49.23%)   0.7017* C  12 s( 35.45%)p 1.82( 64.51%)d 0.00(  0.05%)
                                            0.0001  0.5953  0.0083 -0.5049 -0.0317
                                            0.5377 -0.0028 -0.3154  0.0234 -0.0148
                                            0.0083 -0.0125 -0.0024 -0.0042
                ( 50.77%)   0.7125* C  13 s( 36.17%)p 1.76( 63.79%)d 0.00(  0.04%)
                                           -0.0000  0.6013  0.0100  0.4767 -0.0235
                                           -0.5441 -0.0147  0.3360  0.0307 -0.0154
                                            0.0076 -0.0096  0.0007 -0.0062
    29. (0.81998) BD ( 2) C  12 - C  13  
                ( 49.16%)   0.7012* C  12 s(  0.00%)p 1.00( 99.95%)d 0.00(  0.05%)
                                           -0.0000 -0.0016 -0.0025  0.3785 -0.0015
                                            0.7072 -0.0045  0.5967 -0.0031  0.0047
                                           -0.0074 -0.0024 -0.0118 -0.0173
                ( 50.84%)   0.7130* C  13 s(  0.00%)p 1.00( 99.95%)d 0.00(  0.05%)
                                           -0.0001 -0.0019 -0.0061  0.3848 -0.0036
                                            0.7036 -0.0053  0.5969 -0.0029  0.0105
                                            0.0110 -0.0059  0.0137 -0.0013
    30. (0.98941) BD ( 1) C  12 - H  28  
                ( 62.44%)   0.7902* C  12 s( 29.00%)p 2.45( 70.97%)d 0.00(  0.03%)
                                           -0.0003  0.5384 -0.0140 -0.2515  0.0035
                                           -0.4348  0.0040  0.6762 -0.0078  0.0036
                                           -0.0074 -0.0127 -0.0022  0.0076
                ( 37.56%)   0.6129* H  28 s( 99.90%)p 0.00(  0.10%)
                                            0.9995 -0.0020  0.0091  0.0164 -0.0252
    31. (0.98895) BD ( 1) C  13 - H  29  
                ( 62.41%)   0.7900* C  13 s( 28.84%)p 2.47( 71.13%)d 0.00(  0.03%)
                                            0.0003 -0.5367  0.0166  0.7618 -0.0134
                                           -0.1331  0.0128 -0.3359 -0.0063  0.0055
                                            0.0105 -0.0011 -0.0115  0.0046
                ( 37.59%)   0.6131* H  29 s( 99.91%)p 0.00(  0.09%)
                                           -0.9995  0.0018 -0.0278  0.0039  0.0126
    32. (0.98717) BD ( 1) C  14 - C  15  
                ( 51.39%)   0.7169* C  14 s( 35.85%)p 1.79( 64.11%)d 0.00(  0.04%)
                                           -0.0001  0.5985  0.0178 -0.2667 -0.0099
                                            0.6761  0.0225 -0.3343 -0.0235 -0.0089
                                            0.0059 -0.0105 -0.0124 -0.0047
                ( 48.61%)   0.6972* C  15 s( 35.22%)p 1.84( 64.74%)d 0.00(  0.05%)
                                            0.0001  0.5933  0.0112  0.2335 -0.0106
                                           -0.7125 -0.0168  0.2907 -0.0181 -0.0096
                                            0.0059 -0.0122 -0.0123 -0.0050
    33. (0.98766) BD ( 1) C  14 - C  19  
                ( 51.37%)   0.7167* C  14 s( 37.26%)p 1.68( 62.70%)d 0.00(  0.04%)
                                            0.0001 -0.6102 -0.0183 -0.4682 -0.0228
                                            0.0397  0.0151 -0.6364 -0.0216  0.0004
                                           -0.0166 -0.0017 -0.0042 -0.0092
                ( 48.63%)   0.6974* C  19 s( 34.93%)p 1.86( 65.03%)d 0.00(  0.05%)
                                           -0.0000 -0.5909 -0.0127  0.4883  0.0025
                                            0.0390  0.0268  0.6399  0.0070  0.0003
                                           -0.0191 -0.0002 -0.0060 -0.0084
    34. (0.85086) BD ( 2) C  14 - C  19  
                ( 54.85%)   0.7406* C  14 s(  0.02%)p99.99( 99.95%)d 1.03(  0.02%)
                                           -0.0001  0.0007  0.0151  0.8051  0.0102
                                            0.0238 -0.0038 -0.5921 -0.0093  0.0037
                                            0.0024 -0.0035  0.0077 -0.0120
                ( 45.15%)   0.6719* C  19 s(  0.01%)p99.99( 99.94%)d 5.04(  0.05%)
                                            0.0001  0.0058  0.0083  0.7966  0.0030
                                            0.0210  0.0010 -0.6036 -0.0067  0.0079
                                           -0.0050 -0.0065 -0.0105  0.0166
    35. (0.98806) BD ( 1) C  15 - C  16  
                ( 50.78%)   0.7126* C  15 s( 36.40%)p 1.75( 63.56%)d 0.00(  0.04%)
                                            0.0000 -0.6033 -0.0078 -0.2047  0.0199
                                           -0.7001 -0.0260 -0.3191  0.0259 -0.0086
                                           -0.0059 -0.0132  0.0114  0.0034
                ( 49.22%)   0.7016* C  16 s( 35.41%)p 1.82( 64.55%)d 0.00(  0.05%)
                                           -0.0000 -0.5950 -0.0101  0.2336  0.0232
                                            0.6858 -0.0115  0.3447  0.0314 -0.0077
                                           -0.0046 -0.0118  0.0144  0.0062
    36. (0.82180) BD ( 2) C  15 - C  16  
                ( 51.39%)   0.7169* C  15 s(  0.01%)p 1.00( 99.95%)d 0.00(  0.04%)
                                            0.0000  0.0057  0.0045  0.8065 -0.0051
                                            0.0283 -0.0017 -0.5901  0.0041  0.0077
                                            0.0059 -0.0050  0.0082 -0.0159
                ( 48.61%)   0.6972* C  16 s(  0.00%)p 1.00( 99.95%)d 0.00(  0.05%)
                                           -0.0000  0.0004  0.0019  0.8028 -0.0036
                                            0.0261 -0.0007 -0.5952  0.0031 -0.0186
                                           -0.0001  0.0138  0.0020 -0.0014
    37. (0.98941) BD ( 1) C  15 - H  30  
                ( 62.24%)   0.7889* C  15 s( 28.29%)p 2.53( 71.68%)d 0.00(  0.03%)
                                            0.0004 -0.5317  0.0151  0.5022 -0.0066
                                            0.0008 -0.0153  0.6814 -0.0073 -0.0008
                                           -0.0147 -0.0011 -0.0045 -0.0078
                ( 37.76%)   0.6145* H  30 s( 99.90%)p 0.00(  0.10%)
                                           -0.9995  0.0023 -0.0179  0.0018 -0.0253
    38. (0.98946) BD ( 1) C  16 - C  17  
                ( 49.97%)   0.7069* C  16 s( 35.38%)p 1.83( 64.58%)d 0.00(  0.05%)
                                           -0.0000 -0.5947 -0.0084 -0.4768 -0.0053
                                           -0.0295 -0.0406 -0.6448 -0.0087  0.0012
                                           -0.0185  0.0016 -0.0054 -0.0095
                ( 50.03%)   0.7073* C  17 s( 35.42%)p 1.82( 64.53%)d 0.00(  0.05%)
                                           -0.0000 -0.5951 -0.0073  0.4834  0.0065
                                           -0.0212 -0.0394  0.6400  0.0070 -0.0015
                                           -0.0179 -0.0019 -0.0060 -0.0093
    39. (0.98935) BD ( 1) C  16 - H  31  
                ( 62.51%)   0.7906* C  16 s( 29.12%)p 2.43( 70.85%)d 0.00(  0.03%)
                                           -0.0003  0.5395 -0.0145 -0.2693  0.0038
                                            0.7255 -0.0082 -0.3310  0.0045 -0.0078
                                            0.0049 -0.0094 -0.0097 -0.0044
                ( 37.49%)   0.6123* H  31 s( 99.90%)p 0.00(  0.10%)
                                            0.9995 -0.0020  0.0099 -0.0271  0.0123
    40. (0.98958) BD ( 1) C  17 - C  18  
                ( 49.97%)   0.7069* C  17 s( 35.43%)p 1.82( 64.53%)d 0.00(  0.05%)
                                            0.0000  0.5952  0.0078  0.2686  0.0232
                                           -0.6811  0.0114  0.3280  0.0312 -0.0093
                                            0.0042 -0.0113 -0.0135 -0.0068
                ( 50.03%)   0.7073* C  18 s( 35.45%)p 1.82( 64.50%)d 0.00(  0.05%)
                                            0.0000  0.5954  0.0092 -0.2456  0.0171
                                            0.7060  0.0298 -0.2905  0.0241 -0.0107
                                            0.0066 -0.0126 -0.0110 -0.0051
    41. (0.82008) BD ( 2) C  17 - C  18  
                ( 50.74%)   0.7123* C  17 s(  0.00%)p 1.00( 99.95%)d 0.00(  0.05%)
                                           -0.0000  0.0009  0.0017  0.7983 -0.0076
                                            0.0261 -0.0005 -0.6012  0.0055 -0.0186
                                           -0.0009  0.0140  0.0000  0.0018
                ( 49.26%)   0.7019* C  18 s(  0.00%)p 1.00( 99.94%)d 0.00(  0.06%)
                                            0.0001  0.0020  0.0024  0.7980 -0.0066
                                            0.0284 -0.0001 -0.6015  0.0040  0.0079
                                           -0.0051 -0.0066 -0.0109  0.0174
    42. (0.98977) BD ( 1) C  17 - H  32  
                ( 62.58%)   0.7910* C  17 s( 29.06%)p 2.44( 70.91%)d 0.00(  0.03%)
                                           -0.0003  0.5389 -0.0136  0.2363 -0.0027
                                            0.7303 -0.0083  0.3462 -0.0043  0.0068
                                            0.0038  0.0103 -0.0100 -0.0039
                ( 37.42%)   0.6118* H  32 s( 99.90%)p 0.00(  0.10%)
                                            0.9995 -0.0027 -0.0090 -0.0274 -0.0127
    43. (0.98744) BD ( 1) C  18 - C  19  
                ( 49.23%)   0.7017* C  18 s( 35.45%)p 1.82( 64.51%)d 0.00(  0.05%)
                                            0.0001  0.5953  0.0083 -0.2138  0.0184
                                           -0.7061 -0.0261 -0.3150  0.0233  0.0095
                                            0.0067  0.0134 -0.0115 -0.0043
                ( 50.77%)   0.7125* C  19 s( 36.17%)p 1.76( 63.79%)d 0.00(  0.04%)
                                           -0.0000  0.6013  0.0100  0.2325  0.0246
                                            0.6848 -0.0130  0.3363  0.0306  0.0071
                                            0.0045  0.0114 -0.0137 -0.0063
    44. (0.98941) BD ( 1) C  18 - H  33  
                ( 62.44%)   0.7902* C  18 s( 29.00%)p 2.45( 70.97%)d 0.00(  0.03%)
                                           -0.0003  0.5384 -0.0140  0.5062 -0.0053
                                           -0.0003  0.0010  0.6733 -0.0078  0.0001
                                            0.0147 -0.0001  0.0043  0.0075
                ( 37.56%)   0.6129* H  33 s( 99.90%)p 0.00(  0.10%)
                                            0.9995 -0.0020 -0.0188 -0.0003 -0.0251
    45. (0.98895) BD ( 1) C  19 - H  34  
                ( 62.41%)   0.7900* C  19 s( 28.84%)p 2.47( 71.13%)d 0.00(  0.03%)
                                            0.0003 -0.5368  0.0166 -0.2684 -0.0044
                                            0.7263 -0.0180 -0.3338 -0.0063  0.0072
                                           -0.0043  0.0096  0.0105  0.0047
                ( 37.59%)   0.6131* H  34 s( 99.91%)p 0.00(  0.09%)
                                           -0.9995  0.0018  0.0106 -0.0260  0.0125
    46. (0.99999) CR ( 1) P   1           s(100.00%)
                                            1.0000 -0.0000  0.0000 -0.0000 -0.0000
                                           -0.0000 -0.0000  0.0000 -0.0000 -0.0000
                                            0.0000  0.0000 -0.0000  0.0000 -0.0000
                                           -0.0000  0.0000 -0.0000
    47. (0.99933) CR ( 2) P   1           s(100.00%)p 0.00(  0.00%)
                                           -0.0000  1.0000  0.0003 -0.0000  0.0000
                                            0.0000 -0.0000  0.0000 -0.0000 -0.0000
                                            0.0000  0.0009 -0.0001 -0.0000 -0.0000
                                           -0.0000  0.0000 -0.0000
    48. (0.99989) CR ( 3) P   1           s(  0.00%)p 1.00(100.00%)
                                           -0.0000  0.0000  0.0000  0.0000  1.0000
                                           -0.0002 -0.0000  0.0000  0.0000  0.0000
                                            0.0000  0.0000  0.0000  0.0000 -0.0000
                                            0.0000  0.0000  0.0000
    49. (0.99989) CR ( 4) P   1           s(  0.00%)p 1.00(100.00%)
                                            0.0000  0.0000 -0.0000  0.0000  0.0000
                                           -0.0000 -0.0000  1.0000 -0.0002 -0.0000
                                           -0.0000 -0.0000  0.0000 -0.0000 -0.0000
                                           -0.0000  0.0000  0.0000
    50. (0.99991) CR ( 5) P   1           s(  0.00%)p 1.00(100.00%)
                                           -0.0000 -0.0000  0.0001 -0.0000 -0.0000
                                           -0.0000 -0.0000  0.0000 -0.0000 -0.0000
                                           -1.0000  0.0001 -0.0000 -0.0000 -0.0000
                                           -0.0000  0.0000 -0.0000
    51. (0.99943) CR ( 1) C   2           s(100.00%)p 0.00(  0.00%)
                                            1.0000  0.0001  0.0000 -0.0001  0.0000
                                            0.0000  0.0000 -0.0000 -0.0000  0.0000
                                            0.0000  0.0000 -0.0000 -0.0000
    52. (0.99943) CR ( 1) C   3           s(100.00%)p 0.00(  0.00%)
                                            1.0000  0.0002 -0.0000  0.0002 -0.0000
                                            0.0001 -0.0000  0.0002  0.0000  0.0000
                                            0.0000  0.0000 -0.0000 -0.0000
    53. (0.99947) CR ( 1) C   4           s(100.00%)p 0.00(  0.00%)
                                            1.0000  0.0001 -0.0000 -0.0001  0.0000
                                            0.0001 -0.0000  0.0003 -0.0000 -0.0000
                                           -0.0000  0.0000 -0.0000  0.0000
    54. (0.99947) CR ( 1) C   5           s(100.00%)p 0.00(  0.00%)
                                            1.0000  0.0001 -0.0000 -0.0002  0.0000
                                           -0.0000  0.0000  0.0001 -0.0000  0.0000
                                           -0.0000 -0.0000  0.0000 -0.0000
    55. (0.99947) CR ( 1) C   6           s(100.00%)p 0.00(  0.00%)
                                            1.0000  0.0001 -0.0000 -0.0002  0.0000
                                           -0.0002  0.0000 -0.0001  0.0000  0.0000
                                            0.0000  0.0000 -0.0000 -0.0000
    56. (0.99944) CR ( 1) C   7           s(100.00%)p 0.00(  0.00%)
                                            1.0000  0.0002 -0.0000  0.0001 -0.0000
                                           -0.0002 -0.0000 -0.0003  0.0000 -0.0000
                                           -0.0000  0.0000 -0.0000  0.0000
    57. (0.99943) CR ( 1) C   8           s(100.00%)p 0.00(  0.00%)
                                            1.0000  0.0001  0.0000  0.0000 -0.0000
                                           -0.0002 -0.0000 -0.0001 -0.0000 -0.0000
                                           -0.0000  0.0000 -0.0000  0.0000
    58. (0.99944) CR ( 1) C   9           s(100.00%)p 0.00(  0.00%)
                                            1.0000  0.0002 -0.0000  0.0001  0.0000
                                            0.0001 -0.0000 -0.0003  0.0000  0.0000
                                           -0.0000 -0.0000 -0.0000  0.0000
    59. (0.99947) CR ( 1) C  10           s(100.00%)p 0.00(  0.00%)
                                            1.0000  0.0001 -0.0000  0.0003 -0.0000
                                           -0.0001  0.0000 -0.0001  0.0000 -0.0000
                                           -0.0000  0.0000  0.0000 -0.0000
    60. (0.99947) CR ( 1) C  11           s(100.00%)p 0.00(  0.00%)
                                            1.0000  0.0001 -0.0000  0.0002 -0.0000
                                           -0.0002  0.0000  0.0001 -0.0000 -0.0000
                                            0.0000 -0.0000 -0.0000 -0.0000
    61. (0.99947) CR ( 1) C  12           s(100.00%)p 0.00(  0.00%)
                                            1.0000  0.0001 -0.0000 -0.0001  0.0000
                                           -0.0002  0.0000  0.0002 -0.0000  0.0000
                                           -0.0000 -0.0000 -0.0000  0.0000
    62. (0.99943) CR ( 1) C  13           s(100.00%)p 0.00(  0.00%)
                                            1.0000  0.0002 -0.0000 -0.0002  0.0000
                                            0.0001 -0.0000  0.0002  0.0000 -0.0000
                                           -0.0000  0.0000  0.0000 -0.0000
    63. (0.99943) CR ( 1) C  14           s(100.00%)
                                            1.0000  0.0001  0.0000  0.0001  0.0000
                                            0.0001 -0.0000 -0.0000 -0.0000 -0.0000
                                            0.0000 -0.0000  0.0000 -0.0000
    64. (0.99944) CR ( 1) C  15           s(100.00%)p 0.00(  0.00%)
                                            1.0000  0.0002 -0.0000 -0.0002  0.0000
                                            0.0000  0.0000 -0.0003  0.0000  0.0000
                                            0.0000  0.0000  0.0000  0.0000
    65. (0.99947) CR ( 1) C  16           s(100.00%)p 0.00(  0.00%)
                                            1.0000  0.0001 -0.0000 -0.0001  0.0000
                                            0.0003 -0.0000 -0.0001  0.0000 -0.0000
                                            0.0000 -0.0000 -0.0000 -0.0000
    66. (0.99947) CR ( 1) C  17           s(100.00%)p 0.00(  0.00%)
                                            1.0000  0.0001 -0.0000  0.0001 -0.0000
                                            0.0002 -0.0000  0.0001 -0.0000  0.0000
                                            0.0000  0.0000 -0.0000 -0.0000
    67. (0.99947) CR ( 1) C  18           s(100.00%)p 0.00(  0.00%)
                                            1.0000  0.0001 -0.0000  0.0001 -0.0000
                                            0.0000  0.0000  0.0003 -0.0000 -0.0000
                                            0.0000 -0.0000  0.0000  0.0000
    68. (0.99943) CR ( 1) C  19           s(100.00%)p 0.00(  0.00%)
                                            1.0000  0.0002 -0.0000  0.0000  0.0000
                                           -0.0002  0.0000  0.0002  0.0000 -0.0000
                                            0.0000 -0.0000 -0.0000 -0.0000
    69. (0.97412) LP ( 1) P   1           s( 45.94%)p 1.18( 54.04%)d 0.00(  0.02%)
                                           -0.0000  0.0005  0.6777  0.0118 -0.0000
                                           -0.0003  0.0000 -0.0000 -0.0000  0.0000
                                           -0.0000 -0.7341  0.0380 -0.0000  0.0000
                                            0.0000  0.0000  0.0137
    70. (0.00312) RY*( 1) P   1           s( 24.27%)p 1.47( 35.79%)d 1.65( 39.94%)
                                            0.0000  0.0000  0.0098  0.4926  0.0000
                                           -0.0002  0.0030  0.0000  0.0000  0.0013
                                           -0.0000  0.0596  0.5952 -0.0035  0.0013
                                            0.0022 -0.0001  0.6320
    71. (0.00269) RY*( 2) P   1           s(  0.00%)p 1.00( 20.86%)d 3.79( 79.14%)
                                            0.0000  0.0000  0.0001  0.0026 -0.0000
                                            0.0529 -0.4493  0.0000 -0.0215 -0.0592
                                            0.0000  0.0003  0.0034  0.8031 -0.1512
                                           -0.3503  0.0290  0.0031
    72. (0.00270) RY*( 3) P   1           s(  0.00%)p 1.00( 20.93%)d 3.78( 79.07%)
                                            0.0000 -0.0000 -0.0000  0.0001 -0.0000
                                            0.0216  0.0590 -0.0000  0.0531 -0.4500
                                           -0.0000 -0.0000  0.0001 -0.0300  0.3484
                                           -0.1522  0.8033  0.0003
    73. (0.00075) RY*( 4) P   1           s(  0.00%)p 1.00( 51.52%)d 0.94( 48.48%)
                                           -0.0000 -0.0000  0.0000  0.0013  0.0000
                                           -0.0435 -0.5455 -0.0000  0.0204 -0.4640
                                           -0.0000  0.0000 -0.0006 -0.1973  0.5036
                                            0.0646 -0.4336  0.0007
    74. (0.00075) RY*( 5) P   1           s(  0.00%)p 1.00( 51.46%)d 0.94( 48.54%)
                                            0.0000 -0.0000  0.0000  0.0008 -0.0000
                                            0.0206 -0.4655 -0.0000  0.0437  0.5437
                                           -0.0000  0.0000  0.0001 -0.4356  0.0607
                                           -0.5030  0.1974 -0.0003
    75. (0.00059) RY*( 6) P   1           s( 67.71%)p 0.46( 30.94%)d 0.02(  1.35%)
                                           -0.0000 -0.0000  0.0034  0.8228 -0.0000
                                            0.0002 -0.0003 -0.0000 -0.0002  0.0006
                                            0.0000 -0.0146 -0.5561  0.0006 -0.0012
                                            0.0021  0.0014 -0.1163
    76. (0.00023) RY*( 7) P   1           s(  0.00%)p 1.00( 28.50%)d 2.51( 71.50%)
                                           -0.0000 -0.0000  0.0001  0.0069  0.0000
                                           -0.0423  0.4499 -0.0000  0.0631 -0.2771
                                           -0.0000  0.0004  0.0084 -0.0880 -0.0023
                                           -0.7694 -0.3393 -0.0128
    77. (0.00023) RY*( 8) P   1           s(  0.00%)p 1.00( 28.59%)d 2.50( 71.41%)
                                            0.0000 -0.0000  0.0000  0.0017 -0.0000
                                            0.0630 -0.2757 -0.0000  0.0421 -0.4518
                                           -0.0000  0.0002  0.0044 -0.3365 -0.7704
                                            0.0049  0.0851 -0.0034
    78. (0.00016) RY*( 9) P   1           s(  7.96%)p 4.19( 33.38%)d 7.37( 58.66%)
                                            0.0000  0.0000  0.0028  0.2822 -0.0000
                                            0.0003 -0.0058  0.0000 -0.0013  0.0066
                                           -0.0000  0.0228  0.5772  0.0032  0.0047
                                            0.0131  0.0049 -0.7658
    79. (0.00358) RY*( 1) C   2           s(  2.89%)p31.08( 89.86%)d 2.51(  7.25%)
                                           -0.0000  0.0347  0.1665  0.0497  0.9094
                                           -0.0005  0.1913 -0.0265 -0.1781 -0.0162
                                            0.2021  0.1165 -0.1334 -0.0071
    80. (0.00162) RY*( 2) C   2           s( 10.52%)p 8.37( 87.99%)d 0.14(  1.49%)
                                           -0.0000 -0.0130  0.3240 -0.0088  0.0031
                                           -0.0321  0.5320 -0.0250  0.7715  0.0438
                                           -0.0332 -0.0534  0.0586 -0.0749
    81. (0.00143) RY*( 3) C   2           s( 55.73%)p 0.77( 43.18%)d 0.02(  1.09%)
                                           -0.0000 -0.0018  0.7465  0.0264  0.0343
                                            0.0140 -0.6445  0.0041  0.1195 -0.0192
                                            0.0010 -0.0196  0.0800 -0.0611
    82. (0.00062) RY*( 4) C   2           s( 27.83%)p 2.47( 68.65%)d 0.13(  3.52%)
                                           -0.0000 -0.0142  0.5273  0.0240 -0.3268
                                           -0.0037  0.4961  0.0110 -0.5770  0.1378
                                            0.0856  0.0070  0.0381 -0.0860
    83. (0.00043) RY*( 5) C   2           s(  0.01%)p 9.78(  0.10%)d99.99( 99.89%)
                                           -0.0000  0.0001  0.0102 -0.0036  0.0136
                                            0.0067  0.0053 -0.0079  0.0263  0.1937
                                            0.3678 -0.0817  0.5005  0.7542
    84. (0.00019) RY*( 6) C   2           s(  2.73%)p 0.54(  1.48%)d35.12( 95.79%)
                                           -0.0000 -0.0058  0.1650  0.0089 -0.0965
                                           -0.0098  0.0699 -0.0171  0.0109 -0.3878
                                           -0.2894  0.3261 -0.4998  0.6064
    85. (0.00013) RY*( 7) C   2           s(  0.01%)p64.33(  0.76%)d99.99( 99.23%)
                                            0.0000 -0.0008  0.0109  0.0005  0.0134
                                            0.0140 -0.0759 -0.0017  0.0386  0.7448
                                           -0.0732 -0.3220 -0.5470  0.1711
    86. (0.00009) RY*( 8) C   2           s(  0.23%)p32.60(  7.56%)d99.99( 92.21%)
    87. (0.00002) RY*( 9) C   2           s(  0.08%)p 6.66(  0.56%)d99.99( 99.36%)
    88. (0.00358) RY*( 1) C   3           s(  0.18%)p99.99( 95.40%)d24.33(  4.42%)
                                           -0.0000  0.0203  0.0375 -0.0190 -0.7098
                                           -0.0246 -0.6112 -0.0101 -0.2748  0.1196
                                            0.1438  0.0548 -0.0657 -0.0434
    89. (0.00170) RY*( 2) C   3           s( 14.53%)p 5.75( 83.51%)d 0.14(  1.96%)
                                            0.0000  0.0137  0.3809 -0.0096  0.5152
                                            0.0099 -0.2538  0.0292 -0.7101  0.0839
                                           -0.0136 -0.0845  0.0602 -0.0406
    90. (0.00080) RY*( 3) C   3           s(  2.83%)p27.33( 77.45%)d 6.96( 19.72%)
                                           -0.0000 -0.0048  0.1683  0.0108 -0.3997
                                           -0.0058  0.6617  0.0085 -0.4203  0.1945
                                           -0.0107 -0.1309 -0.0143  0.3767
    91. (0.00059) RY*( 4) C   3           s( 81.04%)p 0.20( 15.94%)d 0.04(  3.02%)
                                           -0.0000 -0.0105  0.9001  0.0193 -0.1164
                                            0.0107 -0.0212  0.0053  0.3807 -0.1304
                                           -0.0857  0.0698 -0.0209  0.0240
    92. (0.00024) RY*( 5) C   3           s(  0.10%)p99.99( 17.39%)d99.99( 82.51%)
                                            0.0000 -0.0016  0.0313 -0.0018 -0.1605
                                            0.0047  0.2900 -0.0015 -0.2530 -0.5044
                                            0.1848  0.3603  0.2766 -0.5746
    93. (0.00008) RY*( 6) C   3           s(  0.96%)p 4.09(  3.92%)d99.20( 95.12%)
    94. (0.00001) RY*( 7) C   3           s(  0.10%)p14.38(  1.44%)d99.99( 98.46%)
    95. (0.00002) RY*( 8) C   3           s(  0.09%)p25.86(  2.43%)d99.99( 97.48%)
    96. (0.00002) RY*( 9) C   3           s(  0.22%)p11.71(  2.63%)d99.99( 97.14%)
    97. (0.00296) RY*( 1) C   4           s(  0.21%)p99.99( 93.44%)d30.90(  6.36%)
                                           -0.0000  0.0287  0.0351  0.0112  0.2614
                                           -0.0171 -0.5164 -0.0260 -0.7735 -0.1371
                                           -0.0776  0.1247 -0.0660  0.1373
    98. (0.00133) RY*( 2) C   4           s(  0.00%)p 1.00( 98.71%)d 0.01(  1.29%)
                                            0.0000  0.0035  0.0044 -0.0309  0.8564
                                           -0.0198  0.5007 -0.0009 -0.0390  0.0250
                                            0.0663  0.0546 -0.0689  0.0106
    99. (0.00042) RY*( 3) C   4           s( 93.12%)p 0.00(  0.13%)d 0.07(  6.75%)
                                            0.0000 -0.0043  0.9650 -0.0058  0.0027
                                            0.0093  0.0016  0.0184 -0.0283  0.1916
                                           -0.0266 -0.0495  0.1084 -0.1261
   100. (0.00033) RY*( 4) C   4           s(  0.08%)p99.99( 50.11%)d99.99( 49.81%)
                                            0.0000 -0.0001  0.0283  0.0031  0.3051
                                           -0.0064 -0.4768  0.0063  0.4251 -0.3187
                                            0.3194  0.2542  0.4605 -0.1333
   101. (0.00030) RY*( 5) C   4           s(  0.00%)p 1.00( 43.56%)d 1.30( 56.44%)
                                           -0.0000 -0.0001  0.0022  0.0028 -0.2766
                                           -0.0049  0.4517  0.0037 -0.3938 -0.1768
                                            0.4026  0.1816  0.5587  0.1608
   102. (0.00007) RY*( 6) C   4           s(  0.23%)p 5.86(  1.32%)d99.99( 98.46%)
   103. (0.00002) RY*( 7) C   4           s(  6.39%)p 0.79(  5.02%)d13.86( 88.58%)
   104. (0.00000) RY*( 8) C   4           s(  0.07%)p23.76(  1.59%)d99.99( 98.35%)
   105. (0.00000) RY*( 9) C   4           s(  0.00%)p 1.00(  6.20%)d15.13( 93.80%)
   106. (0.00265) RY*( 1) C   5           s(  0.51%)p99.99( 92.12%)d14.55(  7.37%)
                                           -0.0000  0.0280  0.0654  0.0295  0.8523
                                            0.0061  0.1805 -0.0132 -0.4015  0.0329
                                           -0.1450 -0.1277  0.1736 -0.0718
   107. (0.00130) RY*( 2) C   5           s(  0.04%)p99.99( 98.54%)d38.77(  1.42%)
                                            0.0000  0.0002  0.0192 -0.0065  0.1685
                                           -0.0258  0.7049 -0.0249  0.6773 -0.0783
                                           -0.0661  0.0199 -0.0032  0.0575
   108. (0.00050) RY*( 3) C   5           s( 93.55%)p 0.00(  0.09%)d 0.07(  6.36%)
                                            0.0000 -0.0034  0.9672 -0.0180 -0.0095
                                           -0.0047 -0.0063  0.0096 -0.0182  0.0369
                                            0.0845  0.1920 -0.1143  0.0717
   109. (0.00033) RY*( 4) C   5           s(  0.01%)p 1.00( 17.95%)d 4.57( 82.05%)
                                            0.0000 -0.0001  0.0096  0.0030 -0.1791
                                           -0.0048  0.2858  0.0048 -0.2562 -0.1085
                                           -0.3876  0.0100 -0.5546 -0.5922
   110. (0.00029) RY*( 5) C   5           s(  0.03%)p99.99( 75.52%)d99.99( 24.45%)
                                            0.0000  0.0001  0.0174  0.0028  0.3694
                                           -0.0054 -0.5899  0.0047  0.5203 -0.2005
                                           -0.0897  0.1184 -0.1224 -0.4090
   111. (0.00007) RY*( 6) C   5           s(  0.00%)p 1.00(  1.48%)d66.64( 98.52%)
   112. (0.00002) RY*( 7) C   5           s(  5.83%)p 0.91(  5.33%)d15.23( 88.84%)
   113. (0.00000) RY*( 8) C   5           s(  0.01%)p 1.00(  6.41%)d14.61( 93.58%)
   114. (0.00000) RY*( 9) C   5           s(  0.12%)p22.97(  2.65%)d99.99( 97.23%)
   115. (0.00294) RY*( 1) C   6           s(  0.16%)p99.99( 93.51%)d39.12(  6.32%)
                                           -0.0000  0.0284  0.0284  0.0212  0.5379
                                            0.0230  0.6866  0.0128  0.4162  0.1548
                                            0.1624  0.0548 -0.0612 -0.0784
   116. (0.00137) RY*( 2) C   6           s(  0.12%)p99.99( 98.52%)d11.73(  1.36%)
                                            0.0000  0.0024  0.0340 -0.0253  0.6982
                                            0.0073 -0.1368  0.0267 -0.6911 -0.0293
                                            0.0313  0.0696 -0.0694  0.0460
   117. (0.00042) RY*( 3) C   6           s( 92.61%)p 0.01(  1.07%)d 0.07(  6.32%)
                                            0.0000 -0.0044  0.9623 -0.0125 -0.0425
                                           -0.0166  0.0880 -0.0067 -0.0265 -0.0441
                                           -0.2240  0.0000  0.0890  0.0564
   118. (0.00036) RY*( 4) C   6           s(  0.73%)p67.56( 49.53%)d67.84( 49.74%)
                                            0.0000 -0.0002  0.0856 -0.0042  0.3065
                                            0.0032 -0.4845 -0.0042  0.4082 -0.3950
                                            0.1344  0.2811  0.2379 -0.4332
   119. (0.00027) RY*( 5) C   6           s(  0.19%)p99.99( 43.12%)d99.99( 56.70%)
                                            0.0000 -0.0000  0.0432  0.0015  0.2885
                                           -0.0048 -0.4509  0.0034  0.3802  0.3695
                                            0.0071 -0.2359  0.0425  0.6107
   120. (0.00007) RY*( 6) C   6           s(  0.22%)p 6.65(  1.43%)d99.99( 98.35%)
   121. (0.00003) RY*( 7) C   6           s(  6.02%)p 0.80(  4.78%)d14.82( 89.20%)
   122. (0.00000) RY*( 8) C   6           s(  0.01%)p 1.00(  6.51%)d14.37( 93.49%)
   123. (0.00000) RY*( 9) C   6           s(  0.05%)p33.53(  1.60%)d99.99( 98.35%)
   124. (0.00383) RY*( 1) C   7           s(  0.08%)p99.99( 95.93%)d51.96(  3.99%)
                                           -0.0000  0.0231  0.0153 -0.0111 -0.4575
                                            0.0155  0.3944  0.0264  0.7703 -0.1075
                                           -0.0394  0.0985 -0.0677  0.1120
   125. (0.00135) RY*( 2) C   7           s(  5.10%)p18.26( 93.15%)d 0.34(  1.75%)
                                            0.0000  0.0170  0.2252 -0.0204  0.7734
                                           -0.0201  0.5515 -0.0039  0.1683 -0.0340
                                           -0.1156 -0.0333  0.0422  0.0091
   126. (0.00064) RY*( 3) C   7           s(  1.88%)p38.82( 72.88%)d13.44( 25.24%)
                                           -0.0000  0.0002  0.1370  0.0065  0.3105
                                           -0.0065 -0.6172  0.0028  0.5014 -0.1319
                                            0.2743  0.1246  0.3746  0.0623
   127. (0.00052) RY*( 4) C   7           s( 89.43%)p 0.05(  4.83%)d 0.06(  5.74%)
                                            0.0000 -0.0077  0.9457  0.0080 -0.1973
                                           -0.0115 -0.0647 -0.0151 -0.0690  0.1802
                                            0.0158 -0.0248 -0.1205 -0.0977
   128. (0.00023) RY*( 5) C   7           s(  0.84%)p26.92( 22.66%)d90.87( 76.49%)
                                            0.0000 -0.0016  0.0917  0.0040 -0.1884
                                           -0.0079  0.3373  0.0037 -0.2780 -0.3808
                                            0.3448  0.3150  0.5951 -0.2184
   129. (0.00008) RY*( 6) C   7           s(  1.89%)p 1.71(  3.23%)d50.18( 94.88%)
   130. (0.00001) RY*( 7) C   7           s(  0.06%)p21.53(  1.31%)d99.99( 98.63%)
   131. (0.00002) RY*( 8) C   7           s(  0.33%)p 5.90(  1.96%)d99.99( 97.71%)
   132. (0.00001) RY*( 9) C   7           s(  0.47%)p 8.76(  4.13%)d99.99( 95.39%)
   133. (0.00358) RY*( 1) C   8           s(  2.91%)p30.87( 89.84%)d 2.49(  7.25%)
                                           -0.0000  0.0347  0.1670 -0.0245 -0.6199
                                            0.0432  0.6921 -0.0266 -0.1786  0.1210
                                           -0.2026  0.1186  0.0522 -0.0034
   134. (0.00162) RY*( 2) C   8           s( 10.49%)p 8.39( 88.02%)d 0.14(  1.48%)
                                           -0.0000 -0.0130  0.3237  0.0316 -0.4621
                                            0.0073 -0.2620 -0.0260  0.7722 -0.0721
                                            0.0633 -0.0021  0.0095 -0.0744
   135. (0.00143) RY*( 3) C   8           s( 55.71%)p 0.78( 43.19%)d 0.02(  1.10%)
                                           -0.0000 -0.0018  0.7464 -0.0251  0.5415
                                            0.0162  0.3514  0.0045  0.1192 -0.0586
                                            0.0167  0.0099 -0.0566 -0.0632
   136. (0.00062) RY*( 4) C   8           s( 27.43%)p 2.45( 67.15%)d 0.20(  5.42%)
                                           -0.0000 -0.0142  0.5236 -0.0075 -0.2656
                                            0.0245 -0.5271  0.0125 -0.5677 -0.1716
                                           -0.0670  0.1171  0.0807  0.0045
   137. (0.00043) RY*( 5) C   8           s(  0.38%)p 4.17(  1.57%)d99.99( 98.05%)
                                            0.0000 -0.0018  0.0614 -0.0059 -0.0259
                                           -0.0055 -0.0709 -0.0039 -0.0997  0.5313
                                            0.1358 -0.3558  0.1523 -0.7280
   138. (0.00019) RY*( 6) C   8           s(  2.78%)p 0.53(  1.47%)d34.49( 95.75%)
                                           -0.0000 -0.0059  0.1665  0.0036 -0.0123
                                            0.0122 -0.1182 -0.0175  0.0105  0.6132
                                           -0.1358 -0.4038 -0.0786  0.6276
   139. (0.00013) RY*( 7) C   8           s(  0.01%)p70.07(  0.77%)d99.99( 99.22%)
                                            0.0000 -0.0007  0.0104 -0.0125  0.0578
                                           -0.0069  0.0517 -0.0018  0.0378  0.0553
                                            0.3130  0.1259  0.9103  0.2164
   140. (0.00009) RY*( 8) C   8           s(  0.23%)p32.58(  7.58%)d99.99( 92.18%)
   141. (0.00002) RY*( 9) C   8           s(  0.08%)p 6.69(  0.56%)d99.99( 99.36%)
   142. (0.00383) RY*( 1) C   9           s(  0.08%)p99.99( 95.93%)d51.98(  4.00%)
                                            0.0000  0.0231  0.0154 -0.0075 -0.1142
                                           -0.0166 -0.5960  0.0269  0.7681  0.1136
                                           -0.0644 -0.0841 -0.0577  0.1118
   143. (0.00135) RY*( 2) C   9           s(  5.10%)p18.26( 93.17%)d 0.34(  1.73%)
                                            0.0000  0.0170  0.2252  0.0282 -0.8635
                                           -0.0065  0.3955 -0.0030  0.1697 -0.0223
                                            0.0835 -0.0819 -0.0551  0.0087
   144. (0.00076) RY*( 3) C   9           s(  0.37%)p99.99( 71.84%)d75.69( 27.79%)
                                           -0.0000  0.0008  0.0606 -0.0072  0.3655
                                           -0.0089  0.5761 -0.0096  0.5028 -0.2652
                                           -0.2558  0.1750 -0.3272  0.0668
   145. (0.00052) RY*( 4) C   9           s( 91.06%)p 0.05(  4.35%)d 0.05(  4.59%)
                                           -0.0000 -0.0076  0.9542  0.0073  0.1834
                                            0.0156 -0.0923 -0.0130 -0.0297 -0.0074
                                           -0.0078  0.0407  0.1881 -0.0934
   146. (0.00021) RY*( 5) C   9           s(  0.73%)p33.28( 24.16%)d99.99( 75.11%)
                                            0.0000 -0.0017  0.0852  0.0007 -0.2020
                                           -0.0004 -0.3440 -0.0025 -0.2872 -0.3236
                                           -0.4422  0.1383 -0.6195 -0.2190
   147. (0.00008) RY*( 6) C   9           s(  1.89%)p 1.70(  3.23%)d50.16( 94.88%)
   148. (0.00002) RY*( 7) C   9           s(  0.57%)p 5.02(  2.84%)d99.99( 96.59%)
   149. (0.00001) RY*( 8) C   9           s(  0.12%)p 4.59(  0.56%)d99.99( 99.31%)
   150. (0.00001) RY*( 9) C   9           s(  0.17%)p23.13(  4.00%)d99.99( 95.83%)
   151. (0.00294) RY*( 1) C  10           s(  0.16%)p99.99( 93.52%)d39.21(  6.32%)
                                           -0.0000  0.0285  0.0283 -0.0306 -0.8639
                                            0.0067  0.1216  0.0127  0.4157 -0.0242
                                           -0.1285  0.1131  0.1649 -0.0784
   152. (0.00137) RY*( 2) C  10           s(  0.12%)p99.99( 98.52%)d11.60(  1.36%)
                                            0.0000  0.0024  0.0342  0.0063 -0.2308
                                           -0.0255  0.6731  0.0267 -0.6910  0.0748
                                           -0.0760 -0.0078  0.0091  0.0457
   153. (0.00042) RY*( 3) C  10           s( 92.97%)p 0.01(  0.76%)d 0.07(  6.27%)
                                            0.0000 -0.0044  0.9642  0.0206 -0.0479
                                           -0.0026 -0.0678 -0.0068 -0.0158 -0.0519
                                            0.0961 -0.1966 -0.1059  0.0292
   154. (0.00033) RY*( 4) C  10           s(  0.17%)p99.99( 42.14%)d99.99( 57.68%)
                                            0.0000 -0.0000  0.0414  0.0043  0.2459
                                            0.0060  0.4686  0.0054  0.3759  0.0116
                                           -0.3304 -0.0264 -0.4807 -0.4856
   155. (0.00029) RY*( 5) C  10           s(  0.39%)p99.99( 50.81%)d99.99( 48.80%)
                                            0.0000 -0.0001  0.0622 -0.0008  0.2666
                                           -0.0050  0.5159 -0.0038  0.4133 -0.2222
                                            0.1742  0.1190  0.2580  0.5723
   156. (0.00007) RY*( 6) C  10           s(  0.22%)p 6.66(  1.43%)d99.99( 98.35%)
   157. (0.00003) RY*( 7) C  10           s(  6.01%)p 0.80(  4.78%)d14.83( 89.20%)
   158. (0.00000) RY*( 8) C  10           s(  0.03%)p99.99(  3.38%)d99.99( 96.59%)
   159. (0.00000) RY*( 9) C  10           s(  0.02%)p99.99(  4.73%)d99.99( 95.24%)
   160. (0.00265) RY*( 1) C  11           s(  0.51%)p99.99( 92.12%)d14.56(  7.37%)
                                           -0.0000  0.0280  0.0654 -0.0199 -0.5828
                                            0.0226  0.6475 -0.0131 -0.4015 -0.1670
                                            0.1831 -0.0615 -0.0582 -0.0715
   161. (0.00130) RY*( 2) C  11           s(  0.04%)p99.99( 98.54%)d38.82(  1.42%)
                                           -0.0000  0.0002  0.0191  0.0255 -0.6950
                                            0.0071 -0.2073 -0.0250  0.6768  0.0418
                                            0.0157 -0.0672 -0.0665  0.0575
   162. (0.00050) RY*( 3) C  11           s( 93.54%)p 0.00(  0.10%)d 0.07(  6.36%)
                                            0.0000 -0.0034  0.9672  0.0133  0.0090
                                           -0.0128 -0.0073  0.0099 -0.0201  0.0803
                                           -0.2083 -0.0227  0.0895  0.0726
   163. (0.00033) RY*( 4) C  11           s(  0.05%)p99.99(  9.19%)d99.99( 90.76%)
                                            0.0000  0.0000  0.0213 -0.0027  0.1141
                                           -0.0058  0.2158 -0.0042  0.1797  0.5274
                                            0.0939 -0.3383  0.0521 -0.7096
   164. (0.00029) RY*( 5) C  11           s(  0.01%)p 1.00( 84.26%)d 0.19( 15.73%)
                                           -0.0000  0.0001  0.0083  0.0029  0.3431
                                            0.0046  0.6483  0.0039  0.5518 -0.2256
                                           -0.1717  0.1395 -0.2075  0.1201
   165. (0.00007) RY*( 6) C  11           s(  0.00%)p 1.00(  1.48%)d66.65( 98.52%)
   166. (0.00002) RY*( 7) C  11           s(  5.83%)p 0.91(  5.33%)d15.23( 88.84%)
   167. (0.00000) RY*( 8) C  11           s(  0.00%)p 1.00(  6.58%)d14.21( 93.42%)
   168. (0.00000) RY*( 9) C  11           s(  0.12%)p20.21(  2.48%)d99.99( 97.39%)
   169. (0.00296) RY*( 1) C  12           s(  0.21%)p99.99( 93.44%)d30.91(  6.36%)
                                           -0.0000  0.0287  0.0351  0.0090  0.3167
                                            0.0179  0.4856 -0.0263 -0.7728  0.1255
                                           -0.0695 -0.1295 -0.0864  0.1370
   170. (0.00133) RY*( 2) C  12           s(  0.00%)p 1.00( 98.71%)d 0.01(  1.29%)
                                            0.0000  0.0035  0.0044  0.0330 -0.8630
                                           -0.0162  0.4893 -0.0003 -0.0405  0.0477
                                           -0.0796  0.0298  0.0571  0.0108
   171. (0.00042) RY*( 3) C  12           s( 92.92%)p 0.00(  0.22%)d 0.07(  6.85%)
                                            0.0000 -0.0043  0.9640 -0.0049 -0.0094
                                           -0.0091 -0.0115  0.0188 -0.0394 -0.1837
                                            0.0657 -0.0019  0.1245 -0.1224
   172. (0.00037) RY*( 4) C  12           s(  0.28%)p99.99( 51.39%)d99.99( 48.33%)
                                            0.0000 -0.0002  0.0527 -0.0018  0.2610
                                           -0.0050  0.5101 -0.0021  0.4308 -0.2391
                                           -0.3738  0.1458 -0.4956 -0.1399
   173. (0.00027) RY*( 5) C  12           s(  0.00%)p 1.00( 42.18%)d 1.37( 57.82%)
                                           -0.0000 -0.0001  0.0023 -0.0021 -0.2480
                                           -0.0044 -0.4582 -0.0040 -0.3878 -0.3996
                                           -0.3654  0.2595 -0.4389  0.1582
   174. (0.00007) RY*( 6) C  12           s(  0.22%)p 5.88(  1.32%)d99.99( 98.46%)
   175. (0.00002) RY*( 7) C  12           s(  6.39%)p 0.79(  5.02%)d13.86( 88.58%)
   176. (0.00000) RY*( 8) C  12           s(  0.07%)p24.18(  1.60%)d99.99( 98.33%)
   177. (0.00000) RY*( 9) C  12           s(  0.00%)p 1.00(  6.19%)d15.16( 93.81%)
   178. (0.00358) RY*( 1) C  13           s(  0.18%)p99.99( 95.41%)d24.68(  4.41%)
                                           -0.0000  0.0203  0.0371  0.0302  0.8857
                                           -0.0055 -0.3069 -0.0112 -0.2727 -0.0023
                                           -0.1200  0.0967  0.1354 -0.0451
   179. (0.00170) RY*( 2) C  13           s( 14.55%)p 5.74( 83.50%)d 0.13(  1.95%)
                                            0.0000  0.0137  0.3812 -0.0052 -0.0328
                                           -0.0159  0.5807  0.0269 -0.7041 -0.0932
                                            0.0796  0.0298  0.0421 -0.0429
   180. (0.00070) RY*( 3) C  13           s( 10.74%)p 6.86( 73.70%)d 1.45( 15.56%)
                                            0.0000 -0.0063  0.3277 -0.0112 -0.3580
                                            0.0001 -0.6890 -0.0022 -0.3660 -0.0680
                                            0.0982  0.0348  0.1335  0.3497
   181. (0.00058) RY*( 4) C  13           s( 72.99%)p 0.32( 23.33%)d 0.05(  3.67%)
                                            0.0000 -0.0095  0.8543 -0.0162  0.1445
                                            0.0133  0.0354  0.0072  0.4590  0.0958
                                           -0.0251 -0.1164 -0.1135 -0.0225
   182. (0.00026) RY*( 5) C  13           s(  0.22%)p63.72( 13.76%)d99.99( 86.02%)
                                            0.0000 -0.0017  0.0464  0.0020 -0.1518
                                            0.0060 -0.2527  0.0072 -0.2250  0.0147
                                           -0.4110 -0.0232 -0.5881 -0.5871
   183. (0.00008) RY*( 6) C  13           s(  0.96%)p 4.09(  3.92%)d99.31( 95.12%)
   184. (0.00002) RY*( 7) C  13           s(  0.14%)p 7.38(  1.00%)d99.99( 98.86%)
   185. (0.00001) RY*( 8) C  13           s(  0.02%)p99.99(  2.27%)d99.99( 97.72%)
   186. (0.00002) RY*( 9) C  13           s(  0.27%)p12.06(  3.22%)d99.99( 96.51%)
   187. (0.00358) RY*( 1) C  14           s(  2.90%)p30.94( 89.84%)d 2.50(  7.25%)
                                           -0.0000  0.0347  0.1668 -0.0253 -0.2893
                                           -0.0428 -0.8831 -0.0264 -0.1780 -0.1080
                                           -0.0000 -0.2329  0.0811 -0.0078
   188. (0.00162) RY*( 2) C  14           s( 10.09%)p 8.77( 88.43%)d 0.15(  1.48%)
                                           -0.0000 -0.0130  0.3174 -0.0236  0.4687
                                            0.0240 -0.2720 -0.0249  0.7674  0.0280
                                           -0.0301  0.0553 -0.0675 -0.0740
   189. (0.00143) RY*( 3) C  14           s( 56.18%)p 0.76( 42.70%)d 0.02(  1.12%)
                                           -0.0000 -0.0019  0.7495 -0.0012 -0.5704
                                           -0.0296  0.2897  0.0038  0.1296  0.0796
                                           -0.0180  0.0094 -0.0244 -0.0618
   190. (0.00062) RY*( 4) C  14           s( 27.77%)p 2.47( 68.69%)d 0.13(  3.54%)
                                           -0.0000 -0.0142  0.5268 -0.0151  0.5903
                                           -0.0190  0.0367  0.0111 -0.5800 -0.0366
                                           -0.0363 -0.0782 -0.1383 -0.0865
   191. (0.00043) RY*( 5) C  14           s(  0.01%)p 9.18(  0.10%)d99.99( 99.89%)
                                           -0.0000  0.0001  0.0105  0.0075 -0.0020
                                           -0.0003 -0.0145 -0.0079  0.0262  0.3331
                                           -0.2440 -0.2814 -0.4214  0.7560
   192. (0.00019) RY*( 6) C  14           s(  2.74%)p 0.54(  1.48%)d34.96( 95.78%)
                                           -0.0000 -0.0059  0.1654 -0.0130  0.1089
                                           -0.0028  0.0490 -0.0170  0.0106 -0.2381
                                            0.4287  0.0875  0.5887  0.6026
   193. (0.00013) RY*( 7) C  14           s(  0.01%)p59.90(  0.76%)d99.99( 99.22%)
                                            0.0000 -0.0008  0.0113  0.0119 -0.0723
                                           -0.0074  0.0266 -0.0017  0.0387 -0.8468
                                           -0.2407  0.2259 -0.3696  0.1722
   194. (0.00009) RY*( 8) C  14           s(  0.24%)p31.88(  7.57%)d99.99( 92.19%)
   195. (0.00002) RY*( 9) C  14           s(  0.08%)p 6.60(  0.55%)d99.99( 99.36%)
   196. (0.00383) RY*( 1) C  15           s(  0.08%)p99.99( 95.92%)d51.85(  4.00%)
                                           -0.0000  0.0231  0.0154  0.0191  0.5740
                                            0.0019  0.1989  0.0262  0.7676 -0.0046
                                            0.1054 -0.0153  0.1276  0.1111
   197. (0.00135) RY*( 2) C  15           s(  5.14%)p18.10( 93.11%)d 0.34(  1.75%)
                                            0.0000  0.0170  0.2261 -0.0073  0.0931
                                            0.0277 -0.9454 -0.0038  0.1665  0.0541
                                            0.0287  0.1165  0.0084  0.0090
   198. (0.00064) RY*( 3) C  15           s(  1.90%)p38.46( 72.91%)d13.29( 25.19%)
                                            0.0000  0.0002  0.1377 -0.0089 -0.6874
                                           -0.0024  0.0382  0.0028  0.5051  0.3878
                                           -0.0273 -0.3021 -0.0755  0.0619
   199. (0.00052) RY*( 4) C  15           s( 89.35%)p 0.05(  4.87%)d 0.06(  5.78%)
                                            0.0000 -0.0077  0.9452 -0.0140  0.0417
                                           -0.0012  0.2042 -0.0150 -0.0693 -0.1962
                                           -0.0301  0.0008 -0.0946 -0.0972
   200. (0.00023) RY*( 5) C  15           s(  0.87%)p26.13( 22.63%)d88.29( 76.50%)
                                            0.0000 -0.0016  0.0931 -0.0088  0.3847
                                            0.0005 -0.0042  0.0038 -0.2798  0.7033
                                            0.1004 -0.4593  0.0281 -0.2204
   201. (0.00008) RY*( 6) C  15           s(  1.89%)p 1.71(  3.23%)d50.18( 94.88%)
   202. (0.00001) RY*( 7) C  15           s(  0.04%)p39.92(  1.52%)d99.99( 98.45%)
   203. (0.00002) RY*( 8) C  15           s(  0.62%)p 3.18(  1.98%)d99.99( 97.39%)
   204. (0.00001) RY*( 9) C  15           s(  0.20%)p19.69(  3.90%)d99.99( 95.90%)
   205. (0.00294) RY*( 1) C  16           s(  0.16%)p99.99( 93.52%)d39.14(  6.32%)
                                           -0.0000  0.0284  0.0284  0.0095  0.3299
                                           -0.0299 -0.8090  0.0127  0.4132 -0.1318
                                           -0.0337 -0.1670 -0.1033 -0.0785
   206. (0.00137) RY*( 2) C  16           s(  0.12%)p99.99( 98.52%)d11.53(  1.36%)
                                           -0.0000  0.0024  0.0343  0.0191 -0.4700
                                            0.0183 -0.5364  0.0266 -0.6894 -0.0455
                                            0.0448 -0.0617  0.0604  0.0454
   207. (0.00042) RY*( 3) C  16           s( 92.65%)p 0.01(  1.05%)d 0.07(  6.30%)
                                            0.0000 -0.0044  0.9625 -0.0082  0.0964
                                            0.0191 -0.0068 -0.0067 -0.0261  0.1008
                                            0.1126  0.1928 -0.0053  0.0547
   208. (0.00036) RY*( 4) C  16           s(  0.70%)p70.85( 49.46%)d71.40( 49.84%)
                                            0.0000 -0.0001  0.0836  0.0049 -0.5702
                                            0.0020 -0.0251 -0.0042  0.4109  0.4028
                                            0.1720 -0.2586  0.2223 -0.4362
   209. (0.00027) RY*( 5) C  16           s(  0.19%)p99.99( 43.21%)d99.99( 56.59%)
                                            0.0000 -0.0000  0.0436 -0.0049 -0.5332
                                            0.0011 -0.0263  0.0035  0.3835 -0.1482
                                           -0.2002  0.1109 -0.3413  0.6124
   210. (0.00007) RY*( 6) C  16           s(  0.21%)p 6.68(  1.43%)d99.99( 98.35%)
   211. (0.00003) RY*( 7) C  16           s(  6.01%)p 0.80(  4.79%)d14.84( 89.20%)
   212. (0.00000) RY*( 8) C  16           s(  0.05%)p33.63(  1.61%)d99.99( 98.34%)
   213. (0.00000) RY*( 9) C  16           s(  0.01%)p 1.00(  6.50%)d14.39( 93.50%)
   214. (0.00265) RY*( 1) C  17           s(  0.51%)p99.99( 92.12%)d14.55(  7.37%)
                                           -0.0000  0.0280  0.0654 -0.0095 -0.2700
                                           -0.0286 -0.8284 -0.0132 -0.4011  0.1344
                                           -0.0384  0.1889 -0.1159 -0.0710
   215. (0.00130) RY*( 2) C  17           s(  0.04%)p99.99( 98.54%)d38.29(  1.42%)
                                           -0.0000  0.0001  0.0193 -0.0192  0.5312
                                            0.0185 -0.4981 -0.0248  0.6736  0.0369
                                            0.0504  0.0469  0.0696  0.0571
   216. (0.00050) RY*( 3) C  17           s( 93.55%)p 0.00(  0.09%)d 0.07(  6.36%)
                                            0.0000 -0.0034  0.9672  0.0049 -0.0009
                                            0.0179  0.0115  0.0096 -0.0182 -0.1183
                                            0.1247 -0.1686  0.0260  0.0704
   217. (0.00033) RY*( 4) C  17           s(  0.01%)p99.99( 17.91%)d99.99( 82.08%)
                                            0.0000 -0.0001  0.0100 -0.0056  0.3352
                                           -0.0002  0.0133  0.0048 -0.2578 -0.4229
                                            0.1934  0.3344  0.3750 -0.5935
   218. (0.00029) RY*( 5) C  17           s(  0.03%)p99.99( 75.55%)d99.99( 24.42%)
                                           -0.0000  0.0001  0.0175 -0.0060 -0.6927
                                            0.0002 -0.0274  0.0048  0.5242 -0.0046
                                            0.1420  0.0193  0.2355 -0.4100
   219. (0.00007) RY*( 6) C  17           s(  0.00%)p 1.00(  1.48%)d66.63( 98.52%)
   220. (0.00002) RY*( 7) C  17           s(  5.83%)p 0.91(  5.33%)d15.23( 88.84%)
   221. (0.00000) RY*( 8) C  17           s(  0.11%)p25.58(  2.93%)d99.99( 96.96%)
   222. (0.00000) RY*( 9) C  17           s(  0.01%)p 1.00(  6.13%)d15.30( 93.86%)
   223. (0.00296) RY*( 1) C  18           s(  0.21%)p99.99( 93.44%)d30.70(  6.36%)
                                           -0.0000  0.0287  0.0353 -0.0206 -0.5821
                                           -0.0011  0.0313 -0.0259 -0.7704  0.0119
                                            0.1473  0.0046  0.1524  0.1359
   224. (0.00133) RY*( 2) C  18           s(  0.00%)p 1.00( 98.71%)d 0.01(  1.28%)
                                            0.0000  0.0035  0.0042 -0.0018  0.0076
                                            0.0367 -0.9920 -0.0008 -0.0402 -0.0725
                                            0.0142 -0.0843  0.0130  0.0102
   225. (0.00042) RY*( 3) C  18           s( 93.13%)p 0.00(  0.12%)d 0.07(  6.75%)
                                            0.0000 -0.0043  0.9650  0.0110 -0.0004
                                            0.0003 -0.0034  0.0183 -0.0279 -0.0018
                                           -0.0297  0.0478 -0.2202 -0.1258
   226. (0.00033) RY*( 4) C  18           s(  0.07%)p99.99( 49.44%)d99.99( 50.49%)
                                            0.0000 -0.0001  0.0273 -0.0071 -0.5592
                                            0.0004 -0.0275  0.0064  0.4252  0.5601
                                            0.0605 -0.4097  0.0425 -0.1338
   227. (0.00030) RY*( 5) C  18           s(  0.00%)p 1.00( 44.24%)d 1.26( 55.76%)
                                           -0.0000 -0.0001  0.0016 -0.0056  0.5313
                                            0.0000  0.0157  0.0037 -0.3997  0.5654
                                           -0.0404 -0.4400 -0.1298  0.1610
   228. (0.00007) RY*( 6) C  18           s(  0.22%)p 5.86(  1.32%)d99.99( 98.46%)
   229. (0.00002) RY*( 7) C  18           s(  6.39%)p 0.79(  5.03%)d13.86( 88.58%)
   230. (0.00000) RY*( 8) C  18           s(  0.06%)p28.41(  1.81%)d99.99( 98.13%)
   231. (0.00000) RY*( 9) C  18           s(  0.01%)p 1.00(  5.98%)d15.71( 94.01%)
   232. (0.00358) RY*( 1) C  19           s(  0.18%)p99.99( 95.40%)d24.04(  4.42%)
                                           -0.0000  0.0203  0.0378 -0.0119 -0.1781
                                            0.0288  0.9202 -0.0100 -0.2727 -0.1178
                                           -0.0243 -0.1511 -0.0706 -0.0434
   233. (0.00169) RY*( 2) C  19           s( 14.48%)p 5.77( 83.56%)d 0.14(  1.96%)
                                            0.0000  0.0137  0.3803  0.0136 -0.4817
                                            0.0034 -0.3197  0.0291 -0.7073  0.0105
                                           -0.0661  0.0539 -0.1030 -0.0403
   234. (0.00080) RY*( 3) C  19           s(  2.77%)p28.02( 77.48%)d 7.14( 19.75%)
                                           -0.0000 -0.0047  0.1662 -0.0104  0.7697
                                           -0.0064  0.0169  0.0086 -0.4266 -0.1097
                                           -0.1041  0.0745 -0.1619  0.3780
   235. (0.00059) RY*( 4) C  19           s( 81.14%)p 0.20( 15.85%)d 0.04(  3.01%)
                                           -0.0000 -0.0105  0.9007 -0.0002  0.0436
                                           -0.0221  0.1107  0.0053  0.3792  0.0475
                                            0.1026  0.0394  0.1230  0.0244
   236. (0.00024) RY*( 5) C  19           s(  0.10%)p99.99( 17.39%)d99.99( 82.51%)
                                            0.0000 -0.0016  0.0316  0.0049  0.3300
                                           -0.0007 -0.0049 -0.0015 -0.2547  0.4914
                                            0.2138 -0.3419  0.2971 -0.5769
   237. (0.00008) RY*( 6) C  19           s(  0.96%)p 4.08(  3.92%)d98.95( 95.12%)
   238. (0.00003) RY*( 7) C  19           s(  0.34%)p 8.62(  2.92%)d99.99( 96.74%)
   239. (0.00001) RY*( 8) C  19           s(  0.05%)p46.41(  2.41%)d99.99( 97.54%)
   240. (0.00001) RY*( 9) C  19           s(  0.03%)p40.42(  1.18%)d99.99( 98.79%)
   241. (0.00118) RY*( 1) H  20           s( 99.87%)p 0.00(  0.13%)
                                            0.0023  0.9993 -0.0000  0.0023  0.0361
   242. (0.00008) RY*( 2) H  20           s(  0.05%)p99.99( 99.95%)
   243. (0.00007) RY*( 3) H  20           s(  0.04%)p99.99( 99.96%)
   244. (0.00003) RY*( 4) H  20           s(  0.14%)p99.99( 99.86%)
   245. (0.00074) RY*( 1) H  21           s( 99.41%)p 0.01(  0.59%)
                                            0.0044  0.9970 -0.0184  0.0403  0.0626
   246. (0.00007) RY*( 2) H  21           s(  0.00%)p 1.00(100.00%)
   247. (0.00004) RY*( 3) H  21           s(  0.06%)p99.99( 99.94%)
   248. (0.00003) RY*( 4) H  21           s(  0.63%)p99.99( 99.37%)
   249. (0.00073) RY*( 1) H  22           s( 99.54%)p 0.00(  0.46%)
                                            0.0049  0.9977 -0.0593 -0.0142  0.0290
   250. (0.00007) RY*( 2) H  22           s(  0.00%)p 1.00(100.00%)
   251. (0.00003) RY*( 3) H  22           s(  0.54%)p99.99( 99.46%)
   252. (0.00004) RY*( 4) H  22           s(  0.02%)p99.99( 99.98%)
   253. (0.00073) RY*( 1) H  23           s( 99.43%)p 0.01(  0.57%)
                                            0.0043  0.9971 -0.0424 -0.0559 -0.0277
   254. (0.00007) RY*( 2) H  23           s(  0.00%)p 1.00(100.00%)
   255. (0.00003) RY*( 3) H  23           s(  0.53%)p99.99( 99.47%)
   256. (0.00004) RY*( 4) H  23           s(  0.13%)p99.99( 99.87%)
   257. (0.00072) RY*( 1) H  24           s( 99.25%)p 0.01(  0.75%)
                                            0.0048  0.9962  0.0482 -0.0479 -0.0537
   258. (0.00008) RY*( 2) H  24           s(  0.06%)p99.99( 99.94%)
   259. (0.00004) RY*( 3) H  24           s(  0.01%)p99.99( 99.99%)
   260. (0.00003) RY*( 4) H  24           s(  0.77%)p99.99( 99.23%)
   261. (0.00072) RY*( 1) H  25           s( 99.25%)p 0.01(  0.75%)
                                            0.0048  0.9962  0.0173  0.0658 -0.0535
   262. (0.00008) RY*( 2) H  25           s(  0.06%)p99.99( 99.94%)
   263. (0.00003) RY*( 3) H  25           s(  0.34%)p99.99( 99.66%)
   264. (0.00004) RY*( 4) H  25           s(  0.44%)p99.99( 99.56%)
   265. (0.00073) RY*( 1) H  26           s( 99.43%)p 0.01(  0.57%)
                                            0.0043  0.9971  0.0696 -0.0087 -0.0277
   266. (0.00007) RY*( 2) H  26           s(  0.00%)p 1.00(100.00%)
   267. (0.00004) RY*( 3) H  26           s(  0.03%)p99.99( 99.97%)
   268. (0.00003) RY*( 4) H  26           s(  0.64%)p99.99( 99.36%)
   269. (0.00073) RY*( 1) H  27           s( 99.54%)p 0.00(  0.46%)
                                            0.0049  0.9977  0.0420 -0.0442  0.0290
   270. (0.00007) RY*( 2) H  27           s(  0.00%)p 1.00(100.00%)
   271. (0.00004) RY*( 3) H  27           s(  0.23%)p99.99( 99.77%)
   272. (0.00004) RY*( 4) H  27           s(  0.32%)p99.99( 99.68%)
   273. (0.00074) RY*( 1) H  28           s( 99.41%)p 0.01(  0.59%)
                                            0.0044  0.9970 -0.0256 -0.0361  0.0626
   274. (0.00007) RY*( 2) H  28           s(  0.00%)p 1.00(100.00%)
   275. (0.00004) RY*( 3) H  28           s(  0.09%)p99.99( 99.91%)
   276. (0.00003) RY*( 4) H  28           s(  0.59%)p99.99( 99.41%)
   277. (0.00118) RY*( 1) H  29           s( 99.87%)p 0.00(  0.13%)
                                            0.0023  0.9993 -0.0021 -0.0015  0.0359
   278. (0.00008) RY*( 2) H  29           s(  0.01%)p99.99( 99.99%)
   279. (0.00008) RY*( 3) H  29           s(  0.07%)p99.99( 99.93%)
   280. (0.00003) RY*( 4) H  29           s(  0.14%)p99.99( 99.86%)
   281. (0.00072) RY*( 1) H  30           s( 99.25%)p 0.01(  0.75%)
                                            0.0048  0.9962 -0.0657 -0.0179 -0.0532
   282. (0.00008) RY*( 2) H  30           s(  0.06%)p99.99( 99.94%)
   283. (0.00005) RY*( 3) H  30           s(  0.12%)p99.99( 99.88%)
   284. (0.00003) RY*( 4) H  30           s(  0.66%)p99.99( 99.34%)
   285. (0.00073) RY*( 1) H  31           s( 99.43%)p 0.01(  0.57%)
                                            0.0043  0.9971 -0.0275  0.0646 -0.0275
   286. (0.00007) RY*( 2) H  31           s(  0.00%)p 1.00(100.00%)
   287. (0.00004) RY*( 3) H  31           s(  0.49%)p99.99( 99.51%)
   288. (0.00004) RY*( 4) H  31           s(  0.17%)p99.99( 99.83%)
   289. (0.00073) RY*( 1) H  32           s( 99.54%)p 0.00(  0.46%)
                                            0.0049  0.9977  0.0173  0.0585  0.0289
   290. (0.00007) RY*( 2) H  32           s(  0.00%)p 1.00(100.00%)
   291. (0.00003) RY*( 3) H  32           s(  0.42%)p99.99( 99.58%)
   292. (0.00004) RY*( 4) H  32           s(  0.14%)p99.99( 99.86%)
   293. (0.00074) RY*( 1) H  33           s( 99.41%)p 0.01(  0.59%)
                                            0.0044  0.9970  0.0444 -0.0042  0.0623
   294. (0.00007) RY*( 2) H  33           s(  0.00%)p 1.00(100.00%)
   295. (0.00004) RY*( 3) H  33           s(  0.00%)p 1.00(100.00%)
   296. (0.00003) RY*( 4) H  33           s(  0.68%)p99.99( 99.32%)
   297. (0.00118) RY*( 1) H  34           s( 99.87%)p 0.00(  0.13%)
                                            0.0023  0.9994  0.0026 -0.0010  0.0358
   298. (0.00008) RY*( 2) H  34           s(  0.04%)p99.99( 99.96%)
   299. (0.00007) RY*( 3) H  34           s(  0.04%)p99.99( 99.96%)
   300. (0.00003) RY*( 4) H  34           s(  0.14%)p99.99( 99.86%)
   301. (0.01930) BD*( 1) P   1 - C   2  
                ( 62.09%)   0.7880* P   1 s( 18.04%)p 4.51( 81.33%)d 0.04(  0.63%)
                                           -0.0000 -0.0005  0.4245 -0.0129 -0.0001
                                           -0.8045 -0.0366 -0.0001 -0.1083 -0.0035
                                            0.0001  0.3905 -0.0246  0.0127 -0.0564
                                           -0.0094  0.0527 -0.0101
                ( 37.91%)  -0.6157* C   2 s( 26.82%)p 2.73( 73.10%)d 0.00(  0.07%)
                                            0.0000  0.5172 -0.0275  0.7566 -0.0559
                                            0.1550  0.0018 -0.3620  0.0195  0.0068
                                           -0.0189 -0.0037  0.0166 -0.0048
   302. (0.01930) BD*( 1) P   1 - C   8  
                ( 62.09%)   0.7880* P   1 s( 18.04%)p 4.51( 81.33%)d 0.04(  0.63%)
                                           -0.0000 -0.0005  0.4245 -0.0129  0.0001
                                            0.4962  0.0213 -0.0001 -0.6426 -0.0301
                                            0.0001  0.3900 -0.0246 -0.0521  0.0363
                                           -0.0441 -0.0153 -0.0102
                ( 37.91%)  -0.6157* C   8 s( 26.83%)p 2.72( 73.10%)d 0.00(  0.07%)
                                            0.0000  0.5172 -0.0274 -0.5137  0.0264
                                            0.5757 -0.0493 -0.3635  0.0194 -0.0179
                                            0.0126 -0.0145 -0.0025 -0.0048
   303. (0.01933) BD*( 1) P   1 - C  14  
                ( 62.10%)   0.7880* P   1 s( 18.04%)p 4.51( 81.33%)d 0.04(  0.63%)
                                           -0.0000 -0.0005  0.4245 -0.0129  0.0000
                                            0.3086  0.0154  0.0002  0.7510  0.0335
                                            0.0001  0.3901 -0.0246  0.0394  0.0201
                                            0.0535 -0.0374 -0.0101
                ( 37.90%)  -0.6157* C  14 s( 26.83%)p 2.72( 73.10%)d 0.00(  0.07%)
                                            0.0000  0.5173 -0.0275 -0.2442  0.0295
                                           -0.7328  0.0475 -0.3618  0.0194  0.0110
                                            0.0063  0.0183 -0.0142 -0.0049
   304. (0.01376) BD*( 1) C   2 - C   3  
                ( 48.63%)   0.6974* C   2 s( 37.26%)p 1.68( 62.70%)d 0.00(  0.04%)
                                            0.0001 -0.6102 -0.0182  0.1978 -0.0017
                                           -0.4223 -0.0272 -0.6390 -0.0217  0.0034
                                            0.0097 -0.0135  0.0024 -0.0094
                ( 51.37%)  -0.7167* C   3 s( 34.93%)p 1.86( 65.02%)d 0.00(  0.05%)
                                           -0.0000 -0.5909 -0.0127 -0.2760 -0.0244
                                            0.4005 -0.0113  0.6426  0.0070  0.0050
                                            0.0097 -0.0164  0.0032 -0.0085
   305. (0.19823) BD*( 2) C   2 - C   3  
                ( 45.14%)   0.6719* C   2 s(  0.02%)p99.99( 99.95%)d 1.03(  0.02%)
                                            0.0001 -0.0008 -0.0151  0.4223  0.0018
                                           -0.6896 -0.0108  0.5878  0.0092  0.0085
                                           -0.0017 -0.0039  0.0006  0.0120
                ( 54.86%)  -0.7407* C   3 s(  0.01%)p99.99( 99.94%)d 4.98(  0.05%)
                                           -0.0001 -0.0058 -0.0084  0.4159  0.0023
                                           -0.6836 -0.0021  0.5992  0.0066 -0.0050
                                           -0.0082  0.0014 -0.0121 -0.0166
   306. (0.01228) BD*( 1) C   2 - C   7  
                ( 48.61%)   0.6972* C   2 s( 35.86%)p 1.79( 64.10%)d 0.00(  0.04%)
                                            0.0001 -0.5985 -0.0178  0.4539  0.0146
                                            0.5661  0.0197  0.3367  0.0236 -0.0152
                                           -0.0063 -0.0104  0.0014  0.0046
                ( 51.39%)  -0.7169* C   7 s( 35.22%)p 1.84( 64.74%)d 0.00(  0.05%)
                                           -0.0001 -0.5933 -0.0112 -0.5020 -0.0198
                                           -0.5557  0.0007 -0.2930  0.0182 -0.0155
                                           -0.0077 -0.0113  0.0020  0.0049
   307. (0.00910) BD*( 1) C   3 - C   4  
                ( 49.23%)   0.7017* C   3 s( 36.17%)p 1.76( 63.79%)d 0.00(  0.04%)
                                            0.0000 -0.6013 -0.0100  0.7091  0.0009
                                            0.1413 -0.0277 -0.3367 -0.0308 -0.0083
                                            0.0121  0.0018 -0.0130  0.0062
                ( 50.77%)  -0.7125* C   4 s( 35.45%)p 1.82( 64.51%)d 0.00(  0.05%)
                                           -0.0001 -0.5953 -0.0083 -0.7183 -0.0135
                                           -0.1680 -0.0288  0.3152 -0.0235 -0.0053
                                            0.0149  0.0009 -0.0140  0.0042
   308. (0.00798) BD*( 1) C   3 - H  20  
                ( 37.59%)   0.6131* C   3 s( 28.84%)p 2.47( 71.14%)d 0.00(  0.03%)
                                            0.0003 -0.5367  0.0166 -0.4966  0.0177
                                           -0.5926  0.0052 -0.3363 -0.0063 -0.0127
                                           -0.0062 -0.0086  0.0009  0.0046
                ( 62.41%)  -0.7900* H  20 s( 99.91%)p 0.00(  0.09%)
                                           -0.9995  0.0018  0.0172  0.0221  0.0126
   309. (0.00840) BD*( 1) C   4 - C   5  
                ( 49.97%)   0.7069* C   4 s( 35.45%)p 1.82( 64.50%)d 0.00(  0.05%)
                                           -0.0000 -0.5954 -0.0092  0.4904  0.0344
                                            0.5630  0.0001  0.2929 -0.0241 -0.0149
                                           -0.0077 -0.0120  0.0036  0.0051
                ( 50.03%)  -0.7073* C   5 s( 35.43%)p 1.82( 64.53%)d 0.00(  0.05%)
                                           -0.0000 -0.5952 -0.0078 -0.4573  0.0214
                                           -0.5703 -0.0143 -0.3305 -0.0313 -0.0163
                                           -0.0078 -0.0093  0.0011  0.0067
   310. (0.15314) BD*( 2) C   4 - C   5  
                ( 50.72%)   0.7122* C   4 s(  0.00%)p 1.00( 99.94%)d 0.00(  0.06%)
                                            0.0001  0.0020  0.0024 -0.4229  0.0034
                                            0.6812 -0.0057 -0.5971  0.0040  0.0054
                                            0.0083 -0.0014  0.0123  0.0174
                ( 49.28%)  -0.7020* C   5 s(  0.00%)p 1.00( 99.95%)d 0.00(  0.05%)
                                           -0.0000  0.0009  0.0017 -0.4210  0.0042
                                            0.6826 -0.0063 -0.5968  0.0054  0.0094
                                           -0.0116 -0.0077 -0.0161  0.0018
   311. (0.00673) BD*( 1) C   4 - H  21  
                ( 37.56%)   0.6129* C   4 s( 29.00%)p 2.45( 70.97%)d 0.00(  0.03%)
                                            0.0003 -0.5384  0.0140  0.2508 -0.0018
                                           -0.4354  0.0050 -0.6761  0.0078  0.0037
                                            0.0073 -0.0128  0.0020 -0.0076
                ( 62.44%)  -0.7902* H  21 s( 99.90%)p 0.00(  0.10%)
                                           -0.9995  0.0020 -0.0096  0.0160  0.0252
   312. (0.00840) BD*( 1) C   5 - C   6  
                ( 49.97%)   0.7069* C   5 s( 35.42%)p 1.82( 64.53%)d 0.00(  0.05%)
                                           -0.0000 -0.5951 -0.0073 -0.2213  0.0309
                                            0.4262  0.0252  0.6427  0.0071  0.0058
                                            0.0106 -0.0145  0.0017 -0.0095
                ( 50.03%)  -0.7073* C   6 s( 35.38%)p 1.83( 64.57%)d 0.00(  0.05%)
                                           -0.0000 -0.5947 -0.0084  0.2620  0.0378
                                           -0.3953  0.0157 -0.6474 -0.0087  0.0039
                                            0.0078 -0.0168  0.0037 -0.0097
   313. (0.00665) BD*( 1) C   5 - H  22  
                ( 37.43%)   0.6118* C   5 s( 29.06%)p 2.44( 70.91%)d 0.00(  0.03%)
                                           -0.0003  0.5389 -0.0136 -0.7505  0.0085
                                           -0.1606  0.0018  0.3465 -0.0043  0.0052
                                           -0.0108 -0.0019  0.0109 -0.0039
                ( 62.57%)  -0.7910* H  22 s( 99.90%)p 0.00(  0.10%)
                                            0.9995 -0.0027  0.0282  0.0059 -0.0127
   314. (0.00921) BD*( 1) C   6 - C   7  
                ( 50.78%)   0.7126* C   6 s( 35.41%)p 1.82( 64.55%)d 0.00(  0.05%)
                                            0.0000  0.5949  0.0101  0.7106  0.0015
                                            0.1408 -0.0256 -0.3450 -0.0316  0.0086
                                           -0.0125 -0.0019  0.0139 -0.0062
                ( 49.22%)  -0.7016* C   7 s( 36.40%)p 1.75( 63.56%)d 0.00(  0.04%)
                                           -0.0000  0.6033  0.0077 -0.7085 -0.0126
                                           -0.1729 -0.0301  0.3192 -0.0261  0.0055
                                           -0.0144 -0.0015  0.0131 -0.0034
   315. (0.14962) BD*( 2) C   6 - C   7  
                ( 51.38%)   0.7168* C   6 s(  0.00%)p 1.00( 99.95%)d 0.00(  0.05%)
                                           -0.0000  0.0005  0.0019 -0.4232  0.0024
                                            0.6865 -0.0028 -0.5908  0.0030  0.0077
                                           -0.0119 -0.0069 -0.0171 -0.0015
                ( 48.62%)  -0.6973* C   7 s(  0.01%)p 1.00( 99.95%)d 0.00(  0.04%)
                                            0.0000  0.0057  0.0045 -0.4271  0.0040
                                            0.6885 -0.0036 -0.5858  0.0041 -0.0109
                                            0.0013  0.0078  0.0026 -0.0158
   316. (0.00665) BD*( 1) C   6 - H  23  
                ( 37.50%)   0.6123* C   6 s( 29.12%)p 2.43( 70.85%)d 0.00(  0.03%)
                                           -0.0003  0.5395 -0.0145 -0.4955  0.0052
                                           -0.5929  0.0073 -0.3336  0.0045  0.0123
                                            0.0058  0.0090 -0.0018 -0.0043
                ( 62.50%)  -0.7906* H  23 s( 99.90%)p 0.00(  0.10%)
                                            0.9995 -0.0020  0.0186  0.0220  0.0124
   317. (0.00761) BD*( 1) C   7 - H  24  
                ( 37.76%)   0.6145* C   7 s( 28.29%)p 2.53( 71.68%)d 0.00(  0.03%)
                                           -0.0004  0.5317 -0.0151  0.2498 -0.0165
                                           -0.4314 -0.0019 -0.6841  0.0073 -0.0042
                                           -0.0083  0.0122 -0.0015  0.0079
                ( 62.24%)  -0.7889* H  24 s( 99.90%)p 0.00(  0.10%)
                                            0.9995 -0.0023 -0.0073  0.0163  0.0254
   318. (0.01228) BD*( 1) C   8 - C   9  
                ( 48.61%)   0.6972* C   8 s( 35.85%)p 1.79( 64.11%)d 0.00(  0.04%)
                                            0.0001 -0.5985 -0.0178 -0.7173 -0.0243
                                            0.1098  0.0028  0.3367  0.0236  0.0064
                                            0.0121 -0.0003 -0.0139  0.0047
                ( 51.39%)  -0.7169* C   9 s( 35.22%)p 1.84( 64.74%)d 0.00(  0.05%)
                                           -0.0001 -0.5934 -0.0112  0.7331  0.0093
                                           -0.1551 -0.0175 -0.2918  0.0182  0.0060
                                            0.0136 -0.0010 -0.0144  0.0050
   319. (0.20169) BD*( 2) C   8 - C   9  
                ( 45.26%)   0.6728* C   8 s(  0.03%)p99.99( 99.95%)d 1.03(  0.03%)
                                           -0.0001 -0.0013  0.0158 -0.3842 -0.0080
                                           -0.7116 -0.0068 -0.5876 -0.0107 -0.0070
                                           -0.0072  0.0075 -0.0096  0.0032
                ( 54.74%)  -0.7399* C   9 s(  0.00%)p 1.00( 99.95%)d 0.00(  0.05%)
                                           -0.0000  0.0045  0.0054 -0.3808 -0.0060
                                           -0.7145 -0.0050 -0.5864 -0.0037  0.0128
                                            0.0035 -0.0084  0.0039 -0.0152
   320. (0.01374) BD*( 1) C   8 - C  13  
                ( 48.63%)   0.6974* C   8 s( 37.26%)p 1.68( 62.70%)d 0.00(  0.04%)
                                           -0.0001  0.6101  0.0182 -0.2672 -0.0244
                                           -0.3835 -0.0121  0.6382  0.0217  0.0038
                                           -0.0068 -0.0152 -0.0017  0.0093
                ( 51.37%)  -0.7167* C  13 s( 34.93%)p 1.86( 65.02%)d 0.00(  0.05%)
                                            0.0000  0.5909  0.0127  0.2069 -0.0219
                                            0.4360  0.0156 -0.6454 -0.0069  0.0053
                                           -0.0094 -0.0165 -0.0028  0.0085
   321. (0.00921) BD*( 1) C   9 - C  10  
                ( 49.22%)   0.7016* C   9 s( 36.40%)p 1.75( 63.56%)d 0.00(  0.04%)
                                            0.0000 -0.6033 -0.0078 -0.5042 -0.0324
                                            0.5270 -0.0042 -0.3192  0.0261  0.0142
                                           -0.0085  0.0117  0.0018  0.0034
                ( 50.78%)  -0.7126* C  10 s( 35.41%)p 1.82( 64.55%)d 0.00(  0.05%)
                                           -0.0000 -0.5950 -0.0101  0.4774 -0.0215
                                           -0.5448 -0.0142  0.3451  0.0316  0.0163
                                           -0.0079  0.0099 -0.0006  0.0062
   322. (0.00761) BD*( 1) C   9 - H  25  
                ( 37.76%)   0.6145* C   9 s( 28.29%)p 2.53( 71.68%)d 0.00(  0.03%)
                                           -0.0004  0.5317 -0.0151  0.2487  0.0099
                                            0.4321 -0.0133 -0.6840  0.0073  0.0034
                                           -0.0065 -0.0133 -0.0030  0.0079
                ( 62.24%)  -0.7889* H  25 s( 99.90%)p 0.00(  0.10%)
                                            0.9995 -0.0023 -0.0105 -0.0145  0.0254
   323. (0.00841) BD*( 1) C  10 - C  11  
                ( 50.03%)   0.7073* C  10 s( 35.38%)p 1.83( 64.58%)d 0.00(  0.05%)
                                            0.0000  0.5947  0.0084 -0.2109  0.0325
                                           -0.4242 -0.0249  0.6478  0.0087  0.0052
                                           -0.0106 -0.0152 -0.0016  0.0097
                ( 49.97%)  -0.7069* C  11 s( 35.42%)p 1.82( 64.53%)d 0.00(  0.05%)
                                            0.0000  0.5951  0.0073  0.2592  0.0373
                                            0.4066 -0.0141 -0.6413 -0.0071  0.0043
                                           -0.0073 -0.0165 -0.0042  0.0095
   324. (0.15402) BD*( 2) C  10 - C  11  
                ( 51.13%)   0.7151* C  10 s(  0.00%)p 1.00( 99.94%)d 0.00(  0.06%)
                                           -0.0000 -0.0021 -0.0021  0.3809 -0.0023
                                            0.7105 -0.0051  0.5912 -0.0043 -0.0138
                                           -0.0046  0.0087 -0.0044  0.0159
                ( 48.87%)  -0.6991* C  11 s(  0.00%)p 1.00( 99.95%)d 0.00(  0.05%)
                                           -0.0000 -0.0014 -0.0019  0.3774 -0.0036
                                            0.7060 -0.0071  0.5988 -0.0053  0.0018
                                           -0.0096 -0.0008 -0.0139 -0.0156
   325. (0.00665) BD*( 1) C  10 - H  26  
                ( 37.50%)   0.6123* C  10 s( 29.12%)p 2.43( 70.85%)d 0.00(  0.03%)
                                            0.0003 -0.5395  0.0145 -0.7622  0.0090
                                            0.1307 -0.0008  0.3321 -0.0045  0.0046
                                            0.0107 -0.0005 -0.0115  0.0043
                ( 62.50%)  -0.7906* H  26 s( 99.90%)p 0.00(  0.10%)
                                           -0.9995  0.0020  0.0284 -0.0051 -0.0124
   326. (0.00840) BD*( 1) C  11 - C  12  
                ( 50.03%)   0.7073* C  11 s( 35.43%)p 1.82( 64.53%)d 0.00(  0.05%)
                                            0.0000  0.5952  0.0078 -0.7235 -0.0016
                                            0.1089 -0.0257  0.3290  0.0313 -0.0071
                                           -0.0119  0.0020  0.0147 -0.0067
                ( 49.97%)  -0.7069* C  12 s( 35.45%)p 1.82( 64.50%)d 0.00(  0.05%)
                                            0.0000  0.5954  0.0092  0.7326  0.0173
                                           -0.1434 -0.0297 -0.2932  0.0241 -0.0043
                                           -0.0143  0.0006  0.0148 -0.0050
   327. (0.00665) BD*( 1) C  11 - H  27  
                ( 37.43%)   0.6118* C  11 s( 29.06%)p 2.44( 70.91%)d 0.00(  0.03%)
                                           -0.0003  0.5389 -0.0136  0.5150 -0.0058
                                           -0.5687  0.0065  0.3471 -0.0043 -0.0121
                                            0.0071 -0.0084 -0.0009 -0.0039
                ( 62.57%)  -0.7910* H  27 s( 99.90%)p 0.00(  0.10%)
                                            0.9995 -0.0027 -0.0193  0.0215 -0.0127
   328. (0.00910) BD*( 1) C  12 - C  13  
                ( 50.77%)   0.7125* C  12 s( 35.45%)p 1.82( 64.51%)d 0.00(  0.05%)
                                            0.0001  0.5953  0.0083 -0.5049 -0.0317
                                            0.5377 -0.0028 -0.3154  0.0234 -0.0148
                                            0.0083 -0.0125 -0.0024 -0.0042
                ( 49.23%)  -0.7017* C  13 s( 36.17%)p 1.76( 63.79%)d 0.00(  0.04%)
                                           -0.0000  0.6013  0.0100  0.4767 -0.0235
                                           -0.5441 -0.0147  0.3360  0.0307 -0.0154
                                            0.0076 -0.0096  0.0007 -0.0062
   329. (0.15463) BD*( 2) C  12 - C  13  
                ( 50.84%)   0.7130* C  12 s(  0.00%)p 1.00( 99.95%)d 0.00(  0.05%)
                                           -0.0000 -0.0016 -0.0025  0.3785 -0.0015
                                            0.7072 -0.0045  0.5967 -0.0031  0.0047
                                           -0.0074 -0.0024 -0.0118 -0.0173
                ( 49.16%)  -0.7012* C  13 s(  0.00%)p 1.00( 99.95%)d 0.00(  0.05%)
                                           -0.0001 -0.0019 -0.0061  0.3848 -0.0036
                                            0.7036 -0.0053  0.5969 -0.0029  0.0105
                                            0.0110 -0.0059  0.0137 -0.0013
   330. (0.00673) BD*( 1) C  12 - H  28  
                ( 37.56%)   0.6129* C  12 s( 29.00%)p 2.45( 70.97%)d 0.00(  0.03%)
                                            0.0003 -0.5384  0.0140  0.2515 -0.0035
                                            0.4348 -0.0040 -0.6762  0.0078 -0.0036
                                            0.0074  0.0127  0.0022 -0.0076
                ( 62.44%)  -0.7902* H  28 s( 99.90%)p 0.00(  0.10%)
                                           -0.9995  0.0020 -0.0091 -0.0164  0.0252
   331. (0.00799) BD*( 1) C  13 - H  29  
                ( 37.59%)   0.6131* C  13 s( 28.84%)p 2.47( 71.13%)d 0.00(  0.03%)
                                           -0.0003  0.5367 -0.0166 -0.7618  0.0134
                                            0.1331 -0.0128  0.3359  0.0063 -0.0055
                                           -0.0105  0.0011  0.0115 -0.0046
                ( 62.41%)  -0.7900* H  29 s( 99.91%)p 0.00(  0.09%)
                                            0.9995 -0.0018  0.0278 -0.0039 -0.0126
   332. (0.01228) BD*( 1) C  14 - C  15  
                ( 48.61%)   0.6972* C  14 s( 35.85%)p 1.79( 64.11%)d 0.00(  0.04%)
                                            0.0001 -0.5985 -0.0178  0.2667  0.0099
                                           -0.6761 -0.0225  0.3343  0.0235  0.0089
                                           -0.0059  0.0105  0.0124  0.0047
                ( 51.39%)  -0.7169* C  15 s( 35.22%)p 1.84( 64.74%)d 0.00(  0.05%)
                                           -0.0001 -0.5933 -0.0112 -0.2335  0.0106
                                            0.7125  0.0168 -0.2907  0.0181  0.0096
                                           -0.0059  0.0122  0.0123  0.0050
   333. (0.01375) BD*( 1) C  14 - C  19  
                ( 48.63%)   0.6974* C  14 s( 37.26%)p 1.68( 62.70%)d 0.00(  0.04%)
                                           -0.0001  0.6102  0.0183  0.4682  0.0228
                                           -0.0397 -0.0151  0.6364  0.0216 -0.0004
                                            0.0166  0.0017  0.0042  0.0092
                ( 51.37%)  -0.7167* C  19 s( 34.93%)p 1.86( 65.03%)d 0.00(  0.05%)
                                            0.0000  0.5909  0.0127 -0.4883 -0.0025
                                           -0.0390 -0.0268 -0.6399 -0.0070 -0.0003
                                            0.0191  0.0002  0.0060  0.0084
   334. (0.19810) BD*( 2) C  14 - C  19  
                ( 45.15%)   0.6719* C  14 s(  0.02%)p99.99( 99.95%)d 1.03(  0.02%)
                                            0.0001 -0.0007 -0.0151 -0.8051 -0.0102
                                           -0.0238  0.0038  0.5921  0.0093 -0.0037
                                           -0.0024  0.0035 -0.0077  0.0120
                ( 54.85%)  -0.7406* C  19 s(  0.01%)p99.99( 99.94%)d 5.04(  0.05%)
                                           -0.0001 -0.0058 -0.0083 -0.7966 -0.0030
                                           -0.0210 -0.0010  0.6036  0.0067 -0.0079
                                            0.0050  0.0065  0.0105 -0.0166
   335. (0.00921) BD*( 1) C  15 - C  16  
                ( 49.22%)   0.7016* C  15 s( 36.40%)p 1.75( 63.56%)d 0.00(  0.04%)
                                           -0.0000  0.6033  0.0078  0.2047 -0.0199
                                            0.7001  0.0260  0.3191 -0.0259  0.0086
                                            0.0059  0.0132 -0.0114 -0.0034
                ( 50.78%)  -0.7126* C  16 s( 35.41%)p 1.82( 64.55%)d 0.00(  0.05%)
                                            0.0000  0.5950  0.0101 -0.2336 -0.0232
                                           -0.6858  0.0115 -0.3447 -0.0314  0.0077
                                            0.0046  0.0118 -0.0144 -0.0062
   336. (0.14959) BD*( 2) C  15 - C  16  
                ( 48.61%)   0.6972* C  15 s(  0.01%)p 1.00( 99.95%)d 0.00(  0.04%)
                                           -0.0000 -0.0057 -0.0045 -0.8065  0.0051
                                           -0.0283  0.0017  0.5901 -0.0041 -0.0077
                                           -0.0059  0.0050 -0.0082  0.0159
                ( 51.39%)  -0.7169* C  16 s(  0.00%)p 1.00( 99.95%)d 0.00(  0.05%)
                                            0.0000 -0.0004 -0.0019 -0.8028  0.0036
                                           -0.0261  0.0007  0.5952 -0.0031  0.0186
                                            0.0001 -0.0138 -0.0020  0.0014
   337. (0.00760) BD*( 1) C  15 - H  30  
                ( 37.76%)   0.6145* C  15 s( 28.29%)p 2.53( 71.68%)d 0.00(  0.03%)
                                           -0.0004  0.5317 -0.0151 -0.5022  0.0066
                                           -0.0008  0.0153 -0.6814  0.0073  0.0008
                                            0.0147  0.0011  0.0045  0.0078
                ( 62.24%)  -0.7889* H  30 s( 99.90%)p 0.00(  0.10%)
                                            0.9995 -0.0023  0.0179 -0.0018  0.0253
   338. (0.00840) BD*( 1) C  16 - C  17  
                ( 50.03%)   0.7073* C  16 s( 35.38%)p 1.83( 64.58%)d 0.00(  0.05%)
                                           -0.0000 -0.5947 -0.0084 -0.4768 -0.0053
                                           -0.0295 -0.0406 -0.6448 -0.0087  0.0012
                                           -0.0185  0.0016 -0.0054 -0.0095
                ( 49.97%)  -0.7069* C  17 s( 35.42%)p 1.82( 64.53%)d 0.00(  0.05%)
                                           -0.0000 -0.5951 -0.0073  0.4834  0.0065
                                           -0.0212 -0.0394  0.6400  0.0070 -0.0015
                                           -0.0179 -0.0019 -0.0060 -0.0093
   339. (0.00665) BD*( 1) C  16 - H  31  
                ( 37.49%)   0.6123* C  16 s( 29.12%)p 2.43( 70.85%)d 0.00(  0.03%)
                                            0.0003 -0.5395  0.0145  0.2693 -0.0038
                                           -0.7255  0.0082  0.3310 -0.0045  0.0078
                                           -0.0049  0.0094  0.0097  0.0044
                ( 62.51%)  -0.7906* H  31 s( 99.90%)p 0.00(  0.10%)
                                           -0.9995  0.0020 -0.0099  0.0271 -0.0123
   340. (0.00840) BD*( 1) C  17 - C  18  
                ( 50.03%)   0.7073* C  17 s( 35.43%)p 1.82( 64.53%)d 0.00(  0.05%)
                                            0.0000  0.5952  0.0078  0.2686  0.0232
                                           -0.6811  0.0114  0.3280  0.0312 -0.0093
                                            0.0042 -0.0113 -0.0135 -0.0068
                ( 49.97%)  -0.7069* C  18 s( 35.45%)p 1.82( 64.50%)d 0.00(  0.05%)
                                            0.0000  0.5954  0.0092 -0.2456  0.0171
                                            0.7060  0.0298 -0.2905  0.0241 -0.0107
                                            0.0066 -0.0126 -0.0110 -0.0051
   341. (0.15312) BD*( 2) C  17 - C  18  
                ( 49.26%)   0.7019* C  17 s(  0.00%)p 1.00( 99.95%)d 0.00(  0.05%)
                                            0.0000 -0.0009 -0.0017 -0.7983  0.0076
                                           -0.0261  0.0005  0.6012 -0.0055  0.0186
                                            0.0009 -0.0140 -0.0000 -0.0018
                ( 50.74%)  -0.7123* C  18 s(  0.00%)p 1.00( 99.94%)d 0.00(  0.06%)
                                           -0.0001 -0.0020 -0.0024 -0.7980  0.0066
                                           -0.0284  0.0001  0.6015 -0.0040 -0.0079
                                            0.0051  0.0066  0.0109 -0.0174
   342. (0.00665) BD*( 1) C  17 - H  32  
                ( 37.42%)   0.6118* C  17 s( 29.06%)p 2.44( 70.91%)d 0.00(  0.03%)
                                            0.0003 -0.5389  0.0136 -0.2363  0.0027
                                           -0.7303  0.0083 -0.3462  0.0043 -0.0068
                                           -0.0038 -0.0103  0.0100  0.0039
                ( 62.58%)  -0.7910* H  32 s( 99.90%)p 0.00(  0.10%)
                                           -0.9995  0.0027  0.0090  0.0274  0.0127
   343. (0.00910) BD*( 1) C  18 - C  19  
                ( 50.77%)   0.7125* C  18 s( 35.45%)p 1.82( 64.51%)d 0.00(  0.05%)
                                            0.0001  0.5953  0.0083 -0.2138  0.0184
                                           -0.7061 -0.0261 -0.3150  0.0233  0.0095
                                            0.0067  0.0134 -0.0115 -0.0043
                ( 49.23%)  -0.7017* C  19 s( 36.17%)p 1.76( 63.79%)d 0.00(  0.04%)
                                           -0.0000  0.6013  0.0100  0.2325  0.0246
                                            0.6848 -0.0130  0.3363  0.0306  0.0071
                                            0.0045  0.0114 -0.0137 -0.0063
   344. (0.00673) BD*( 1) C  18 - H  33  
                ( 37.56%)   0.6129* C  18 s( 29.00%)p 2.45( 70.97%)d 0.00(  0.03%)
                                            0.0003 -0.5384  0.0140 -0.5062  0.0053
                                            0.0003 -0.0010 -0.6733  0.0078 -0.0001
                                           -0.0147  0.0001 -0.0043 -0.0075
                ( 62.44%)  -0.7902* H  33 s( 99.90%)p 0.00(  0.10%)
                                           -0.9995  0.0020  0.0188  0.0003  0.0251
   345. (0.00799) BD*( 1) C  19 - H  34  
                ( 37.59%)   0.6131* C  19 s( 28.84%)p 2.47( 71.13%)d 0.00(  0.03%)
                                           -0.0003  0.5368 -0.0166  0.2684  0.0044
                                           -0.7263  0.0180  0.3338  0.0063 -0.0072
                                            0.0043 -0.0096 -0.0105 -0.0047
                ( 62.41%)  -0.7900* H  34 s( 99.91%)p 0.00(  0.09%)
                                            0.9995 -0.0018 -0.0106  0.0260 -0.0125


 NHO Directionality and "Bond Bending" (deviations from line of nuclear centers)

         [Thresholds for printing:  angular deviation  >  1.0 degree]
                                    hybrid p-character > 25.0%
                                    orbital occupancy  >  0.10e

                                Line of Centers        Hybrid 1              Hybrid 2
                                ---------------  -------------------   ------------------
                NBO               Theta   Phi    Theta   Phi    Dev    Theta   Phi    Dev
 ========================================================================================
     1. BD (   1) P   1 - C   2    63.2  189.3    66.7  187.6   3.8    115.5   12.6   3.3
     2. BD (   1) P   1 - C   8    63.2  309.3    66.7  307.6   3.8    115.6  132.8   3.3
     3. BD (   1) P   1 - C  14    63.2   69.3    66.7   67.6   3.8    115.5  252.6   3.3
     4. BD (   1) C   2 - C   3    36.6  121.3    36.6  113.6   4.6    142.9  307.7   3.9
     5. BD (   2) C   2 - C   3    36.6  121.3   126.1  121.2  89.5    127.0  121.4  89.6
     6. BD (   1) C   2 - C   7   112.9  229.3   115.7  231.4   3.4     70.2   46.8   3.8
     7. BD (   1) C   3 - C   4    65.9  192.1    62.9  189.1   4.0    111.1   15.1   4.1
     8. BD (   1) C   3 - H  20    66.5   50.1    65.7   50.8   1.0      --     --    --
     9. BD (   1) C   4 - C   5   112.8  230.1   109.2  227.0   4.6     63.6   53.3   4.6
    10. BD (   2) C   4 - C   5   112.8  230.1   126.7  121.8  90.0    126.7  121.6  89.9
    12. BD (   1) C   5 - C   6   143.5  300.5   143.0  292.9   4.6     36.4  128.3   4.6
    14. BD (   1) C   6 - C   7   114.5   12.5   117.6    9.2   4.3     68.6  195.7   4.3
    15. BD (   2) C   6 - C   7   114.5   12.5   126.2  121.6  89.7    125.9  121.7  90.0
    17. BD (   1) C   7 - H  24   144.2  300.1   144.0  298.3   1.1      --     --    --
    18. BD (   1) C   8 - C   9   112.8  349.3   115.7  351.4   3.4     70.3  166.9   3.8
    19. BD (   2) C   8 - C   9   112.8  349.3   126.2  241.4  90.0    125.8  241.7  90.1
    20. BD (   1) C   8 - C  13    36.6  241.3    36.7  233.6   4.6    143.2   67.7   3.9
    21. BD (   1) C   9 - C  10    65.5  312.6    68.6  315.7   4.3    117.6  129.2   4.3
    22. BD (   1) C   9 - H  25   144.1   60.1   144.0   58.3   1.1      --     --    --
    23. BD (   1) C  10 - C  11    36.5  240.6    36.4  248.3   4.6    142.8   52.9   4.6
    24. BD (   2) C  10 - C  11    36.5  240.6   126.2  241.8  89.7    126.8  241.9  89.7
    26. BD (   1) C  11 - C  12    67.2  170.2    63.7  173.5   4.6    109.3  347.0   4.6
    28. BD (   1) C  12 - C  13   114.1  132.1   111.1  135.1   4.1     63.0  309.0   4.0
    29. BD (   2) C  12 - C  13   114.1  132.1   126.7  241.8  90.1    126.7  241.4  90.2
    31. BD (   1) C  13 - H  29    66.5  170.2    65.7  170.9   1.0      --     --    --
    32. BD (   1) C  14 - C  15   112.7  109.5   115.5  111.6   3.4     70.3  287.0   3.8
    33. BD (   1) C  14 - C  19    36.9    1.3    36.9  353.6   4.6    142.6  187.6   3.9
    34. BD (   2) C  14 - C  19    36.9    1.3   126.4    1.4  89.5    127.3    1.6  89.6
    35. BD (   1) C  15 - C  16    65.5   72.5    68.6   75.7   4.3    117.5  249.2   4.3
    36. BD (   2) C  15 - C  16    65.5   72.5   126.2    1.9  90.0    126.5    1.8  89.7
    37. BD (   1) C  15 - H  30   143.9  180.1   143.7  178.3   1.1      --     --    --
    38. BD (   1) C  16 - C  17    36.8    0.6    36.7    8.3   4.6    142.7  173.0   4.6
    40. BD (   1) C  17 - C  18    67.4  290.3    63.8  293.5   4.6    109.1  107.2   4.6
    41. BD (   2) C  17 - C  18    67.4  290.3   127.0    1.9  89.9    127.0    2.0  90.0
    43. BD (   1) C  18 - C  19   114.1  252.1   111.1  255.1   4.1     63.0   69.1   4.0
    45. BD (   1) C  19 - H  34    66.7  290.4    65.9  291.1   1.0      --     --    --
    69. LP (   1) P   1             --     --    180.0    0.0   --       --     --    --
   305. BD*(   2) C   2 - C   3    36.6  121.3   126.1  121.2  89.5    127.0  121.4  89.6
   310. BD*(   2) C   4 - C   5   112.8  230.1   126.7  121.8  90.0    126.7  121.6  89.9
   315. BD*(   2) C   6 - C   7   114.5   12.5   126.2  121.6  89.7    125.9  121.7  90.0
   319. BD*(   2) C   8 - C   9   112.8  349.3   126.2  241.4  90.0    125.8  241.7  90.1
   324. BD*(   2) C  10 - C  11    36.5  240.6   126.2  241.8  89.7    126.8  241.9  89.7
   329. BD*(   2) C  12 - C  13   114.1  132.1   126.7  241.8  90.1    126.7  241.4  90.2
   334. BD*(   2) C  14 - C  19    36.9    1.3   126.4    1.4  89.5    127.3    1.6  89.6
   336. BD*(   2) C  15 - C  16    65.5   72.5   126.2    1.9  90.0    126.5    1.8  89.7
   341. BD*(   2) C  17 - C  18    67.4  290.3   127.0    1.9  89.9    127.0    2.0  90.0


 Second Order Perturbation Theory Analysis of Fock Matrix in NBO Basis

     Threshold for printing:   0.25 kcal/mol
                                                                              E(2)  E(j)-E(i) F(i,j)
         Donor NBO (i)                     Acceptor NBO (j)                 kcal/mol   a.u.    a.u. 
 ===================================================================================================

 within unit  1
   1. BD (   1) P   1 - C   2        / 88. RY*(   1) C   3                    1.09    1.72    0.055
   1. BD (   1) P   1 - C   2        /124. RY*(   1) C   7                    1.25    1.68    0.058
   1. BD (   1) P   1 - C   2        /133. RY*(   1) C   8                    0.48    1.71    0.037
   1. BD (   1) P   1 - C   2        /304. BD*(   1) C   2 - C   3            0.82    1.13    0.039
   1. BD (   1) P   1 - C   2        /306. BD*(   1) C   2 - C   7            0.47    1.12    0.029
   1. BD (   1) P   1 - C   2        /307. BD*(   1) C   3 - C   4            1.51    1.15    0.053
   1. BD (   1) P   1 - C   2        /314. BD*(   1) C   6 - C   7            1.86    1.16    0.059
   1. BD (   1) P   1 - C   2        /318. BD*(   1) C   8 - C   9            0.89    1.12    0.040
   1. BD (   1) P   1 - C   2        /334. BD*(   2) C  14 - C  19            0.82    0.59    0.031
   2. BD (   1) P   1 - C   8        /142. RY*(   1) C   9                    1.25    1.68    0.058
   2. BD (   1) P   1 - C   8        /178. RY*(   1) C  13                    1.09    1.72    0.055
   2. BD (   1) P   1 - C   8        /187. RY*(   1) C  14                    0.48    1.71    0.037
   2. BD (   1) P   1 - C   8        /305. BD*(   2) C   2 - C   3            0.82    0.59    0.031
   2. BD (   1) P   1 - C   8        /318. BD*(   1) C   8 - C   9            0.47    1.12    0.029
   2. BD (   1) P   1 - C   8        /320. BD*(   1) C   8 - C  13            0.82    1.13    0.039
   2. BD (   1) P   1 - C   8        /321. BD*(   1) C   9 - C  10            1.86    1.16    0.059
   2. BD (   1) P   1 - C   8        /328. BD*(   1) C  12 - C  13            1.51    1.15    0.053
   2. BD (   1) P   1 - C   8        /332. BD*(   1) C  14 - C  15            0.89    1.12    0.040
   3. BD (   1) P   1 - C  14        / 79. RY*(   1) C   2                    0.48    1.71    0.037
   3. BD (   1) P   1 - C  14        /196. RY*(   1) C  15                    1.25    1.68    0.058
   3. BD (   1) P   1 - C  14        /232. RY*(   1) C  19                    1.09    1.72    0.055
   3. BD (   1) P   1 - C  14        /306. BD*(   1) C   2 - C   7            0.89    1.12    0.040
   3. BD (   1) P   1 - C  14        /319. BD*(   2) C   8 - C   9            0.72    0.59    0.029
   3. BD (   1) P   1 - C  14        /332. BD*(   1) C  14 - C  15            0.47    1.12    0.029
   3. BD (   1) P   1 - C  14        /333. BD*(   1) C  14 - C  19            0.82    1.13    0.039
   3. BD (   1) P   1 - C  14        /335. BD*(   1) C  15 - C  16            1.86    1.16    0.059
   3. BD (   1) P   1 - C  14        /343. BD*(   1) C  18 - C  19            1.51    1.15    0.053
   4. BD (   1) C   2 - C   3        / 97. RY*(   1) C   4                    0.57    1.88    0.041
   4. BD (   1) C   2 - C   3        / 98. RY*(   2) C   4                    0.61    1.38    0.037
   4. BD (   1) C   2 - C   3        /124. RY*(   1) C   7                    0.37    1.81    0.033
   4. BD (   1) C   2 - C   3        /125. RY*(   2) C   7                    0.32    1.43    0.027
   4. BD (   1) C   2 - C   3        /301. BD*(   1) P   1 - C   2            0.57    0.90    0.029
   4. BD (   1) C   2 - C   3        /306. BD*(   1) C   2 - C   7            2.31    1.25    0.068
   4. BD (   1) C   2 - C   3        /307. BD*(   1) C   3 - C   4            1.67    1.28    0.059
   4. BD (   1) C   2 - C   3        /308. BD*(   1) C   3 - H  20            0.88    1.19    0.041
   4. BD (   1) C   2 - C   3        /311. BD*(   1) C   4 - H  21            1.00    1.19    0.044
   4. BD (   1) C   2 - C   3        /317. BD*(   1) C   7 - H  24            1.23    1.18    0.048
   5. BD (   2) C   2 - C   3        /100. RY*(   4) C   4                    0.72    1.51    0.045
   5. BD (   2) C   2 - C   3        /126. RY*(   3) C   7                    1.12    1.18    0.050
   5. BD (   2) C   2 - C   3        /302. BD*(   1) P   1 - C   8            1.30    0.47    0.033
   5. BD (   2) C   2 - C   3        /310. BD*(   2) C   4 - C   5            8.62    0.31    0.065
   5. BD (   2) C   2 - C   3        /315. BD*(   2) C   6 - C   7            9.53    0.31    0.068
   6. BD (   1) C   2 - C   7        / 88. RY*(   1) C   3                    0.41    1.84    0.035
   6. BD (   1) C   2 - C   7        / 89. RY*(   2) C   3                    0.36    1.45    0.029
   6. BD (   1) C   2 - C   7        /115. RY*(   1) C   6                    0.60    1.87    0.042
   6. BD (   1) C   2 - C   7        /116. RY*(   2) C   6                    0.64    1.38    0.038
   6. BD (   1) C   2 - C   7        /301. BD*(   1) P   1 - C   2            0.48    0.90    0.026
   6. BD (   1) C   2 - C   7        /304. BD*(   1) C   2 - C   3            2.24    1.26    0.067
   6. BD (   1) C   2 - C   7        /308. BD*(   1) C   3 - H  20            1.33    1.18    0.050
   6. BD (   1) C   2 - C   7        /314. BD*(   1) C   6 - C   7            1.62    1.28    0.058
   6. BD (   1) C   2 - C   7        /316. BD*(   1) C   6 - H  23            1.03    1.19    0.044
   6. BD (   1) C   2 - C   7        /317. BD*(   1) C   7 - H  24            0.71    1.17    0.036
   7. BD (   1) C   3 - C   4        / 79. RY*(   1) C   2                    0.71    1.82    0.046
   7. BD (   1) C   3 - C   4        /106. RY*(   1) C   5                    0.46    1.87    0.037
   7. BD (   1) C   3 - C   4        /107. RY*(   2) C   5                    0.63    1.35    0.037
   7. BD (   1) C   3 - C   4        /301. BD*(   1) P   1 - C   2            1.92    0.88    0.052
   7. BD (   1) C   3 - C   4        /304. BD*(   1) C   2 - C   3            2.07    1.24    0.064
   7. BD (   1) C   3 - C   4        /308. BD*(   1) C   3 - H  20            0.78    1.16    0.038
   7. BD (   1) C   3 - C   4        /309. BD*(   1) C   4 - C   5            1.39    1.26    0.053
   7. BD (   1) C   3 - C   4        /311. BD*(   1) C   4 - H  21            0.66    1.17    0.035
   7. BD (   1) C   3 - C   4        /313. BD*(   1) C   5 - H  22            1.17    1.17    0.047
   8. BD (   1) C   3 - H  20        / 79. RY*(   1) C   2                    0.41    1.65    0.033
   8. BD (   1) C   3 - H  20        / 97. RY*(   1) C   4                    0.40    1.68    0.033
   8. BD (   1) C   3 - H  20        /304. BD*(   1) C   2 - C   3            0.60    1.06    0.032
   8. BD (   1) C   3 - H  20        /306. BD*(   1) C   2 - C   7            2.10    1.06    0.060
   8. BD (   1) C   3 - H  20        /307. BD*(   1) C   3 - C   4            0.50    1.09    0.029
   8. BD (   1) C   3 - H  20        /309. BD*(   1) C   4 - C   5            1.80    1.08    0.056
   9. BD (   1) C   4 - C   5        / 88. RY*(   1) C   3                    0.34    1.82    0.032
   9. BD (   1) C   4 - C   5        / 89. RY*(   2) C   3                    0.67    1.43    0.039
   9. BD (   1) C   4 - C   5        /115. RY*(   1) C   6                    0.42    1.85    0.035
   9. BD (   1) C   4 - C   5        /116. RY*(   2) C   6                    0.70    1.36    0.039
   9. BD (   1) C   4 - C   5        /307. BD*(   1) C   3 - C   4            1.45    1.26    0.054
   9. BD (   1) C   4 - C   5        /308. BD*(   1) C   3 - H  20            1.27    1.16    0.049
   9. BD (   1) C   4 - C   5        /311. BD*(   1) C   4 - H  21            0.66    1.17    0.035
   9. BD (   1) C   4 - C   5        /312. BD*(   1) C   5 - C   6            1.31    1.26    0.051
   9. BD (   1) C   4 - C   5        /313. BD*(   1) C   5 - H  22            0.61    1.17    0.034
   9. BD (   1) C   4 - C   5        /316. BD*(   1) C   6 - H  23            1.27    1.17    0.049
  10. BD (   2) C   4 - C   5        / 92. RY*(   5) C   3                    0.51    1.94    0.044
  10. BD (   2) C   4 - C   5        /100. RY*(   4) C   4                    0.29    1.49    0.029
  10. BD (   2) C   4 - C   5        /110. RY*(   5) C   5                    0.27    1.13    0.024
  10. BD (   2) C   4 - C   5        /119. RY*(   5) C   6                    0.74    1.58    0.048
  10. BD (   2) C   4 - C   5        /305. BD*(   2) C   2 - C   3           11.97    0.26    0.071
  10. BD (   2) C   4 - C   5        /315. BD*(   2) C   6 - C   7           10.55    0.29    0.070
  11. BD (   1) C   4 - H  21        / 88. RY*(   1) C   3                    0.31    1.64    0.029
  11. BD (   1) C   4 - H  21        /106. RY*(   1) C   5                    0.33    1.69    0.030
  11. BD (   1) C   4 - H  21        /304. BD*(   1) C   2 - C   3            2.18    1.05    0.061
  11. BD (   1) C   4 - H  21        /307. BD*(   1) C   3 - C   4            0.46    1.08    0.028
  11. BD (   1) C   4 - H  21        /309. BD*(   1) C   4 - C   5            0.40    1.07    0.026
  11. BD (   1) C   4 - H  21        /312. BD*(   1) C   5 - C   6            1.86    1.07    0.057
  12. BD (   1) C   5 - C   6        / 97. RY*(   1) C   4                    0.43    1.85    0.036
  12. BD (   1) C   5 - C   6        / 98. RY*(   2) C   4                    0.69    1.35    0.039
  12. BD (   1) C   5 - C   6        /124. RY*(   1) C   7                    0.31    1.78    0.030
  12. BD (   1) C   5 - C   6        /125. RY*(   2) C   7                    0.76    1.41    0.041
  12. BD (   1) C   5 - C   6        /309. BD*(   1) C   4 - C   5            1.31    1.26    0.051
  12. BD (   1) C   5 - C   6        /311. BD*(   1) C   4 - H  21            1.28    1.17    0.049
  12. BD (   1) C   5 - C   6        /313. BD*(   1) C   5 - H  22            0.61    1.17    0.034
  12. BD (   1) C   5 - C   6        /314. BD*(   1) C   6 - C   7            1.46    1.26    0.054
  12. BD (   1) C   5 - C   6        /316. BD*(   1) C   6 - H  23            0.66    1.17    0.035
  12. BD (   1) C   5 - C   6        /317. BD*(   1) C   7 - H  24            1.29    1.15    0.049
  13. BD (   1) C   5 - H  22        / 97. RY*(   1) C   4                    0.34    1.67    0.030
  13. BD (   1) C   5 - H  22        /115. RY*(   1) C   6                    0.34    1.67    0.030
  13. BD (   1) C   5 - H  22        /307. BD*(   1) C   3 - C   4            1.98    1.08    0.058
  13. BD (   1) C   5 - H  22        /309. BD*(   1) C   4 - C   5            0.38    1.08    0.026
  13. BD (   1) C   5 - H  22        /312. BD*(   1) C   5 - C   6            0.39    1.08    0.026
  13. BD (   1) C   5 - H  22        /314. BD*(   1) C   6 - C   7            1.96    1.08    0.058
  14. BD (   1) C   6 - C   7        / 79. RY*(   1) C   2                    0.31    1.82    0.030
  14. BD (   1) C   6 - C   7        / 80. RY*(   2) C   2                    0.78    1.47    0.043
  14. BD (   1) C   6 - C   7        /106. RY*(   1) C   5                    0.45    1.87    0.037
  14. BD (   1) C   6 - C   7        /107. RY*(   2) C   5                    0.63    1.36    0.037
  14. BD (   1) C   6 - C   7        /301. BD*(   1) P   1 - C   2            1.57    0.88    0.047
  14. BD (   1) C   6 - C   7        /306. BD*(   1) C   2 - C   7            2.03    1.23    0.063
  14. BD (   1) C   6 - C   7        /312. BD*(   1) C   5 - C   6            1.37    1.26    0.053
  14. BD (   1) C   6 - C   7        /313. BD*(   1) C   5 - H  22            1.17    1.17    0.047
  14. BD (   1) C   6 - C   7        /316. BD*(   1) C   6 - H  23            0.68    1.17    0.036
  14. BD (   1) C   6 - C   7        /317. BD*(   1) C   7 - H  24            0.71    1.15    0.036
  15. BD (   2) C   6 - C   7        / 82. RY*(   4) C   2                    0.34    0.91    0.024
  15. BD (   2) C   6 - C   7        /110. RY*(   5) C   5                    0.94    1.13    0.046
  15. BD (   2) C   6 - C   7        /119. RY*(   5) C   6                    0.27    1.58    0.029
  15. BD (   2) C   6 - C   7        /126. RY*(   3) C   7                    0.29    1.16    0.025
  15. BD (   2) C   6 - C   7        /305. BD*(   2) C   2 - C   3           10.45    0.26    0.067
  15. BD (   2) C   6 - C   7        /310. BD*(   2) C   4 - C   5            9.52    0.29    0.067
  16. BD (   1) C   6 - H  23        /106. RY*(   1) C   5                    0.33    1.69    0.030
  16. BD (   1) C   6 - H  23        /124. RY*(   1) C   7                    0.30    1.60    0.028
  16. BD (   1) C   6 - H  23        /306. BD*(   1) C   2 - C   7            2.15    1.04    0.060
  16. BD (   1) C   6 - H  23        /309. BD*(   1) C   4 - C   5            1.86    1.07    0.056
  16. BD (   1) C   6 - H  23        /312. BD*(   1) C   5 - C   6            0.41    1.07    0.026
  16. BD (   1) C   6 - H  23        /314. BD*(   1) C   6 - C   7            0.47    1.08    0.028
  17. BD (   1) C   7 - H  24        / 79. RY*(   1) C   2                    0.50    1.65    0.036
  17. BD (   1) C   7 - H  24        /115. RY*(   1) C   6                    0.38    1.68    0.032
  17. BD (   1) C   7 - H  24        /304. BD*(   1) C   2 - C   3            2.14    1.06    0.060
  17. BD (   1) C   7 - H  24        /306. BD*(   1) C   2 - C   7            0.46    1.06    0.028
  17. BD (   1) C   7 - H  24        /312. BD*(   1) C   5 - C   6            1.82    1.08    0.056
  17. BD (   1) C   7 - H  24        /314. BD*(   1) C   6 - C   7            0.48    1.09    0.029
  18. BD (   1) C   8 - C   9        /151. RY*(   1) C  10                    0.60    1.87    0.042
  18. BD (   1) C   8 - C   9        /152. RY*(   2) C  10                    0.64    1.38    0.038
  18. BD (   1) C   8 - C   9        /178. RY*(   1) C  13                    0.41    1.84    0.035
  18. BD (   1) C   8 - C   9        /179. RY*(   2) C  13                    0.36    1.45    0.029
  18. BD (   1) C   8 - C   9        /302. BD*(   1) P   1 - C   8            0.48    0.90    0.026
  18. BD (   1) C   8 - C   9        /320. BD*(   1) C   8 - C  13            2.24    1.26    0.067
  18. BD (   1) C   8 - C   9        /321. BD*(   1) C   9 - C  10            1.62    1.28    0.058
  18. BD (   1) C   8 - C   9        /322. BD*(   1) C   9 - H  25            0.71    1.17    0.036
  18. BD (   1) C   8 - C   9        /325. BD*(   1) C  10 - H  26            1.03    1.19    0.044
  18. BD (   1) C   8 - C   9        /331. BD*(   1) C  13 - H  29            1.33    1.18    0.050
  19. BD (   2) C   8 - C   9        / 72. RY*(   3) P   1                    0.32    1.13    0.026
  19. BD (   2) C   8 - C   9        /154. RY*(   4) C  10                    0.67    1.62    0.045
  19. BD (   2) C   8 - C   9        /180. RY*(   3) C  13                    1.10    1.06    0.047
  19. BD (   2) C   8 - C   9        /303. BD*(   1) P   1 - C  14            1.43    0.47    0.035
  19. BD (   2) C   8 - C   9        /324. BD*(   2) C  10 - C  11            8.78    0.31    0.066
  19. BD (   2) C   8 - C   9        /329. BD*(   2) C  12 - C  13            9.75    0.31    0.069
  20. BD (   1) C   8 - C  13        /142. RY*(   1) C   9                    0.37    1.81    0.033
  20. BD (   1) C   8 - C  13        /143. RY*(   2) C   9                    0.32    1.43    0.027
  20. BD (   1) C   8 - C  13        /169. RY*(   1) C  12                    0.57    1.88    0.041
  20. BD (   1) C   8 - C  13        /170. RY*(   2) C  12                    0.61    1.38    0.037
  20. BD (   1) C   8 - C  13        /302. BD*(   1) P   1 - C   8            0.57    0.90    0.029
  20. BD (   1) C   8 - C  13        /318. BD*(   1) C   8 - C   9            2.31    1.25    0.068
  20. BD (   1) C   8 - C  13        /322. BD*(   1) C   9 - H  25            1.23    1.18    0.048
  20. BD (   1) C   8 - C  13        /328. BD*(   1) C  12 - C  13            1.67    1.28    0.059
  20. BD (   1) C   8 - C  13        /330. BD*(   1) C  12 - H  28            1.00    1.19    0.044
  20. BD (   1) C   8 - C  13        /331. BD*(   1) C  13 - H  29            0.88    1.19    0.041
  21. BD (   1) C   9 - C  10        /133. RY*(   1) C   8                    0.31    1.82    0.030
  21. BD (   1) C   9 - C  10        /134. RY*(   2) C   8                    0.78    1.47    0.043
  21. BD (   1) C   9 - C  10        /160. RY*(   1) C  11                    0.45    1.87    0.037
  21. BD (   1) C   9 - C  10        /161. RY*(   2) C  11                    0.63    1.36    0.037
  21. BD (   1) C   9 - C  10        /302. BD*(   1) P   1 - C   8            1.57    0.88    0.047
  21. BD (   1) C   9 - C  10        /318. BD*(   1) C   8 - C   9            2.03    1.23    0.063
  21. BD (   1) C   9 - C  10        /322. BD*(   1) C   9 - H  25            0.71    1.15    0.036
  21. BD (   1) C   9 - C  10        /323. BD*(   1) C  10 - C  11            1.37    1.26    0.053
  21. BD (   1) C   9 - C  10        /325. BD*(   1) C  10 - H  26            0.68    1.17    0.036
  21. BD (   1) C   9 - C  10        /327. BD*(   1) C  11 - H  27            1.17    1.17    0.047
  22. BD (   1) C   9 - H  25        /133. RY*(   1) C   8                    0.50    1.65    0.036
  22. BD (   1) C   9 - H  25        /151. RY*(   1) C  10                    0.38    1.68    0.032
  22. BD (   1) C   9 - H  25        /318. BD*(   1) C   8 - C   9            0.46    1.06    0.028
  22. BD (   1) C   9 - H  25        /320. BD*(   1) C   8 - C  13            2.14    1.06    0.060
  22. BD (   1) C   9 - H  25        /321. BD*(   1) C   9 - C  10            0.48    1.09    0.029
  22. BD (   1) C   9 - H  25        /323. BD*(   1) C  10 - C  11            1.82    1.08    0.056
  23. BD (   1) C  10 - C  11        /142. RY*(   1) C   9                    0.31    1.78    0.030
  23. BD (   1) C  10 - C  11        /143. RY*(   2) C   9                    0.76    1.41    0.041
  23. BD (   1) C  10 - C  11        /169. RY*(   1) C  12                    0.43    1.85    0.036
  23. BD (   1) C  10 - C  11        /170. RY*(   2) C  12                    0.69    1.35    0.039
  23. BD (   1) C  10 - C  11        /321. BD*(   1) C   9 - C  10            1.46    1.26    0.054
  23. BD (   1) C  10 - C  11        /322. BD*(   1) C   9 - H  25            1.29    1.15    0.049
  23. BD (   1) C  10 - C  11        /325. BD*(   1) C  10 - H  26            0.66    1.17    0.035
  23. BD (   1) C  10 - C  11        /326. BD*(   1) C  11 - C  12            1.31    1.26    0.051
  23. BD (   1) C  10 - C  11        /327. BD*(   1) C  11 - H  27            0.61    1.17    0.034
  23. BD (   1) C  10 - C  11        /330. BD*(   1) C  12 - H  28            1.28    1.17    0.049
  24. BD (   2) C  10 - C  11        /146. RY*(   5) C   9                    0.58    1.83    0.046
  24. BD (   2) C  10 - C  11        /154. RY*(   4) C  10                    0.29    1.60    0.030
  24. BD (   2) C  10 - C  11        /164. RY*(   5) C  11                    0.27    1.01    0.023
  24. BD (   2) C  10 - C  11        /173. RY*(   5) C  12                    0.75    1.60    0.048
  24. BD (   2) C  10 - C  11        /319. BD*(   2) C   8 - C   9           12.15    0.26    0.071
  24. BD (   2) C  10 - C  11        /329. BD*(   2) C  12 - C  13           10.81    0.28    0.071
  25. BD (   1) C  10 - H  26        /142. RY*(   1) C   9                    0.30    1.60    0.028
  25. BD (   1) C  10 - H  26        /160. RY*(   1) C  11                    0.33    1.69    0.030
  25. BD (   1) C  10 - H  26        /318. BD*(   1) C   8 - C   9            2.15    1.04    0.060
  25. BD (   1) C  10 - H  26        /321. BD*(   1) C   9 - C  10            0.47    1.08    0.028
  25. BD (   1) C  10 - H  26        /323. BD*(   1) C  10 - C  11            0.41    1.07    0.026
  25. BD (   1) C  10 - H  26        /326. BD*(   1) C  11 - C  12            1.86    1.07    0.056
  26. BD (   1) C  11 - C  12        /151. RY*(   1) C  10                    0.42    1.85    0.035
  26. BD (   1) C  11 - C  12        /152. RY*(   2) C  10                    0.70    1.36    0.039
  26. BD (   1) C  11 - C  12        /178. RY*(   1) C  13                    0.34    1.82    0.032
  26. BD (   1) C  11 - C  12        /179. RY*(   2) C  13                    0.68    1.43    0.039
  26. BD (   1) C  11 - C  12        /323. BD*(   1) C  10 - C  11            1.31    1.26    0.051
  26. BD (   1) C  11 - C  12        /325. BD*(   1) C  10 - H  26            1.27    1.17    0.049
  26. BD (   1) C  11 - C  12        /327. BD*(   1) C  11 - H  27            0.61    1.17    0.034
  26. BD (   1) C  11 - C  12        /328. BD*(   1) C  12 - C  13            1.45    1.26    0.054
  26. BD (   1) C  11 - C  12        /330. BD*(   1) C  12 - H  28            0.66    1.17    0.035
  26. BD (   1) C  11 - C  12        /331. BD*(   1) C  13 - H  29            1.27    1.16    0.049
  27. BD (   1) C  11 - H  27        /151. RY*(   1) C  10                    0.34    1.67    0.030
  27. BD (   1) C  11 - H  27        /169. RY*(   1) C  12                    0.34    1.67    0.030
  27. BD (   1) C  11 - H  27        /321. BD*(   1) C   9 - C  10            1.96    1.08    0.058
  27. BD (   1) C  11 - H  27        /323. BD*(   1) C  10 - C  11            0.39    1.08    0.026
  27. BD (   1) C  11 - H  27        /326. BD*(   1) C  11 - C  12            0.38    1.08    0.026
  27. BD (   1) C  11 - H  27        /328. BD*(   1) C  12 - C  13            1.98    1.08    0.058
  28. BD (   1) C  12 - C  13        /133. RY*(   1) C   8                    0.71    1.82    0.046
  28. BD (   1) C  12 - C  13        /160. RY*(   1) C  11                    0.46    1.87    0.037
  28. BD (   1) C  12 - C  13        /161. RY*(   2) C  11                    0.63    1.35    0.037
  28. BD (   1) C  12 - C  13        /302. BD*(   1) P   1 - C   8            1.92    0.88    0.052
  28. BD (   1) C  12 - C  13        /320. BD*(   1) C   8 - C  13            2.07    1.24    0.064
  28. BD (   1) C  12 - C  13        /326. BD*(   1) C  11 - C  12            1.39    1.26    0.053
  28. BD (   1) C  12 - C  13        /327. BD*(   1) C  11 - H  27            1.17    1.17    0.047
  28. BD (   1) C  12 - C  13        /330. BD*(   1) C  12 - H  28            0.66    1.17    0.035
  28. BD (   1) C  12 - C  13        /331. BD*(   1) C  13 - H  29            0.79    1.16    0.038
  29. BD (   2) C  12 - C  13        /137. RY*(   5) C   8                    0.29    2.13    0.034
  29. BD (   2) C  12 - C  13        /164. RY*(   5) C  11                    0.99    1.01    0.044
  29. BD (   2) C  12 - C  13        /173. RY*(   5) C  12                    0.27    1.60    0.029
  29. BD (   2) C  12 - C  13        /180. RY*(   3) C  13                    0.26    1.04    0.023
  29. BD (   2) C  12 - C  13        /319. BD*(   2) C   8 - C   9           10.45    0.26    0.067
  29. BD (   2) C  12 - C  13        /324. BD*(   2) C  10 - C  11            9.59    0.29    0.067
  30. BD (   1) C  12 - H  28        /160. RY*(   1) C  11                    0.33    1.69    0.030
  30. BD (   1) C  12 - H  28        /178. RY*(   1) C  13                    0.31    1.64    0.029
  30. BD (   1) C  12 - H  28        /320. BD*(   1) C   8 - C  13            2.18    1.05    0.061
  30. BD (   1) C  12 - H  28        /323. BD*(   1) C  10 - C  11            1.86    1.07    0.057
  30. BD (   1) C  12 - H  28        /326. BD*(   1) C  11 - C  12            0.40    1.07    0.026
  30. BD (   1) C  12 - H  28        /328. BD*(   1) C  12 - C  13            0.46    1.08    0.028
  31. BD (   1) C  13 - H  29        /133. RY*(   1) C   8                    0.41    1.65    0.033
  31. BD (   1) C  13 - H  29        /169. RY*(   1) C  12                    0.40    1.68    0.033
  31. BD (   1) C  13 - H  29        /318. BD*(   1) C   8 - C   9            2.10    1.06    0.060
  31. BD (   1) C  13 - H  29        /320. BD*(   1) C   8 - C  13            0.60    1.06    0.032
  31. BD (   1) C  13 - H  29        /326. BD*(   1) C  11 - C  12            1.80    1.08    0.056
  31. BD (   1) C  13 - H  29        /328. BD*(   1) C  12 - C  13            0.50    1.09    0.030
  32. BD (   1) C  14 - C  15        /205. RY*(   1) C  16                    0.60    1.87    0.042
  32. BD (   1) C  14 - C  15        /206. RY*(   2) C  16                    0.64    1.38    0.038
  32. BD (   1) C  14 - C  15        /232. RY*(   1) C  19                    0.41    1.84    0.035
  32. BD (   1) C  14 - C  15        /233. RY*(   2) C  19                    0.36    1.45    0.029
  32. BD (   1) C  14 - C  15        /303. BD*(   1) P   1 - C  14            0.48    0.90    0.026
  32. BD (   1) C  14 - C  15        /333. BD*(   1) C  14 - C  19            2.24    1.26    0.067
  32. BD (   1) C  14 - C  15        /335. BD*(   1) C  15 - C  16            1.62    1.28    0.058
  32. BD (   1) C  14 - C  15        /337. BD*(   1) C  15 - H  30            0.71    1.17    0.036
  32. BD (   1) C  14 - C  15        /339. BD*(   1) C  16 - H  31            1.03    1.19    0.044
  32. BD (   1) C  14 - C  15        /345. BD*(   1) C  19 - H  34            1.33    1.18    0.050
  33. BD (   1) C  14 - C  19        /196. RY*(   1) C  15                    0.37    1.81    0.033
  33. BD (   1) C  14 - C  19        /197. RY*(   2) C  15                    0.32    1.43    0.027
  33. BD (   1) C  14 - C  19        /223. RY*(   1) C  18                    0.57    1.88    0.041
  33. BD (   1) C  14 - C  19        /224. RY*(   2) C  18                    0.61    1.38    0.037
  33. BD (   1) C  14 - C  19        /303. BD*(   1) P   1 - C  14            0.57    0.90    0.029
  33. BD (   1) C  14 - C  19        /332. BD*(   1) C  14 - C  15            2.31    1.25    0.068
  33. BD (   1) C  14 - C  19        /337. BD*(   1) C  15 - H  30            1.23    1.18    0.048
  33. BD (   1) C  14 - C  19        /343. BD*(   1) C  18 - C  19            1.67    1.28    0.059
  33. BD (   1) C  14 - C  19        /344. BD*(   1) C  18 - H  33            1.00    1.19    0.044
  33. BD (   1) C  14 - C  19        /345. BD*(   1) C  19 - H  34            0.88    1.19    0.041
  34. BD (   2) C  14 - C  19        /198. RY*(   3) C  15                    1.12    1.18    0.050
  34. BD (   2) C  14 - C  19        /226. RY*(   4) C  18                    0.72    1.52    0.045
  34. BD (   2) C  14 - C  19        /301. BD*(   1) P   1 - C   2            1.31    0.47    0.033
  34. BD (   2) C  14 - C  19        /336. BD*(   2) C  15 - C  16            9.52    0.31    0.068
  34. BD (   2) C  14 - C  19        /341. BD*(   2) C  17 - C  18            8.62    0.31    0.065
  35. BD (   1) C  15 - C  16        /187. RY*(   1) C  14                    0.31    1.82    0.030
  35. BD (   1) C  15 - C  16        /188. RY*(   2) C  14                    0.78    1.47    0.043
  35. BD (   1) C  15 - C  16        /214. RY*(   1) C  17                    0.45    1.87    0.037
  35. BD (   1) C  15 - C  16        /215. RY*(   2) C  17                    0.63    1.36    0.037
  35. BD (   1) C  15 - C  16        /303. BD*(   1) P   1 - C  14            1.57    0.88    0.047
  35. BD (   1) C  15 - C  16        /332. BD*(   1) C  14 - C  15            2.03    1.23    0.063
  35. BD (   1) C  15 - C  16        /337. BD*(   1) C  15 - H  30            0.71    1.15    0.036
  35. BD (   1) C  15 - C  16        /338. BD*(   1) C  16 - C  17            1.37    1.26    0.053
  35. BD (   1) C  15 - C  16        /339. BD*(   1) C  16 - H  31            0.68    1.17    0.036
  35. BD (   1) C  15 - C  16        /342. BD*(   1) C  17 - H  32            1.17    1.17    0.047
  36. BD (   2) C  15 - C  16        /190. RY*(   4) C  14                    0.34    0.91    0.024
  36. BD (   2) C  15 - C  16        /198. RY*(   3) C  15                    0.28    1.16    0.025
  36. BD (   2) C  15 - C  16        /209. RY*(   5) C  16                    0.27    1.58    0.029
  36. BD (   2) C  15 - C  16        /218. RY*(   5) C  17                    0.94    1.13    0.045
  36. BD (   2) C  15 - C  16        /334. BD*(   2) C  14 - C  19           10.44    0.26    0.067
  36. BD (   2) C  15 - C  16        /341. BD*(   2) C  17 - C  18            9.51    0.29    0.067
  37. BD (   1) C  15 - H  30        /187. RY*(   1) C  14                    0.50    1.65    0.036
  37. BD (   1) C  15 - H  30        /205. RY*(   1) C  16                    0.38    1.68    0.032
  37. BD (   1) C  15 - H  30        /332. BD*(   1) C  14 - C  15            0.46    1.06    0.028
  37. BD (   1) C  15 - H  30        /333. BD*(   1) C  14 - C  19            2.14    1.06    0.060
  37. BD (   1) C  15 - H  30        /335. BD*(   1) C  15 - C  16            0.48    1.09    0.029
  37. BD (   1) C  15 - H  30        /338. BD*(   1) C  16 - C  17            1.82    1.08    0.056
  38. BD (   1) C  16 - C  17        /196. RY*(   1) C  15                    0.31    1.78    0.030
  38. BD (   1) C  16 - C  17        /197. RY*(   2) C  15                    0.76    1.41    0.041
  38. BD (   1) C  16 - C  17        /223. RY*(   1) C  18                    0.43    1.85    0.036
  38. BD (   1) C  16 - C  17        /224. RY*(   2) C  18                    0.69    1.35    0.039
  38. BD (   1) C  16 - C  17        /335. BD*(   1) C  15 - C  16            1.46    1.26    0.054
  38. BD (   1) C  16 - C  17        /337. BD*(   1) C  15 - H  30            1.29    1.15    0.049
  38. BD (   1) C  16 - C  17        /339. BD*(   1) C  16 - H  31            0.66    1.17    0.035
  38. BD (   1) C  16 - C  17        /340. BD*(   1) C  17 - C  18            1.31    1.26    0.051
  38. BD (   1) C  16 - C  17        /342. BD*(   1) C  17 - H  32            0.61    1.17    0.034
  38. BD (   1) C  16 - C  17        /344. BD*(   1) C  18 - H  33            1.28    1.17    0.049
  39. BD (   1) C  16 - H  31        /196. RY*(   1) C  15                    0.30    1.60    0.028
  39. BD (   1) C  16 - H  31        /214. RY*(   1) C  17                    0.33    1.69    0.030
  39. BD (   1) C  16 - H  31        /332. BD*(   1) C  14 - C  15            2.15    1.04    0.060
  39. BD (   1) C  16 - H  31        /335. BD*(   1) C  15 - C  16            0.47    1.08    0.028
  39. BD (   1) C  16 - H  31        /338. BD*(   1) C  16 - C  17            0.41    1.07    0.026
  39. BD (   1) C  16 - H  31        /340. BD*(   1) C  17 - C  18            1.86    1.07    0.056
  40. BD (   1) C  17 - C  18        /205. RY*(   1) C  16                    0.42    1.85    0.035
  40. BD (   1) C  17 - C  18        /206. RY*(   2) C  16                    0.70    1.36    0.039
  40. BD (   1) C  17 - C  18        /232. RY*(   1) C  19                    0.34    1.82    0.032
  40. BD (   1) C  17 - C  18        /233. RY*(   2) C  19                    0.67    1.43    0.039
  40. BD (   1) C  17 - C  18        /338. BD*(   1) C  16 - C  17            1.31    1.26    0.051
  40. BD (   1) C  17 - C  18        /339. BD*(   1) C  16 - H  31            1.27    1.17    0.049
  40. BD (   1) C  17 - C  18        /342. BD*(   1) C  17 - H  32            0.61    1.17    0.034
  40. BD (   1) C  17 - C  18        /343. BD*(   1) C  18 - C  19            1.45    1.26    0.054
  40. BD (   1) C  17 - C  18        /344. BD*(   1) C  18 - H  33            0.66    1.17    0.035
  40. BD (   1) C  17 - C  18        /345. BD*(   1) C  19 - H  34            1.27    1.16    0.048
  41. BD (   2) C  17 - C  18        /209. RY*(   5) C  16                    0.74    1.58    0.048
  41. BD (   2) C  17 - C  18        /218. RY*(   5) C  17                    0.27    1.13    0.024
  41. BD (   2) C  17 - C  18        /226. RY*(   4) C  18                    0.28    1.50    0.029
  41. BD (   2) C  17 - C  18        /236. RY*(   5) C  19                    0.51    1.94    0.044
  41. BD (   2) C  17 - C  18        /334. BD*(   2) C  14 - C  19           11.96    0.26    0.071
  41. BD (   2) C  17 - C  18        /336. BD*(   2) C  15 - C  16           10.56    0.29    0.070
  42. BD (   1) C  17 - H  32        /205. RY*(   1) C  16                    0.34    1.67    0.030
  42. BD (   1) C  17 - H  32        /223. RY*(   1) C  18                    0.34    1.67    0.030
  42. BD (   1) C  17 - H  32        /335. BD*(   1) C  15 - C  16            1.96    1.08    0.058
  42. BD (   1) C  17 - H  32        /338. BD*(   1) C  16 - C  17            0.39    1.08    0.026
  42. BD (   1) C  17 - H  32        /340. BD*(   1) C  17 - C  18            0.38    1.08    0.026
  42. BD (   1) C  17 - H  32        /343. BD*(   1) C  18 - C  19            1.98    1.08    0.058
  43. BD (   1) C  18 - C  19        /187. RY*(   1) C  14                    0.71    1.82    0.046
  43. BD (   1) C  18 - C  19        /214. RY*(   1) C  17                    0.46    1.87    0.037
  43. BD (   1) C  18 - C  19        /215. RY*(   2) C  17                    0.63    1.35    0.037
  43. BD (   1) C  18 - C  19        /303. BD*(   1) P   1 - C  14            1.92    0.88    0.052
  43. BD (   1) C  18 - C  19        /333. BD*(   1) C  14 - C  19            2.07    1.24    0.064
  43. BD (   1) C  18 - C  19        /340. BD*(   1) C  17 - C  18            1.39    1.26    0.053
  43. BD (   1) C  18 - C  19        /342. BD*(   1) C  17 - H  32            1.17    1.17    0.047
  43. BD (   1) C  18 - C  19        /344. BD*(   1) C  18 - H  33            0.66    1.17    0.035
  43. BD (   1) C  18 - C  19        /345. BD*(   1) C  19 - H  34            0.78    1.16    0.038
  44. BD (   1) C  18 - H  33        /214. RY*(   1) C  17                    0.33    1.69    0.030
  44. BD (   1) C  18 - H  33        /232. RY*(   1) C  19                    0.31    1.64    0.029
  44. BD (   1) C  18 - H  33        /333. BD*(   1) C  14 - C  19            2.18    1.05    0.061
  44. BD (   1) C  18 - H  33        /338. BD*(   1) C  16 - C  17            1.86    1.07    0.057
  44. BD (   1) C  18 - H  33        /340. BD*(   1) C  17 - C  18            0.40    1.07    0.026
  44. BD (   1) C  18 - H  33        /343. BD*(   1) C  18 - C  19            0.46    1.08    0.028
  45. BD (   1) C  19 - H  34        /187. RY*(   1) C  14                    0.41    1.65    0.033
  45. BD (   1) C  19 - H  34        /223. RY*(   1) C  18                    0.40    1.68    0.033
  45. BD (   1) C  19 - H  34        /332. BD*(   1) C  14 - C  15            2.10    1.06    0.060
  45. BD (   1) C  19 - H  34        /333. BD*(   1) C  14 - C  19            0.60    1.06    0.032
  45. BD (   1) C  19 - H  34        /340. BD*(   1) C  17 - C  18            1.80    1.08    0.056
  45. BD (   1) C  19 - H  34        /343. BD*(   1) C  18 - C  19            0.50    1.08    0.029
  47. CR (   2) P   1                / 79. RY*(   1) C   2                    0.28    8.45    0.062
  47. CR (   2) P   1                /133. RY*(   1) C   8                    0.28    8.45    0.062
  47. CR (   2) P   1                /187. RY*(   1) C  14                    0.28    8.45    0.062
  47. CR (   2) P   1                /304. BD*(   1) C   2 - C   3            0.55    7.86    0.083
  47. CR (   2) P   1                /306. BD*(   1) C   2 - C   7            0.30    7.86    0.062
  47. CR (   2) P   1                /318. BD*(   1) C   8 - C   9            0.30    7.86    0.062
  47. CR (   2) P   1                /320. BD*(   1) C   8 - C  13            0.55    7.86    0.083
  47. CR (   2) P   1                /332. BD*(   1) C  14 - C  15            0.30    7.86    0.062
  47. CR (   2) P   1                /333. BD*(   1) C  14 - C  19            0.55    7.86    0.083
  51. CR (   1) C   2                / 89. RY*(   2) C   3                    1.03   10.84    0.133
  51. CR (   1) C   2                /125. RY*(   2) C   7                    0.95   10.82    0.128
  51. CR (   1) C   2                /307. BD*(   1) C   3 - C   4            0.43   10.67    0.086
  51. CR (   1) C   2                /308. BD*(   1) C   3 - H  20            0.35   10.57    0.077
  51. CR (   1) C   2                /314. BD*(   1) C   6 - C   7            0.42   10.67    0.085
  51. CR (   1) C   2                /317. BD*(   1) C   7 - H  24            0.32   10.56    0.074
  52. CR (   1) C   3                / 80. RY*(   2) C   2                    1.16   10.85    0.142
  52. CR (   1) C   3                / 98. RY*(   2) C   4                    0.74   10.74    0.113
  52. CR (   1) C   3                / 99. RY*(   3) C   4                    0.27   10.78    0.068
  52. CR (   1) C   3                /241. RY*(   1) H  20                    0.41   10.51    0.083
  52. CR (   1) C   3                /301. BD*(   1) P   1 - C   2            0.56   10.26    0.097
  52. CR (   1) C   3                /304. BD*(   1) C   2 - C   3            0.27   10.62    0.067
  52. CR (   1) C   3                /306. BD*(   1) C   2 - C   7            0.56   10.62    0.098
  52. CR (   1) C   3                /309. BD*(   1) C   4 - C   5            0.47   10.64    0.089
  52. CR (   1) C   3                /311. BD*(   1) C   4 - H  21            0.30   10.55    0.071
  53. CR (   1) C   4                / 89. RY*(   2) C   3                    0.28   10.82    0.070
  53. CR (   1) C   4                / 91. RY*(   4) C   3                    0.52   10.74    0.094
  53. CR (   1) C   4                /107. RY*(   2) C   5                    0.75   10.74    0.114
  53. CR (   1) C   4                /245. RY*(   1) H  21                    0.38   10.44    0.079
  53. CR (   1) C   4                /304. BD*(   1) C   2 - C   3            0.60   10.62    0.101
  53. CR (   1) C   4                /308. BD*(   1) C   3 - H  20            0.35   10.55    0.077
  53. CR (   1) C   4                /312. BD*(   1) C   5 - C   6            0.45   10.64    0.088
  53. CR (   1) C   4                /313. BD*(   1) C   5 - H  22            0.31   10.55    0.073
  54. CR (   1) C   5                / 98. RY*(   2) C   4                    0.73   10.74    0.112
  54. CR (   1) C   5                / 99. RY*(   3) C   4                    0.26   10.78    0.066
  54. CR (   1) C   5                /116. RY*(   2) C   6                    0.70   10.74    0.109
  54. CR (   1) C   5                /117. RY*(   3) C   6                    0.28   10.76    0.069
  54. CR (   1) C   5                /249. RY*(   1) H  22                    0.38   10.44    0.080
  54. CR (   1) C   5                /307. BD*(   1) C   3 - C   4            0.48   10.65    0.091
  54. CR (   1) C   5                /311. BD*(   1) C   4 - H  21            0.32   10.56    0.074
  54. CR (   1) C   5                /314. BD*(   1) C   6 - C   7            0.47   10.65    0.090
  54. CR (   1) C   5                /316. BD*(   1) C   6 - H  23            0.32   10.56    0.074
  55. CR (   1) C   6                /107. RY*(   2) C   5                    0.71   10.73    0.110
  55. CR (   1) C   6                /108. RY*(   3) C   5                    0.26   10.75    0.067
  55. CR (   1) C   6                /125. RY*(   2) C   7                    0.40   10.79    0.083
  55. CR (   1) C   6                /127. RY*(   4) C   7                    0.40   10.73    0.082
  55. CR (   1) C   6                /253. RY*(   1) H  23                    0.38   10.44    0.079
  55. CR (   1) C   6                /306. BD*(   1) C   2 - C   7            0.60   10.61    0.101
  55. CR (   1) C   6                /309. BD*(   1) C   4 - C   5            0.45   10.64    0.088
  55. CR (   1) C   6                /313. BD*(   1) C   5 - H  22            0.31   10.55    0.072
  55. CR (   1) C   6                /317. BD*(   1) C   7 - H  24            0.35   10.53    0.077
  56. CR (   1) C   7                / 80. RY*(   2) C   2                    0.33   10.85    0.075
  56. CR (   1) C   7                / 81. RY*(   3) C   2                    0.59   10.83    0.101
  56. CR (   1) C   7                /116. RY*(   2) C   6                    0.79   10.74    0.116
  56. CR (   1) C   7                /117. RY*(   3) C   6                    0.26   10.76    0.066
  56. CR (   1) C   7                /257. RY*(   1) H  24                    0.37   10.45    0.078
  56. CR (   1) C   7                /301. BD*(   1) P   1 - C   2            0.47   10.27    0.089
  56. CR (   1) C   7                /304. BD*(   1) C   2 - C   3            0.55   10.62    0.097
  56. CR (   1) C   7                /306. BD*(   1) C   2 - C   7            0.25   10.62    0.066
  56. CR (   1) C   7                /312. BD*(   1) C   5 - C   6            0.46   10.65    0.089
  56. CR (   1) C   7                /316. BD*(   1) C   6 - H  23            0.30   10.56    0.072
  57. CR (   1) C   8                /143. RY*(   2) C   9                    0.95   10.82    0.128
  57. CR (   1) C   8                /179. RY*(   2) C  13                    1.03   10.84    0.133
  57. CR (   1) C   8                /321. BD*(   1) C   9 - C  10            0.42   10.67    0.085
  57. CR (   1) C   8                /322. BD*(   1) C   9 - H  25            0.32   10.56    0.074
  57. CR (   1) C   8                /328. BD*(   1) C  12 - C  13            0.43   10.67    0.086
  57. CR (   1) C   8                /331. BD*(   1) C  13 - H  29            0.35   10.57    0.077
  58. CR (   1) C   9                /134. RY*(   2) C   8                    0.33   10.85    0.075
  58. CR (   1) C   9                /135. RY*(   3) C   8                    0.59   10.83    0.101
  58. CR (   1) C   9                /152. RY*(   2) C  10                    0.79   10.74    0.116
  58. CR (   1) C   9                /153. RY*(   3) C  10                    0.26   10.76    0.066
  58. CR (   1) C   9                /261. RY*(   1) H  25                    0.37   10.45    0.078
  58. CR (   1) C   9                /302. BD*(   1) P   1 - C   8            0.47   10.27    0.089
  58. CR (   1) C   9                /318. BD*(   1) C   8 - C   9            0.25   10.62    0.066
  58. CR (   1) C   9                /320. BD*(   1) C   8 - C  13            0.55   10.62    0.097
  58. CR (   1) C   9                /323. BD*(   1) C  10 - C  11            0.46   10.65    0.089
  58. CR (   1) C   9                /325. BD*(   1) C  10 - H  26            0.30   10.56    0.072
  59. CR (   1) C  10                /143. RY*(   2) C   9                    0.40   10.79    0.083
  59. CR (   1) C  10                /145. RY*(   4) C   9                    0.41   10.72    0.083
  59. CR (   1) C  10                /161. RY*(   2) C  11                    0.71   10.73    0.110
  59. CR (   1) C  10                /162. RY*(   3) C  11                    0.26   10.75    0.067
  59. CR (   1) C  10                /265. RY*(   1) H  26                    0.38   10.44    0.079
  59. CR (   1) C  10                /318. BD*(   1) C   8 - C   9            0.60   10.61    0.101
  59. CR (   1) C  10                /322. BD*(   1) C   9 - H  25            0.35   10.53    0.077
  59. CR (   1) C  10                /326. BD*(   1) C  11 - C  12            0.45   10.64    0.088
  59. CR (   1) C  10                /327. BD*(   1) C  11 - H  27            0.31   10.55    0.072
  60. CR (   1) C  11                /152. RY*(   2) C  10                    0.70   10.74    0.109
  60. CR (   1) C  11                /153. RY*(   3) C  10                    0.28   10.76    0.069
  60. CR (   1) C  11                /170. RY*(   2) C  12                    0.73   10.74    0.112
  60. CR (   1) C  11                /171. RY*(   3) C  12                    0.26   10.78    0.066
  60. CR (   1) C  11                /269. RY*(   1) H  27                    0.38   10.44    0.080
  60. CR (   1) C  11                /321. BD*(   1) C   9 - C  10            0.47   10.65    0.090
  60. CR (   1) C  11                /325. BD*(   1) C  10 - H  26            0.32   10.56    0.074
  60. CR (   1) C  11                /328. BD*(   1) C  12 - C  13            0.48   10.65    0.091
  60. CR (   1) C  11                /330. BD*(   1) C  12 - H  28            0.32   10.56    0.074
  61. CR (   1) C  12                /161. RY*(   2) C  11                    0.75   10.74    0.114
  61. CR (   1) C  12                /179. RY*(   2) C  13                    0.28   10.82    0.070
  61. CR (   1) C  12                /181. RY*(   4) C  13                    0.46   10.74    0.089
  61. CR (   1) C  12                /273. RY*(   1) H  28                    0.38   10.44    0.079
  61. CR (   1) C  12                /320. BD*(   1) C   8 - C  13            0.60   10.62    0.101
  61. CR (   1) C  12                /323. BD*(   1) C  10 - C  11            0.45   10.64    0.088
  61. CR (   1) C  12                /327. BD*(   1) C  11 - H  27            0.31   10.55    0.073
  61. CR (   1) C  12                /331. BD*(   1) C  13 - H  29            0.35   10.55    0.077
  62. CR (   1) C  13                /134. RY*(   2) C   8                    1.16   10.85    0.142
  62. CR (   1) C  13                /170. RY*(   2) C  12                    0.74   10.74    0.113
  62. CR (   1) C  13                /171. RY*(   3) C  12                    0.27   10.78    0.068
  62. CR (   1) C  13                /277. RY*(   1) H  29                    0.41   10.51    0.083
  62. CR (   1) C  13                /302. BD*(   1) P   1 - C   8            0.56   10.26    0.097
  62. CR (   1) C  13                /318. BD*(   1) C   8 - C   9            0.56   10.62    0.098
  62. CR (   1) C  13                /320. BD*(   1) C   8 - C  13            0.27   10.62    0.067
  62. CR (   1) C  13                /326. BD*(   1) C  11 - C  12            0.47   10.64    0.089
  62. CR (   1) C  13                /330. BD*(   1) C  12 - H  28            0.30   10.55    0.071
  63. CR (   1) C  14                /197. RY*(   2) C  15                    0.95   10.82    0.128
  63. CR (   1) C  14                /233. RY*(   2) C  19                    1.03   10.84    0.133
  63. CR (   1) C  14                /335. BD*(   1) C  15 - C  16            0.42   10.67    0.085
  63. CR (   1) C  14                /337. BD*(   1) C  15 - H  30            0.32   10.56    0.074
  63. CR (   1) C  14                /343. BD*(   1) C  18 - C  19            0.43   10.67    0.086
  63. CR (   1) C  14                /345. BD*(   1) C  19 - H  34            0.35   10.57    0.077
  64. CR (   1) C  15                /188. RY*(   2) C  14                    0.33   10.85    0.076
  64. CR (   1) C  15                /189. RY*(   3) C  14                    0.58   10.83    0.100
  64. CR (   1) C  15                /206. RY*(   2) C  16                    0.79   10.74    0.116
  64. CR (   1) C  15                /207. RY*(   3) C  16                    0.25   10.76    0.066
  64. CR (   1) C  15                /281. RY*(   1) H  30                    0.37   10.45    0.078
  64. CR (   1) C  15                /303. BD*(   1) P   1 - C  14            0.47   10.27    0.089
  64. CR (   1) C  15                /332. BD*(   1) C  14 - C  15            0.25   10.62    0.066
  64. CR (   1) C  15                /333. BD*(   1) C  14 - C  19            0.55   10.62    0.097
  64. CR (   1) C  15                /338. BD*(   1) C  16 - C  17            0.46   10.65    0.089
  64. CR (   1) C  15                /339. BD*(   1) C  16 - H  31            0.30   10.56    0.072
  65. CR (   1) C  16                /197. RY*(   2) C  15                    0.40   10.79    0.083
  65. CR (   1) C  16                /199. RY*(   4) C  15                    0.40   10.73    0.082
  65. CR (   1) C  16                /215. RY*(   2) C  17                    0.71   10.73    0.110
  65. CR (   1) C  16                /216. RY*(   3) C  17                    0.26   10.75    0.067
  65. CR (   1) C  16                /285. RY*(   1) H  31                    0.38   10.44    0.079
  65. CR (   1) C  16                /332. BD*(   1) C  14 - C  15            0.60   10.61    0.101
  65. CR (   1) C  16                /337. BD*(   1) C  15 - H  30            0.35   10.53    0.077
  65. CR (   1) C  16                /340. BD*(   1) C  17 - C  18            0.45   10.64    0.088
  65. CR (   1) C  16                /342. BD*(   1) C  17 - H  32            0.31   10.55    0.072
  66. CR (   1) C  17                /206. RY*(   2) C  16                    0.70   10.74    0.109
  66. CR (   1) C  17                /207. RY*(   3) C  16                    0.28   10.76    0.069
  66. CR (   1) C  17                /224. RY*(   2) C  18                    0.73   10.74    0.112
  66. CR (   1) C  17                /225. RY*(   3) C  18                    0.26   10.78    0.066
  66. CR (   1) C  17                /289. RY*(   1) H  32                    0.38   10.44    0.080
  66. CR (   1) C  17                /335. BD*(   1) C  15 - C  16            0.47   10.65    0.090
  66. CR (   1) C  17                /339. BD*(   1) C  16 - H  31            0.32   10.56    0.074
  66. CR (   1) C  17                /343. BD*(   1) C  18 - C  19            0.48   10.65    0.091
  66. CR (   1) C  17                /344. BD*(   1) C  18 - H  33            0.32   10.56    0.074
  67. CR (   1) C  18                /215. RY*(   2) C  17                    0.75   10.74    0.114
  67. CR (   1) C  18                /233. RY*(   2) C  19                    0.28   10.82    0.070
  67. CR (   1) C  18                /235. RY*(   4) C  19                    0.52   10.74    0.094
  67. CR (   1) C  18                /293. RY*(   1) H  33                    0.38   10.44    0.079
  67. CR (   1) C  18                /333. BD*(   1) C  14 - C  19            0.60   10.62    0.101
  67. CR (   1) C  18                /338. BD*(   1) C  16 - C  17            0.45   10.64    0.088
  67. CR (   1) C  18                /342. BD*(   1) C  17 - H  32            0.31   10.55    0.073
  67. CR (   1) C  18                /345. BD*(   1) C  19 - H  34            0.35   10.55    0.077
  68. CR (   1) C  19                /188. RY*(   2) C  14                    1.16   10.85    0.142
  68. CR (   1) C  19                /224. RY*(   2) C  18                    0.74   10.74    0.113
  68. CR (   1) C  19                /225. RY*(   3) C  18                    0.27   10.78    0.068
  68. CR (   1) C  19                /297. RY*(   1) H  34                    0.41   10.51    0.083
  68. CR (   1) C  19                /303. BD*(   1) P   1 - C  14            0.56   10.26    0.097
  68. CR (   1) C  19                /332. BD*(   1) C  14 - C  15            0.56   10.62    0.098
  68. CR (   1) C  19                /333. BD*(   1) C  14 - C  19            0.27   10.62    0.067
  68. CR (   1) C  19                /340. BD*(   1) C  17 - C  18            0.47   10.64    0.089
  68. CR (   1) C  19                /344. BD*(   1) C  18 - H  33            0.30   10.55    0.071
  69. LP (   1) P   1                /304. BD*(   1) C   2 - C   3            1.64    0.99    0.051
  69. LP (   1) P   1                /305. BD*(   2) C   2 - C   3            0.63    0.45    0.023
  69. LP (   1) P   1                /319. BD*(   2) C   8 - C   9            0.52    0.45    0.021
  69. LP (   1) P   1                /320. BD*(   1) C   8 - C  13            1.64    0.99    0.051
  69. LP (   1) P   1                /333. BD*(   1) C  14 - C  19            1.63    0.99    0.051
  69. LP (   1) P   1                /334. BD*(   2) C  14 - C  19            0.64    0.45    0.024
 305. BD*(   2) C   2 - C   3        / 82. RY*(   4) C   2                    0.44    0.64    0.047
 305. BD*(   2) C   2 - C   3        / 90. RY*(   3) C   3                    1.67    0.83    0.106
 305. BD*(   2) C   2 - C   3        /100. RY*(   4) C   4                    0.33    1.23    0.057
 305. BD*(   2) C   2 - C   3        /126. RY*(   3) C   7                    0.35    0.90    0.050
 305. BD*(   2) C   2 - C   3        /302. BD*(   1) P   1 - C   8            1.14    0.18    0.039
 305. BD*(   2) C   2 - C   3        /310. BD*(   2) C   4 - C   5           66.71    0.02    0.086
 305. BD*(   2) C   2 - C   3        /315. BD*(   2) C   6 - C   7           57.17    0.02    0.078
 310. BD*(   2) C   4 - C   5        /101. RY*(   5) C   4                    0.79    1.29    0.103
 310. BD*(   2) C   4 - C   5        /109. RY*(   4) C   5                    0.44    1.64    0.087
 310. BD*(   2) C   4 - C   5        /110. RY*(   5) C   5                    0.36    0.84    0.056
 315. BD*(   2) C   6 - C   7        /110. RY*(   5) C   5                    0.29    0.84    0.051
 315. BD*(   2) C   6 - C   7        /118. RY*(   4) C   6                    0.83    1.20    0.103
 315. BD*(   2) C   6 - C   7        /128. RY*(   5) C   7                    0.56    1.56    0.097
 319. BD*(   2) C   8 - C   9        /136. RY*(   4) C   8                    0.61    0.67    0.057
 319. BD*(   2) C   8 - C   9        /144. RY*(   3) C   9                    1.55    0.93    0.107
 319. BD*(   2) C   8 - C   9        /154. RY*(   4) C  10                    0.31    1.34    0.057
 319. BD*(   2) C   8 - C   9        /180. RY*(   3) C  13                    0.34    0.78    0.046
 319. BD*(   2) C   8 - C   9        /303. BD*(   1) P   1 - C  14            1.06    0.18    0.038
 319. BD*(   2) C   8 - C   9        /324. BD*(   2) C  10 - C  11           61.68    0.03    0.087
 319. BD*(   2) C   8 - C   9        /329. BD*(   2) C  12 - C  13           60.34    0.02    0.079
 324. BD*(   2) C  10 - C  11        /155. RY*(   5) C  10                    0.89    1.18    0.104
 324. BD*(   2) C  10 - C  11        /163. RY*(   4) C  11                    0.34    1.76    0.079
 324. BD*(   2) C  10 - C  11        /164. RY*(   5) C  11                    0.59    0.72    0.066
 329. BD*(   2) C  12 - C  13        /164. RY*(   5) C  11                    0.31    0.72    0.048
 329. BD*(   2) C  12 - C  13        /172. RY*(   4) C  12                    0.86    1.18    0.102
 329. BD*(   2) C  12 - C  13        /180. RY*(   3) C  13                    0.32    0.76    0.050
 329. BD*(   2) C  12 - C  13        /182. RY*(   5) C  13                    0.45    1.71    0.089
 334. BD*(   2) C  14 - C  19        /190. RY*(   4) C  14                    0.44    0.65    0.048
 334. BD*(   2) C  14 - C  19        /198. RY*(   3) C  15                    0.35    0.90    0.050
 334. BD*(   2) C  14 - C  19        /226. RY*(   4) C  18                    0.33    1.24    0.057
 334. BD*(   2) C  14 - C  19        /234. RY*(   3) C  19                    1.68    0.83    0.106
 334. BD*(   2) C  14 - C  19        /301. BD*(   1) P   1 - C   2            1.14    0.18    0.039
 334. BD*(   2) C  14 - C  19        /336. BD*(   2) C  15 - C  16           57.30    0.02    0.078
 334. BD*(   2) C  14 - C  19        /341. BD*(   2) C  17 - C  18           66.90    0.02    0.086
 336. BD*(   2) C  15 - C  16        /200. RY*(   5) C  15                    0.56    1.56    0.097
 336. BD*(   2) C  15 - C  16        /208. RY*(   4) C  16                    0.83    1.20    0.103
 336. BD*(   2) C  15 - C  16        /218. RY*(   5) C  17                    0.29    0.84    0.051
 341. BD*(   2) C  17 - C  18        /217. RY*(   4) C  17                    0.44    1.64    0.087
 341. BD*(   2) C  17 - C  18        /218. RY*(   5) C  17                    0.36    0.84    0.056
 341. BD*(   2) C  17 - C  18        /227. RY*(   5) C  18                    0.80    1.28    0.103


 Natural Bond Orbitals (Summary):

                                                            Principal Delocalizations
           NBO                        Occupancy    Energy   (geminal,vicinal,remote)
 ====================================================================================
 Molecular unit  1  (C18H15P)
     1. BD (   1) P   1 - C   2          0.97992    -0.70972  314(v),307(v),124(v),88(v)
                                                    334(v),318(v),304(g),133(v)
                                                    306(g)
     2. BD (   1) P   1 - C   8          0.97992    -0.70980  321(v),328(v),142(v),178(v)
                                                    305(v),332(v),320(g),187(v)
                                                    318(g)
     3. BD (   1) P   1 - C  14          0.97993    -0.70978  335(v),343(v),196(v),232(v)
                                                    306(v),319(v),333(g),79(v)
                                                    332(g)
     4. BD (   1) C   2 - C   3          0.98766    -0.83847  306(g),307(g),317(v),311(v)
                                                    308(g),98(v),97(v),301(g)
                                                    124(v),125(v)
     5. BD (   2) C   2 - C   3          0.85082    -0.40429  315(v),310(v),302(v),126(v)
                                                    100(v)
     6. BD (   1) C   2 - C   7          0.98717    -0.83564  304(g),314(g),308(v),316(v)
                                                    317(g),116(v),115(v),301(g)
                                                    88(v),89(v)
     7. BD (   1) C   3 - C   4          0.98744    -0.81610  304(g),301(v),309(g),313(v)
                                                    308(g),79(v),311(g),107(v)
                                                    106(v)
     8. BD (   1) C   3 - H  20          0.98895    -0.64133  306(v),309(v),304(g),307(g)
                                                    79(v),97(v)
     9. BD (   1) C   4 - C   5          0.98958    -0.81588  307(g),312(g),316(v),308(v)
                                                    116(v),89(v),311(g),313(g)
                                                    115(v),88(v)
    10. BD (   2) C   4 - C   5          0.81994    -0.38290  305(v),315(v),119(v),92(v)
                                                    100(g),110(g)
    11. BD (   1) C   4 - H  21          0.98941    -0.63164  304(v),312(v),307(g),309(g)
                                                    106(v),88(v)
    12. BD (   1) C   5 - C   6          0.98946    -0.81350  314(g),309(g),317(v),311(v)
                                                    125(v),98(v),316(g),313(g)
                                                    97(v),124(v)
    13. BD (   1) C   5 - H  22          0.98977    -0.63415  307(v),314(v),312(g),309(g)
                                                    115(v),97(v)
    14. BD (   1) C   6 - C   7          0.98806    -0.81740  306(g),301(v),312(g),313(v)
                                                    80(v),317(g),316(g),107(v)
                                                    106(v),79(v)
    15. BD (   2) C   6 - C   7          0.82169    -0.38430  305(v),310(v),110(v),82(v)
                                                    126(g),119(g)
    16. BD (   1) C   6 - H  23          0.98935    -0.62959  306(v),309(v),314(g),312(g)
                                                    106(v),124(v)
    17. BD (   1) C   7 - H  24          0.98941    -0.64209  304(v),312(v),79(v),314(g)
                                                    306(g),115(v)
    18. BD (   1) C   8 - C   9          0.98717    -0.83561  320(g),321(g),331(v),325(v)
                                                    322(g),152(v),151(v),302(g)
                                                    178(v),179(v)
    19. BD (   2) C   8 - C   9          0.84942    -0.40410  329(v),324(v),303(v),180(v)
                                                    154(v),72(v)
    20. BD (   1) C   8 - C  13          0.98764    -0.83844  318(g),328(g),322(v),330(v)
                                                    331(g),170(v),169(v),302(g)
                                                    142(v),143(v)
    21. BD (   1) C   9 - C  10          0.98806    -0.81740  318(g),302(v),323(g),327(v)
                                                    134(v),322(g),325(g),161(v)
                                                    160(v),133(v)
    22. BD (   1) C   9 - H  25          0.98941    -0.64211  320(v),323(v),133(v),321(g)
                                                    318(g),151(v)
    23. BD (   1) C  10 - C  11          0.98946    -0.81348  321(g),326(g),322(v),330(v)
                                                    143(v),170(v),325(g),327(g)
                                                    169(v),142(v)
    24. BD (   2) C  10 - C  11          0.81374    -0.38075  319(v),329(v),173(v),146(v)
                                                    154(g),164(g)
    25. BD (   1) C  10 - H  26          0.98935    -0.62959  318(v),326(v),321(g),323(g)
                                                    160(v),142(v)
    26. BD (   1) C  11 - C  12          0.98958    -0.81588  328(g),323(g),325(v),331(v)
                                                    152(v),179(v),330(g),327(g)
                                                    151(v),178(v)
    27. BD (   1) C  11 - H  27          0.98977    -0.63415  328(v),321(v),323(g),326(g)
                                                    151(v),169(v)
    28. BD (   1) C  12 - C  13          0.98744    -0.81608  320(g),302(v),326(g),327(v)
                                                    331(g),133(v),330(g),161(v)
                                                    160(v)
    29. BD (   2) C  12 - C  13          0.81998    -0.38446  319(v),324(v),164(v),137(v)
                                                    173(g),180(g)
    30. BD (   1) C  12 - H  28          0.98941    -0.63163  320(v),323(v),328(g),326(g)
                                                    160(v),178(v)
    31. BD (   1) C  13 - H  29          0.98895    -0.64130  318(v),326(v),320(g),328(g)
                                                    133(v),169(v)
    32. BD (   1) C  14 - C  15          0.98717    -0.83570  333(g),335(g),345(v),339(v)
                                                    337(g),206(v),205(v),303(g)
                                                    232(v),233(v)
    33. BD (   1) C  14 - C  19          0.98766    -0.83854  332(g),343(g),337(v),344(v)
                                                    345(g),224(v),223(v),303(g)
                                                    196(v),197(v)
    34. BD (   2) C  14 - C  19          0.85086    -0.40437  336(v),341(v),301(v),198(v)
                                                    226(v)
    35. BD (   1) C  15 - C  16          0.98806    -0.81751  332(g),303(v),338(g),342(v)
                                                    188(v),337(g),339(g),215(v)
                                                    214(v),187(v)
    36. BD (   2) C  15 - C  16          0.82180    -0.38442  334(v),341(v),218(v),190(v)
                                                    198(g),209(g)
    37. BD (   1) C  15 - H  30          0.98941    -0.64218  333(v),338(v),187(v),335(g)
                                                    332(g),205(v)
    38. BD (   1) C  16 - C  17          0.98946    -0.81357  335(g),340(g),337(v),344(v)
                                                    197(v),224(v),339(g),342(g)
                                                    223(v),196(v)
    39. BD (   1) C  16 - H  31          0.98935    -0.62966  332(v),340(v),335(g),338(g)
                                                    214(v),196(v)
    40. BD (   1) C  17 - C  18          0.98958    -0.81600  343(g),338(g),339(v),345(v)
                                                    206(v),233(v),344(g),342(g)
                                                    205(v),232(v)
    41. BD (   2) C  17 - C  18          0.82008    -0.38302  334(v),336(v),209(v),236(v)
                                                    226(g),218(g)
    42. BD (   1) C  17 - H  32          0.98977    -0.63425  343(v),335(v),338(g),340(g)
                                                    205(v),223(v)
    43. BD (   1) C  18 - C  19          0.98744    -0.81614  333(g),303(v),340(g),342(v)
                                                    345(g),187(v),344(g),215(v)
                                                    214(v)
    44. BD (   1) C  18 - H  33          0.98941    -0.63170  333(v),338(v),343(g),340(g)
                                                    214(v),232(v)
    45. BD (   1) C  19 - H  34          0.98895    -0.64136  332(v),340(v),333(g),343(g)
                                                    187(v),223(v)
    46. CR (   1) P   1                  0.99999   -76.35304   
    47. CR (   2) P   1                  0.99933    -7.44425  304(v),333(v),320(v),318(v)
                                                    332(v),306(v),133(v),187(v)
                                                    79(v)
    48. CR (   3) P   1                  0.99989    -4.90447   
    49. CR (   4) P   1                  0.99989    -4.90447   
    50. CR (   5) P   1                  0.99991    -4.90743   
    51. CR (   1) C   2                  0.99943   -10.22340  89(v),125(v),307(v),314(v)
                                                    308(v),317(v)
    52. CR (   1) C   3                  0.99943   -10.20188  80(v),98(v),301(v),306(v)
                                                    309(v),241(v),311(v),99(v)
                                                    304(g)
    53. CR (   1) C   4                  0.99947   -10.19862  107(v),304(v),91(v),312(v)
                                                    245(v),308(v),313(v),89(v)
    54. CR (   1) C   5                  0.99947   -10.20323  98(v),116(v),307(v),314(v)
                                                    249(v),311(v),316(v),117(v)
                                                    99(v)
    55. CR (   1) C   6                  0.99947   -10.19644  107(v),306(v),309(v),125(v)
                                                    127(v),253(v),317(v),313(v)
                                                    108(v)
    56. CR (   1) C   7                  0.99944   -10.20366  116(v),81(v),304(v),301(v)
                                                    312(v),257(v),80(v),316(v)
                                                    306(g),117(v)
    57. CR (   1) C   8                  0.99943   -10.22339  179(v),143(v),328(v),321(v)
                                                    331(v),322(v)
    58. CR (   1) C   9                  0.99944   -10.20367  152(v),135(v),320(v),302(v)
                                                    323(v),261(v),134(v),325(v)
                                                    318(g),153(v)
    59. CR (   1) C  10                  0.99947   -10.19643  161(v),318(v),326(v),145(v)
                                                    143(v),265(v),322(v),327(v)
                                                    162(v)
    60. CR (   1) C  11                  0.99947   -10.20322  170(v),152(v),328(v),321(v)
                                                    269(v),330(v),325(v),153(v)
                                                    171(v)
    61. CR (   1) C  12                  0.99947   -10.19861  161(v),320(v),181(v),323(v)
                                                    273(v),331(v),327(v),179(v)
    62. CR (   1) C  13                  0.99943   -10.20184  134(v),170(v),302(v),318(v)
                                                    326(v),277(v),330(v),171(v)
                                                    320(g)
    63. CR (   1) C  14                  0.99943   -10.22348  233(v),197(v),343(v),335(v)
                                                    345(v),337(v)
    64. CR (   1) C  15                  0.99944   -10.20377  206(v),189(v),333(v),303(v)
                                                    338(v),281(v),188(v),339(v)
                                                    332(g),207(v)
    65. CR (   1) C  16                  0.99947   -10.19652  215(v),332(v),340(v),197(v)
                                                    199(v),285(v),337(v),342(v)
                                                    216(v)
    66. CR (   1) C  17                  0.99947   -10.20334  224(v),206(v),343(v),335(v)
                                                    289(v),344(v),339(v),207(v)
                                                    225(v)
    67. CR (   1) C  18                  0.99947   -10.19870  215(v),333(v),235(v),338(v)
                                                    293(v),345(v),342(v),233(v)
    68. CR (   1) C  19                  0.99943   -10.20193  188(v),224(v),303(v),332(v)
                                                    340(v),297(v),344(v),225(v)
                                                    333(g)
    69. LP (   1) P   1                  0.97412    -0.57139  304(v),320(v),333(v),334(v)
                                                    305(v),319(v)
    70. RY*(   1) P   1                  0.00312     0.49204   
    71. RY*(   2) P   1                  0.00269     0.72494   
    72. RY*(   3) P   1                  0.00270     0.72527   
    73. RY*(   4) P   1                  0.00075     0.72967   
    74. RY*(   5) P   1                  0.00075     0.72973   
    75. RY*(   6) P   1                  0.00059     0.77091   
    76. RY*(   7) P   1                  0.00023     0.76755   
    77. RY*(   8) P   1                  0.00023     0.76698   
    78. RY*(   9) P   1                  0.00016     0.60482   
    79. RY*(   1) C   2                  0.00358     1.00440   
    80. RY*(   2) C   2                  0.00162     0.65034   
    81. RY*(   3) C   2                  0.00143     0.62398   
    82. RY*(   4) C   2                  0.00062     0.52437   
    83. RY*(   5) C   2                  0.00043     1.76626   
    84. RY*(   6) C   2                  0.00019     2.08624   
    85. RY*(   7) C   2                  0.00013     1.79994   
    86. RY*(   8) C   2                  0.00009     1.98681   
    87. RY*(   9) C   2                  0.00002     2.02605   
    88. RY*(   1) C   3                  0.00358     1.00793   
    89. RY*(   2) C   3                  0.00170     0.61730   
    90. RY*(   3) C   3                  0.00080     0.71119   
    91. RY*(   4) C   3                  0.00059     0.53781   
    92. RY*(   5) C   3                  0.00024     1.56003   
    93. RY*(   6) C   3                  0.00008     2.22081   
    94. RY*(   7) C   3                  0.00001     2.12491   
    95. RY*(   8) C   3                  0.00002     1.94592   
    96. RY*(   9) C   3                  0.00002     2.04896   
    97. RY*(   1) C   4                  0.00296     1.03959   
    98. RY*(   2) C   4                  0.00133     0.53896   
    99. RY*(   3) C   4                  0.00042     0.57336   
   100. RY*(   4) C   4                  0.00033     1.10799   
   101. RY*(   5) C   4                  0.00030     1.19408   
   102. RY*(   6) C   4                  0.00007     2.25585   
   103. RY*(   7) C   4                  0.00002     2.12144   
   104. RY*(   8) C   4                  0.00000     2.08504   
   105. RY*(   9) C   4                  0.00000     1.72427   
   106. RY*(   1) C   5                  0.00265     1.05680   
   107. RY*(   2) C   5                  0.00130     0.53854   
   108. RY*(   3) C   5                  0.00050     0.55469   
   109. RY*(   4) C   5                  0.00033     1.54650   
   110. RY*(   5) C   5                  0.00029     0.74633   
   111. RY*(   6) C   5                  0.00007     2.25694   
   112. RY*(   7) C   5                  0.00002     2.09574   
   113. RY*(   8) C   5                  0.00000     1.71914   
   114. RY*(   9) C   5                  0.00000     2.07403   
   115. RY*(   1) C   6                  0.00294     1.03587   
   116. RY*(   2) C   6                  0.00137     0.53962   
   117. RY*(   3) C   6                  0.00042     0.55835   
   118. RY*(   4) C   6                  0.00036     1.10582   
   119. RY*(   5) C   6                  0.00027     1.19923   
   120. RY*(   6) C   6                  0.00007     2.25681   
   121. RY*(   7) C   6                  0.00003     2.12559   
   122. RY*(   8) C   6                  0.00000     1.71431   
   123. RY*(   9) C   6                  0.00000     2.09866   
   124. RY*(   1) C   7                  0.00383     0.96784   
   125. RY*(   2) C   7                  0.00135     0.59283   
   126. RY*(   3) C   7                  0.00064     0.77618   
   127. RY*(   4) C   7                  0.00052     0.53472   
   128. RY*(   5) C   7                  0.00023     1.46484   
   129. RY*(   6) C   7                  0.00008     2.19711   
   130. RY*(   7) C   7                  0.00001     2.07358   
   131. RY*(   8) C   7                  0.00002     2.07992   
   132. RY*(   9) C   7                  0.00001     1.92962   
   133. RY*(   1) C   8                  0.00358     1.00462   
   134. RY*(   2) C   8                  0.00162     0.65003   
   135. RY*(   3) C   8                  0.00143     0.62471   
   136. RY*(   4) C   8                  0.00062     0.54746   
   137. RY*(   5) C   8                  0.00043     1.74410   
   138. RY*(   6) C   8                  0.00019     2.08234   
   139. RY*(   7) C   8                  0.00013     1.80148   
   140. RY*(   8) C   8                  0.00009     1.98811   
   141. RY*(   9) C   8                  0.00002     2.02612   
   142. RY*(   1) C   9                  0.00383     0.96777   
   143. RY*(   2) C   9                  0.00135     0.59267   
   144. RY*(   3) C   9                  0.00076     0.80679   
   145. RY*(   4) C   9                  0.00052     0.52112   
   146. RY*(   5) C   9                  0.00021     1.44658   
   147. RY*(   6) C   9                  0.00008     2.19713   
   148. RY*(   7) C   9                  0.00002     2.23400   
   149. RY*(   8) C   9                  0.00001     2.08123   
   150. RY*(   9) C   9                  0.00001     1.76785   
   151. RY*(   1) C  10                  0.00294     1.03586   
   152. RY*(   2) C  10                  0.00137     0.53962   
   153. RY*(   3) C  10                  0.00042     0.55768   
   154. RY*(   4) C  10                  0.00033     1.21818   
   155. RY*(   5) C  10                  0.00029     1.08785   
   156. RY*(   6) C  10                  0.00007     2.25680   
   157. RY*(   7) C  10                  0.00003     2.12570   
   158. RY*(   8) C  10                  0.00000     1.96188   
   159. RY*(   9) C  10                  0.00000     1.85105   
   160. RY*(   1) C  11                  0.00265     1.05681   
   161. RY*(   2) C  11                  0.00130     0.53853   
   162. RY*(   3) C  11                  0.00050     0.55475   
   163. RY*(   4) C  11                  0.00033     1.66791   
   164. RY*(   5) C  11                  0.00029     0.62490   
   165. RY*(   6) C  11                  0.00007     2.25694   
   166. RY*(   7) C  11                  0.00002     2.09574   
   167. RY*(   8) C  11                  0.00000     1.70509   
   168. RY*(   9) C  11                  0.00000     2.08809   
   169. RY*(   1) C  12                  0.00296     1.03964   
   170. RY*(   2) C  12                  0.00133     0.53899   
   171. RY*(   3) C  12                  0.00042     0.57476   
   172. RY*(   4) C  12                  0.00037     1.08588   
   173. RY*(   5) C  12                  0.00027     1.21466   
   174. RY*(   6) C  12                  0.00007     2.25590   
   175. RY*(   7) C  12                  0.00002     2.12141   
   176. RY*(   8) C  12                  0.00000     2.08363   
   177. RY*(   9) C  12                  0.00000     1.72560   
   178. RY*(   1) C  13                  0.00358     1.00814   
   179. RY*(   2) C  13                  0.00170     0.61752   
   180. RY*(   3) C  13                  0.00070     0.65863   
   181. RY*(   4) C  13                  0.00058     0.54456   
   182. RY*(   5) C  13                  0.00026     1.60667   
   183. RY*(   6) C  13                  0.00008     2.22099   
   184. RY*(   7) C  13                  0.00002     2.06572   
   185. RY*(   8) C  13                  0.00001     1.83475   
   186. RY*(   9) C  13                  0.00002     2.21964   
   187. RY*(   1) C  14                  0.00358     1.00442   
   188. RY*(   2) C  14                  0.00162     0.64988   
   189. RY*(   3) C  14                  0.00143     0.62453   
   190. RY*(   4) C  14                  0.00062     0.52468   
   191. RY*(   5) C  14                  0.00043     1.76616   
   192. RY*(   6) C  14                  0.00019     2.08532   
   193. RY*(   7) C  14                  0.00013     1.80135   
   194. RY*(   8) C  14                  0.00009     1.98566   
   195. RY*(   9) C  14                  0.00002     2.02606   
   196. RY*(   1) C  15                  0.00383     0.96785   
   197. RY*(   2) C  15                  0.00135     0.59279   
   198. RY*(   3) C  15                  0.00064     0.77564   
   199. RY*(   4) C  15                  0.00052     0.53540   
   200. RY*(   5) C  15                  0.00023     1.46482   
   201. RY*(   6) C  15                  0.00008     2.19695   
   202. RY*(   7) C  15                  0.00001     2.08697   
   203. RY*(   8) C  15                  0.00002     2.19334   
   204. RY*(   9) C  15                  0.00001     1.80264   
   205. RY*(   1) C  16                  0.00294     1.03579   
   206. RY*(   2) C  16                  0.00137     0.53954   
   207. RY*(   3) C  16                  0.00042     0.55806   
   208. RY*(   4) C  16                  0.00036     1.10723   
   209. RY*(   5) C  16                  0.00027     1.19776   
   210. RY*(   6) C  16                  0.00007     2.25674   
   211. RY*(   7) C  16                  0.00003     2.12564   
   212. RY*(   8) C  16                  0.00000     2.09803   
   213. RY*(   9) C  16                  0.00000     1.71483   
   214. RY*(   1) C  17                  0.00265     1.05677   
   215. RY*(   2) C  17                  0.00130     0.53845   
   216. RY*(   3) C  17                  0.00050     0.55465   
   217. RY*(   4) C  17                  0.00033     1.54689   
   218. RY*(   5) C  17                  0.00029     0.74570   
   219. RY*(   6) C  17                  0.00007     2.25683   
   220. RY*(   7) C  17                  0.00002     2.09555   
   221. RY*(   8) C  17                  0.00000     2.04330   
   222. RY*(   9) C  17                  0.00000     1.74961   
   223. RY*(   1) C  18                  0.00296     1.03954   
   224. RY*(   2) C  18                  0.00133     0.53890   
   225. RY*(   3) C  18                  0.00042     0.57331   
   226. RY*(   4) C  18                  0.00033     1.11740   
   227. RY*(   5) C  18                  0.00030     1.18462   
   228. RY*(   6) C  18                  0.00007     2.25579   
   229. RY*(   7) C  18                  0.00002     2.12135   
   230. RY*(   8) C  18                  0.00000     2.06772   
   231. RY*(   9) C  18                  0.00000     1.74130   
   232. RY*(   1) C  19                  0.00358     1.00800   
   233. RY*(   2) C  19                  0.00169     0.61745   
   234. RY*(   3) C  19                  0.00080     0.71133   
   235. RY*(   4) C  19                  0.00059     0.53725   
   236. RY*(   5) C  19                  0.00024     1.55990   
   237. RY*(   6) C  19                  0.00008     2.22089   
   238. RY*(   7) C  19                  0.00003     2.24822   
   239. RY*(   8) C  19                  0.00001     1.88998   
   240. RY*(   9) C  19                  0.00001     1.98112   
   241. RY*(   1) H  20                  0.00118     0.30719   
   242. RY*(   2) H  20                  0.00008     1.54511   
   243. RY*(   3) H  20                  0.00007     1.98654   
   244. RY*(   4) H  20                  0.00003     2.15666   
   245. RY*(   1) H  21                  0.00074     0.24212   
   246. RY*(   2) H  21                  0.00007     1.53251   
   247. RY*(   3) H  21                  0.00004     1.90191   
   248. RY*(   4) H  21                  0.00003     2.18314   
   249. RY*(   1) H  22                  0.00073     0.23717   
   250. RY*(   2) H  22                  0.00007     1.52993   
   251. RY*(   3) H  22                  0.00003     2.21455   
   252. RY*(   4) H  22                  0.00004     1.86423   
   253. RY*(   1) H  23                  0.00073     0.24338   
   254. RY*(   2) H  23                  0.00007     1.53260   
   255. RY*(   3) H  23                  0.00003     2.15148   
   256. RY*(   4) H  23                  0.00004     1.93082   
   257. RY*(   1) H  24                  0.00072     0.24982   
   258. RY*(   2) H  24                  0.00008     1.52954   
   259. RY*(   3) H  24                  0.00004     1.87919   
   260. RY*(   4) H  24                  0.00003     2.18777   
   261. RY*(   1) H  25                  0.00072     0.24979   
   262. RY*(   2) H  25                  0.00008     1.52955   
   263. RY*(   3) H  25                  0.00003     2.06637   
   264. RY*(   4) H  25                  0.00004     2.00062   
   265. RY*(   1) H  26                  0.00073     0.24338   
   266. RY*(   2) H  26                  0.00007     1.53261   
   267. RY*(   3) H  26                  0.00004     1.87196   
   268. RY*(   4) H  26                  0.00003     2.21035   
   269. RY*(   1) H  27                  0.00073     0.23717   
   270. RY*(   2) H  27                  0.00007     1.52993   
   271. RY*(   3) H  27                  0.00004     2.00837   
   272. RY*(   4) H  27                  0.00004     2.07042   
   273. RY*(   1) H  28                  0.00074     0.24213   
   274. RY*(   2) H  28                  0.00007     1.53251   
   275. RY*(   3) H  28                  0.00004     1.89894   
   276. RY*(   4) H  28                  0.00003     2.18615   
   277. RY*(   1) H  29                  0.00118     0.30759   
   278. RY*(   2) H  29                  0.00008     1.76736   
   279. RY*(   3) H  29                  0.00008     1.76463   
   280. RY*(   4) H  29                  0.00003     2.15671   
   281. RY*(   1) H  30                  0.00072     0.24973   
   282. RY*(   2) H  30                  0.00008     1.52948   
   283. RY*(   3) H  30                  0.00005     1.87463   
   284. RY*(   4) H  30                  0.00003     2.19229   
   285. RY*(   1) H  31                  0.00073     0.24332   
   286. RY*(   2) H  31                  0.00007     1.53254   
   287. RY*(   3) H  31                  0.00004     2.13045   
   288. RY*(   4) H  31                  0.00004     1.95176   
   289. RY*(   1) H  32                  0.00073     0.23708   
   290. RY*(   2) H  32                  0.00007     1.52985   
   291. RY*(   3) H  32                  0.00003     2.13489   
   292. RY*(   4) H  32                  0.00004     1.94377   
   293. RY*(   1) H  33                  0.00074     0.24208   
   294. RY*(   2) H  33                  0.00007     1.53242   
   295. RY*(   3) H  33                  0.00004     1.86282   
   296. RY*(   4) H  33                  0.00003     2.22221   
   297. RY*(   1) H  34                  0.00118     0.30739   
   298. RY*(   2) H  34                  0.00008     1.54483   
   299. RY*(   3) H  34                  0.00007     1.98722   
   300. RY*(   4) H  34                  0.00003     2.15664   
   301. BD*(   1) P   1 - C   2          0.01930     0.06300   
   302. BD*(   1) P   1 - C   8          0.01930     0.06309   
   303. BD*(   1) P   1 - C  14          0.01933     0.06302   
   304. BD*(   1) C   2 - C   3          0.01376     0.41943   
   305. BD*(   2) C   2 - C   3          0.19823    -0.12041  310(v),315(v),334(r),90(g)
                                                    302(v),319(r),82(g),126(v)
                                                    100(v)
   306. BD*(   1) C   2 - C   7          0.01228     0.41470   
   307. BD*(   1) C   3 - C   4          0.00910     0.44368   
   308. BD*(   1) C   3 - H  20          0.00798     0.34723   
   309. BD*(   1) C   4 - C   5          0.00840     0.44230   
   310. BD*(   2) C   4 - C   5          0.15314    -0.09571  315(v),305(v),101(g),109(g)
                                                    110(g)
   311. BD*(   1) C   4 - H  21          0.00673     0.35241   
   312. BD*(   1) C   5 - C   6          0.00840     0.44175   
   313. BD*(   1) C   5 - H  22          0.00665     0.35383   
   314. BD*(   1) C   6 - C   7          0.00921     0.44564   
   315. BD*(   2) C   6 - C   7          0.14962    -0.09702  310(v),305(v),329(r),336(r)
                                                    118(g),128(g),110(v)
   316. BD*(   1) C   6 - H  23          0.00665     0.35538   
   317. BD*(   1) C   7 - H  24          0.00761     0.33702   
   318. BD*(   1) C   8 - C   9          0.01228     0.41463   
   319. BD*(   2) C   8 - C   9          0.20169    -0.12190  324(v),329(v),144(g),303(v)
                                                    305(r),136(g),180(v),154(v)
                                                    334(r)
   320. BD*(   1) C   8 - C  13          0.01374     0.41950   
   321. BD*(   1) C   9 - C  10          0.00921     0.44563   
   322. BD*(   1) C   9 - H  25          0.00761     0.33702   
   323. BD*(   1) C  10 - C  11          0.00841     0.44173   
   324. BD*(   2) C  10 - C  11          0.15402    -0.09463  329(v),319(v),155(g),164(g)
                                                    163(g)
   325. BD*(   1) C  10 - H  26          0.00665     0.35538   
   326. BD*(   1) C  11 - C  12          0.00840     0.44231   
   327. BD*(   1) C  11 - H  27          0.00665     0.35383   
   328. BD*(   1) C  12 - C  13          0.00910     0.44371   
   329. BD*(   2) C  12 - C  13          0.15463    -0.09863  324(v),319(v),315(r),172(g)
                                                    182(g),180(g),164(v)
   330. BD*(   1) C  12 - H  28          0.00673     0.35242   
   331. BD*(   1) C  13 - H  29          0.00799     0.34734   
   332. BD*(   1) C  14 - C  15          0.01228     0.41452   
   333. BD*(   1) C  14 - C  19          0.01375     0.41943   
   334. BD*(   2) C  14 - C  19          0.19810    -0.12042  341(v),336(v),305(r),234(g)
                                                    301(v),190(g),198(v),226(v)
                                                    319(r)
   335. BD*(   1) C  15 - C  16          0.00921     0.44559   
   336. BD*(   2) C  15 - C  16          0.14959    -0.09711  341(v),334(v),315(r),208(g)
                                                    200(g),218(v)
   337. BD*(   1) C  15 - H  30          0.00760     0.33694   
   338. BD*(   1) C  16 - C  17          0.00840     0.44161   
   339. BD*(   1) C  16 - H  31          0.00665     0.35532   
   340. BD*(   1) C  17 - C  18          0.00840     0.44223   
   341. BD*(   2) C  17 - C  18          0.15312    -0.09581  336(v),334(v),227(g),217(g)
                                                    218(g)
   342. BD*(   1) C  17 - H  32          0.00665     0.35374   
   343. BD*(   1) C  18 - C  19          0.00910     0.44361   
   344. BD*(   1) C  18 - H  33          0.00673     0.35236   
   345. BD*(   1) C  19 - H  34          0.00799     0.34725   
       -------------------------------
              Total Lewis   67.00009  ( 97.1016%)
        Valence non-Lewis    1.86041  (  2.6962%)
        Rydberg non-Lewis    0.13951  (  0.2022%)
       -------------------------------
            Total unit  1   69.00000  (100.0000%)
           Charge unit  1    0.00000


 ***************************************************
 *******         Beta  spin orbitals         *******
 ***************************************************


 NATURAL POPULATIONS:  Natural atomic orbital occupancies 
                                                          
   NAO  Atom  No  lang   Type(AO)    Occupancy      Energy
 ----------------------------------------------------------
     1    P    1  S      Cor( 1S)     0.99999     -76.35095
     2    P    1  S      Cor( 2S)     0.99893      -7.44182
     3    P    1  S      Val( 3S)     0.59668      -0.56793
     4    P    1  S      Ryd( 4S)     0.00084       0.57706
     5    P    1  px     Cor( 2p)     0.99989      -4.90309
     6    P    1  px     Val( 3p)     0.35931      -0.21213
     7    P    1  px     Ryd( 4p)     0.00166       0.54593
     8    P    1  py     Cor( 2p)     0.99989      -4.90309
     9    P    1  py     Val( 3p)     0.35930      -0.21213
    10    P    1  py     Ryd( 4p)     0.00166       0.54554
    11    P    1  pz     Cor( 2p)     0.99963      -4.90124
    12    P    1  pz     Val( 3p)     0.38302      -0.25515
    13    P    1  pz     Ryd( 4p)     0.00202       0.56514
    14    P    1  dxy    Ryd( 3d)     0.00322       0.85697
    15    P    1  dxz    Ryd( 3d)     0.00269       0.87870
    16    P    1  dyz    Ryd( 3d)     0.00269       0.87834
    17    P    1  dx2y2  Ryd( 3d)     0.00322       0.85714
    18    P    1  dz2    Ryd( 3d)     0.00129       0.76591

    19    C    2  S      Cor( 1S)     0.99940     -10.22194
    20    C    2  S      Val( 2S)     0.47713      -0.33457
    21    C    2  S      Ryd( 3S)     0.00238       0.53214
    22    C    2  px     Val( 2p)     0.59427      -0.29209
    23    C    2  px     Ryd( 3p)     0.00507       0.85187
    24    C    2  py     Val( 2p)     0.53067      -0.24875
    25    C    2  py     Ryd( 3p)     0.00193       0.59935
    26    C    2  pz     Val( 2p)     0.52900      -0.25386
    27    C    2  pz     Ryd( 3p)     0.00228       0.64342
    28    C    2  dxy    Ryd( 3d)     0.00029       2.02073
    29    C    2  dxz    Ryd( 3d)     0.00053       1.99341
    30    C    2  dyz    Ryd( 3d)     0.00030       2.10228
    31    C    2  dx2y2  Ryd( 3d)     0.00041       1.87808
    32    C    2  dz2    Ryd( 3d)     0.00031       1.89588

    33    C    3  S      Cor( 1S)     0.99942     -10.20116
    34    C    3  S      Val( 2S)     0.46838      -0.27427
    35    C    3  S      Ryd( 3S)     0.00109       0.45928
    36    C    3  px     Val( 2p)     0.54765      -0.20008
    37    C    3  px     Ryd( 3p)     0.00266       0.69143
    38    C    3  py     Val( 2p)     0.53173      -0.21823
    39    C    3  py     Ryd( 3p)     0.00213       0.68448
    40    C    3  pz     Val( 2p)     0.52678      -0.20804
    41    C    3  pz     Ryd( 3p)     0.00179       0.58756
    42    C    3  dxy    Ryd( 3d)     0.00031       2.11378
    43    C    3  dxz    Ryd( 3d)     0.00028       2.16668
    44    C    3  dyz    Ryd( 3d)     0.00026       2.12494
    45    C    3  dx2y2  Ryd( 3d)     0.00024       2.00707
    46    C    3  dz2    Ryd( 3d)     0.00027       1.97069

    47    C    4  S      Cor( 1S)     0.99946     -10.19847
    48    C    4  S      Val( 2S)     0.47641      -0.27601
    49    C    4  S      Ryd( 3S)     0.00059       0.45414
    50    C    4  px     Val( 2p)     0.52266      -0.18150
    51    C    4  px     Ryd( 3p)     0.00182       0.53716
    52    C    4  py     Val( 2p)     0.52912      -0.20766
    53    C    4  py     Ryd( 3p)     0.00154       0.58233
    54    C    4  pz     Val( 2p)     0.56375      -0.20840
    55    C    4  pz     Ryd( 3p)     0.00236       0.73231
    56    C    4  dxy    Ryd( 3d)     0.00028       2.12427
    57    C    4  dxz    Ryd( 3d)     0.00029       2.11807
    58    C    4  dyz    Ryd( 3d)     0.00026       2.12500
    59    C    4  dx2y2  Ryd( 3d)     0.00027       2.01649
    60    C    4  dz2    Ryd( 3d)     0.00026       1.96793

    61    C    5  S      Cor( 1S)     0.99947     -10.20188
    62    C    5  S      Val( 2S)     0.47852      -0.27827
    63    C    5  S      Ryd( 3S)     0.00064       0.44636
    64    C    5  px     Val( 2p)     0.56649      -0.19583
    65    C    5  px     Ryd( 3p)     0.00260       0.80268
    66    C    5  py     Val( 2p)     0.48101      -0.19598
    67    C    5  py     Ryd( 3p)     0.00123       0.49250
    68    C    5  pz     Val( 2p)     0.50070      -0.19215
    69    C    5  pz     Ryd( 3p)     0.00155       0.55229
    70    C    5  dxy    Ryd( 3d)     0.00029       2.08134
    71    C    5  dxz    Ryd( 3d)     0.00032       2.13125
    72    C    5  dyz    Ryd( 3d)     0.00027       2.13906
    73    C    5  dx2y2  Ryd( 3d)     0.00030       2.03168
    74    C    5  dz2    Ryd( 3d)     0.00030       1.95813

    75    C    6  S      Cor( 1S)     0.99947     -10.19654
    76    C    6  S      Val( 2S)     0.47694      -0.27554
    77    C    6  S      Ryd( 3S)     0.00060       0.44537
    78    C    6  px     Val( 2p)     0.54654      -0.18738
    79    C    6  px     Ryd( 3p)     0.00218       0.63182
    80    C    6  py     Val( 2p)     0.54996      -0.21198
    81    C    6  py     Ryd( 3p)     0.00194       0.66539
    82    C    6  pz     Val( 2p)     0.53083      -0.19696
    83    C    6  pz     Ryd( 3p)     0.00173       0.55045
    84    C    6  dxy    Ryd( 3d)     0.00028       2.11273
    85    C    6  dxz    Ryd( 3d)     0.00029       2.16582
    86    C    6  dyz    Ryd( 3d)     0.00026       2.11571
    87    C    6  dx2y2  Ryd( 3d)     0.00028       1.99716
    88    C    6  dz2    Ryd( 3d)     0.00025       1.96084

    89    C    7  S      Cor( 1S)     0.99943     -10.20279
    90    C    7  S      Val( 2S)     0.46840      -0.27635
    91    C    7  S      Ryd( 3S)     0.00080       0.44587
    92    C    7  px     Val( 2p)     0.52733      -0.19587
    93    C    7  px     Ryd( 3p)     0.00199       0.56801
    94    C    7  py     Val( 2p)     0.51295      -0.21610
    95    C    7  py     Ryd( 3p)     0.00167       0.57208
    96    C    7  pz     Val( 2p)     0.55246      -0.21581
    97    C    7  pz     Ryd( 3p)     0.00275       0.72571
    98    C    7  dxy    Ryd( 3d)     0.00029       2.11199
    99    C    7  dxz    Ryd( 3d)     0.00032       2.11811
   100    C    7  dyz    Ryd( 3d)     0.00026       2.12475
   101    C    7  dx2y2  Ryd( 3d)     0.00028       2.01409
   102    C    7  dz2    Ryd( 3d)     0.00022       1.96856

   103    C    8  S      Cor( 1S)     0.99940     -10.22192
   104    C    8  S      Val( 2S)     0.47713      -0.33456
   105    C    8  S      Ryd( 3S)     0.00239       0.53250
   106    C    8  px     Val( 2p)     0.54225      -0.25454
   107    C    8  px     Ryd( 3p)     0.00323       0.71513
   108    C    8  py     Val( 2p)     0.58279      -0.28628
   109    C    8  py     Ryd( 3p)     0.00377       0.73648
   110    C    8  pz     Val( 2p)     0.52892      -0.25388
   111    C    8  pz     Ryd( 3p)     0.00228       0.64320
   112    C    8  dxy    Ryd( 3d)     0.00044       1.93320
   113    C    8  dxz    Ryd( 3d)     0.00044       2.04377
   114    C    8  dyz    Ryd( 3d)     0.00039       2.05185
   115    C    8  dx2y2  Ryd( 3d)     0.00026       1.96630
   116    C    8  dz2    Ryd( 3d)     0.00031       1.89542

   117    C    9  S      Cor( 1S)     0.99943     -10.20280
   118    C    9  S      Val( 2S)     0.46840      -0.27637
   119    C    9  S      Ryd( 3S)     0.00080       0.44618
   120    C    9  px     Val( 2p)     0.52914      -0.19415
   121    C    9  px     Ryd( 3p)     0.00171       0.55621
   122    C    9  py     Val( 2p)     0.51128      -0.21781
   123    C    9  py     Ryd( 3p)     0.00195       0.58445
   124    C    9  pz     Val( 2p)     0.55235      -0.21585
   125    C    9  pz     Ryd( 3p)     0.00275       0.72531
   126    C    9  dxy    Ryd( 3d)     0.00026       2.10594
   127    C    9  dxz    Ryd( 3d)     0.00030       2.12729
   128    C    9  dyz    Ryd( 3d)     0.00028       2.11566
   129    C    9  dx2y2  Ryd( 3d)     0.00031       2.02070
   130    C    9  dz2    Ryd( 3d)     0.00022       1.96796

   131    C   10  S      Cor( 1S)     0.99947     -10.19654
   132    C   10  S      Val( 2S)     0.47694      -0.27554
   133    C   10  S      Ryd( 3S)     0.00060       0.44540
   134    C   10  px     Val( 2p)     0.58496      -0.19650
   135    C   10  px     Ryd( 3p)     0.00293       0.81335
   136    C   10  py     Val( 2p)     0.51163      -0.20282
   137    C   10  py     Ryd( 3p)     0.00119       0.48416
   138    C   10  pz     Val( 2p)     0.53077      -0.19702
   139    C   10  pz     Ryd( 3p)     0.00173       0.55016
   140    C   10  dxy    Ryd( 3d)     0.00028       2.06425
   141    C   10  dxz    Ryd( 3d)     0.00030       2.13778
   142    C   10  dyz    Ryd( 3d)     0.00025       2.14355
   143    C   10  dx2y2  Ryd( 3d)     0.00028       2.04625
   144    C   10  dz2    Ryd( 3d)     0.00025       1.96045

   145    C   11  S      Cor( 1S)     0.99947     -10.20187
   146    C   11  S      Val( 2S)     0.47852      -0.27827
   147    C   11  S      Ryd( 3S)     0.00064       0.44636
   148    C   11  px     Val( 2p)     0.54155      -0.18451
   149    C   11  px     Ryd( 3p)     0.00216       0.64650
   150    C   11  py     Val( 2p)     0.50607      -0.20725
   151    C   11  py     Ryd( 3p)     0.00167       0.64871
   152    C   11  pz     Val( 2p)     0.50061      -0.19220
   153    C   11  pz     Ryd( 3p)     0.00155       0.55227
   154    C   11  dxy    Ryd( 3d)     0.00031       2.09886
   155    C   11  dxz    Ryd( 3d)     0.00031       2.15859
   156    C   11  dyz    Ryd( 3d)     0.00028       2.11165
   157    C   11  dx2y2  Ryd( 3d)     0.00028       2.01472
   158    C   11  dz2    Ryd( 3d)     0.00030       1.95765

   159    C   12  S      Cor( 1S)     0.99946     -10.19846
   160    C   12  S      Val( 2S)     0.47641      -0.27600
   161    C   12  S      Ryd( 3S)     0.00059       0.45420
   162    C   12  px     Val( 2p)     0.53393      -0.18239
   163    C   12  px     Ryd( 3p)     0.00184       0.54374
   164    C   12  py     Val( 2p)     0.51792      -0.20669
   165    C   12  py     Ryd( 3p)     0.00153       0.57623
   166    C   12  pz     Val( 2p)     0.56363      -0.20843
   167    C   12  pz     Ryd( 3p)     0.00236       0.73188
   168    C   12  dxy    Ryd( 3d)     0.00028       2.10616
   169    C   12  dxz    Ryd( 3d)     0.00030       2.12093
   170    C   12  dyz    Ryd( 3d)     0.00026       2.12212
   171    C   12  dx2y2  Ryd( 3d)     0.00028       2.03519
   172    C   12  dz2    Ryd( 3d)     0.00026       1.96741

   173    C   13  S      Cor( 1S)     0.99942     -10.20113
   174    C   13  S      Val( 2S)     0.46837      -0.27422
   175    C   13  S      Ryd( 3S)     0.00109       0.45881
   176    C   13  px     Val( 2p)     0.58253      -0.20637
   177    C   13  px     Ryd( 3p)     0.00329       0.84056
   178    C   13  py     Val( 2p)     0.49694      -0.21182
   179    C   13  py     Ryd( 3p)     0.00150       0.53574
   180    C   13  pz     Val( 2p)     0.52668      -0.20804
   181    C   13  pz     Ryd( 3p)     0.00179       0.58730
   182    C   13  dxy    Ryd( 3d)     0.00025       2.07943
   183    C   13  dxz    Ryd( 3d)     0.00028       2.14860
   184    C   13  dyz    Ryd( 3d)     0.00026       2.14285
   185    C   13  dx2y2  Ryd( 3d)     0.00031       2.04223
   186    C   13  dz2    Ryd( 3d)     0.00027       1.97028

   187    C   14  S      Cor( 1S)     0.99940     -10.22202
   188    C   14  S      Val( 2S)     0.47717      -0.33463
   189    C   14  S      Ryd( 3S)     0.00238       0.53221
   190    C   14  px     Val( 2p)     0.55100      -0.26445
   191    C   14  px     Ryd( 3p)     0.00221       0.61070
   192    C   14  py     Val( 2p)     0.57423      -0.27632
   193    C   14  py     Ryd( 3p)     0.00479       0.84121
   194    C   14  pz     Val( 2p)     0.52849      -0.25407
   195    C   14  pz     Ryd( 3p)     0.00227       0.64269
   196    C   14  dxy    Ryd( 3d)     0.00032       1.89710
   197    C   14  dxz    Ryd( 3d)     0.00028       2.10832
   198    C   14  dyz    Ryd( 3d)     0.00055       1.98678
   199    C   14  dx2y2  Ryd( 3d)     0.00038       2.00464
   200    C   14  dz2    Ryd( 3d)     0.00031       1.89328

   201    C   15  S      Cor( 1S)     0.99943     -10.20289
   202    C   15  S      Val( 2S)     0.46840      -0.27645
   203    C   15  S      Ryd( 3S)     0.00080       0.44612
   204    C   15  px     Val( 2p)     0.50463      -0.22776
   205    C   15  px     Ryd( 3p)     0.00181       0.58847
   206    C   15  py     Val( 2p)     0.53622      -0.18416
   207    C   15  py     Ryd( 3p)     0.00187       0.55401
   208    C   15  pz     Val( 2p)     0.55164      -0.21607
   209    C   15  pz     Ryd( 3p)     0.00274       0.72338
   210    C   15  dxy    Ryd( 3d)     0.00030       1.97362
   211    C   15  dxz    Ryd( 3d)     0.00025       2.12114
   212    C   15  dyz    Ryd( 3d)     0.00033       2.12144
   213    C   15  dx2y2  Ryd( 3d)     0.00027       2.15541
   214    C   15  dz2    Ryd( 3d)     0.00022       1.96552

   215    C   16  S      Cor( 1S)     0.99947     -10.19662
   216    C   16  S      Val( 2S)     0.47696      -0.27564
   217    C   16  S      Ryd( 3S)     0.00060       0.44531
   218    C   16  px     Val( 2p)     0.51382      -0.21492
   219    C   16  px     Ryd( 3p)     0.00109       0.50248
   220    C   16  py     Val( 2p)     0.58313      -0.18433
   221    C   16  py     Ryd( 3p)     0.00304       0.79594
   222    C   16  pz     Val( 2p)     0.53048      -0.19735
   223    C   16  pz     Ryd( 3p)     0.00172       0.54902
   224    C   16  dxy    Ryd( 3d)     0.00028       1.99089
   225    C   16  dxz    Ryd( 3d)     0.00023       2.12036
   226    C   16  dyz    Ryd( 3d)     0.00032       2.16000
   227    C   16  dx2y2  Ryd( 3d)     0.00028       2.12224
   228    C   16  dz2    Ryd( 3d)     0.00025       1.95835

   229    C   17  S      Cor( 1S)     0.99947     -10.20198
   230    C   17  S      Val( 2S)     0.47853      -0.27836
   231    C   17  S      Ryd( 3S)     0.00064       0.44630
   232    C   17  px     Val( 2p)     0.46374      -0.20707
   233    C   17  px     Ryd( 3p)     0.00099       0.49422
   234    C   17  py     Val( 2p)     0.58414      -0.18458
   235    C   17  py     Ryd( 3p)     0.00285       0.80132
   236    C   17  pz     Val( 2p)     0.49991      -0.19251
   237    C   17  pz     Ryd( 3p)     0.00154       0.55171
   238    C   17  dxy    Ryd( 3d)     0.00028       1.99215
   239    C   17  dxz    Ryd( 3d)     0.00025       2.11741
   240    C   17  dyz    Ryd( 3d)     0.00033       2.15192
   241    C   17  dx2y2  Ryd( 3d)     0.00031       2.12411
   242    C   17  dz2    Ryd( 3d)     0.00030       1.95541

   243    C   18  S      Cor( 1S)     0.99946     -10.19855
   244    C   18  S      Val( 2S)     0.47643      -0.27610
   245    C   18  S      Ryd( 3S)     0.00059       0.45413
   246    C   18  px     Val( 2p)     0.52171      -0.21961
   247    C   18  px     Ryd( 3p)     0.00140       0.60085
   248    C   18  py     Val( 2p)     0.53063      -0.16944
   249    C   18  py     Ryd( 3p)     0.00198       0.52097
   250    C   18  pz     Val( 2p)     0.56312      -0.20870
   251    C   18  pz     Ryd( 3p)     0.00235       0.72980
   252    C   18  dxy    Ryd( 3d)     0.00028       1.98324
   253    C   18  dxz    Ryd( 3d)     0.00024       2.12756
   254    C   18  dyz    Ryd( 3d)     0.00031       2.11503
   255    C   18  dx2y2  Ryd( 3d)     0.00028       2.16049
   256    C   18  dz2    Ryd( 3d)     0.00026       1.96502

   257    C   19  S      Cor( 1S)     0.99942     -10.20121
   258    C   19  S      Val( 2S)     0.46839      -0.27431
   259    C   19  S      Ryd( 3S)     0.00109       0.45883
   260    C   19  px     Val( 2p)     0.48940      -0.22069
   261    C   19  px     Ryd( 3p)     0.00124       0.53357
   262    C   19  py     Val( 2p)     0.59034      -0.19739
   263    C   19  py     Ryd( 3p)     0.00356       0.84380
   264    C   19  pz     Val( 2p)     0.52629      -0.20835
   265    C   19  pz     Ryd( 3p)     0.00178       0.58616
   266    C   19  dxy    Ryd( 3d)     0.00027       1.99139
   267    C   19  dxz    Ryd( 3d)     0.00025       2.12374
   268    C   19  dyz    Ryd( 3d)     0.00029       2.16644
   269    C   19  dx2y2  Ryd( 3d)     0.00028       2.13309
   270    C   19  dz2    Ryd( 3d)     0.00027       1.96821

   271    H   20  S      Val( 1S)     0.37741      -0.04029
   272    H   20  S      Ryd( 2S)     0.00118       0.30250
   273    H   20  px     Ryd( 2p)     0.00019       1.97321
   274    H   20  py     Ryd( 2p)     0.00025       1.91852
   275    H   20  pz     Ryd( 2p)     0.00012       1.80998

   276    H   21  S      Val( 1S)     0.37425      -0.03170
   277    H   21  S      Ryd( 2S)     0.00072       0.21449
   278    H   21  px     Ryd( 2p)     0.00008       1.84093
   279    H   21  py     Ryd( 2p)     0.00016       1.81370
   280    H   21  pz     Ryd( 2p)     0.00029       2.00056

   281    H   22  S      Val( 1S)     0.37651      -0.03154
   282    H   22  S      Ryd( 2S)     0.00073       0.21446
   283    H   22  px     Ryd( 2p)     0.00036       2.11865
   284    H   22  py     Ryd( 2p)     0.00006       1.71703
   285    H   22  pz     Ryd( 2p)     0.00011       1.80526

   286    H   23  S      Val( 1S)     0.37422      -0.02892
   287    H   23  S      Ryd( 2S)     0.00073       0.21632
   288    H   23  px     Ryd( 2p)     0.00018       1.93750
   289    H   23  py     Ryd( 2p)     0.00024       1.90542
   290    H   23  pz     Ryd( 2p)     0.00011       1.80824

   291    H   24  S      Val( 1S)     0.37870      -0.04773
   292    H   24  S      Ryd( 2S)     0.00071       0.21862
   293    H   24  px     Ryd( 2p)     0.00008       1.83537
   294    H   24  py     Ryd( 2p)     0.00017       1.79630
   295    H   24  pz     Ryd( 2p)     0.00031       2.00515

   296    H   25  S      Val( 1S)     0.37869      -0.04773
   297    H   25  S      Ryd( 2S)     0.00071       0.21861
   298    H   25  px     Ryd( 2p)     0.00009       1.83683
   299    H   25  py     Ryd( 2p)     0.00015       1.79557
   300    H   25  pz     Ryd( 2p)     0.00030       2.00444

   301    H   26  S      Val( 1S)     0.37422      -0.02893
   302    H   26  S      Ryd( 2S)     0.00073       0.21631
   303    H   26  px     Ryd( 2p)     0.00036       2.14132
   304    H   26  py     Ryd( 2p)     0.00007       1.70214
   305    H   26  pz     Ryd( 2p)     0.00011       1.80773

   306    H   27  S      Val( 1S)     0.37651      -0.03153
   307    H   27  S      Ryd( 2S)     0.00073       0.21446
   308    H   27  px     Ryd( 2p)     0.00019       1.95793
   309    H   27  py     Ryd( 2p)     0.00023       1.87798
   310    H   27  pz     Ryd( 2p)     0.00011       1.80504

   311    H   28  S      Val( 1S)     0.37425      -0.03169
   312    H   28  S      Ryd( 2S)     0.00072       0.21451
   313    H   28  px     Ryd( 2p)     0.00008       1.84971
   314    H   28  py     Ryd( 2p)     0.00016       1.80567
   315    H   28  pz     Ryd( 2p)     0.00029       1.99985

   316    H   29  S      Val( 1S)     0.37742      -0.04022
   317    H   29  S      Ryd( 2S)     0.00118       0.30291
   318    H   29  px     Ryd( 2p)     0.00036       2.16733
   319    H   29  py     Ryd( 2p)     0.00008       1.72499
   320    H   29  pz     Ryd( 2p)     0.00012       1.80976

   321    H   30  S      Val( 1S)     0.37869      -0.04779
   322    H   30  S      Ryd( 2S)     0.00071       0.21862
   323    H   30  px     Ryd( 2p)     0.00020       1.77938
   324    H   30  py     Ryd( 2p)     0.00005       1.85595
   325    H   30  pz     Ryd( 2p)     0.00030       2.00132

   326    H   31  S      Val( 1S)     0.37421      -0.02898
   327    H   31  S      Ryd( 2S)     0.00073       0.21625
   328    H   31  px     Ryd( 2p)     0.00010       1.68903
   329    H   31  py     Ryd( 2p)     0.00033       2.15648
   330    H   31  pz     Ryd( 2p)     0.00011       1.80552

   331    H   32  S      Val( 1S)     0.37651      -0.03162
   332    H   32  S      Ryd( 2S)     0.00073       0.21440
   333    H   32  px     Ryd( 2p)     0.00008       1.67908
   334    H   32  py     Ryd( 2p)     0.00034       2.15821
   335    H   32  pz     Ryd( 2p)     0.00011       1.80342

   336    H   33  S      Val( 1S)     0.37425      -0.03175
   337    H   33  S      Ryd( 2S)     0.00072       0.21446
   338    H   33  px     Ryd( 2p)     0.00020       1.79548
   339    H   33  py     Ryd( 2p)     0.00004       1.86296
   340    H   33  pz     Ryd( 2p)     0.00029       1.99664

   341    H   34  S      Val( 1S)     0.37740      -0.04028
   342    H   34  S      Ryd( 2S)     0.00118       0.30275
   343    H   34  px     Ryd( 2p)     0.00011       1.70044
   344    H   34  py     Ryd( 2p)     0.00033       2.19415
   345    H   34  pz     Ryd( 2p)     0.00012       1.80743

 WARNING:  1 low occupancy (<0.9990e) core orbital  found on  P    1


 Summary of Natural Population Analysis:                  
                                                          
                                       Natural Population 
                Natural  -----------------------------------------------
    Atom  No    Charge         Core      Valence    Rydberg      Total
 -----------------------------------------------------------------------
      P    1    0.78408      4.99833     1.69830    0.01929     6.71592
      C    2   -0.14397      0.99940     2.13106    0.01351     3.14397
      C    3   -0.08299      0.99942     2.07454    0.00903     3.08299
      C    4   -0.09910      0.99946     2.09194    0.00770     3.09910
      C    5   -0.03368      0.99947     2.02671    0.00750     3.03368
      C    6   -0.11155      0.99947     2.10427    0.00781     3.11155
      C    7   -0.06915      0.99943     2.06114    0.00858     3.06915
      C    8   -0.14400      0.99940     2.13109    0.01351     3.14400
      C    9   -0.06917      0.99943     2.06116    0.00858     3.06917
      C   10   -0.11158      0.99947     2.10430    0.00781     3.11158
      C   11   -0.03372      0.99947     2.02675    0.00750     3.03372
      C   12   -0.09906      0.99946     2.09189    0.00770     3.09906
      C   13   -0.08296      0.99942     2.07451    0.00903     3.08296
      C   14   -0.14380      0.99940     2.13089    0.01351     3.14380
      C   15   -0.06891      0.99943     2.06090    0.00858     3.06891
      C   16   -0.11167      0.99947     2.10439    0.00781     3.11167
      C   17   -0.03329      0.99947     2.02632    0.00750     3.03329
      C   18   -0.09905      0.99946     2.09189    0.00770     3.09905
      C   19   -0.08288      0.99942     2.07442    0.00903     3.08288
      H   20    0.12085      0.00000     0.37741    0.00174     0.37915
      H   21    0.12449      0.00000     0.37425    0.00125     0.37551
      H   22    0.12223      0.00000     0.37651    0.00126     0.37777
      H   23    0.12452      0.00000     0.37422    0.00126     0.37548
      H   24    0.12004      0.00000     0.37870    0.00126     0.37996
      H   25    0.12005      0.00000     0.37869    0.00126     0.37995
      H   26    0.12452      0.00000     0.37422    0.00126     0.37548
      H   27    0.12223      0.00000     0.37651    0.00126     0.37777
      H   28    0.12449      0.00000     0.37425    0.00125     0.37551
      H   29    0.12084      0.00000     0.37742    0.00174     0.37916
      H   30    0.12005      0.00000     0.37869    0.00126     0.37995
      H   31    0.12453      0.00000     0.37421    0.00126     0.37547
      H   32    0.12223      0.00000     0.37651    0.00126     0.37777
      H   33    0.12450      0.00000     0.37425    0.00125     0.37550
      H   34    0.12086      0.00000     0.37740    0.00174     0.37914
 =======================================================================
   * Total *    1.00000     22.98829    44.80973    0.20198    68.00000

                                 Natural Population      
 --------------------------------------------------------
   Core                      22.98829 ( 99.9491% of  23)
   Valence                   44.80973 ( 99.5772% of  45)
   Natural Minimal Basis     67.79802 ( 99.7030% of  68)
   Natural Rydberg Basis      0.20198 (  0.2970% of  68)
 --------------------------------------------------------

    Atom  No          Natural Electron Configuration
 ----------------------------------------------------------------------------
      P    1      [core]3S( 0.60)3p( 1.10)3d( 0.01)4p( 0.01)
      C    2      [core]2S( 0.48)2p( 1.65)3p( 0.01)
      C    3      [core]2S( 0.47)2p( 1.61)3p( 0.01)
      C    4      [core]2S( 0.48)2p( 1.62)3p( 0.01)
      C    5      [core]2S( 0.48)2p( 1.55)3p( 0.01)
      C    6      [core]2S( 0.48)2p( 1.63)3p( 0.01)
      C    7      [core]2S( 0.47)2p( 1.59)3p( 0.01)
      C    8      [core]2S( 0.48)2p( 1.65)3p( 0.01)
      C    9      [core]2S( 0.47)2p( 1.59)3p( 0.01)
      C   10      [core]2S( 0.48)2p( 1.63)3p( 0.01)
      C   11      [core]2S( 0.48)2p( 1.55)3p( 0.01)
      C   12      [core]2S( 0.48)2p( 1.62)3p( 0.01)
      C   13      [core]2S( 0.47)2p( 1.61)3p( 0.01)
      C   14      [core]2S( 0.48)2p( 1.65)3p( 0.01)
      C   15      [core]2S( 0.47)2p( 1.59)3p( 0.01)
      C   16      [core]2S( 0.48)2p( 1.63)3p( 0.01)
      C   17      [core]2S( 0.48)2p( 1.55)3p( 0.01)
      C   18      [core]2S( 0.48)2p( 1.62)3p( 0.01)
      C   19      [core]2S( 0.47)2p( 1.61)3p( 0.01)
      H   20            1S( 0.38)
      H   21            1S( 0.37)
      H   22            1S( 0.38)
      H   23            1S( 0.37)
      H   24            1S( 0.38)
      H   25            1S( 0.38)
      H   26            1S( 0.37)
      H   27            1S( 0.38)
      H   28            1S( 0.37)
      H   29            1S( 0.38)
      H   30            1S( 0.38)
      H   31            1S( 0.37)
      H   32            1S( 0.38)
      H   33            1S( 0.37)
      H   34            1S( 0.38)


 NATURAL BOND ORBITAL ANALYSIS, beta spin orbitals:

                       Occupancies       Lewis Structure    Low   High
           Occ.    -------------------  -----------------   occ   occ
  Cycle   Thresh.   Lewis   Non-Lewis     CR  BD  3C  LP    (L)   (NL)   Dev
 =============================================================================
   1(1)    0.90    63.00747   4.99253     23  36   0   9     9      0    0.02
   2(2)    0.90    63.00747   4.99253     23  36   0   9     9      0    0.02
   3(1)    0.80    65.03572   2.96428     23  42   0   3     3      0    0.02
   4(2)    0.80    65.03572   2.96428     23  42   0   3     3      0    0.02
   5(1)    0.70    65.55030   2.44970     23  45   0   0     0      0    0.02
 -----------------------------------------------------------------------------

 Structure accepted: No low occupancy Lewis orbitals

 WARNING:  1 low occupancy (<0.9990e) core orbital  found on  P    1

 --------------------------------------------------------
   Core                     22.98805 ( 99.948% of  23)
   Valence Lewis            42.56225 ( 94.583% of  45)
  ==================       ============================
   Total Lewis              65.55030 ( 96.398% of  68)
  -----------------------------------------------------
   Valence non-Lewis         2.31158 (  3.399% of  68)
   Rydberg non-Lewis         0.13812 (  0.203% of  68)
  ==================       ============================
   Total non-Lewis           2.44970 (  3.602% of  68)
 --------------------------------------------------------


       (Occupancy)   Bond orbital/ Coefficients/ Hybrids
 ---------------------------------------------------------------------------------
     1. (0.97090) BD ( 1) P   1 - C   2  
                ( 41.60%)   0.6450* P   1 s( 31.55%)p 2.15( 67.76%)d 0.02(  0.69%)
                                           -0.0000 -0.0002  0.5617 -0.0055 -0.0002
                                           -0.8091 -0.0376 -0.0001 -0.1060 -0.0046
                                            0.0002  0.1010 -0.0064  0.0133 -0.0609
                                           -0.0102  0.0526 -0.0103
                ( 58.40%)   0.7642* C   2 s( 23.69%)p 3.22( 76.23%)d 0.00(  0.08%)
                                           -0.0002  0.4860 -0.0282  0.6872 -0.0608
                                            0.2425  0.0024 -0.4761  0.0297  0.0052
                                           -0.0209 -0.0039  0.0164 -0.0022
     2. (0.71437) BD ( 2) P   1 - C   2  
                ( 43.04%)   0.6561* P   1 s( 10.82%)p 8.21( 88.85%)d 0.03(  0.33%)
                                           -0.0000  0.0050 -0.3289 -0.0057  0.0010
                                           -0.0960 -0.0118 -0.0005 -0.1029  0.0069
                                            0.0058  0.9309 -0.0429  0.0257 -0.0295
                                           -0.0123 -0.0085  0.0392
                ( 56.96%)   0.7547* C   2 s(  2.73%)p35.67( 97.27%)d 0.00(  0.00%)
                                            0.0018  0.1641 -0.0181  0.5114 -0.0039
                                           -0.5818 -0.0110  0.6102 -0.0123  0.0039
                                           -0.0001  0.0017  0.0011 -0.0039
     3. (0.96294) BD ( 1) P   1 - C   8  
                ( 41.25%)   0.6423* P   1 s( 30.04%)p 2.31( 69.34%)d 0.02(  0.62%)
                                           -0.0000  0.0000  0.5481 -0.0061  0.0002
                                            0.4832  0.0215 -0.0002 -0.6547 -0.0285
                                            0.0004  0.1730 -0.0098 -0.0484  0.0345
                                           -0.0478 -0.0179 -0.0076
                ( 58.75%)   0.7665* C   8 s( 23.58%)p 3.24( 76.34%)d 0.00(  0.07%)
                                           -0.0001  0.4849 -0.0273 -0.5680  0.0293
                                            0.4400 -0.0540 -0.4927  0.0273 -0.0180
                                            0.0130 -0.0151 -0.0044 -0.0017
     4. (0.95027) BD ( 1) P   1 - C  14  
                ( 40.26%)   0.6345* P   1 s( 27.53%)p 2.61( 71.77%)d 0.03(  0.70%)
                                           -0.0000  0.0003  0.5247 -0.0070  0.0002
                                            0.3010  0.0116  0.0001  0.7332  0.0369
                                            0.0007  0.2962 -0.0155  0.0474  0.0144
                                            0.0539 -0.0401 -0.0029
                ( 59.74%)   0.7729* C  14 s( 23.58%)p 3.24( 76.35%)d 0.00(  0.07%)
                                           -0.0001  0.4848 -0.0273 -0.0969  0.0322
                                           -0.7112  0.0523 -0.4937  0.0272  0.0128
                                            0.0066  0.0188 -0.0134 -0.0017
     5. (0.98317) BD ( 1) C   2 - C   3  
                ( 51.50%)   0.7176* C   2 s( 37.41%)p 1.67( 62.55%)d 0.00(  0.04%)
                                           -0.0003  0.6113  0.0210 -0.2432  0.0008
                                            0.5232  0.0292  0.5398  0.0219 -0.0047
                                           -0.0091  0.0154 -0.0010  0.0074
                ( 48.50%)   0.6964* C   3 s( 34.79%)p 1.87( 65.16%)d 0.00(  0.05%)
                                            0.0001  0.5897  0.0134  0.2622  0.0245
                                           -0.3697  0.0125 -0.6674 -0.0076 -0.0034
                                           -0.0098  0.0158 -0.0020  0.0109
     6. (0.98675) BD ( 1) C   2 - C   7  
                ( 51.28%)   0.7161* C   2 s( 36.14%)p 1.77( 63.82%)d 0.00(  0.04%)
                                           -0.0001  0.6009  0.0188 -0.4505 -0.0148
                                           -0.5709 -0.0201 -0.3288 -0.0240  0.0151
                                            0.0064  0.0118 -0.0010 -0.0062
                ( 48.72%)   0.6980* C   7 s( 35.31%)p 1.83( 64.64%)d 0.00(  0.05%)
                                            0.0001  0.5941  0.0117  0.4968  0.0199
                                            0.5626 -0.0006  0.2869 -0.0180  0.0159
                                            0.0072  0.0122 -0.0018 -0.0053
     7. (0.98573) BD ( 1) C   3 - C   4  
                ( 50.74%)   0.7123* C   3 s( 36.34%)p 1.75( 63.62%)d 0.00(  0.04%)
                                           -0.0001  0.6027  0.0098 -0.7058 -0.0011
                                           -0.1488  0.0278  0.3380  0.0306  0.0085
                                           -0.0120 -0.0015  0.0131 -0.0063
                ( 49.26%)   0.7018* C   4 s( 35.42%)p 1.82( 64.54%)d 0.00(  0.05%)
                                            0.0001  0.5951  0.0079  0.7180  0.0134
                                            0.1684  0.0283 -0.3161  0.0233  0.0049
                                           -0.0148 -0.0008  0.0143 -0.0041
     8. (0.82942) BD ( 2) C   3 - C   4  
                ( 48.96%)   0.6997* C   3 s(  0.03%)p99.99( 99.92%)d 1.99(  0.05%)
                                            0.0001 -0.0149  0.0058 -0.4328  0.0024
                                            0.6980 -0.0074 -0.5698  0.0045 -0.0079
                                            0.0112  0.0068  0.0165 -0.0005
                ( 51.04%)   0.7144* C   4 s(  0.00%)p 1.00( 99.95%)d 0.00(  0.05%)
                                            0.0000  0.0034  0.0023 -0.4236  0.0041
                                            0.6869 -0.0064 -0.5900  0.0043  0.0125
                                           -0.0017 -0.0077 -0.0023  0.0171
     9. (0.98909) BD ( 1) C   3 - H  20  
                ( 62.29%)   0.7893* C   3 s( 28.78%)p 2.47( 71.19%)d 0.00(  0.03%)
                                           -0.0003  0.5362 -0.0164  0.4945 -0.0176
                                            0.5940 -0.0053  0.3379  0.0062  0.0131
                                            0.0061  0.0087 -0.0009 -0.0045
                ( 37.71%)   0.6141* H  20 s( 99.91%)p 0.00(  0.09%)
                                            0.9995 -0.0014 -0.0173 -0.0221 -0.0126
    10. (0.98944) BD ( 1) C   4 - C   5  
                ( 50.20%)   0.7085* C   4 s( 35.50%)p 1.82( 64.45%)d 0.00(  0.05%)
                                            0.0000  0.5958  0.0092 -0.4923 -0.0344
                                           -0.5599 -0.0003 -0.2949  0.0239  0.0152
                                            0.0077  0.0123 -0.0035 -0.0047
                ( 49.80%)   0.7057* C   5 s( 35.42%)p 1.82( 64.54%)d 0.00(  0.05%)
                                            0.0000  0.5950  0.0091  0.4585 -0.0213
                                            0.5686  0.0145  0.3320  0.0313  0.0170
                                            0.0069  0.0104 -0.0009 -0.0069
    11. (0.98821) BD ( 1) C   4 - H  21  
                ( 62.51%)   0.7906* C   4 s( 28.99%)p 2.45( 70.98%)d 0.00(  0.03%)
                                           -0.0003  0.5382 -0.0141 -0.2466  0.0014
                                            0.4303 -0.0048  0.6810 -0.0079 -0.0033
                                           -0.0074  0.0125 -0.0025  0.0076
                ( 37.49%)   0.6123* H  21 s( 99.90%)p 0.00(  0.10%)
                                            0.9995 -0.0023  0.0099 -0.0163 -0.0249
    12. (0.98939) BD ( 1) C   5 - C   6  
                ( 49.83%)   0.7059* C   5 s( 35.40%)p 1.82( 64.55%)d 0.00(  0.05%)
                                            0.0000  0.5949  0.0085  0.2249 -0.0309
                                           -0.4315 -0.0252 -0.6380 -0.0073 -0.0051
                                           -0.0112  0.0156 -0.0013  0.0093
                ( 50.17%)   0.7083* C   6 s( 35.42%)p 1.82( 64.54%)d 0.00(  0.05%)
                                            0.0000  0.5951  0.0081 -0.2599 -0.0378
                                            0.3913 -0.0155  0.6503  0.0087 -0.0039
                                           -0.0078  0.0167 -0.0037  0.0098
    13. (0.77150) BD ( 2) C   5 - C   6  
                ( 43.91%)   0.6627* C   5 s(  0.00%)p 1.00( 99.93%)d 0.00(  0.07%)
                                            0.0001 -0.0060 -0.0007  0.4163 -0.0044
                                           -0.6810  0.0047  0.6018 -0.0032 -0.0142
                                            0.0036  0.0097  0.0042 -0.0182
                ( 56.09%)   0.7489* C   6 s(  0.01%)p 1.00( 99.94%)d 0.00(  0.05%)
                                            0.0002 -0.0085 -0.0021  0.4118 -0.0042
                                           -0.6940  0.0074  0.5900 -0.0059  0.0009
                                            0.0105  0.0011  0.0146  0.0124
    14. (0.98970) BD ( 1) C   5 - H  22  
                ( 62.34%)   0.7896* C   5 s( 29.08%)p 2.44( 70.89%)d 0.00(  0.03%)
                                            0.0003 -0.5391  0.0126  0.7513 -0.0087
                                            0.1592 -0.0018 -0.3450  0.0043 -0.0057
                                            0.0113  0.0010 -0.0112  0.0041
                ( 37.66%)   0.6137* H  22 s( 99.90%)p 0.00(  0.10%)
                                           -0.9995  0.0017 -0.0283 -0.0061  0.0129
    15. (0.98755) BD ( 1) C   6 - C   7  
                ( 49.35%)   0.7025* C   6 s( 35.41%)p 1.82( 64.54%)d 0.00(  0.05%)
                                            0.0000  0.5950  0.0097  0.7162  0.0015
                                            0.1310 -0.0256 -0.3372 -0.0316  0.0083
                                           -0.0122 -0.0019  0.0142 -0.0064
                ( 50.65%)   0.7117* C   7 s( 36.29%)p 1.75( 63.67%)d 0.00(  0.04%)
                                           -0.0000  0.6023  0.0084 -0.7020 -0.0130
                                           -0.1843 -0.0300  0.3288 -0.0259  0.0060
                                           -0.0148 -0.0011  0.0133 -0.0031
    16. (0.98930) BD ( 1) C   6 - H  23  
                ( 62.56%)   0.7909* C   6 s( 29.07%)p 2.44( 70.90%)d 0.00(  0.03%)
                                            0.0003 -0.5390  0.0147  0.4983 -0.0051
                                            0.5889 -0.0073  0.3373 -0.0046 -0.0122
                                           -0.0058 -0.0087  0.0020  0.0043
                ( 37.44%)   0.6119* H  23 s( 99.90%)p 0.00(  0.10%)
                                           -0.9995  0.0022 -0.0186 -0.0219 -0.0124
    17. (0.98928) BD ( 1) C   7 - H  24  
                ( 62.14%)   0.7883* C   7 s( 28.31%)p 2.53( 71.66%)d 0.00(  0.03%)
                                            0.0004 -0.5318  0.0146 -0.2457  0.0162
                                            0.4262  0.0020  0.6887 -0.0074  0.0039
                                            0.0086 -0.0126  0.0015 -0.0078
                ( 37.86%)   0.6153* H  24 s( 99.90%)p 0.00(  0.10%)
                                           -0.9995  0.0020  0.0075 -0.0165 -0.0253
    18. (0.98699) BD ( 1) C   8 - C   9  
                ( 51.31%)   0.7163* C   8 s( 35.77%)p 1.79( 64.19%)d 0.00(  0.04%)
                                           -0.0001  0.5978  0.0191  0.7140  0.0245
                                           -0.1190 -0.0029 -0.3418 -0.0236 -0.0065
                                           -0.0133 -0.0005  0.0135 -0.0061
                ( 48.69%)   0.6978* C   9 s( 35.31%)p 1.83( 64.64%)d 0.00(  0.05%)
                                            0.0001  0.5941  0.0117 -0.7374 -0.0094
                                            0.1453  0.0174  0.2842 -0.0180 -0.0063
                                           -0.0141  0.0000  0.0147 -0.0053
    19. (0.77912) BD ( 2) C   8 - C   9  
                ( 56.97%)   0.7548* C   8 s(  1.43%)p69.06( 98.55%)d 0.01(  0.02%)
                                           -0.0002  0.1177 -0.0207  0.2807  0.0055
                                            0.8033  0.0009  0.5113  0.0054  0.0043
                                            0.0051 -0.0069  0.0069 -0.0066
                ( 43.03%)   0.6559* C   9 s(  0.01%)p99.99( 99.94%)d 3.90(  0.05%)
                                           -0.0004  0.0079 -0.0076  0.3648  0.0039
                                            0.7567  0.0217  0.5414 -0.0152 -0.0145
                                           -0.0014  0.0091 -0.0021  0.0129
    20. (0.98403) BD ( 1) C   8 - C  13  
                ( 51.42%)   0.7171* C   8 s( 39.19%)p 1.55( 60.77%)d 0.00(  0.04%)
                                           -0.0002  0.6257  0.0188 -0.2923 -0.0249
                                           -0.3798 -0.0133  0.6139  0.0213  0.0035
                                           -0.0087 -0.0160 -0.0029  0.0067
                ( 48.58%)   0.6970* C  13 s( 34.79%)p 1.87( 65.16%)d 0.00(  0.05%)
                                            0.0001  0.5897  0.0134  0.1893 -0.0231
                                            0.4125  0.0149 -0.6669 -0.0076  0.0035
                                           -0.0088 -0.0164 -0.0020  0.0109
    21. (0.98746) BD ( 1) C   9 - C  10  
                ( 50.65%)   0.7117* C   9 s( 36.29%)p 1.75( 63.66%)d 0.00(  0.04%)
                                           -0.0000  0.6024  0.0082  0.5183  0.0326
                                           -0.5004  0.0042  0.3403 -0.0262 -0.0148
                                            0.0083 -0.0120 -0.0015 -0.0029
                ( 49.35%)   0.7025* C  10 s( 35.42%)p 1.82( 64.54%)d 0.00(  0.05%)
                                            0.0000  0.5950  0.0097 -0.4718  0.0214
                                            0.5545  0.0141 -0.3372 -0.0315 -0.0164
                                            0.0077 -0.0096  0.0001 -0.0064
    22. (0.98862) BD ( 1) C   9 - H  25  
                ( 62.13%)   0.7882* C   9 s( 28.30%)p 2.53( 71.67%)d 0.00(  0.03%)
                                            0.0004 -0.5318  0.0143 -0.2304 -0.0096
                                           -0.3939  0.0140  0.7128 -0.0081 -0.0039
                                            0.0066  0.0142  0.0026 -0.0072
                ( 37.87%)   0.6154* H  25 s( 99.90%)p 0.00(  0.10%)
                                           -0.9995  0.0020  0.0105  0.0147 -0.0253
    23. (0.98939) BD ( 1) C  10 - C  11  
                ( 50.17%)   0.7083* C  10 s( 35.42%)p 1.82( 64.54%)d 0.00(  0.05%)
                                            0.0000  0.5951  0.0081 -0.2091  0.0323
                                           -0.4213 -0.0249  0.6499  0.0087  0.0052
                                           -0.0106 -0.0151 -0.0015  0.0098
                ( 49.83%)   0.7059* C  11 s( 35.40%)p 1.82( 64.55%)d 0.00(  0.05%)
                                            0.0000  0.5949  0.0085  0.2614  0.0373
                                            0.4112 -0.0141 -0.6375 -0.0073  0.0037
                                           -0.0078 -0.0175 -0.0038  0.0093
    24. (0.77155) BD ( 2) C  10 - C  11  
                ( 56.09%)   0.7489* C  10 s(  0.01%)p 1.00( 99.94%)d 0.00(  0.05%)
                                            0.0002 -0.0085 -0.0021  0.3940 -0.0043
                                            0.7037 -0.0073  0.5907 -0.0059 -0.0131
                                           -0.0063  0.0085 -0.0065  0.0124
                ( 43.91%)   0.6627* C  11 s(  0.00%)p 1.00( 99.93%)d 0.00(  0.07%)
                                            0.0001 -0.0060 -0.0007  0.3804 -0.0018
                                            0.7010 -0.0061  0.6026 -0.0032  0.0035
                                           -0.0101 -0.0017 -0.0144 -0.0182
    25. (0.98930) BD ( 1) C  10 - H  26  
                ( 62.56%)   0.7909* C  10 s( 29.07%)p 2.44( 70.90%)d 0.00(  0.03%)
                                           -0.0003  0.5390 -0.0147  0.7596 -0.0089
                                           -0.1361  0.0008 -0.3368  0.0046 -0.0043
                                           -0.0104  0.0006  0.0116 -0.0043
                ( 37.44%)   0.6119* H  26 s( 99.90%)p 0.00(  0.10%)
                                            0.9995 -0.0022 -0.0283  0.0052  0.0124
    26. (0.98944) BD ( 1) C  11 - C  12  
                ( 49.80%)   0.7057* C  11 s( 35.42%)p 1.82( 64.54%)d 0.00(  0.05%)
                                            0.0000  0.5950  0.0091 -0.7220 -0.0019
                                            0.1119 -0.0257  0.3315  0.0313 -0.0077
                                           -0.0124  0.0008  0.0152 -0.0069
                ( 50.20%)   0.7085* C  12 s( 35.50%)p 1.82( 64.45%)d 0.00(  0.05%)
                                            0.0000  0.5957  0.0092  0.7314  0.0174
                                           -0.1456 -0.0296 -0.2943  0.0238 -0.0045
                                           -0.0144  0.0005  0.0149 -0.0048
    27. (0.98970) BD ( 1) C  11 - H  27  
                ( 62.34%)   0.7896* C  11 s( 29.08%)p 2.44( 70.89%)d 0.00(  0.03%)
                                           -0.0003  0.5391 -0.0126  0.5138 -0.0059
                                           -0.5708  0.0066  0.3451 -0.0043 -0.0126
                                            0.0066 -0.0093 -0.0006 -0.0041
                ( 37.66%)   0.6137* H  27 s( 99.90%)p 0.00(  0.10%)
                                            0.9995 -0.0017 -0.0194  0.0215 -0.0129
    28. (0.98573) BD ( 1) C  12 - C  13  
                ( 49.26%)   0.7018* C  12 s( 35.41%)p 1.82( 64.54%)d 0.00(  0.05%)
                                            0.0001  0.5950  0.0079 -0.5051 -0.0312
                                            0.5374 -0.0026 -0.3162  0.0233 -0.0148
                                            0.0081 -0.0124 -0.0029 -0.0041
                ( 50.74%)   0.7123* C  13 s( 36.34%)p 1.75( 63.62%)d 0.00(  0.04%)
                                           -0.0001  0.6027  0.0098  0.4818 -0.0236
                                           -0.5368 -0.0149  0.3380  0.0305 -0.0155
                                            0.0073 -0.0097  0.0008 -0.0063
    29. (0.82939) BD ( 2) C  12 - C  13  
                ( 51.03%)   0.7144* C  12 s(  0.00%)p 1.00( 99.95%)d 0.00(  0.05%)
                                           -0.0000 -0.0033 -0.0023  0.3819 -0.0035
                                            0.7103 -0.0068  0.5908 -0.0043  0.0042
                                           -0.0075 -0.0024 -0.0119 -0.0171
                ( 48.97%)   0.6998* C  13 s(  0.03%)p99.99( 99.92%)d 1.99(  0.05%)
                                           -0.0001  0.0149 -0.0058  0.3871 -0.0052
                                            0.7236 -0.0057  0.5707 -0.0044  0.0103
                                            0.0116 -0.0063  0.0150  0.0005
    30. (0.98821) BD ( 1) C  12 - H  28  
                ( 62.51%)   0.7906* C  12 s( 28.99%)p 2.45( 70.98%)d 0.00(  0.03%)
                                           -0.0003  0.5382 -0.0141 -0.2495  0.0034
                                           -0.4294  0.0036  0.6805 -0.0079  0.0038
                                           -0.0071 -0.0127 -0.0017  0.0076
                ( 37.49%)   0.6123* H  28 s( 99.90%)p 0.00(  0.10%)
                                            0.9995 -0.0023  0.0092  0.0168 -0.0249
    31. (0.98909) BD ( 1) C  13 - H  29  
                ( 62.29%)   0.7893* C  13 s( 28.78%)p 2.47( 71.19%)d 0.00(  0.03%)
                                            0.0003 -0.5362  0.0164  0.7620 -0.0134
                                           -0.1305  0.0126 -0.3374 -0.0061  0.0057
                                            0.0106 -0.0009 -0.0118  0.0045
                ( 37.71%)   0.6141* H  29 s( 99.91%)p 0.00(  0.09%)
                                           -0.9995  0.0014 -0.0279  0.0039  0.0126
    32. (0.98699) BD ( 1) C  14 - C  15  
                ( 51.31%)   0.7163* C  14 s( 35.76%)p 1.79( 64.19%)d 0.00(  0.04%)
                                           -0.0001  0.5977  0.0191 -0.2565 -0.0099
                                            0.6778  0.0226 -0.3399 -0.0235 -0.0085
                                            0.0071 -0.0112 -0.0124 -0.0062
                ( 48.69%)   0.6978* C  15 s( 35.31%)p 1.83( 64.64%)d 0.00(  0.05%)
                                            0.0001  0.5941  0.0117  0.2453 -0.0104
                                           -0.7112 -0.0169  0.2823 -0.0179 -0.0097
                                            0.0071 -0.0122 -0.0127 -0.0054
    33. (0.77857) BD ( 2) C  14 - C  15  
                ( 56.99%)   0.7549* C  14 s(  1.44%)p68.41( 98.54%)d 0.01(  0.02%)
                                            0.0002 -0.1182  0.0207  0.8337  0.0035
                                            0.1614 -0.0043 -0.5141 -0.0054  0.0081
                                           -0.0034 -0.0079 -0.0003  0.0066
                ( 43.01%)   0.6558* C  15 s(  0.01%)p99.99( 99.94%)d 3.87(  0.05%)
                                            0.0004 -0.0079  0.0076  0.8354  0.0209
                                            0.0646  0.0076 -0.5446  0.0153 -0.0090
                                            0.0071  0.0058  0.0115 -0.0129
    34. (0.98405) BD ( 1) C  14 - C  19  
                ( 51.42%)   0.7171* C  14 s( 39.18%)p 1.55( 60.78%)d 0.00(  0.04%)
                                           -0.0002  0.6257  0.0188  0.4777  0.0240
                                           -0.0632 -0.0150  0.6118  0.0212  0.0008
                                            0.0183  0.0005  0.0046  0.0066
                ( 48.58%)   0.6970* C  19 s( 34.79%)p 1.87( 65.16%)d 0.00(  0.05%)
                                            0.0001  0.5897  0.0135 -0.4549 -0.0014
                                           -0.0423 -0.0274 -0.6649 -0.0077 -0.0000
                                            0.0186  0.0006  0.0041  0.0108
    35. (0.98746) BD ( 1) C  15 - C  16  
                ( 50.65%)   0.7117* C  15 s( 36.29%)p 1.75( 63.66%)d 0.00(  0.04%)
                                            0.0000 -0.6024 -0.0082 -0.1744  0.0201
                                           -0.6989 -0.0261 -0.3405  0.0261 -0.0087
                                           -0.0063 -0.0132  0.0121  0.0029
                ( 49.35%)   0.7025* C  16 s( 35.42%)p 1.82( 64.54%)d 0.00(  0.05%)
                                           -0.0000 -0.5950 -0.0097  0.2449  0.0231
                                            0.6858 -0.0115  0.3367  0.0314 -0.0081
                                           -0.0045 -0.0115  0.0142  0.0064
    36. (0.98860) BD ( 1) C  15 - H  30  
                ( 62.13%)   0.7882* C  15 s( 28.30%)p 2.53( 71.67%)d 0.00(  0.03%)
                                            0.0004 -0.5318  0.0143  0.4591 -0.0073
                                           -0.0027 -0.0153  0.7110 -0.0081 -0.0003
                                           -0.0156 -0.0014 -0.0047 -0.0071
                ( 37.87%)   0.6154* H  30 s( 99.90%)p 0.00(  0.10%)
                                           -0.9995  0.0020 -0.0182  0.0017 -0.0252
    37. (0.98940) BD ( 1) C  16 - C  17  
                ( 50.17%)   0.7083* C  16 s( 35.41%)p 1.82( 64.54%)d 0.00(  0.05%)
                                            0.0000  0.5950  0.0081  0.4723  0.0054
                                            0.0296  0.0405  0.6478  0.0087 -0.0013
                                            0.0184 -0.0016  0.0053  0.0097
                ( 49.83%)   0.7059* C  17 s( 35.40%)p 1.82( 64.55%)d 0.00(  0.05%)
                                            0.0000  0.5949  0.0085 -0.4898 -0.0065
                                            0.0208  0.0393 -0.6352 -0.0072  0.0015
                                            0.0192  0.0020  0.0052  0.0091
    38. (0.77128) BD ( 2) C  16 - C  17  
                ( 56.13%)   0.7492* C  16 s(  0.01%)p 1.00( 99.94%)d 0.00(  0.05%)
                                           -0.0002  0.0085  0.0021  0.8037 -0.0085
                                            0.0122  0.0000 -0.5944  0.0059 -0.0121
                                            0.0041  0.0098  0.0082 -0.0124
                ( 43.87%)   0.6624* C  17 s(  0.00%)p 1.00( 99.93%)d 0.00(  0.07%)
                                           -0.0001  0.0060  0.0007  0.7945 -0.0062
                                            0.0228 -0.0015 -0.6062  0.0033 -0.0107
                                           -0.0064  0.0080 -0.0102  0.0183
    39. (0.98930) BD ( 1) C  16 - H  31  
                ( 62.56%)   0.7909* C  16 s( 29.07%)p 2.44( 70.90%)d 0.00(  0.03%)
                                           -0.0003  0.5390 -0.0147 -0.2644  0.0038
                                            0.7258 -0.0081 -0.3349  0.0046 -0.0079
                                            0.0047 -0.0093 -0.0095 -0.0044
                ( 37.44%)   0.6119* H  31 s( 99.90%)p 0.00(  0.10%)
                                            0.9995 -0.0022  0.0098 -0.0271  0.0123
    40. (0.98944) BD ( 1) C  17 - C  18  
                ( 49.80%)   0.7057* C  17 s( 35.42%)p 1.82( 64.54%)d 0.00(  0.05%)
                                            0.0000  0.5950  0.0091  0.2666  0.0234
                                           -0.6812  0.0112  0.3296  0.0312 -0.0094
                                            0.0056 -0.0111 -0.0142 -0.0070
                ( 50.20%)   0.7085* C  18 s( 35.50%)p 1.82( 64.45%)d 0.00(  0.05%)
                                            0.0000  0.5958  0.0092 -0.2420  0.0170
                                            0.7062  0.0299 -0.2925  0.0238 -0.0107
                                            0.0068 -0.0127 -0.0113 -0.0048
    41. (0.98971) BD ( 1) C  17 - H  32  
                ( 62.34%)   0.7896* C  17 s( 29.08%)p 2.44( 70.89%)d 0.00(  0.03%)
                                           -0.0003  0.5391 -0.0126  0.2380 -0.0028
                                            0.7303 -0.0084  0.3447 -0.0043  0.0069
                                            0.0048  0.0103 -0.0106 -0.0041
                ( 37.66%)   0.6137* H  32 s( 99.90%)p 0.00(  0.10%)
                                            0.9995 -0.0017 -0.0089 -0.0276 -0.0129
    42. (0.98574) BD ( 1) C  18 - C  19  
                ( 49.26%)   0.7018* C  18 s( 35.41%)p 1.82( 64.54%)d 0.00(  0.05%)
                                            0.0001  0.5950  0.0079 -0.2133  0.0180
                                           -0.7061 -0.0257 -0.3160  0.0232  0.0100
                                            0.0067  0.0132 -0.0114 -0.0042
                ( 50.74%)   0.7123* C  19 s( 36.33%)p 1.75( 63.62%)d 0.00(  0.04%)
                                           -0.0001  0.6027  0.0098  0.2244  0.0248
                                            0.6856 -0.0129  0.3377  0.0304  0.0071
                                            0.0047  0.0112 -0.0139 -0.0063
    43. (0.82940) BD ( 2) C  18 - C  19  
                ( 51.04%)   0.7144* C  18 s(  0.00%)p 1.00( 99.95%)d 0.00(  0.05%)
                                           -0.0000 -0.0034 -0.0022 -0.8034  0.0076
                                           -0.0262  0.0004  0.5944 -0.0044  0.0082
                                            0.0056 -0.0053  0.0096 -0.0172
                ( 48.96%)   0.6997* C  19 s(  0.03%)p99.99( 99.92%)d 1.98(  0.05%)
                                           -0.0001  0.0149 -0.0057 -0.8176  0.0075
                                           -0.0284 -0.0016  0.5744 -0.0045 -0.0181
                                           -0.0004  0.0133  0.0015  0.0005
    44. (0.98821) BD ( 1) C  18 - H  33  
                ( 62.51%)   0.7906* C  18 s( 28.99%)p 2.45( 70.98%)d 0.00(  0.03%)
                                           -0.0003  0.5382 -0.0141  0.4997 -0.0049
                                           -0.0014  0.0011  0.6783 -0.0079 -0.0005
                                            0.0146  0.0002  0.0042  0.0075
                ( 37.49%)   0.6123* H  33 s( 99.90%)p 0.00(  0.10%)
                                            0.9995 -0.0023 -0.0193 -0.0004 -0.0248
    45. (0.98908) BD ( 1) C  19 - H  34  
                ( 62.29%)   0.7893* C  19 s( 28.79%)p 2.47( 71.18%)d 0.00(  0.03%)
                                            0.0003 -0.5363  0.0164 -0.2706 -0.0042
                                            0.7251 -0.0179 -0.3354 -0.0062  0.0075
                                           -0.0046  0.0096  0.0108  0.0045
                ( 37.71%)   0.6140* H  34 s( 99.91%)p 0.00(  0.09%)
                                           -0.9995  0.0014  0.0106 -0.0261  0.0125
    46. (0.99999) CR ( 1) P   1           s(100.00%)
                                            1.0000  0.0000  0.0000 -0.0000  0.0000
                                           -0.0000 -0.0000 -0.0000 -0.0000  0.0000
                                            0.0000  0.0000 -0.0000  0.0000 -0.0000
                                           -0.0000 -0.0000  0.0000
    47. (0.99878) CR ( 2) P   1           s(100.00%)p 0.00(  0.00%)d 0.00(  0.00%)
                                            0.0000  1.0000  0.0016  0.0000 -0.0000
                                            0.0003  0.0000  0.0000  0.0003 -0.0000
                                           -0.0000 -0.0047  0.0002 -0.0001  0.0001
                                            0.0000  0.0001 -0.0002
    48. (0.99989) CR ( 3) P   1           s(  0.00%)p 1.00(100.00%)
[truncated: 181,653 more chars]
