# Supplementary material for: Machine-Learning-Guided Discovery of Electrochemical Reactions
Source: J Am Chem Soc. 2022 Dec 2;144(49):22599–610. doi: 10.1021/jacs.2c08997 (PMC9756344; doi:10.1021/jacs.2c08997)
Supplement: Supplementary file 4 — ja2c08997_si_004.zip [file ja2c08997_si_004.zip › Reactivity Prediction/Ologs_notimes/38.log]

 Entering Gaussian System, Link 0=g16
 Input=38.gjf
 Output=38.log
 Initial command:
  
 Copyright (c) 1988-2019, Gaussian, Inc.  All Rights Reserved.
  
 This is part of the Gaussian(R) 16 program.  It is based on
 the Gaussian(R) 09 system (copyright 2009, Gaussian, Inc.),
 the Gaussian(R) 03 system (copyright 2003, Gaussian, Inc.),
 the Gaussian(R) 98 system (copyright 1998, Gaussian, Inc.),
 the Gaussian(R) 94 system (copyright 1995, Gaussian, Inc.),
 the Gaussian 92(TM) system (copyright 1992, Gaussian, Inc.),
 the Gaussian 90(TM) system (copyright 1990, Gaussian, Inc.),
 the Gaussian 88(TM) system (copyright 1988, Gaussian, Inc.),
 the Gaussian 86(TM) system (copyright 1986, Carnegie Mellon
 University), and the Gaussian 82(TM) system (copyright 1983,
 Carnegie Mellon University). Gaussian is a federally registered
 trademark of Gaussian, Inc.
  
 This software contains proprietary and confidential information,
 including trade secrets, belonging to Gaussian, Inc.
  
 This software is provided under written license and may be
 used, copied, transmitted, or stored only in accord with that
 written license.
  
 The following legend is applicable only to US Government
 contracts under FAR:
  
                    RESTRICTED RIGHTS LEGEND
  
 Use, reproduction and disclosure by the US Government is
 subject to restrictions as set forth in subparagraphs (a)
 and (c) of the Commercial Computer Software - Restricted
 Rights clause in FAR 52.227-19.
  
 Gaussian, Inc.
 340 Quinnipiac St., Bldg. 40, Wallingford CT 06492
  
  
 ---------------------------------------------------------------
 Warning -- This program may not be used in any manner that
 competes with the business of Gaussian, Inc. or will provide
 assistance to any competitor of Gaussian, Inc.  The licensee
 of this program is prohibited from giving any competitor of
 Gaussian, Inc. access to this program.  By using this program,
 the user acknowledges that Gaussian, Inc. is engaged in the
 business of creating and licensing software in the field of
 computational chemistry and represents and warrants to the
 licensee that it is not a competitor of Gaussian, Inc. and that
 it will not use this program in any manner prohibited above.
 ---------------------------------------------------------------
  

 Cite this work as:
 Gaussian 16, Revision C.01,
 M. J. Frisch, G. W. Trucks, H. B. Schlegel, G. E. Scuseria, 
 M. A. Robb, J. R. Cheeseman, G. Scalmani, V. Barone, 
 G. A. Petersson, H. Nakatsuji, X. Li, M. Caricato, A. V. Marenich, 
 J. Bloino, B. G. Janesko, R. Gomperts, B. Mennucci, H. P. Hratchian, 
 J. V. Ortiz, A. F. Izmaylov, J. L. Sonnenberg, D. Williams-Young, 
 F. Ding, F. Lipparini, F. Egidi, J. Goings, B. Peng, A. Petrone, 
 T. Henderson, D. Ranasinghe, V. G. Zakrzewski, J. Gao, N. Rega, 
 G. Zheng, W. Liang, M. Hada, M. Ehara, K. Toyota, R. Fukuda, 
 J. Hasegawa, M. Ishida, T. Nakajima, Y. Honda, O. Kitao, H. Nakai, 
 T. Vreven, K. Throssell, J. A. Montgomery, Jr., J. E. Peralta, 
 F. Ogliaro, M. J. Bearpark, J. J. Heyd, E. N. Brothers, K. N. Kudin, 
 V. N. Staroverov, T. A. Keith, R. Kobayashi, J. Normand, 
 K. Raghavachari, A. P. Rendell, J. C. Burant, S. S. Iyengar, 
 J. Tomasi, M. Cossi, J. M. Millam, M. Klene, C. Adamo, R. Cammi, 
 J. W. Ochterski, R. L. Martin, K. Morokuma, O. Farkas, 
 J. B. Foresman, and D. J. Fox, Gaussian, Inc., Wallingford CT, 2019.
 
 ******************************************
 Gaussian 16:  ES64L-G16RevC.01  3-Jul-2019
                15-Mar-2021 
 ******************************************
 %nprocshared=4
 Will use up to    4 processors via shared memory.
 %mem=1500MB
 -------------------------------------------------
 # b3lyp empiricaldispersion=gd3bj pop=nbo def2svp
 -------------------------------------------------
 1/38=1,172=1/1;
 2/12=2,17=6,18=5,40=1/2;
 3/5=43,7=101,11=2,25=1,30=1,74=-5,124=41/1,2,3;
 4//1;
 5/5=2,38=5/2;
 6/7=2,8=2,9=2,10=2,28=1,40=1/1,7;
 99/5=1,9=1/99;
 --------------------------------------------------------
 O=C(ON1C(C(C=CC=C2)=C2C1=O)=O)[C@H](CC3=CC=CC=C3)NC(C)=O
 --------------------------------------------------------
 Symbolic Z-matrix:
 Charge =  1 Multiplicity = 2
 O                     0.22629  -0.13859   1.37426 
 C                     0.6944   -0.43035   0.32149 
 O                    -0.03398  -0.31466  -0.88095 
 N                    -1.3499   -0.04136  -0.68362 
 C                    -1.84775   1.26834  -0.52874 
 C                    -3.27058   1.05078  -0.12579 
 C                    -4.27564   1.98067   0.10106 
 C                    -5.53582   1.49385   0.48097 
 C                    -5.76783   0.119     0.62197 
 C                    -4.74733  -0.81524   0.38784 
 C                    -3.50295  -0.32578   0.01508 
 C                    -2.23994  -1.05978  -0.28873 
 O                    -1.96803  -2.23206  -0.23285 
 O                    -1.22989   2.28495  -0.70769 
 C                     2.03718  -1.0568   -0.01015 
 C                     2.85886  -0.21377  -1.00538 
 C                     3.14345   1.17147  -0.47402 
 C                     2.20719   2.20558  -0.62721 
 C                     2.44441   3.46611  -0.0739 
 C                     3.62251   3.71313   0.63525 
 C                     4.56176   2.68978   0.79275 
 C                     4.32023   1.42808   0.24499 
 N                     1.76646  -2.4015   -0.48452 
 C                     2.09364  -3.51243   0.26375 
 C                     1.49679  -4.80427  -0.26137 
 O                     2.79518  -3.44767   1.25421 
 H                    -4.08189   3.04921  -0.00962 
 H                    -6.34958   2.19677   0.67261 
 H                    -6.75889  -0.22917   0.92124 
 H                    -4.91538  -1.8883    0.49674 
 H                     2.58128  -1.15972   0.93749 
 H                     3.79483  -0.76217  -1.18819 
 H                     2.31511  -0.1586   -1.96101 
 H                     1.2751    2.02986  -1.16751 
 H                     1.69796   4.25416  -0.19747 
 H                     3.80877   4.69989   1.06611 
 H                     5.48604   2.87395   1.34589 
 H                     5.05554   0.62895   0.37526 
 H                     1.07766  -2.49876  -1.22278 
 H                     1.73499  -4.94857  -1.32705 
 H                     1.89121  -5.64388   0.32271 
 H                     0.39933  -4.76959  -0.16251 
 
                          Input orientation:                          
 ---------------------------------------------------------------------
 Center     Atomic      Atomic             Coordinates (Angstroms)
 Number     Number       Type             X           Y           Z
 ---------------------------------------------------------------------
      1          8           0        0.226290   -0.138586    1.374264
      2          6           0        0.694399   -0.430348    0.321489
      3          8           0       -0.033980   -0.314657   -0.880952
      4          7           0       -1.349896   -0.041361   -0.683616
      5          6           0       -1.847745    1.268341   -0.528739
      6          6           0       -3.270579    1.050775   -0.125789
      7          6           0       -4.275644    1.980666    0.101058
      8          6           0       -5.535818    1.493845    0.480969
      9          6           0       -5.767827    0.119003    0.621970
     10          6           0       -4.747332   -0.815243    0.387842
     11          6           0       -3.502954   -0.325781    0.015075
     12          6           0       -2.239943   -1.059780   -0.288732
     13          8           0       -1.968026   -2.232059   -0.232846
     14          8           0       -1.229892    2.284945   -0.707689
     15          6           0        2.037176   -1.056802   -0.010148
     16          6           0        2.858855   -0.213767   -1.005384
     17          6           0        3.143454    1.171472   -0.474023
     18          6           0        2.207190    2.205579   -0.627206
     19          6           0        2.444411    3.466110   -0.073901
     20          6           0        3.622513    3.713134    0.635247
     21          6           0        4.561758    2.689782    0.792753
     22          6           0        4.320231    1.428081    0.244991
     23          7           0        1.766456   -2.401501   -0.484516
     24          6           0        2.093640   -3.512425    0.263750
     25          6           0        1.496786   -4.804272   -0.261370
     26          8           0        2.795182   -3.447667    1.254212
     27          1           0       -4.081886    3.049205   -0.009616
     28          1           0       -6.349576    2.196768    0.672610
     29          1           0       -6.758888   -0.229166    0.921244
     30          1           0       -4.915382   -1.888301    0.496742
     31          1           0        2.581280   -1.159718    0.937488
     32          1           0        3.794825   -0.762172   -1.188187
     33          1           0        2.315106   -0.158604   -1.961014
     34          1           0        1.275095    2.029856   -1.167513
     35          1           0        1.697958    4.254158   -0.197465
     36          1           0        3.808769    4.699887    1.066105
     37          1           0        5.486035    2.873950    1.345893
     38          1           0        5.055544    0.628949    0.375257
     39          1           0        1.077656   -2.498762   -1.222783
     40          1           0        1.734992   -4.948574   -1.327046
     41          1           0        1.891209   -5.643884    0.322706
     42          1           0        0.399332   -4.769591   -0.162506
 ---------------------------------------------------------------------
                    Distance matrix (angstroms):
                    1          2          3          4          5
     1  O    0.000000
     2  C    1.188523   0.000000
     3  O    2.277003   1.410597   0.000000
     4  N    2.593971   2.310993   1.358406   0.000000
     5  C    3.146821   3.173473   2.433039   1.409667   0.000000
     6  C    3.986581   4.256152   3.593083   2.278806   1.494711
     7  C    5.136116   5.528373   4.921846   3.642020   2.607440
     8  C    6.055138   6.522542   5.949431   4.608151   3.830437
     9  C    6.046630   6.492491   5.943386   4.609597   4.244073
    10  C    5.115448   5.455729   4.906741   3.645475   3.686333
    11  C    3.973625   4.209821   3.582844   2.281386   2.361499
    12  C    3.113914   3.062502   2.402541   1.409005   2.373093
    13  O    3.432267   3.262201   2.799465   2.320439   3.514942
    14  O    3.511196   3.483521   2.866733   2.329524   1.203017
    15  C    2.457443   1.518380   2.366171   3.599574   4.557174
    16  C    3.549475   2.548013   2.897267   4.224552   4.957410
    17  C    3.693543   3.032579   3.531325   4.658872   4.992439
    18  C    3.664008   3.183814   3.382132   4.207705   4.163005
    19  C    4.473374   4.289669   4.592162   5.202968   4.843518
    20  C    5.188085   5.083379   5.647291   6.368711   6.103736
    21  C    5.209041   4.991369   5.740100   6.677309   6.696907
    22  C    4.526594   4.075079   4.823281   5.930591   6.218368
    23  N    3.308770   2.384197   2.784538   3.914275   5.150936
    24  C    4.012858   3.385322   4.007846   4.980334   6.246461
    25  C    5.104712   4.484948   4.783698   5.564819   6.937867
    26  O    4.190899   3.793083   4.730627   5.704364   6.853934
    27  H    5.535117   5.918599   5.334823   4.179670   2.903851
    28  H    7.013431   7.526128   6.971912   5.643170   4.750968
    29  H    7.000439   7.480085   6.962730   5.645179   5.335195
    30  H    5.501667   5.798792   5.310601   4.185346   4.519557
    31  H    2.603740   2.114653   3.295518   4.396913   5.259425
    32  H    4.437280   3.464372   3.867093   5.219417   6.032947
    33  H    3.935433   2.812535   2.590191   3.883005   4.627841
    34  H    3.501823   2.933758   2.700470   3.378561   3.277204
    35  H    4.892069   4.818821   4.933643   5.289352   4.647242
    36  H    6.028262   6.047567   6.610855   7.221688   6.805526
    37  H    6.061443   5.909955   6.752527   7.703759   7.737994
    38  H    4.990874   4.488272   5.326510   6.526882   6.991526
    39  H    3.611081   2.609597   2.474449   3.496073   4.819827
    40  H    5.719199   4.920860   4.980105   5.831919   7.219649
    41  H    5.846883   5.349141   5.792737   6.550245   7.904656
    42  H    4.882398   4.376111   4.533251   5.068285   6.452914
                    6          7          8          9         10
     6  C    0.000000
     7  C    1.387917   0.000000
     8  C    2.386582   1.403341   0.000000
     9  C    2.768319   2.442079   1.401392   0.000000
    10  C    2.434469   2.849885   2.441776   1.403225   0.000000
    11  C    1.403121   2.433956   2.767785   2.386588   1.388166
    12  C    2.354401   3.679718   4.239839   3.829474   2.608553
    13  O    3.533427   4.814940   5.207786   4.549362   3.180749
    14  O    2.454829   3.165954   4.536490   5.201168   4.814949
    15  C    5.712050   7.006445   8.006075   7.918343   6.800463
    16  C    6.320025   7.545915   8.694580   8.785139   7.756090
    17  C    6.424613   7.485221   8.737602   9.039902   8.182564
    18  C    5.620582   6.527487   7.854221   8.337574   7.649906
    19  C    6.204647   6.884497   8.239039   8.895404   8.382384
    20  C    7.428462   8.103560   9.424652  10.054673   9.519544
    21  C    8.054537   8.892748  10.172931  10.646051   9.955316
    22  C    7.609220   8.614821   9.859093  10.179622   9.342034
    23  N    6.117076   7.486872   8.332412   8.021388   6.760670
    24  C    7.053324   8.412389   9.127900   8.667079   7.354528
    25  C    7.551670   8.915587   9.469681   8.820064   7.437932
    26  O    7.676838   8.988501   9.717099   9.297633   8.035532
    27  H    2.159962   1.091589   2.184888   3.439096   3.941415
    28  H    3.380971   2.162074   1.092259   2.158264   3.423520
    29  H    3.860418   3.423823   2.158358   1.092240   2.162027
    30  H    3.425068   3.941413   3.438619   2.184402   1.091583
    31  H    6.345163   7.588085   8.552022   8.452353   7.357264
    32  H    7.371255   8.620776   9.743541   9.772280   8.686491
    33  H    6.002543   7.229564   8.386351   8.490152   7.471702
    34  H    4.765180   5.694067   7.028039   7.513745   6.839835
    35  H    5.912120   6.398578   7.772201   8.573735   8.220899
    36  H    8.053186   8.583893   9.896585  10.625109  10.202135
    37  H    9.064662   9.881192  11.141545  11.608756  10.920156
    38  H    8.351845   9.432571  10.627143  10.838186   9.908695
    39  H    5.719244   7.104622   7.910861   7.557542   6.273662
    40  H    7.905122   9.283404   9.881212   9.261279   7.876915
    41  H    8.465439   9.808821  10.302085   9.589643   8.209156
    42  H    6.880862   8.215281   8.652785   7.908704   6.513670
                   11         12         13         14         15
    11  C    0.000000
    12  C    1.492062   0.000000
    13  O    2.459952   1.204699   0.000000
    14  O    3.536254   3.518936   4.601483   0.000000
    15  C    5.588208   4.286183   4.180008   4.725206   0.000000
    16  C    6.444106   5.217956   5.288582   4.801045   1.541544
    17  C    6.830499   5.830419   6.145683   4.518913   2.530659
    18  C    6.279017   5.527579   6.105782   3.438940   3.324574
    19  C    7.053900   6.517132   7.208606   3.911181   4.541656
    20  C    8.213996   7.615959   8.206889   5.233453   5.067753
    21  C    8.645113   7.841681   8.241022   5.996535   4.588579
    22  C    8.020668   7.036348   7.291579   5.696111   3.384092
    23  N    5.685498   4.229631   3.746786   5.566928   1.451389
    24  C    6.445029   5.010054   4.287549   6.752707   2.471496
    25  C    6.717939   5.290096   4.315323   7.608612   3.794557
    26  O    7.137797   5.782315   5.135873   7.274140   2.808810
    27  H    3.424369   4.511587   5.692977   3.034019   7.369004
    28  H    3.859904   5.330888   6.295422   5.303222   9.021612
    29  H    3.381062   4.751297   5.319386   6.288400   8.883874
    30  H    2.160654   2.908847   3.055712   5.696444   7.020427
    31  H    6.210008   4.975720   4.818276   5.394195   1.097568
    32  H    7.409174   6.108684   6.023595   5.896065   2.136332
    33  H    6.146763   4.935293   5.062707   4.484280   2.165614
    34  H    5.456857   4.761680   5.436484   2.559584   3.383448
    35  H    6.933289   6.614630   7.450618   3.565170   5.325078
    36  H    8.934388   8.461458   9.116497   5.862286   6.118524
    37  H    9.633861   8.822526   9.172065   7.047539   5.402248
    38  H    8.619114   7.517767   7.608265   6.589522   3.478626
    39  H    5.218824   3.734914   3.213609   5.336099   2.114335
    40  H    7.113901   5.656936   4.721130   7.842062   4.119639
    41  H    7.581151   6.201152   5.181012   8.583083   4.601458
    42  H    5.916656   4.554602   3.471081   7.260721   4.060856
                   16         17         18         19         20
    16  C    0.000000
    17  C    1.510705   0.000000
    18  C    2.533954   1.403365   0.000000
    19  C    3.818497   2.431897   1.396910   0.000000
    20  C    4.323817   2.814254   2.422736   1.397081   0.000000
    21  C    3.816251   2.433428   2.791904   2.415974   1.397941
    22  C    2.528779   1.402724   2.414575   2.788181   2.420863
    23  N    2.500164   3.829147   4.630312   5.920903   6.487494
    24  C    3.616269   4.856471   5.788114   6.995498   7.394874
    25  C    4.845774   6.202117   7.055248   8.326605   8.824332
    26  O    3.945623   4.944141   5.987041   7.048917   7.234961
    27  H    7.733849   7.479779   6.375390   6.539916   7.759795
    28  H    9.665482   9.616840   8.654932   8.916430  10.086789
    29  H    9.808828  10.097769   9.418930   9.967251  11.108421
    30  H    8.093158   8.674643   8.291812   9.119315  10.212292
    31  H    2.178675   2.782598   3.730072   4.737080   4.992014
    32  H    1.100093   2.161780   3.412159   4.576420   4.835594
    33  H    1.100879   2.160186   2.716625   4.088578   4.841512
    34  H    2.751077   2.169912   1.091610   2.150840   3.404958
    35  H    4.686445   3.415977   2.154222   1.092465   2.165647
    36  H    5.416401   3.906962   3.413785   2.164092   1.092708
    37  H    4.686638   3.420265   3.884670   3.408511   2.163784
    38  H    2.727963   2.161411   3.406437   3.881912   3.410773
    39  H    2.905363   4.277707   4.874565   6.226367   6.965359
    40  H    4.876980   6.337695   7.203794   8.537011   9.079566
    41  H    5.673300   6.975097   7.913043   9.135388   9.520971
    42  H    5.245496   6.551601   7.220616   8.486281   9.109442
                   21         22         23         24         25
    21  C    0.000000
    22  C    1.396520   0.000000
    23  N    5.946957   4.660434   0.000000
    24  C    6.696180   5.419101   1.378805   0.000000
    25  C    8.164930   6.860792   2.428132   1.516857   0.000000
    26  O    6.403282   5.207420   2.275064   1.215471   2.413130
    27  H    8.688243   8.560867   8.008672   9.014812   9.636496
    28  H   10.923127  10.706004   9.399627  10.200488  10.557096
    29  H   11.691612  11.222774   8.909360   9.464636   9.512430
    30  H   10.529133   9.816227   6.772976   7.198504   7.084738
    31  H    4.331500   3.193776   2.056224   2.495385   3.986999
    32  H    4.053183   2.669693   2.701265   3.544861   4.741154
    33  H    4.554556   3.377063   2.740739   4.030724   5.014047
    34  H    3.883336   3.410301   4.510526   5.782336   6.897503
    35  H    3.410155   3.880566   6.662198   7.790321   9.060889
    36  H    2.163847   3.411823   7.550177   8.427782   9.870993
    37  H    1.092781   2.159079   6.709400   7.311988   8.800710
    38  H    2.159898   1.093740   4.554222   5.092768   6.526097
    39  H    6.566760   5.299882   1.014368   2.066281   2.532856
    40  H    8.415975   7.058080   2.682989   2.172967   1.101467
    41  H    8.763719   7.477893   3.343683   2.141862   1.096204
    42  H    8.595380   7.345110   2.753283   2.152403   1.102444
                   26         27         28         29         30
    26  O    0.000000
    27  H    9.544667   0.000000
    28  H   10.762179   2.516843   0.000000
    29  H   10.087114   4.333654   2.472754   0.000000
    30  H    7.903049   5.032900   4.333086   2.516236   0.000000
    31  H    2.319651   7.937873   9.544441   9.386423   7.544868
    32  H    3.765167   8.829394  10.729714  10.775651   8.942866
    33  H    4.624509   7.417513   9.357375   9.521017   7.830222
    34  H    6.178889   5.574679   7.845350   8.602963   7.512903
    35  H    7.913872   5.907097   8.351807   9.636906   9.052513
    36  H    8.212514   8.132918  10.469595  11.661557  10.947109
    37  H    6.871094   9.665052  11.874071  12.639137  11.471250
    38  H    4.743479   9.460359  11.516216  11.858131  10.284487
    39  H    3.160035   7.672847   8.989121   8.435600   6.264657
    40  H    3.168536   9.976781  10.973367   9.973646   7.544465
    41  H    2.551125  10.552635  11.380193  10.222602   7.775884
    42  H    3.081342   9.013227   9.735262   8.545764   6.081334
                   31         32         33         34         35
    31  H    0.000000
    32  H    2.479764   0.000000
    33  H    3.078050   1.775141   0.000000
    34  H    4.038630   3.760969   2.549632   0.000000
    35  H    5.601645   5.526477   4.792019   2.463194   0.000000
    36  H    5.988175   5.908986   5.916030   4.305534   2.500161
    37  H    4.987472   4.743747   5.494252   4.976115   4.316996
    38  H    3.104419   2.443151   3.686245   4.316767   4.974287
    39  H    2.953082   3.224895   2.748201   4.533257   6.858424
    40  H    4.494413   4.667778   4.866442   6.995387   9.271871
    41  H    4.578417   5.453225   5.956791   7.841341   9.913585
    42  H    4.359136   5.351710   5.307167   6.928887   9.116781
                   36         37         38         39         40
    36  H    0.000000
    37  H    2.495105   0.000000
    38  H    4.313265   2.483442   0.000000
    39  H    8.032343   7.409314   5.306590   0.000000
    40  H   10.154828   9.077820   6.710638   2.538610   0.000000
    41  H   10.546245   9.301784   7.025967   3.597527   1.797092
    42  H   10.139268   9.304490   7.149387   2.596339   1.781060
                   41         42
    41  H    0.000000
    42  H    1.795972   0.000000
 Stoichiometry    C19H16N2O5(1+,2)
 Framework group  C1[X(C19H16N2O5)]
 Deg. of freedom   120
 Full point group                 C1      NOp   1
 Largest Abelian subgroup         C1      NOp   1
 Largest concise Abelian subgroup C1      NOp   1
                         Standard orientation:                         
 ---------------------------------------------------------------------
 Center     Atomic      Atomic             Coordinates (Angstroms)
 Number     Number       Type             X           Y           Z
 ---------------------------------------------------------------------
      1          8           0       -0.226290    0.138586    1.374264
      2          6           0       -0.694399    0.430348    0.321489
      3          8           0        0.033980    0.314657   -0.880952
      4          7           0        1.349896    0.041361   -0.683616
      5          6           0        1.847745   -1.268341   -0.528739
      6          6           0        3.270579   -1.050775   -0.125789
      7          6           0        4.275644   -1.980666    0.101058
      8          6           0        5.535818   -1.493845    0.480969
      9          6           0        5.767827   -0.119003    0.621970
     10          6           0        4.747332    0.815243    0.387842
     11          6           0        3.502954    0.325781    0.015075
     12          6           0        2.239943    1.059780   -0.288732
     13          8           0        1.968026    2.232059   -0.232846
     14          8           0        1.229892   -2.284945   -0.707689
     15          6           0       -2.037176    1.056802   -0.010148
     16          6           0       -2.858855    0.213767   -1.005384
     17          6           0       -3.143454   -1.171472   -0.474023
     18          6           0       -2.207190   -2.205579   -0.627206
     19          6           0       -2.444411   -3.466110   -0.073901
     20          6           0       -3.622513   -3.713134    0.635247
     21          6           0       -4.561758   -2.689782    0.792753
     22          6           0       -4.320231   -1.428081    0.244991
     23          7           0       -1.766456    2.401501   -0.484516
     24          6           0       -2.093640    3.512425    0.263750
     25          6           0       -1.496786    4.804272   -0.261370
     26          8           0       -2.795182    3.447667    1.254212
     27          1           0        4.081886   -3.049205   -0.009616
     28          1           0        6.349576   -2.196768    0.672610
     29          1           0        6.758888    0.229166    0.921244
     30          1           0        4.915382    1.888301    0.496742
     31          1           0       -2.581280    1.159718    0.937488
     32          1           0       -3.794825    0.762172   -1.188187
     33          1           0       -2.315106    0.158604   -1.961014
     34          1           0       -1.275095   -2.029856   -1.167513
     35          1           0       -1.697958   -4.254158   -0.197465
     36          1           0       -3.808769   -4.699887    1.066105
     37          1           0       -5.486035   -2.873950    1.345893
     38          1           0       -5.055544   -0.628949    0.375257
     39          1           0       -1.077656    2.498762   -1.222783
     40          1           0       -1.734992    4.948574   -1.327046
     41          1           0       -1.891209    5.643884    0.322706
     42          1           0       -0.399332    4.769591   -0.162506
 ---------------------------------------------------------------------
 Rotational constants (GHZ):           0.2787393           0.1479123           0.1025765
 Standard basis: def2SVP (5D, 7F)
 There are   470 symmetry adapted cartesian basis functions of A   symmetry.
 There are   444 symmetry adapted basis functions of A   symmetry.
   444 basis functions,   762 primitive gaussians,   470 cartesian basis functions
    92 alpha electrons       91 beta electrons
       nuclear repulsion energy      2271.8025365228 Hartrees.
 NAtoms=   42 NActive=   42 NUniq=   42 SFac= 1.00D+00 NAtFMM=   60 NAOKFM=F Big=F
 Integral buffers will be    131072 words long.
 Raffenetti 2 integral format.
 Two-electron integral symmetry is turned on.
 Nuclear repulsion after empirical dispersion term =     2271.7088219521 Hartrees.
 One-electron integrals computed using PRISM.
   1 Symmetry operations used in ECPInt.
 ECPInt:  NShTT=   20910 NPrTT=   77414 LenC2=   17865 LenP2D=   44132.
 LDataN:  DoStor=T MaxTD1= 4 Len=   56
 NBasis=   444 RedAO= T EigKep=  2.83D-04  NBF=   444
 NBsUse=   444 1.00D-06 EigRej= -1.00D+00 NBFU=   444
 ExpMin= 1.22D-01 ExpMax= 2.27D+03 ExpMxC= 3.41D+02 IAcc=3 IRadAn=         5 AccDes= 0.00D+00
 Harris functional with IExCor=  402 and IRadAn=       5 diagonalized for initial guess.
 HarFok:  IExCor=  402 AccDes= 0.00D+00 IRadAn=         5 IDoV= 1 UseB2=F ITyADJ=14
 ICtDFT=  3500011 ScaDFX=  1.000000  1.000000  1.000000  1.000000
 FoFCou: FMM=F IPFlag=           0 FMFlag=      100000 FMFlg1=           0
         NFxFlg=           0 DoJE=T BraDBF=F KetDBF=T FulRan=T
         wScrn=  0.000000 ICntrl=       500 IOpCl=  0 I1Cent=   200000004 NGrid=           0
         NMat0=    1 NMatS0=      1 NMatT0=    0 NMatD0=    1 NMtDS0=    0 NMtDT0=    0
 Petite list used in FoFCou.
 Initial guess <Sx>= 0.0000 <Sy>= 0.0000 <Sz>= 0.5000 <S**2>= 0.7500 S= 0.5000
 Requested convergence on RMS density matrix=1.00D-08 within 128 cycles.
 Requested convergence on MAX density matrix=1.00D-06.
 Requested convergence on             energy=1.00D-06.
 No special actions if energy rises.
 Integral accuracy reduced to 1.0D-05 until final iterations.
 EnCoef did     2 forward-backward iterations
 EnCoef did     2 forward-backward iterations
 EnCoef did     3 forward-backward iterations
 EnCoef did     3 forward-backward iterations
 EnCoef did     9 forward-backward iterations
 EnCoef did     3 forward-backward iterations
 EnCoef did     1 forward-backward iterations
 Initial convergence to 1.0D-05 achieved.  Increase integral accuracy.
 SCF Done:  E(UB3LYP) =  -1218.19136756     A.U. after   39 cycles
            NFock= 39  Conv=0.75D-08     -V/T= 2.0097
 <Sx>= 0.0000 <Sy>= 0.0000 <Sz>= 0.5000 <S**2>= 0.7569 S= 0.5034
 <L.S>= 0.000000000000E+00
 Annihilation of the first spin contaminant:
 S**2 before annihilation     0.7569,   after     0.7500

 **********************************************************************

            Population analysis using the SCF Density.

 **********************************************************************

 Orbital symmetries:
 Alpha Orbitals:
       Occupied  (A) (A) (A) (A) (A) (A) (A) (A) (A) (A) (A) (A)
                 (A) (A) (A) (A) (A) (A) (A) (A) (A) (A) (A) (A)
                 (A) (A) (A) (A) (A) (A) (A) (A) (A) (A) (A) (A)
                 (A) (A) (A) (A) (A) (A) (A) (A) (A) (A) (A) (A)
                 (A) (A) (A) (A) (A) (A) (A) (A) (A) (A) (A) (A)
                 (A) (A) (A) (A) (A) (A) (A) (A) (A) (A) (A) (A)
                 (A) (A) (A) (A) (A) (A) (A) (A) (A) (A) (A) (A)
                 (A) (A) (A) (A) (A) (A) (A) (A)
       Virtual   (A) (A) (A) (A) (A) (A) (A) (A) (A) (A) (A) (A)
                 (A) (A) (A) (A) (A) (A) (A) (A) (A) (A) (A) (A)
                 (A) (A) (A) (A) (A) (A) (A) (A) (A) (A) (A) (A)
                 (A) (A) (A) (A) (A) (A) (A) (A) (A) (A) (A) (A)
                 (A) (A) (A) (A) (A) (A) (A) (A) (A) (A) (A) (A)
                 (A) (A) (A) (A) (A) (A) (A) (A) (A) (A) (A) (A)
                 (A) (A) (A) (A) (A) (A) (A) (A) (A) (A) (A) (A)
                 (A) (A) (A) (A) (A) (A) (A) (A) (A) (A) (A) (A)
                 (A) (A) (A) (A) (A) (A) (A) (A) (A) (A) (A) (A)
                 (A) (A) (A) (A) (A) (A) (A) (A) (A) (A) (A) (A)
                 (A) (A) (A) (A) (A) (A) (A) (A) (A) (A) (A) (A)
                 (A) (A) (A) (A) (A) (A) (A) (A) (A) (A) (A) (A)
                 (A) (A) (A) (A) (A) (A) (A) (A) (A) (A) (A) (A)
                 (A) (A) (A) (A) (A) (A) (A) (A) (A) (A) (A) (A)
                 (A) (A) (A) (A) (A) (A) (A) (A) (A) (A) (A) (A)
                 (A) (A) (A) (A) (A) (A) (A) (A) (A) (A) (A) (A)
                 (A) (A) (A) (A) (A) (A) (A) (A) (A) (A) (A) (A)
                 (A) (A) (A) (A) (A) (A) (A) (A) (A) (A) (A) (A)
                 (A) (A) (A) (A) (A) (A) (A) (A) (A) (A) (A) (A)
                 (A) (A) (A) (A) (A) (A) (A) (A) (A) (A) (A) (A)
                 (A) (A) (A) (A) (A) (A) (A) (A) (A) (A) (A) (A)
                 (A) (A) (A) (A) (A) (A) (A) (A) (A) (A) (A) (A)
                 (A) (A) (A) (A) (A) (A) (A) (A) (A) (A) (A) (A)
                 (A) (A) (A) (A) (A) (A) (A) (A) (A) (A) (A) (A)
                 (A) (A) (A) (A) (A) (A) (A) (A) (A) (A) (A) (A)
                 (A) (A) (A) (A) (A) (A) (A) (A) (A) (A) (A) (A)
                 (A) (A) (A) (A) (A) (A) (A) (A) (A) (A) (A) (A)
                 (A) (A) (A) (A) (A) (A) (A) (A) (A) (A) (A) (A)
                 (A) (A) (A) (A) (A) (A) (A) (A) (A) (A) (A) (A)
                 (A) (A) (A) (A)
 Beta  Orbitals:
       Occupied  (A) (A) (A) (A) (A) (A) (A) (A) (A) (A) (A) (A)
                 (A) (A) (A) (A) (A) (A) (A) (A) (A) (A) (A) (A)
                 (A) (A) (A) (A) (A) (A) (A) (A) (A) (A) (A) (A)
                 (A) (A) (A) (A) (A) (A) (A) (A) (A) (A) (A) (A)
                 (A) (A) (A) (A) (A) (A) (A) (A) (A) (A) (A) (A)
                 (A) (A) (A) (A) (A) (A) (A) (A) (A) (A) (A) (A)
                 (A) (A) (A) (A) (A) (A) (A) (A) (A) (A) (A) (A)
                 (A) (A) (A) (A) (A) (A) (A)
       Virtual   (A) (A) (A) (A) (A) (A) (A) (A) (A) (A) (A) (A)
                 (A) (A) (A) (A) (A) (A) (A) (A) (A) (A) (A) (A)
                 (A) (A) (A) (A) (A) (A) (A) (A) (A) (A) (A) (A)
                 (A) (A) (A) (A) (A) (A) (A) (A) (A) (A) (A) (A)
                 (A) (A) (A) (A) (A) (A) (A) (A) (A) (A) (A) (A)
                 (A) (A) (A) (A) (A) (A) (A) (A) (A) (A) (A) (A)
                 (A) (A) (A) (A) (A) (A) (A) (A) (A) (A) (A) (A)
                 (A) (A) (A) (A) (A) (A) (A) (A) (A) (A) (A) (A)
                 (A) (A) (A) (A) (A) (A) (A) (A) (A) (A) (A) (A)
                 (A) (A) (A) (A) (A) (A) (A) (A) (A) (A) (A) (A)
                 (A) (A) (A) (A) (A) (A) (A) (A) (A) (A) (A) (A)
                 (A) (A) (A) (A) (A) (A) (A) (A) (A) (A) (A) (A)
                 (A) (A) (A) (A) (A) (A) (A) (A) (A) (A) (A) (A)
                 (A) (A) (A) (A) (A) (A) (A) (A) (A) (A) (A) (A)
                 (A) (A) (A) (A) (A) (A) (A) (A) (A) (A) (A) (A)
                 (A) (A) (A) (A) (A) (A) (A) (A) (A) (A) (A) (A)
                 (A) (A) (A) (A) (A) (A) (A) (A) (A) (A) (A) (A)
                 (A) (A) (A) (A) (A) (A) (A) (A) (A) (A) (A) (A)
                 (A) (A) (A) (A) (A) (A) (A) (A) (A) (A) (A) (A)
                 (A) (A) (A) (A) (A) (A) (A) (A) (A) (A) (A) (A)
                 (A) (A) (A) (A) (A) (A) (A) (A) (A) (A) (A) (A)
                 (A) (A) (A) (A) (A) (A) (A) (A) (A) (A) (A) (A)
                 (A) (A) (A) (A) (A) (A) (A) (A) (A) (A) (A) (A)
                 (A) (A) (A) (A) (A) (A) (A) (A) (A) (A) (A) (A)
                 (A) (A) (A) (A) (A) (A) (A) (A) (A) (A) (A) (A)
                 (A) (A) (A) (A) (A) (A) (A) (A) (A) (A) (A) (A)
                 (A) (A) (A) (A) (A) (A) (A) (A) (A) (A) (A) (A)
                 (A) (A) (A) (A) (A) (A) (A) (A) (A) (A) (A) (A)
                 (A) (A) (A) (A) (A) (A) (A) (A) (A) (A) (A) (A)
                 (A) (A) (A) (A) (A)
 The electronic state is 2-A.
 Alpha  occ. eigenvalues --  -19.36847 -19.29845 -19.26324 -19.25817 -19.25758
 Alpha  occ. eigenvalues --  -14.55309 -14.52624 -10.47626 -10.43576 -10.43452
 Alpha  occ. eigenvalues --  -10.43396 -10.40534 -10.37431 -10.36040 -10.35774
 Alpha  occ. eigenvalues --  -10.34965 -10.34453 -10.34389 -10.34340 -10.32843
 Alpha  occ. eigenvalues --  -10.32812 -10.32241 -10.32228 -10.31965 -10.31919
 Alpha  occ. eigenvalues --  -10.31342  -1.29693  -1.20514  -1.18593  -1.17084
 Alpha  occ. eigenvalues --   -1.16860  -1.08862  -1.05381  -1.01651  -0.97811
 Alpha  occ. eigenvalues --   -0.95410  -0.90947  -0.89196  -0.88461  -0.87492
 Alpha  occ. eigenvalues --   -0.85102  -0.82546  -0.80055  -0.79074  -0.75844
 Alpha  occ. eigenvalues --   -0.74687  -0.73828  -0.73390  -0.72365  -0.69347
 Alpha  occ. eigenvalues --   -0.67457  -0.66258  -0.64827  -0.64231  -0.63106
 Alpha  occ. eigenvalues --   -0.62447  -0.61514  -0.61054  -0.59956  -0.59520
 Alpha  occ. eigenvalues --   -0.58615  -0.58131  -0.57820  -0.57061  -0.56877
 Alpha  occ. eigenvalues --   -0.56466  -0.56217  -0.55722  -0.55691  -0.55299
 Alpha  occ. eigenvalues --   -0.54723  -0.52927  -0.52486  -0.52192  -0.51719
 Alpha  occ. eigenvalues --   -0.50403  -0.49772  -0.49718  -0.49310  -0.48961
 Alpha  occ. eigenvalues --   -0.48566  -0.48155  -0.46292  -0.43270  -0.42157
 Alpha  occ. eigenvalues --   -0.41619  -0.41183  -0.41115  -0.40844  -0.39459
 Alpha  occ. eigenvalues --   -0.38556  -0.38414
 Alpha virt. eigenvalues --   -0.19971  -0.17579  -0.17137  -0.15638  -0.15096
 Alpha virt. eigenvalues --   -0.11879  -0.08412  -0.07590  -0.06183  -0.05534
 Alpha virt. eigenvalues --   -0.04257  -0.03438  -0.03194  -0.02864  -0.01066
 Alpha virt. eigenvalues --   -0.00520   0.00025   0.00575   0.00736   0.00910
 Alpha virt. eigenvalues --    0.01263   0.02474   0.03251   0.03405   0.03626
 Alpha virt. eigenvalues --    0.04832   0.04939   0.05210   0.06011   0.06855
 Alpha virt. eigenvalues --    0.07356   0.08486   0.10362   0.10722   0.12383
 Alpha virt. eigenvalues --    0.12767   0.13438   0.13816   0.14863   0.15199
 Alpha virt. eigenvalues --    0.16416   0.16485   0.17562   0.17878   0.18630
 Alpha virt. eigenvalues --    0.19197   0.20730   0.21424   0.22154   0.22630
 Alpha virt. eigenvalues --    0.24084   0.24942   0.25961   0.26692   0.27630
 Alpha virt. eigenvalues --    0.28575   0.28923   0.29573   0.29749   0.30886
 Alpha virt. eigenvalues --    0.31672   0.31745   0.32332   0.32849   0.33395
 Alpha virt. eigenvalues --    0.34731   0.35295   0.35460   0.35821   0.36137
 Alpha virt. eigenvalues --    0.36662   0.37046   0.37866   0.38379   0.38676
 Alpha virt. eigenvalues --    0.39541   0.39952   0.40646   0.42111   0.43199
 Alpha virt. eigenvalues --    0.43627   0.44618   0.45856   0.46374   0.46779
 Alpha virt. eigenvalues --    0.48545   0.48585   0.49096   0.49586   0.50099
 Alpha virt. eigenvalues --    0.50272   0.50910   0.51151   0.51423   0.51991
 Alpha virt. eigenvalues --    0.52226   0.52515   0.52929   0.53184   0.53526
 Alpha virt. eigenvalues --    0.54050   0.54141   0.54868   0.55260   0.55485
 Alpha virt. eigenvalues --    0.55884   0.55996   0.56498   0.57296   0.57979
 Alpha virt. eigenvalues --    0.58223   0.59049   0.59743   0.60079   0.61033
 Alpha virt. eigenvalues --    0.61589   0.61865   0.62675   0.63364   0.63795
 Alpha virt. eigenvalues --    0.64775   0.65836   0.66890   0.67660   0.68368
 Alpha virt. eigenvalues --    0.69472   0.71721   0.72308   0.74030   0.75520
 Alpha virt. eigenvalues --    0.76552   0.76697   0.78059   0.78456   0.78823
 Alpha virt. eigenvalues --    0.79946   0.81105   0.82385   0.84223   0.85988
 Alpha virt. eigenvalues --    0.89305   0.90458   0.91334   0.91768   0.93563
 Alpha virt. eigenvalues --    0.93983   0.95517   0.96108   0.99301   1.00567
 Alpha virt. eigenvalues --    1.01840   1.02212   1.03621   1.04688   1.05264
 Alpha virt. eigenvalues --    1.06029   1.06600   1.08236   1.09273   1.09620
 Alpha virt. eigenvalues --    1.09759   1.10081   1.12223   1.12520   1.12888
 Alpha virt. eigenvalues --    1.13419   1.13970   1.14417   1.15440   1.15917
 Alpha virt. eigenvalues --    1.16384   1.16912   1.17793   1.18935   1.20738
 Alpha virt. eigenvalues --    1.21156   1.23213   1.24544   1.27181   1.27250
 Alpha virt. eigenvalues --    1.30044   1.30487   1.33802   1.34727   1.35920
 Alpha virt. eigenvalues --    1.36486   1.37930   1.39377   1.40203   1.43815
 Alpha virt. eigenvalues --    1.45890   1.46837   1.49432   1.49936   1.51206
 Alpha virt. eigenvalues --    1.51452   1.52337   1.53479   1.54257   1.54970
 Alpha virt. eigenvalues --    1.55849   1.57019   1.57604   1.58523   1.58879
 Alpha virt. eigenvalues --    1.59309   1.60169   1.60713   1.61032   1.61381
 Alpha virt. eigenvalues --    1.62025   1.62719   1.62771   1.64146   1.65024
 Alpha virt. eigenvalues --    1.65419   1.65638   1.66215   1.66837   1.67039
 Alpha virt. eigenvalues --    1.67756   1.69918   1.70783   1.71727   1.72091
 Alpha virt. eigenvalues --    1.73504   1.74165   1.75681   1.76889   1.77811
 Alpha virt. eigenvalues --    1.78820   1.79474   1.80121   1.80751   1.81287
 Alpha virt. eigenvalues --    1.81440   1.82420   1.83615   1.84360   1.84938
 Alpha virt. eigenvalues --    1.85591   1.85646   1.86934   1.87752   1.88789
 Alpha virt. eigenvalues --    1.89119   1.89468   1.91598   1.92748   1.94777
 Alpha virt. eigenvalues --    1.95513   1.96554   1.97831   1.99114   1.99218
 Alpha virt. eigenvalues --    1.99802   2.00560   2.01481   2.01567   2.06428
 Alpha virt. eigenvalues --    2.08075   2.08588   2.09804   2.11247   2.12365
 Alpha virt. eigenvalues --    2.12803   2.13560   2.14405   2.15608   2.16457
 Alpha virt. eigenvalues --    2.17548   2.19586   2.19782   2.21248   2.22750
 Alpha virt. eigenvalues --    2.23253   2.23661   2.24106   2.27456   2.28227
 Alpha virt. eigenvalues --    2.30359   2.32188   2.33222   2.33850   2.35712
 Alpha virt. eigenvalues --    2.36547   2.39033   2.40060   2.40596   2.43305
 Alpha virt. eigenvalues --    2.44735   2.46188   2.46813   2.47641   2.47889
 Alpha virt. eigenvalues --    2.50645   2.51304   2.51590   2.53427   2.54097
 Alpha virt. eigenvalues --    2.55149   2.55536   2.56209   2.57112   2.57683
 Alpha virt. eigenvalues --    2.58473   2.59358   2.59944   2.60920   2.62460
 Alpha virt. eigenvalues --    2.63782   2.64942   2.67847   2.69049   2.70136
 Alpha virt. eigenvalues --    2.71750   2.72323   2.73372   2.74294   2.74857
 Alpha virt. eigenvalues --    2.77297   2.79320   2.80280   2.83692   2.85313
 Alpha virt. eigenvalues --    2.86759   2.88315   2.90288   2.91558   2.92920
 Alpha virt. eigenvalues --    2.95128   2.96740   2.98072   3.03017   3.04344
 Alpha virt. eigenvalues --    3.05919   3.06401   3.07845   3.09269   3.12671
 Alpha virt. eigenvalues --    3.13846   3.28811   3.35730   3.37312   3.38321
 Alpha virt. eigenvalues --    3.46815   3.48867   3.50301   3.53053   3.53999
 Alpha virt. eigenvalues --    3.57618   3.64347
  Beta  occ. eigenvalues --  -19.36805 -19.29740 -19.25925 -19.25807 -19.25753
  Beta  occ. eigenvalues --  -14.55253 -14.52267 -10.47611 -10.43582 -10.43474
  Beta  occ. eigenvalues --  -10.43458 -10.40454 -10.37134 -10.35732 -10.35691
  Beta  occ. eigenvalues --  -10.34889 -10.34468 -10.34357 -10.34318 -10.32815
  Beta  occ. eigenvalues --  -10.32783 -10.32251 -10.32238 -10.31936 -10.31892
  Beta  occ. eigenvalues --  -10.31312  -1.29588  -1.20354  -1.17921  -1.17062
  Beta  occ. eigenvalues --   -1.16821  -1.08182  -1.05239  -1.01079  -0.97709
  Beta  occ. eigenvalues --   -0.94961  -0.90457  -0.89059  -0.88230  -0.87475
  Beta  occ. eigenvalues --   -0.84784  -0.82311  -0.80026  -0.78902  -0.75552
  Beta  occ. eigenvalues --   -0.74391  -0.73641  -0.73180  -0.72262  -0.69085
  Beta  occ. eigenvalues --   -0.67384  -0.66085  -0.64659  -0.64044  -0.62888
  Beta  occ. eigenvalues --   -0.62198  -0.61208  -0.60759  -0.59926  -0.59287
  Beta  occ. eigenvalues --   -0.58473  -0.57817  -0.57755  -0.56834  -0.56767
  Beta  occ. eigenvalues --   -0.56365  -0.56115  -0.55709  -0.55536  -0.54938
  Beta  occ. eigenvalues --   -0.54422  -0.52547  -0.52435  -0.51891  -0.50874
  Beta  occ. eigenvalues --   -0.50013  -0.49674  -0.49304  -0.49183  -0.48781
  Beta  occ. eigenvalues --   -0.48503  -0.48126  -0.45398  -0.42277  -0.41306
  Beta  occ. eigenvalues --   -0.40630  -0.40543  -0.39384  -0.39155  -0.38527
  Beta  occ. eigenvalues --   -0.37925
  Beta virt. eigenvalues --   -0.35819  -0.19890  -0.16825  -0.15722  -0.15205
  Beta virt. eigenvalues --   -0.14950  -0.11356  -0.08263  -0.07492  -0.06105
  Beta virt. eigenvalues --   -0.05441  -0.04180  -0.03361  -0.02980  -0.02732
  Beta virt. eigenvalues --   -0.00995   0.00019   0.00171   0.00603   0.00763
  Beta virt. eigenvalues --    0.01013   0.01514   0.02536   0.03282   0.03461
  Beta virt. eigenvalues --    0.03754   0.04876   0.05070   0.05335   0.06124
  Beta virt. eigenvalues --    0.07074   0.07789   0.08724   0.10441   0.10798
  Beta virt. eigenvalues --    0.12436   0.12808   0.13596   0.14030   0.14987
  Beta virt. eigenvalues --    0.15371   0.16514   0.16610   0.17708   0.17974
  Beta virt. eigenvalues --    0.18729   0.19283   0.20778   0.21603   0.22370
  Beta virt. eigenvalues --    0.22665   0.24157   0.25022   0.26012   0.26741
  Beta virt. eigenvalues --    0.27977   0.28611   0.29002   0.29712   0.29833
  Beta virt. eigenvalues --    0.31171   0.31779   0.32039   0.32452   0.33133
  Beta virt. eigenvalues --    0.33548   0.35083   0.35417   0.35719   0.35995
  Beta virt. eigenvalues --    0.36199   0.36842   0.37153   0.37919   0.38542
  Beta virt. eigenvalues --    0.38758   0.39671   0.40130   0.40736   0.42241
  Beta virt. eigenvalues --    0.43385   0.43985   0.44719   0.46049   0.46682
  Beta virt. eigenvalues --    0.47164   0.48621   0.48829   0.49274   0.49671
  Beta virt. eigenvalues --    0.50233   0.50384   0.51069   0.51245   0.51513
  Beta virt. eigenvalues --    0.52087   0.52367   0.52554   0.53014   0.53232
  Beta virt. eigenvalues --    0.53691   0.54169   0.54278   0.54907   0.55406
  Beta virt. eigenvalues --    0.55589   0.55947   0.56084   0.56552   0.57390
  Beta virt. eigenvalues --    0.58291   0.58378   0.59155   0.59828   0.60190
  Beta virt. eigenvalues --    0.61195   0.61661   0.61983   0.62732   0.63475
  Beta virt. eigenvalues --    0.63848   0.64879   0.65979   0.67062   0.67789
  Beta virt. eigenvalues --    0.68503   0.69588   0.71805   0.72515   0.74192
  Beta virt. eigenvalues --    0.75622   0.76724   0.76859   0.78131   0.78619
  Beta virt. eigenvalues --    0.78936   0.80071   0.81131   0.82624   0.84424
  Beta virt. eigenvalues --    0.86282   0.89604   0.90632   0.91394   0.91984
  Beta virt. eigenvalues --    0.93796   0.94192   0.95699   0.96177   0.99398
  Beta virt. eigenvalues --    1.00619   1.01953   1.02429   1.03763   1.04856
  Beta virt. eigenvalues --    1.05497   1.06193   1.06894   1.08509   1.09576
  Beta virt. eigenvalues --    1.09850   1.09896   1.10486   1.12381   1.12654
  Beta virt. eigenvalues --    1.12919   1.13637   1.14252   1.14495   1.15544
  Beta virt. eigenvalues --    1.16066   1.16551   1.17067   1.17947   1.19139
  Beta virt. eigenvalues --    1.20792   1.21291   1.23399   1.24628   1.27380
  Beta virt. eigenvalues --    1.27400   1.30165   1.30607   1.33840   1.34762
  Beta virt. eigenvalues --    1.35980   1.36624   1.38005   1.39476   1.40200
  Beta virt. eigenvalues --    1.43943   1.45924   1.46871   1.49556   1.50089
  Beta virt. eigenvalues --    1.51343   1.51548   1.52453   1.53620   1.54367
  Beta virt. eigenvalues --    1.55016   1.55870   1.57152   1.57874   1.58871
  Beta virt. eigenvalues --    1.59144   1.59504   1.60412   1.60956   1.61219
  Beta virt. eigenvalues --    1.61524   1.62168   1.62829   1.62922   1.64402
  Beta virt. eigenvalues --    1.65122   1.65508   1.65739   1.66256   1.66951
  Beta virt. eigenvalues --    1.67124   1.67828   1.70212   1.70864   1.71851
  Beta virt. eigenvalues --    1.72212   1.73681   1.74235   1.75851   1.76951
  Beta virt. eigenvalues --    1.77913   1.78903   1.79666   1.80399   1.80878
  Beta virt. eigenvalues --    1.81295   1.81767   1.82508   1.83800   1.84545
  Beta virt. eigenvalues --    1.84969   1.85613   1.85728   1.87033   1.87851
  Beta virt. eigenvalues --    1.88992   1.89255   1.89515   1.91643   1.92937
  Beta virt. eigenvalues --    1.94835   1.95644   1.96628   1.97995   1.99234
  Beta virt. eigenvalues --    1.99284   2.00203   2.00992   2.01539   2.01632
  Beta virt. eigenvalues --    2.06557   2.08285   2.08859   2.09965   2.11301
  Beta virt. eigenvalues --    2.12465   2.13599   2.13955   2.14562   2.15929
  Beta virt. eigenvalues --    2.16750   2.17673   2.19832   2.19900   2.21490
  Beta virt. eigenvalues --    2.22915   2.23354   2.23736   2.24242   2.27660
  Beta virt. eigenvalues --    2.28332   2.30548   2.32590   2.33349   2.34076
  Beta virt. eigenvalues --    2.35939   2.36835   2.39111   2.40124   2.41017
  Beta virt. eigenvalues --    2.43895   2.45433   2.46419   2.46872   2.47989
  Beta virt. eigenvalues --    2.48478   2.51056   2.51393   2.51834   2.53478
  Beta virt. eigenvalues --    2.54261   2.55214   2.56051   2.56550   2.57149
  Beta virt. eigenvalues --    2.57791   2.58537   2.59717   2.60048   2.60931
  Beta virt. eigenvalues --    2.62990   2.64150   2.65133   2.68006   2.69090
  Beta virt. eigenvalues --    2.70346   2.71820   2.72371   2.73739   2.74496
  Beta virt. eigenvalues --    2.75176   2.77340   2.79466   2.80436   2.83826
  Beta virt. eigenvalues --    2.85581   2.86805   2.88460   2.90347   2.91603
  Beta virt. eigenvalues --    2.93071   2.95154   2.96884   2.98244   3.03455
  Beta virt. eigenvalues --    3.04361   3.06093   3.06516   3.07898   3.09394
  Beta virt. eigenvalues --    3.12798   3.14013   3.28828   3.35751   3.37479
  Beta virt. eigenvalues --    3.38631   3.46938   3.49038   3.50636   3.53064
  Beta virt. eigenvalues --    3.54059   3.57635   3.64406
          Condensed to atoms (all electrons):
               1          2          3          4          5          6
     1  O    7.509693   0.708636  -0.078414  -0.004585   0.012241  -0.001691
     2  C    0.708636   4.788307   0.231779  -0.069266   0.002451  -0.000329
     3  O   -0.078414   0.231779   8.075461   0.126920  -0.023656   0.006274
     4  N   -0.004585  -0.069266   0.126920   6.966021   0.247248  -0.125053
     5  C    0.012241   0.002451  -0.023656   0.247248   4.765211   0.139929
     6  C   -0.001691  -0.000329   0.006274  -0.125053   0.139929   5.654235
     7  C   -0.000026  -0.000037  -0.000058   0.008295  -0.071254   0.288960
     8  C    0.000000   0.000001   0.000001  -0.000140   0.015794   0.107852
     9  C    0.000000   0.000001   0.000001  -0.000139  -0.000798  -0.153481
    10  C   -0.000025  -0.000051  -0.000053   0.007777   0.015884   0.022133
    11  C   -0.002220   0.000027   0.007641  -0.127030  -0.048464   0.252873
    12  C    0.011282   0.006059  -0.027889   0.252085  -0.075343  -0.042944
    13  O   -0.000853   0.009846   0.002021  -0.086473  -0.000186   0.001352
    14  O   -0.000631   0.002874   0.003198  -0.084807   0.778305  -0.087208
    15  C   -0.056476   0.192555  -0.105222   0.010177   0.000740  -0.000044
    16  C   -0.000189  -0.049568   0.007059  -0.000192  -0.000241   0.000005
    17  C    0.001306   0.008315  -0.005240  -0.000110   0.000061   0.000005
    18  C    0.000405   0.017732  -0.000753   0.000648  -0.000463  -0.000116
    19  C   -0.000265  -0.001682   0.000368   0.000011  -0.000015  -0.000004
    20  C   -0.000003   0.000038  -0.000005   0.000000  -0.000001  -0.000000
    21  C    0.000000   0.000034   0.000001   0.000000  -0.000000  -0.000000
    22  C   -0.000063  -0.001657  -0.000085   0.000001  -0.000002  -0.000000
    23  N   -0.001008  -0.010085  -0.003068  -0.000354  -0.000026   0.000001
    24  C    0.000650   0.003285  -0.000196  -0.000044  -0.000003   0.000000
    25  C    0.000002  -0.000774  -0.000032   0.000014  -0.000000   0.000000
    26  O    0.000028  -0.001019  -0.000002  -0.000000  -0.000000   0.000000
    27  H   -0.000001  -0.000003  -0.000002   0.000549  -0.011110  -0.074932
    28  H   -0.000000  -0.000000  -0.000000   0.000002  -0.000324   0.014592
    29  H   -0.000000  -0.000000  -0.000000   0.000002   0.000031  -0.001406
    30  H   -0.000001  -0.000007  -0.000001   0.000522  -0.000386   0.015032
    31  H    0.006238  -0.015737   0.004326  -0.000224  -0.000016   0.000001
    32  H   -0.000079   0.010189  -0.000118   0.000012   0.000002  -0.000000
    33  H    0.000083  -0.024238   0.007850  -0.000045   0.000005  -0.000008
    34  H   -0.000558   0.003108   0.007262  -0.003871   0.001067   0.000825
    35  H   -0.000000   0.000026  -0.000004   0.000002   0.000048   0.000002
    36  H    0.000000  -0.000001   0.000000  -0.000000  -0.000000   0.000000
    37  H    0.000000  -0.000000  -0.000000   0.000000   0.000000  -0.000000
    38  H   -0.000002   0.000144  -0.000000  -0.000000   0.000000   0.000000
    39  H   -0.000098  -0.007157   0.013192  -0.002337   0.000037  -0.000010
    40  H   -0.000000  -0.000117  -0.000003   0.000001   0.000000  -0.000000
    41  H   -0.000000   0.000020  -0.000000  -0.000000   0.000000  -0.000000
    42  H   -0.000002   0.000493  -0.000011  -0.000024  -0.000000  -0.000000
               7          8          9         10         11         12
     1  O   -0.000026   0.000000   0.000000  -0.000025  -0.002220   0.011282
     2  C   -0.000037   0.000001   0.000001  -0.000051   0.000027   0.006059
     3  O   -0.000058   0.000001   0.000001  -0.000053   0.007641  -0.027889
     4  N    0.008295  -0.000140  -0.000139   0.007777  -0.127030   0.252085
     5  C   -0.071254   0.015794  -0.000798   0.015884  -0.048464  -0.075343
     6  C    0.288960   0.107852  -0.153481   0.022133   0.252873  -0.042944
     7  C    5.136661   0.235398   0.100387  -0.126453   0.023843   0.015393
     8  C    0.235398   5.075973   0.246406   0.100992  -0.153659  -0.000943
     9  C    0.100387   0.246406   5.075970   0.234079   0.109469   0.016529
    10  C   -0.126453   0.100992   0.234079   5.142528   0.290185  -0.077037
    11  C    0.023843  -0.153659   0.109469   0.290185   5.687325   0.108770
    12  C    0.015393  -0.000943   0.016529  -0.077037   0.108770   4.791201
    13  O   -0.000038  -0.000011   0.000386   0.007757  -0.092023   0.795232
    14  O    0.008596   0.000388  -0.000009  -0.000037   0.000853  -0.000116
    15  C   -0.000001   0.000000   0.000000   0.000000  -0.000292  -0.001639
    16  C    0.000000  -0.000000   0.000000   0.000000   0.000002   0.000062
    17  C    0.000000  -0.000000   0.000000  -0.000000   0.000000  -0.000019
    18  C    0.000000   0.000000  -0.000000  -0.000000   0.000004  -0.000007
    19  C    0.000000  -0.000000  -0.000000  -0.000000  -0.000000   0.000001
    20  C    0.000000   0.000000   0.000000   0.000000  -0.000000   0.000000
    21  C    0.000000  -0.000000   0.000000  -0.000000  -0.000000   0.000000
    22  C   -0.000000   0.000000  -0.000000   0.000000   0.000000  -0.000000
    23  N   -0.000000   0.000000  -0.000000   0.000000   0.000007  -0.000107
    24  C    0.000000   0.000000  -0.000000  -0.000000   0.000005   0.000142
    25  C   -0.000000  -0.000000   0.000000  -0.000000  -0.000004  -0.000062
    26  O   -0.000000  -0.000000   0.000000  -0.000000   0.000000   0.000000
    27  H    0.453530  -0.066594   0.012854  -0.001617   0.014893  -0.000375
    28  H   -0.067907   0.444247  -0.065388   0.013372  -0.001426   0.000029
    29  H    0.013339  -0.065446   0.444204  -0.067532   0.014524  -0.000332
    30  H   -0.001580   0.012787  -0.066462   0.453262  -0.073898  -0.011336
    31  H    0.000000  -0.000000  -0.000000   0.000000   0.000004  -0.000013
    32  H   -0.000000  -0.000000   0.000000  -0.000000  -0.000000   0.000001
    33  H    0.000000  -0.000000  -0.000000   0.000000   0.000001  -0.000035
    34  H   -0.000012  -0.000000   0.000000   0.000001  -0.000023   0.000046
    35  H    0.000001   0.000000   0.000000   0.000000  -0.000000  -0.000000
    36  H   -0.000000  -0.000000   0.000000  -0.000000   0.000000   0.000000
    37  H   -0.000000   0.000000  -0.000000  -0.000000   0.000000  -0.000000
    38  H   -0.000000  -0.000000   0.000000   0.000000   0.000000   0.000000
    39  H    0.000000   0.000000  -0.000000  -0.000001   0.000207   0.001374
    40  H   -0.000000  -0.000000   0.000000  -0.000000  -0.000000  -0.000003
    41  H   -0.000000   0.000000   0.000000  -0.000000   0.000000   0.000000
    42  H    0.000000   0.000000  -0.000000   0.000000   0.000018   0.000113
              13         14         15         16         17         18
     1  O   -0.000853  -0.000631  -0.056476  -0.000189   0.001306   0.000405
     2  C    0.009846   0.002874   0.192555  -0.049568   0.008315   0.017732
     3  O    0.002021   0.003198  -0.105222   0.007059  -0.005240  -0.000753
     4  N   -0.086473  -0.084807   0.010177  -0.000192  -0.000110   0.000648
     5  C   -0.000186   0.778305   0.000740  -0.000241   0.000061  -0.000463
     6  C    0.001352  -0.087208  -0.000044   0.000005   0.000005  -0.000116
     7  C   -0.000038   0.008596  -0.000001   0.000000   0.000000   0.000000
     8  C   -0.000011   0.000388   0.000000  -0.000000  -0.000000   0.000000
     9  C    0.000386  -0.000009   0.000000   0.000000   0.000000  -0.000000
    10  C    0.007757  -0.000037   0.000000   0.000000  -0.000000  -0.000000
    11  C   -0.092023   0.000853  -0.000292   0.000002   0.000000   0.000004
    12  C    0.795232  -0.000116  -0.001639   0.000062  -0.000019  -0.000007
    13  O    7.507975  -0.000011  -0.002062   0.000010   0.000000   0.000000
    14  O   -0.000011   7.503676   0.000047  -0.000033   0.000285  -0.006141
    15  C   -0.002062   0.000047   5.040503   0.337669  -0.053595  -0.024499
    16  C    0.000010  -0.000033   0.337669   4.703386   0.371104  -0.073331
    17  C    0.000000   0.000285  -0.053595   0.371104   5.428609   0.164623
    18  C    0.000000  -0.006141  -0.024499  -0.073331   0.164623   5.199453
    19  C   -0.000000  -0.000998   0.000606   0.011170   0.111195   0.277271
    20  C    0.000000   0.000005   0.000033  -0.000445  -0.167756   0.110621
    21  C    0.000000  -0.000001  -0.000056   0.010074   0.111946  -0.136472
    22  C   -0.000000   0.000002  -0.000634  -0.076706   0.196224   0.054311
    23  N   -0.000247  -0.000000   0.237096  -0.037135   0.006127   0.000104
    24  C    0.000448   0.000000  -0.009761   0.001015  -0.000094  -0.000009
    25  C   -0.000851   0.000000   0.010635  -0.000418   0.000003  -0.000000
    26  O    0.000000   0.000000   0.002867  -0.000857  -0.000008  -0.000001
    27  H    0.000001   0.003856  -0.000000   0.000000  -0.000000   0.000001
    28  H   -0.000000  -0.000001  -0.000000   0.000000  -0.000000   0.000000
    29  H   -0.000001  -0.000000  -0.000000   0.000000  -0.000000  -0.000000
    30  H    0.003669   0.000001   0.000000  -0.000000  -0.000000   0.000000
    31  H    0.000003  -0.000000   0.350129  -0.014214  -0.002286  -0.001205
    32  H   -0.000000  -0.000000  -0.009814   0.350781  -0.002558   0.008901
    33  H   -0.000015  -0.000034   0.017238   0.341797  -0.009324  -0.007296
    34  H   -0.000002   0.024003  -0.003488  -0.010287  -0.075316   0.427118
    35  H    0.000000   0.001160  -0.000003  -0.000223   0.016371  -0.060826
    36  H   -0.000000  -0.000000   0.000002   0.000024  -0.001596   0.013078
    37  H    0.000000  -0.000000  -0.000004  -0.000244   0.015365  -0.001902
    38  H   -0.000000   0.000000  -0.000769  -0.012462  -0.073997   0.013336
    39  H    0.004419  -0.000003  -0.022735  -0.005538   0.000171   0.000007
    40  H   -0.000010   0.000000   0.000224   0.000083   0.000000  -0.000000
    41  H    0.000001  -0.000000  -0.000426   0.000018  -0.000000   0.000000
    42  H    0.003050  -0.000000  -0.001096  -0.000024   0.000000   0.000000
              19         20         21         22         23         24
     1  O   -0.000265  -0.000003   0.000000  -0.000063  -0.001008   0.000650
     2  C   -0.001682   0.000038   0.000034  -0.001657  -0.010085   0.003285
     3  O    0.000368  -0.000005   0.000001  -0.000085  -0.003068  -0.000196
     4  N    0.000011   0.000000   0.000000   0.000001  -0.000354  -0.000044
     5  C   -0.000015  -0.000001  -0.000000  -0.000002  -0.000026  -0.000003
     6  C   -0.000004  -0.000000  -0.000000  -0.000000   0.000001   0.000000
     7  C    0.000000   0.000000   0.000000  -0.000000  -0.000000   0.000000
     8  C   -0.000000   0.000000  -0.000000   0.000000   0.000000   0.000000
     9  C   -0.000000   0.000000   0.000000  -0.000000  -0.000000  -0.000000
    10  C   -0.000000   0.000000  -0.000000   0.000000   0.000000  -0.000000
    11  C   -0.000000  -0.000000  -0.000000   0.000000   0.000007   0.000005
    12  C    0.000001   0.000000   0.000000  -0.000000  -0.000107   0.000142
    13  O   -0.000000   0.000000   0.000000  -0.000000  -0.000247   0.000448
    14  O   -0.000998   0.000005  -0.000001   0.000002  -0.000000   0.000000
    15  C    0.000606   0.000033  -0.000056  -0.000634   0.237096  -0.009761
    16  C    0.011170  -0.000445   0.010074  -0.076706  -0.037135   0.001015
    17  C    0.111195  -0.167756   0.111946   0.196224   0.006127  -0.000094
    18  C    0.277271   0.110621  -0.136472   0.054311   0.000104  -0.000009
    19  C    5.056967   0.193332   0.100201  -0.135524  -0.000001  -0.000000
    20  C    0.193332   5.140576   0.205020   0.108364   0.000000   0.000000
    21  C    0.100201   0.205020   5.047762   0.282904   0.000001   0.000001
    22  C   -0.135524   0.108364   0.282904   5.142198  -0.000000  -0.000040
    23  N   -0.000001   0.000000   0.000001  -0.000000   6.583882   0.266932
    24  C   -0.000000   0.000000   0.000001  -0.000040   0.266932   4.628523
    25  C    0.000000  -0.000000   0.000000  -0.000001  -0.123957   0.384308
    26  O    0.000000   0.000000   0.000000  -0.000031  -0.103651   0.682184
    27  H    0.000000  -0.000000   0.000000  -0.000000   0.000000  -0.000000
    28  H    0.000000  -0.000000   0.000000  -0.000000   0.000000   0.000000
    29  H    0.000000  -0.000000  -0.000000  -0.000000   0.000000   0.000000
    30  H    0.000000  -0.000000   0.000000  -0.000000   0.000000  -0.000000
    31  H    0.000154  -0.000035  -0.000382   0.003167  -0.029419  -0.007660
    32  H   -0.000538   0.000016   0.000886  -0.011029  -0.001263   0.001190
    33  H    0.000923   0.000017  -0.000603   0.008199  -0.005301  -0.000826
    34  H   -0.051525   0.013794  -0.001987   0.012394  -0.000045  -0.000000
    35  H    0.448277  -0.074042   0.013439  -0.002074  -0.000000   0.000000
    36  H   -0.065113   0.446200  -0.064951   0.013092   0.000000  -0.000000
    37  H    0.013279  -0.069300   0.447765  -0.063308  -0.000000  -0.000000
    38  H   -0.001890   0.013504  -0.055931   0.446098  -0.000056  -0.000005
    39  H    0.000000   0.000000  -0.000001   0.000002   0.340940  -0.007592
    40  H    0.000000  -0.000000  -0.000000   0.000000   0.004166  -0.009777
    41  H   -0.000000  -0.000000  -0.000000   0.000000   0.007209   0.001175
    42  H   -0.000000   0.000000  -0.000000   0.000000   0.001748  -0.005526
              25         26         27         28         29         30
     1  O    0.000002   0.000028  -0.000001  -0.000000  -0.000000  -0.000001
     2  C   -0.000774  -0.001019  -0.000003  -0.000000  -0.000000  -0.000007
     3  O   -0.000032  -0.000002  -0.000002  -0.000000  -0.000000  -0.000001
     4  N    0.000014  -0.000000   0.000549   0.000002   0.000002   0.000522
     5  C   -0.000000  -0.000000  -0.011110  -0.000324   0.000031  -0.000386
     6  C    0.000000   0.000000  -0.074932   0.014592  -0.001406   0.015032
     7  C   -0.000000  -0.000000   0.453530  -0.067907   0.013339  -0.001580
     8  C   -0.000000  -0.000000  -0.066594   0.444247  -0.065446   0.012787
     9  C    0.000000   0.000000   0.012854  -0.065388   0.444204  -0.066462
    10  C   -0.000000  -0.000000  -0.001617   0.013372  -0.067532   0.453262
    11  C   -0.000004   0.000000   0.014893  -0.001426   0.014524  -0.073898
    12  C   -0.000062   0.000000  -0.000375   0.000029  -0.000332  -0.011336
    13  O   -0.000851   0.000000   0.000001  -0.000000  -0.000001   0.003669
    14  O    0.000000   0.000000   0.003856  -0.000001  -0.000000   0.000001
    15  C    0.010635   0.002867  -0.000000  -0.000000  -0.000000   0.000000
    16  C   -0.000418  -0.000857   0.000000   0.000000   0.000000  -0.000000
    17  C    0.000003  -0.000008  -0.000000  -0.000000  -0.000000  -0.000000
    18  C   -0.000000  -0.000001   0.000001   0.000000  -0.000000   0.000000
    19  C    0.000000   0.000000   0.000000   0.000000   0.000000   0.000000
    20  C   -0.000000   0.000000  -0.000000  -0.000000  -0.000000  -0.000000
    21  C    0.000000   0.000000   0.000000   0.000000  -0.000000   0.000000
    22  C   -0.000001  -0.000031  -0.000000  -0.000000  -0.000000  -0.000000
    23  N   -0.123957  -0.103651   0.000000   0.000000   0.000000   0.000000
    24  C    0.384308   0.682184  -0.000000   0.000000   0.000000  -0.000000
    25  C    4.697811  -0.071221   0.000000  -0.000000   0.000000   0.000000
    26  O   -0.071221   7.615936  -0.000000  -0.000000  -0.000000  -0.000000
    27  H    0.000000  -0.000000   0.658006  -0.010464  -0.000190   0.000026
    28  H   -0.000000  -0.000000  -0.010464   0.654445  -0.012073  -0.000190
    29  H    0.000000  -0.000000  -0.000190  -0.012073   0.653876  -0.010423
    30  H    0.000000  -0.000000   0.000026  -0.000190  -0.010423   0.655745
    31  H    0.003389   0.029923   0.000000   0.000000   0.000000   0.000000
    32  H   -0.000191   0.000309  -0.000000  -0.000000  -0.000000  -0.000000
    33  H    0.000007  -0.000026   0.000000   0.000000   0.000000   0.000000
    34  H   -0.000000  -0.000000  -0.000009  -0.000000   0.000000  -0.000000
    35  H   -0.000000  -0.000000   0.000000  -0.000000   0.000000  -0.000000
    36  H    0.000000  -0.000000  -0.000000   0.000000   0.000000  -0.000000
    37  H   -0.000000   0.000000   0.000000   0.000000  -0.000000  -0.000000
    38  H   -0.000000   0.000005  -0.000000  -0.000000  -0.000000  -0.000000
    39  H   -0.005860   0.003006  -0.000000   0.000000  -0.000000  -0.000001
    40  H    0.364803   0.001835   0.000000  -0.000000  -0.000000   0.000000
    41  H    0.362316   0.005923   0.000000   0.000000  -0.000000  -0.000000
    42  H    0.364878   0.001040  -0.000000   0.000000  -0.000000  -0.000001
              31         32         33         34         35         36
     1  O    0.006238  -0.000079   0.000083  -0.000558  -0.000000   0.000000
     2  C   -0.015737   0.010189  -0.024238   0.003108   0.000026  -0.000001
     3  O    0.004326  -0.000118   0.007850   0.007262  -0.000004   0.000000
     4  N   -0.000224   0.000012  -0.000045  -0.003871   0.000002  -0.000000
     5  C   -0.000016   0.000002   0.000005   0.001067   0.000048  -0.000000
     6  C    0.000001  -0.000000  -0.000008   0.000825   0.000002   0.000000
     7  C    0.000000  -0.000000   0.000000  -0.000012   0.000001  -0.000000
     8  C   -0.000000  -0.000000  -0.000000  -0.000000   0.000000  -0.000000
     9  C   -0.000000   0.000000  -0.000000   0.000000   0.000000   0.000000
    10  C    0.000000  -0.000000   0.000000   0.000001   0.000000  -0.000000
    11  C    0.000004  -0.000000   0.000001  -0.000023  -0.000000   0.000000
    12  C   -0.000013   0.000001  -0.000035   0.000046  -0.000000   0.000000
    13  O    0.000003  -0.000000  -0.000015  -0.000002   0.000000  -0.000000
    14  O   -0.000000  -0.000000  -0.000034   0.024003   0.001160  -0.000000
    15  C    0.350129  -0.009814   0.017238  -0.003488  -0.000003   0.000002
    16  C   -0.014214   0.350781   0.341797  -0.010287  -0.000223   0.000024
    17  C   -0.002286  -0.002558  -0.009324  -0.075316   0.016371  -0.001596
    18  C   -0.001205   0.008901  -0.007296   0.427118  -0.060826   0.013078
    19  C    0.000154  -0.000538   0.000923  -0.051525   0.448277  -0.065113
    20  C   -0.000035   0.000016   0.000017   0.013794  -0.074042   0.446200
    21  C   -0.000382   0.000886  -0.000603  -0.001987   0.013439  -0.064951
    22  C    0.003167  -0.011029   0.008199   0.012394  -0.002074   0.013092
    23  N   -0.029419  -0.001263  -0.005301  -0.000045  -0.000000   0.000000
    24  C   -0.007660   0.001190  -0.000826  -0.000000   0.000000  -0.000000
    25  C    0.003389  -0.000191   0.000007  -0.000000  -0.000000   0.000000
    26  O    0.029923   0.000309  -0.000026  -0.000000  -0.000000  -0.000000
    27  H    0.000000  -0.000000   0.000000  -0.000009   0.000000  -0.000000
    28  H    0.000000  -0.000000   0.000000  -0.000000  -0.000000   0.000000
    29  H    0.000000  -0.000000   0.000000   0.000000   0.000000   0.000000
    30  H    0.000000  -0.000000   0.000000  -0.000000  -0.000000  -0.000000
    31  H    0.603834  -0.009327   0.006171  -0.000004   0.000001  -0.000001
    32  H   -0.009327   0.630954  -0.025808   0.000126   0.000006  -0.000001
    33  H    0.006171  -0.025808   0.632417   0.003585  -0.000006  -0.000001
    34  H   -0.000004   0.000126   0.003585   0.637962  -0.012112  -0.000174
    35  H    0.000001   0.000006  -0.000006  -0.012112   0.636177  -0.010749
    36  H   -0.000001  -0.000001  -0.000001  -0.000174  -0.010749   0.629506
    37  H    0.000009  -0.000006   0.000007   0.000018  -0.000208  -0.010946
    38  H    0.000926   0.005166   0.000222  -0.000157   0.000023  -0.000203
    39  H    0.006132  -0.000648   0.004404   0.000003   0.000000  -0.000000
    40  H   -0.000172  -0.000010  -0.000002  -0.000000   0.000000  -0.000000
    41  H   -0.000067   0.000002   0.000000   0.000000   0.000000  -0.000000
    42  H   -0.000205   0.000007  -0.000002   0.000000   0.000000   0.000000
              37         38         39         40         41         42
     1  O    0.000000  -0.000002  -0.000098  -0.000000  -0.000000  -0.000002
     2  C   -0.000000   0.000144  -0.007157  -0.000117   0.000020   0.000493
     3  O   -0.000000  -0.000000   0.013192  -0.000003  -0.000000  -0.000011
     4  N    0.000000  -0.000000  -0.002337   0.000001  -0.000000  -0.000024
     5  C    0.000000   0.000000   0.000037   0.000000   0.000000  -0.000000
     6  C   -0.000000   0.000000  -0.000010  -0.000000  -0.000000  -0.000000
     7  C   -0.000000  -0.000000   0.000000  -0.000000  -0.000000   0.000000
     8  C    0.000000  -0.000000   0.000000  -0.000000   0.000000   0.000000
     9  C   -0.000000   0.000000  -0.000000   0.000000   0.000000  -0.000000
    10  C   -0.000000   0.000000  -0.000001  -0.000000  -0.000000   0.000000
    11  C    0.000000   0.000000   0.000207  -0.000000   0.000000   0.000018
    12  C   -0.000000   0.000000   0.001374  -0.000003   0.000000   0.000113
    13  O    0.000000  -0.000000   0.004419  -0.000010   0.000001   0.003050
    14  O   -0.000000   0.000000  -0.000003   0.000000  -0.000000  -0.000000
    15  C   -0.000004  -0.000769  -0.022735   0.000224  -0.000426  -0.001096
    16  C   -0.000244  -0.012462  -0.005538   0.000083   0.000018  -0.000024
    17  C    0.015365  -0.073997   0.000171   0.000000  -0.000000   0.000000
    18  C   -0.001902   0.013336   0.000007  -0.000000   0.000000   0.000000
    19  C    0.013279  -0.001890   0.000000   0.000000  -0.000000  -0.000000
    20  C   -0.069300   0.013504   0.000000  -0.000000  -0.000000   0.000000
    21  C    0.447765  -0.055931  -0.000001  -0.000000  -0.000000  -0.000000
    22  C   -0.063308   0.446098   0.000002   0.000000   0.000000   0.000000
    23  N   -0.000000  -0.000056   0.340940   0.004166   0.007209   0.001748
    24  C   -0.000000  -0.000005  -0.007592  -0.009777   0.001175  -0.005526
    25  C   -0.000000  -0.000000  -0.005860   0.364803   0.362316   0.364878
    26  O    0.000000   0.000005   0.003006   0.001835   0.005923   0.001040
    27  H    0.000000  -0.000000  -0.000000   0.000000   0.000000  -0.000000
    28  H    0.000000  -0.000000   0.000000  -0.000000   0.000000   0.000000
    29  H   -0.000000  -0.000000  -0.000000  -0.000000  -0.000000  -0.000000
    30  H   -0.000000  -0.000000  -0.000001   0.000000  -0.000000  -0.000001
    31  H    0.000009   0.000926   0.006132  -0.000172  -0.000067  -0.000205
    32  H   -0.000006   0.005166  -0.000648  -0.000010   0.000002   0.000007
    33  H    0.000007   0.000222   0.004404  -0.000002   0.000000  -0.000002
    34  H    0.000018  -0.000157   0.000003  -0.000000   0.000000   0.000000
    35  H   -0.000208   0.000023   0.000000   0.000000   0.000000   0.000000
    36  H   -0.010946  -0.000203  -0.000000  -0.000000  -0.000000   0.000000
    37  H    0.639132  -0.011703   0.000000  -0.000000   0.000000   0.000000
    38  H   -0.011703   0.650776   0.000003  -0.000000   0.000000   0.000000
    39  H    0.000000   0.000003   0.516744   0.001103  -0.000101   0.002375
    40  H   -0.000000  -0.000000   0.001103   0.603430  -0.011181  -0.015110
    41  H    0.000000   0.000000  -0.000101  -0.011181   0.567337  -0.007077
    42  H    0.000000   0.000000   0.002375  -0.015110  -0.007077   0.575320
          Atomic-Atomic Spin Densities.
               1          2          3          4          5          6
     1  O    0.044311  -0.004268  -0.001179   0.002261  -0.000063  -0.000146
     2  C   -0.004268  -0.003316   0.001546   0.000343  -0.000022  -0.000002
     3  O   -0.001179   0.001546   0.017588  -0.005880   0.000176   0.000088
     4  N    0.002261   0.000343  -0.005880   0.032176   0.000154  -0.001157
     5  C   -0.000063  -0.000022   0.000176   0.000154  -0.004125  -0.000875
     6  C   -0.000146  -0.000002   0.000088  -0.001157  -0.000875   0.020792
     7  C    0.000002   0.000001  -0.000001  -0.000043   0.000327   0.000084
     8  C    0.000000  -0.000000  -0.000000   0.000002   0.000012  -0.000514
     9  C    0.000000  -0.000000  -0.000000   0.000006   0.000002  -0.000645
    10  C   -0.000002   0.000000   0.000001   0.000029  -0.000087  -0.000092
    11  C   -0.000142   0.000047   0.000058  -0.001279  -0.000492   0.002693
    12  C    0.000275  -0.000009  -0.000155  -0.000698   0.000380  -0.000707
    13  O    0.000017   0.000007  -0.000021  -0.000226   0.000018   0.000005
    14  O   -0.000038  -0.000083   0.000149  -0.000204   0.000422  -0.000027
    15  C   -0.001055   0.010176  -0.000103   0.000194  -0.000021  -0.000002
    16  C    0.000250  -0.002701   0.000606  -0.000051   0.000006   0.000001
    17  C   -0.000618   0.002498  -0.000665   0.000083  -0.000000  -0.000002
    18  C   -0.000069   0.000353  -0.000284   0.000085  -0.000008  -0.000008
    19  C    0.000010  -0.000039   0.000013  -0.000006  -0.000003   0.000001
    20  C    0.000005  -0.000008   0.000001  -0.000000  -0.000000   0.000000
    21  C    0.000003  -0.000001   0.000000  -0.000000   0.000000   0.000000
    22  C   -0.000036   0.000050  -0.000005   0.000001  -0.000000  -0.000000
    23  N    0.000402  -0.003528   0.000681  -0.000059  -0.000000   0.000000
    24  C   -0.000077   0.000593  -0.000036   0.000005   0.000000  -0.000000
    25  C   -0.000004   0.000031  -0.000002   0.000000   0.000000  -0.000000
    26  O   -0.000029   0.000008  -0.000001   0.000000   0.000000  -0.000000
    27  H    0.000000   0.000000  -0.000000  -0.000002   0.000001   0.000055
    28  H    0.000000   0.000000  -0.000000  -0.000000   0.000001  -0.000009
    29  H   -0.000000   0.000000   0.000000   0.000000  -0.000000  -0.000008
    30  H   -0.000000   0.000000   0.000000   0.000000  -0.000002   0.000017
    31  H   -0.000644   0.000244  -0.000180   0.000022   0.000001  -0.000000
    32  H   -0.000015   0.000211  -0.000018   0.000002  -0.000000  -0.000000
    33  H   -0.000010   0.000563   0.000004   0.000015  -0.000003  -0.000001
    34  H   -0.000010  -0.000047   0.000051  -0.000014  -0.000004   0.000005
    35  H    0.000000  -0.000001  -0.000000   0.000000  -0.000000  -0.000000
    36  H   -0.000000   0.000000  -0.000000   0.000000  -0.000000  -0.000000
    37  H    0.000000   0.000000   0.000000  -0.000000   0.000000   0.000000
    38  H    0.000000  -0.000004   0.000000  -0.000000  -0.000000   0.000000
    39  H   -0.000006   0.000455  -0.000008   0.000001   0.000001  -0.000000
    40  H   -0.000000   0.000002  -0.000000  -0.000000  -0.000000   0.000000
    41  H    0.000000  -0.000001   0.000000  -0.000000  -0.000000   0.000000
    42  H    0.000001  -0.000018   0.000001   0.000000  -0.000000   0.000000
               7          8          9         10         11         12
     1  O    0.000002   0.000000   0.000000  -0.000002  -0.000142   0.000275
     2  C    0.000001  -0.000000  -0.000000   0.000000   0.000047  -0.000009
     3  O   -0.000001  -0.000000  -0.000000   0.000001   0.000058  -0.000155
     4  N   -0.000043   0.000002   0.000006   0.000029  -0.001279  -0.000698
     5  C    0.000327   0.000012   0.000002  -0.000087  -0.000492   0.000380
     6  C    0.000084  -0.000514  -0.000645  -0.000092   0.002693  -0.000707
     7  C   -0.008775  -0.000798  -0.000135   0.000101  -0.000043   0.000022
     8  C   -0.000798   0.021598   0.003004  -0.000171  -0.000725   0.000015
     9  C   -0.000135   0.003004   0.019211  -0.000917  -0.000536  -0.000016
    10  C    0.000101  -0.000171  -0.000917  -0.008377   0.000562   0.000017
    11  C   -0.000043  -0.000725  -0.000536   0.000562   0.021100  -0.000629
    12  C    0.000022   0.000015  -0.000016   0.000017  -0.000629  -0.002547
    13  O   -0.000000  -0.000000  -0.000001   0.000022   0.000115   0.000507
    14  O    0.000028   0.000000   0.000000  -0.000000   0.000010  -0.000033
    15  C    0.000000   0.000000   0.000000  -0.000000  -0.000004   0.000031
    16  C   -0.000000  -0.000000  -0.000000   0.000000   0.000000  -0.000007
    17  C    0.000000   0.000000   0.000000  -0.000000  -0.000000   0.000007
    18  C    0.000000   0.000000   0.000000  -0.000000  -0.000001   0.000006
    19  C   -0.000000  -0.000000  -0.000000   0.000000   0.000000  -0.000000
    20  C   -0.000000  -0.000000  -0.000000   0.000000   0.000000  -0.000000
    21  C   -0.000000  -0.000000  -0.000000   0.000000   0.000000  -0.000000
    22  C    0.000000   0.000000   0.000000  -0.000000  -0.000000   0.000000
    23  N   -0.000000  -0.000000  -0.000000   0.000000   0.000002  -0.000018
    24  C    0.000000   0.000000   0.000000  -0.000000  -0.000000  -0.000002
    25  C    0.000000   0.000000   0.000000  -0.000000  -0.000000  -0.000001
    26  O    0.000000   0.000000   0.000000  -0.000000  -0.000000   0.000000
    27  H   -0.000021  -0.000035   0.000015  -0.000008   0.000022  -0.000000
    28  H   -0.000007   0.000343  -0.000110  -0.000013  -0.000004   0.000000
    29  H   -0.000004  -0.000117   0.000307   0.000004  -0.000009   0.000000
    30  H   -0.000006   0.000014  -0.000022  -0.000005   0.000030   0.000001
    31  H    0.000000   0.000000   0.000000  -0.000000  -0.000000   0.000004
    32  H    0.000000   0.000000   0.000000  -0.000000  -0.000000   0.000000
    33  H    0.000000   0.000000  -0.000000  -0.000000  -0.000000   0.000007
    34  H   -0.000000  -0.000000  -0.000000   0.000000   0.000000  -0.000004
    35  H    0.000000   0.000000  -0.000000   0.000000   0.000000   0.000000
    36  H    0.000000   0.000000   0.000000  -0.000000  -0.000000   0.000000
    37  H   -0.000000  -0.000000   0.000000  -0.000000  -0.000000  -0.000000
    38  H   -0.000000  -0.000000  -0.000000   0.000000   0.000000  -0.000000
    39  H    0.000000   0.000000  -0.000000  -0.000000  -0.000001   0.000004
    40  H   -0.000000   0.000000  -0.000000   0.000000   0.000000   0.000000
    41  H   -0.000000  -0.000000  -0.000000   0.000000   0.000000   0.000000
    42  H   -0.000000  -0.000000  -0.000000   0.000000   0.000000   0.000004
              13         14         15         16         17         18
     1  O    0.000017  -0.000038  -0.001055   0.000250  -0.000618  -0.000069
     2  C    0.000007  -0.000083   0.010176  -0.002701   0.002498   0.000353
     3  O   -0.000021   0.000149  -0.000103   0.000606  -0.000665  -0.000284
     4  N   -0.000226  -0.000204   0.000194  -0.000051   0.000083   0.000085
     5  C    0.000018   0.000422  -0.000021   0.000006  -0.000000  -0.000008
     6  C    0.000005  -0.000027  -0.000002   0.000001  -0.000002  -0.000008
     7  C   -0.000000   0.000028   0.000000  -0.000000   0.000000   0.000000
     8  C   -0.000000   0.000000   0.000000  -0.000000   0.000000   0.000000
     9  C   -0.000001   0.000000   0.000000  -0.000000   0.000000   0.000000
    10  C    0.000022  -0.000000  -0.000000   0.000000  -0.000000  -0.000000
    11  C    0.000115   0.000010  -0.000004   0.000000  -0.000000  -0.000001
    12  C    0.000507  -0.000033   0.000031  -0.000007   0.000007   0.000006
    13  O    0.001390  -0.000000   0.000028  -0.000001   0.000000   0.000000
    14  O   -0.000000   0.003832  -0.000002   0.000010  -0.000028  -0.000130
    15  C    0.000028  -0.000002   0.018555   0.039232  -0.012874   0.000341
    16  C   -0.000001   0.000010   0.039232   0.005204  -0.026121  -0.002430
    17  C    0.000000  -0.000028  -0.012874  -0.026121   0.238112   0.015947
    18  C    0.000000  -0.000130   0.000341  -0.002430   0.015947   0.035875
    19  C   -0.000000   0.000042  -0.000007   0.000268  -0.001566  -0.016775
    20  C   -0.000000   0.000001   0.000021   0.000052  -0.008556  -0.002192
    21  C   -0.000000   0.000000   0.000005   0.000148  -0.001360  -0.001823
    22  C    0.000000  -0.000000  -0.000606  -0.002755   0.018010   0.001349
    23  N   -0.000081   0.000000  -0.021125  -0.002174   0.000377  -0.000023
    24  C    0.000009  -0.000000  -0.000275  -0.000503   0.000142   0.000003
    25  C    0.000007  -0.000000   0.000007  -0.000018   0.000005   0.000000
    26  O    0.000000  -0.000000   0.000892  -0.000103   0.000048   0.000000
    27  H   -0.000000  -0.000008   0.000000  -0.000000   0.000000   0.000000
    28  H   -0.000000   0.000000   0.000000  -0.000000   0.000000   0.000000
    29  H    0.000000  -0.000000  -0.000000   0.000000  -0.000000  -0.000000
    30  H   -0.000005  -0.000000  -0.000000   0.000000  -0.000000  -0.000000
    31  H    0.000001  -0.000001   0.000722  -0.001407   0.001584   0.000107
    32  H    0.000000  -0.000000  -0.006853  -0.001032   0.001438  -0.000177
    33  H    0.000001  -0.000006  -0.002633  -0.002413   0.001157  -0.000333
    34  H   -0.000000   0.000050   0.000024   0.000241  -0.000646   0.001120
    35  H   -0.000000  -0.000002   0.000000   0.000001   0.000094   0.000118
    36  H    0.000000  -0.000000   0.000000   0.000001  -0.000016  -0.000151
    37  H   -0.000000   0.000000  -0.000000   0.000002   0.000117  -0.000064
    38  H   -0.000000   0.000000   0.000070  -0.000022  -0.000608   0.000038
    39  H    0.000032  -0.000000  -0.000632  -0.000018   0.000062   0.000002
    40  H   -0.000000   0.000000  -0.000013   0.000002  -0.000000   0.000000
    41  H   -0.000000   0.000000   0.000003   0.000000  -0.000000  -0.000000
    42  H   -0.000015   0.000000   0.000006   0.000001  -0.000000  -0.000000
              19         20         21         22         23         24
     1  O    0.000010   0.000005   0.000003  -0.000036   0.000402  -0.000077
     2  C   -0.000039  -0.000008  -0.000001   0.000050  -0.003528   0.000593
     3  O    0.000013   0.000001   0.000000  -0.000005   0.000681  -0.000036
     4  N   -0.000006  -0.000000  -0.000000   0.000001  -0.000059   0.000005
     5  C   -0.000003  -0.000000   0.000000  -0.000000  -0.000000   0.000000
     6  C    0.000001   0.000000   0.000000  -0.000000   0.000000  -0.000000
     7  C   -0.000000  -0.000000  -0.000000   0.000000  -0.000000   0.000000
     8  C   -0.000000  -0.000000  -0.000000   0.000000  -0.000000   0.000000
     9  C   -0.000000  -0.000000  -0.000000   0.000000  -0.000000   0.000000
    10  C    0.000000   0.000000   0.000000  -0.000000   0.000000  -0.000000
    11  C    0.000000   0.000000   0.000000  -0.000000   0.000002  -0.000000
    12  C   -0.000000  -0.000000  -0.000000   0.000000  -0.000018  -0.000002
    13  O   -0.000000  -0.000000  -0.000000   0.000000  -0.000081   0.000009
    14  O    0.000042   0.000001   0.000000  -0.000000   0.000000  -0.000000
    15  C   -0.000007   0.000021   0.000005  -0.000606  -0.021125  -0.000275
    16  C    0.000268   0.000052   0.000148  -0.002755  -0.002174  -0.000503
    17  C   -0.001566  -0.008556  -0.001360   0.018010   0.000377   0.000142
    18  C   -0.016775  -0.002192  -0.001823   0.001349  -0.000023   0.000003
    19  C    0.000934   0.010738   0.001050  -0.002235   0.000000  -0.000000
    20  C    0.010738   0.253661   0.008974  -0.002303   0.000000  -0.000000
    21  C    0.001050   0.008974  -0.011343  -0.016305   0.000000  -0.000000
    22  C   -0.002235  -0.002303  -0.016305   0.051100  -0.000009   0.000009
    23  N    0.000000   0.000000   0.000000  -0.000009   0.197181   0.002792
    24  C   -0.000000  -0.000000  -0.000000   0.000009   0.002792  -0.051627
    25  C   -0.000000  -0.000000  -0.000000   0.000000  -0.002706   0.008618
    26  O   -0.000000  -0.000000  -0.000000   0.000007  -0.002998  -0.005073
    27  H   -0.000000  -0.000000  -0.000000   0.000000  -0.000000   0.000000
    28  H   -0.000000  -0.000000  -0.000000   0.000000  -0.000000   0.000000
    29  H    0.000000   0.000000   0.000000  -0.000000   0.000000  -0.000000
    30  H    0.000000   0.000000   0.000000  -0.000000   0.000000  -0.000000
    31  H   -0.000014  -0.000016  -0.000034   0.000411   0.000621  -0.000388
    32  H    0.000001   0.000006   0.000054  -0.000371   0.002162   0.000280
    33  H    0.000026   0.000007   0.000007  -0.000146   0.001104   0.000140
    34  H    0.000162   0.000056  -0.000066   0.000026   0.000001  -0.000000
    35  H    0.000808  -0.000720   0.000076  -0.000060  -0.000000   0.000000
    36  H   -0.000500   0.003059  -0.000459  -0.000150   0.000000   0.000000
    37  H    0.000087  -0.000700   0.000697   0.000099  -0.000000  -0.000000
    38  H   -0.000065   0.000055   0.000114   0.001538  -0.000001  -0.000000
    39  H   -0.000000  -0.000000  -0.000000   0.000001   0.000835   0.000169
    40  H   -0.000000   0.000000   0.000000  -0.000000   0.000030   0.000470
    41  H    0.000000   0.000000   0.000000  -0.000000   0.000116  -0.000122
    42  H    0.000000   0.000000   0.000000  -0.000000   0.000185   0.000440
              25         26         27         28         29         30
     1  O   -0.000004  -0.000029   0.000000   0.000000  -0.000000  -0.000000
     2  C    0.000031   0.000008   0.000000   0.000000   0.000000   0.000000
     3  O   -0.000002  -0.000001  -0.000000  -0.000000   0.000000   0.000000
     4  N    0.000000   0.000000  -0.000002  -0.000000   0.000000   0.000000
     5  C    0.000000   0.000000   0.000001   0.000001  -0.000000  -0.000002
     6  C   -0.000000  -0.000000   0.000055  -0.000009  -0.000008   0.000017
     7  C    0.000000   0.000000  -0.000021  -0.000007  -0.000004  -0.000006
     8  C    0.000000   0.000000  -0.000035   0.000343  -0.000117   0.000014
     9  C    0.000000   0.000000   0.000015  -0.000110   0.000307  -0.000022
    10  C   -0.000000  -0.000000  -0.000008  -0.000013   0.000004  -0.000005
    11  C   -0.000000  -0.000000   0.000022  -0.000004  -0.000009   0.000030
    12  C   -0.000001   0.000000  -0.000000   0.000000   0.000000   0.000001
    13  O    0.000007   0.000000  -0.000000  -0.000000   0.000000  -0.000005
    14  O   -0.000000  -0.000000  -0.000008   0.000000  -0.000000  -0.000000
    15  C    0.000007   0.000892   0.000000   0.000000  -0.000000  -0.000000
    16  C   -0.000018  -0.000103  -0.000000  -0.000000   0.000000   0.000000
    17  C    0.000005   0.000048   0.000000   0.000000  -0.000000  -0.000000
    18  C    0.000000   0.000000   0.000000   0.000000  -0.000000  -0.000000
    19  C   -0.000000  -0.000000  -0.000000  -0.000000   0.000000   0.000000
    20  C   -0.000000  -0.000000  -0.000000  -0.000000   0.000000   0.000000
    21  C   -0.000000  -0.000000  -0.000000  -0.000000   0.000000   0.000000
    22  C    0.000000   0.000007   0.000000   0.000000  -0.000000  -0.000000
    23  N   -0.002706  -0.002998  -0.000000  -0.000000   0.000000   0.000000
    24  C    0.008618  -0.005073   0.000000   0.000000  -0.000000  -0.000000
    25  C    0.013859  -0.001910   0.000000   0.000000  -0.000000  -0.000000
    26  O   -0.001910   0.164457   0.000000   0.000000  -0.000000  -0.000000
    27  H    0.000000   0.000000   0.000208   0.000010   0.000000  -0.000000
    28  H    0.000000   0.000000   0.000010  -0.001202   0.000019   0.000000
    29  H   -0.000000  -0.000000   0.000000   0.000019  -0.001072   0.000011
    30  H   -0.000000  -0.000000  -0.000000   0.000000   0.000011   0.000193
    31  H   -0.000026   0.000046   0.000000   0.000000  -0.000000  -0.000000
    32  H    0.000037   0.000067   0.000000   0.000000  -0.000000  -0.000000
    33  H    0.000016   0.000012   0.000000   0.000000  -0.000000  -0.000000
    34  H   -0.000000  -0.000000   0.000000   0.000000   0.000000   0.000000
    35  H    0.000000   0.000000   0.000000  -0.000000  -0.000000   0.000000
    36  H    0.000000   0.000000   0.000000   0.000000  -0.000000  -0.000000
    37  H   -0.000000  -0.000000  -0.000000  -0.000000   0.000000  -0.000000
    38  H   -0.000000  -0.000001  -0.000000  -0.000000   0.000000   0.000000
    39  H    0.000217   0.000008   0.000000   0.000000  -0.000000  -0.000000
    40  H   -0.000580   0.000061   0.000000   0.000000   0.000000   0.000000
    41  H   -0.001095   0.000469  -0.000000  -0.000000   0.000000   0.000000
    42  H    0.000201  -0.000037  -0.000000  -0.000000   0.000000   0.000000
              31         32         33         34         35         36
     1  O   -0.000644  -0.000015  -0.000010  -0.000010   0.000000  -0.000000
     2  C    0.000244   0.000211   0.000563  -0.000047  -0.000001   0.000000
     3  O   -0.000180  -0.000018   0.000004   0.000051  -0.000000  -0.000000
     4  N    0.000022   0.000002   0.000015  -0.000014   0.000000   0.000000
     5  C    0.000001  -0.000000  -0.000003  -0.000004  -0.000000  -0.000000
     6  C   -0.000000  -0.000000  -0.000001   0.000005  -0.000000  -0.000000
     7  C    0.000000   0.000000   0.000000  -0.000000   0.000000   0.000000
     8  C    0.000000   0.000000   0.000000  -0.000000   0.000000   0.000000
     9  C    0.000000   0.000000  -0.000000  -0.000000  -0.000000   0.000000
    10  C   -0.000000  -0.000000  -0.000000   0.000000   0.000000  -0.000000
    11  C   -0.000000  -0.000000  -0.000000   0.000000   0.000000  -0.000000
    12  C    0.000004   0.000000   0.000007  -0.000004   0.000000   0.000000
    13  O    0.000001   0.000000   0.000001  -0.000000  -0.000000   0.000000
    14  O   -0.000001  -0.000000  -0.000006   0.000050  -0.000002  -0.000000
    15  C    0.000722  -0.006853  -0.002633   0.000024   0.000000   0.000000
    16  C   -0.001407  -0.001032  -0.002413   0.000241   0.000001   0.000001
    17  C    0.001584   0.001438   0.001157  -0.000646   0.000094  -0.000016
    18  C    0.000107  -0.000177  -0.000333   0.001120   0.000118  -0.000151
    19  C   -0.000014   0.000001   0.000026   0.000162   0.000808  -0.000500
    20  C   -0.000016   0.000006   0.000007   0.000056  -0.000720   0.003059
    21  C   -0.000034   0.000054   0.000007  -0.000066   0.000076  -0.000459
    22  C    0.000411  -0.000371  -0.000146   0.000026  -0.000060  -0.000150
    23  N    0.000621   0.002162   0.001104   0.000001  -0.000000   0.000000
    24  C   -0.000388   0.000280   0.000140  -0.000000   0.000000   0.000000
    25  C   -0.000026   0.000037   0.000016  -0.000000   0.000000   0.000000
    26  O    0.000046   0.000067   0.000012  -0.000000   0.000000   0.000000
    27  H    0.000000   0.000000   0.000000   0.000000   0.000000   0.000000
    28  H    0.000000   0.000000   0.000000   0.000000  -0.000000   0.000000
    29  H   -0.000000  -0.000000  -0.000000   0.000000  -0.000000  -0.000000
    30  H   -0.000000  -0.000000  -0.000000   0.000000   0.000000  -0.000000
    31  H   -0.002574   0.000488   0.000193  -0.000006   0.000000   0.000000
    32  H    0.000488   0.010878   0.001941  -0.000020  -0.000000   0.000000
    33  H    0.000193   0.001941   0.004181  -0.000156   0.000000   0.000000
    34  H   -0.000006  -0.000020  -0.000156  -0.002990   0.000093   0.000004
    35  H    0.000000  -0.000000   0.000000   0.000093  -0.001140   0.000121
    36  H    0.000000   0.000000   0.000000   0.000004   0.000121  -0.012888
    37  H   -0.000000   0.000000  -0.000000  -0.000001   0.000001   0.000122
    38  H   -0.000009  -0.000120  -0.000004   0.000003  -0.000001   0.000004
    39  H   -0.000043   0.000098   0.000137  -0.000002   0.000000   0.000000
    40  H   -0.000000  -0.000002  -0.000001   0.000000  -0.000000  -0.000000
    41  H   -0.000001  -0.000002  -0.000001   0.000000  -0.000000  -0.000000
    42  H    0.000008  -0.000002  -0.000002   0.000000  -0.000000  -0.000000
              37         38         39         40         41         42
     1  O    0.000000   0.000000  -0.000006  -0.000000   0.000000   0.000001
     2  C    0.000000  -0.000004   0.000455   0.000002  -0.000001  -0.000018
     3  O    0.000000   0.000000  -0.000008  -0.000000   0.000000   0.000001
     4  N   -0.000000  -0.000000   0.000001  -0.000000  -0.000000   0.000000
     5  C    0.000000  -0.000000   0.000001  -0.000000  -0.000000  -0.000000
     6  C    0.000000   0.000000  -0.000000   0.000000   0.000000   0.000000
     7  C   -0.000000  -0.000000   0.000000  -0.000000  -0.000000  -0.000000
     8  C   -0.000000  -0.000000   0.000000   0.000000  -0.000000  -0.000000
     9  C    0.000000  -0.000000  -0.000000  -0.000000  -0.000000  -0.000000
    10  C   -0.000000   0.000000  -0.000000   0.000000   0.000000   0.000000
    11  C   -0.000000   0.000000  -0.000001   0.000000   0.000000   0.000000
    12  C   -0.000000  -0.000000   0.000004   0.000000   0.000000   0.000004
    13  O   -0.000000  -0.000000   0.000032  -0.000000  -0.000000  -0.000015
    14  O    0.000000   0.000000  -0.000000   0.000000   0.000000   0.000000
    15  C   -0.000000   0.000070  -0.000632  -0.000013   0.000003   0.000006
    16  C    0.000002  -0.000022  -0.000018   0.000002   0.000000   0.000001
    17  C    0.000117  -0.000608   0.000062  -0.000000  -0.000000  -0.000000
    18  C   -0.000064   0.000038   0.000002   0.000000  -0.000000  -0.000000
    19  C    0.000087  -0.000065  -0.000000  -0.000000   0.000000   0.000000
    20  C   -0.000700   0.000055  -0.000000   0.000000   0.000000   0.000000
    21  C    0.000697   0.000114  -0.000000   0.000000   0.000000   0.000000
    22  C    0.000099   0.001538   0.000001  -0.000000  -0.000000  -0.000000
    23  N   -0.000000  -0.000001   0.000835   0.000030   0.000116   0.000185
    24  C   -0.000000  -0.000000   0.000169   0.000470  -0.000122   0.000440
    25  C   -0.000000  -0.000000   0.000217  -0.000580  -0.001095   0.000201
    26  O   -0.000000  -0.000001   0.000008   0.000061   0.000469  -0.000037
    27  H   -0.000000  -0.000000   0.000000   0.000000  -0.000000  -0.000000
    28  H   -0.000000  -0.000000   0.000000   0.000000  -0.000000  -0.000000
    29  H    0.000000   0.000000  -0.000000   0.000000   0.000000   0.000000
    30  H   -0.000000   0.000000  -0.000000   0.000000   0.000000   0.000000
    31  H   -0.000000  -0.000009  -0.000043  -0.000000  -0.000001   0.000008
    32  H    0.000000  -0.000120   0.000098  -0.000002  -0.000002  -0.000002
    33  H   -0.000000  -0.000004   0.000137  -0.000001  -0.000001  -0.000002
    34  H   -0.000001   0.000003  -0.000002   0.000000   0.000000   0.000000
    35  H    0.000001  -0.000001   0.000000  -0.000000  -0.000000  -0.000000
    36  H    0.000122   0.000004   0.000000  -0.000000  -0.000000  -0.000000
    37  H   -0.000553   0.000093  -0.000000   0.000000   0.000000   0.000000
    38  H    0.000093  -0.003815  -0.000000   0.000000   0.000000   0.000000
    39  H   -0.000000  -0.000000  -0.006624  -0.000052  -0.000022   0.000015
    40  H    0.000000   0.000000  -0.000052  -0.000044   0.000322   0.000335
    41  H    0.000000   0.000000  -0.000022   0.000322  -0.000098   0.000149
    42  H    0.000000   0.000000   0.000015   0.000335   0.000149  -0.003857
 Mulliken charges and spin densities:
               1          2
     1  O   -0.103375   0.039127
     2  C    0.195811   0.003082
     3  O   -0.248542   0.012421
     4  N   -0.115592   0.025758
     5  C    0.253233  -0.004202
     6  C   -0.016845   0.019549
     7  C   -0.017037  -0.009268
     8  C    0.046955   0.022628
     9  C    0.045989   0.020162
    10  C   -0.015163  -0.008937
    11  C   -0.011612   0.020773
    12  C    0.239881  -0.003543
    13  O   -0.153387   0.001809
    14  O   -0.147218   0.003981
    15  C    0.092096   0.024101
    16  C    0.147850   0.004269
    17  C   -0.039811   0.226620
    18  C    0.025408   0.030877
    19  C    0.043798  -0.007070
    20  C    0.080068   0.262139
    21  C    0.040348  -0.020261
    22  C    0.024198   0.047620
    23  N   -0.132489   0.173767
    24  C    0.071674  -0.044434
    25  C    0.015206   0.016657
    26  O   -0.166240   0.155925
    27  H    0.021580   0.000238
    28  H    0.031085  -0.000971
    29  H    0.031428  -0.000869
    30  H    0.023241   0.000227
    31  H    0.066561  -0.000892
    32  H    0.052841   0.009049
    33  H    0.050644   0.003801
    34  H    0.028260  -0.002131
    35  H    0.044714  -0.000611
    36  H    0.051834  -0.010852
    37  H    0.042046  -0.000100
    38  H    0.026974  -0.002732
    39  H    0.157963  -0.005372
    40  H    0.060741   0.000529
    41  H    0.074851  -0.000280
    42  H    0.080036  -0.002586
 Sum of Mulliken charges =   1.00000   1.00000
 Mulliken charges and spin densities with hydrogens summed into heavy atoms:
               1          2
     1  O   -0.103375   0.039127
     2  C    0.195811   0.003082
     3  O   -0.248542   0.012421
     4  N   -0.115592   0.025758
     5  C    0.253233  -0.004202
     6  C   -0.016845   0.019549
     7  C    0.004544  -0.009030
     8  C    0.078040   0.021657
     9  C    0.077417   0.019293
    10  C    0.008078  -0.008710
    11  C   -0.011612   0.020773
    12  C    0.239881  -0.003543
    13  O   -0.153387   0.001809
    14  O   -0.147218   0.003981
    15  C    0.158656   0.023209
    16  C    0.251335   0.017119
    17  C   -0.039811   0.226620
    18  C    0.053667   0.028746
    19  C    0.088512  -0.007682
    20  C    0.131902   0.251287
    21  C    0.082394  -0.020361
    22  C    0.051172   0.044889
    23  N    0.025473   0.168395
    24  C    0.071674  -0.044434
    25  C    0.230834   0.014321
    26  O   -0.166240   0.155925
 Electronic spatial extent (au):  <R**2>=          10023.5469
 Charge=              1.0000 electrons
 Dipole moment (field-independent basis, Debye):
    X=             -3.2405    Y=             -2.2707    Z=             -1.8580  Tot=              4.3714
 Quadrupole moment (field-independent basis, Debye-Ang):
   XX=            -59.5337   YY=           -102.6873   ZZ=           -147.1742
   XY=              9.8613   XZ=              6.3835   YZ=            -13.2798
 Traceless Quadrupole moment (field-independent basis, Debye-Ang):
   XX=             43.5980   YY=              0.4445   ZZ=            -44.0425
   XY=              9.8613   XZ=              6.3835   YZ=            -13.2798
 Octapole moment (field-independent basis, Debye-Ang**2):
  XXX=            110.0907  YYY=             11.4759  ZZZ=            -12.6201  XYY=            -80.9116
  XXY=           -115.4263  XXZ=             49.7751  XZZ=             -9.6415  YZZ=              6.0405
  YYZ=             -1.3982  XYZ=             40.8603
 Hexadecapole moment (field-independent basis, Debye-Ang**3):
 XXXX=          -6158.8980 YYYY=          -3381.5118 ZZZZ=           -505.6777 XXXY=            170.1733
 XXXZ=            105.8418 YYYX=             99.7333 YYYZ=           -168.4897 ZZZX=            -14.2393
 ZZZY=            -12.9596 XXYY=          -1726.5484 XXZZ=          -1532.1764 YYZZ=           -809.9585
 XXYZ=           -172.0613 YYXZ=             -7.5339 ZZXY=             23.7694
 N-N= 2.271708821952D+03 E-N=-7.356820899452D+03  KE= 1.206499499103D+03
                          Isotropic Fermi Contact Couplings
        Atom                 a.u.       MegaHertz       Gauss      10(-4) cm-1
     1  O(17)              0.01524      -9.23955      -3.29690      -3.08198
     2  C(13)              0.00349       3.91985       1.39870       1.30752
     3  O(17)             -0.00069       0.41661       0.14866       0.13896
     4  N(14)              0.00799       2.58008       0.92064       0.86062
     5  C(13)             -0.00217      -2.44367      -0.87196      -0.81512
     6  C(13)              0.00291       3.27631       1.16907       1.09286
     7  C(13)             -0.00221      -2.48269      -0.88589      -0.82814
     8  C(13)              0.00289       3.25296       1.16074       1.08507
     9  C(13)              0.00249       2.79794       0.99837       0.93329
    10  C(13)             -0.00209      -2.34479      -0.83668      -0.78214
    11  C(13)              0.00307       3.45354       1.23231       1.15198
    12  C(13)             -0.00200      -2.24720      -0.80186      -0.74959
    13  O(17)              0.00043      -0.25875      -0.09233      -0.08631
    14  O(17)              0.00110      -0.66923      -0.23880      -0.22323
    15  C(13)              0.01547      17.39621       6.20740       5.80275
    16  C(13)             -0.00040      -0.44824      -0.15994      -0.14952
    17  C(13)              0.02906      32.67144      11.65798      10.89802
    18  C(13)              0.00017       0.18670       0.06662       0.06228
    19  C(13)             -0.00710      -7.98355      -2.84873      -2.66303
    20  C(13)              0.03790      42.61115      15.20472      14.21355
    21  C(13)             -0.00920     -10.33786      -3.68881      -3.44834
    22  C(13)              0.00309       3.47227       1.23899       1.15823
    23  N(14)              0.04658      15.04966       5.37009       5.02003
    24  C(13)             -0.02068     -23.24311      -8.29372      -7.75307
    25  C(13)              0.00774       8.69701       3.10331       2.90101
    26  O(17)              0.04954     -30.02944     -10.71525     -10.01674
    27  H(1)               0.00007       0.30183       0.10770       0.10068
    28  H(1)              -0.00029      -1.30113      -0.46428      -0.43401
    29  H(1)              -0.00026      -1.16736      -0.41654      -0.38939
    30  H(1)               0.00006       0.28010       0.09995       0.09343
    31  H(1)              -0.00052      -2.30650      -0.82302      -0.76936
    32  H(1)               0.00320      14.32539       5.11165       4.77843
    33  H(1)               0.00101       4.53512       1.61824       1.51275
    34  H(1)              -0.00074      -3.32426      -1.18618      -1.10885
    35  H(1)              -0.00023      -1.03551      -0.36950      -0.34541
    36  H(1)              -0.00337     -15.04266      -5.36760      -5.01769
    37  H(1)              -0.00007      -0.32831      -0.11715      -0.10951
    38  H(1)              -0.00090      -4.03232      -1.43883      -1.34504
    39  H(1)              -0.00256     -11.45261      -4.08657      -3.82018
    40  H(1)               0.00048       2.16416       0.77223       0.72189
    41  H(1)              -0.00031      -1.38297      -0.49348      -0.46131
    42  H(1)              -0.00126      -5.63879      -2.01206      -1.88090
 --------------------------------------------------------
       Center         ----  Spin Dipole Couplings  ----
                      3XX-RR        3YY-RR        3ZZ-RR
 --------------------------------------------------------
     1   Atom        0.133163     -0.073269     -0.059894
     2   Atom        0.015879     -0.003736     -0.012143
     3   Atom       -0.030267     -0.030477      0.060745
     4   Atom       -0.018997     -0.026803      0.045800
     5   Atom        0.001755      0.001182     -0.002937
     6   Atom       -0.004529     -0.011200      0.015729
     7   Atom        0.003533      0.003001     -0.006534
     8   Atom       -0.009961     -0.011757      0.021718
     9   Atom       -0.007488     -0.010770      0.018259
    10   Atom        0.003557      0.002736     -0.006293
    11   Atom       -0.010685     -0.011682      0.022367
    12   Atom        0.002302      0.000685     -0.002987
    13   Atom        0.003923     -0.003639     -0.000285
    14   Atom        0.013112     -0.000475     -0.012636
    15   Atom        0.038419     -0.022084     -0.016335
    16   Atom       -0.002269     -0.006705      0.008974
    17   Atom       -0.041575     -0.074123      0.115699
    18   Atom       -0.008472     -0.020759      0.029231
    19   Atom       -0.001691     -0.008703      0.010394
    20   Atom       -0.053842     -0.098399      0.152240
    21   Atom       -0.001226     -0.001458      0.002685
    22   Atom       -0.012345     -0.031824      0.044169
    23   Atom        0.130205     -0.180805      0.050600
    24   Atom       -0.029737      0.018707      0.011030
    25   Atom       -0.010214      0.011884     -0.001670
    26   Atom       -0.087419      0.280771     -0.193351
    27   Atom        0.000706     -0.000018     -0.000688
    28   Atom        0.000332      0.000245     -0.000576
    29   Atom        0.001230     -0.000913     -0.000317
    30   Atom        0.000728     -0.000098     -0.000630
    31   Atom       -0.006417      0.002345      0.004072
    32   Atom        0.000779      0.003180     -0.003959
    33   Atom       -0.002153     -0.000246      0.002400
    34   Atom        0.005758     -0.003805     -0.001953
    35   Atom        0.003654     -0.001280     -0.002374
    36   Atom       -0.013236      0.014097     -0.000861
    37   Atom        0.004118     -0.002013     -0.002105
    38   Atom        0.004413     -0.001061     -0.003352
    39   Atom        0.005372     -0.016263      0.010891
    40   Atom       -0.002141      0.001580      0.000561
    41   Atom       -0.001985      0.003439     -0.001454
    42   Atom        0.001176      0.000939     -0.002115
 --------------------------------------------------------
                        XY            XZ            YZ
 --------------------------------------------------------
     1   Atom       -0.040977     -0.070247      0.012019
     2   Atom       -0.016079      0.004772     -0.003136
     3   Atom        0.005501     -0.023481     -0.030881
     4   Atom        0.008249     -0.031867     -0.021197
     5   Atom       -0.000197      0.000889     -0.000165
     6   Atom        0.000736     -0.012960     -0.001765
     7   Atom       -0.000511      0.002687      0.000584
     8   Atom        0.000160     -0.008230     -0.001636
     9   Atom        0.000624     -0.009596     -0.000917
    10   Atom       -0.000063      0.002602      0.000533
    11   Atom        0.000423     -0.004062     -0.003315
    12   Atom        0.000272      0.000607      0.000336
    13   Atom        0.000915      0.010360      0.001443
    14   Atom       -0.012751     -0.005982      0.004436
    15   Atom        0.031332      0.045082      0.016026
    16   Atom        0.025065      0.034389      0.024542
    17   Atom        0.060261      0.135986      0.103779
    18   Atom        0.005774      0.029806      0.017090
    19   Atom        0.001957      0.005214      0.001909
    20   Atom        0.054643      0.154328      0.098668
    21   Atom       -0.004848      0.000603     -0.002808
    22   Atom        0.010090      0.036531      0.019842
    23   Atom        0.074328      0.284458      0.065296
    24   Atom        0.010023     -0.036951      0.009395
    25   Atom        0.008504     -0.006764     -0.014485
    26   Atom       -0.382036      0.151544     -0.267817
    27   Atom       -0.000319      0.000165      0.000009
    28   Atom       -0.001860     -0.000012     -0.000361
    29   Atom        0.001320      0.000587      0.000426
    30   Atom        0.000170      0.000242      0.000038
    31   Atom        0.001323     -0.002120      0.003278
    32   Atom       -0.002086      0.002036     -0.000920
    33   Atom        0.001716     -0.003074     -0.000352
    34   Atom       -0.001227     -0.004161      0.001835
    35   Atom       -0.003363     -0.002693      0.001369
    36   Atom        0.007653      0.002912     -0.010042
    37   Atom       -0.001813     -0.003042      0.000511
    38   Atom       -0.005287     -0.002610      0.003128
    39   Atom        0.004105     -0.013967     -0.001525
    40   Atom        0.000787      0.000504     -0.001256
    41   Atom        0.000736     -0.001074     -0.000084
    42   Atom        0.002257     -0.000363     -0.000293
 --------------------------------------------------------


 ---------------------------------------------------------------------------------
              Anisotropic Spin Dipole Couplings in Principal Axis System
 ---------------------------------------------------------------------------------

       Atom             a.u.   MegaHertz   Gauss  10(-4) cm-1        Axes

              Baa    -0.0834     6.033     2.153     2.012  0.3514  0.4462  0.8231
     1 O(17)  Bbb    -0.0803     5.813     2.074     1.939  0.0104  0.8772 -0.4800
              Bcc     0.1637   -11.846    -4.227    -3.951  0.9362 -0.1773 -0.3036
 
              Baa    -0.0133    -1.784    -0.636    -0.595  0.1891  0.5785  0.7935
     2 C(13)  Bbb    -0.0125    -1.673    -0.597    -0.558  0.4711  0.6555 -0.5902
              Bcc     0.0258     3.457     1.234     1.153  0.8616 -0.4854  0.1486
 
              Baa    -0.0405     2.929     1.045     0.977  0.3096  0.8871  0.3424
     3 O(17)  Bbb    -0.0352     2.547     0.909     0.850  0.9247 -0.3648  0.1089
              Bcc     0.0757    -5.476    -1.954    -1.827 -0.2215 -0.2829  0.9332
 
              Baa    -0.0327    -1.261    -0.450    -0.421  0.3922  0.8355  0.3848
     4 N(14)  Bbb    -0.0318    -1.227    -0.438    -0.409  0.8436 -0.4934  0.2116
              Bcc     0.0645     2.488     0.888     0.830 -0.3667 -0.2417  0.8984
 
              Baa    -0.0031    -0.416    -0.149    -0.139 -0.1787  0.0296  0.9835
     5 C(13)  Bbb     0.0011     0.151     0.054     0.050  0.2717  0.9622  0.0204
              Bcc     0.0020     0.266     0.095     0.089  0.9457 -0.2708  0.1800
 
              Baa    -0.0113    -1.521    -0.543    -0.507  0.1779  0.9728  0.1486
     6 C(13)  Bbb    -0.0108    -1.452    -0.518    -0.484  0.8815 -0.2246  0.4153
              Bcc     0.0222     2.973     1.061     0.992 -0.4374 -0.0571  0.8975
 
              Baa    -0.0073    -0.973    -0.347    -0.325 -0.2441 -0.0673  0.9674
     7 C(13)  Bbb     0.0029     0.396     0.141     0.132  0.2467  0.9605  0.1290
              Bcc     0.0043     0.578     0.206     0.193  0.9378 -0.2702  0.2179
 
              Baa    -0.0121    -1.630    -0.582    -0.544  0.7737  0.5953  0.2168
     8 C(13)  Bbb    -0.0117    -1.564    -0.558    -0.522 -0.5876  0.8022 -0.1056
              Bcc     0.0238     3.194     1.140     1.065 -0.2368 -0.0457  0.9705
 
              Baa    -0.0110    -1.483    -0.529    -0.495 -0.6020  0.7796 -0.1727
     9 C(13)  Bbb    -0.0104    -1.399    -0.499    -0.467  0.7337  0.6254  0.2654
              Bcc     0.0215     2.882     1.028     0.961 -0.3150 -0.0331  0.9485
 
              Baa    -0.0070    -0.935    -0.334    -0.312 -0.2400 -0.0548  0.9692
    10 C(13)  Bbb     0.0028     0.371     0.132     0.124 -0.0584  0.9974  0.0420
              Bcc     0.0042     0.564     0.201     0.188  0.9690  0.0465  0.2426
 
              Baa    -0.0120    -1.611    -0.575    -0.537 -0.0373  0.9951  0.0916
    11 C(13)  Bbb    -0.0112    -1.500    -0.535    -0.500  0.9921  0.0259  0.1227
              Bcc     0.0232     3.110     1.110     1.038 -0.1197 -0.0954  0.9882
 
              Baa    -0.0031    -0.413    -0.147    -0.138 -0.1077 -0.0807  0.9909
    12 C(13)  Bbb     0.0007     0.088     0.031     0.029 -0.1839  0.9811  0.0600
              Bcc     0.0024     0.326     0.116     0.109  0.9770  0.1757  0.1205
 
              Baa    -0.0088     0.637     0.227     0.213 -0.6230 -0.1060  0.7750
    13 O(17)  Bbb    -0.0037     0.271     0.097     0.090 -0.1443  0.9893  0.0194
              Bcc     0.0126    -0.908    -0.324    -0.303  0.7688  0.0997  0.6316
 
              Baa    -0.0143     1.034     0.369     0.345  0.1174 -0.2038  0.9720
    14 O(17)  Bbb    -0.0080     0.582     0.208     0.194  0.5357  0.8371  0.1108
              Bcc     0.0223    -1.616    -0.577    -0.539  0.8362 -0.5077 -0.2074
 
              Baa    -0.0419    -5.628    -2.008    -1.877 -0.5314  0.1685  0.8302
    15 C(13)  Bbb    -0.0344    -4.617    -1.648    -1.540 -0.2021  0.9265 -0.3175
              Bcc     0.0763    10.245     3.656     3.417  0.8226  0.3365  0.4583
 
              Baa    -0.0327    -4.384    -1.564    -1.462  0.8137 -0.3394 -0.4719
    16 C(13)  Bbb    -0.0246    -3.305    -1.179    -1.102 -0.0033  0.8091 -0.5876
              Bcc     0.0573     7.689     2.744     2.565  0.5813  0.4797  0.6573
 
              Baa    -0.1203   -16.145    -5.761    -5.385  0.7585 -0.6320 -0.1591
    17 C(13)  Bbb    -0.1197   -16.060    -5.731    -5.357  0.4545  0.6879 -0.5659
              Bcc     0.2400    32.205    11.492    10.742  0.4671  0.3569  0.8090
 
              Baa    -0.0281    -3.777    -1.348    -1.260  0.5218  0.7046 -0.4809
    18 C(13)  Bbb    -0.0220    -2.946    -1.051    -0.983  0.7192 -0.6665 -0.1963
              Bcc     0.0501     6.723     2.399     2.243  0.4588  0.2435  0.8545
 
              Baa    -0.0092    -1.239    -0.442    -0.413 -0.2292  0.9728 -0.0337
    19 C(13)  Bbb    -0.0034    -0.455    -0.162    -0.152  0.9068  0.2007 -0.3708
              Bcc     0.0126     1.693     0.604     0.565  0.3539  0.1156  0.9281
 
              Baa    -0.1370   -18.383    -6.560    -6.132  0.8704 -0.3520 -0.3443
    20 C(13)  Bbb    -0.1324   -17.761    -6.338    -5.924  0.1956  0.8889 -0.4142
              Bcc     0.2693    36.144    12.897    12.056  0.4519  0.2932  0.8425
 
              Baa    -0.0065    -0.870    -0.311    -0.290  0.6552  0.7333  0.1815
    21 C(13)  Bbb     0.0009     0.117     0.042     0.039 -0.5891  0.3456  0.7304
              Bcc     0.0056     0.754     0.269     0.251  0.4729 -0.5855  0.6584
 
              Baa    -0.0368    -4.944    -1.764    -1.649 -0.1388  0.9745 -0.1761
    22 C(13)  Bbb    -0.0303    -4.060    -1.449    -1.354  0.8919  0.0457 -0.4500
              Bcc     0.0671     9.005     3.213     3.004  0.4304  0.2195  0.8755
 
              Baa    -0.1980    -7.637    -2.725    -2.547  0.1282  0.9133 -0.3866
    23 N(14)  Bbb    -0.1966    -7.584    -2.706    -2.530 -0.6563  0.3704  0.6573
              Bcc     0.3946    15.220     5.431     5.077  0.7435  0.1694  0.6469
 
              Baa    -0.0540    -7.250    -2.587    -2.418  0.8436 -0.1815  0.5054
    24 C(13)  Bbb     0.0205     2.748     0.981     0.917  0.2710  0.9564 -0.1089
              Bcc     0.0336     4.502     1.607     1.502 -0.4636  0.2288  0.8560
 
              Baa    -0.0140    -1.874    -0.669    -0.625  0.9008 -0.0550  0.4307
    25 C(13)  Bbb    -0.0105    -1.409    -0.503    -0.470 -0.3160  0.5971  0.7373
              Bcc     0.0245     3.284     1.172     1.095  0.2977  0.8003 -0.5205
 
              Baa    -0.3340    24.170     8.625     8.062  0.6776  0.6039  0.4197
    26 O(17)  Bbb    -0.3008    21.769     7.768     7.261 -0.5445  0.0283  0.8383
              Bcc     0.6349   -45.939   -16.392   -15.324 -0.4943  0.7966 -0.3480
 
              Baa    -0.0007    -0.379    -0.135    -0.127 -0.1317 -0.0738  0.9885
    27 H(1)   Bbb    -0.0001    -0.069    -0.025    -0.023  0.3340  0.9356  0.1144
              Bcc     0.0008     0.449     0.160     0.150  0.9333 -0.3453  0.0985
 
              Baa    -0.0016    -0.875    -0.312    -0.292  0.6658  0.7042  0.2466
    28 H(1)   Bbb    -0.0005    -0.283    -0.101    -0.094 -0.2353 -0.1155  0.9650
              Bcc     0.0022     1.158     0.413     0.386  0.7081 -0.7005  0.0888
 
              Baa    -0.0016    -0.831    -0.297    -0.277 -0.4040  0.9068 -0.1202
    29 H(1)   Bbb    -0.0005    -0.274    -0.098    -0.092 -0.3107 -0.0124  0.9504
              Bcc     0.0021     1.106     0.394     0.369  0.8604  0.4213  0.2867
 
              Baa    -0.0007    -0.359    -0.128    -0.120 -0.1686 -0.0154  0.9856
    30 H(1)   Bbb    -0.0001    -0.070    -0.025    -0.023 -0.1892  0.9818 -0.0170
              Bcc     0.0008     0.429     0.153     0.143  0.9674  0.1893  0.1684
 
              Baa    -0.0072    -3.867    -1.380    -1.290  0.9475 -0.2123  0.2389
    31 H(1)   Bbb     0.0006     0.314     0.112     0.105  0.3117  0.7793 -0.5436
              Bcc     0.0067     3.554     1.268     1.185 -0.0708  0.5895  0.8046
 
              Baa    -0.0047    -2.517    -0.898    -0.839 -0.3409  0.0194  0.9399
    32 H(1)   Bbb    -0.0001    -0.033    -0.012    -0.011  0.7736  0.5739  0.2687
              Bcc     0.0048     2.550     0.910     0.850 -0.5342  0.8187 -0.2107
 
              Baa    -0.0042    -2.240    -0.799    -0.747  0.8595 -0.3391  0.3824
    33 H(1)   Bbb    -0.0000    -0.016    -0.006    -0.005  0.1916  0.9074  0.3740
              Bcc     0.0042     2.256     0.805     0.752 -0.4738 -0.2482  0.8449
 
              Baa    -0.0051    -2.734    -0.976    -0.912 -0.1626  0.7464 -0.6453
    34 H(1)   Bbb    -0.0027    -1.467    -0.523    -0.489  0.4085  0.6463  0.6446
              Bcc     0.0079     4.201     1.499     1.401  0.8982 -0.1588 -0.4100
 
              Baa    -0.0034    -1.822    -0.650    -0.608  0.2862 -0.1555  0.9455
    35 H(1)   Bbb    -0.0030    -1.592    -0.568    -0.531  0.4548  0.8906  0.0088
              Bcc     0.0064     3.414     1.218     1.139  0.8434 -0.4274 -0.3256
 
              Baa    -0.0173    -9.220    -3.290    -3.075  0.8755 -0.3273 -0.3555
    36 H(1)   Bbb    -0.0028    -1.503    -0.536    -0.501  0.4521  0.2952  0.8417
              Bcc     0.0201    10.723     3.826     3.577  0.1706  0.8976 -0.4064
 
              Baa    -0.0034    -1.809    -0.645    -0.603  0.4104  0.2113  0.8871
    37 H(1)   Bbb    -0.0024    -1.289    -0.460    -0.430  0.1301  0.9493 -0.2862
              Bcc     0.0058     3.098     1.105     1.033  0.9026 -0.2329 -0.3621
 
              Baa    -0.0057    -3.037    -1.084    -1.013 -0.1691 -0.6769  0.7164
    38 H(1)   Bbb    -0.0032    -1.690    -0.603    -0.564  0.5789  0.5200  0.6281
              Bcc     0.0089     4.727     1.687     1.577  0.7977 -0.5209 -0.3039
 
              Baa    -0.0171    -9.107    -3.250    -3.038 -0.2110  0.9761 -0.0522
    39 H(1)   Bbb    -0.0057    -3.025    -1.079    -1.009  0.7409  0.1945  0.6428
              Bcc     0.0227    12.132     4.329     4.047 -0.6376 -0.0970  0.7642
 
              Baa    -0.0025    -1.334    -0.476    -0.445  0.9303 -0.2593 -0.2595
    40 H(1)   Bbb     0.0000     0.023     0.008     0.008  0.3568  0.4747  0.8046
              Bcc     0.0025     1.311     0.468     0.437  0.0854  0.8411 -0.5341
 
              Baa    -0.0029    -1.532    -0.547    -0.511  0.7966 -0.0849  0.5986
    41 H(1)   Bbb    -0.0007    -0.361    -0.129    -0.120 -0.5880  0.1215  0.7997
              Bcc     0.0035     1.893     0.675     0.631  0.1406  0.9890 -0.0469
 
              Baa    -0.0022    -1.150    -0.410    -0.384  0.0884  0.0297  0.9956
    42 H(1)   Bbb    -0.0012    -0.641    -0.229    -0.214 -0.6849  0.7276  0.0391
              Bcc     0.0034     1.791     0.639     0.598  0.7233  0.6853 -0.0847
 

 ---------------------------------------------------------------------------------

 ******************************Gaussian NBO Version 3.1******************************
             N A T U R A L   A T O M I C   O R B I T A L   A N D
          N A T U R A L   B O N D   O R B I T A L   A N A L Y S I S
 ******************************Gaussian NBO Version 3.1******************************
       /RESON  / : Allow strongly delocalized NBO set

 Analyzing the SCF density

 Job title: O=C(ON1C(C(C=CC=C2)=C2C1=O)=O)[C@H](CC3=CC=CC=C3)NC(C)=O        

 Storage needed:    597186 in NPA,    791654 in NBO ( 196598760 available)


 NATURAL POPULATIONS:  Natural atomic orbital occupancies 
                                                          
   NAO  Atom  No  lang   Type(AO)    Occupancy
 --------------------------------------------
     1    O    1  S      Cor( 1S)     1.99969
     2    O    1  S      Val( 2S)     1.68516
     3    O    1  S      Ryd( 3S)     0.00152
     4    O    1  px     Val( 2p)     1.70543
     5    O    1  px     Ryd( 3p)     0.00234
     6    O    1  py     Val( 2p)     1.42604
     7    O    1  py     Ryd( 3p)     0.00062
     8    O    1  pz     Val( 2p)     1.66055
     9    O    1  pz     Ryd( 3p)     0.00100
    10    O    1  dxy    Ryd( 3d)     0.00038
    11    O    1  dxz    Ryd( 3d)     0.00151
    12    O    1  dyz    Ryd( 3d)     0.00172
    13    O    1  dx2y2  Ryd( 3d)     0.00043
    14    O    1  dz2    Ryd( 3d)     0.00170

    15    C    2  S      Cor( 1S)     1.99923
    16    C    2  S      Val( 2S)     0.76602
    17    C    2  S      Ryd( 3S)     0.00738
    18    C    2  px     Val( 2p)     0.87449
    19    C    2  px     Ryd( 3p)     0.00791
    20    C    2  py     Val( 2p)     0.78238
    21    C    2  py     Ryd( 3p)     0.00585
    22    C    2  pz     Val( 2p)     0.67994
    23    C    2  pz     Ryd( 3p)     0.02313
    24    C    2  dxy    Ryd( 3d)     0.00123
    25    C    2  dxz    Ryd( 3d)     0.00412
    26    C    2  dyz    Ryd( 3d)     0.00371
    27    C    2  dx2y2  Ryd( 3d)     0.00131
    28    C    2  dz2    Ryd( 3d)     0.00374

    29    O    3  S      Cor( 1S)     1.99966
    30    O    3  S      Val( 2S)     1.62201
    31    O    3  S      Ryd( 3S)     0.00324
    32    O    3  px     Val( 2p)     1.27438
    33    O    3  px     Ryd( 3p)     0.00204
    34    O    3  py     Val( 2p)     1.81771
    35    O    3  py     Ryd( 3p)     0.00412
    36    O    3  pz     Val( 2p)     1.67974
    37    O    3  pz     Ryd( 3p)     0.00215
    38    O    3  dxy    Ryd( 3d)     0.00044
    39    O    3  dxz    Ryd( 3d)     0.00147
    40    O    3  dyz    Ryd( 3d)     0.00102
    41    O    3  dx2y2  Ryd( 3d)     0.00088
    42    O    3  dz2    Ryd( 3d)     0.00135

    43    N    4  S      Cor( 1S)     1.99897
    44    N    4  S      Val( 2S)     1.19737
    45    N    4  S      Ryd( 3S)     0.00460
    46    N    4  px     Val( 2p)     1.00870
    47    N    4  px     Ryd( 3p)     0.00503
    48    N    4  py     Val( 2p)     1.34269
    49    N    4  py     Ryd( 3p)     0.00125
    50    N    4  pz     Val( 2p)     1.63875
    51    N    4  pz     Ryd( 3p)     0.00420
    52    N    4  dxy    Ryd( 3d)     0.00154
    53    N    4  dxz    Ryd( 3d)     0.00101
    54    N    4  dyz    Ryd( 3d)     0.00046
    55    N    4  dx2y2  Ryd( 3d)     0.00156
    56    N    4  dz2    Ryd( 3d)     0.00079

    57    C    5  S      Cor( 1S)     1.99914
    58    C    5  S      Val( 2S)     0.74129
    59    C    5  S      Ryd( 3S)     0.00587
    60    C    5  px     Val( 2p)     0.92767
    61    C    5  px     Ryd( 3p)     0.01222
    62    C    5  py     Val( 2p)     0.75229
    63    C    5  py     Ryd( 3p)     0.01712
    64    C    5  pz     Val( 2p)     0.80249
    65    C    5  pz     Ryd( 3p)     0.00253
    66    C    5  dxy    Ryd( 3d)     0.00258
    67    C    5  dxz    Ryd( 3d)     0.00141
    68    C    5  dyz    Ryd( 3d)     0.00318
    69    C    5  dx2y2  Ryd( 3d)     0.00415
    70    C    5  dz2    Ryd( 3d)     0.00096

    71    C    6  S      Cor( 1S)     1.99874
    72    C    6  S      Val( 2S)     0.87462
    73    C    6  S      Ryd( 3S)     0.00263
    74    C    6  px     Val( 2p)     1.09640
    75    C    6  px     Ryd( 3p)     0.00505
    76    C    6  py     Val( 2p)     1.09996
    77    C    6  py     Ryd( 3p)     0.00503
    78    C    6  pz     Val( 2p)     1.03266
    79    C    6  pz     Ryd( 3p)     0.00143
    80    C    6  dxy    Ryd( 3d)     0.00059
    81    C    6  dxz    Ryd( 3d)     0.00046
    82    C    6  dyz    Ryd( 3d)     0.00067
    83    C    6  dx2y2  Ryd( 3d)     0.00103
    84    C    6  dz2    Ryd( 3d)     0.00042

    85    C    7  S      Cor( 1S)     1.99889
    86    C    7  S      Val( 2S)     0.94297
    87    C    7  S      Ryd( 3S)     0.00138
    88    C    7  px     Val( 2p)     1.05731
    89    C    7  px     Ryd( 3p)     0.00413
    90    C    7  py     Val( 2p)     1.20205
    91    C    7  py     Ryd( 3p)     0.00669
    92    C    7  pz     Val( 2p)     0.94932
    93    C    7  pz     Ryd( 3p)     0.00120
    94    C    7  dxy    Ryd( 3d)     0.00077
    95    C    7  dxz    Ryd( 3d)     0.00048
    96    C    7  dyz    Ryd( 3d)     0.00047
    97    C    7  dx2y2  Ryd( 3d)     0.00064
    98    C    7  dz2    Ryd( 3d)     0.00043

    99    C    8  S      Cor( 1S)     1.99897
   100    C    8  S      Val( 2S)     0.95802
   101    C    8  S      Ryd( 3S)     0.00118
   102    C    8  px     Val( 2p)     1.12534
   103    C    8  px     Ryd( 3p)     0.00498
   104    C    8  py     Val( 2p)     1.12309
   105    C    8  py     Ryd( 3p)     0.00490
   106    C    8  pz     Val( 2p)     0.95169
   107    C    8  pz     Ryd( 3p)     0.00092
   108    C    8  dxy    Ryd( 3d)     0.00075
   109    C    8  dxz    Ryd( 3d)     0.00047
   110    C    8  dyz    Ryd( 3d)     0.00049
   111    C    8  dx2y2  Ryd( 3d)     0.00071
   112    C    8  dz2    Ryd( 3d)     0.00041

   113    C    9  S      Cor( 1S)     1.99897
   114    C    9  S      Val( 2S)     0.95803
   115    C    9  S      Ryd( 3S)     0.00118
   116    C    9  px     Val( 2p)     1.16509
   117    C    9  px     Ryd( 3p)     0.00569
   118    C    9  py     Val( 2p)     1.07645
   119    C    9  py     Ryd( 3p)     0.00409
   120    C    9  pz     Val( 2p)     0.95967
   121    C    9  pz     Ryd( 3p)     0.00104
   122    C    9  dxy    Ryd( 3d)     0.00073
   123    C    9  dxz    Ryd( 3d)     0.00045
   124    C    9  dyz    Ryd( 3d)     0.00052
   125    C    9  dx2y2  Ryd( 3d)     0.00073
   126    C    9  dz2    Ryd( 3d)     0.00039

   127    C   10  S      Cor( 1S)     1.99889
   128    C   10  S      Val( 2S)     0.94326
   129    C   10  S      Ryd( 3S)     0.00138
   130    C   10  px     Val( 2p)     1.05113
   131    C   10  px     Ryd( 3p)     0.00372
   132    C   10  py     Val( 2p)     1.20889
   133    C   10  py     Ryd( 3p)     0.00715
   134    C   10  pz     Val( 2p)     0.94680
   135    C   10  pz     Ryd( 3p)     0.00113
   136    C   10  dxy    Ryd( 3d)     0.00067
   137    C   10  dxz    Ryd( 3d)     0.00049
   138    C   10  dyz    Ryd( 3d)     0.00047
   139    C   10  dx2y2  Ryd( 3d)     0.00074
   140    C   10  dz2    Ryd( 3d)     0.00042

   141    C   11  S      Cor( 1S)     1.99874
   142    C   11  S      Val( 2S)     0.87399
   143    C   11  S      Ryd( 3S)     0.00261
   144    C   11  px     Val( 2p)     1.11407
   145    C   11  px     Ryd( 3p)     0.00446
   146    C   11  py     Val( 2p)     1.08320
   147    C   11  py     Ryd( 3p)     0.00567
   148    C   11  pz     Val( 2p)     1.03317
   149    C   11  pz     Ryd( 3p)     0.00141
   150    C   11  dxy    Ryd( 3d)     0.00087
   151    C   11  dxz    Ryd( 3d)     0.00054
   152    C   11  dyz    Ryd( 3d)     0.00055
   153    C   11  dx2y2  Ryd( 3d)     0.00075
   154    C   11  dz2    Ryd( 3d)     0.00047

   155    C   12  S      Cor( 1S)     1.99915
   156    C   12  S      Val( 2S)     0.74308
   157    C   12  S      Ryd( 3S)     0.00586
   158    C   12  px     Val( 2p)     0.91589
   159    C   12  px     Ryd( 3p)     0.00885
   160    C   12  py     Val( 2p)     0.76923
   161    C   12  py     Ryd( 3p)     0.02061
   162    C   12  pz     Val( 2p)     0.80063
   163    C   12  pz     Ryd( 3p)     0.00231
   164    C   12  dxy    Ryd( 3d)     0.00463
   165    C   12  dxz    Ryd( 3d)     0.00092
   166    C   12  dyz    Ryd( 3d)     0.00366
   167    C   12  dx2y2  Ryd( 3d)     0.00209
   168    C   12  dz2    Ryd( 3d)     0.00093

   169    O   13  S      Cor( 1S)     1.99972
   170    O   13  S      Val( 2S)     1.68336
   171    O   13  S      Ryd( 3S)     0.00132
   172    O   13  px     Val( 2p)     1.79617
   173    O   13  px     Ryd( 3p)     0.00245
   174    O   13  py     Val( 2p)     1.61259
   175    O   13  py     Ryd( 3p)     0.00082
   176    O   13  pz     Val( 2p)     1.44831
   177    O   13  pz     Ryd( 3p)     0.00077
   178    O   13  dxy    Ryd( 3d)     0.00159
   179    O   13  dxz    Ryd( 3d)     0.00009
   180    O   13  dyz    Ryd( 3d)     0.00190
   181    O   13  dx2y2  Ryd( 3d)     0.00125
   182    O   13  dz2    Ryd( 3d)     0.00038

   183    O   14  S      Cor( 1S)     1.99971
   184    O   14  S      Val( 2S)     1.68231
   185    O   14  S      Ryd( 3S)     0.00142
   186    O   14  px     Val( 2p)     1.74966
   187    O   14  px     Ryd( 3p)     0.00207
   188    O   14  py     Val( 2p)     1.67059
   189    O   14  py     Ryd( 3p)     0.00137
   190    O   14  pz     Val( 2p)     1.43800
   191    O   14  pz     Ryd( 3p)     0.00069
   192    O   14  dxy    Ryd( 3d)     0.00128
   193    O   14  dxz    Ryd( 3d)     0.00049
   194    O   14  dyz    Ryd( 3d)     0.00148
   195    O   14  dx2y2  Ryd( 3d)     0.00150
   196    O   14  dz2    Ryd( 3d)     0.00045

   197    C   15  S      Cor( 1S)     1.99890
   198    C   15  S      Val( 2S)     0.94979
   199    C   15  S      Ryd( 3S)     0.00318
   200    C   15  px     Val( 2p)     1.08463
   201    C   15  px     Ryd( 3p)     0.00266
   202    C   15  py     Val( 2p)     0.88493
   203    C   15  py     Ryd( 3p)     0.00576
   204    C   15  pz     Val( 2p)     1.17387
   205    C   15  pz     Ryd( 3p)     0.00787
   206    C   15  dxy    Ryd( 3d)     0.00133
   207    C   15  dxz    Ryd( 3d)     0.00066
   208    C   15  dyz    Ryd( 3d)     0.00107
   209    C   15  dx2y2  Ryd( 3d)     0.00118
   210    C   15  dz2    Ryd( 3d)     0.00096

   211    C   16  S      Cor( 1S)     1.99905
   212    C   16  S      Val( 2S)     1.01573
   213    C   16  S      Ryd( 3S)     0.00129
   214    C   16  px     Val( 2p)     1.19759
   215    C   16  px     Ryd( 3p)     0.00767
   216    C   16  py     Val( 2p)     1.07299
   217    C   16  py     Ryd( 3p)     0.00369
   218    C   16  pz     Val( 2p)     1.15209
   219    C   16  pz     Ryd( 3p)     0.00316
   220    C   16  dxy    Ryd( 3d)     0.00062
   221    C   16  dxz    Ryd( 3d)     0.00065
   222    C   16  dyz    Ryd( 3d)     0.00056
   223    C   16  dx2y2  Ryd( 3d)     0.00055
   224    C   16  dz2    Ryd( 3d)     0.00058

   225    C   17  S      Cor( 1S)     1.99884
   226    C   17  S      Val( 2S)     0.87679
   227    C   17  S      Ryd( 3S)     0.00233
   228    C   17  px     Val( 2p)     1.05406
   229    C   17  px     Ryd( 3p)     0.00360
   230    C   17  py     Val( 2p)     1.05353
   231    C   17  py     Ryd( 3p)     0.00520
   232    C   17  pz     Val( 2p)     0.94367
   233    C   17  pz     Ryd( 3p)     0.00320
   234    C   17  dxy    Ryd( 3d)     0.00085
   235    C   17  dxz    Ryd( 3d)     0.00065
   236    C   17  dyz    Ryd( 3d)     0.00066
   237    C   17  dx2y2  Ryd( 3d)     0.00087
   238    C   17  dz2    Ryd( 3d)     0.00062

   239    C   18  S      Cor( 1S)     1.99887
   240    C   18  S      Val( 2S)     0.95112
   241    C   18  S      Ryd( 3S)     0.00188
   242    C   18  px     Val( 2p)     1.14594
   243    C   18  px     Ryd( 3p)     0.00530
   244    C   18  py     Val( 2p)     1.06426
   245    C   18  py     Ryd( 3p)     0.00409
   246    C   18  pz     Val( 2p)     1.01606
   247    C   18  pz     Ryd( 3p)     0.00239
   248    C   18  dxy    Ryd( 3d)     0.00071
   249    C   18  dxz    Ryd( 3d)     0.00047
   250    C   18  dyz    Ryd( 3d)     0.00052
   251    C   18  dx2y2  Ryd( 3d)     0.00058
   252    C   18  dz2    Ryd( 3d)     0.00047

   253    C   19  S      Cor( 1S)     1.99895
   254    C   19  S      Val( 2S)     0.96112
   255    C   19  S      Ryd( 3S)     0.00118
   256    C   19  px     Val( 2p)     1.10219
   257    C   19  px     Ryd( 3p)     0.00464
   258    C   19  py     Val( 2p)     1.13085
   259    C   19  py     Ryd( 3p)     0.00527
   260    C   19  pz     Val( 2p)     0.96918
   261    C   19  pz     Ryd( 3p)     0.00181
   262    C   19  dxy    Ryd( 3d)     0.00067
   263    C   19  dxz    Ryd( 3d)     0.00051
   264    C   19  dyz    Ryd( 3d)     0.00052
   265    C   19  dx2y2  Ryd( 3d)     0.00068
   266    C   19  dz2    Ryd( 3d)     0.00045

   267    C   20  S      Cor( 1S)     1.99894
   268    C   20  S      Val( 2S)     0.97081
   269    C   20  S      Ryd( 3S)     0.00129
   270    C   20  px     Val( 2p)     1.01964
   271    C   20  px     Ryd( 3p)     0.00313
   272    C   20  py     Val( 2p)     1.15827
   273    C   20  py     Ryd( 3p)     0.00529
   274    C   20  pz     Val( 2p)     0.92320
   275    C   20  pz     Ryd( 3p)     0.00183
   276    C   20  dxy    Ryd( 3d)     0.00070
   277    C   20  dxz    Ryd( 3d)     0.00056
   278    C   20  dyz    Ryd( 3d)     0.00056
   279    C   20  dx2y2  Ryd( 3d)     0.00075
   280    C   20  dz2    Ryd( 3d)     0.00050

   281    C   21  S      Cor( 1S)     1.99896
   282    C   21  S      Val( 2S)     0.96046
   283    C   21  S      Ryd( 3S)     0.00119
   284    C   21  px     Val( 2p)     1.14415
   285    C   21  px     Ryd( 3p)     0.00527
   286    C   21  py     Val( 2p)     1.05623
   287    C   21  py     Ryd( 3p)     0.00394
   288    C   21  pz     Val( 2p)     1.01472
   289    C   21  pz     Ryd( 3p)     0.00229
   290    C   21  dxy    Ryd( 3d)     0.00070
   291    C   21  dxz    Ryd( 3d)     0.00050
   292    C   21  dyz    Ryd( 3d)     0.00051
   293    C   21  dx2y2  Ryd( 3d)     0.00064
   294    C   21  dz2    Ryd( 3d)     0.00046

   295    C   22  S      Cor( 1S)     1.99888
   296    C   22  S      Val( 2S)     0.94926
   297    C   22  S      Ryd( 3S)     0.00165
   298    C   22  px     Val( 2p)     1.09864
   299    C   22  px     Ryd( 3p)     0.00422
   300    C   22  py     Val( 2p)     1.14249
   301    C   22  py     Ryd( 3p)     0.00537
   302    C   22  pz     Val( 2p)     0.97496
   303    C   22  pz     Ryd( 3p)     0.00169
   304    C   22  dxy    Ryd( 3d)     0.00066
   305    C   22  dxz    Ryd( 3d)     0.00050
   306    C   22  dyz    Ryd( 3d)     0.00050
   307    C   22  dx2y2  Ryd( 3d)     0.00066
   308    C   22  dz2    Ryd( 3d)     0.00047

   309    N   23  S      Cor( 1S)     1.99917
   310    N   23  S      Val( 2S)     1.27081
   311    N   23  S      Ryd( 3S)     0.00247
   312    N   23  px     Val( 2p)     1.54263
   313    N   23  px     Ryd( 3p)     0.00314
   314    N   23  py     Val( 2p)     1.30015
   315    N   23  py     Ryd( 3p)     0.00159
   316    N   23  pz     Val( 2p)     1.46574
   317    N   23  pz     Ryd( 3p)     0.00285
   318    N   23  dxy    Ryd( 3d)     0.00035
   319    N   23  dxz    Ryd( 3d)     0.00061
   320    N   23  dyz    Ryd( 3d)     0.00065
   321    N   23  dx2y2  Ryd( 3d)     0.00060
   322    N   23  dz2    Ryd( 3d)     0.00026

   323    C   24  S      Cor( 1S)     1.99925
   324    C   24  S      Val( 2S)     0.76466
   325    C   24  S      Ryd( 3S)     0.00364
   326    C   24  px     Val( 2p)     0.78583
   327    C   24  px     Ryd( 3p)     0.00801
   328    C   24  py     Val( 2p)     0.91360
   329    C   24  py     Ryd( 3p)     0.00646
   330    C   24  pz     Val( 2p)     0.76350
   331    C   24  pz     Ryd( 3p)     0.01460
   332    C   24  dxy    Ryd( 3d)     0.00219
   333    C   24  dxz    Ryd( 3d)     0.00173
   334    C   24  dyz    Ryd( 3d)     0.00366
   335    C   24  dx2y2  Ryd( 3d)     0.00173
   336    C   24  dz2    Ryd( 3d)     0.00321

   337    C   25  S      Cor( 1S)     1.99918
   338    C   25  S      Val( 2S)     1.12671
   339    C   25  S      Ryd( 3S)     0.00088
   340    C   25  px     Val( 2p)     1.22267
   341    C   25  px     Ryd( 3p)     0.00109
   342    C   25  py     Val( 2p)     1.13070
   343    C   25  py     Ryd( 3p)     0.00201
   344    C   25  pz     Val( 2p)     1.22727
   345    C   25  pz     Ryd( 3p)     0.00157
   346    C   25  dxy    Ryd( 3d)     0.00042
   347    C   25  dxz    Ryd( 3d)     0.00018
   348    C   25  dyz    Ryd( 3d)     0.00042
   349    C   25  dx2y2  Ryd( 3d)     0.00060
   350    C   25  dz2    Ryd( 3d)     0.00064

   351    O   26  S      Cor( 1S)     1.99972
   352    O   26  S      Val( 2S)     1.69421
   353    O   26  S      Ryd( 3S)     0.00122
   354    O   26  px     Val( 2p)     1.48797
   355    O   26  px     Ryd( 3p)     0.00057
   356    O   26  py     Val( 2p)     1.77033
   357    O   26  py     Ryd( 3p)     0.00230
   358    O   26  pz     Val( 2p)     1.55049
   359    O   26  pz     Ryd( 3p)     0.00067
   360    O   26  dxy    Ryd( 3d)     0.00053
   361    O   26  dxz    Ryd( 3d)     0.00123
   362    O   26  dyz    Ryd( 3d)     0.00108
   363    O   26  dx2y2  Ryd( 3d)     0.00061
   364    O   26  dz2    Ryd( 3d)     0.00176

   365    H   27  S      Val( 1S)     0.74442
   366    H   27  S      Ryd( 2S)     0.00195
   367    H   27  px     Ryd( 2p)     0.00011
   368    H   27  py     Ryd( 2p)     0.00082
   369    H   27  pz     Ryd( 2p)     0.00015

   370    H   28  S      Val( 1S)     0.75152
   371    H   28  S      Ryd( 2S)     0.00141
   372    H   28  px     Ryd( 2p)     0.00051
   373    H   28  py     Ryd( 2p)     0.00040
   374    H   28  pz     Ryd( 2p)     0.00015

   375    H   29  S      Val( 1S)     0.75120
   376    H   29  S      Ryd( 2S)     0.00141
   377    H   29  px     Ryd( 2p)     0.00071
   378    H   29  py     Ryd( 2p)     0.00016
   379    H   29  pz     Ryd( 2p)     0.00019

   380    H   30  S      Val( 1S)     0.74354
   381    H   30  S      Ryd( 2S)     0.00192
   382    H   30  px     Ryd( 2p)     0.00010
   383    H   30  py     Ryd( 2p)     0.00084
   384    H   30  pz     Ryd( 2p)     0.00015

   385    H   31  S      Val( 1S)     0.70406
   386    H   31  S      Ryd( 2S)     0.00526
   387    H   31  px     Ryd( 2p)     0.00027
   388    H   31  py     Ryd( 2p)     0.00012
   389    H   31  pz     Ryd( 2p)     0.00067

   390    H   32  S      Val( 1S)     0.72713
   391    H   32  S      Ryd( 2S)     0.00194
   392    H   32  px     Ryd( 2p)     0.00055
   393    H   32  py     Ryd( 2p)     0.00027
   394    H   32  pz     Ryd( 2p)     0.00020

   395    H   33  S      Val( 1S)     0.73532
   396    H   33  S      Ryd( 2S)     0.00230
   397    H   33  px     Ryd( 2p)     0.00028
   398    H   33  py     Ryd( 2p)     0.00013
   399    H   33  pz     Ryd( 2p)     0.00065

   400    H   34  S      Val( 1S)     0.73777
   401    H   34  S      Ryd( 2S)     0.00421
   402    H   34  px     Ryd( 2p)     0.00075
   403    H   34  py     Ryd( 2p)     0.00011
   404    H   34  pz     Ryd( 2p)     0.00029

   405    H   35  S      Val( 1S)     0.74234
   406    H   35  S      Ryd( 2S)     0.00157
   407    H   35  px     Ryd( 2p)     0.00046
   408    H   35  py     Ryd( 2p)     0.00048
   409    H   35  pz     Ryd( 2p)     0.00012

   410    H   36  S      Val( 1S)     0.74912
   411    H   36  S      Ryd( 2S)     0.00149
   412    H   36  px     Ryd( 2p)     0.00010
   413    H   36  py     Ryd( 2p)     0.00073
   414    H   36  pz     Ryd( 2p)     0.00022

   415    H   37  S      Val( 1S)     0.74472
   416    H   37  S      Ryd( 2S)     0.00143
   417    H   37  px     Ryd( 2p)     0.00064
   418    H   37  py     Ryd( 2p)     0.00010
   419    H   37  pz     Ryd( 2p)     0.00031

   420    H   38  S      Val( 1S)     0.75196
   421    H   38  S      Ryd( 2S)     0.00149
   422    H   38  px     Ryd( 2p)     0.00046
   423    H   38  py     Ryd( 2p)     0.00047
   424    H   38  pz     Ryd( 2p)     0.00014

   425    H   39  S      Val( 1S)     0.56666
   426    H   39  S      Ryd( 2S)     0.00406
   427    H   39  px     Ryd( 2p)     0.00095
   428    H   39  py     Ryd( 2p)     0.00019
   429    H   39  pz     Ryd( 2p)     0.00090

   430    H   40  S      Val( 1S)     0.75257
   431    H   40  S      Ryd( 2S)     0.00119
   432    H   40  px     Ryd( 2p)     0.00022
   433    H   40  py     Ryd( 2p)     0.00020
   434    H   40  pz     Ryd( 2p)     0.00067

   435    H   41  S      Val( 1S)     0.73483
   436    H   41  S      Ryd( 2S)     0.00142
   437    H   41  px     Ryd( 2p)     0.00021
   438    H   41  py     Ryd( 2p)     0.00046
   439    H   41  pz     Ryd( 2p)     0.00030

   440    H   42  S      Val( 1S)     0.74094
   441    H   42  S      Ryd( 2S)     0.00150
   442    H   42  px     Ryd( 2p)     0.00074
   443    H   42  py     Ryd( 2p)     0.00017
   444    H   42  pz     Ryd( 2p)     0.00021

 WARNING:  1 low occupancy (<1.9990e) core orbital  found on  N    4
           1 low occupancy (<1.9990e) core orbital  found on  C    6
           1 low occupancy (<1.9990e) core orbital  found on  C    7
           1 low occupancy (<1.9990e) core orbital  found on  C    8
           1 low occupancy (<1.9990e) core orbital  found on  C    9
           1 low occupancy (<1.9990e) core orbital  found on  C   10
           1 low occupancy (<1.9990e) core orbital  found on  C   11
           1 low occupancy (<1.9990e) core orbital  found on  C   15
           1 low occupancy (<1.9990e) core orbital  found on  C   17
           1 low occupancy (<1.9990e) core orbital  found on  C   18
           1 low occupancy (<1.9990e) core orbital  found on  C   19
           1 low occupancy (<1.9990e) core orbital  found on  C   20
           1 low occupancy (<1.9990e) core orbital  found on  C   21
           1 low occupancy (<1.9990e) core orbital  found on  C   22


 Summary of Natural Population Analysis:                  
                                                          
                                       Natural Population 
                Natural  -----------------------------------------------
    Atom  No    Charge         Core      Valence    Rydberg      Total
 -----------------------------------------------------------------------
      O    1   -0.48809      1.99969     6.47717    0.01123     8.48809
      C    2    0.83957      1.99923     3.10282    0.05839     5.16043
      O    3   -0.41020      1.99966     6.39383    0.01670     8.41020
      N    4   -0.20691      1.99897     5.18751    0.02044     7.20691
      C    5    0.72708      1.99914     3.22375    0.05003     5.27292
      C    6   -0.11970      1.99874     4.10364    0.01732     6.11970
      C    7   -0.16673      1.99889     4.15165    0.01618     6.16673
      C    8   -0.17192      1.99897     4.15814    0.01482     6.17192
      C    9   -0.17303      1.99897     4.15924    0.01483     6.17303
      C   10   -0.16514      1.99889     4.15007    0.01617     6.16514
      C   11   -0.12051      1.99874     4.10444    0.01733     6.12051
      C   12    0.72218      1.99915     3.22882    0.04985     5.27782
      O   13   -0.55072      1.99972     6.54042    0.01058     8.55072
      O   14   -0.55102      1.99971     6.54055    0.01075     8.55102
      C   15   -0.11679      1.99890     4.09321    0.02468     6.11679
      C   16   -0.45622      1.99905     4.43840    0.01877     6.45622
      C   17    0.05510      1.99884     3.92805    0.01800     5.94490
      C   18   -0.19267      1.99887     4.17738    0.01641     6.19267
      C   19   -0.17803      1.99895     4.16334    0.01573     6.17803
      C   20   -0.08547      1.99894     4.07192    0.01461     6.08547
      C   21   -0.19002      1.99896     4.17556    0.01550     6.19002
      C   22   -0.17993      1.99888     4.16535    0.01570     6.17993
      N   23   -0.59102      1.99917     5.57933    0.01252     7.59102
      C   24    0.72792      1.99925     3.22760    0.04523     5.27208
      C   25   -0.71435      1.99918     4.70735    0.00782     6.71435
      O   26   -0.51269      1.99972     6.50300    0.00997     8.51269
      H   27    0.25254      0.00000     0.74442    0.00304     0.74746
      H   28    0.24601      0.00000     0.75152    0.00247     0.75399
      H   29    0.24633      0.00000     0.75120    0.00247     0.75367
      H   30    0.25345      0.00000     0.74354    0.00301     0.74655
      H   31    0.28963      0.00000     0.70406    0.00632     0.71037
      H   32    0.26991      0.00000     0.72713    0.00296     0.73009
      H   33    0.26132      0.00000     0.73532    0.00335     0.73868
      H   34    0.25687      0.00000     0.73777    0.00537     0.74313
      H   35    0.25503      0.00000     0.74234    0.00263     0.74497
      H   36    0.24833      0.00000     0.74912    0.00255     0.75167
      H   37    0.25279      0.00000     0.74472    0.00249     0.74721
      H   38    0.24549      0.00000     0.75196    0.00255     0.75451
      H   39    0.42723      0.00000     0.56666    0.00611     0.57277
      H   40    0.24515      0.00000     0.75257    0.00229     0.75485
      H   41    0.26279      0.00000     0.73483    0.00239     0.73721
      H   42    0.25644      0.00000     0.74094    0.00262     0.74356
 =======================================================================
   * Total *    1.00000     51.97719   130.43062    0.59219   183.00000

                                 Natural Population      
 --------------------------------------------------------
   Core                      51.97719 ( 99.9561% of  52)
   Valence                  130.43062 ( 99.5654% of 131)
   Natural Minimal Basis    182.40781 ( 99.6764% of 183)
   Natural Rydberg Basis      0.59219 (  0.3236% of 183)
 --------------------------------------------------------

    Atom  No          Natural Electron Configuration
 ----------------------------------------------------------------------------
      O    1      [core]2S( 1.69)2p( 4.79)3d( 0.01)
      C    2      [core]2S( 0.77)2p( 2.34)3S( 0.01)3p( 0.04)3d( 0.01)
      O    3      [core]2S( 1.62)2p( 4.77)3p( 0.01)3d( 0.01)
      N    4      [core]2S( 1.20)2p( 3.99)3p( 0.01)3d( 0.01)
      C    5      [core]2S( 0.74)2p( 2.48)3S( 0.01)3p( 0.03)3d( 0.01)
      C    6      [core]2S( 0.87)2p( 3.23)3p( 0.01)
      C    7      [core]2S( 0.94)2p( 3.21)3p( 0.01)
      C    8      [core]2S( 0.96)2p( 3.20)3p( 0.01)
      C    9      [core]2S( 0.96)2p( 3.20)3p( 0.01)
      C   10      [core]2S( 0.94)2p( 3.21)3p( 0.01)
      C   11      [core]2S( 0.87)2p( 3.23)3p( 0.01)
      C   12      [core]2S( 0.74)2p( 2.49)3S( 0.01)3p( 0.03)3d( 0.01)
      O   13      [core]2S( 1.68)2p( 4.86)3d( 0.01)
      O   14      [core]2S( 1.68)2p( 4.86)3d( 0.01)
      C   15      [core]2S( 0.95)2p( 3.14)3p( 0.02)3d( 0.01)
      C   16      [core]2S( 1.02)2p( 3.42)3p( 0.01)
      C   17      [core]2S( 0.88)2p( 3.05)3p( 0.01)
      C   18      [core]2S( 0.95)2p( 3.23)3p( 0.01)
      C   19      [core]2S( 0.96)2p( 3.20)3p( 0.01)
      C   20      [core]2S( 0.97)2p( 3.10)3p( 0.01)
      C   21      [core]2S( 0.96)2p( 3.22)3p( 0.01)
      C   22      [core]2S( 0.95)2p( 3.22)3p( 0.01)
      N   23      [core]2S( 1.27)2p( 4.31)3p( 0.01)
      C   24      [core]2S( 0.76)2p( 2.46)3p( 0.03)3d( 0.01)
      C   25      [core]2S( 1.13)2p( 3.58)
      O   26      [core]2S( 1.69)2p( 4.81)3d( 0.01)
      H   27            1S( 0.74)
      H   28            1S( 0.75)
      H   29            1S( 0.75)
      H   30            1S( 0.74)
      H   31            1S( 0.70)2S( 0.01)
      H   32            1S( 0.73)
      H   33            1S( 0.74)
      H   34            1S( 0.74)
      H   35            1S( 0.74)
      H   36            1S( 0.75)
      H   37            1S( 0.74)
      H   38            1S( 0.75)
      H   39            1S( 0.57)
      H   40            1S( 0.75)
      H   41            1S( 0.73)
      H   42            1S( 0.74)


 ***************************************************
 *******         Alpha spin orbitals         *******
 ***************************************************


 NATURAL POPULATIONS:  Natural atomic orbital occupancies 
                                                          
   NAO  Atom  No  lang   Type(AO)    Occupancy      Energy
 ----------------------------------------------------------
     1    O    1  S      Cor( 1S)     0.99984     -19.03351
     2    O    1  S      Val( 2S)     0.84290      -1.03246
     3    O    1  S      Ryd( 3S)     0.00077       1.39969
     4    O    1  px     Val( 2p)     0.86874      -0.43486
     5    O    1  px     Ryd( 3p)     0.00118       1.02660
     6    O    1  py     Val( 2p)     0.71380      -0.41402
     7    O    1  py     Ryd( 3p)     0.00031       0.96545
     8    O    1  pz     Val( 2p)     0.83248      -0.47963
     9    O    1  pz     Ryd( 3p)     0.00050       0.91018
    10    O    1  dxy    Ryd( 3d)     0.00019       2.56474
    11    O    1  dxz    Ryd( 3d)     0.00076       2.94566
    12    O    1  dyz    Ryd( 3d)     0.00086       2.77616
    13    O    1  dx2y2  Ryd( 3d)     0.00021       2.55565
    14    O    1  dz2    Ryd( 3d)     0.00085       3.06206

    15    C    2  S      Cor( 1S)     0.99962     -10.37102
    16    C    2  S      Val( 2S)     0.38371      -0.30825
    17    C    2  S      Ryd( 3S)     0.00371       0.49519
    18    C    2  px     Val( 2p)     0.43890      -0.22211
    19    C    2  px     Ryd( 3p)     0.00389       0.63133
    20    C    2  py     Val( 2p)     0.39070      -0.27806
    21    C    2  py     Ryd( 3p)     0.00294       0.50221
    22    C    2  pz     Val( 2p)     0.33907      -0.14582
    23    C    2  pz     Ryd( 3p)     0.01158       0.48502
    24    C    2  dxy    Ryd( 3d)     0.00062       1.88380
    25    C    2  dxz    Ryd( 3d)     0.00207       2.18016
    26    C    2  dyz    Ryd( 3d)     0.00185       1.86787
    27    C    2  dx2y2  Ryd( 3d)     0.00066       1.89026
    28    C    2  dz2    Ryd( 3d)     0.00191       2.20349

    29    O    3  S      Cor( 1S)     0.99983     -19.17923
    30    O    3  S      Val( 2S)     0.81084      -1.02881
    31    O    3  S      Ryd( 3S)     0.00162       1.33711
    32    O    3  px     Val( 2p)     0.63722      -0.46664
    33    O    3  px     Ryd( 3p)     0.00102       1.26140
    34    O    3  py     Val( 2p)     0.90927      -0.49849
    35    O    3  py     Ryd( 3p)     0.00206       1.03016
    36    O    3  pz     Val( 2p)     0.84601      -0.51756
    37    O    3  pz     Ryd( 3p)     0.00108       0.98417
    38    O    3  dxy    Ryd( 3d)     0.00022       2.68091
    39    O    3  dxz    Ryd( 3d)     0.00074       2.79872
    40    O    3  dyz    Ryd( 3d)     0.00051       2.52315
    41    O    3  dx2y2  Ryd( 3d)     0.00044       2.86991
    42    O    3  dz2    Ryd( 3d)     0.00068       2.78686

    43    N    4  S      Cor( 1S)     0.99949     -14.41995
    44    N    4  S      Val( 2S)     0.59911      -0.64516
    45    N    4  S      Ryd( 3S)     0.00232       0.98062
    46    N    4  px     Val( 2p)     0.50591      -0.37336
    47    N    4  px     Ryd( 3p)     0.00252       1.11750
    48    N    4  py     Val( 2p)     0.67210      -0.42033
    49    N    4  py     Ryd( 3p)     0.00063       1.13180
    50    N    4  pz     Val( 2p)     0.82943      -0.42355
    51    N    4  pz     Ryd( 3p)     0.00214       0.79424
    52    N    4  dxy    Ryd( 3d)     0.00077       2.55594
    53    N    4  dxz    Ryd( 3d)     0.00050       2.23705
    54    N    4  dyz    Ryd( 3d)     0.00023       2.18316
    55    N    4  dx2y2  Ryd( 3d)     0.00078       2.61763
    56    N    4  dz2    Ryd( 3d)     0.00039       2.41972

    57    C    5  S      Cor( 1S)     0.99957     -10.31986
    58    C    5  S      Val( 2S)     0.37045      -0.24050
    59    C    5  S      Ryd( 3S)     0.00294       0.42950
    60    C    5  px     Val( 2p)     0.46357      -0.17481
    61    C    5  px     Ryd( 3p)     0.00611       0.57962
    62    C    5  py     Val( 2p)     0.37593      -0.11802
    63    C    5  py     Ryd( 3p)     0.00856       0.50861
    64    C    5  pz     Val( 2p)     0.40057      -0.24787
    65    C    5  pz     Ryd( 3p)     0.00128       0.42369
    66    C    5  dxy    Ryd( 3d)     0.00129       2.27290
    67    C    5  dxz    Ryd( 3d)     0.00071       1.82563
    68    C    5  dyz    Ryd( 3d)     0.00159       1.85516
    69    C    5  dx2y2  Ryd( 3d)     0.00207       2.25366
    70    C    5  dz2    Ryd( 3d)     0.00048       1.97208

    71    C    6  S      Cor( 1S)     0.99937     -10.19361
    72    C    6  S      Val( 2S)     0.43761      -0.23937
    73    C    6  S      Ryd( 3S)     0.00131       0.46736
    74    C    6  px     Val( 2p)     0.54955      -0.21105
    75    C    6  px     Ryd( 3p)     0.00253       0.95386
    76    C    6  py     Val( 2p)     0.55001      -0.19444
    77    C    6  py     Ryd( 3p)     0.00252       0.86590
    78    C    6  pz     Val( 2p)     0.52315      -0.23641
    79    C    6  pz     Ryd( 3p)     0.00072       0.54925
    80    C    6  dxy    Ryd( 3d)     0.00030       2.25655
    81    C    6  dxz    Ryd( 3d)     0.00023       1.86171
    82    C    6  dyz    Ryd( 3d)     0.00034       1.83408
    83    C    6  dx2y2  Ryd( 3d)     0.00052       2.32170
    84    C    6  dz2    Ryd( 3d)     0.00021       2.02568

    85    C    7  S      Cor( 1S)     0.99945     -10.18873
    86    C    7  S      Val( 2S)     0.47129      -0.25638
    87    C    7  S      Ryd( 3S)     0.00069       0.44889
    88    C    7  px     Val( 2p)     0.52825      -0.16446
    89    C    7  px     Ryd( 3p)     0.00207       0.54054
    90    C    7  py     Val( 2p)     0.60090      -0.18165
    91    C    7  py     Ryd( 3p)     0.00335       0.87972
    92    C    7  pz     Val( 2p)     0.47226      -0.21893
    93    C    7  pz     Ryd( 3p)     0.00060       0.45308
    94    C    7  dxy    Ryd( 3d)     0.00038       2.29247
    95    C    7  dxz    Ryd( 3d)     0.00025       1.90800
    96    C    7  dyz    Ryd( 3d)     0.00023       1.84798
    97    C    7  dx2y2  Ryd( 3d)     0.00032       2.35296
    98    C    7  dz2    Ryd( 3d)     0.00022       2.04566

    99    C    8  S      Cor( 1S)     0.99948     -10.19122
   100    C    8  S      Val( 2S)     0.47936      -0.27078
   101    C    8  S      Ryd( 3S)     0.00059       0.46496
   102    C    8  px     Val( 2p)     0.56342      -0.17285
   103    C    8  px     Ryd( 3p)     0.00249       0.73938
   104    C    8  py     Val( 2p)     0.56158      -0.16839
   105    C    8  py     Ryd( 3p)     0.00245       0.68969
   106    C    8  pz     Val( 2p)     0.48495      -0.22092
   107    C    8  pz     Ryd( 3p)     0.00046       0.46445
   108    C    8  dxy    Ryd( 3d)     0.00038       2.35192
   109    C    8  dxz    Ryd( 3d)     0.00023       1.89011
   110    C    8  dyz    Ryd( 3d)     0.00025       1.84872
   111    C    8  dx2y2  Ryd( 3d)     0.00036       2.26017
   112    C    8  dz2    Ryd( 3d)     0.00020       2.03797

   113    C    9  S      Cor( 1S)     0.99948     -10.19093
   114    C    9  S      Val( 2S)     0.47932      -0.27049
   115    C    9  S      Ryd( 3S)     0.00059       0.46518
   116    C    9  px     Val( 2p)     0.58353      -0.17918
   117    C    9  px     Ryd( 3p)     0.00285       0.83923
   118    C    9  py     Val( 2p)     0.53822      -0.16068
   119    C    9  py     Ryd( 3p)     0.00205       0.57374
   120    C    9  pz     Val( 2p)     0.48776      -0.22155
   121    C    9  pz     Ryd( 3p)     0.00052       0.48124
   122    C    9  dxy    Ryd( 3d)     0.00037       2.29458
   123    C    9  dxz    Ryd( 3d)     0.00022       1.89021
   124    C    9  dyz    Ryd( 3d)     0.00027       1.85078
   125    C    9  dx2y2  Ryd( 3d)     0.00037       2.31928
   126    C    9  dz2    Ryd( 3d)     0.00019       2.03623

   127    C   10  S      Cor( 1S)     0.99945     -10.18871
   128    C   10  S      Val( 2S)     0.47144      -0.25624
   129    C   10  S      Ryd( 3S)     0.00069       0.44965
   130    C   10  px     Val( 2p)     0.52520      -0.16153
   131    C   10  px     Ryd( 3p)     0.00186       0.51895
   132    C   10  py     Val( 2p)     0.60432      -0.18423
   133    C   10  py     Ryd( 3p)     0.00358       0.90464
   134    C   10  pz     Val( 2p)     0.47109      -0.21814
   135    C   10  pz     Ryd( 3p)     0.00057       0.45059
   136    C   10  dxy    Ryd( 3d)     0.00033       2.29954
   137    C   10  dxz    Ryd( 3d)     0.00025       1.91312
   138    C   10  dyz    Ryd( 3d)     0.00023       1.84287
   139    C   10  dx2y2  Ryd( 3d)     0.00037       2.34518
   140    C   10  dz2    Ryd( 3d)     0.00021       2.04802

   141    C   11  S      Cor( 1S)     0.99937     -10.19331
   142    C   11  S      Val( 2S)     0.43733      -0.23865
   143    C   11  S      Ryd( 3S)     0.00131       0.46674
   144    C   11  px     Val( 2p)     0.55732      -0.21040
   145    C   11  px     Ryd( 3p)     0.00224       0.94758
   146    C   11  py     Val( 2p)     0.54168      -0.19464
   147    C   11  py     Ryd( 3p)     0.00283       0.87218
   148    C   11  pz     Val( 2p)     0.52494      -0.23632
   149    C   11  pz     Ryd( 3p)     0.00071       0.55147
   150    C   11  dxy    Ryd( 3d)     0.00044       2.24302
   151    C   11  dxz    Ryd( 3d)     0.00027       1.89094
   152    C   11  dyz    Ryd( 3d)     0.00028       1.81952
   153    C   11  dx2y2  Ryd( 3d)     0.00038       2.32704
   154    C   11  dz2    Ryd( 3d)     0.00023       2.02459

   155    C   12  S      Cor( 1S)     0.99957     -10.31858
   156    C   12  S      Val( 2S)     0.37136      -0.24112
   157    C   12  S      Ryd( 3S)     0.00294       0.43758
   158    C   12  px     Val( 2p)     0.45768      -0.17932
   159    C   12  px     Ryd( 3p)     0.00444       0.60714
   160    C   12  py     Val( 2p)     0.38450      -0.11665
   161    C   12  py     Ryd( 3p)     0.01031       0.48991
   162    C   12  pz     Val( 2p)     0.39962      -0.24585
   163    C   12  pz     Ryd( 3p)     0.00116       0.42350
   164    C   12  dxy    Ryd( 3d)     0.00231       2.25277
   165    C   12  dxz    Ryd( 3d)     0.00047       1.81099
   166    C   12  dyz    Ryd( 3d)     0.00183       1.89187
   167    C   12  dx2y2  Ryd( 3d)     0.00105       2.25747
   168    C   12  dz2    Ryd( 3d)     0.00047       1.96362

   169    O   13  S      Cor( 1S)     0.99986     -19.00410
   170    O   13  S      Val( 2S)     0.84169      -0.98294
   171    O   13  S      Ryd( 3S)     0.00066       1.49669
   172    O   13  px     Val( 2p)     0.89856      -0.39048
   173    O   13  px     Ryd( 3p)     0.00122       1.08843
   174    O   13  py     Val( 2p)     0.80631      -0.44376
   175    O   13  py     Ryd( 3p)     0.00041       0.93920
   176    O   13  pz     Val( 2p)     0.72456      -0.37458
   177    O   13  pz     Ryd( 3p)     0.00038       0.96962
   178    O   13  dxy    Ryd( 3d)     0.00080       2.91234
   179    O   13  dxz    Ryd( 3d)     0.00005       2.53806
   180    O   13  dyz    Ryd( 3d)     0.00095       2.75542
   181    O   13  dx2y2  Ryd( 3d)     0.00063       3.08915
   182    O   13  dz2    Ryd( 3d)     0.00019       2.73529

   183    O   14  S      Cor( 1S)     0.99986     -19.00477
   184    O   14  S      Val( 2S)     0.84118      -0.98329
   185    O   14  S      Ryd( 3S)     0.00071       1.49517
   186    O   14  px     Val( 2p)     0.87641      -0.40376
   187    O   14  px     Ryd( 3p)     0.00103       1.11613
   188    O   14  py     Val( 2p)     0.83589      -0.43166
   189    O   14  py     Ryd( 3p)     0.00069       0.97185
   190    O   14  pz     Val( 2p)     0.71878      -0.37629
   191    O   14  pz     Ryd( 3p)     0.00034       0.97009
   192    O   14  dxy    Ryd( 3d)     0.00064       3.07410
   193    O   14  dxz    Ryd( 3d)     0.00025       2.60257
   194    O   14  dyz    Ryd( 3d)     0.00074       2.71804
   195    O   14  dx2y2  Ryd( 3d)     0.00075       2.91687
   196    O   14  dz2    Ryd( 3d)     0.00022       2.72728

   197    C   15  S      Cor( 1S)     0.99945     -10.28440
   198    C   15  S      Val( 2S)     0.47533      -0.36212
   199    C   15  S      Ryd( 3S)     0.00158       0.84140
   200    C   15  px     Val( 2p)     0.55336      -0.28109
   201    C   15  px     Ryd( 3p)     0.00136       0.53809
   202    C   15  py     Val( 2p)     0.44193      -0.24105
   203    C   15  py     Ryd( 3p)     0.00289       0.58154
   204    C   15  pz     Val( 2p)     0.58993      -0.27024
   205    C   15  pz     Ryd( 3p)     0.00394       0.70215
   206    C   15  dxy    Ryd( 3d)     0.00070       1.99936
   207    C   15  dxz    Ryd( 3d)     0.00034       2.16254
   208    C   15  dyz    Ryd( 3d)     0.00058       2.02226
   209    C   15  dx2y2  Ryd( 3d)     0.00059       2.03187
   210    C   15  dz2    Ryd( 3d)     0.00047       2.06194

   211    C   16  S      Cor( 1S)     0.99953     -10.23146
   212    C   16  S      Val( 2S)     0.50734      -0.36855
   213    C   16  S      Ryd( 3S)     0.00063       0.78050
   214    C   16  px     Val( 2p)     0.60243      -0.25302
   215    C   16  px     Ryd( 3p)     0.00386       0.67556
   216    C   16  py     Val( 2p)     0.53577      -0.23781
   217    C   16  py     Ryd( 3p)     0.00193       0.47875
   218    C   16  pz     Val( 2p)     0.58114      -0.24491
   219    C   16  pz     Ryd( 3p)     0.00162       0.50262
   220    C   16  dxy    Ryd( 3d)     0.00033       2.15424
   221    C   16  dxz    Ryd( 3d)     0.00034       2.14908
   222    C   16  dyz    Ryd( 3d)     0.00034       2.00636
   223    C   16  dx2y2  Ryd( 3d)     0.00027       2.07458
   224    C   16  dz2    Ryd( 3d)     0.00029       2.13097

   225    C   17  S      Cor( 1S)     0.99942     -10.23877
   226    C   17  S      Val( 2S)     0.44161      -0.29251
   227    C   17  S      Ryd( 3S)     0.00120       0.50270
   228    C   17  px     Val( 2p)     0.54758      -0.23376
   229    C   17  px     Ryd( 3p)     0.00183       0.71634
   230    C   17  py     Val( 2p)     0.53837      -0.22591
   231    C   17  py     Ryd( 3p)     0.00263       0.91170
   232    C   17  pz     Val( 2p)     0.53473      -0.26504
   233    C   17  pz     Ryd( 3p)     0.00167       0.59398
   234    C   17  dxy    Ryd( 3d)     0.00044       2.17824
   235    C   17  dxz    Ryd( 3d)     0.00031       2.00939
   236    C   17  dyz    Ryd( 3d)     0.00035       1.89619
   237    C   17  dx2y2  Ryd( 3d)     0.00045       2.11960
   238    C   17  dz2    Ryd( 3d)     0.00032       1.89389

   239    C   18  S      Cor( 1S)     0.99944     -10.21023
   240    C   18  S      Val( 2S)     0.47589      -0.29124
   241    C   18  S      Ryd( 3S)     0.00095       0.48939
   242    C   18  px     Val( 2p)     0.57655      -0.21651
   243    C   18  px     Ryd( 3p)     0.00267       0.80004
   244    C   18  py     Val( 2p)     0.53288      -0.19643
   245    C   18  py     Ryd( 3p)     0.00206       0.60159
   246    C   18  pz     Val( 2p)     0.52307      -0.24387
   247    C   18  pz     Ryd( 3p)     0.00123       0.57889
   248    C   18  dxy    Ryd( 3d)     0.00035       2.17517
   249    C   18  dxz    Ryd( 3d)     0.00025       2.05570
   250    C   18  dyz    Ryd( 3d)     0.00028       1.97569
   251    C   18  dx2y2  Ryd( 3d)     0.00031       2.22901
   252    C   18  dz2    Ryd( 3d)     0.00022       1.91540

   253    C   19  S      Cor( 1S)     0.99948     -10.21442
   254    C   19  S      Val( 2S)     0.48011      -0.29524
   255    C   19  S      Ryd( 3S)     0.00060       0.44371
   256    C   19  px     Val( 2p)     0.55094      -0.20703
   257    C   19  px     Ryd( 3p)     0.00234       0.67980
   258    C   19  py     Val( 2p)     0.56535      -0.19918
   259    C   19  py     Ryd( 3p)     0.00266       0.69297
   260    C   19  pz     Val( 2p)     0.48918      -0.23111
   261    C   19  pz     Ryd( 3p)     0.00091       0.45267
   262    C   19  dxy    Ryd( 3d)     0.00034       2.23003
   263    C   19  dxz    Ryd( 3d)     0.00026       2.02499
   264    C   19  dyz    Ryd( 3d)     0.00025       1.97626
   265    C   19  dx2y2  Ryd( 3d)     0.00034       2.13838
   266    C   19  dz2    Ryd( 3d)     0.00027       1.92099

   267    C   20  S      Cor( 1S)     0.99947     -10.22982
   268    C   20  S      Val( 2S)     0.48967      -0.31793
   269    C   20  S      Ryd( 3S)     0.00065       0.42625
   270    C   20  px     Val( 2p)     0.53274      -0.20763
   271    C   20  px     Ryd( 3p)     0.00157       0.49314
   272    C   20  py     Val( 2p)     0.59006      -0.21593
   273    C   20  py     Ryd( 3p)     0.00267       0.80454
   274    C   20  pz     Val( 2p)     0.53809      -0.25517
   275    C   20  pz     Ryd( 3p)     0.00095       0.49397
   276    C   20  dxy    Ryd( 3d)     0.00036       2.16009
   277    C   20  dxz    Ryd( 3d)     0.00026       2.01131
   278    C   20  dyz    Ryd( 3d)     0.00028       1.95429
   279    C   20  dx2y2  Ryd( 3d)     0.00038       2.17587
   280    C   20  dz2    Ryd( 3d)     0.00024       1.88269

   281    C   21  S      Cor( 1S)     0.99948     -10.21584
   282    C   21  S      Val( 2S)     0.47956      -0.29663
   283    C   21  S      Ryd( 3S)     0.00060       0.43831
   284    C   21  px     Val( 2p)     0.57118      -0.21513
   285    C   21  px     Ryd( 3p)     0.00265       0.76118
   286    C   21  py     Val( 2p)     0.52642      -0.19056
   287    C   21  py     Ryd( 3p)     0.00198       0.50862
   288    C   21  pz     Val( 2p)     0.50913      -0.23812
   289    C   21  pz     Ryd( 3p)     0.00116       0.53986
   290    C   21  dxy    Ryd( 3d)     0.00034       2.17392
   291    C   21  dxz    Ryd( 3d)     0.00026       2.03547
   292    C   21  dyz    Ryd( 3d)     0.00029       1.96516
   293    C   21  dx2y2  Ryd( 3d)     0.00034       2.19409
   294    C   21  dz2    Ryd( 3d)     0.00022       1.90219

   295    C   22  S      Cor( 1S)     0.99944     -10.21656
   296    C   22  S      Val( 2S)     0.47525      -0.29563
   297    C   22  S      Ryd( 3S)     0.00083       0.44461
   298    C   22  px     Val( 2p)     0.55375      -0.21410
   299    C   22  px     Ryd( 3p)     0.00213       0.65695
   300    C   22  py     Val( 2p)     0.57320      -0.21294
   301    C   22  py     Ryd( 3p)     0.00271       0.74950
   302    C   22  pz     Val( 2p)     0.50712      -0.24175
   303    C   22  pz     Ryd( 3p)     0.00088       0.46010
   304    C   22  dxy    Ryd( 3d)     0.00034       2.22956
   305    C   22  dxz    Ryd( 3d)     0.00025       2.02720
   306    C   22  dyz    Ryd( 3d)     0.00024       1.97342
   307    C   22  dx2y2  Ryd( 3d)     0.00033       2.13440
   308    C   22  dz2    Ryd( 3d)     0.00026       1.91775

   309    N   23  S      Cor( 1S)     0.99959     -14.37252
   310    N   23  S      Val( 2S)     0.63815      -0.68541
   311    N   23  S      Ryd( 3S)     0.00121       0.92077
   312    N   23  px     Val( 2p)     0.81624      -0.41978
   313    N   23  px     Ryd( 3p)     0.00166       0.91698
   314    N   23  py     Val( 2p)     0.65311      -0.41086
   315    N   23  py     Ryd( 3p)     0.00080       1.01667
   316    N   23  pz     Val( 2p)     0.76604      -0.42060
   317    N   23  pz     Ryd( 3p)     0.00145       0.92520
   318    N   23  dxy    Ryd( 3d)     0.00018       2.29340
   319    N   23  dxz    Ryd( 3d)     0.00027       2.56027
   320    N   23  dyz    Ryd( 3d)     0.00034       2.52754
   321    N   23  dx2y2  Ryd( 3d)     0.00029       2.53045
   322    N   23  dz2    Ryd( 3d)     0.00013       2.27513

   323    C   24  S      Cor( 1S)     0.99962     -10.32131
   324    C   24  S      Val( 2S)     0.38073      -0.25655
   325    C   24  S      Ryd( 3S)     0.00180       0.34206
   326    C   24  px     Val( 2p)     0.38180      -0.21278
   327    C   24  px     Ryd( 3p)     0.00397       0.43500
   328    C   24  py     Val( 2p)     0.45398      -0.17151
   329    C   24  py     Ryd( 3p)     0.00308       0.61160
   330    C   24  pz     Val( 2p)     0.37738      -0.16142
   331    C   24  pz     Ryd( 3p)     0.00725       0.43463
   332    C   24  dxy    Ryd( 3d)     0.00122       1.91293
   333    C   24  dxz    Ryd( 3d)     0.00089       2.09244
   334    C   24  dyz    Ryd( 3d)     0.00184       2.07607
   335    C   24  dx2y2  Ryd( 3d)     0.00089       1.98620
   336    C   24  dz2    Ryd( 3d)     0.00165       1.98282

   337    C   25  S      Cor( 1S)     0.99959     -10.19997
   338    C   25  S      Val( 2S)     0.56385      -0.37759
   339    C   25  S      Ryd( 3S)     0.00044       0.73975
   340    C   25  px     Val( 2p)     0.61206      -0.21027
   341    C   25  px     Ryd( 3p)     0.00052       0.44592
   342    C   25  py     Val( 2p)     0.56955      -0.21333
   343    C   25  py     Ryd( 3p)     0.00101       0.40819
   344    C   25  pz     Val( 2p)     0.61568      -0.20879
   345    C   25  pz     Ryd( 3p)     0.00078       0.45790
   346    C   25  dxy    Ryd( 3d)     0.00022       2.02959
   347    C   25  dxz    Ryd( 3d)     0.00009       2.04364
   348    C   25  dyz    Ryd( 3d)     0.00021       2.12639
   349    C   25  dx2y2  Ryd( 3d)     0.00030       2.22586
   350    C   25  dz2    Ryd( 3d)     0.00032       2.25945

   351    O   26  S      Cor( 1S)     0.99986     -19.00970
   352    O   26  S      Val( 2S)     0.84832      -1.00193
   353    O   26  S      Ryd( 3S)     0.00060       1.32163
   354    O   26  px     Val( 2p)     0.76327      -0.40710
   355    O   26  px     Ryd( 3p)     0.00028       0.93150
   356    O   26  py     Val( 2p)     0.93276      -0.40207
   357    O   26  py     Ryd( 3p)     0.00112       1.09411
   358    O   26  pz     Val( 2p)     0.78474      -0.42772
   359    O   26  pz     Ryd( 3p)     0.00033       0.92600
   360    O   26  dxy    Ryd( 3d)     0.00027       2.61741
   361    O   26  dxz    Ryd( 3d)     0.00062       3.07507
   362    O   26  dyz    Ryd( 3d)     0.00056       2.72205
   363    O   26  dx2y2  Ryd( 3d)     0.00031       2.64337
   364    O   26  dz2    Ryd( 3d)     0.00090       2.86454

   365    H   27  S      Val( 1S)     0.37228      -0.02175
   366    H   27  S      Ryd( 2S)     0.00097       0.22637
   367    H   27  px     Ryd( 2p)     0.00006       1.87646
   368    H   27  py     Ryd( 2p)     0.00041       2.25701
   369    H   27  pz     Ryd( 2p)     0.00008       1.58187

   370    H   28  S      Val( 1S)     0.37548      -0.01843
   371    H   28  S      Ryd( 2S)     0.00071       0.22606
   372    H   28  px     Ryd( 2p)     0.00025       2.06881
   373    H   28  py     Ryd( 2p)     0.00020       2.03682
   374    H   28  pz     Ryd( 2p)     0.00008       1.57974

   375    H   29  S      Val( 1S)     0.37536      -0.01796
   376    H   29  S      Ryd( 2S)     0.00070       0.22647
   377    H   29  px     Ryd( 2p)     0.00036       2.17812
   378    H   29  py     Ryd( 2p)     0.00008       1.91019
   379    H   29  pz     Ryd( 2p)     0.00009       1.59812

   380    H   30  S      Val( 1S)     0.37183      -0.02065
   381    H   30  S      Ryd( 2S)     0.00096       0.22732
   382    H   30  px     Ryd( 2p)     0.00005       1.87216
   383    H   30  py     Ryd( 2p)     0.00042       2.26272
   384    H   30  pz     Ryd( 2p)     0.00008       1.58260

   385    H   31  S      Val( 1S)     0.35148      -0.04868
   386    H   31  S      Ryd( 2S)     0.00256       0.27282
   387    H   31  px     Ryd( 2p)     0.00013       1.83330
   388    H   31  py     Ryd( 2p)     0.00006       1.76594
   389    H   31  pz     Ryd( 2p)     0.00033       2.10520

   390    H   32  S      Val( 1S)     0.36730      -0.06247
   391    H   32  S      Ryd( 2S)     0.00107       0.24101
   392    H   32  px     Ryd( 2p)     0.00028       2.10394
   393    H   32  py     Ryd( 2p)     0.00014       1.82547
   394    H   32  pz     Ryd( 2p)     0.00010       1.70263

   395    H   33  S      Val( 1S)     0.36906      -0.06425
   396    H   33  S      Ryd( 2S)     0.00120       0.25197
   397    H   33  px     Ryd( 2p)     0.00014       1.84452
   398    H   33  py     Ryd( 2p)     0.00007       1.73253
   399    H   33  pz     Ryd( 2p)     0.00032       2.09989

   400    H   34  S      Val( 1S)     0.36824      -0.03361
   401    H   34  S      Ryd( 2S)     0.00209       0.33881
   402    H   34  px     Ryd( 2p)     0.00038       2.10863
   403    H   34  py     Ryd( 2p)     0.00005       1.87462
   404    H   34  pz     Ryd( 2p)     0.00015       1.75126

   405    H   35  S      Val( 1S)     0.37099      -0.03556
   406    H   35  S      Ryd( 2S)     0.00078       0.21432
   407    H   35  px     Ryd( 2p)     0.00023       1.97886
   408    H   35  py     Ryd( 2p)     0.00024       2.03539
   409    H   35  pz     Ryd( 2p)     0.00006       1.62410

   410    H   36  S      Val( 1S)     0.37139      -0.04768
   411    H   36  S      Ryd( 2S)     0.00074       0.20174
   412    H   36  px     Ryd( 2p)     0.00005       1.78264
   413    H   36  py     Ryd( 2p)     0.00036       2.14116
   414    H   36  pz     Ryd( 2p)     0.00012       1.66751

   415    H   37  S      Val( 1S)     0.37232      -0.04040
   416    H   37  S      Ryd( 2S)     0.00071       0.20603
   417    H   37  px     Ryd( 2p)     0.00032       2.06913
   418    H   37  py     Ryd( 2p)     0.00005       1.82873
   419    H   37  pz     Ryd( 2p)     0.00016       1.71540

   420    H   38  S      Val( 1S)     0.37512      -0.05455
   421    H   38  S      Ryd( 2S)     0.00074       0.21618
   422    H   38  px     Ryd( 2p)     0.00023       1.96079
   423    H   38  py     Ryd( 2p)     0.00023       2.04724
   424    H   38  pz     Ryd( 2p)     0.00007       1.62436

   425    H   39  S      Val( 1S)     0.28116      -0.04304
   426    H   39  S      Ryd( 2S)     0.00203       0.32609
   427    H   39  px     Ryd( 2p)     0.00048       1.88050
   428    H   39  py     Ryd( 2p)     0.00010       1.76579
   429    H   39  pz     Ryd( 2p)     0.00046       1.94609

   430    H   40  S      Val( 1S)     0.37648      -0.05365
   431    H   40  S      Ryd( 2S)     0.00058       0.24156
   432    H   40  px     Ryd( 2p)     0.00011       1.69578
   433    H   40  py     Ryd( 2p)     0.00010       1.62195
   434    H   40  pz     Ryd( 2p)     0.00034       2.20813

   435    H   41  S      Val( 1S)     0.36716      -0.02227
   436    H   41  S      Ryd( 2S)     0.00071       0.24721
   437    H   41  px     Ryd( 2p)     0.00010       1.73292
   438    H   41  py     Ryd( 2p)     0.00023       2.03039
   439    H   41  pz     Ryd( 2p)     0.00015       1.82174

   440    H   42  S      Val( 1S)     0.36930      -0.04427
   441    H   42  S      Ryd( 2S)     0.00073       0.26277
   442    H   42  px     Ryd( 2p)     0.00037       2.25005
   443    H   42  py     Ryd( 2p)     0.00008       1.62279
   444    H   42  pz     Ryd( 2p)     0.00011       1.68141


 Summary of Natural Population Analysis:                  
                                                          
                                       Natural Population 
                Natural  -----------------------------------------------
    Atom  No    Charge         Core      Valence    Rydberg      Total
 -----------------------------------------------------------------------
      O    1   -0.26341      0.99984     3.25792    0.00564     4.26341
      C    2    0.41877      0.99962     1.55237    0.02924     2.58123
      O    3   -0.21153      0.99983     3.20334    0.00836     4.21153
      N    4   -0.11631      0.99949     2.60655    0.01028     3.61631
      C    5    0.36485      0.99957     1.61054    0.02504     2.63515
      C    6   -0.06836      0.99937     2.06033    0.00867     3.06836
      C    7   -0.08025      0.99945     2.07269    0.00810     3.08025
      C    8   -0.09620      0.99948     2.08930    0.00742     3.09620
      C    9   -0.09573      0.99948     2.08883    0.00742     3.09573
      C   10   -0.07959      0.99945     2.07205    0.00810     3.07959
      C   11   -0.06932      0.99937     2.06128    0.00868     3.06932
      C   12    0.36228      0.99957     1.61317    0.02498     2.63772
      O   13   -0.27626      0.99986     3.27112    0.00528     4.27626
      O   14   -0.27749      0.99986     3.27226    0.00537     4.27749
      C   15   -0.07246      0.99945     2.06055    0.01246     3.07246
      C   16   -0.23581      0.99953     2.22669    0.00960     3.23581
      C   17   -0.07090      0.99942     2.06229    0.00919     3.07090
      C   18   -0.11615      0.99944     2.10840    0.00832     3.11615
      C   19   -0.09302      0.99948     2.08557    0.00797     3.09302
      C   20   -0.15739      0.99947     2.15056    0.00736     3.15739
      C   21   -0.09361      0.99948     2.08628    0.00785     3.09361
      C   22   -0.11672      0.99944     2.10932    0.00797     3.11672
      N   23   -0.37944      0.99959     2.87354    0.00632     3.87944
      C   24    0.38389      0.99962     1.59389    0.02260     2.61611
      C   25   -0.36461      0.99959     2.36113    0.00389     3.36461
      O   26   -0.33396      0.99986     3.32910    0.00500     4.33396
      H   27    0.12621      0.00000     0.37228    0.00152     0.37379
      H   28    0.12328      0.00000     0.37548    0.00124     0.37672
      H   29    0.12341      0.00000     0.37536    0.00123     0.37659
      H   30    0.12667      0.00000     0.37183    0.00150     0.37333
      H   31    0.14544      0.00000     0.35148    0.00309     0.35456
      H   32    0.13112      0.00000     0.36730    0.00159     0.36888
      H   33    0.12921      0.00000     0.36906    0.00173     0.37079
      H   34    0.12909      0.00000     0.36824    0.00267     0.37091
      H   35    0.12770      0.00000     0.37099    0.00131     0.37230
      H   36    0.12734      0.00000     0.37139    0.00127     0.37266
      H   37    0.12644      0.00000     0.37232    0.00124     0.37356
      H   38    0.12361      0.00000     0.37512    0.00127     0.37639
      H   39    0.21577      0.00000     0.28116    0.00307     0.28423
      H   40    0.12238      0.00000     0.37648    0.00113     0.37762
      H   41    0.13165      0.00000     0.36716    0.00119     0.36835
      H   42    0.12942      0.00000     0.36930    0.00128     0.37058
 =======================================================================
   * Total *   -0.00000     25.98861    65.71397    0.29741    92.00000

                                 Natural Population      
 --------------------------------------------------------
   Core                      25.98861 ( 99.9562% of  26)
   Valence                   65.71397 ( 99.5666% of  66)
   Natural Minimal Basis     91.70259 ( 99.6767% of  92)
   Natural Rydberg Basis      0.29741 (  0.3233% of  92)
 --------------------------------------------------------

    Atom  No          Natural Electron Configuration
 ----------------------------------------------------------------------------
      O    1      [core]2S( 0.84)2p( 2.42)
      C    2      [core]2S( 0.38)2p( 1.17)3p( 0.02)3d( 0.01)
      O    3      [core]2S( 0.81)2p( 2.39)
      N    4      [core]2S( 0.60)2p( 2.01)3p( 0.01)
      C    5      [core]2S( 0.37)2p( 1.24)3p( 0.02)3d( 0.01)
      C    6      [core]2S( 0.44)2p( 1.62)3p( 0.01)
      C    7      [core]2S( 0.47)2p( 1.60)3p( 0.01)
      C    8      [core]2S( 0.48)2p( 1.61)3p( 0.01)
      C    9      [core]2S( 0.48)2p( 1.61)3p( 0.01)
      C   10      [core]2S( 0.47)2p( 1.60)3p( 0.01)
      C   11      [core]2S( 0.44)2p( 1.62)3p( 0.01)
      C   12      [core]2S( 0.37)2p( 1.24)3p( 0.02)3d( 0.01)
      O   13      [core]2S( 0.84)2p( 2.43)
      O   14      [core]2S( 0.84)2p( 2.43)
      C   15      [core]2S( 0.48)2p( 1.59)3p( 0.01)
      C   16      [core]2S( 0.51)2p( 1.72)3p( 0.01)
      C   17      [core]2S( 0.44)2p( 1.62)3p( 0.01)
      C   18      [core]2S( 0.48)2p( 1.63)3p( 0.01)
      C   19      [core]2S( 0.48)2p( 1.61)3p( 0.01)
      C   20      [core]2S( 0.49)2p( 1.66)3p( 0.01)
      C   21      [core]2S( 0.48)2p( 1.61)3p( 0.01)
      C   22      [core]2S( 0.48)2p( 1.63)3p( 0.01)
      N   23      [core]2S( 0.64)2p( 2.24)
      C   24      [core]2S( 0.38)2p( 1.21)3p( 0.01)3d( 0.01)
      C   25      [core]2S( 0.56)2p( 1.80)
      O   26      [core]2S( 0.85)2p( 2.48)
      H   27            1S( 0.37)
      H   28            1S( 0.38)
      H   29            1S( 0.38)
      H   30            1S( 0.37)
      H   31            1S( 0.35)
      H   32            1S( 0.37)
      H   33            1S( 0.37)
      H   34            1S( 0.37)
      H   35            1S( 0.37)
      H   36            1S( 0.37)
      H   37            1S( 0.37)
      H   38            1S( 0.38)
      H   39            1S( 0.28)
      H   40            1S( 0.38)
      H   41            1S( 0.37)
      H   42            1S( 0.37)


 NATURAL BOND ORBITAL ANALYSIS, alpha spin orbitals:

                       Occupancies       Lewis Structure    Low   High
           Occ.    -------------------  -----------------   occ   occ
  Cycle   Thresh.   Lewis   Non-Lewis     CR  BD  3C  LP    (L)   (NL)   Dev
 =============================================================================
   1(1)    0.90    87.47936   4.52064     26  48   0  18     8      9    0.04
   2(2)    0.90    87.47936   4.52064     26  48   0  18     8      9    0.04
   3(1)    0.80    89.69218   2.30782     26  54   0  12     0      9    0.04
 -----------------------------------------------------------------------------

 Structure accepted: No low occupancy Lewis orbitals

 --------------------------------------------------------
   Core                     25.98862 ( 99.956% of  26)
   Valence Lewis            63.70356 ( 96.521% of  66)
  ==================       ============================
   Total Lewis              89.69218 ( 97.491% of  92)
  -----------------------------------------------------
   Valence non-Lewis         2.08497 (  2.266% of  92)
   Rydberg non-Lewis         0.22285 (  0.242% of  92)
  ==================       ============================
   Total non-Lewis           2.30782 (  2.509% of  92)
 --------------------------------------------------------


       (Occupancy)   Bond orbital/ Coefficients/ Hybrids
 ---------------------------------------------------------------------------------
     1. (0.99805) BD ( 1) O   1 - C   2  
                ( 67.14%)   0.8194* O   1 s( 45.74%)p 1.18( 54.17%)d 0.00(  0.09%)
                                           -0.0000  0.6760 -0.0226 -0.3047  0.0075
                                            0.1319 -0.0045 -0.6566  0.0182 -0.0033
                                            0.0186 -0.0094  0.0021  0.0207
                ( 32.86%)   0.5733* C   2 s( 34.28%)p 1.91( 65.48%)d 0.01(  0.24%)
                                            0.0000  0.5837 -0.0454  0.3094  0.0239
                                           -0.2482 -0.0181  0.7015  0.0663 -0.0087
                                            0.0316 -0.0212  0.0026  0.0298
     2. (0.99445) BD ( 2) O   1 - C   2  
                ( 66.93%)   0.8181* O   1 s(  0.12%)p99.99( 99.71%)d 1.34(  0.17%)
                                           -0.0000  0.0350 -0.0013  0.3263 -0.0021
                                            0.9408 -0.0070  0.0736  0.0002 -0.0112
                                           -0.0133 -0.0333 -0.0144 -0.0056
                ( 33.07%)   0.5751* C   2 s(  0.04%)p99.99( 99.55%)d11.15(  0.42%)
                                           -0.0000  0.0185 -0.0055  0.3638 -0.0082
                                            0.9170 -0.0145  0.1479  0.0028  0.0182
                                            0.0239  0.0503  0.0242  0.0116
     3. (0.99373) BD ( 1) C   2 - O   3  
                ( 29.10%)   0.5394* C   2 s( 24.72%)p 3.03( 74.95%)d 0.01(  0.33%)
                                           -0.0000  0.4972  0.0010  0.5246  0.0057
                                           -0.1085 -0.0035 -0.6788 -0.0407 -0.0028
                                           -0.0469  0.0081  0.0125  0.0300
                ( 70.90%)   0.8420* O   3 s( 31.16%)p 2.21( 68.77%)d 0.00(  0.07%)
                                            0.0001  0.5582 -0.0038 -0.4126 -0.0062
                                            0.0602 -0.0014  0.7168 -0.0003 -0.0003
                                           -0.0116  0.0012  0.0019  0.0233
     4. (0.98395) BD ( 1) C   2 - C  15  
                ( 48.64%)   0.6974* C   2 s( 40.83%)p 1.45( 59.11%)d 0.00(  0.06%)
                                           -0.0001 -0.6386 -0.0232  0.7020 -0.0283
                                           -0.2858  0.0012  0.1230 -0.0261  0.0139
                                           -0.0131  0.0045 -0.0109  0.0112
                ( 51.36%)   0.7167* C  15 s( 25.25%)p 2.96( 74.69%)d 0.00(  0.06%)
                                           -0.0003 -0.5024 -0.0032 -0.7618 -0.0048
                                            0.3675 -0.0016 -0.1767 -0.0162  0.0155
                                           -0.0066  0.0029 -0.0145  0.0120
     5. (0.99468) BD ( 1) O   3 - N   4  
                ( 56.96%)   0.7547* O   3 s( 24.16%)p 3.13( 75.72%)d 0.01(  0.12%)
                                            0.0000  0.4911  0.0215  0.8426  0.0193
                                           -0.1797 -0.0013  0.1185 -0.0214 -0.0115
                                            0.0191 -0.0041  0.0247 -0.0104
                ( 43.04%)   0.6561* N   4 s( 23.32%)p 3.28( 76.51%)d 0.01(  0.17%)
                                            0.0001  0.4815  0.0371 -0.8478  0.0408
                                            0.1662 -0.0071 -0.1275  0.0266 -0.0132
                                            0.0042 -0.0005  0.0320 -0.0214
     6. (0.99200) BD ( 1) N   4 - C   5  
                ( 64.90%)   0.8056* N   4 s( 37.88%)p 1.64( 62.09%)d 0.00(  0.03%)
                                            0.0002  0.6155 -0.0046  0.1906  0.0162
                                           -0.7611 -0.0017  0.0700  0.0103 -0.0071
                                            0.0026 -0.0061 -0.0122 -0.0085
                ( 35.10%)   0.5924* C   5 s( 27.89%)p 2.58( 71.94%)d 0.01(  0.17%)
                                           -0.0000  0.5281 -0.0006 -0.4073 -0.0346
                                            0.7339  0.0007 -0.1158 -0.0187 -0.0261
                                            0.0025 -0.0066 -0.0252 -0.0196
     7. (0.99184) BD ( 1) N   4 - C  12  
                ( 64.83%)   0.8052* N   4 s( 37.38%)p 1.67( 62.59%)d 0.00(  0.03%)
                                            0.0002  0.6114 -0.0061  0.4385  0.0129
                                            0.6239 -0.0050  0.2098  0.0104  0.0120
                                            0.0073  0.0088 -0.0042 -0.0062
                ( 35.17%)   0.5930* C  12 s( 27.77%)p 2.59( 72.06%)d 0.01(  0.18%)
                                           -0.0000  0.5270  0.0007 -0.6147 -0.0294
                                           -0.5291  0.0122 -0.2478 -0.0187  0.0340
                                            0.0125  0.0137 -0.0023 -0.0158
     8. (0.98196) BD ( 1) C   5 - C   6  
                ( 48.19%)   0.6942* C   5 s( 38.10%)p 1.62( 61.84%)d 0.00(  0.06%)
                                           -0.0001  0.6168  0.0225  0.7563 -0.0198
                                            0.0090 -0.0307  0.2120 -0.0043  0.0097
                                            0.0095  0.0023  0.0183 -0.0082
                ( 51.81%)   0.7198* C   6 s( 29.12%)p 2.43( 70.83%)d 0.00(  0.05%)
                                            0.0002  0.5396 -0.0013 -0.7831  0.0200
                                           -0.2037 -0.0224 -0.2294  0.0042  0.0031
                                            0.0105  0.0011  0.0173 -0.0096
     9. (0.99720) BD ( 1) C   5 - O  14  
                ( 34.05%)   0.5835* C   5 s( 33.55%)p 1.97( 66.23%)d 0.01(  0.22%)
                                           -0.0000  0.5780 -0.0389 -0.4262 -0.0354
                                           -0.6762 -0.0489 -0.1405 -0.0100  0.0362
                                            0.0073  0.0119 -0.0151 -0.0211
                ( 65.95%)   0.8121* O  14 s( 44.62%)p 1.24( 55.30%)d 0.00(  0.09%)
                                           -0.0000  0.6675 -0.0236  0.3763  0.0098
                                            0.6344  0.0198  0.0917  0.0026  0.0223
                                            0.0026  0.0060 -0.0128 -0.0130
    10. (0.98750) BD ( 2) C   5 - O  14  
                ( 32.26%)   0.5680* C   5 s(  0.02%)p99.99( 99.63%)d21.80(  0.36%)
                                            0.0000  0.0127  0.0014 -0.2787  0.0114
                                           -0.0128 -0.0022  0.9579 -0.0252  0.0136
                                           -0.0290 -0.0469  0.0094 -0.0160
                ( 67.74%)   0.8231* O  14 s(  0.01%)p 1.00( 99.85%)d 0.00(  0.15%)
                                           -0.0000  0.0081 -0.0006 -0.2681 -0.0019
                                            0.0113  0.0006  0.9625  0.0089 -0.0088
                                            0.0166  0.0319 -0.0053  0.0090
    11. (0.98601) BD ( 1) C   6 - C   7  
                ( 51.80%)   0.7197* C   6 s( 38.02%)p 1.63( 61.95%)d 0.00(  0.03%)
                                           -0.0001  0.6166  0.0069  0.5378 -0.0129
                                           -0.5624 -0.0214  0.1153 -0.0049 -0.0142
                                            0.0044 -0.0029  0.0008 -0.0098
                ( 48.20%)   0.6942* C   7 s( 34.86%)p 1.87( 65.09%)d 0.00(  0.05%)
                                            0.0001  0.5903  0.0091 -0.6097 -0.0207
                                            0.5075 -0.0213 -0.1439 -0.0069 -0.0181
                                            0.0053 -0.0039  0.0007 -0.0120
    12. (0.82164) BD ( 2) C   6 - C   7  
                ( 54.23%)   0.7364* C   6 s(  0.00%)p 1.00( 99.99%)d 0.00(  0.01%)
                                           -0.0000  0.0030  0.0008 -0.2659 -0.0021
                                           -0.0537 -0.0005  0.9624  0.0077  0.0004
                                            0.0083 -0.0036 -0.0028  0.0040
                ( 45.77%)   0.6765* C   7 s(  0.00%)p 1.00( 99.94%)d 0.00(  0.06%)
                                           -0.0000  0.0007  0.0001 -0.2691 -0.0017
                                           -0.0515 -0.0006  0.9614  0.0064 -0.0059
                                           -0.0064  0.0221  0.0031 -0.0011
    13. (0.97900) BD ( 1) C   6 - C  11  
                ( 49.98%)   0.7070* C   6 s( 32.74%)p 2.05( 67.22%)d 0.00(  0.04%)
                                           -0.0001  0.5722  0.0013  0.1608  0.0022
                                            0.7992 -0.0040  0.0872  0.0007  0.0021
                                            0.0020  0.0026 -0.0161 -0.0130
                ( 50.02%)   0.7072* C  11 s( 32.65%)p 2.06( 67.31%)d 0.00(  0.04%)
                                           -0.0001  0.5714  0.0015 -0.1095  0.0032
                                           -0.8094  0.0030 -0.0769  0.0013  0.0080
                                            0.0030  0.0045 -0.0139 -0.0126
    14. (0.98824) BD ( 1) C   7 - C   8  
                ( 50.48%)   0.7105* C   7 s( 35.45%)p 1.82( 64.50%)d 0.00(  0.04%)
                                           -0.0000  0.5953  0.0112  0.7314  0.0191
                                            0.2471 -0.0371  0.2175  0.0033  0.0129
                                            0.0088  0.0041  0.0098 -0.0095
                ( 49.52%)   0.7037* C   8 s( 35.36%)p 1.83( 64.59%)d 0.00(  0.05%)
                                            0.0001  0.5946  0.0068 -0.7131  0.0068
                                           -0.2978 -0.0399 -0.2169 -0.0003  0.0098
                                            0.0096  0.0031  0.0134 -0.0093
    15. (0.98945) BD ( 1) C   7 - H  27  
                ( 62.79%)   0.7924* C   7 s( 29.60%)p 2.38( 70.37%)d 0.00(  0.03%)
                                            0.0003 -0.5438  0.0153  0.1395 -0.0067
                                            0.8229 -0.0069  0.0835 -0.0021 -0.0054
                                           -0.0014 -0.0030  0.0127  0.0093
                ( 37.21%)   0.6100* H  27 s( 99.90%)p 0.00(  0.10%)
                                           -0.9995  0.0027 -0.0056 -0.0311 -0.0032
    16. (0.98980) BD ( 1) C   8 - C   9  
                ( 50.01%)   0.7072* C   8 s( 35.70%)p 1.80( 64.26%)d 0.00(  0.05%)
                                            0.0000  0.5974  0.0085  0.1461  0.0389
                                            0.7827  0.0032  0.0834  0.0111  0.0036
                                            0.0009  0.0031 -0.0176 -0.0113
                ( 49.99%)   0.7070* C   9 s( 35.67%)p 1.80( 64.28%)d 0.00(  0.05%)
                                            0.0000  0.5972  0.0086 -0.1189  0.0353
                                           -0.7880 -0.0178 -0.0776  0.0089  0.0080
                                            0.0015  0.0042 -0.0159 -0.0111
    17. (0.81438) BD ( 2) C   8 - C   9  
                ( 50.03%)   0.7073* C   8 s(  0.00%)p 1.00( 99.95%)d 0.00(  0.05%)
                                            0.0000  0.0002  0.0002 -0.2704  0.0021
                                           -0.0521  0.0004  0.9610 -0.0074 -0.0052
                                           -0.0085  0.0201  0.0036 -0.0024
                ( 49.97%)   0.7069* C   9 s(  0.00%)p 1.00( 99.95%)d 0.00(  0.05%)
                                            0.0000  0.0001  0.0002 -0.2705  0.0021
                                           -0.0538  0.0004  0.9609 -0.0073  0.0052
                                           -0.0135 -0.0151  0.0034 -0.0087
    18. (0.98962) BD ( 1) C   8 - H  28  
                ( 62.43%)   0.7901* C   8 s( 28.84%)p 2.47( 71.13%)d 0.00(  0.03%)
                                           -0.0003  0.5369 -0.0129  0.6288 -0.0068
                                           -0.5424  0.0058  0.1474 -0.0016 -0.0137
                                            0.0043 -0.0031  0.0019 -0.0085
                ( 37.57%)   0.6130* H  28 s( 99.90%)p 0.00(  0.10%)
                                            0.9995 -0.0022 -0.0235  0.0201 -0.0055
    19. (0.98826) BD ( 1) C   9 - C  10  
                ( 49.53%)   0.7038* C   9 s( 35.37%)p 1.83( 64.59%)d 0.00(  0.05%)
                                            0.0001  0.5946  0.0067 -0.5703  0.0194
                                            0.5496  0.0348 -0.1299  0.0074 -0.0172
                                            0.0055 -0.0039  0.0032 -0.0107
                ( 50.47%)   0.7104* C  10 s( 35.45%)p 1.82( 64.51%)d 0.00(  0.04%)
                                           -0.0000  0.5953  0.0113  0.6038  0.0300
                                           -0.5091  0.0274  0.1400  0.0100 -0.0171
                                            0.0042 -0.0036 -0.0016 -0.0110
    20. (0.98961) BD ( 1) C   9 - H  29  
                ( 62.44%)   0.7902* C   9 s( 28.86%)p 2.46( 71.11%)d 0.00(  0.03%)
                                           -0.0003  0.5370 -0.0129  0.7655 -0.0083
                                            0.2683 -0.0027  0.2304 -0.0025  0.0082
                                            0.0076  0.0026  0.0102 -0.0074
                ( 37.56%)   0.6129* H  29 s( 99.90%)p 0.00(  0.10%)
                                            0.9995 -0.0022 -0.0285 -0.0099 -0.0087
    21. (0.98603) BD ( 1) C  10 - C  11  
                ( 48.17%)   0.6940* C  10 s( 34.84%)p 1.87( 65.11%)d 0.00(  0.05%)
                                            0.0001  0.5902  0.0090 -0.7364 -0.0123
                                           -0.2432  0.0279 -0.2209 -0.0018  0.0121
                                            0.0100  0.0039  0.0121 -0.0105
                ( 51.83%)   0.7200* C  11 s( 38.06%)p 1.63( 61.91%)d 0.00(  0.03%)
                                           -0.0001  0.6169  0.0065  0.6866 -0.0054
                                            0.3232  0.0249  0.2063 -0.0002  0.0092
                                            0.0080  0.0029  0.0096 -0.0086
    22. (0.82118) BD ( 2) C  10 - C  11  
                ( 45.68%)   0.6759* C  10 s(  0.00%)p 1.00( 99.94%)d 0.00(  0.06%)
                                           -0.0000  0.0009  0.0002 -0.2696 -0.0017
                                           -0.0545 -0.0001  0.9611  0.0065  0.0059
                                           -0.0121 -0.0180  0.0028 -0.0083
                ( 54.32%)   0.7370* C  11 s(  0.00%)p 1.00( 99.99%)d 0.00(  0.01%)
                                           -0.0000  0.0026  0.0009 -0.2662 -0.0019
                                           -0.0535 -0.0003  0.9623  0.0074 -0.0004
                                            0.0088 -0.0003 -0.0027  0.0044
    23. (0.98944) BD ( 1) C  10 - H  30  
                ( 62.84%)   0.7927* C  10 s( 29.62%)p 2.38( 70.35%)d 0.00(  0.03%)
                                           -0.0003  0.5440 -0.0153  0.1382  0.0039
                                            0.8229 -0.0090  0.0850  0.0006  0.0035
                                            0.0011  0.0027 -0.0134 -0.0093
                ( 37.16%)   0.6096* H  30 s( 99.90%)p 0.00(  0.10%)
                                            0.9995 -0.0027 -0.0049 -0.0313 -0.0033
    24. (0.98253) BD ( 1) C  11 - C  12  
                ( 51.78%)   0.7196* C  11 s( 29.17%)p 2.43( 70.78%)d 0.00(  0.05%)
                                            0.0001  0.5401 -0.0010 -0.6670  0.0260
                                            0.4866  0.0141 -0.1589  0.0073 -0.0146
                                            0.0079 -0.0038  0.0106 -0.0104
                ( 48.22%)   0.6944* C  12 s( 38.34%)p 1.61( 61.60%)d 0.00(  0.06%)
                                           -0.0000  0.6189  0.0214  0.7068 -0.0092
                                           -0.2884  0.0350  0.1787  0.0035 -0.0199
                                            0.0050 -0.0044  0.0074 -0.0095
    25. (0.99717) BD ( 1) C  12 - O  13  
                ( 34.10%)   0.5840* C  12 s( 33.46%)p 1.98( 66.33%)d 0.01(  0.22%)
                                           -0.0000  0.5771 -0.0390 -0.1901 -0.0157
                                            0.7893  0.0594  0.0170  0.0017 -0.0206
                                           -0.0009  0.0012 -0.0345 -0.0232
                ( 65.90%)   0.8118* O  13 s( 44.47%)p 1.25( 55.44%)d 0.00(  0.09%)
                                           -0.0000  0.6665 -0.0227  0.1637  0.0037
                                           -0.7241 -0.0218 -0.0536 -0.0017 -0.0104
                                           -0.0015  0.0030 -0.0238 -0.0136
    26. (0.98728) BD ( 2) C  12 - O  13  
                ( 32.39%)   0.5691* C  12 s(  0.01%)p99.99( 99.63%)d29.37(  0.35%)
                                            0.0000  0.0107  0.0024 -0.2895  0.0138
                                           -0.0978  0.0042  0.9498 -0.0246 -0.0151
                                           -0.0162  0.0540  0.0117  0.0029
                ( 67.61%)   0.8223* O  13 s(  0.01%)p 1.00( 99.84%)d 0.00(  0.15%)
                                           -0.0000  0.0096 -0.0001 -0.2857 -0.0022
                                           -0.1260 -0.0012  0.9491  0.0085  0.0099
                                            0.0076 -0.0356 -0.0068 -0.0038
    27. (0.98156) BD ( 1) C  15 - C  16  
                ( 51.27%)   0.7160* C  15 s( 28.96%)p 2.45( 70.99%)d 0.00(  0.05%)
                                            0.0001  0.5382  0.0049 -0.4391 -0.0132
                                           -0.4456  0.0236 -0.5637  0.0081  0.0090
                                            0.0112  0.0151 -0.0023  0.0048
                ( 48.73%)   0.6981* C  16 s( 26.36%)p 2.79( 73.58%)d 0.00(  0.06%)
                                            0.0004  0.5134  0.0027  0.4680 -0.0040
                                            0.4596  0.0266  0.5521 -0.0026  0.0112
                                            0.0154  0.0133  0.0012  0.0044
    28. (0.98774) BD ( 1) C  15 - N  23  
                ( 38.26%)   0.6186* C  15 s( 21.90%)p 3.56( 77.96%)d 0.01(  0.14%)
                                           -0.0001  0.4673  0.0244  0.1562 -0.0010
                                            0.8096  0.0177 -0.3151 -0.0154  0.0147
                                           -0.0057 -0.0207 -0.0232 -0.0122
                ( 61.74%)   0.7857* N  23 s( 33.97%)p 1.94( 66.00%)d 0.00(  0.03%)
                                           -0.0001  0.5828 -0.0008 -0.1398 -0.0022
                                           -0.7609 -0.0029  0.2480  0.0081  0.0023
                                           -0.0032 -0.0096 -0.0129 -0.0039
    29. (0.98184) BD ( 1) C  15 - H  31  
                ( 64.90%)   0.8056* C  15 s( 23.91%)p 3.18( 76.05%)d 0.00(  0.04%)
                                           -0.0004  0.4888 -0.0134 -0.4488  0.0030
                                            0.0936 -0.0014  0.7417 -0.0137 -0.0021
                                           -0.0127  0.0036  0.0038  0.0129
                ( 35.10%)   0.5925* H  31 s( 99.89%)p 0.00(  0.11%)
                                            0.9994 -0.0080  0.0156 -0.0036 -0.0291
    30. (0.98576) BD ( 1) C  16 - C  17  
                ( 49.39%)   0.7027* C  16 s( 28.39%)p 2.52( 71.56%)d 0.00(  0.05%)
                                            0.0003  0.5328  0.0054 -0.1619 -0.0154
                                           -0.7777 -0.0092  0.2897 -0.0194  0.0051
                                           -0.0012 -0.0143 -0.0146 -0.0045
                ( 50.61%)   0.7114* C  17 s( 31.54%)p 2.17( 68.43%)d 0.00(  0.03%)
                                            0.0001  0.5614 -0.0130  0.1501 -0.0153
                                            0.7533 -0.0246 -0.3056 -0.0067  0.0065
                                           -0.0023 -0.0087 -0.0130 -0.0075
    31. (0.98672) BD ( 1) C  16 - H  32  
                ( 63.11%)   0.7944* C  16 s( 22.51%)p 3.44( 77.45%)d 0.00(  0.04%)
                                            0.0002 -0.4745 -0.0005  0.7546 -0.0129
                                           -0.4247  0.0046  0.1546  0.0223  0.0150
                                           -0.0025  0.0011 -0.0075  0.0097
                ( 36.89%)   0.6074* H  32 s( 99.91%)p 0.00(  0.09%)
                                           -0.9995  0.0011 -0.0251  0.0150 -0.0085
    32. (0.98771) BD ( 1) C  16 - H  33  
                ( 63.03%)   0.7939* C  16 s( 22.63%)p 3.42( 77.33%)d 0.00(  0.04%)
                                            0.0002 -0.4757  0.0030 -0.4286  0.0250
                                            0.0481 -0.0075  0.7659  0.0083  0.0012
                                            0.0161 -0.0017 -0.0056 -0.0098
                ( 36.97%)   0.6080* H  33 s( 99.91%)p 0.00(  0.09%)
                                           -0.9995  0.0027  0.0118 -0.0013 -0.0282
    33. (0.98639) BD ( 1) C  17 - C  18  
                ( 51.36%)   0.7167* C  17 s( 34.24%)p 1.92( 65.72%)d 0.00(  0.04%)
                                           -0.0001  0.5852  0.0024  0.5519  0.0128
                                           -0.5854  0.0019 -0.0977 -0.0142 -0.0170
                                           -0.0010  0.0023 -0.0013 -0.0102
                ( 48.64%)   0.6974* C  18 s( 34.79%)p 1.87( 65.16%)d 0.00(  0.05%)
                                            0.0001  0.5898  0.0059 -0.5257  0.0071
                                            0.6068  0.0142  0.0807 -0.0166 -0.0184
                                           -0.0038  0.0034 -0.0012 -0.0110
    34. (0.84015) BD ( 2) C  17 - C  18  
                ( 53.29%)   0.7300* C  17 s(  0.05%)p99.99( 99.90%)d 0.89(  0.05%)
                                           -0.0001 -0.0156 -0.0167  0.4504 -0.0071
                                            0.2667 -0.0067  0.8514  0.0004 -0.0066
                                            0.0078 -0.0161  0.0085  0.0051
                ( 46.71%)   0.6834* C  18 s(  0.01%)p 1.00( 99.93%)d 0.00(  0.06%)
                                           -0.0000 -0.0052 -0.0069  0.4482  0.0028
                                            0.2807 -0.0042  0.8483  0.0056 -0.0016
                                           -0.0146  0.0102 -0.0119  0.0132
    35. (0.98676) BD ( 1) C  17 - C  22  
                ( 51.26%)   0.7160* C  17 s( 34.17%)p 1.93( 65.79%)d 0.00(  0.04%)
                                           -0.0001  0.5845  0.0066 -0.6848 -0.0157
                                           -0.1308  0.0148  0.4141  0.0007  0.0059
                                           -0.0153 -0.0030  0.0112 -0.0009
                ( 48.74%)   0.6981* C  22 s( 35.20%)p 1.84( 64.75%)d 0.00(  0.05%)
                                            0.0001  0.5933  0.0053  0.6701 -0.0074
                                            0.1660  0.0224 -0.4126 -0.0076  0.0047
                                           -0.0167 -0.0031  0.0129 -0.0031
    36. (0.98879) BD ( 1) C  18 - C  19  
                ( 50.50%)   0.7106* C  18 s( 35.40%)p 1.82( 64.56%)d 0.00(  0.04%)
                                            0.0000  0.5948  0.0155 -0.1260  0.0339
                                           -0.7288 -0.0217  0.3113 -0.0083  0.0074
                                           -0.0045 -0.0135 -0.0122 -0.0050
                ( 49.50%)   0.7036* C  19 s( 35.58%)p 1.81( 64.37%)d 0.00(  0.04%)
                                            0.0000  0.5965  0.0070  0.1476  0.0356
                                            0.7178 -0.0063 -0.3241 -0.0179  0.0023
                                           -0.0021 -0.0125 -0.0153 -0.0070
    37. (0.98883) BD ( 1) C  18 - H  34  
                ( 63.33%)   0.7958* C  18 s( 29.74%)p 2.36( 70.23%)d 0.00(  0.03%)
                                           -0.0003  0.5451 -0.0168  0.7109 -0.0058
                                            0.1427 -0.0197 -0.4197  0.0039  0.0046
                                           -0.0123 -0.0031  0.0089 -0.0031
                ( 36.67%)   0.6056* H  34 s( 99.90%)p 0.00(  0.10%)
                                            0.9995 -0.0060 -0.0283 -0.0026  0.0151
    38. (0.99027) BD ( 1) C  19 - C  20  
                ( 49.74%)   0.7052* C  19 s( 34.90%)p 1.86( 65.05%)d 0.00(  0.05%)
                                            0.0000  0.5907  0.0106 -0.6712  0.0027
                                           -0.1666 -0.0407  0.4128  0.0125  0.0040
                                           -0.0166 -0.0027  0.0136 -0.0031
                ( 50.26%)   0.7090* C  20 s( 35.45%)p 1.82( 64.50%)d 0.00(  0.04%)
                                            0.0000  0.5954  0.0061  0.6839  0.0186
                                            0.1168 -0.0352 -0.4025  0.0019  0.0074
                                           -0.0152 -0.0041  0.0117 -0.0016
    39. (0.83386) BD ( 2) C  19 - C  20  
                ( 46.09%)   0.6789* C  19 s(  0.00%)p 1.00( 99.93%)d 0.00(  0.07%)
                                           -0.0000  0.0002  0.0002  0.4482 -0.0006
                                            0.2894 -0.0010  0.8454 -0.0026 -0.0029
                                           -0.0155  0.0096 -0.0128  0.0140
                ( 53.91%)   0.7342* C  20 s(  0.00%)p 1.00( 99.94%)d 0.00(  0.06%)
                                           -0.0000 -0.0003 -0.0001  0.4494 -0.0044
                                            0.2857 -0.0026  0.8460 -0.0083  0.0108
                                            0.0050  0.0102  0.0010 -0.0175
    40. (0.98961) BD ( 1) C  19 - H  35  
                ( 62.89%)   0.7931* C  19 s( 29.42%)p 2.40( 70.55%)d 0.00(  0.03%)
                                           -0.0003  0.5422 -0.0141  0.5701 -0.0058
                                           -0.6096  0.0090 -0.0937  0.0006 -0.0138
                                           -0.0028  0.0015 -0.0014 -0.0084
                ( 37.11%)   0.6092* H  35 s( 99.90%)p 0.00(  0.10%)
                                            0.9995 -0.0025 -0.0222  0.0226  0.0036
    41. (0.99007) BD ( 1) C  20 - C  21  
                ( 50.19%)   0.7085* C  20 s( 35.39%)p 1.82( 64.57%)d 0.00(  0.04%)
                                            0.0000  0.5948  0.0067 -0.5551 -0.0289
                                            0.5705 -0.0177  0.1024  0.0213 -0.0180
                                           -0.0013  0.0027 -0.0034 -0.0100
                ( 49.81%)   0.7058* C  21 s( 34.98%)p 1.86( 64.97%)d 0.00(  0.05%)
                                            0.0000  0.5914  0.0097  0.5253 -0.0165
                                           -0.6048 -0.0334 -0.0789  0.0200 -0.0185
                                           -0.0043  0.0033  0.0001 -0.0106
    42. (0.99005) BD ( 1) C  20 - H  36  
                ( 62.87%)   0.7929* C  20 s( 29.07%)p 2.44( 70.90%)d 0.00(  0.03%)
                                            0.0003 -0.5390  0.0144  0.1429 -0.0018
                                            0.7601 -0.0092 -0.3328  0.0041 -0.0046
                                            0.0015  0.0099  0.0112  0.0041
                ( 37.13%)   0.6094* H  36 s( 99.90%)p 0.00(  0.10%)
                                           -0.9995  0.0039 -0.0054 -0.0287  0.0126
    43. (0.98899) BD ( 1) C  21 - C  22  
                ( 49.46%)   0.7033* C  21 s( 35.55%)p 1.81( 64.40%)d 0.00(  0.05%)
                                            0.0000  0.5962  0.0080  0.1211 -0.0338
                                            0.7289  0.0203 -0.3105  0.0108  0.0072
                                           -0.0048 -0.0137 -0.0125 -0.0056
                ( 50.54%)   0.7109* C  22 s( 35.81%)p 1.79( 64.15%)d 0.00(  0.04%)
                                           -0.0000  0.5983  0.0126 -0.1569 -0.0365
                                           -0.7172  0.0062  0.3174  0.0185  0.0030
                                           -0.0019 -0.0120 -0.0150 -0.0067
    44. (0.81970) BD ( 2) C  21 - C  22  
                ( 48.19%)   0.6942* C  21 s(  0.00%)p 1.00( 99.94%)d 0.00(  0.06%)
                                            0.0000  0.0018 -0.0003  0.4516 -0.0019
                                            0.2837 -0.0014  0.8456 -0.0036  0.0100
                                            0.0078  0.0066  0.0038 -0.0183
                ( 51.81%)   0.7198* C  22 s(  0.00%)p 1.00( 99.95%)d 0.00(  0.05%)
                                           -0.0000  0.0010 -0.0034  0.4524 -0.0032
                                            0.2770 -0.0027  0.8474 -0.0026 -0.0062
                                            0.0085 -0.0158  0.0097  0.0020
    45. (0.98966) BD ( 1) C  21 - H  37  
                ( 62.76%)   0.7922* C  21 s( 29.37%)p 2.40( 70.60%)d 0.00(  0.03%)
                                            0.0003 -0.5418  0.0141  0.7099 -0.0086
                                            0.1432 -0.0023 -0.4260  0.0054 -0.0039
                                            0.0127  0.0032 -0.0091  0.0026
                ( 37.24%)   0.6103* H  37 s( 99.90%)p 0.00(  0.10%)
                                           -0.9995  0.0023 -0.0269 -0.0053  0.0160
    46. (0.98977) BD ( 1) C  22 - H  38  
                ( 62.50%)   0.7906* C  22 s( 28.90%)p 2.46( 71.07%)d 0.00(  0.03%)
                                            0.0004 -0.5374  0.0145  0.5662  0.0034
                                           -0.6164  0.0139 -0.1000 -0.0052  0.0142
                                            0.0026 -0.0018  0.0021  0.0086
                ( 37.50%)   0.6123* H  38 s( 99.90%)p 0.00(  0.10%)
                                           -0.9995  0.0026 -0.0220  0.0219  0.0043
    47. (0.99424) BD ( 1) N  23 - C  24  
                ( 64.71%)   0.8045* N  23 s( 37.39%)p 1.67( 62.58%)d 0.00(  0.03%)
                                           -0.0001  0.6115  0.0059 -0.1959 -0.0009
                                            0.6412 -0.0140  0.4196  0.0032 -0.0026
                                           -0.0037  0.0149 -0.0089  0.0017
                ( 35.29%)   0.5940* C  24 s( 30.21%)p 2.30( 69.62%)d 0.01(  0.17%)
                                            0.0001  0.5496 -0.0073  0.1750  0.0053
                                           -0.7062 -0.0153 -0.4075 -0.0232 -0.0147
                                           -0.0081  0.0309 -0.0217 -0.0034
    48. (0.99263) BD ( 1) N  23 - H  39  
                ( 72.29%)   0.8502* N  23 s( 27.03%)p 2.70( 72.94%)d 0.00(  0.03%)
                                            0.0003  0.5199  0.0005  0.5743 -0.0059
                                            0.0890 -0.0025 -0.6256  0.0154  0.0027
                                           -0.0147 -0.0011  0.0081  0.0018
                ( 27.71%)   0.5264* H  39 s( 99.77%)p 0.00(  0.23%)
                                            0.9988 -0.0091 -0.0322 -0.0050  0.0353
    49. (0.99053) BD ( 1) C  24 - C  25  
                ( 49.96%)   0.7068* C  24 s( 37.74%)p 1.65( 62.21%)d 0.00(  0.05%)
                                           -0.0002  0.6140  0.0210  0.2777 -0.0155
                                            0.6922 -0.0108 -0.2549  0.0235  0.0136
                                           -0.0060 -0.0140 -0.0074 -0.0051
                ( 50.04%)   0.7074* C  25 s( 27.35%)p 2.65( 72.59%)d 0.00(  0.06%)
                                            0.0005  0.5229  0.0074 -0.3400 -0.0084
                                           -0.7281 -0.0067  0.2827  0.0081  0.0137
                                           -0.0039 -0.0115 -0.0129 -0.0090
    50. (0.99711) BD ( 1) C  24 - O  26  
                ( 33.54%)   0.5792* C  24 s( 31.67%)p 2.15( 68.08%)d 0.01(  0.25%)
                                           -0.0001  0.5621 -0.0276 -0.4010 -0.0372
                                           -0.0765  0.0085  0.7144  0.0484  0.0050
                                           -0.0378 -0.0090  0.0111  0.0282
                ( 66.46%)   0.8152* O  26 s( 42.91%)p 1.33( 57.00%)d 0.00(  0.09%)
                                           -0.0000  0.6547 -0.0224  0.5048  0.0126
                                            0.0151  0.0009 -0.5608 -0.0174 -0.0011
                                           -0.0243 -0.0014  0.0108  0.0123
    51. (0.99555) BD ( 2) C  24 - O  26  
                ( 28.77%)   0.5364* C  24 s(  0.22%)p99.99( 99.31%)d 2.12(  0.47%)
                                            0.0001 -0.0467  0.0047  0.8521 -0.0198
                                           -0.1148  0.0032  0.5031 -0.0207 -0.0042
                                            0.0259 -0.0089 -0.0349  0.0519
                ( 71.23%)   0.8440* O  26 s(  0.35%)p99.99( 99.50%)d 0.41(  0.14%)
                                            0.0000 -0.0594  0.0020  0.7728  0.0038
                                           -0.0943 -0.0022  0.6236  0.0051 -0.0017
                                           -0.0109  0.0036  0.0169 -0.0320
    52. (0.98677) BD ( 1) C  25 - H  40  
                ( 61.97%)   0.7872* C  25 s( 23.91%)p 3.18( 76.05%)d 0.00(  0.04%)
                                            0.0001 -0.4890  0.0019  0.1928 -0.0035
                                           -0.1136 -0.0187  0.8427 -0.0018 -0.0015
                                           -0.0077 -0.0012 -0.0019 -0.0178
                ( 38.03%)   0.6167* H  40 s( 99.91%)p 0.00(  0.09%)
                                           -0.9995  0.0010 -0.0065  0.0095 -0.0279
    53. (0.99228) BD ( 1) C  25 - H  41  
                ( 63.06%)   0.7941* C  25 s( 24.97%)p 3.00( 75.00%)d 0.00(  0.03%)
                                           -0.0001  0.4997  0.0020 -0.3031  0.0092
                                            0.6747  0.0017  0.4502 -0.0103 -0.0089
                                           -0.0070  0.0129 -0.0050  0.0001
                ( 36.94%)   0.6078* H  41 s( 99.91%)p 0.00(  0.09%)
                                            0.9996 -0.0002  0.0105 -0.0229 -0.0155
    54. (0.98350) BD ( 1) C  25 - H  42  
                ( 62.57%)   0.7910* C  25 s( 23.75%)p 3.21( 76.21%)d 0.00(  0.04%)
                                           -0.0001  0.4874 -0.0032  0.8687 -0.0002
                                           -0.0246  0.0183  0.0810 -0.0012 -0.0073
                                            0.0032 -0.0020  0.0154 -0.0089
                ( 37.43%)   0.6118* H  42 s( 99.91%)p 0.00(  0.09%)
                                            0.9995 -0.0012 -0.0299 -0.0041 -0.0032
    55. (0.99984) CR ( 1) O   1           s(100.00%)p 0.00(  0.00%)
                                            1.0000 -0.0004 -0.0000 -0.0001  0.0000
                                            0.0001 -0.0000 -0.0004  0.0000 -0.0000
                                            0.0000 -0.0000  0.0000  0.0000
    56. (0.99962) CR ( 1) C   2           s(100.00%)
                                            1.0000 -0.0001 -0.0000  0.0001 -0.0000
                                           -0.0000  0.0000 -0.0000 -0.0000  0.0000
                                           -0.0000  0.0000 -0.0000  0.0000
    57. (0.99983) CR ( 1) O   3           s(100.00%)p 0.00(  0.00%)
                                            1.0000 -0.0002  0.0000  0.0001 -0.0000
                                           -0.0001  0.0000  0.0001 -0.0000 -0.0000
                                            0.0000 -0.0000 -0.0000  0.0000
    58. (0.99948) CR ( 1) N   4           s(100.00%)p 0.00(  0.00%)
                                            1.0000 -0.0003  0.0000  0.0000 -0.0000
                                            0.0000  0.0000 -0.0002 -0.0000  0.0000
                                           -0.0000 -0.0000 -0.0000  0.0000
    59. (0.99957) CR ( 1) C   5           s(100.00%)
                                            1.0000  0.0001  0.0000  0.0000 -0.0000
                                           -0.0000 -0.0000 -0.0000 -0.0000  0.0000
                                            0.0000  0.0000  0.0000 -0.0000
    60. (0.99937) CR ( 1) C   6           s(100.00%)p 0.00(  0.00%)
                                            1.0000  0.0000  0.0000  0.0002 -0.0000
                                            0.0001  0.0000  0.0001 -0.0000 -0.0000
                                           -0.0000 -0.0000 -0.0000 -0.0000
    61. (0.99945) CR ( 1) C   7           s(100.00%)p 0.00(  0.00%)
                                            1.0000  0.0001 -0.0000  0.0000  0.0000
                                           -0.0003  0.0000  0.0000  0.0000  0.0000
                                           -0.0000  0.0000 -0.0000 -0.0000
    62. (0.99948) CR ( 1) C   8           s(100.00%)p 0.00(  0.00%)
                                            1.0000  0.0001 -0.0000  0.0002 -0.0000
                                           -0.0002  0.0000  0.0000 -0.0000 -0.0000
                                            0.0000 -0.0000  0.0000 -0.0000
    63. (0.99948) CR ( 1) C   9           s(100.00%)p 0.00(  0.00%)
                                            1.0000  0.0001 -0.0000  0.0003 -0.0000
                                            0.0001 -0.0000  0.0001 -0.0000  0.0000
                                            0.0000  0.0000  0.0000 -0.0000
    64. (0.99945) CR ( 1) C  10           s(100.00%)p 0.00(  0.00%)
                                            1.0000  0.0001 -0.0000  0.0001  0.0000
                                            0.0003 -0.0000  0.0001  0.0000 -0.0000
                                           -0.0000  0.0000 -0.0000 -0.0000
    65. (0.99937) CR ( 1) C  11           s(100.00%)p 0.00(  0.00%)
                                            1.0000  0.0000  0.0000  0.0001 -0.0000
                                           -0.0001  0.0000  0.0001 -0.0000  0.0000
                                            0.0000  0.0000 -0.0000 -0.0000
    66. (0.99957) CR ( 1) C  12           s(100.00%)
                                            1.0000  0.0001 -0.0000  0.0000 -0.0000
                                            0.0000  0.0000 -0.0000  0.0000 -0.0000
                                            0.0000 -0.0000 -0.0000 -0.0000
    67. (0.99986) CR ( 1) O  13           s(100.00%)p 0.00(  0.00%)
                                            1.0000 -0.0004 -0.0000  0.0001 -0.0000
                                           -0.0004  0.0000 -0.0000 -0.0000 -0.0000
                                            0.0000  0.0000 -0.0000 -0.0000
    68. (0.99985) CR ( 1) O  14           s(100.00%)p 0.00(  0.00%)
                                            1.0000 -0.0004 -0.0000  0.0002 -0.0000
                                            0.0003  0.0000  0.0001 -0.0000  0.0000
                                            0.0000  0.0000 -0.0000 -0.0000
    69. (0.99945) CR ( 1) C  15           s(100.00%)p 0.00(  0.00%)
                                            1.0000  0.0000 -0.0000 -0.0003  0.0000
                                            0.0003 -0.0000  0.0003 -0.0000  0.0000
                                           -0.0000 -0.0000 -0.0000  0.0000
    70. (0.99953) CR ( 1) C  16           s(100.00%)p 0.00(  0.00%)
                                            1.0000 -0.0002 -0.0000 -0.0002  0.0000
                                            0.0002 -0.0000 -0.0005  0.0000 -0.0000
                                           -0.0000  0.0000  0.0000 -0.0000
    71. (0.99942) CR ( 1) C  17           s(100.00%)p 0.00(  0.00%)
                                            1.0000  0.0000  0.0000  0.0000  0.0000
                                           -0.0001  0.0000  0.0001 -0.0000 -0.0000
                                           -0.0000 -0.0000  0.0000  0.0000
    72. (0.99944) CR ( 1) C  18           s(100.00%)p 0.00(  0.00%)
                                            1.0000  0.0001 -0.0000  0.0003 -0.0000
                                           -0.0000 -0.0000 -0.0001  0.0000  0.0000
                                           -0.0000 -0.0000  0.0000  0.0000
    73. (0.99948) CR ( 1) C  19           s(100.00%)p 0.00(  0.00%)
                                            1.0000  0.0001 -0.0000  0.0002 -0.0000
                                           -0.0002  0.0000 -0.0000  0.0000 -0.0000
                                           -0.0000  0.0000 -0.0000 -0.0000
    74. (0.99947) CR ( 1) C  20           s(100.00%)p 0.00(  0.00%)
                                            1.0000  0.0001 -0.0000 -0.0000  0.0000
                                           -0.0002  0.0000  0.0001 -0.0000  0.0000
                                           -0.0000 -0.0000 -0.0000 -0.0000
    75. (0.99948) CR ( 1) C  21           s(100.00%)p 0.00(  0.00%)
                                            1.0000  0.0001 -0.0000 -0.0002  0.0000
                                           -0.0001  0.0000  0.0001 -0.0000  0.0000
                                           -0.0000 -0.0000  0.0000  0.0000
    76. (0.99944) CR ( 1) C  22           s(100.00%)p 0.00(  0.00%)
                                            1.0000  0.0001 -0.0000 -0.0003 -0.0000
                                            0.0002 -0.0000  0.0001  0.0000 -0.0000
                                            0.0000  0.0000 -0.0000 -0.0000
    77. (0.99959) CR ( 1) N  23           s(100.00%)p 0.00(  0.00%)
                                            1.0000 -0.0001  0.0000 -0.0004 -0.0000
                                           -0.0000  0.0000  0.0001 -0.0000 -0.0000
                                            0.0000  0.0000 -0.0000 -0.0000
    78. (0.99962) CR ( 1) C  24           s(100.00%)p 0.00(  0.00%)
                                            1.0000  0.0001  0.0000 -0.0001 -0.0000
                                            0.0002  0.0000  0.0000  0.0000  0.0000
                                           -0.0000 -0.0000  0.0000 -0.0000
    79. (0.99959) CR ( 1) C  25           s(100.00%)p 0.00(  0.00%)
                                            1.0000 -0.0001 -0.0000  0.0002  0.0000
                                            0.0004  0.0000 -0.0002 -0.0000 -0.0000
                                            0.0000  0.0000  0.0000  0.0000
    80. (0.99986) CR ( 1) O  26           s(100.00%)p 0.00(  0.00%)
                                            1.0000 -0.0004 -0.0000  0.0002  0.0000
                                            0.0000 -0.0000 -0.0003 -0.0000  0.0000
                                           -0.0000  0.0000  0.0000  0.0000
    81. (0.98658) LP ( 1) O   1           s( 54.17%)p 0.85( 45.81%)d 0.00(  0.02%)
                                            0.0006  0.7359  0.0136  0.2697  0.0012
                                           -0.1677 -0.0005  0.5977 -0.0004  0.0028
                                           -0.0080  0.0052 -0.0016 -0.0101
    82. (0.90928) LP ( 2) O   1           s(  0.00%)p 1.00( 99.90%)d 0.00(  0.10%)
                                            0.0001  0.0043 -0.0040 -0.8524 -0.0119
                                            0.2601  0.0027  0.4523  0.0060 -0.0096
                                            0.0188 -0.0039  0.0081 -0.0218
    83. (0.98386) LP ( 1) O   3           s( 44.56%)p 1.24( 55.41%)d 0.00(  0.03%)
                                            0.0003  0.6675 -0.0014 -0.2646  0.0045
                                            0.1325 -0.0021 -0.6830  0.0025  0.0009
                                           -0.0118  0.0039 -0.0002 -0.0130
    84. (0.92071) LP ( 2) O   3           s(  0.12%)p99.99( 99.82%)d 0.49(  0.06%)
                                           -0.0001  0.0346  0.0011 -0.2177  0.0013
                                           -0.9725  0.0063 -0.0705  0.0002 -0.0066
                                           -0.0059 -0.0221 -0.0031 -0.0026
    85. (0.84641) LP ( 1) N   4           s(  1.29%)p76.42( 98.70%)d 0.01(  0.01%)
                                           -0.0002  0.1127  0.0144  0.2221  0.0182
                                            0.0582 -0.0028 -0.9664 -0.0096  0.0007
                                           -0.0032  0.0017 -0.0006 -0.0086
    86. (0.98790) LP ( 1) O  13           s( 55.54%)p 0.80( 44.44%)d 0.00(  0.02%)
                                            0.0005  0.7452  0.0132 -0.1519  0.0028
                                            0.6483 -0.0020  0.0328  0.0003  0.0041
                                           -0.0005 -0.0016  0.0102  0.0074
    87. (0.92288) LP ( 2) O  13           s(  0.01%)p 1.00( 99.91%)d 0.00(  0.09%)
                                            0.0000  0.0071 -0.0020  0.9313 -0.0126
                                            0.1945 -0.0017  0.3061 -0.0027 -0.0260
                                            0.0003 -0.0092  0.0107 -0.0002
    88. (0.98730) LP ( 1) O  14           s( 55.41%)p 0.80( 44.57%)d 0.00(  0.02%)
                                            0.0005  0.7443  0.0138 -0.3396  0.0027
                                           -0.5670  0.0007 -0.0942  0.0004 -0.0089
                                           -0.0021 -0.0025  0.0058  0.0071
    89. (0.92274) LP ( 2) O  14           s(  0.00%)p 1.00( 99.91%)d 0.00(  0.09%)
                                            0.0000  0.0041 -0.0024  0.8184 -0.0118
                                           -0.5238  0.0061  0.2341 -0.0026  0.0133
                                            0.0068  0.0037  0.0250  0.0022
    90. (0.88088) LP ( 1) N  23           s(  1.55%)p63.48( 98.44%)d 0.01(  0.01%)
                                           -0.0002  0.1245  0.0031 -0.7822 -0.0132
                                            0.0407  0.0013 -0.6088 -0.0081 -0.0043
                                           -0.0077 -0.0026 -0.0026 -0.0046
    91. (0.98770) LP ( 1) O  26           s( 56.77%)p 0.76( 43.21%)d 0.00(  0.02%)
                                            0.0005  0.7533  0.0125 -0.3778 -0.0008
                                           -0.0124  0.0008  0.5378  0.0016 -0.0014
                                            0.0115 -0.0017 -0.0033 -0.0070
    92. (0.93551) LP ( 2) O  26           s(  0.01%)p 1.00( 99.91%)d 0.00(  0.09%)
                                            0.0000  0.0063  0.0066 -0.0608  0.0007
                                           -0.9948  0.0123 -0.0745  0.0025 -0.0166
                                           -0.0001  0.0239 -0.0012  0.0027
    93. (0.00146) RY*( 1) O   1           s( 12.23%)p 7.12( 87.08%)d 0.06(  0.69%)
                                            0.0000  0.0010  0.3498 -0.0135  0.8102
                                            0.0057 -0.2298 -0.0033 -0.4017 -0.0283
                                            0.0580 -0.0132  0.0259 -0.0431
    94. (0.00024) RY*( 2) O   1           s(  1.62%)p59.47( 96.53%)d 1.14(  1.85%)
                                           -0.0000  0.0009  0.1274 -0.0044 -0.3714
                                           -0.0099 -0.9013 -0.0046 -0.1218  0.0373
                                           -0.0275 -0.1256  0.0095 -0.0224
    95. (0.00009) RY*( 3) O   1           s( 72.49%)p 0.35( 25.30%)d 0.03(  2.22%)
    96. (0.00004) RY*( 4) O   1           s(  6.75%)p10.74( 72.56%)d 3.06( 20.69%)
    97. (0.00000) RY*( 5) O   1           s(  0.01%)p 1.00(  0.52%)d99.99( 99.47%)
    98. (0.00001) RY*( 6) O   1           s(  5.01%)p 0.96(  4.83%)d17.99( 90.16%)
    99. (0.00000) RY*( 7) O   1           s(  0.78%)p 4.13(  3.22%)d99.99( 96.00%)
   100. (0.00000) RY*( 8) O   1           s(  0.41%)p 2.82(  1.15%)d99.99( 98.45%)
   101. (0.00001) RY*( 9) O   1           s(  0.66%)p14.07(  9.24%)d99.99( 90.11%)
   102. (0.01196) RY*( 1) C   2           s(  9.51%)p 9.42( 89.54%)d 0.10(  0.95%)
                                           -0.0000  0.0470  0.3048 -0.0108 -0.2622
                                           -0.0054  0.1951  0.0844 -0.8839  0.0232
                                           -0.0814  0.0327 -0.0058  0.0352
   103. (0.00464) RY*( 2) C   2           s(  7.91%)p 5.84( 46.17%)d 5.81( 45.92%)
                                            0.0000  0.0213  0.2804  0.0363 -0.5548
                                           -0.0120  0.2941 -0.0255  0.2555 -0.1860
                                            0.4739 -0.0737  0.0997 -0.4296
   104. (0.00266) RY*( 3) C   2           s( 29.43%)p 1.33( 39.17%)d 1.07( 31.40%)
                                           -0.0000  0.0015  0.5425 -0.0048 -0.4250
                                            0.0032 -0.3644  0.0132  0.2795  0.1909
                                           -0.3204 -0.1322 -0.1301  0.3748
   105. (0.00228) RY*( 4) C   2           s(  4.47%)p15.23( 68.14%)d 6.12( 27.39%)
                                            0.0000 -0.0027  0.2115  0.0028  0.1442
                                           -0.0004  0.7746  0.0121  0.2459 -0.0234
                                           -0.2034  0.3199 -0.1642  0.3204
   106. (0.00178) RY*( 5) C   2           s(  0.65%)p18.94( 12.32%)d99.99( 87.03%)
                                            0.0000 -0.0031  0.0806  0.0299  0.2086
                                            0.0536  0.2751  0.0085  0.0128  0.0130
                                           -0.2721 -0.8554 -0.1397 -0.2119
   107. (0.00092) RY*( 6) C   2           s( 41.77%)p 0.75( 31.34%)d 0.64( 26.89%)
                                            0.0000 -0.0068  0.6463  0.0339  0.5265
                                           -0.0205 -0.1829  0.0248  0.0231 -0.1055
                                           -0.0775  0.2127  0.2327 -0.3903
   108. (0.00049) RY*( 7) C   2           s(  6.20%)p 1.73( 10.74%)d13.40( 83.06%)
                                            0.0000 -0.0158  0.2485  0.0100  0.3155
                                           -0.0045 -0.0346 -0.0354 -0.0729  0.1732
                                            0.7349 -0.2093 -0.2189  0.4108
   109. (0.00019) RY*( 8) C   2           s(  0.05%)p64.01(  3.43%)d99.99( 96.51%)
                                            0.0000  0.0040  0.0228  0.0132  0.0104
                                            0.0210 -0.1779  0.0013 -0.0441 -0.6311
                                           -0.0236  0.0890 -0.7422 -0.0863
   110. (0.00004) RY*( 9) C   2           s(  0.15%)p 0.38(  0.06%)d99.99( 99.80%)
   111. (0.00233) RY*( 1) O   3           s( 31.99%)p 1.98( 63.29%)d 0.15(  4.72%)
                                            0.0000 -0.0056  0.5655 -0.0128 -0.2090
                                            0.0065  0.6990 -0.0009 -0.3169  0.0553
                                           -0.1290  0.0560  0.1320 -0.0832
   112. (0.00191) RY*( 2) O   3           s( 19.08%)p 3.96( 75.54%)d 0.28(  5.38%)
                                            0.0000 -0.0065  0.4368 -0.0080 -0.4180
                                           -0.0005 -0.6698 -0.0024 -0.3633 -0.1590
                                           -0.1510 -0.0055  0.0163 -0.0733
   113. (0.00074) RY*( 3) O   3           s( 30.74%)p 1.51( 46.31%)d 0.75( 22.95%)
                                           -0.0000  0.0068  0.5544 -0.0044 -0.0978
                                            0.0015 -0.0494  0.0001  0.6716 -0.0068
                                            0.4430 -0.1001 -0.1387  0.0631
   114. (0.00045) RY*( 4) O   3           s( 17.30%)p 4.71( 81.49%)d 0.07(  1.21%)
                                            0.0000 -0.0129  0.4157 -0.0231  0.8695
                                            0.0050 -0.1656  0.0030 -0.1757  0.0229
                                           -0.0925  0.0186 -0.0361  0.0373
   115. (0.00007) RY*( 5) O   3           s(  0.76%)p14.81( 11.29%)d99.99( 87.95%)
   116. (0.00006) RY*( 6) O   3           s(  0.00%)p 1.00(  2.70%)d35.98( 97.29%)
   117. (0.00003) RY*( 7) O   3           s(  0.07%)p99.99( 12.85%)d99.99( 87.07%)
   118. (0.00001) RY*( 8) O   3           s(  0.05%)p37.43(  1.94%)d99.99( 98.01%)
   119. (0.00001) RY*( 9) O   3           s(  0.00%)p 1.00(  4.86%)d19.56( 95.13%)
   120. (0.00199) RY*( 1) N   4           s( 28.22%)p 2.19( 61.70%)d 0.36( 10.08%)
                                           -0.0000  0.0007  0.5313  0.0118  0.2656
                                           -0.0030  0.0389  0.0247 -0.7377 -0.0087
                                           -0.2894  0.0695  0.0509 -0.0975
   121. (0.00162) RY*( 2) N   4           s( 60.10%)p 0.56( 33.62%)d 0.10(  6.28%)
                                           -0.0000 -0.0018  0.7752  0.0252 -0.4792
                                           -0.0047  0.0605  0.0041  0.3197 -0.0761
                                            0.2043 -0.0455  0.1037 -0.0499
   122. (0.00100) RY*( 3) N   4           s(  8.68%)p10.15( 88.15%)d 0.36(  3.17%)
                                            0.0000 -0.0484  0.2907  0.0354  0.7566
                                           -0.0062 -0.0951  0.0169  0.5463  0.0200
                                           -0.1438  0.0417 -0.0406 -0.0848
   123. (0.00076) RY*( 4) N   4           s(  0.00%)p 1.00( 30.51%)d 2.28( 69.49%)
                                            0.0000 -0.0015  0.0031  0.0021 -0.0615
                                            0.0116 -0.5480  0.0017 -0.0289 -0.7620
                                           -0.0981 -0.0867 -0.3113 -0.0157
   124. (0.00048) RY*( 5) N   4           s(  0.10%)p99.99( 68.68%)d99.99( 31.22%)
                                            0.0000 -0.0023  0.0318  0.0012 -0.1048
                                           -0.0114 -0.8215  0.0012 -0.0290  0.4910
                                           -0.0157  0.0737  0.2538 -0.0323
   125. (0.00026) RY*( 6) N   4           s(  0.12%)p99.99( 12.27%)d99.99( 87.60%)
                                           -0.0000  0.0163  0.0310 -0.0249 -0.3021
                                            0.0042  0.0565 -0.0073  0.1661  0.2630
                                           -0.6832  0.2145 -0.5420 -0.0187
   126. (0.00023) RY*( 7) N   4           s(  2.30%)p 2.13(  4.92%)d40.27( 92.78%)
                                            0.0000  0.0029  0.1518 -0.0238  0.1361
                                            0.0040 -0.0851 -0.0023 -0.1511  0.2794
                                            0.5118 -0.1202 -0.6890  0.3141
   127. (0.00013) RY*( 8) N   4           s(  0.00%)p 1.00(  0.04%)d99.99( 99.96%)
                                            0.0000 -0.0004  0.0070 -0.0020  0.0143
                                           -0.0088 -0.0068 -0.0014 -0.0049 -0.1451
                                            0.2084  0.9471  0.0253  0.1936
   128. (0.00002) RY*( 9) N   4           s(  0.59%)p 0.39(  0.23%)d99.99( 99.19%)
   129. (0.00910) RY*( 1) C   5           s(  9.95%)p 9.05( 89.99%)d 0.01(  0.06%)
                                            0.0000  0.0680  0.3080 -0.0165  0.4993
                                           -0.0319  0.7941 -0.0068  0.1364  0.0206
                                           -0.0011  0.0134 -0.0026 -0.0008
   130. (0.00566) RY*( 2) C   5           s(  0.50%)p99.99( 71.66%)d56.25( 27.85%)
                                            0.0000  0.0171  0.0682 -0.0293  0.6698
                                            0.0316 -0.4844 -0.0112  0.1768  0.2190
                                            0.1154  0.0973  0.4522  0.0573
   131. (0.00231) RY*( 3) C   5           s(  0.82%)p23.62( 19.36%)d97.37( 79.82%)
                                           -0.0000 -0.0004  0.0905 -0.0180 -0.1094
                                            0.0002 -0.0455  0.0607  0.4190 -0.2331
                                            0.2558  0.7859 -0.2031  0.1399
   132. (0.00193) RY*( 4) C   5           s( 44.55%)p 0.47( 21.05%)d 0.77( 34.40%)
                                            0.0000 -0.0015  0.6674 -0.0077  0.1956
                                           -0.0302 -0.3296 -0.0136 -0.2499 -0.4017
                                           -0.1462 -0.1022 -0.3877 -0.0234
   133. (0.00133) RY*( 5) C   5           s( 32.62%)p 0.73( 23.65%)d 1.34( 43.73%)
                                            0.0000 -0.0099  0.5711 -0.0333 -0.4465
                                           -0.0097  0.0868 -0.0059 -0.1685  0.0838
                                            0.1620  0.0767  0.6188  0.1234
   134. (0.00051) RY*( 6) C   5           s(  0.94%)p24.88( 23.38%)d80.53( 75.68%)
                                            0.0000  0.0073  0.0967 -0.0096 -0.0900
                                           -0.0075 -0.0512  0.0066  0.4722 -0.0656
                                            0.5486 -0.5720 -0.1467  0.3205
   135. (0.00027) RY*( 7) C   5           s(  1.15%)p39.65( 45.58%)d46.34( 53.27%)
                                            0.0000  0.0086  0.1069 -0.0066 -0.1565
                                           -0.0080 -0.0490 -0.0121  0.6547 -0.2127
                                           -0.5944 -0.1530  0.2254 -0.2448
   136. (0.00018) RY*( 8) C   5           s(  9.41%)p 0.58(  5.47%)d 9.05( 85.12%)
                                           -0.0000 -0.0203  0.3061  0.0020 -0.1285
                                            0.0291 -0.0882 -0.0041  0.1717  0.8225
                                           -0.1437  0.0529 -0.3840 -0.0611
   137. (0.00001) RY*( 9) C   5           s(  0.51%)p 0.44(  0.23%)d99.99( 99.26%)
   138. (0.00294) RY*( 1) C   6           s(  0.58%)p99.99( 94.94%)d 7.73(  4.48%)
                                            0.0000  0.0111  0.0753  0.0193  0.7759
                                           -0.0087  0.5396  0.0050  0.2359  0.0681
                                            0.0587  0.0102  0.1913 -0.0026
   139. (0.00188) RY*( 2) C   6           s( 23.67%)p 3.04( 72.04%)d 0.18(  4.29%)
                                           -0.0000  0.0176  0.4862 -0.0203 -0.4614
                                           -0.0052  0.7015 -0.0060 -0.1222 -0.1841
                                           -0.0155 -0.0437 -0.0748 -0.0362
   140. (0.00110) RY*( 3) C   6           s( 75.29%)p 0.30( 22.72%)d 0.03(  1.99%)
                                            0.0000 -0.0167  0.8676  0.0041  0.1983
                                            0.0056 -0.4327  0.0010  0.0241  0.1235
                                            0.0141  0.0533 -0.0061 -0.0395
   141. (0.00055) RY*( 4) C   6           s(  0.01%)p99.99( 77.12%)d99.99( 22.87%)
                                           -0.0000  0.0004  0.0121  0.0004 -0.2426
                                           -0.0001 -0.0243 -0.0033  0.8436 -0.1123
                                           -0.2058  0.4012  0.0880 -0.0709
   142. (0.00040) RY*( 5) C   6           s(  0.06%)p99.99( 22.75%)d99.99( 77.19%)
                                            0.0000 -0.0000  0.0242  0.0028 -0.1310
                                            0.0005 -0.0193 -0.0099  0.4581  0.1983
                                            0.3500 -0.7650 -0.1245  0.0967
   143. (0.00012) RY*( 6) C   6           s(  0.01%)p 1.00(  0.25%)d99.99( 99.74%)
                                            0.0000 -0.0004  0.0072  0.0045 -0.0484
                                            0.0036 -0.0047 -0.0059  0.0096 -0.1223
                                            0.7977  0.4052 -0.0222  0.4260
   144. (0.00013) RY*( 7) C   6           s(  0.08%)p39.15(  3.09%)d99.99( 96.84%)
                                            0.0000 -0.0080  0.0269  0.0092 -0.1322
                                            0.0203 -0.0948  0.0053 -0.0622 -0.2373
                                            0.1413 -0.1748  0.9185 -0.1339
   145. (0.00008) RY*( 8) C   6           s(  0.04%)p99.99(  7.10%)d99.99( 92.86%)
   146. (0.00001) RY*( 9) C   6           s(  0.39%)p 0.05(  0.02%)d99.99( 99.59%)
   147. (0.00319) RY*( 1) C   7           s(  0.13%)p99.99( 94.91%)d37.62(  4.96%)
                                            0.0000 -0.0248  0.0265 -0.0007 -0.4527
                                           -0.0318 -0.8451 -0.0021 -0.1703 -0.0633
                                            0.0410 -0.0310  0.2051  0.0300
   148. (0.00147) RY*( 2) C   7           s(  1.80%)p53.35( 95.84%)d 1.32(  2.36%)
                                            0.0000  0.0157  0.1331  0.0263 -0.8293
                                            0.0011  0.4725  0.0078 -0.2160  0.1431
                                            0.0164  0.0422 -0.0277 -0.0180
   149. (0.00059) RY*( 3) C   7           s(  0.13%)p99.99( 75.07%)d99.99( 24.80%)
                                           -0.0000 -0.0003  0.0359 -0.0043  0.2458
                                           -0.0014  0.0371  0.0126 -0.8299  0.0266
                                            0.3968 -0.1914 -0.1267  0.1927
   150. (0.00044) RY*( 4) C   7           s( 94.84%)p 0.02(  1.73%)d 0.04(  3.43%)
                                            0.0000 -0.0050  0.9739 -0.0064  0.1137
                                           -0.0211 -0.0020 -0.0036  0.0621 -0.1224
                                            0.0297 -0.0275  0.1237 -0.0489
   151. (0.00022) RY*( 5) C   7           s(  0.00%)p 1.00( 21.44%)d 3.66( 78.56%)
                                           -0.0000 -0.0001  0.0053 -0.0004 -0.1248
                                           -0.0003 -0.0245  0.0022  0.4452 -0.0614
                                            0.7554  0.0158 -0.2327  0.3959
   152. (0.00005) RY*( 6) C   7           s(  1.16%)p 2.39(  2.77%)d82.74( 96.07%)
   153. (0.00003) RY*( 7) C   7           s(  1.98%)p 1.98(  3.91%)d47.51( 94.11%)
   154. (0.00000) RY*( 8) C   7           s(  0.00%)p 1.00(  3.46%)d27.91( 96.54%)
   155. (0.00001) RY*( 9) C   7           s(  0.05%)p19.61(  0.96%)d99.99( 99.00%)
   156. (0.00268) RY*( 1) C   8           s(  0.33%)p99.99( 92.74%)d20.80(  6.93%)
                                           -0.0000  0.0290  0.0499 -0.0259 -0.7005
                                            0.0193  0.6400 -0.0063 -0.1614 -0.2460
                                            0.0180 -0.0683  0.0511 -0.0341
   157. (0.00128) RY*( 2) C   8           s(  0.67%)p99.99( 98.00%)d 2.00(  1.34%)
                                           -0.0000 -0.0025  0.0817 -0.0193  0.6243
                                           -0.0295  0.7359 -0.0071  0.2178  0.0327
                                            0.0324  0.0044  0.1058  0.0042
   158. (0.00045) RY*( 3) C   8           s( 92.29%)p 0.01(  0.81%)d 0.07(  6.90%)
                                            0.0000 -0.0038  0.9607  0.0167 -0.0616
                                           -0.0104 -0.0568  0.0039 -0.0266  0.2285
                                            0.0585  0.0753 -0.0170 -0.0859
   159. (0.00031) RY*( 4) C   8           s(  0.00%)p 1.00(  1.86%)d52.71( 98.14%)
                                            0.0000  0.0000  0.0018 -0.0025  0.0372
                                           -0.0005  0.0083  0.0088 -0.1307  0.2390
                                           -0.5099 -0.7289  0.1168 -0.3453
   160. (0.00027) RY*( 5) C   8           s(  0.00%)p 1.00( 90.80%)d 0.10(  9.20%)
                                            0.0000  0.0000  0.0048 -0.0007 -0.2596
                                           -0.0002 -0.0512  0.0030  0.9154  0.0019
                                           -0.2528  0.0731  0.0787 -0.1287
   161. (0.00007) RY*( 6) C   8           s(  0.22%)p 5.76(  1.29%)d99.99( 98.48%)
   162. (0.00002) RY*( 7) C   8           s(  6.52%)p 0.85(  5.58%)d13.47( 87.90%)
   163. (0.00000) RY*( 8) C   8           s(  0.01%)p 1.00(  6.80%)d13.70( 93.19%)
   164. (0.00000) RY*( 9) C   8           s(  0.06%)p38.79(  2.19%)d99.99( 97.76%)
   165. (0.00268) RY*( 1) C   9           s(  0.33%)p99.99( 92.75%)d20.91(  6.92%)
                                           -0.0000  0.0290  0.0497 -0.0306 -0.8652
                                           -0.0083 -0.3312 -0.0091 -0.2612  0.1482
                                            0.0781  0.0329  0.1996 -0.0146
   166. (0.00128) RY*( 2) C   9           s(  0.69%)p99.99( 97.98%)d 1.93(  1.33%)
                                           -0.0000 -0.0024  0.0829 -0.0083  0.3426
                                            0.0351 -0.9268 -0.0004  0.0465 -0.0942
                                            0.0128 -0.0303  0.0578 -0.0027
   167. (0.00045) RY*( 3) C   9           s( 92.24%)p 0.01(  0.83%)d 0.08(  6.93%)
                                            0.0000 -0.0039  0.9604  0.0191 -0.0399
                                            0.0035  0.0785  0.0053 -0.0111 -0.1681
                                           -0.0020 -0.0340 -0.1692 -0.1062
   168. (0.00031) RY*( 4) C   9           s(  0.00%)p 1.00(  3.65%)d26.41( 96.35%)
                                            0.0000 -0.0000  0.0056 -0.0024  0.0512
                                           -0.0004  0.0092  0.0087 -0.1836 -0.2391
                                           -0.2655  0.9045  0.1245 -0.0469
   169. (0.00027) RY*( 5) C   9           s(  0.00%)p 1.00( 89.04%)d 0.12( 10.96%)
                                            0.0000 -0.0000  0.0041 -0.0008 -0.2564
                                           -0.0002 -0.0488  0.0034  0.9068 -0.0134
                                           -0.2729  0.0967  0.0842 -0.1361
   170. (0.00007) RY*( 6) C   9           s(  0.21%)p 6.19(  1.29%)d99.99( 98.50%)
   171. (0.00002) RY*( 7) C   9           s(  6.57%)p 0.85(  5.57%)d13.37( 87.86%)
   172. (0.00000) RY*( 8) C   9           s(  0.01%)p99.99(  6.00%)d99.99( 93.99%)
   173. (0.00000) RY*( 9) C   9           s(  0.05%)p61.38(  2.96%)d99.99( 96.99%)
   174. (0.00318) RY*( 1) C  10           s(  0.12%)p99.99( 94.90%)d41.61(  4.98%)
                                           -0.0000  0.0249 -0.0240 -0.0098  0.1447
                                           -0.0300 -0.9627 -0.0041 -0.0165  0.0856
                                           -0.0379  0.0373 -0.1970 -0.0288
   175. (0.00147) RY*( 2) C  10           s(  1.89%)p50.56( 95.76%)d 1.24(  2.35%)
                                            0.0000  0.0156  0.1367  0.0242 -0.9313
                                           -0.0110 -0.1221  0.0064 -0.2730 -0.0934
                                           -0.0203 -0.0178 -0.1144 -0.0301
   176. (0.00059) RY*( 3) C  10           s(  0.09%)p99.99( 74.76%)d99.99( 25.15%)
                                            0.0000 -0.0002  0.0302 -0.0039  0.2426
                                            0.0001  0.0494  0.0129 -0.8283 -0.0304
                                            0.4269  0.0016 -0.1262  0.2289
   177. (0.00045) RY*( 4) C  10           s( 94.82%)p 0.02(  1.76%)d 0.04(  3.42%)
                                            0.0000 -0.0051  0.9737  0.0008  0.1104
                                            0.0224 -0.0446  0.0008  0.0543  0.0117
                                            0.0522 -0.0022  0.1722 -0.0404
   178. (0.00022) RY*( 5) C  10           s(  0.00%)p 1.00( 21.74%)d 3.60( 78.26%)
                                            0.0000 -0.0001  0.0033 -0.0004 -0.1249
                                           -0.0001 -0.0248  0.0021  0.4485  0.0618
                                            0.7040 -0.3471 -0.2312  0.3304
   179. (0.00005) RY*( 6) C  10           s(  1.20%)p 2.35(  2.82%)d79.90( 95.97%)
   180. (0.00003) RY*( 7) C  10           s(  1.92%)p 2.02(  3.87%)d49.14( 94.21%)
   181. (0.00000) RY*( 8) C  10           s(  0.00%)p 1.00(  3.47%)d27.85( 96.53%)
   182. (0.00001) RY*( 9) C  10           s(  0.05%)p20.58(  1.00%)d99.99( 98.95%)
   183. (0.00296) RY*( 1) C  11           s(  0.74%)p99.99( 94.82%)d 5.97(  4.44%)
                                            0.0000  0.0117  0.0855  0.0205  0.5476
                                            0.0010 -0.7994  0.0057  0.0936 -0.1759
                                            0.0213 -0.0533  0.0997 -0.0157
   184. (0.00185) RY*( 2) C  11           s( 24.00%)p 2.98( 71.62%)d 0.18(  4.38%)
                                            0.0000  0.0174  0.4896 -0.0175 -0.6622
                                            0.0126 -0.4659 -0.0042 -0.2452  0.1877
                                            0.0392  0.0531  0.0623 -0.0172
   185. (0.00110) RY*( 3) C  11           s( 74.80%)p 0.31( 23.14%)d 0.03(  2.06%)
                                           -0.0000 -0.0167  0.8647  0.0026  0.3255
                                           -0.0065  0.3372 -0.0004  0.1080 -0.0892
                                           -0.0226 -0.0198 -0.0962 -0.0502
   186. (0.00057) RY*( 4) C  11           s(  0.02%)p99.99( 80.28%)d99.99( 19.71%)
                                            0.0000  0.0009  0.0126  0.0002 -0.2561
                                            0.0008 -0.0704 -0.0034  0.8557  0.0932
                                           -0.2859 -0.2577  0.0881 -0.1803
   187. (0.00040) RY*( 5) C  11           s(  0.03%)p99.99( 19.51%)d99.99( 80.46%)
                                            0.0000  0.0002  0.0178  0.0026 -0.1241
                                            0.0006 -0.0316 -0.0095  0.4226 -0.2167
                                            0.5426  0.5774 -0.1195  0.3398
   188. (0.00012) RY*( 6) C  11           s(  0.02%)p27.35(  0.45%)d99.99( 99.53%)
                                            0.0000 -0.0015  0.0128  0.0035 -0.0567
                                           -0.0058  0.0304 -0.0066  0.0178 -0.0275
                                            0.6275 -0.7479 -0.0231  0.2023
   189. (0.00012) RY*( 7) C  11           s(  0.11%)p28.90(  3.08%)d99.99( 96.82%)
                                            0.0000 -0.0079  0.0317  0.0018 -0.0887
                                           -0.0225  0.1424  0.0015 -0.0459 -0.4285
                                            0.0840  0.0370  0.8717 -0.1275
   190. (0.00008) RY*( 8) C  11           s(  0.04%)p99.99(  7.11%)d99.99( 92.85%)
   191. (0.00001) RY*( 9) C  11           s(  0.36%)p 0.05(  0.02%)d99.99( 99.62%)
   192. (0.00922) RY*( 1) C  12           s(  9.45%)p 9.57( 90.47%)d 0.01(  0.08%)
                                            0.0000  0.0668  0.3000 -0.0040  0.2186
                                            0.0377 -0.9244  0.0020 -0.0326 -0.0079
                                           -0.0071 -0.0141 -0.0211 -0.0079
   193. (0.00553) RY*( 2) C  12           s(  0.40%)p99.99( 70.91%)d71.82( 28.69%)
                                            0.0000  0.0150  0.0614 -0.0356  0.7736
                                           -0.0188  0.1964 -0.0164  0.2647 -0.4505
                                           -0.0077 -0.2073  0.2024 -0.0035
   194. (0.00231) RY*( 3) C  12           s(  0.17%)p99.99( 20.58%)d99.99( 79.25%)
                                           -0.0000 -0.0004  0.0409 -0.0181 -0.1065
                                           -0.0089 -0.0128  0.0601  0.4363  0.3376
                                            0.0593 -0.7797 -0.2102 -0.1512
   195. (0.00195) RY*( 4) C  12           s( 50.03%)p 0.39( 19.38%)d 0.61( 30.58%)
                                            0.0000 -0.0018  0.7073  0.0019  0.2798
                                            0.0341  0.2963 -0.0060 -0.1628  0.5344
                                            0.0144  0.1352 -0.0265  0.0329
   196. (0.00132) RY*( 5) C  12           s( 29.11%)p 0.84( 24.48%)d 1.59( 46.40%)
                                            0.0000 -0.0087  0.5395 -0.0288 -0.4617
                                            0.0182  0.0711  0.0001 -0.1595 -0.4681
                                            0.0395 -0.3100  0.3809  0.0470
   197. (0.00050) RY*( 6) C  12           s(  0.69%)p25.53( 17.73%)d99.99( 81.57%)
                                            0.0000  0.0068  0.0831 -0.0078 -0.0843
                                            0.0073 -0.0180  0.0093  0.4119 -0.0356
                                            0.7287  0.2078 -0.0550  0.4870
   198. (0.00025) RY*( 7) C  12           s(  1.00%)p48.80( 48.80%)d50.21( 50.20%)
                                            0.0000  0.0106  0.0994 -0.0046 -0.1745
                                            0.0140 -0.0439 -0.0091  0.6747  0.1421
                                           -0.4105  0.3358  0.4390 -0.0889
   199. (0.00019) RY*( 8) C  12           s(  8.97%)p 0.84(  7.58%)d 9.30( 83.45%)
                                           -0.0000 -0.0186  0.2989 -0.0079 -0.1066
                                           -0.0269  0.0811 -0.0104  0.2386 -0.3850
                                           -0.2814  0.1854 -0.7558 -0.0392
   200. (0.00001) RY*( 9) C  12           s(  0.59%)p 0.77(  0.46%)d99.99( 98.95%)
   201. (0.00122) RY*( 1) O  13           s(  2.97%)p32.21( 95.71%)d 0.44(  1.32%)
                                            0.0000  0.0005  0.1724  0.0105  0.9189
                                           -0.0051  0.2162  0.0028  0.2567 -0.1004
                                            0.0065 -0.0293  0.0444 -0.0154
   202. (0.00033) RY*( 2) O  13           s(  1.28%)p75.55( 96.32%)d 1.88(  2.40%)
                                           -0.0000  0.0003  0.1129  0.0038 -0.2538
                                           -0.0006 -0.1294 -0.0144  0.9390  0.0292
                                            0.0234 -0.1453 -0.0276 -0.0276
   203. (0.00013) RY*( 3) O  13           s( 95.15%)p 0.05(  4.53%)d 0.00(  0.32%)
                                           -0.0000  0.0055  0.9754  0.0041 -0.1462
                                           -0.0235  0.0134  0.0001 -0.1522 -0.0301
                                           -0.0122  0.0205 -0.0166 -0.0382
   204. (0.00004) RY*( 4) O  13           s(  0.14%)p99.99( 97.90%)d13.97(  1.96%)
   205. (0.00001) RY*( 5) O  13           s(  0.19%)p 5.66(  1.10%)d99.99( 98.71%)
   206. (0.00000) RY*( 6) O  13           s(  0.01%)p 1.00(  0.08%)d99.99( 99.92%)
   207. (0.00000) RY*( 7) O  13           s(  0.00%)p 1.00(  2.51%)d38.80( 97.49%)
   208. (0.00001) RY*( 8) O  13           s(  0.03%)p58.69(  1.62%)d99.99( 98.35%)
   209. (0.00000) RY*( 9) O  13           s(  0.21%)p 2.92(  0.60%)d99.99( 99.20%)
   210. (0.00124) RY*( 1) O  14           s(  2.64%)p36.42( 96.13%)d 0.47(  1.23%)
                                           -0.0000  0.0013  0.1625  0.0120  0.7983
                                            0.0009 -0.5467  0.0041  0.1581  0.0501
                                            0.0283  0.0094  0.0942 -0.0055
   211. (0.00033) RY*( 2) O  14           s(  2.38%)p39.92( 95.16%)d 1.03(  2.45%)
                                            0.0000  0.0012  0.1544  0.0056 -0.2442
                                            0.0034 -0.0357 -0.0138  0.9436 -0.0180
                                            0.0645  0.1395 -0.0096  0.0225
   212. (0.00013) RY*( 3) O  14           s( 94.60%)p 0.05(  5.14%)d 0.00(  0.25%)
                                           -0.0000  0.0051  0.9726  0.0117 -0.1059
                                            0.0211  0.0848  0.0060 -0.1801  0.0281
                                           -0.0073 -0.0091 -0.0021 -0.0397
   213. (0.00006) RY*( 4) O  14           s(  0.06%)p99.99( 97.01%)d51.48(  2.94%)
   214. (0.00001) RY*( 5) O  14           s(  0.11%)p 5.09(  0.59%)d99.99( 99.30%)
   215. (0.00000) RY*( 6) O  14           s(  0.00%)p 1.00(  0.58%)d99.99( 99.41%)
   216. (0.00000) RY*( 7) O  14           s(  0.02%)p99.65(  2.13%)d99.99( 97.85%)
   217. (0.00000) RY*( 8) O  14           s(  0.01%)p 1.00(  3.52%)d27.38( 96.47%)
   218. (0.00000) RY*( 9) O  14           s(  0.13%)p 0.88(  0.11%)d99.99( 99.76%)
   219. (0.00456) RY*( 1) C  15           s(  7.02%)p12.90( 90.60%)d 0.34(  2.38%)
                                            0.0000 -0.0118  0.2647 -0.0089 -0.3220
                                            0.0151  0.4253  0.0253  0.7877 -0.0046
                                            0.0983  0.0537 -0.0445 -0.0961
   220. (0.00233) RY*( 2) C  15           s(  0.16%)p99.99( 98.13%)d10.83(  1.71%)
                                           -0.0000 -0.0186  0.0352  0.0117 -0.1185
                                           -0.0106  0.8383  0.0128 -0.5139 -0.0972
                                            0.0171  0.0655  0.0454  0.0323
   221. (0.00121) RY*( 3) C  15           s( 69.19%)p 0.20( 14.09%)d 0.24( 16.72%)
                                           -0.0000 -0.0069  0.8318 -0.0037  0.3506
                                           -0.0196 -0.0297  0.0162 -0.1281  0.3711
                                           -0.0592  0.1518 -0.0059 -0.0539
   222. (0.00095) RY*( 4) C  15           s( 12.35%)p 5.87( 72.45%)d 1.23( 15.20%)
                                           -0.0000 -0.0015  0.3514 -0.0041 -0.7482
                                           -0.0168 -0.2803  0.0097 -0.2928 -0.1350
                                            0.0119 -0.2536 -0.1379 -0.2242
   223. (0.00054) RY*( 5) C  15           s(  8.79%)p 1.22( 10.75%)d 9.15( 80.46%)
                                            0.0000  0.0001  0.2965 -0.0154  0.3205
                                           -0.0040  0.0191 -0.0062  0.0645 -0.7015
                                            0.1033 -0.4519 -0.1081  0.2930
   224. (0.00033) RY*( 6) C  15           s(  0.22%)p 0.67(  0.15%)d99.99( 99.64%)
                                            0.0000  0.0013  0.0467 -0.0115 -0.0274
                                            0.0151 -0.0180 -0.0043  0.0022  0.1201
                                            0.3753 -0.3190  0.8590 -0.0369
   225. (0.00011) RY*( 7) C  15           s(  0.98%)p 4.07(  3.99%)d97.09( 95.03%)
                                            0.0000  0.0049  0.0988  0.0016 -0.0640
                                            0.0290 -0.1759 -0.0037 -0.0632 -0.4240
                                            0.4436  0.7456  0.1319  0.0228
   226. (0.00011) RY*( 8) C  15           s(  0.63%)p15.12(  9.52%)d99.99( 89.85%)
                                           -0.0000  0.0020  0.0793  0.0219 -0.3011
                                            0.0061 -0.0618 -0.0048  0.0128  0.1804
                                           -0.1416  0.0920  0.0948  0.9102
   227. (0.00005) RY*( 9) C  15           s(  0.63%)p 1.00(  0.63%)d99.99( 98.74%)
   228. (0.00434) RY*( 1) C  16           s(  0.38%)p99.99( 97.38%)d 5.86(  2.23%)
                                           -0.0000  0.0082  0.0612  0.0319  0.8673
                                           -0.0083 -0.3266 -0.0075 -0.3373 -0.0769
                                            0.0929 -0.0212  0.0124 -0.0848
   229. (0.00145) RY*( 2) C  16           s(  0.24%)p99.99( 93.44%)d26.64(  6.33%)
                                            0.0000 -0.0203  0.0443 -0.0069  0.1030
                                           -0.0115  0.8150 -0.0088 -0.5092  0.1304
                                           -0.0056  0.0506 -0.1028 -0.1819
   230. (0.00066) RY*( 3) C  16           s( 88.62%)p 0.02(  2.02%)d 0.11(  9.37%)
                                            0.0000 -0.0025  0.9414 -0.0002 -0.0893
                                            0.0054 -0.1043 -0.0065  0.0351  0.1964
                                           -0.0194  0.1141 -0.0183 -0.2033
   231. (0.00047) RY*( 4) C  16           s(  2.11%)p38.81( 81.88%)d 7.59( 16.01%)
                                           -0.0000  0.0197  0.1439 -0.0068  0.4127
                                           -0.0126  0.4324 -0.0052  0.6792 -0.1080
                                           -0.0792 -0.3565  0.0975  0.0744
   232. (0.00013) RY*( 5) C  16           s(  0.91%)p 2.76(  2.51%)d99.99( 96.58%)
                                           -0.0000  0.0033  0.0953 -0.0054  0.0980
                                           -0.0018  0.0707 -0.0004  0.1022 -0.3805
                                           -0.1529  0.4715 -0.6719  0.3520
   233. (0.00009) RY*( 6) C  16           s(  4.29%)p 3.88( 16.66%)d18.42( 79.05%)
   234. (0.00006) RY*( 7) C  16           s(  2.72%)p 1.27(  3.46%)d34.47( 93.82%)
   235. (0.00001) RY*( 8) C  16           s(  0.64%)p 2.00(  1.28%)d99.99( 98.08%)
   236. (0.00001) RY*( 9) C  16           s(  0.19%)p 7.54(  1.46%)d99.99( 98.35%)
   237. (0.00270) RY*( 1) C  17           s(  9.81%)p 8.42( 82.65%)d 0.77(  7.53%)
                                            0.0000 -0.0018  0.3133 -0.0061 -0.1616
                                           -0.0234 -0.8481  0.0077  0.2838  0.0877
                                            0.0326 -0.1675 -0.1961 -0.0055
   238. (0.00193) RY*( 2) C  17           s( 15.48%)p 5.13( 79.39%)d 0.33(  5.13%)
                                           -0.0000  0.0143  0.3932  0.0143  0.3279
                                            0.0186  0.3239  0.0045  0.7622  0.0827
                                            0.0183  0.1758 -0.0494 -0.1038
   239. (0.00155) RY*( 3) C  17           s(  0.04%)p99.99( 94.94%)d99.99(  5.02%)
                                           -0.0000  0.0049  0.0201 -0.0128  0.8948
                                            0.0108 -0.2613  0.0104 -0.2829  0.1614
                                           -0.1158 -0.0064  0.0707  0.0754
   240. (0.00053) RY*( 4) C  17           s( 70.46%)p 0.25( 17.47%)d 0.17( 12.07%)
                                           -0.0000 -0.0043  0.8394  0.0093 -0.0967
                                            0.0204  0.1274  0.0004 -0.3855 -0.2151
                                           -0.0644 -0.0632  0.2552  0.0346
   241. (0.00046) RY*( 5) C  17           s(  0.25%)p 1.78(  0.45%)d99.99( 99.29%)
                                            0.0000 -0.0006  0.0504  0.0079 -0.0588
                                            0.0031  0.0188  0.0083 -0.0240 -0.1328
                                           -0.5771  0.3690 -0.4726  0.5317
   242. (0.00019) RY*( 6) C  17           s(  0.01%)p 1.00(  4.84%)d19.66( 95.15%)
                                            0.0000 -0.0004  0.0093  0.0232 -0.1899
                                           -0.0092  0.0658 -0.0106  0.0854  0.7234
                                           -0.3838 -0.1900  0.4251  0.2532
   243. (0.00010) RY*( 7) C  17           s(  0.29%)p24.37(  6.96%)d99.99( 92.75%)
                                            0.0000 -0.0060  0.0531  0.0063 -0.1225
                                            0.0026 -0.1469  0.0146 -0.1810  0.2939
                                           -0.1034  0.7417  0.0550 -0.5266
   244. (0.00008) RY*( 8) C  17           s(  3.54%)p 3.57( 12.65%)d23.67( 83.81%)
   245. (0.00001) RY*( 9) C  17           s(  0.12%)p 6.88(  0.80%)d99.99( 99.09%)
   246. (0.00301) RY*( 1) C  18           s(  0.11%)p99.99( 94.42%)d49.20(  5.47%)
                                            0.0000 -0.0165  0.0290  0.0271  0.7628
                                            0.0080  0.3721 -0.0143 -0.4720 -0.0812
                                            0.1227 -0.0133 -0.1783 -0.0327
   247. (0.00148) RY*( 2) C  18           s(  7.20%)p12.61( 90.83%)d 0.27(  1.97%)
                                            0.0000  0.0199  0.2676  0.0178 -0.4600
                                           -0.0203  0.8306  0.0066 -0.0776  0.0964
                                           -0.0069 -0.0980 -0.0276  0.0020
   248. (0.00068) RY*( 3) C  18           s( 15.75%)p 4.60( 72.47%)d 0.75( 11.78%)
                                           -0.0000  0.0020  0.3969  0.0008  0.3754
                                            0.0085  0.1619 -0.0134  0.7465  0.0735
                                           -0.1927  0.2292 -0.1506  0.0064
   249. (0.00054) RY*( 4) C  18           s( 73.16%)p 0.21( 15.49%)d 0.16( 11.36%)
                                            0.0000 -0.0108  0.8552  0.0180 -0.0444
                                            0.0157 -0.3201 -0.0014 -0.2233 -0.1935
                                            0.1403 -0.2195  0.0839 -0.0349
   250. (0.00026) RY*( 5) C  18           s(  2.30%)p 6.68( 15.37%)d35.79( 82.33%)
                                            0.0000 -0.0039  0.1516  0.0002 -0.1637
                                           -0.0026 -0.1391 -0.0072 -0.3278  0.3058
                                           -0.1998  0.6741 -0.3656 -0.3192
   251. (0.00007) RY*( 6) C  18           s(  0.60%)p 5.83(  3.52%)d99.99( 95.87%)
   252. (0.00003) RY*( 7) C  18           s(  0.61%)p 6.22(  3.81%)d99.99( 95.57%)
   253. (0.00001) RY*( 8) C  18           s(  0.02%)p99.99(  2.53%)d99.99( 97.44%)
   254. (0.00001) RY*( 9) C  18           s(  0.30%)p 5.67(  1.68%)d99.99( 98.02%)
   255. (0.00287) RY*( 1) C  19           s(  0.12%)p99.99( 93.15%)d56.55(  6.73%)
                                           -0.0000  0.0288  0.0190 -0.0224 -0.6771
                                            0.0265  0.6731  0.0035  0.1369 -0.2283
                                            0.0410  0.0897 -0.0105 -0.0727
   256. (0.00142) RY*( 2) C  19           s(  0.00%)p 1.00( 98.66%)d 0.01(  1.34%)
                                           -0.0000  0.0024  0.0052 -0.0248  0.5373
                                           -0.0198  0.6395  0.0195 -0.5363 -0.0224
                                           -0.0405  0.0453  0.0958 -0.0001
   257. (0.00042) RY*( 3) C  19           s( 90.29%)p 0.02(  1.99%)d 0.09(  7.73%)
                                            0.0000 -0.0036  0.9502  0.0140  0.0391
                                           -0.0138  0.0679 -0.0056  0.1154  0.1056
                                           -0.1675 -0.1634 -0.0438  0.0972
   258. (0.00039) RY*( 4) C  19           s(  3.68%)p14.44( 53.16%)d11.73( 43.16%)
                                            0.0000 -0.0007  0.1919  0.0081 -0.3458
                                            0.0003 -0.2181  0.0083 -0.6036  0.2753
                                            0.2537  0.0919  0.1339 -0.5148
   259. (0.00031) RY*( 5) C  19           s(  0.02%)p99.99( 39.29%)d99.99( 60.69%)
                                           -0.0000  0.0001  0.0130  0.0039  0.2892
                                            0.0028  0.1892  0.0073  0.5229  0.3632
                                            0.1127  0.3758 -0.0038 -0.5666
   260. (0.00007) RY*( 6) C  19           s(  0.01%)p 1.00(  1.34%)d73.58( 98.65%)
   261. (0.00001) RY*( 7) C  19           s(  2.28%)p 1.63(  3.73%)d41.15( 93.98%)
   262. (0.00001) RY*( 8) C  19           s(  1.96%)p 2.97(  5.81%)d47.09( 92.23%)
   263. (0.00001) RY*( 9) C  19           s(  1.74%)p 1.70(  2.96%)d54.87( 95.31%)
   264. (0.00250) RY*( 1) C  20           s(  0.24%)p99.99( 91.16%)d36.39(  8.60%)
                                           -0.0000  0.0278  0.0399  0.0055  0.1674
                                            0.0307  0.8595 -0.0135 -0.3790  0.1181
                                            0.0474 -0.1526 -0.2152 -0.0149
   265. (0.00119) RY*( 2) C  20           s(  0.00%)p 1.00( 98.42%)d 0.02(  1.58%)
                                            0.0000 -0.0001  0.0038 -0.0306  0.8705
                                            0.0112 -0.3221  0.0127 -0.3485 -0.0942
                                            0.0485  0.0282 -0.0538 -0.0298
   266. (0.00051) RY*( 3) C  20           s( 93.12%)p 0.00(  0.13%)d 0.07(  6.76%)
                                            0.0000 -0.0008  0.9650 -0.0027  0.0024
                                           -0.0182  0.0292  0.0076 -0.0058 -0.1286
                                           -0.1172  0.0683  0.1646 -0.0742
   267. (0.00038) RY*( 4) C  20           s(  0.01%)p69.36(  0.92%)d99.99( 99.07%)
                                           -0.0000  0.0000  0.0115  0.0045 -0.0450
                                            0.0025 -0.0253  0.0082 -0.0802 -0.1241
                                           -0.5766  0.3522 -0.4748  0.5416
   268. (0.00029) RY*( 5) C  20           s(  0.00%)p 1.00( 91.29%)d 0.10(  8.71%)
                                            0.0000  0.0000  0.0033 -0.0022 -0.4251
                                           -0.0012 -0.2736 -0.0036 -0.8108 -0.1156
                                            0.0665 -0.2173  0.1026  0.1074
   269. (0.00008) RY*( 6) C  20           s(  0.00%)p 1.00(  1.64%)d60.09( 98.36%)
   270. (0.00002) RY*( 7) C  20           s(  6.65%)p 0.89(  5.94%)d13.15( 87.41%)
   271. (0.00000) RY*( 8) C  20           s(  0.02%)p99.99(  6.59%)d99.99( 93.39%)
   272. (0.00000) RY*( 9) C  20           s(  0.04%)p93.19(  4.00%)d99.99( 95.95%)
   273. (0.00279) RY*( 1) C  21           s(  0.12%)p99.99( 93.12%)d54.73(  6.76%)
                                           -0.0000  0.0286  0.0204  0.0287  0.8265
                                            0.0074  0.1281 -0.0179 -0.4801  0.1026
                                           -0.1434  0.0031  0.1881  0.0336
   274. (0.00140) RY*( 2) C  21           s(  0.00%)p 1.00( 98.68%)d 0.01(  1.31%)
                                           -0.0000  0.0023  0.0022  0.0133 -0.2640
                                           -0.0349  0.9379  0.0048 -0.1900 -0.0739
                                           -0.0138  0.0552  0.0661 -0.0093
   275. (0.00043) RY*( 3) C  21           s( 92.51%)p 0.01(  0.78%)d 0.07(  6.72%)
                                            0.0000 -0.0038  0.9618 -0.0171 -0.0057
                                           -0.0021 -0.0140  0.0113 -0.0845 -0.1448
                                            0.0599 -0.1348 -0.1433 -0.0625
   276. (0.00035) RY*( 4) C  21           s(  1.10%)p75.20( 82.37%)d15.10( 16.54%)
                                           -0.0000 -0.0004  0.1047 -0.0036  0.4066
                                           -0.0017  0.2713 -0.0021  0.7647  0.1719
                                            0.0017  0.2457 -0.0804 -0.2627
   277. (0.00034) RY*( 5) C  21           s(  0.41%)p26.88( 10.97%)d99.99( 88.62%)
                                           -0.0000 -0.0003  0.0639 -0.0044 -0.1475
                                           -0.0023 -0.0945 -0.0056 -0.2811  0.2866
                                           -0.3456  0.6991 -0.4156 -0.1521
   278. (0.00007) RY*( 6) C  21           s(  0.02%)p82.15(  1.31%)d99.99( 98.67%)
   279. (0.00003) RY*( 7) C  21           s(  5.87%)p 0.90(  5.30%)d15.14( 88.83%)
   280. (0.00000) RY*( 8) C  21           s(  0.04%)p76.55(  3.08%)d99.99( 96.88%)
   281. (0.00000) RY*( 9) C  21           s(  0.04%)p99.99(  4.47%)d99.99( 95.49%)
   282. (0.00304) RY*( 1) C  22           s(  0.39%)p99.99( 93.74%)d15.11(  5.87%)
                                            0.0000 -0.0220  0.0583 -0.0197 -0.4816
                                            0.0235  0.8386  0.0041  0.0350  0.2114
                                           -0.0345 -0.0945 -0.0069  0.0623
   283. (0.00135) RY*( 2) C  22           s(  9.63%)p 9.15( 88.11%)d 0.24(  2.26%)
                                           -0.0000  0.0188  0.3097 -0.0149  0.7294
                                           -0.0095  0.4200  0.0150 -0.4149 -0.0318
                                            0.0393 -0.0544 -0.1262 -0.0344
   284. (0.00061) RY*( 3) C  22           s( 12.17%)p 6.09( 74.17%)d 1.12( 13.66%)
                                           -0.0000 -0.0024  0.3488  0.0041  0.2685
                                            0.0106  0.0983 -0.0004  0.8123  0.1264
                                            0.1225  0.0576  0.1243 -0.2947
   285. (0.00052) RY*( 4) C  22           s( 74.36%)p 0.21( 15.60%)d 0.13( 10.04%)
                                            0.0000 -0.0083  0.8623 -0.0060 -0.2852
                                            0.0177 -0.2428 -0.0025 -0.1240 -0.0530
                                           -0.1948 -0.1130  0.0080  0.2163
   286. (0.00026) RY*( 5) C  22           s(  1.93%)p 8.52( 16.44%)d42.30( 81.63%)
                                            0.0000 -0.0015  0.1389  0.0008 -0.1805
                                            0.0040 -0.1080  0.0076 -0.3465  0.4389
                                            0.1476  0.4157  0.0124 -0.6549
   287. (0.00006) RY*( 6) C  22           s(  0.61%)p 5.85(  3.55%)d99.99( 95.84%)
   288. (0.00002) RY*( 7) C  22           s(  0.36%)p 5.75(  2.10%)d99.99( 97.54%)
   289. (0.00001) RY*( 8) C  22           s(  0.06%)p73.57(  4.21%)d99.99( 95.74%)
   290. (0.00001) RY*( 9) C  22           s(  0.58%)p 3.70(  2.16%)d99.99( 97.26%)
   291. (0.00200) RY*( 1) N  23           s(  6.34%)p14.23( 90.15%)d 0.55(  3.51%)
                                           -0.0000 -0.0074  0.2516 -0.0133  0.6451
                                           -0.0002 -0.0369 -0.0067  0.6956  0.1132
                                           -0.0188  0.1038 -0.0097 -0.1052
   292. (0.00175) RY*( 2) N  23           s( 55.74%)p 0.74( 40.99%)d 0.06(  3.27%)
                                           -0.0000 -0.0115  0.7465  0.0053 -0.5762
                                           -0.0021 -0.1055  0.0041  0.2582 -0.0572
                                            0.0718 -0.0246 -0.1238 -0.0911
   293. (0.00073) RY*( 3) N  23           s(  0.07%)p99.99( 91.75%)d99.99(  8.18%)
                                           -0.0000 -0.0094  0.0250 -0.0002  0.0935
                                           -0.0047 -0.9444 -0.0031 -0.1302  0.1139
                                           -0.1641 -0.1719  0.0771  0.0797
   294. (0.00031) RY*( 4) N  23           s( 34.84%)p 1.23( 42.98%)d 0.64( 22.17%)
                                            0.0000  0.0096  0.5902  0.0012  0.3760
                                           -0.0050  0.2098  0.0020 -0.4943 -0.0537
                                           -0.2218 -0.0487  0.2977  0.2804
   295. (0.00012) RY*( 5) N  23           s(  0.01%)p 1.00(  3.11%)d31.13( 96.88%)
                                            0.0000 -0.0008  0.0094 -0.0053 -0.1362
                                            0.0017  0.1088  0.0004  0.0264  0.9112
                                            0.0049  0.0575 -0.0454  0.3648
   296. (0.00010) RY*( 6) N  23           s(  1.25%)p10.82( 13.54%)d68.11( 85.21%)
   297. (0.00005) RY*( 7) N  23           s(  1.53%)p 9.37( 14.36%)d54.87( 84.11%)
   298. (0.00001) RY*( 8) N  23           s(  0.16%)p 7.29(  1.16%)d99.99( 98.68%)
   299. (0.00001) RY*( 9) N  23           s(  0.11%)p17.62(  1.99%)d99.99( 97.90%)
   300. (0.00945) RY*( 1) C  24           s( 10.09%)p 8.89( 89.66%)d 0.02(  0.25%)
                                            0.0000  0.0408  0.3150 -0.0300  0.5333
                                            0.0243  0.0814  0.0455 -0.7759 -0.0304
                                            0.0041  0.0355  0.0108  0.0118
   301. (0.00443) RY*( 2) C  24           s(  3.15%)p17.76( 55.89%)d13.02( 40.97%)
                                           -0.0000  0.0075  0.1772  0.0106  0.0675
                                           -0.0336  0.7273 -0.0196  0.1539  0.3751
                                            0.0013 -0.5141  0.0395 -0.0565
   302. (0.00248) RY*( 3) C  24           s(  0.03%)p99.99( 18.46%)d99.99( 81.51%)
                                           -0.0000 -0.0017  0.0160 -0.0578 -0.3485
                                            0.0126  0.1000 -0.0393 -0.2194  0.1680
                                            0.3287  0.0487 -0.3893  0.7245
   303. (0.00139) RY*( 4) C  24           s(  2.15%)p19.14( 41.08%)d26.46( 56.78%)
                                            0.0000  0.0010  0.1465 -0.0155 -0.0106
                                           -0.0243 -0.6372  0.0118 -0.0602  0.4354
                                            0.1485 -0.5470 -0.1738 -0.1637
   304. (0.00081) RY*( 5) C  24           s(  0.05%)p99.99( 56.67%)d99.99( 43.28%)
                                            0.0000  0.0039  0.0213  0.0071  0.6136
                                           -0.0037 -0.0938  0.0076  0.4259  0.4421
                                            0.1883  0.3818  0.0222  0.2359
   305. (0.00045) RY*( 6) C  24           s( 14.90%)p 0.31(  4.67%)d 5.40( 80.43%)
                                            0.0000  0.0096  0.3859 -0.0213 -0.1336
                                           -0.0007  0.1400  0.0354  0.0867 -0.0383
                                            0.4065  0.3310 -0.4968 -0.5303
   306. (0.00033) RY*( 7) C  24           s( 52.74%)p 0.25( 13.04%)d 0.65( 34.21%)
                                            0.0000 -0.0094  0.7262  0.0068 -0.3381
                                           -0.0223 -0.1085 -0.0026  0.0612  0.1418
                                           -0.1391  0.1982  0.4943  0.1381
   307. (0.00018) RY*( 8) C  24           s( 14.93%)p 1.40( 20.96%)d 4.29( 64.11%)
                                           -0.0000  0.0001  0.3864 -0.0165  0.2801
                                           -0.0094 -0.0868 -0.0087  0.3510 -0.6309
                                            0.0645 -0.3526 -0.1787  0.2875
   308. (0.00001) RY*( 9) C  24           s(  2.13%)p 0.16(  0.35%)d45.79( 97.52%)
   309. (0.00114) RY*( 1) C  25           s(  3.80%)p24.88( 94.50%)d 0.45(  1.70%)
                                           -0.0000  0.0072  0.1947  0.0095  0.4275
                                           -0.0102 -0.5798 -0.0125 -0.6525 -0.0607
                                            0.0371  0.0853 -0.0654 -0.0200
   310. (0.00075) RY*( 2) C  25           s( 47.48%)p 1.05( 49.77%)d 0.06(  2.75%)
                                            0.0000  0.0067  0.6891  0.0098 -0.3380
                                            0.0145 -0.4799 -0.0076  0.3909 -0.0222
                                           -0.0799 -0.0360  0.0958  0.1007
   311. (0.00028) RY*( 3) C  25           s(  0.10%)p99.99( 80.28%)d99.99( 19.62%)
                                            0.0000 -0.0004  0.0318 -0.0063 -0.7092
                                            0.0016  0.0860 -0.0047 -0.5407  0.1954
                                           -0.0375  0.2160  0.2406 -0.2282
   312. (0.00006) RY*( 4) C  25           s( 34.07%)p 1.32( 44.98%)d 0.61( 20.95%)
   313. (0.00001) RY*( 5) C  25           s(  3.16%)p 1.83(  5.78%)d28.84( 91.06%)
   314. (0.00001) RY*( 6) C  25           s(  5.46%)p 1.39(  7.58%)d15.94( 86.96%)
   315. (0.00001) RY*( 7) C  25           s(  2.90%)p 3.32(  9.63%)d30.13( 87.46%)
   316. (0.00001) RY*( 8) C  25           s(  2.92%)p 2.27(  6.64%)d30.93( 90.44%)
   317. (0.00000) RY*( 9) C  25           s(  0.12%)p 7.92(  0.99%)d99.99( 98.89%)
   318. (0.00105) RY*( 1) O  26           s(  3.71%)p25.44( 94.42%)d 0.50(  1.86%)
                                           -0.0000  0.0005  0.1927  0.0052  0.0292
                                            0.0095  0.9645 -0.0031  0.1137  0.0814
                                           -0.0094 -0.1089  0.0005 -0.0081
   319. (0.00025) RY*( 2) O  26           s(  0.00%)p 1.00( 96.75%)d 0.03(  3.25%)
                                           -0.0000  0.0006  0.0050  0.0106 -0.8179
                                           -0.0021  0.0862  0.0066 -0.5394  0.0562
                                            0.0739  0.0148 -0.0746  0.1344
   320. (0.00005) RY*( 3) O  26           s( 92.17%)p 0.04(  3.36%)d 0.05(  4.47%)
   321. (0.00005) RY*( 4) O  26           s(  0.15%)p99.99( 92.48%)d48.59(  7.36%)
   322. (0.00000) RY*( 5) O  26           s(  0.11%)p13.81(  1.47%)d99.99( 98.43%)
   323. (0.00001) RY*( 6) O  26           s(  0.49%)p 2.30(  1.14%)d99.99( 98.37%)
   324. (0.00000) RY*( 7) O  26           s(  0.06%)p39.38(  2.22%)d99.99( 97.72%)
   325. (0.00000) RY*( 8) O  26           s(  2.29%)p 1.80(  4.11%)d40.86( 93.60%)
   326. (0.00000) RY*( 9) O  26           s(  0.97%)p 4.55(  4.42%)d97.29( 94.61%)
   327. (0.00098) RY*( 1) H  27           s( 99.72%)p 0.00(  0.28%)
                                            0.0044  0.9986 -0.0063 -0.0520 -0.0043
   328. (0.00007) RY*( 2) H  27           s(  0.00%)p 1.00(100.00%)
   329. (0.00003) RY*( 3) H  27           s(  0.37%)p99.99( 99.63%)
   330. (0.00004) RY*( 4) H  27           s(  0.01%)p 1.00( 99.99%)
   331. (0.00071) RY*( 1) H  28           s( 99.40%)p 0.01(  0.60%)
                                            0.0046  0.9970  0.0574 -0.0496  0.0142
   332. (0.00007) RY*( 2) H  28           s(  0.00%)p 1.00(100.00%)
   333. (0.00004) RY*( 3) H  28           s(  0.29%)p99.99( 99.71%)
   334. (0.00003) RY*( 4) H  28           s(  0.41%)p99.99( 99.59%)
   335. (0.00071) RY*( 1) H  29           s( 99.40%)p 0.01(  0.60%)
                                            0.0046  0.9970  0.0700  0.0243  0.0219
   336. (0.00007) RY*( 2) H  29           s(  0.00%)p 1.00(100.00%)
   337. (0.00004) RY*( 3) H  29           s(  0.07%)p99.99( 99.93%)
   338. (0.00003) RY*( 4) H  29           s(  0.63%)p99.99( 99.37%)
   339. (0.00096) RY*( 1) H  30           s( 99.72%)p 0.00(  0.28%)
                                            0.0044  0.9986  0.0130  0.0506  0.0065
   340. (0.00007) RY*( 2) H  30           s(  0.00%)p 1.00(100.00%)
   341. (0.00003) RY*( 3) H  30           s(  0.36%)p99.99( 99.64%)
   342. (0.00004) RY*( 4) H  30           s(  0.02%)p99.99( 99.98%)
   343. (0.00260) RY*( 1) H  31           s( 99.30%)p 0.01(  0.70%)
                                            0.0094  0.9964 -0.0220  0.0757  0.0287
   344. (0.00006) RY*( 2) H  31           s(  0.25%)p99.99( 99.75%)
   345. (0.00003) RY*( 3) H  31           s(  0.23%)p99.99( 99.77%)
   346. (0.00003) RY*( 4) H  31           s(  0.33%)p99.99( 99.67%)
   347. (0.00108) RY*( 1) H  32           s( 99.55%)p 0.00(  0.45%)
                                            0.0030  0.9978 -0.0633  0.0189 -0.0094
   348. (0.00008) RY*( 2) H  32           s(  0.03%)p99.99( 99.97%)
   349. (0.00006) RY*( 3) H  32           s(  0.01%)p99.99( 99.99%)
   350. (0.00002) RY*( 4) H  32           s(  0.50%)p99.99( 99.50%)
   351. (0.00121) RY*( 1) H  33           s( 99.53%)p 0.00(  0.47%)
                                            0.0043  0.9976  0.0587 -0.0200 -0.0291
   352. (0.00009) RY*( 2) H  33           s(  0.27%)p99.99( 99.73%)
   353. (0.00006) RY*( 3) H  33           s(  0.00%)p 1.00(100.00%)
   354. (0.00002) RY*( 4) H  33           s(  0.29%)p99.99( 99.71%)
   355. (0.00212) RY*( 1) H  34           s( 99.41%)p 0.01(  0.59%)
                                            0.0080  0.9970  0.0731  0.0239  0.0050
   356. (0.00009) RY*( 2) H  34           s(  0.47%)p99.99( 99.53%)
   357. (0.00004) RY*( 3) H  34           s(  0.02%)p99.99( 99.98%)
   358. (0.00004) RY*( 4) H  34           s(  0.21%)p99.99( 99.79%)
   359. (0.00079) RY*( 1) H  35           s( 99.69%)p 0.00(  0.31%)
                                            0.0043  0.9985  0.0335 -0.0434 -0.0074
   360. (0.00006) RY*( 2) H  35           s(  0.00%)p 1.00(100.00%)
   361. (0.00004) RY*( 3) H  35           s(  0.25%)p99.99( 99.75%)
   362. (0.00003) RY*( 4) H  35           s(  0.16%)p99.99( 99.84%)
   363. (0.00075) RY*( 1) H  36           s( 99.72%)p 0.00(  0.28%)
                                            0.0056  0.9986 -0.0095 -0.0473  0.0212
   364. (0.00007) RY*( 2) H  36           s(  0.00%)p 1.00(100.00%)
   365. (0.00003) RY*( 3) H  36           s(  0.33%)p99.99( 99.67%)
   366. (0.00003) RY*( 4) H  36           s(  0.04%)p99.99( 99.96%)
   367. (0.00071) RY*( 1) H  37           s( 99.52%)p 0.00(  0.48%)
                                            0.0045  0.9976 -0.0593 -0.0120  0.0340
   368. (0.00007) RY*( 2) H  37           s(  0.00%)p 1.00(100.00%)
   369. (0.00004) RY*( 3) H  37           s(  0.02%)p99.99( 99.98%)
   370. (0.00003) RY*( 4) H  37           s(  0.56%)p99.99( 99.44%)
   371. (0.00074) RY*( 1) H  38           s( 99.51%)p 0.00(  0.49%)
                                            0.0046  0.9975 -0.0240  0.0647  0.0129
   372. (0.00008) RY*( 2) H  38           s(  0.03%)p99.99( 99.97%)
   373. (0.00004) RY*( 3) H  38           s(  0.44%)p99.99( 99.56%)
   374. (0.00003) RY*( 4) H  38           s(  0.12%)p99.99( 99.88%)
   375. (0.00206) RY*( 1) H  39           s( 99.66%)p 0.00(  0.34%)
                                            0.0116  0.9982  0.0323 -0.0235 -0.0423
   376. (0.00027) RY*( 2) H  39           s(  0.00%)p 1.00(100.00%)
                                            0.0053 -0.0010  0.8080  0.0127  0.5890
   377. (0.00009) RY*( 3) H  39           s(  0.14%)p99.99( 99.86%)
   378. (0.00002) RY*( 4) H  39           s(  0.42%)p99.99( 99.58%)
   379. (0.00060) RY*( 1) H  40           s( 97.41%)p 0.03(  2.59%)
                                            0.0047  0.9869  0.0500 -0.0194 -0.1518
   380. (0.00010) RY*( 2) H  40           s(  0.40%)p99.99( 99.60%)
   381. (0.00008) RY*( 3) H  40           s(  0.52%)p99.99( 99.48%)
   382. (0.00002) RY*( 4) H  40           s(  1.76%)p55.68( 98.24%)
   383. (0.00072) RY*( 1) H  41           s( 98.06%)p 0.02(  1.94%)
                                            0.0035  0.9903  0.0180  0.1360  0.0233
   384. (0.00006) RY*( 2) H  41           s(  0.11%)p99.99( 99.89%)
   385. (0.00006) RY*( 3) H  41           s(  0.04%)p99.99( 99.96%)
   386. (0.00002) RY*( 4) H  41           s(  1.88%)p52.24( 98.12%)
   387. (0.00074) RY*( 1) H  42           s( 98.80%)p 0.01(  1.20%)
                                            0.0040  0.9940  0.0970  0.0050 -0.0505
   388. (0.00010) RY*( 2) H  42           s(  0.28%)p99.99( 99.72%)
                                            0.0019  0.0530 -0.0218 -0.1668  0.9843
   389. (0.00008) RY*( 3) H  42           s(  0.07%)p99.99( 99.93%)
   390. (0.00002) RY*( 4) H  42           s(  0.94%)p99.99( 99.06%)
   391. (0.00952) BD*( 1) O   1 - C   2  
                ( 32.86%)   0.5733* O   1 s( 45.74%)p 1.18( 54.17%)d 0.00(  0.09%)
                                            0.0000 -0.6760  0.0226  0.3047 -0.0075
                                           -0.1319  0.0045  0.6566 -0.0182  0.0033
                                           -0.0186  0.0094 -0.0021 -0.0207
                ( 67.14%)  -0.8194* C   2 s( 34.28%)p 1.91( 65.48%)d 0.01(  0.24%)
                                           -0.0000 -0.5837  0.0454 -0.3094 -0.0239
                                            0.2482  0.0181 -0.7015 -0.0663  0.0087
                                           -0.0316  0.0212 -0.0026 -0.0298
   392. (0.08189) BD*( 2) O   1 - C   2  
                ( 33.07%)   0.5751* O   1 s(  0.12%)p99.99( 99.71%)d 1.34(  0.17%)
                                            0.0000 -0.0350  0.0013 -0.3263  0.0021
                                           -0.9408  0.0070 -0.0736 -0.0002  0.0112
                                            0.0133  0.0333  0.0144  0.0056
                ( 66.93%)  -0.8181* C   2 s(  0.04%)p99.99( 99.55%)d11.15(  0.42%)
                                            0.0000 -0.0185  0.0055 -0.3638  0.0082
                                           -0.9170  0.0145 -0.1479 -0.0028 -0.0182
                                           -0.0239 -0.0503 -0.0242 -0.0116
   393. (0.07397) BD*( 1) C   2 - O   3  
                ( 70.90%)   0.8420* C   2 s( 24.72%)p 3.03( 74.95%)d 0.01(  0.33%)
                                           -0.0000  0.4972  0.0010  0.5246  0.0057
                                           -0.1085 -0.0035 -0.6788 -0.0407 -0.0028
                                           -0.0469  0.0081  0.0125  0.0300
                ( 29.10%)  -0.5394* O   3 s( 31.16%)p 2.21( 68.77%)d 0.00(  0.07%)
                                            0.0001  0.5582 -0.0038 -0.4126 -0.0062
                                            0.0602 -0.0014  0.7168 -0.0003 -0.0003
                                           -0.0116  0.0012  0.0019  0.0233
   394. (0.03586) BD*( 1) C   2 - C  15  
                ( 51.36%)   0.7167* C   2 s( 40.83%)p 1.45( 59.11%)d 0.00(  0.06%)
                                           -0.0001 -0.6386 -0.0232  0.7020 -0.0283
                                           -0.2858  0.0012  0.1230 -0.0261  0.0139
                                           -0.0131  0.0045 -0.0109  0.0112
                ( 48.64%)  -0.6974* C  15 s( 25.25%)p 2.96( 74.69%)d 0.00(  0.06%)
                                           -0.0003 -0.5024 -0.0032 -0.7618 -0.0048
                                            0.3675 -0.0016 -0.1767 -0.0162  0.0155
                                           -0.0066  0.0029 -0.0145  0.0120
   395. (0.02070) BD*( 1) O   3 - N   4  
                ( 43.04%)   0.6561* O   3 s( 24.16%)p 3.13( 75.72%)d 0.01(  0.12%)
                                           -0.0000 -0.4911 -0.0215 -0.8426 -0.0193
                                            0.1797  0.0013 -0.1185  0.0214  0.0115
                                           -0.0191  0.0041 -0.0247  0.0104
                ( 56.96%)  -0.7547* N   4 s( 23.32%)p 3.28( 76.51%)d 0.01(  0.17%)
                                           -0.0001 -0.4815 -0.0371  0.8478 -0.0408
                                           -0.1662  0.0071  0.1275 -0.0266  0.0132
                                           -0.0042  0.0005 -0.0320  0.0214
   396. (0.05285) BD*( 1) N   4 - C   5  
                ( 35.10%)   0.5924* N   4 s( 37.88%)p 1.64( 62.09%)d 0.00(  0.03%)
                                           -0.0002 -0.6155  0.0046 -0.1906 -0.0162
                                            0.7611  0.0017 -0.0700 -0.0103  0.0071
                                           -0.0026  0.0061  0.0122  0.0085
                ( 64.90%)  -0.8056* C   5 s( 27.89%)p 2.58( 71.94%)d 0.01(  0.17%)
                                            0.0000 -0.5281  0.0006  0.4073  0.0346
                                           -0.7339 -0.0007  0.1158  0.0187  0.0261
                                           -0.0025  0.0066  0.0252  0.0196
   397. (0.05287) BD*( 1) N   4 - C  12  
                ( 35.17%)   0.5930* N   4 s( 37.38%)p 1.67( 62.59%)d 0.00(  0.03%)
                                           -0.0002 -0.6114  0.0061 -0.4385 -0.0129
                                           -0.6239  0.0050 -0.2098 -0.0104 -0.0120
                                           -0.0073 -0.0088  0.0042  0.0062
                ( 64.83%)  -0.8052* C  12 s( 27.77%)p 2.59( 72.06%)d 0.01(  0.18%)
                                            0.0000 -0.5270 -0.0007  0.6147  0.0294
                                            0.5291 -0.0122  0.2478  0.0187 -0.0340
                                           -0.0125 -0.0137  0.0023  0.0158
   398. (0.03564) BD*( 1) C   5 - C   6  
                ( 51.81%)   0.7198* C   5 s( 38.10%)p 1.62( 61.84%)d 0.00(  0.06%)
                                           -0.0001  0.6168  0.0225  0.7563 -0.0198
                                            0.0090 -0.0307  0.2120 -0.0043  0.0097
                                            0.0095  0.0023  0.0183 -0.0082
                ( 48.19%)  -0.6942* C   6 s( 29.12%)p 2.43( 70.83%)d 0.00(  0.05%)
                                            0.0002  0.5396 -0.0013 -0.7831  0.0200
                                           -0.2037 -0.0224 -0.2294  0.0042  0.0031
                                            0.0105  0.0011  0.0173 -0.0096
   399. (0.00598) BD*( 1) C   5 - O  14  
                ( 65.95%)   0.8121* C   5 s( 33.55%)p 1.97( 66.23%)d 0.01(  0.22%)
                                           -0.0000  0.5780 -0.0389 -0.4262 -0.0354
                                           -0.6762 -0.0489 -0.1405 -0.0100  0.0362
                                            0.0073  0.0119 -0.0151 -0.0211
                ( 34.05%)  -0.5835* O  14 s( 44.62%)p 1.24( 55.30%)d 0.00(  0.09%)
                                           -0.0000  0.6675 -0.0236  0.3763  0.0098
                                            0.6344  0.0198  0.0917  0.0026  0.0223
                                            0.0026  0.0060 -0.0128 -0.0130
   400. (0.11523) BD*( 2) C   5 - O  14  
                ( 67.74%)   0.8231* C   5 s(  0.02%)p99.99( 99.63%)d21.80(  0.36%)
                                            0.0000  0.0127  0.0014 -0.2787  0.0114
                                           -0.0128 -0.0022  0.9579 -0.0252  0.0136
                                           -0.0290 -0.0469  0.0094 -0.0160
                ( 32.26%)  -0.5680* O  14 s(  0.01%)p 1.00( 99.85%)d 0.00(  0.15%)
                                           -0.0000  0.0081 -0.0006 -0.2681 -0.0019
                                            0.0113  0.0006  0.9625  0.0089 -0.0088
                                            0.0166  0.0319 -0.0053  0.0090
   401. (0.01220) BD*( 1) C   6 - C   7  
                ( 48.20%)   0.6942* C   6 s( 38.02%)p 1.63( 61.95%)d 0.00(  0.03%)
                                            0.0001 -0.6166 -0.0069 -0.5378  0.0129
                                            0.5624  0.0214 -0.1153  0.0049  0.0142
                                           -0.0044  0.0029 -0.0008  0.0098
                ( 51.80%)  -0.7197* C   7 s( 34.86%)p 1.87( 65.09%)d 0.00(  0.05%)
                                           -0.0001 -0.5903 -0.0091  0.6097  0.0207
                                           -0.5075  0.0213  0.1439  0.0069  0.0181
                                           -0.0053  0.0039 -0.0007  0.0120
   402. (0.16707) BD*( 2) C   6 - C   7  
                ( 45.77%)   0.6765* C   6 s(  0.00%)p 1.00( 99.99%)d 0.00(  0.01%)
                                            0.0000 -0.0030 -0.0008  0.2659  0.0021
                                            0.0537  0.0005 -0.9624 -0.0077 -0.0004
                                           -0.0083  0.0036  0.0028 -0.0040
                ( 54.23%)  -0.7364* C   7 s(  0.00%)p 1.00( 99.94%)d 0.00(  0.06%)
                                            0.0000 -0.0007 -0.0001  0.2691  0.0017
                                            0.0515  0.0006 -0.9614 -0.0064  0.0059
                                            0.0064 -0.0221 -0.0031  0.0011
   403. (0.01564) BD*( 1) C   6 - C  11  
                ( 50.02%)   0.7072* C   6 s( 32.74%)p 2.05( 67.22%)d 0.00(  0.04%)
                                           -0.0001  0.5722  0.0013  0.1608  0.0022
                                            0.7992 -0.0040  0.0872  0.0007  0.0021
                                            0.0020  0.0026 -0.0161 -0.0130
                ( 49.98%)  -0.7070* C  11 s( 32.65%)p 2.06( 67.31%)d 0.00(  0.04%)
                                           -0.0001  0.5714  0.0015 -0.1095  0.0032
                                           -0.8094  0.0030 -0.0769  0.0013  0.0080
                                            0.0030  0.0045 -0.0139 -0.0126
   404. (0.00755) BD*( 1) C   7 - C   8  
                ( 49.52%)   0.7037* C   7 s( 35.45%)p 1.82( 64.50%)d 0.00(  0.04%)
                                            0.0000 -0.5953 -0.0112 -0.7314 -0.0191
                                           -0.2471  0.0371 -0.2175 -0.0033 -0.0129
                                           -0.0088 -0.0041 -0.0098  0.0095
                ( 50.48%)  -0.7105* C   8 s( 35.36%)p 1.83( 64.59%)d 0.00(  0.05%)
                                           -0.0001 -0.5946 -0.0068  0.7131 -0.0068
                                            0.2978  0.0399  0.2169  0.0003 -0.0098
                                           -0.0096 -0.0031 -0.0134  0.0093
   405. (0.00722) BD*( 1) C   7 - H  27  
                ( 37.21%)   0.6100* C   7 s( 29.60%)p 2.38( 70.37%)d 0.00(  0.03%)
                                           -0.0003  0.5438 -0.0153 -0.1395  0.0067
                                           -0.8229  0.0069 -0.0835  0.0021  0.0054
                                            0.0014  0.0030 -0.0127 -0.0093
                ( 62.79%)  -0.7924* H  27 s( 99.90%)p 0.00(  0.10%)
                                            0.9995 -0.0027  0.0056  0.0311  0.0032
   406. (0.00816) BD*( 1) C   8 - C   9  
                ( 49.99%)   0.7070* C   8 s( 35.70%)p 1.80( 64.26%)d 0.00(  0.05%)
                                           -0.0000 -0.5974 -0.0085 -0.1461 -0.0389
                                           -0.7827 -0.0032 -0.0834 -0.0111 -0.0036
                                           -0.0009 -0.0031  0.0176  0.0113
                ( 50.01%)  -0.7072* C   9 s( 35.67%)p 1.80( 64.28%)d 0.00(  0.05%)
                                           -0.0000 -0.5972 -0.0086  0.1189 -0.0353
                                            0.7880  0.0178  0.0776 -0.0089 -0.0080
                                           -0.0015 -0.0042  0.0159  0.0111
   407. (0.14348) BD*( 2) C   8 - C   9  
                ( 49.97%)   0.7069* C   8 s(  0.00%)p 1.00( 99.95%)d 0.00(  0.05%)
                                           -0.0000 -0.0002 -0.0002  0.2704 -0.0021
                                            0.0521 -0.0004 -0.9610  0.0074  0.0052
                                            0.0085 -0.0201 -0.0036  0.0024
                ( 50.03%)  -0.7073* C   9 s(  0.00%)p 1.00( 99.95%)d 0.00(  0.05%)
                                           -0.0000 -0.0001 -0.0002  0.2705 -0.0021
                                            0.0538 -0.0004 -0.9609  0.0073 -0.0052
                                            0.0135  0.0151 -0.0034  0.0087
   408. (0.00645) BD*( 1) C   8 - H  28  
                ( 37.57%)   0.6130* C   8 s( 28.84%)p 2.47( 71.13%)d 0.00(  0.03%)
                                            0.0003 -0.5369  0.0129 -0.6288  0.0068
                                            0.5424 -0.0058 -0.1474  0.0016  0.0137
                                           -0.0043  0.0031 -0.0019  0.0085
                ( 62.43%)  -0.7901* H  28 s( 99.90%)p 0.00(  0.10%)
                                           -0.9995  0.0022  0.0235 -0.0201  0.0055
   409. (0.00753) BD*( 1) C   9 - C  10  
                ( 50.47%)   0.7104* C   9 s( 35.37%)p 1.83( 64.59%)d 0.00(  0.05%)
                                            0.0001  0.5946  0.0067 -0.5703  0.0194
                                            0.5496  0.0348 -0.1299  0.0074 -0.0172
                                            0.0055 -0.0039  0.0032 -0.0107
                ( 49.53%)  -0.7038* C  10 s( 35.45%)p 1.82( 64.51%)d 0.00(  0.04%)
                                           -0.0000  0.5953  0.0113  0.6038  0.0300
                                           -0.5091  0.0274  0.1400  0.0100 -0.0171
                                            0.0042 -0.0036 -0.0016 -0.0110
   410. (0.00645) BD*( 1) C   9 - H  29  
                ( 37.56%)   0.6129* C   9 s( 28.86%)p 2.46( 71.11%)d 0.00(  0.03%)
                                            0.0003 -0.5370  0.0129 -0.7655  0.0083
                                           -0.2683  0.0027 -0.2304  0.0025 -0.0082
                                           -0.0076 -0.0026 -0.0102  0.0074
                ( 62.44%)  -0.7902* H  29 s( 99.90%)p 0.00(  0.10%)
                                           -0.9995  0.0022  0.0285  0.0099  0.0087
   411. (0.01225) BD*( 1) C  10 - C  11  
                ( 51.83%)   0.7200* C  10 s( 34.84%)p 1.87( 65.11%)d 0.00(  0.05%)
                                            0.0001  0.5902  0.0090 -0.7364 -0.0123
                                           -0.2432  0.0279 -0.2209 -0.0018  0.0121
                                            0.0100  0.0039  0.0121 -0.0105
                ( 48.17%)  -0.6940* C  11 s( 38.06%)p 1.63( 61.91%)d 0.00(  0.03%)
                                           -0.0001  0.6169  0.0065  0.6866 -0.0054
                                            0.3232  0.0249  0.2063 -0.0002  0.0092
                                            0.0080  0.0029  0.0096 -0.0086
   412. (0.16723) BD*( 2) C  10 - C  11  
                ( 54.32%)   0.7370* C  10 s(  0.00%)p 1.00( 99.94%)d 0.00(  0.06%)
                                           -0.0000  0.0009  0.0002 -0.2696 -0.0017
                                           -0.0545 -0.0001  0.9611  0.0065  0.0059
                                           -0.0121 -0.0180  0.0028 -0.0083
                ( 45.68%)  -0.6759* C  11 s(  0.00%)p 1.00( 99.99%)d 0.00(  0.01%)
                                           -0.0000  0.0026  0.0009 -0.2662 -0.0019
                                           -0.0535 -0.0003  0.9623  0.0074 -0.0004
                                            0.0088 -0.0003 -0.0027  0.0044
   413. (0.00717) BD*( 1) C  10 - H  30  
                ( 37.16%)   0.6096* C  10 s( 29.62%)p 2.38( 70.35%)d 0.00(  0.03%)
                                            0.0003 -0.5440  0.0153 -0.1382 -0.0039
                                           -0.8229  0.0090 -0.0850 -0.0006 -0.0035
                                           -0.0011 -0.0027  0.0134  0.0093
                ( 62.84%)  -0.7927* H  30 s( 99.90%)p 0.00(  0.10%)
                                           -0.9995  0.0027  0.0049  0.0313  0.0033
   414. (0.03554) BD*( 1) C  11 - C  12  
                ( 48.22%)   0.6944* C  11 s( 29.17%)p 2.43( 70.78%)d 0.00(  0.05%)
                                           -0.0001 -0.5401  0.0010  0.6670 -0.0260
                                           -0.4866 -0.0141  0.1589 -0.0073  0.0146
                                           -0.0079  0.0038 -0.0106  0.0104
                ( 51.78%)  -0.7196* C  12 s( 38.34%)p 1.61( 61.60%)d 0.00(  0.06%)
                                            0.0000 -0.6189 -0.0214 -0.7068  0.0092
                                            0.2884 -0.0350 -0.1787 -0.0035  0.0199
                                           -0.0050  0.0044 -0.0074  0.0095
   415. (0.00597) BD*( 1) C  12 - O  13  
                ( 65.90%)   0.8118* C  12 s( 33.46%)p 1.98( 66.33%)d 0.01(  0.22%)
                                           -0.0000  0.5771 -0.0390 -0.1901 -0.0157
                                            0.7893  0.0594  0.0170  0.0017 -0.0206
                                           -0.0009  0.0012 -0.0345 -0.0232
                ( 34.10%)  -0.5840* O  13 s( 44.47%)p 1.25( 55.44%)d 0.00(  0.09%)
                                           -0.0000  0.6665 -0.0227  0.1637  0.0037
                                           -0.7241 -0.0218 -0.0536 -0.0017 -0.0104
                                           -0.0015  0.0030 -0.0238 -0.0136
   416. (0.11500) BD*( 2) C  12 - O  13  
                ( 67.61%)   0.8223* C  12 s(  0.01%)p99.99( 99.63%)d29.37(  0.35%)
                                            0.0000  0.0107  0.0024 -0.2895  0.0138
                                           -0.0978  0.0042  0.9498 -0.0246 -0.0151
                                           -0.0162  0.0540  0.0117  0.0029
                ( 32.39%)  -0.5691* O  13 s(  0.01%)p 1.00( 99.84%)d 0.00(  0.15%)
                                           -0.0000  0.0096 -0.0001 -0.2857 -0.0022
                                           -0.1260 -0.0012  0.9491  0.0085  0.0099
                                            0.0076 -0.0356 -0.0068 -0.0038
   417. (0.01582) BD*( 1) C  15 - C  16  
                ( 48.73%)   0.6981* C  15 s( 28.96%)p 2.45( 70.99%)d 0.00(  0.05%)
                                           -0.0001 -0.5382 -0.0049  0.4391  0.0132
                                            0.4456 -0.0236  0.5637 -0.0081 -0.0090
                                           -0.0112 -0.0151  0.0023 -0.0048
                ( 51.27%)  -0.7160* C  16 s( 26.36%)p 2.79( 73.58%)d 0.00(  0.06%)
                                           -0.0004 -0.5134 -0.0027 -0.4680  0.0040
                                           -0.4596 -0.0266 -0.5521  0.0026 -0.0112
                                           -0.0154 -0.0133 -0.0012 -0.0044
   418. (0.01631) BD*( 1) C  15 - N  23  
                ( 61.74%)   0.7857* C  15 s( 21.90%)p 3.56( 77.96%)d 0.01(  0.14%)
                                           -0.0001  0.4673  0.0244  0.1562 -0.0010
                                            0.8096  0.0177 -0.3151 -0.0154  0.0147
                                           -0.0057 -0.0207 -0.0232 -0.0122
                ( 38.26%)  -0.6186* N  23 s( 33.97%)p 1.94( 66.00%)d 0.00(  0.03%)
                                           -0.0001  0.5828 -0.0008 -0.1398 -0.0022
                                           -0.7609 -0.0029  0.2480  0.0081  0.0023
                                           -0.0032 -0.0096 -0.0129 -0.0039
   419. (0.01106) BD*( 1) C  15 - H  31  
                ( 35.10%)   0.5925* C  15 s( 23.91%)p 3.18( 76.05%)d 0.00(  0.04%)
                                            0.0004 -0.4888  0.0134  0.4488 -0.0030
                                           -0.0936  0.0014 -0.7417  0.0137  0.0021
                                            0.0127 -0.0036 -0.0038 -0.0129
                ( 64.90%)  -0.8056* H  31 s( 99.89%)p 0.00(  0.11%)
                                           -0.9994  0.0080 -0.0156  0.0036  0.0291
   420. (0.01159) BD*( 1) C  16 - C  17  
                ( 50.61%)   0.7114* C  16 s( 28.39%)p 2.52( 71.56%)d 0.00(  0.05%)
                                            0.0003  0.5328  0.0054 -0.1619 -0.0154
                                           -0.7777 -0.0092  0.2897 -0.0194  0.0051
                                           -0.0012 -0.0143 -0.0146 -0.0045
                ( 49.39%)  -0.7027* C  17 s( 31.54%)p 2.17( 68.43%)d 0.00(  0.03%)
                                            0.0001  0.5614 -0.0130  0.1501 -0.0153
                                            0.7533 -0.0246 -0.3056 -0.0067  0.0065
                                           -0.0023 -0.0087 -0.0130 -0.0075
   421. (0.00578) BD*( 1) C  16 - H  32  
                ( 36.89%)   0.6074* C  16 s( 22.51%)p 3.44( 77.45%)d 0.00(  0.04%)
                                           -0.0002  0.4745  0.0005 -0.7546  0.0129
                                            0.4247 -0.0046 -0.1546 -0.0223 -0.0150
                                            0.0025 -0.0011  0.0075 -0.0097
                ( 63.11%)  -0.7944* H  32 s( 99.91%)p 0.00(  0.09%)
                                            0.9995 -0.0011  0.0251 -0.0150  0.0085
   422. (0.00680) BD*( 1) C  16 - H  33  
                ( 36.97%)   0.6080* C  16 s( 22.63%)p 3.42( 77.33%)d 0.00(  0.04%)
                                           -0.0002  0.4757 -0.0030  0.4286 -0.0250
                                           -0.0481  0.0075 -0.7659 -0.0083 -0.0012
                                           -0.0161  0.0017  0.0056  0.0098
                ( 63.03%)  -0.7939* H  33 s( 99.91%)p 0.00(  0.09%)
                                            0.9995 -0.0027 -0.0118  0.0013  0.0282
   423. (0.01305) BD*( 1) C  17 - C  18  
                ( 48.64%)   0.6974* C  17 s( 34.24%)p 1.92( 65.72%)d 0.00(  0.04%)
                                            0.0001 -0.5852 -0.0024 -0.5519 -0.0128
                                            0.5854 -0.0019  0.0977  0.0142  0.0170
                                            0.0010 -0.0023  0.0013  0.0102
                ( 51.36%)  -0.7167* C  18 s( 34.79%)p 1.87( 65.16%)d 0.00(  0.05%)
                                           -0.0001 -0.5898 -0.0059  0.5257 -0.0071
                                           -0.6068 -0.0142 -0.0807  0.0166  0.0184
                                            0.0038 -0.0034  0.0012  0.0110
   424. (0.18511) BD*( 2) C  17 - C  18  
                ( 46.71%)   0.6834* C  17 s(  0.05%)p99.99( 99.90%)d 0.89(  0.05%)
                                            0.0001  0.0156  0.0167 -0.4504  0.0071
                                           -0.2667  0.0067 -0.8514 -0.0004  0.0066
                                           -0.0078  0.0161 -0.0085 -0.0051
                ( 53.29%)  -0.7300* C  18 s(  0.01%)p 1.00( 99.93%)d 0.00(  0.06%)
                                            0.0000  0.0052  0.0069 -0.4482 -0.0028
                                           -0.2807  0.0042 -0.8483 -0.0056  0.0016
                                            0.0146 -0.0102  0.0119 -0.0132
   425. (0.01282) BD*( 1) C  17 - C  22  
                ( 48.74%)   0.6981* C  17 s( 34.17%)p 1.93( 65.79%)d 0.00(  0.04%)
                                            0.0001 -0.5845 -0.0066  0.6848  0.0157
                                            0.1308 -0.0148 -0.4141 -0.0007 -0.0059
                                            0.0153  0.0030 -0.0112  0.0009
                ( 51.26%)  -0.7160* C  22 s( 35.20%)p 1.84( 64.75%)d 0.00(  0.05%)
                                           -0.0001 -0.5933 -0.0053 -0.6701  0.0074
                                           -0.1660 -0.0224  0.4126  0.0076 -0.0047
                                            0.0167  0.0031 -0.0129  0.0031
   426. (0.00831) BD*( 1) C  18 - C  19  
                ( 49.50%)   0.7036* C  18 s( 35.40%)p 1.82( 64.56%)d 0.00(  0.04%)
                                           -0.0000 -0.5948 -0.0155  0.1260 -0.0339
                                            0.7288  0.0217 -0.3113  0.0083 -0.0074
                                            0.0045  0.0135  0.0122  0.0050
                ( 50.50%)  -0.7106* C  19 s( 35.58%)p 1.81( 64.37%)d 0.00(  0.04%)
                                           -0.0000 -0.5965 -0.0070 -0.1476 -0.0356
                                           -0.7178  0.0063  0.3241  0.0179 -0.0023
                                            0.0021  0.0125  0.0153  0.0070
   427. (0.00943) BD*( 1) C  18 - H  34  
                ( 36.67%)   0.6056* C  18 s( 29.74%)p 2.36( 70.23%)d 0.00(  0.03%)
                                            0.0003 -0.5451  0.0168 -0.7109  0.0058
                                           -0.1427  0.0197  0.4197 -0.0039 -0.0046
                                            0.0123  0.0031 -0.0089  0.0031
                ( 63.33%)  -0.7958* H  34 s( 99.90%)p 0.00(  0.10%)
                                           -0.9995  0.0060  0.0283  0.0026 -0.0151
   428. (0.00802) BD*( 1) C  19 - C  20  
                ( 50.26%)   0.7090* C  19 s( 34.90%)p 1.86( 65.05%)d 0.00(  0.05%)
                                            0.0000  0.5907  0.0106 -0.6712  0.0027
                                           -0.1666 -0.0407  0.4128  0.0125  0.0040
                                           -0.0166 -0.0027  0.0136 -0.0031
                ( 49.74%)  -0.7052* C  20 s( 35.45%)p 1.82( 64.50%)d 0.00(  0.04%)
                                            0.0000  0.5954  0.0061  0.6839  0.0186
                                            0.1168 -0.0352 -0.4025  0.0019  0.0074
                                           -0.0152 -0.0041  0.0117 -0.0016
   429. (0.16443) BD*( 2) C  19 - C  20  
                ( 53.91%)   0.7342* C  19 s(  0.00%)p 1.00( 99.93%)d 0.00(  0.07%)
                                           -0.0000  0.0002  0.0002  0.4482 -0.0006
                                            0.2894 -0.0010  0.8454 -0.0026 -0.0029
                                           -0.0155  0.0096 -0.0128  0.0140
                ( 46.09%)  -0.6789* C  20 s(  0.00%)p 1.00( 99.94%)d 0.00(  0.06%)
                                           -0.0000 -0.0003 -0.0001  0.4494 -0.0044
                                            0.2857 -0.0026  0.8460 -0.0083  0.0108
                                            0.0050  0.0102  0.0010 -0.0175
   430. (0.00662) BD*( 1) C  19 - H  35  
                ( 37.11%)   0.6092* C  19 s( 29.42%)p 2.40( 70.55%)d 0.00(  0.03%)
                                            0.0003 -0.5422  0.0141 -0.5701  0.0058
                                            0.6096 -0.0090  0.0937 -0.0006  0.0138
                                            0.0028 -0.0015  0.0014  0.0084
                ( 62.89%)  -0.7931* H  35 s( 99.90%)p 0.00(  0.10%)
                                           -0.9995  0.0025  0.0222 -0.0226 -0.0036
   431. (0.00812) BD*( 1) C  20 - C  21  
                ( 49.81%)   0.7058* C  20 s( 35.39%)p 1.82( 64.57%)d 0.00(  0.04%)
                                           -0.0000 -0.5948 -0.0067  0.5551  0.0289
                                           -0.5705  0.0177 -0.1024 -0.0213  0.0180
                                            0.0013 -0.0027  0.0034  0.0100
                ( 50.19%)  -0.7085* C  21 s( 34.98%)p 1.86( 64.97%)d 0.00(  0.05%)
                                           -0.0000 -0.5914 -0.0097 -0.5253  0.0165
                                            0.6048  0.0334  0.0789 -0.0200  0.0185
                                            0.0043 -0.0033 -0.0001  0.0106
   432. (0.00663) BD*( 1) C  20 - H  36  
                ( 37.13%)   0.6094* C  20 s( 29.07%)p 2.44( 70.90%)d 0.00(  0.03%)
                                           -0.0003  0.5390 -0.0144 -0.1429  0.0018
                                           -0.7601  0.0092  0.3328 -0.0041  0.0046
                                           -0.0015 -0.0099 -0.0112 -0.0041
                ( 62.87%)  -0.7929* H  36 s( 99.90%)p 0.00(  0.10%)
                                            0.9995 -0.0039  0.0054  0.0287 -0.0126
   433. (0.00810) BD*( 1) C  21 - C  22  
                ( 50.54%)   0.7109* C  21 s( 35.55%)p 1.81( 64.40%)d 0.00(  0.05%)
                                            0.0000  0.5962  0.0080  0.1211 -0.0338
                                            0.7289  0.0203 -0.3105  0.0108  0.0072
                                           -0.0048 -0.0137 -0.0125 -0.0056
                ( 49.46%)  -0.7033* C  22 s( 35.81%)p 1.79( 64.15%)d 0.00(  0.04%)
                                           -0.0000  0.5983  0.0126 -0.1569 -0.0365
                                           -0.7172  0.0062  0.3174  0.0185  0.0030
                                           -0.0019 -0.0120 -0.0150 -0.0067
   434. (0.15382) BD*( 2) C  21 - C  22  
                ( 51.81%)   0.7198* C  21 s(  0.00%)p 1.00( 99.94%)d 0.00(  0.06%)
                                            0.0000  0.0018 -0.0003  0.4516 -0.0019
                                            0.2837 -0.0014  0.8456 -0.0036  0.0100
                                            0.0078  0.0066  0.0038 -0.0183
                ( 48.19%)  -0.6942* C  22 s(  0.00%)p 1.00( 99.95%)d 0.00(  0.05%)
                                           -0.0000  0.0010 -0.0034  0.4524 -0.0032
                                            0.2770 -0.0027  0.8474 -0.0026 -0.0062
                                            0.0085 -0.0158  0.0097  0.0020
   435. (0.00661) BD*( 1) C  21 - H  37  
                ( 37.24%)   0.6103* C  21 s( 29.37%)p 2.40( 70.60%)d 0.00(  0.03%)
                                           -0.0003  0.5418 -0.0141 -0.7099  0.0086
                                           -0.1432  0.0023  0.4260 -0.0054  0.0039
                                           -0.0127 -0.0032  0.0091 -0.0026
                ( 62.76%)  -0.7922* H  37 s( 99.90%)p 0.00(  0.10%)
                                            0.9995 -0.0023  0.0269  0.0053 -0.0160
   436. (0.00700) BD*( 1) C  22 - H  38  
                ( 37.50%)   0.6123* C  22 s( 28.90%)p 2.46( 71.07%)d 0.00(  0.03%)
                                           -0.0004  0.5374 -0.0145 -0.5662 -0.0034
                                            0.6164 -0.0139  0.1000  0.0052 -0.0142
                                           -0.0026  0.0018 -0.0021 -0.0086
                ( 62.50%)  -0.7906* H  38 s( 99.90%)p 0.00(  0.10%)
                                            0.9995 -0.0026  0.0220 -0.0219 -0.0043
   437. (0.04059) BD*( 1) N  23 - C  24  
                ( 35.29%)   0.5940* N  23 s( 37.39%)p 1.67( 62.58%)d 0.00(  0.03%)
                                            0.0001 -0.6115 -0.0059  0.1959  0.0009
                                           -0.6412  0.0140 -0.4196 -0.0032  0.0026
                                            0.0037 -0.0149  0.0089 -0.0017
                ( 64.71%)  -0.8045* C  24 s( 30.21%)p 2.30( 69.62%)d 0.01(  0.17%)
                                           -0.0001 -0.5496  0.0073 -0.1750 -0.0053
                                            0.7062  0.0153  0.4075  0.0232  0.0147
                                            0.0081 -0.0309  0.0217  0.0034
   438. (0.00928) BD*( 1) N  23 - H  39  
                ( 27.71%)   0.5264* N  23 s( 27.03%)p 2.70( 72.94%)d 0.00(  0.03%)
                                           -0.0003 -0.5199 -0.0005 -0.5743  0.0059
                                           -0.0890  0.0025  0.6256 -0.0154 -0.0027
                                            0.0147  0.0011 -0.0081 -0.0018
                ( 72.29%)  -0.8502* H  39 s( 99.77%)p 0.00(  0.23%)
                                           -0.9988  0.0091  0.0322  0.0050 -0.0353
   439. (0.02409) BD*( 1) C  24 - C  25  
                ( 50.04%)   0.7074* C  24 s( 37.74%)p 1.65( 62.21%)d 0.00(  0.05%)
                                           -0.0002  0.6140  0.0210  0.2777 -0.0155
                                            0.6922 -0.0108 -0.2549  0.0235  0.0136
                                           -0.0060 -0.0140 -0.0074 -0.0051
                ( 49.96%)  -0.7068* C  25 s( 27.35%)p 2.65( 72.59%)d 0.00(  0.06%)
                                            0.0005  0.5229  0.0074 -0.3400 -0.0084
                                           -0.7281 -0.0067  0.2827  0.0081  0.0137
                                           -0.0039 -0.0115 -0.0129 -0.0090
   440. (0.00865) BD*( 1) C  24 - O  26  
                ( 66.46%)   0.8152* C  24 s( 31.67%)p 2.15( 68.08%)d 0.01(  0.25%)
                                           -0.0001  0.5621 -0.0276 -0.4010 -0.0372
                                           -0.0765  0.0085  0.7144  0.0484  0.0050
                                           -0.0378 -0.0090  0.0111  0.0282
                ( 33.54%)  -0.5792* O  26 s( 42.91%)p 1.33( 57.00%)d 0.00(  0.09%)
                                           -0.0000  0.6547 -0.0224  0.5048  0.0126
                                            0.0151  0.0009 -0.5608 -0.0174 -0.0011
                                           -0.0243 -0.0014  0.0108  0.0123
   441. (0.12107) BD*( 2) C  24 - O  26  
                ( 71.23%)   0.8440* C  24 s(  0.22%)p99.99( 99.31%)d 2.12(  0.47%)
                                            0.0001 -0.0467  0.0047  0.8521 -0.0198
                                           -0.1148  0.0032  0.5031 -0.0207 -0.0042
                                            0.0259 -0.0089 -0.0349  0.0519
                ( 28.77%)  -0.5364* O  26 s(  0.35%)p99.99( 99.50%)d 0.41(  0.14%)
                                            0.0000 -0.0594  0.0020  0.7728  0.0038
                                           -0.0943 -0.0022  0.6236  0.0051 -0.0017
                                           -0.0109  0.0036  0.0169 -0.0320
   442. (0.00256) BD*( 1) C  25 - H  40  
                ( 38.03%)   0.6167* C  25 s( 23.91%)p 3.18( 76.05%)d 0.00(  0.04%)
                                           -0.0001  0.4890 -0.0019 -0.1928  0.0035
                                            0.1136  0.0187 -0.8427  0.0018  0.0015
                                            0.0077  0.0012  0.0019  0.0178
                ( 61.97%)  -0.7872* H  40 s( 99.91%)p 0.00(  0.09%)
                                            0.9995 -0.0010  0.0065 -0.0095  0.0279
   443. (0.00150) BD*( 1) C  25 - H  41  
                ( 36.94%)   0.6078* C  25 s( 24.97%)p 3.00( 75.00%)d 0.00(  0.03%)
                                            0.0001 -0.4997 -0.0020  0.3031 -0.0092
                                           -0.6747 -0.0017 -0.4502  0.0103  0.0089
                                            0.0070 -0.0129  0.0050 -0.0001
                ( 63.06%)  -0.7941* H  41 s( 99.91%)p 0.00(  0.09%)
                                           -0.9996  0.0002 -0.0105  0.0229  0.0155
   444. (0.00242) BD*( 1) C  25 - H  42  
                ( 37.43%)   0.6118* C  25 s( 23.75%)p 3.21( 76.21%)d 0.00(  0.04%)
                                            0.0001 -0.4874  0.0032 -0.8687  0.0002
                                            0.0246 -0.0183 -0.0810  0.0012  0.0073
                                           -0.0032  0.0020 -0.0154  0.0089
                ( 62.57%)  -0.7910* H  42 s( 99.91%)p 0.00(  0.09%)
                                           -0.9995  0.0012  0.0299  0.0041  0.0032


 NHO Directionality and "Bond Bending" (deviations from line of nuclear centers)

         [Thresholds for printing:  angular deviation  >  1.0 degree]
                                    hybrid p-character > 25.0%
                                    orbital occupancy  >  0.10e

                                Line of Centers        Hybrid 1              Hybrid 2
                                ---------------  -------------------   ------------------
                NBO               Theta   Phi    Theta   Phi    Dev    Theta   Phi    Dev
 ========================================================================================
     1. BD (   1) O   1 - C   2   152.3  148.1   153.1  156.8   4.1     29.1  321.4   3.5
     2. BD (   2) O   1 - C   2   152.3  148.1    85.7   70.9  87.9     81.2   68.5  87.0
     3. BD (   1) C   2 - O   3   148.5  351.0   143.0  348.1   5.7     30.5  172.0   1.1
     4. BD (   1) C   2 - C  15   102.6  155.0    97.6  157.1   5.5      --     --    --
     5. BD (   1) O   3 - N   4    81.6  348.3    83.7  348.1   2.1     97.0  168.8   1.5
     6. BD (   1) N   4 - C   5    83.7  290.8    84.2  285.2   5.6     98.9  121.0  10.5
     7. BD (   1) N   4 - C  12    73.7   48.8    74.0   53.9   4.8    107.9  218.7   9.8
     8. BD (   1) C   5 - C   6    74.4    8.7    74.3  358.3  10.0    105.8  196.5   7.5
     9. BD (   1) C   5 - O  14    98.6  238.7    99.9  237.5   1.8     82.9   59.5   1.6
    10. BD (   2) C   5 - O  14    98.6  238.7    16.0  183.2  89.3     15.5  177.5  89.1
    11. BD (   1) C   6 - C   7    80.6  317.2    82.0  312.0   5.4    100.7  142.4   5.2
    12. BD (   2) C   6 - C   7    80.6  317.2    15.7  191.4  90.0     15.9  190.9  89.8
    13. BD (   1) C   6 - C  11    84.2   80.4    83.8   78.4   2.0     95.3  262.5   2.1
    14. BD (   1) C   7 - C   8    74.3   21.1    74.2   15.6   5.3    105.5  205.5   4.3
    15. BD (   1) C   7 - H  27    95.8  259.7    95.6  260.8   1.0      --     --    --
    16. BD (   1) C   8 - C   9    84.2   80.4    83.3   76.8   3.8     94.8  264.1   3.8
    17. BD (   2) C   8 - C   9    84.2   80.4    16.0  190.9  90.0     16.0  191.2  90.0
    19. BD (   1) C   9 - C  10    99.6  137.5    98.7  133.3   4.3     79.3  322.8   5.3
    21. BD (   1) C  10 - C  11   105.6  201.5   106.0  196.0   5.2     74.9   27.1   5.4
    22. BD (   2) C  10 - C  11   105.6  201.5    16.0  191.4  89.8     15.7  191.4  89.9
    23. BD (   1) C  10 - H  30    84.3   81.1    84.1   80.1   1.0      --     --    --
    24. BD (   1) C  11 - C  12   101.7  149.8   100.6  142.0   7.8     76.2  340.0  10.2
    25. BD (   1) C  12 - O  13    87.3  103.1    88.8  103.6   1.5     94.1  282.6   1.5
    26. BD (   2) C  12 - O  13    87.3  103.1    17.5  198.8  89.2     18.2  203.8  89.2
    27. BD (   1) C  15 - C  16   130.2  225.7   131.9  223.0   2.7     50.7   46.3   1.0
    28. BD (   1) C  15 - N  23   109.1   78.6   111.4   79.4   2.5     71.8  259.5   1.2
    29. BD (   1) C  15 - H  31    30.3  169.3    32.0  168.3   1.8      --     --    --
    30. BD (   1) C  16 - C  17    69.4  258.4    71.5  257.3   2.3    112.9   79.5   2.5
    31. BD (   1) C  16 - H  32    99.6  149.6   101.7  150.5   2.3      --     --    --
    32. BD (   1) C  16 - H  33   150.2  354.2   152.3  354.2   2.1      --     --    --
    33. BD (   1) C  17 - C  18    96.3  312.2    97.8  314.1   2.5     85.5  129.9   2.9
    34. BD (   2) C  17 - C  18    96.3  312.2   148.9  210.4  90.6    148.2  211.5  89.8
    35. BD (   1) C  17 - C  22    59.2  192.3    59.7  189.4   2.6    121.4   15.9   3.1
    36. BD (   1) C  18 - C  19    66.7  259.3    68.2  263.0   3.7    115.0   75.6   3.8
    38. BD (   1) C  19 - C  20    59.5  191.8    58.7  197.2   4.7    119.5    6.6   4.6
    39. BD (   2) C  19 - C  20    59.5  191.8    32.3   32.8  90.0    147.8  212.5  90.0
    41. BD (   1) C  20 - C  21    83.5  132.5    81.3  136.6   4.6     94.1  308.6   4.6
    43. BD (   1) C  21 - C  22   113.1   79.2   111.7   83.4   4.1     65.5  254.8   4.2
    44. BD (   2) C  21 - C  22   113.1   79.2    32.2   32.1  89.9    148.1  211.4  90.3
    47. BD (   1) N  23 - C  24    57.1  106.4     --     --    --     120.1  284.0   3.5
    49. BD (   1) C  24 - C  25   110.3   65.2   107.6   69.0   4.4      --     --    --
    50. BD (   1) C  24 - O  26    35.4  185.3    30.2  188.8   5.6    138.2    1.8   6.8
    51. BD (   2) C  24 - O  26    35.4  185.3   119.9  172.4  85.2    128.8  172.9  86.0
    52. BD (   1) C  25 - H  40   165.4  148.8   164.6  145.1   1.2      --     --    --
    53. BD (   1) C  25 - H  41    57.8  115.2    59.2  113.5   2.0      --     --    --
    54. BD (   1) C  25 - H  42    84.9  358.2    84.7  359.6   1.4      --     --    --
    81. LP (   1) O   1             --     --     28.1  328.2   --       --     --    --
    82. LP (   2) O   1             --     --     63.1  163.1   --       --     --    --
    83. LP (   1) O   3             --     --    156.9  153.4   --       --     --    --
    84. LP (   2) O   3             --     --     94.1  257.4   --       --     --    --
    85. LP (   1) N   4             --     --    165.8   13.0   --       --     --    --
    86. LP (   1) O  13             --     --     87.1  103.0   --       --     --    --
    87. LP (   2) O  13             --     --     72.1   11.9   --       --     --    --
    88. LP (   1) O  14             --     --     98.1  239.2   --       --     --    --
    89. LP (   2) O  14             --     --     76.4  327.3   --       --     --    --
    90. LP (   1) N  23             --     --    127.8  177.0   --       --     --    --
    91. LP (   1) O  26             --     --     35.1  181.7   --       --     --    --
    92. LP (   2) O  26             --     --     94.2  266.5   --       --     --    --
   400. BD*(   2) C   5 - O  14    98.6  238.7    16.0  183.2  89.3     15.5  177.5  89.1
   402. BD*(   2) C   6 - C   7    80.6  317.2    15.7  191.4  90.0     15.9  190.9  89.8
   407. BD*(   2) C   8 - C   9    84.2   80.4    16.0  190.9  90.0     16.0  191.2  90.0
   412. BD*(   2) C  10 - C  11   105.6  201.5    16.0  191.4  89.8     15.7  191.4  89.9
   416. BD*(   2) C  12 - O  13    87.3  103.1    17.5  198.8  89.2     18.2  203.8  89.2
   424. BD*(   2) C  17 - C  18    96.3  312.2   148.9  210.4  90.6    148.2  211.5  89.8
   429. BD*(   2) C  19 - C  20    59.5  191.8    32.3   32.8  90.0    147.8  212.5  90.0
   434. BD*(   2) C  21 - C  22   113.1   79.2    32.2   32.1  89.9    148.1  211.4  90.3
   441. BD*(   2) C  24 - O  26    35.4  185.3   119.9  172.4  85.2    128.8  172.9  86.0


 Second Order Perturbation Theory Analysis of Fock Matrix in NBO Basis

     Threshold for printing:   0.25 kcal/mol
                                                                              E(2)  E(j)-E(i) F(i,j)
         Donor NBO (i)                     Acceptor NBO (j)                 kcal/mol   a.u.    a.u. 
 ===================================================================================================

 within unit  1
   1. BD (   1) O   1 - C   2        /102. RY*(   1) C   2                    1.12    1.74    0.056
   1. BD (   1) O   1 - C   2        /219. RY*(   1) C  15                    0.33    2.13    0.033
   1. BD (   1) O   1 - C   2        /394. BD*(   1) C   2 - C  15            1.14    1.50    0.053
   2. BD (   2) O   1 - C   2        /417. BD*(   1) C  15 - C  16            0.72    0.77    0.030
   2. BD (   2) O   1 - C   2        /418. BD*(   1) C  15 - N  23            1.07    0.75    0.036
   3. BD (   1) C   2 - O   3        /120. RY*(   1) N   4                    0.45    2.05    0.038
   3. BD (   1) C   2 - O   3        /122. RY*(   3) N   4                    0.56    2.04    0.043
   3. BD (   1) C   2 - O   3        /219. RY*(   1) C  15                    0.27    1.87    0.028
   3. BD (   1) C   2 - O   3        /220. RY*(   2) C  15                    0.32    1.62    0.029
   3. BD (   1) C   2 - O   3        /396. BD*(   1) N   4 - C   5            0.46    1.28    0.031
   3. BD (   1) C   2 - O   3        /397. BD*(   1) N   4 - C  12            0.34    1.28    0.027
   3. BD (   1) C   2 - O   3        /419. BD*(   1) C  15 - H  31            0.58    1.34    0.035
   4. BD (   1) C   2 - C  15        / 93. RY*(   1) O   1                    0.78    1.90    0.049
   4. BD (   1) C   2 - C  15        /111. RY*(   1) O   3                    0.56    1.91    0.042
   4. BD (   1) C   2 - C  15        /228. RY*(   1) C  16                    0.76    1.67    0.045
   4. BD (   1) C   2 - C  15        /291. RY*(   1) N  23                    0.26    1.59    0.026
   4. BD (   1) C   2 - C  15        /292. RY*(   2) N  23                    0.43    1.83    0.035
   4. BD (   1) C   2 - C  15        /391. BD*(   1) O   1 - C   2            0.95    1.30    0.044
   4. BD (   1) C   2 - C  15        /395. BD*(   1) O   3 - N   4            1.48    0.91    0.046
   4. BD (   1) C   2 - C  15        /417. BD*(   1) C  15 - C  16            0.65    1.02    0.033
   4. BD (   1) C   2 - C  15        /419. BD*(   1) C  15 - H  31            0.27    1.13    0.022
   4. BD (   1) C   2 - C  15        /421. BD*(   1) C  16 - H  32            0.75    1.12    0.037
   4. BD (   1) C   2 - C  15        /437. BD*(   1) N  23 - C  24            0.60    1.12    0.033
   5. BD (   1) O   3 - N   4        /102. RY*(   1) C   2                    0.64    1.53    0.040
   5. BD (   1) O   3 - N   4        /129. RY*(   1) C   5                    0.34    1.50    0.029
   5. BD (   1) O   3 - N   4        /192. RY*(   1) C  12                    0.35    1.50    0.029
   5. BD (   1) O   3 - N   4        /219. RY*(   1) C  15                    0.26    1.92    0.028
   5. BD (   1) O   3 - N   4        /394. BD*(   1) C   2 - C  15            0.78    1.29    0.041
   5. BD (   1) O   3 - N   4        /398. BD*(   1) C   5 - C   6            0.45    1.38    0.032
   5. BD (   1) O   3 - N   4        /414. BD*(   1) C  11 - C  12            0.51    1.38    0.034
   6. BD (   1) N   4 - C   5        /112. RY*(   2) O   3                    0.35    2.02    0.034
   6. BD (   1) N   4 - C   5        /139. RY*(   2) C   6                    0.44    1.82    0.036
   6. BD (   1) N   4 - C   5        /193. RY*(   2) C  12                    0.45    2.01    0.038
   6. BD (   1) N   4 - C   5        /196. RY*(   5) C  12                    0.32    2.32    0.035
   6. BD (   1) N   4 - C   5        /210. RY*(   1) O  14                    0.30    2.07    0.032
   6. BD (   1) N   4 - C   5        /393. BD*(   1) C   2 - O   3            0.53    1.06    0.031
   6. BD (   1) N   4 - C   5        /397. BD*(   1) N   4 - C  12            0.72    1.19    0.038
   6. BD (   1) N   4 - C   5        /399. BD*(   1) C   5 - O  14            0.36    1.43    0.029
   6. BD (   1) N   4 - C   5        /401. BD*(   1) C   6 - C   7            1.43    1.40    0.057
   6. BD (   1) N   4 - C   5        /415. BD*(   1) C  12 - O  13            1.36    1.42    0.056
   7. BD (   1) N   4 - C  12        /112. RY*(   2) O   3                    0.32    2.02    0.032
   7. BD (   1) N   4 - C  12        /130. RY*(   2) C   5                    0.48    1.99    0.039
   7. BD (   1) N   4 - C  12        /133. RY*(   5) C   5                    0.35    2.27    0.036
   7. BD (   1) N   4 - C  12        /184. RY*(   2) C  11                    0.43    1.82    0.035
   7. BD (   1) N   4 - C  12        /201. RY*(   1) O  13                    0.29    2.04    0.031
   7. BD (   1) N   4 - C  12        /393. BD*(   1) C   2 - O   3            0.47    1.06    0.029
   7. BD (   1) N   4 - C  12        /396. BD*(   1) N   4 - C   5            0.72    1.19    0.038
   7. BD (   1) N   4 - C  12        /399. BD*(   1) C   5 - O  14            1.45    1.43    0.057
   7. BD (   1) N   4 - C  12        /411. BD*(   1) C  10 - C  11            1.46    1.40    0.057
   7. BD (   1) N   4 - C  12        /415. BD*(   1) C  12 - O  13            0.33    1.42    0.028
   8. BD (   1) C   5 - C   6        /147. RY*(   1) C   7                    0.52    1.78    0.039
   8. BD (   1) C   5 - C   6        /183. RY*(   1) C  11                    0.39    1.80    0.034
   8. BD (   1) C   5 - C   6        /210. RY*(   1) O  14                    0.67    1.91    0.046
   8. BD (   1) C   5 - C   6        /395. BD*(   1) O   3 - N   4            2.84    0.87    0.063
   8. BD (   1) C   5 - C   6        /399. BD*(   1) C   5 - O  14            1.11    1.27    0.048
   8. BD (   1) C   5 - C   6        /401. BD*(   1) C   6 - C   7            1.56    1.24    0.056
   8. BD (   1) C   5 - C   6        /403. BD*(   1) C   6 - C  11            1.07    1.21    0.045
   8. BD (   1) C   5 - C   6        /404. BD*(   1) C   7 - C   8            0.88    1.22    0.042
   8. BD (   1) C   5 - C   6        /411. BD*(   1) C  10 - C  11            2.00    1.24    0.063
   9. BD (   1) C   5 - O  14        /129. RY*(   1) C   5                    0.94    1.65    0.050
   9. BD (   1) C   5 - O  14        /396. BD*(   1) N   4 - C   5            0.35    1.48    0.029
   9. BD (   1) C   5 - O  14        /397. BD*(   1) N   4 - C  12            0.52    1.48    0.036
   9. BD (   1) C   5 - O  14        /398. BD*(   1) C   5 - C   6            1.25    1.53    0.056
   9. BD (   1) C   5 - O  14        /403. BD*(   1) C   6 - C  11            0.29    1.66    0.028
  10. BD (   2) C   5 - O  14        /402. BD*(   2) C   6 - C   7            1.92    0.43    0.039
  11. BD (   1) C   6 - C   7        /129. RY*(   1) C   5                    0.45    1.24    0.030
  11. BD (   1) C   6 - C   7        /156. RY*(   1) C   8                    0.54    1.88    0.041
  11. BD (   1) C   6 - C   7        /157. RY*(   2) C   8                    0.59    1.37    0.036
  11. BD (   1) C   6 - C   7        /396. BD*(   1) N   4 - C   5            0.37    1.07    0.026
  11. BD (   1) C   6 - C   7        /398. BD*(   1) C   5 - C   6            1.73    1.12    0.056
  11. BD (   1) C   6 - C   7        /403. BD*(   1) C   6 - C  11            2.94    1.25    0.077
  11. BD (   1) C   6 - C   7        /404. BD*(   1) C   7 - C   8            1.33    1.26    0.052
  11. BD (   1) C   6 - C   7        /405. BD*(   1) C   7 - H  27            0.77    1.18    0.038
  11. BD (   1) C   6 - C   7        /408. BD*(   1) C   8 - H  28            1.15    1.18    0.047
  11. BD (   1) C   6 - C   7        /414. BD*(   1) C  11 - C  12            1.11    1.13    0.045
  12. BD (   2) C   6 - C   7        /134. RY*(   6) C   5                    0.28    1.81    0.031
  12. BD (   2) C   6 - C   7        /141. RY*(   4) C   6                    0.34    1.18    0.028
  12. BD (   2) C   6 - C   7        /160. RY*(   5) C   8                    0.86    0.92    0.039
  12. BD (   2) C   6 - C   7        /186. RY*(   4) C  11                    0.80    1.14    0.042
  12. BD (   2) C   6 - C   7        /400. BD*(   2) C   5 - O  14           10.07    0.27    0.068
  12. BD (   2) C   6 - C   7        /407. BD*(   2) C   8 - C   9            8.87    0.29    0.066
  12. BD (   2) C   6 - C   7        /412. BD*(   2) C  10 - C  11           10.38    0.30    0.070
  13. BD (   1) C   6 - C  11        /132. RY*(   4) C   5                    0.26    1.88    0.028
  13. BD (   1) C   6 - C  11        /147. RY*(   1) C   7                    0.59    1.80    0.042
  13. BD (   1) C   6 - C  11        /174. RY*(   1) C  10                    0.59    1.80    0.042
  13. BD (   1) C   6 - C  11        /195. RY*(   4) C  12                    0.27    1.82    0.028
  13. BD (   1) C   6 - C  11        /398. BD*(   1) C   5 - C   6            0.69    1.10    0.035
  13. BD (   1) C   6 - C  11        /399. BD*(   1) C   5 - O  14            2.09    1.29    0.066
  13. BD (   1) C   6 - C  11        /401. BD*(   1) C   6 - C   7            2.66    1.26    0.074
  13. BD (   1) C   6 - C  11        /405. BD*(   1) C   7 - H  27            1.28    1.16    0.049
  13. BD (   1) C   6 - C  11        /411. BD*(   1) C  10 - C  11            2.66    1.26    0.073
  13. BD (   1) C   6 - C  11        /413. BD*(   1) C  10 - H  30            1.28    1.16    0.049
  13. BD (   1) C   6 - C  11        /414. BD*(   1) C  11 - C  12            0.71    1.11    0.036
  13. BD (   1) C   6 - C  11        /415. BD*(   1) C  12 - O  13            2.20    1.29    0.068
  14. BD (   1) C   7 - C   8        /138. RY*(   1) C   6                    1.04    1.83    0.055
  14. BD (   1) C   7 - C   8        /165. RY*(   1) C   9                    0.40    1.86    0.034
  14. BD (   1) C   7 - C   8        /166. RY*(   2) C   9                    0.67    1.35    0.038
  14. BD (   1) C   7 - C   8        /398. BD*(   1) C   5 - C   6            2.58    1.10    0.068
  14. BD (   1) C   7 - C   8        /401. BD*(   1) C   6 - C   7            1.79    1.26    0.060
  14. BD (   1) C   7 - C   8        /405. BD*(   1) C   7 - H  27            0.69    1.16    0.036
  14. BD (   1) C   7 - C   8        /406. BD*(   1) C   8 - C   9            1.26    1.25    0.050
  14. BD (   1) C   7 - C   8        /408. BD*(   1) C   8 - H  28            0.58    1.17    0.033
  14. BD (   1) C   7 - C   8        /410. BD*(   1) C   9 - H  29            1.10    1.17    0.045
  15. BD (   1) C   7 - H  27        /138. RY*(   1) C   6                    0.36    1.65    0.031
  15. BD (   1) C   7 - H  27        /156. RY*(   1) C   8                    0.32    1.69    0.029
  15. BD (   1) C   7 - H  27        /401. BD*(   1) C   6 - C   7            0.59    1.09    0.032
  15. BD (   1) C   7 - H  27        /403. BD*(   1) C   6 - C  11            2.42    1.06    0.064
  15. BD (   1) C   7 - H  27        /404. BD*(   1) C   7 - C   8            0.46    1.07    0.028
  15. BD (   1) C   7 - H  27        /406. BD*(   1) C   8 - C   9            1.76    1.08    0.055
  16. BD (   1) C   8 - C   9        /148. RY*(   2) C   7                    0.91    1.38    0.045
  16. BD (   1) C   8 - C   9        /175. RY*(   2) C  10                    0.90    1.38    0.045
  16. BD (   1) C   8 - C   9        /404. BD*(   1) C   7 - C   8            1.31    1.25    0.051
  16. BD (   1) C   8 - C   9        /405. BD*(   1) C   7 - H  27            1.23    1.16    0.048
  16. BD (   1) C   8 - C   9        /408. BD*(   1) C   8 - H  28            0.63    1.17    0.034
  16. BD (   1) C   8 - C   9        /409. BD*(   1) C   9 - C  10            1.31    1.25    0.051
  16. BD (   1) C   8 - C   9        /410. BD*(   1) C   9 - H  29            0.63    1.17    0.034
  16. BD (   1) C   8 - C   9        /413. BD*(   1) C  10 - H  30            1.22    1.16    0.048
  17. BD (   2) C   8 - C   9        /151. RY*(   5) C   7                    0.54    1.88    0.045
  17. BD (   2) C   8 - C   9        /178. RY*(   5) C  10                    0.54    1.87    0.045
  17. BD (   2) C   8 - C   9        /402. BD*(   2) C   6 - C   7           10.47    0.29    0.070
  17. BD (   2) C   8 - C   9        /412. BD*(   2) C  10 - C  11           10.47    0.29    0.070
  18. BD (   1) C   8 - H  28        /147. RY*(   1) C   7                    0.29    1.62    0.027
  18. BD (   1) C   8 - H  28        /165. RY*(   1) C   9                    0.33    1.68    0.030
  18. BD (   1) C   8 - H  28        /401. BD*(   1) C   6 - C   7            1.89    1.08    0.057
  18. BD (   1) C   8 - H  28        /404. BD*(   1) C   7 - C   8            0.35    1.07    0.024
  18. BD (   1) C   8 - H  28        /406. BD*(   1) C   8 - C   9            0.40    1.07    0.026
  18. BD (   1) C   8 - H  28        /409. BD*(   1) C   9 - C  10            2.03    1.07    0.059
  19. BD (   1) C   9 - C  10        /156. RY*(   1) C   8                    0.39    1.86    0.034
  19. BD (   1) C   9 - C  10        /157. RY*(   2) C   8                    0.67    1.35    0.038
  19. BD (   1) C   9 - C  10        /183. RY*(   1) C  11                    1.05    1.82    0.055
  19. BD (   1) C   9 - C  10        /406. BD*(   1) C   8 - C   9            1.27    1.25    0.050
  19. BD (   1) C   9 - C  10        /408. BD*(   1) C   8 - H  28            1.11    1.17    0.045
  19. BD (   1) C   9 - C  10        /410. BD*(   1) C   9 - H  29            0.59    1.17    0.033
  19. BD (   1) C   9 - C  10        /411. BD*(   1) C  10 - C  11            1.78    1.26    0.060
  19. BD (   1) C   9 - C  10        /413. BD*(   1) C  10 - H  30            0.68    1.16    0.036
  19. BD (   1) C   9 - C  10        /414. BD*(   1) C  11 - C  12            2.60    1.11    0.068
  20. BD (   1) C   9 - H  29        /156. RY*(   1) C   8                    0.33    1.68    0.030
  20. BD (   1) C   9 - H  29        /174. RY*(   1) C  10                    0.29    1.62    0.027
  20. BD (   1) C   9 - H  29        /404. BD*(   1) C   7 - C   8            2.03    1.07    0.059
  20. BD (   1) C   9 - H  29        /406. BD*(   1) C   8 - C   9            0.40    1.07    0.026
  20. BD (   1) C   9 - H  29        /409. BD*(   1) C   9 - C  10            0.35    1.07    0.024
  20. BD (   1) C   9 - H  29        /411. BD*(   1) C  10 - C  11            1.89    1.08    0.057
  21. BD (   1) C  10 - C  11        /165. RY*(   1) C   9                    0.54    1.88    0.041
  21. BD (   1) C  10 - C  11        /166. RY*(   2) C   9                    0.59    1.37    0.036
  21. BD (   1) C  10 - C  11        /192. RY*(   1) C  12                    0.44    1.25    0.030
  21. BD (   1) C  10 - C  11        /397. BD*(   1) N   4 - C  12            0.37    1.07    0.026
  21. BD (   1) C  10 - C  11        /398. BD*(   1) C   5 - C   6            1.12    1.12    0.045
  21. BD (   1) C  10 - C  11        /403. BD*(   1) C   6 - C  11            2.95    1.25    0.077
  21. BD (   1) C  10 - C  11        /409. BD*(   1) C   9 - C  10            1.32    1.26    0.052
  21. BD (   1) C  10 - C  11        /410. BD*(   1) C   9 - H  29            1.15    1.18    0.047
  21. BD (   1) C  10 - C  11        /413. BD*(   1) C  10 - H  30            0.76    1.18    0.038
  21. BD (   1) C  10 - C  11        /414. BD*(   1) C  11 - C  12            1.76    1.13    0.057
  22. BD (   2) C  10 - C  11        /141. RY*(   4) C   6                    0.80    1.18    0.043
  22. BD (   2) C  10 - C  11        /169. RY*(   5) C   9                    0.89    0.95    0.041
  22. BD (   2) C  10 - C  11        /186. RY*(   4) C  11                    0.35    1.14    0.028
  22. BD (   2) C  10 - C  11        /197. RY*(   6) C  12                    0.28    1.88    0.032
  22. BD (   2) C  10 - C  11        /402. BD*(   2) C   6 - C   7           10.41    0.29    0.070
  22. BD (   2) C  10 - C  11        /407. BD*(   2) C   8 - C   9            8.88    0.29    0.066
  22. BD (   2) C  10 - C  11        /416. BD*(   2) C  12 - O  13           10.20    0.27    0.068
  23. BD (   1) C  10 - H  30        /165. RY*(   1) C   9                    0.32    1.69    0.029
  23. BD (   1) C  10 - H  30        /183. RY*(   1) C  11                    0.36    1.65    0.031
  23. BD (   1) C  10 - H  30        /403. BD*(   1) C   6 - C  11            2.42    1.06    0.064
  23. BD (   1) C  10 - H  30        /406. BD*(   1) C   8 - C   9            1.77    1.07    0.055
  23. BD (   1) C  10 - H  30        /409. BD*(   1) C   9 - C  10            0.46    1.07    0.028
  23. BD (   1) C  10 - H  30        /411. BD*(   1) C  10 - C  11            0.58    1.09    0.032
  24. BD (   1) C  11 - C  12        /138. RY*(   1) C   6                    0.39    1.81    0.034
  24. BD (   1) C  11 - C  12        /174. RY*(   1) C  10                    0.52    1.78    0.038
  24. BD (   1) C  11 - C  12        /201. RY*(   1) O  13                    0.69    1.88    0.046
  24. BD (   1) C  11 - C  12        /395. BD*(   1) O   3 - N   4            2.58    0.87    0.060
  24. BD (   1) C  11 - C  12        /401. BD*(   1) C   6 - C   7            2.02    1.24    0.063
  24. BD (   1) C  11 - C  12        /403. BD*(   1) C   6 - C  11            1.08    1.21    0.046
  24. BD (   1) C  11 - C  12        /409. BD*(   1) C   9 - C  10            0.87    1.23    0.041
  24. BD (   1) C  11 - C  12        /411. BD*(   1) C  10 - C  11            1.60    1.24    0.056
  24. BD (   1) C  11 - C  12        /415. BD*(   1) C  12 - O  13            1.11    1.27    0.048
  25. BD (   1) C  12 - O  13        /192. RY*(   1) C  12                    0.95    1.65    0.050
  25. BD (   1) C  12 - O  13        /396. BD*(   1) N   4 - C   5            0.55    1.48    0.037
  25. BD (   1) C  12 - O  13        /397. BD*(   1) N   4 - C  12            0.32    1.48    0.028
  25. BD (   1) C  12 - O  13        /403. BD*(   1) C   6 - C  11            0.29    1.65    0.028
  25. BD (   1) C  12 - O  13        /414. BD*(   1) C  11 - C  12            1.27    1.53    0.057
  26. BD (   2) C  12 - O  13        /412. BD*(   2) C  10 - C  11            1.94    0.43    0.040
  27. BD (   1) C  15 - C  16        /105. RY*(   4) C   2                    0.41    1.70    0.033
  27. BD (   1) C  15 - C  16        /238. RY*(   2) C  17                    0.82    1.40    0.043
  27. BD (   1) C  15 - C  16        /291. RY*(   1) N  23                    0.75    1.54    0.043
  27. BD (   1) C  15 - C  16        /391. BD*(   1) O   1 - C   2            1.32    1.25    0.052
  27. BD (   1) C  15 - C  16        /392. BD*(   2) O   1 - C   2            0.95    0.64    0.032
  27. BD (   1) C  15 - C  16        /394. BD*(   1) C   2 - C  15            0.43    0.99    0.026
  27. BD (   1) C  15 - C  16        /418. BD*(   1) C  15 - N  23            0.28    0.96    0.021
  27. BD (   1) C  15 - C  16        /419. BD*(   1) C  15 - H  31            0.49    1.08    0.029
  27. BD (   1) C  15 - C  16        /420. BD*(   1) C  16 - C  17            0.61    1.03    0.032
  27. BD (   1) C  15 - C  16        /421. BD*(   1) C  16 - H  32            0.27    1.07    0.022
  27. BD (   1) C  15 - C  16        /422. BD*(   1) C  16 - H  33            0.26    1.07    0.021
  27. BD (   1) C  15 - C  16        /424. BD*(   2) C  17 - C  18            1.14    0.65    0.037
  27. BD (   1) C  15 - C  16        /425. BD*(   1) C  17 - C  22            0.34    1.18    0.025
  27. BD (   1) C  15 - C  16        /437. BD*(   1) N  23 - C  24            0.68    1.07    0.035
  28. BD (   1) C  15 - N  23        /229. RY*(   2) C  16                    0.45    1.46    0.032
  28. BD (   1) C  15 - N  23        /300. RY*(   1) C  24                    1.15    1.33    0.050
  28. BD (   1) C  15 - N  23        /391. BD*(   1) O   1 - C   2            0.94    1.39    0.046
  28. BD (   1) C  15 - N  23        /392. BD*(   2) O   1 - C   2            1.20    0.77    0.040
  28. BD (   1) C  15 - N  23        /417. BD*(   1) C  15 - C  16            0.38    1.12    0.026
  28. BD (   1) C  15 - N  23        /420. BD*(   1) C  16 - C  17            0.76    1.17    0.038
  28. BD (   1) C  15 - N  23        /437. BD*(   1) N  23 - C  24            0.77    1.21    0.039
  28. BD (   1) C  15 - N  23        /439. BD*(   1) C  24 - C  25            1.02    1.17    0.044
  29. BD (   1) C  15 - H  31        /228. RY*(   1) C  16                    0.27    1.51    0.026
  29. BD (   1) C  15 - H  31        /393. BD*(   1) C   2 - O   3            2.49    0.78    0.057
  29. BD (   1) C  15 - H  31        /417. BD*(   1) C  15 - C  16            0.35    0.86    0.022
  29. BD (   1) C  15 - H  31        /422. BD*(   1) C  16 - H  33            1.37    0.95    0.046
  29. BD (   1) C  15 - H  31        /438. BD*(   1) N  23 - H  39            2.00    0.94    0.055
  30. BD (   1) C  16 - C  17        /220. RY*(   2) C  15                    0.65    1.37    0.038
  30. BD (   1) C  16 - C  17        /246. RY*(   1) C  18                    0.74    1.82    0.047
  30. BD (   1) C  16 - C  17        /282. RY*(   1) C  22                    0.76    1.79    0.047
  30. BD (   1) C  16 - C  17        /417. BD*(   1) C  15 - C  16            0.52    0.99    0.029
  30. BD (   1) C  16 - C  17        /418. BD*(   1) C  15 - N  23            1.42    0.97    0.047
  30. BD (   1) C  16 - C  17        /421. BD*(   1) C  16 - H  32            0.38    1.08    0.026
  30. BD (   1) C  16 - C  17        /422. BD*(   1) C  16 - H  33            0.36    1.08    0.025
  30. BD (   1) C  16 - C  17        /423. BD*(   1) C  17 - C  18            1.26    1.19    0.049
  30. BD (   1) C  16 - C  17        /425. BD*(   1) C  17 - C  22            1.23    1.19    0.048
  30. BD (   1) C  16 - C  17        /426. BD*(   1) C  18 - C  19            1.28    1.21    0.050
  30. BD (   1) C  16 - C  17        /433. BD*(   1) C  21 - C  22            1.26    1.21    0.049
  31. BD (   1) C  16 - H  32        /394. BD*(   1) C   2 - C  15            2.02    0.86    0.053
  31. BD (   1) C  16 - H  32        /420. BD*(   1) C  16 - C  17            0.29    0.90    0.021
  31. BD (   1) C  16 - H  32        /423. BD*(   1) C  17 - C  18            1.83    1.05    0.055
  31. BD (   1) C  16 - H  32        /424. BD*(   2) C  17 - C  18            0.37    0.51    0.019
  32. BD (   1) C  16 - H  33        /222. RY*(   4) C  15                    0.29    1.47    0.026
  32. BD (   1) C  16 - H  33        /419. BD*(   1) C  15 - H  31            1.53    0.95    0.048
  32. BD (   1) C  16 - H  33        /420. BD*(   1) C  16 - C  17            0.27    0.90    0.020
  32. BD (   1) C  16 - H  33        /424. BD*(   2) C  17 - C  18            0.52    0.52    0.023
  32. BD (   1) C  16 - H  33        /425. BD*(   1) C  17 - C  22            1.60    1.05    0.052
  33. BD (   1) C  17 - C  18        /228. RY*(   1) C  16                    0.67    1.69    0.043
  33. BD (   1) C  17 - C  18        /255. RY*(   1) C  19                    0.59    1.88    0.042
  33. BD (   1) C  17 - C  18        /256. RY*(   2) C  19                    0.64    1.37    0.038
  33. BD (   1) C  17 - C  18        /282. RY*(   1) C  22                    0.41    1.85    0.035
  33. BD (   1) C  17 - C  18        /420. BD*(   1) C  16 - C  17            1.16    1.10    0.045
  33. BD (   1) C  17 - C  18        /421. BD*(   1) C  16 - H  32            0.44    1.14    0.028
  33. BD (   1) C  17 - C  18        /425. BD*(   1) C  17 - C  22            1.76    1.25    0.059
  33. BD (   1) C  17 - C  18        /426. BD*(   1) C  18 - C  19            1.44    1.27    0.054
  33. BD (   1) C  17 - C  18        /427. BD*(   1) C  18 - H  34            0.66    1.19    0.035
  33. BD (   1) C  17 - C  18        /430. BD*(   1) C  19 - H  35            1.02    1.19    0.044
  33. BD (   1) C  17 - C  18        /436. BD*(   1) C  22 - H  38            1.22    1.17    0.048
  34. BD (   2) C  17 - C  18        /231. RY*(   4) C  16                    0.35    1.10    0.027
  34. BD (   2) C  17 - C  18        /259. RY*(   5) C  19                    0.68    1.66    0.046
  34. BD (   2) C  17 - C  18        /284. RY*(   3) C  22                    1.05    1.03    0.045
  34. BD (   2) C  17 - C  18        /392. BD*(   2) O   1 - C   2            0.47    0.28    0.015
  34. BD (   2) C  17 - C  18        /417. BD*(   1) C  15 - C  16            1.86    0.62    0.046
  34. BD (   2) C  17 - C  18        /418. BD*(   1) C  15 - N  23            0.30    0.60    0.018
  34. BD (   2) C  17 - C  18        /421. BD*(   1) C  16 - H  32            0.41    0.71    0.023
  34. BD (   2) C  17 - C  18        /422. BD*(   1) C  16 - H  33            0.39    0.71    0.023
  34. BD (   2) C  17 - C  18        /429. BD*(   2) C  19 - C  20           10.09    0.30    0.069
  34. BD (   2) C  17 - C  18        /434. BD*(   2) C  21 - C  22            9.97    0.30    0.069
  35. BD (   1) C  17 - C  22        /228. RY*(   1) C  16                    0.67    1.70    0.043
  35. BD (   1) C  17 - C  22        /246. RY*(   1) C  18                    0.42    1.89    0.036
  35. BD (   1) C  17 - C  22        /273. RY*(   1) C  21                    0.58    1.87    0.042
  35. BD (   1) C  17 - C  22        /274. RY*(   2) C  21                    0.66    1.37    0.038
  35. BD (   1) C  17 - C  22        /420. BD*(   1) C  16 - C  17            1.19    1.11    0.046
  35. BD (   1) C  17 - C  22        /422. BD*(   1) C  16 - H  33            0.39    1.14    0.027
  35. BD (   1) C  17 - C  22        /423. BD*(   1) C  17 - C  18            1.76    1.25    0.059
  35. BD (   1) C  17 - C  22        /427. BD*(   1) C  18 - H  34            1.24    1.19    0.049
  35. BD (   1) C  17 - C  22        /433. BD*(   1) C  21 - C  22            1.46    1.27    0.054
  35. BD (   1) C  17 - C  22        /435. BD*(   1) C  21 - H  37            1.05    1.19    0.045
  35. BD (   1) C  17 - C  22        /436. BD*(   1) C  22 - H  38            0.59    1.17    0.033
  36. BD (   1) C  18 - C  19        /237. RY*(   1) C  17                    0.52    1.84    0.039
  36. BD (   1) C  18 - C  19        /239. RY*(   3) C  17                    0.61    1.68    0.041
  36. BD (   1) C  18 - C  19        /264. RY*(   1) C  20                    0.43    1.89    0.036
  36. BD (   1) C  18 - C  19        /265. RY*(   2) C  20                    0.59    1.35    0.036
  36. BD (   1) C  18 - C  19        /420. BD*(   1) C  16 - C  17            1.86    1.09    0.057
  36. BD (   1) C  18 - C  19        /423. BD*(   1) C  17 - C  18            1.61    1.24    0.056
  36. BD (   1) C  18 - C  19        /427. BD*(   1) C  18 - H  34            0.80    1.18    0.039
  36. BD (   1) C  18 - C  19        /428. BD*(   1) C  19 - C  20            1.25    1.25    0.050
  36. BD (   1) C  18 - C  19        /430. BD*(   1) C  19 - H  35            0.64    1.17    0.035
  36. BD (   1) C  18 - C  19        /432. BD*(   1) C  20 - H  36            1.17    1.16    0.047
  37. BD (   1) C  18 - H  34        /237. RY*(   1) C  17                    0.48    1.66    0.036
  37. BD (   1) C  18 - H  34        /255. RY*(   1) C  19                    0.41    1.68    0.033
  37. BD (   1) C  18 - H  34        /423. BD*(   1) C  17 - C  18            0.51    1.06    0.029
  37. BD (   1) C  18 - H  34        /425. BD*(   1) C  17 - C  22            2.22    1.06    0.061
  37. BD (   1) C  18 - H  34        /426. BD*(   1) C  18 - C  19            0.62    1.08    0.033
  37. BD (   1) C  18 - H  34        /428. BD*(   1) C  19 - C  20            1.87    1.07    0.057
  38. BD (   1) C  19 - C  20        /246. RY*(   1) C  18                    0.35    1.88    0.032
  38. BD (   1) C  19 - C  20        /247. RY*(   2) C  18                    0.78    1.46    0.043
  38. BD (   1) C  19 - C  20        /273. RY*(   1) C  21                    0.43    1.87    0.036
  38. BD (   1) C  19 - C  20        /274. RY*(   2) C  21                    0.72    1.36    0.040
  38. BD (   1) C  19 - C  20        /426. BD*(   1) C  18 - C  19            1.28    1.27    0.051
  38. BD (   1) C  19 - C  20        /427. BD*(   1) C  18 - H  34            1.18    1.19    0.047
  38. BD (   1) C  19 - C  20        /430. BD*(   1) C  19 - H  35            0.59    1.19    0.033
  38. BD (   1) C  19 - C  20        /431. BD*(   1) C  20 - C  21            1.12    1.26    0.047
  38. BD (   1) C  19 - C  20        /432. BD*(   1) C  20 - H  36            0.52    1.17    0.031
  38. BD (   1) C  19 - C  20        /435. BD*(   1) C  21 - H  37            1.28    1.18    0.049
  39. BD (   2) C  19 - C  20        /250. RY*(   5) C  18                    0.45    1.97    0.041
  39. BD (   2) C  19 - C  20        /276. RY*(   4) C  21                    0.34    1.03    0.026
  39. BD (   2) C  19 - C  20        /277. RY*(   5) C  21                    0.48    2.04    0.043
  39. BD (   2) C  19 - C  20        /424. BD*(   2) C  17 - C  18            9.87    0.28    0.067
  39. BD (   2) C  19 - C  20        /434. BD*(   2) C  21 - C  22           11.52    0.29    0.074
  40. BD (   1) C  19 - H  35        /246. RY*(   1) C  18                    0.30    1.69    0.029
  40. BD (   1) C  19 - H  35        /264. RY*(   1) C  20                    0.31    1.71    0.029
  40. BD (   1) C  19 - H  35        /423. BD*(   1) C  17 - C  18            2.10    1.05    0.060
  40. BD (   1) C  19 - H  35        /426. BD*(   1) C  18 - C  19            0.49    1.07    0.029
  40. BD (   1) C  19 - H  35        /428. BD*(   1) C  19 - C  20            0.33    1.06    0.024
  40. BD (   1) C  19 - H  35        /431. BD*(   1) C  20 - C  21            1.85    1.06    0.056
  41. BD (   1) C  20 - C  21        /255. RY*(   1) C  19                    0.43    1.87    0.036
  41. BD (   1) C  20 - C  21        /256. RY*(   2) C  19                    0.73    1.37    0.040
  41. BD (   1) C  20 - C  21        /282. RY*(   1) C  22                    0.30    1.85    0.030
  41. BD (   1) C  20 - C  21        /283. RY*(   2) C  22                    0.78    1.43    0.042
  41. BD (   1) C  20 - C  21        /428. BD*(   1) C  19 - C  20            1.12    1.26    0.047
  41. BD (   1) C  20 - C  21        /430. BD*(   1) C  19 - H  35            1.27    1.18    0.049
  41. BD (   1) C  20 - C  21        /432. BD*(   1) C  20 - H  36            0.51    1.17    0.031
  41. BD (   1) C  20 - C  21        /433. BD*(   1) C  21 - C  22            1.31    1.27    0.051
  41. BD (   1) C  20 - C  21        /435. BD*(   1) C  21 - H  37            0.60    1.18    0.034
  41. BD (   1) C  20 - C  21        /436. BD*(   1) C  22 - H  38            1.23    1.17    0.048
  42. BD (   1) C  20 - H  36        /255. RY*(   1) C  19                    0.36    1.69    0.031
  42. BD (   1) C  20 - H  36        /273. RY*(   1) C  21                    0.35    1.69    0.031
  42. BD (   1) C  20 - H  36        /426. BD*(   1) C  18 - C  19            1.96    1.09    0.058
  42. BD (   1) C  20 - H  36        /428. BD*(   1) C  19 - C  20            0.30    1.08    0.023
  42. BD (   1) C  20 - H  36        /431. BD*(   1) C  20 - C  21            0.30    1.08    0.023
  42. BD (   1) C  20 - H  36        /433. BD*(   1) C  21 - C  22            1.97    1.09    0.058
  43. BD (   1) C  21 - C  22        /237. RY*(   1) C  17                    0.60    1.84    0.042
  43. BD (   1) C  21 - C  22        /239. RY*(   3) C  17                    0.56    1.69    0.039
  43. BD (   1) C  21 - C  22        /264. RY*(   1) C  20                    0.44    1.89    0.037
  43. BD (   1) C  21 - C  22        /265. RY*(   2) C  20                    0.57    1.36    0.035
  43. BD (   1) C  21 - C  22        /420. BD*(   1) C  16 - C  17            1.83    1.09    0.056
  43. BD (   1) C  21 - C  22        /425. BD*(   1) C  17 - C  22            1.61    1.24    0.057
  43. BD (   1) C  21 - C  22        /431. BD*(   1) C  20 - C  21            1.27    1.25    0.050
  43. BD (   1) C  21 - C  22        /432. BD*(   1) C  20 - H  36            1.15    1.17    0.046
  43. BD (   1) C  21 - C  22        /435. BD*(   1) C  21 - H  37            0.65    1.17    0.035
  43. BD (   1) C  21 - C  22        /436. BD*(   1) C  22 - H  38            0.69    1.16    0.036
  44. BD (   2) C  21 - C  22        /241. RY*(   5) C  17                    0.25    2.14    0.032
  44. BD (   2) C  21 - C  22        /268. RY*(   5) C  20                    0.85    0.90    0.039
  44. BD (   2) C  21 - C  22        /284. RY*(   3) C  22                    0.26    1.01    0.023
  44. BD (   2) C  21 - C  22        /424. BD*(   2) C  17 - C  18           11.08    0.28    0.070
  44. BD (   2) C  21 - C  22        /429. BD*(   2) C  19 - C  20            9.23    0.28    0.065
  45. BD (   1) C  21 - H  37        /264. RY*(   1) C  20                    0.32    1.71    0.029
  45. BD (   1) C  21 - H  37        /282. RY*(   1) C  22                    0.30    1.65    0.028
  45. BD (   1) C  21 - H  37        /425. BD*(   1) C  17 - C  22            2.07    1.05    0.059
  45. BD (   1) C  21 - H  37        /428. BD*(   1) C  19 - C  20            1.83    1.07    0.056
  45. BD (   1) C  21 - H  37        /431. BD*(   1) C  20 - C  21            0.34    1.07    0.024
  45. BD (   1) C  21 - H  37        /433. BD*(   1) C  21 - C  22            0.47    1.07    0.028
  46. BD (   1) C  22 - H  38        /237. RY*(   1) C  17                    0.44    1.67    0.034
  46. BD (   1) C  22 - H  38        /273. RY*(   1) C  21                    0.36    1.68    0.031
  46. BD (   1) C  22 - H  38        /423. BD*(   1) C  17 - C  18            2.20    1.06    0.061
  46. BD (   1) C  22 - H  38        /425. BD*(   1) C  17 - C  22            0.44    1.06    0.027
  46. BD (   1) C  22 - H  38        /431. BD*(   1) C  20 - C  21            1.87    1.07    0.057
  46. BD (   1) C  22 - H  38        /433. BD*(   1) C  21 - C  22            0.49    1.08    0.029
  47. BD (   1) N  23 - C  24        /219. RY*(   1) C  15                    1.06    1.81    0.055
  47. BD (   1) N  23 - C  24        /309. RY*(   1) C  25                    0.48    1.50    0.034
  47. BD (   1) N  23 - C  24        /417. BD*(   1) C  15 - C  16            0.42    1.18    0.028
  47. BD (   1) N  23 - C  24        /418. BD*(   1) C  15 - N  23            1.06    1.16    0.044
  47. BD (   1) N  23 - C  24        /438. BD*(   1) N  23 - H  39            0.35    1.25    0.026
  47. BD (   1) N  23 - C  24        /443. BD*(   1) C  25 - H  41            0.39    1.31    0.029
  48. BD (   1) N  23 - H  39        /219. RY*(   1) C  15                    0.40    1.65    0.032
  48. BD (   1) N  23 - H  39        /220. RY*(   2) C  15                    0.32    1.40    0.027
  48. BD (   1) N  23 - H  39        /303. RY*(   4) C  24                    0.49    2.40    0.044
  48. BD (   1) N  23 - H  39        /419. BD*(   1) C  15 - H  31            0.79    1.12    0.038
  48. BD (   1) N  23 - H  39        /440. BD*(   1) C  24 - O  26            2.01    1.27    0.064
  49. BD (   1) C  24 - C  25        /292. RY*(   2) N  23                    0.45    1.78    0.036
  49. BD (   1) C  24 - C  25        /318. RY*(   1) O  26                    0.54    1.87    0.040
  49. BD (   1) C  24 - C  25        /418. BD*(   1) C  15 - N  23            2.18    0.96    0.058
  49. BD (   1) C  24 - C  25        /440. BD*(   1) C  24 - O  26            0.66    1.23    0.036
  50. BD (   1) C  24 - O  26        /300. RY*(   1) C  24                    0.90    1.63    0.049
  50. BD (   1) C  24 - O  26        /437. BD*(   1) N  23 - C  24            0.31    1.50    0.028
  50. BD (   1) C  24 - O  26        /438. BD*(   1) N  23 - H  39            0.67    1.48    0.040
  50. BD (   1) C  24 - O  26        /439. BD*(   1) C  24 - C  25            0.74    1.47    0.042
  51. BD (   2) C  24 - O  26        /441. BD*(   2) C  24 - O  26            0.38    0.41    0.017
  51. BD (   2) C  24 - O  26        /442. BD*(   1) C  25 - H  40            0.52    0.84    0.026
  51. BD (   2) C  24 - O  26        /444. BD*(   1) C  25 - H  42            0.70    0.85    0.031
  52. BD (   1) C  25 - H  40        /440. BD*(   1) C  24 - O  26            1.73    1.08    0.055
  52. BD (   1) C  25 - H  40        /441. BD*(   2) C  24 - O  26            1.57    0.50    0.038
  53. BD (   1) C  25 - H  41        /437. BD*(   1) N  23 - C  24            2.53    0.91    0.062
  53. BD (   1) C  25 - H  41        /440. BD*(   1) C  24 - O  26            0.31    1.07    0.023
  54. BD (   1) C  25 - H  42        /440. BD*(   1) C  24 - O  26            0.81    1.08    0.037
  54. BD (   1) C  25 - H  42        /441. BD*(   2) C  24 - O  26            3.67    0.50    0.057
  55. CR (   1) O   1                /102. RY*(   1) C   2                    4.18   19.49    0.363
  55. CR (   1) O   1                /394. BD*(   1) C   2 - C  15            0.54   19.26    0.131
  56. CR (   1) C   2                /393. BD*(   1) C   2 - O   3            0.41   10.49    0.086
  56. CR (   1) C   2                /395. BD*(   1) O   3 - N   4            0.30   10.46    0.072
  57. CR (   1) O   3                /102. RY*(   1) C   2                    0.52   19.64    0.128
  57. CR (   1) O   3                /103. RY*(   2) C   2                    0.70   20.47    0.151
  57. CR (   1) O   3                /104. RY*(   3) C   2                    0.26   20.19    0.091
  57. CR (   1) O   3                /122. RY*(   3) N   4                    0.61   20.20    0.140
  57. CR (   1) O   3                /396. BD*(   1) N   4 - C   5            0.28   19.44    0.096
  57. CR (   1) O   3                /397. BD*(   1) N   4 - C  12            0.26   19.44    0.093
  58. CR (   1) N   4                /130. RY*(   2) C   5                    1.05   15.48    0.161
  58. CR (   1) N   4                /193. RY*(   2) C  12                    1.02   15.50    0.159
  58. CR (   1) N   4                /393. BD*(   1) C   2 - O   3            0.47   14.54    0.109
  58. CR (   1) N   4                /395. BD*(   1) O   3 - N   4            0.39   14.51    0.096
  58. CR (   1) N   4                /399. BD*(   1) C   5 - O  14            0.25   14.91    0.077
  59. CR (   1) C   5                /138. RY*(   1) C   6                    0.35   11.35    0.079
  59. CR (   1) C   5                /395. BD*(   1) O   3 - N   4            0.45   10.41    0.087
  59. CR (   1) C   5                /397. BD*(   1) N   4 - C  12            0.48   10.58    0.093
  59. CR (   1) C   5                /401. BD*(   1) C   6 - C   7            0.54   10.78    0.097
  59. CR (   1) C   5                /403. BD*(   1) C   6 - C  11            0.25   10.75    0.066
  60. CR (   1) C   6                /130. RY*(   2) C   5                    0.46   11.25    0.091
  60. CR (   1) C   6                /148. RY*(   2) C   7                    0.86   10.77    0.122
  60. CR (   1) C   6                /183. RY*(   1) C  11                    0.37   11.22    0.081
  60. CR (   1) C   6                /184. RY*(   2) C  11                    0.54   11.08    0.097
  60. CR (   1) C   6                /399. BD*(   1) C   5 - O  14            0.50   10.69    0.092
  60. CR (   1) C   6                /403. BD*(   1) C   6 - C  11            0.42   10.63    0.085
  60. CR (   1) C   6                /404. BD*(   1) C   7 - C   8            0.37   10.64    0.080
  60. CR (   1) C   6                /405. BD*(   1) C   7 - H  27            0.34   10.55    0.076
  60. CR (   1) C   6                /411. BD*(   1) C  10 - C  11            0.62   10.66    0.103
  60. CR (   1) C   6                /414. BD*(   1) C  11 - C  12            0.31   10.50    0.074
  61. CR (   1) C   7                /140. RY*(   3) C   6                    0.69   10.80    0.109
  61. CR (   1) C   7                /157. RY*(   2) C   8                    0.67   10.75    0.107
  61. CR (   1) C   7                /158. RY*(   3) C   8                    0.33   10.78    0.075
  61. CR (   1) C   7                /327. RY*(   1) H  27                    0.38   10.43    0.080
  61. CR (   1) C   7                /398. BD*(   1) C   5 - C   6            0.74   10.49    0.113
  61. CR (   1) C   7                /403. BD*(   1) C   6 - C  11            0.65   10.62    0.105
  61. CR (   1) C   7                /406. BD*(   1) C   8 - C   9            0.46   10.64    0.088
  61. CR (   1) C   7                /408. BD*(   1) C   8 - H  28            0.29   10.56    0.070
  62. CR (   1) C   8                /148. RY*(   2) C   7                    0.37   10.77    0.079
  62. CR (   1) C   8                /150. RY*(   4) C   7                    0.36   10.71    0.078
  62. CR (   1) C   8                /166. RY*(   2) C   9                    0.79   10.75    0.117
  62. CR (   1) C   8                /331. RY*(   1) H  28                    0.38   10.45    0.079
  62. CR (   1) C   8                /401. BD*(   1) C   6 - C   7            0.48   10.66    0.090
  62. CR (   1) C   8                /405. BD*(   1) C   7 - H  27            0.34   10.55    0.076
  62. CR (   1) C   8                /409. BD*(   1) C   9 - C  10            0.49   10.64    0.091
  62. CR (   1) C   8                /410. BD*(   1) C   9 - H  29            0.29   10.56    0.071
  63. CR (   1) C   9                /157. RY*(   2) C   8                    0.79   10.75    0.117
  63. CR (   1) C   9                /175. RY*(   2) C  10                    0.37   10.77    0.079
  63. CR (   1) C   9                /177. RY*(   4) C  10                    0.36   10.71    0.078
  63. CR (   1) C   9                /335. RY*(   1) H  29                    0.38   10.45    0.079
  63. CR (   1) C   9                /404. BD*(   1) C   7 - C   8            0.49   10.64    0.091
  63. CR (   1) C   9                /408. BD*(   1) C   8 - H  28            0.29   10.56    0.071
  63. CR (   1) C   9                /411. BD*(   1) C  10 - C  11            0.47   10.65    0.090
  63. CR (   1) C   9                /413. BD*(   1) C  10 - H  30            0.34   10.55    0.076
  64. CR (   1) C  10                /166. RY*(   2) C   9                    0.66   10.75    0.107
  64. CR (   1) C  10                /167. RY*(   3) C   9                    0.33   10.78    0.075
  64. CR (   1) C  10                /185. RY*(   3) C  11                    0.68   10.80    0.108
  64. CR (   1) C  10                /339. RY*(   1) H  30                    0.38   10.43    0.080
  64. CR (   1) C  10                /403. BD*(   1) C   6 - C  11            0.65   10.62    0.105
  64. CR (   1) C  10                /406. BD*(   1) C   8 - C   9            0.46   10.64    0.088
  64. CR (   1) C  10                /410. BD*(   1) C   9 - H  29            0.29   10.56    0.070
  64. CR (   1) C  10                /414. BD*(   1) C  11 - C  12            0.75   10.50    0.114
  65. CR (   1) C  11                /138. RY*(   1) C   6                    0.36   11.22    0.080
  65. CR (   1) C  11                /139. RY*(   2) C   6                    0.54   11.08    0.098
  65. CR (   1) C  11                /175. RY*(   2) C  10                    0.86   10.77    0.122
  65. CR (   1) C  11                /193. RY*(   2) C  12                    0.46   11.27    0.091
  65. CR (   1) C  11                /398. BD*(   1) C   5 - C   6            0.32   10.50    0.074
  65. CR (   1) C  11                /401. BD*(   1) C   6 - C   7            0.61   10.66    0.103
  65. CR (   1) C  11                /403. BD*(   1) C   6 - C  11            0.42   10.63    0.085
  65. CR (   1) C  11                /409. BD*(   1) C   9 - C  10            0.37   10.64    0.080
  65. CR (   1) C  11                /413. BD*(   1) C  10 - H  30            0.34   10.55    0.076
  65. CR (   1) C  11                /415. BD*(   1) C  12 - O  13            0.52   10.68    0.095
  66. CR (   1) C  12                /183. RY*(   1) C  11                    0.34   11.35    0.079
  66. CR (   1) C  12                /395. BD*(   1) O   3 - N   4            0.38   10.41    0.081
  66. CR (   1) C  12                /396. BD*(   1) N   4 - C   5            0.50   10.58    0.094
  66. CR (   1) C  12                /403. BD*(   1) C   6 - C  11            0.25   10.75    0.066
  66. CR (   1) C  12                /411. BD*(   1) C  10 - C  11            0.56   10.78    0.098
  67. CR (   1) O  13                /192. RY*(   1) C  12                    3.64   19.43    0.337
  67. CR (   1) O  13                /414. BD*(   1) C  11 - C  12            0.48   19.31    0.123
  68. CR (   1) O  14                /129. RY*(   1) C   5                    3.64   19.43    0.337
  68. CR (   1) O  14                /396. BD*(   1) N   4 - C   5            0.27   19.26    0.093
  68. CR (   1) O  14                /398. BD*(   1) C   5 - C   6            0.46   19.31    0.122
  69. CR (   1) C  15                /103. RY*(   2) C   2                    0.29   11.57    0.074
  69. CR (   1) C  15                /107. RY*(   6) C   2                    0.32   11.38    0.076
  69. CR (   1) C  15                /231. RY*(   4) C  16                    0.47   10.97    0.090
  69. CR (   1) C  15                /343. RY*(   1) H  31                    0.44   10.57    0.086
  69. CR (   1) C  15                /391. BD*(   1) O   1 - C   2            0.47   10.76    0.090
  69. CR (   1) C  15                /437. BD*(   1) N  23 - C  24            0.44   10.59    0.088
  69. CR (   1) C  15                /438. BD*(   1) N  23 - H  39            0.26   10.57    0.066
  70. CR (   1) C  16                /222. RY*(   4) C  15                    0.43   11.06    0.087
  70. CR (   1) C  16                /347. RY*(   1) H  32                    0.35   10.49    0.076
  70. CR (   1) C  16                /351. RY*(   1) H  33                    0.35   10.50    0.077
  70. CR (   1) C  16                /423. BD*(   1) C  17 - C  18            0.40   10.64    0.083
  70. CR (   1) C  16                /425. BD*(   1) C  17 - C  22            0.39   10.64    0.081
  71. CR (   1) C  17                /229. RY*(   2) C  16                    0.44   10.80    0.087
  71. CR (   1) C  17                /247. RY*(   2) C  18                    0.90   10.86    0.125
  71. CR (   1) C  17                /283. RY*(   2) C  22                    0.91   10.83    0.125
  71. CR (   1) C  17                /426. BD*(   1) C  18 - C  19            0.40   10.67    0.083
  71. CR (   1) C  17                /427. BD*(   1) C  18 - H  34            0.30   10.59    0.072
  71. CR (   1) C  17                /433. BD*(   1) C  21 - C  22            0.42   10.67    0.085
  71. CR (   1) C  17                /436. BD*(   1) C  22 - H  38            0.29   10.57    0.070
  72. CR (   1) C  18                /237. RY*(   1) C  17                    0.31   11.22    0.075
  72. CR (   1) C  18                /239. RY*(   3) C  17                    0.69   11.07    0.110
  72. CR (   1) C  18                /256. RY*(   2) C  19                    0.74   10.74    0.113
  72. CR (   1) C  18                /355. RY*(   1) H  34                    0.49   10.57    0.091
  72. CR (   1) C  18                /420. BD*(   1) C  16 - C  17            0.53   10.47    0.095
  72. CR (   1) C  18                /425. BD*(   1) C  17 - C  22            0.52   10.62    0.095
  72. CR (   1) C  18                /428. BD*(   1) C  19 - C  20            0.47   10.63    0.089
  72. CR (   1) C  18                /430. BD*(   1) C  19 - H  35            0.28   10.56    0.069
  73. CR (   1) C  19                /247. RY*(   2) C  18                    0.32   10.83    0.075
  73. CR (   1) C  19                /249. RY*(   4) C  18                    0.41   10.84    0.084
  73. CR (   1) C  19                /265. RY*(   2) C  20                    0.69   10.74    0.109
  73. CR (   1) C  19                /359. RY*(   1) H  35                    0.39   10.45    0.081
  73. CR (   1) C  19                /423. BD*(   1) C  17 - C  18            0.54   10.63    0.096
  73. CR (   1) C  19                /427. BD*(   1) C  18 - H  34            0.33   10.56    0.074
  73. CR (   1) C  19                /431. BD*(   1) C  20 - C  21            0.43   10.63    0.085
  73. CR (   1) C  19                /432. BD*(   1) C  20 - H  36            0.29   10.55    0.070
  74. CR (   1) C  20                /256. RY*(   2) C  19                    0.73   10.76    0.112
  74. CR (   1) C  20                /257. RY*(   3) C  19                    0.26   10.80    0.066
  74. CR (   1) C  20                /274. RY*(   2) C  21                    0.73   10.76    0.112
  74. CR (   1) C  20                /275. RY*(   3) C  21                    0.26   10.78    0.067
  74. CR (   1) C  20                /363. RY*(   1) H  36                    0.40   10.45    0.081
  74. CR (   1) C  20                /426. BD*(   1) C  18 - C  19            0.44   10.66    0.087
  74. CR (   1) C  20                /430. BD*(   1) C  19 - H  35            0.30   10.58    0.072
  74. CR (   1) C  20                /433. BD*(   1) C  21 - C  22            0.45   10.66    0.088
  74. CR (   1) C  20                /435. BD*(   1) C  21 - H  37            0.30   10.57    0.072
  75. CR (   1) C  21                /265. RY*(   2) C  20                    0.69   10.74    0.109
  75. CR (   1) C  21                /266. RY*(   3) C  20                    0.25   10.76    0.066
  75. CR (   1) C  21                /283. RY*(   2) C  22                    0.27   10.81    0.068
  75. CR (   1) C  21                /285. RY*(   4) C  22                    0.42   10.81    0.085
  75. CR (   1) C  21                /367. RY*(   1) H  37                    0.39   10.45    0.080
  75. CR (   1) C  21                /425. BD*(   1) C  17 - C  22            0.53   10.63    0.096
  75. CR (   1) C  21                /428. BD*(   1) C  19 - C  20            0.43   10.64    0.085
  75. CR (   1) C  21                /432. BD*(   1) C  20 - H  36            0.29   10.55    0.070
  75. CR (   1) C  21                /436. BD*(   1) C  22 - H  38            0.33   10.54    0.075
  76. CR (   1) C  22                /237. RY*(   1) C  17                    0.26   11.23    0.068
  76. CR (   1) C  22                /239. RY*(   3) C  17                    0.72   11.07    0.113
  76. CR (   1) C  22                /274. RY*(   2) C  21                    0.74   10.74    0.113
  76. CR (   1) C  22                /275. RY*(   3) C  21                    0.26   10.77    0.067
  76. CR (   1) C  22                /371. RY*(   1) H  38                    0.37   10.45    0.079
  76. CR (   1) C  22                /420. BD*(   1) C  16 - C  17            0.53   10.48    0.095
  76. CR (   1) C  22                /423. BD*(   1) C  17 - C  18            0.53   10.63    0.095
  76. CR (   1) C  22                /431. BD*(   1) C  20 - C  21            0.46   10.64    0.089
  76. CR (   1) C  22                /435. BD*(   1) C  21 - H  37            0.29   10.56    0.071
  77. CR (   1) N  23                /220. RY*(   2) C  15                    0.79   14.96    0.137
  77. CR (   1) N  23                /300. RY*(   1) C  24                    0.27   14.80    0.080
  77. CR (   1) N  23                /301. RY*(   2) C  24                    1.16   15.59    0.170
  77. CR (   1) N  23                /375. RY*(   1) H  39                    0.31   14.71    0.085
  78. CR (   1) C  24                /310. RY*(   2) C  25                    0.56   10.90    0.099
  78. CR (   1) C  24                /418. BD*(   1) C  15 - N  23            0.74   10.51    0.113
  78. CR (   1) C  24                /438. BD*(   1) N  23 - H  39            0.32   10.60    0.074
  79. CR (   1) C  25                /301. RY*(   2) C  24                    0.36   11.41    0.081
  79. CR (   1) C  25                /379. RY*(   1) H  40                    0.39   10.52    0.081
  79. CR (   1) C  25                /383. RY*(   1) H  41                    0.41   10.50    0.083
  79. CR (   1) C  25                /387. RY*(   1) H  42                    0.41   10.50    0.083
  79. CR (   1) C  25                /440. BD*(   1) C  24 - O  26            0.35   10.66    0.077
  80. CR (   1) O  26                /300. RY*(   1) C  24                    3.63   19.44    0.337
  80. CR (   1) O  26                /439. BD*(   1) C  24 - C  25            0.36   19.28    0.106
  81. LP (   1) O   1                /102. RY*(   1) C   2                    8.40    1.27    0.130
  81. LP (   1) O   1                /393. BD*(   1) C   2 - O   3            0.51    0.93    0.028
  81. LP (   1) O   1                /394. BD*(   1) C   2 - C  15            1.73    1.03    0.054
  82. LP (   2) O   1                /103. RY*(   2) C   2                    1.47    1.72    0.066
  82. LP (   2) O   1                /104. RY*(   3) C   2                    1.17    1.43    0.054
  82. LP (   2) O   1                /105. RY*(   4) C   2                    0.65    1.35    0.039
  82. LP (   2) O   1                /107. RY*(   6) C   2                    0.48    1.52    0.036
  82. LP (   2) O   1                /393. BD*(   1) C   2 - O   3           21.67    0.55    0.139
  82. LP (   2) O   1                /394. BD*(   1) C   2 - C  15            9.14    0.65    0.100
  83. LP (   1) O   3                /102. RY*(   1) C   2                    0.88    1.21    0.041
  83. LP (   1) O   3                /104. RY*(   3) C   2                    0.50    1.76    0.038
  83. LP (   1) O   3                /120. RY*(   1) N   4                    0.53    1.78    0.039
  83. LP (   1) O   3                /122. RY*(   3) N   4                    0.68    1.77    0.044
  83. LP (   1) O   3                /391. BD*(   1) O   1 - C   2            2.61    1.24    0.072
  83. LP (   1) O   3                /396. BD*(   1) N   4 - C   5            0.87    1.01    0.038
  83. LP (   1) O   3                /397. BD*(   1) N   4 - C  12            0.75    1.01    0.036
  83. LP (   1) O   3                /419. BD*(   1) C  15 - H  31            0.26    1.07    0.021
  84. LP (   2) O   3                /106. RY*(   5) C   2                    0.83    2.15    0.055
  84. LP (   2) O   3                /123. RY*(   4) N   4                    0.67    2.79    0.057
  84. LP (   2) O   3                /392. BD*(   2) O   1 - C   2           15.97    0.37    0.097
  84. LP (   2) O   3                /396. BD*(   1) N   4 - C   5            2.33    0.76    0.054
  84. LP (   2) O   3                /397. BD*(   1) N   4 - C  12            2.54    0.76    0.056
  85. LP (   1) N   4                /113. RY*(   3) O   3                    0.55    2.12    0.047
  85. LP (   1) N   4                /131. RY*(   3) C   5                    0.81    1.98    0.055
  85. LP (   1) N   4                /134. RY*(   6) C   5                    0.26    1.86    0.030
  85. LP (   1) N   4                /194. RY*(   3) C  12                    0.79    1.98    0.054
  85. LP (   1) N   4                /197. RY*(   6) C  12                    0.29    1.93    0.033
  85. LP (   1) N   4                /393. BD*(   1) C   2 - O   3            2.35    0.55    0.047
  85. LP (   1) N   4                /394. BD*(   1) C   2 - C  15            0.30    0.65    0.019
  85. LP (   1) N   4                /400. BD*(   2) C   5 - O  14           20.78    0.32    0.105
  85. LP (   1) N   4                /416. BD*(   2) C  12 - O  13           20.73    0.32    0.104
  86. LP (   1) O  13                /192. RY*(   1) C  12                    7.45    1.21    0.120
  86. LP (   1) O  13                /397. BD*(   1) N   4 - C  12            0.88    1.04    0.039
  86. LP (   1) O  13                /414. BD*(   1) C  11 - C  12            1.54    1.09    0.052
  87. LP (   2) O  13                /193. RY*(   2) C  12                    1.08    1.47    0.052
  87. LP (   2) O  13                /195. RY*(   4) C  12                    0.91    1.41    0.047
  87. LP (   2) O  13                /196. RY*(   5) C  12                    1.14    1.77    0.059
  87. LP (   2) O  13                /397. BD*(   1) N   4 - C  12           16.13    0.65    0.131
  87. LP (   2) O  13                /414. BD*(   1) C  11 - C  12            9.34    0.70    0.104
  88. LP (   1) O  14                /129. RY*(   1) C   5                    7.34    1.21    0.119
  88. LP (   1) O  14                /396. BD*(   1) N   4 - C   5            0.99    1.04    0.041
  88. LP (   1) O  14                /398. BD*(   1) C   5 - C   6            1.44    1.09    0.051
  89. LP (   2) O  14                /130. RY*(   2) C   5                    1.08    1.45    0.052
  89. LP (   2) O  14                /132. RY*(   4) C   5                    1.01    1.47    0.051
  89. LP (   2) O  14                /133. RY*(   5) C   5                    1.11    1.73    0.058
  89. LP (   2) O  14                /396. BD*(   1) N   4 - C   5           16.07    0.65    0.130
  89. LP (   2) O  14                /398. BD*(   1) C   5 - C   6            9.39    0.70    0.104
  89. LP (   2) O  14                /427. BD*(   1) C  18 - H  34            0.38    0.74    0.022
  90. LP (   1) N  23                /223. RY*(   5) C  15                    0.37    2.10    0.037
  90. LP (   1) N  23                /302. RY*(   3) C  24                    0.95    2.00    0.059
  90. LP (   1) N  23                /307. RY*(   8) C  24                    0.28    1.70    0.030
  90. LP (   1) N  23                /376. RY*(   2) H  39                    0.47    1.99    0.041
  90. LP (   1) N  23                /392. BD*(   2) O   1 - C   2            1.25    0.30    0.025
  90. LP (   1) N  23                /394. BD*(   1) C   2 - C  15            2.61    0.66    0.055
  90. LP (   1) N  23                /417. BD*(   1) C  15 - C  16            2.34    0.65    0.052
  90. LP (   1) N  23                /420. BD*(   1) C  16 - C  17            0.33    0.70    0.020
  90. LP (   1) N  23                /441. BD*(   2) C  24 - O  26           25.28    0.32    0.114
  91. LP (   1) O  26                /300. RY*(   1) C  24                    7.44    1.22    0.121
  91. LP (   1) O  26                /437. BD*(   1) N  23 - C  24            0.84    1.10    0.039
  91. LP (   1) O  26                /439. BD*(   1) C  24 - C  25            1.04    1.06    0.042
  92. LP (   2) O  26                /301. RY*(   2) C  24                    1.49    1.61    0.064
  92. LP (   2) O  26                /303. RY*(   4) C  24                    1.21    1.99    0.064
  92. LP (   2) O  26                /419. BD*(   1) C  15 - H  31            0.34    0.71    0.020
  92. LP (   2) O  26                /437. BD*(   1) N  23 - C  24           13.13    0.70    0.123
  92. LP (   2) O  26                /439. BD*(   1) C  24 - C  25            8.92    0.67    0.100
 392. BD*(   2) O   1 - C   2        / 94. RY*(   2) O   1                    0.58    1.13    0.113
 392. BD*(   2) O   1 - C   2        /105. RY*(   4) C   2                    0.29    1.06    0.077
 392. BD*(   2) O   1 - C   2        /106. RY*(   5) C   2                    0.48    1.78    0.128
 392. BD*(   2) O   1 - C   2        /417. BD*(   1) C  15 - C  16            0.39    0.34    0.047
 392. BD*(   2) O   1 - C   2        /418. BD*(   1) C  15 - N  23            0.59    0.33    0.056
 392. BD*(   2) O   1 - C   2        /424. BD*(   2) C  17 - C  18            0.31    0.01    0.005
 393. BD*(   1) C   2 - O   3        /103. RY*(   2) C   2                    1.33    1.17    0.177
 393. BD*(   1) C   2 - O   3        /111. RY*(   1) O   3                    0.31    0.97    0.079
 393. BD*(   1) C   2 - O   3        /115. RY*(   5) O   3                    0.35    2.55    0.139
 393. BD*(   1) C   2 - O   3        /391. BD*(   1) O   1 - C   2            0.30    0.36    0.045
 393. BD*(   1) C   2 - O   3        /417. BD*(   1) C  15 - C  16            0.29    0.09    0.021
 393. BD*(   1) C   2 - O   3        /418. BD*(   1) C  15 - N  23            0.42    0.07    0.023
 396. BD*(   1) N   4 - C   5        /121. RY*(   2) N   4                    0.36    0.82    0.094
 396. BD*(   1) N   4 - C   5        /124. RY*(   5) N   4                    0.53    1.18    0.137
 396. BD*(   1) N   4 - C   5        /130. RY*(   2) C   5                    1.25    0.80    0.165
 396. BD*(   1) N   4 - C   5        /399. BD*(   1) C   5 - O  14            0.39    0.24    0.050
 396. BD*(   1) N   4 - C   5        /401. BD*(   1) C   6 - C   7            0.30    0.21    0.039
 396. BD*(   1) N   4 - C   5        /403. BD*(   1) C   6 - C  11            0.90    0.18    0.061
 396. BD*(   1) N   4 - C   5        /414. BD*(   1) C  11 - C  12            2.00    0.05    0.043
 396. BD*(   1) N   4 - C   5        /415. BD*(   1) C  12 - O  13            0.36    0.23    0.048
 397. BD*(   1) N   4 - C  12        /121. RY*(   2) N   4                    0.32    0.82    0.087
 397. BD*(   1) N   4 - C  12        /124. RY*(   5) N   4                    0.51    1.18    0.135
 397. BD*(   1) N   4 - C  12        /193. RY*(   2) C  12                    1.20    0.82    0.164
 397. BD*(   1) N   4 - C  12        /398. BD*(   1) C   5 - C   6            2.24    0.05    0.044
 397. BD*(   1) N   4 - C  12        /399. BD*(   1) C   5 - O  14            0.37    0.24    0.048
 397. BD*(   1) N   4 - C  12        /403. BD*(   1) C   6 - C  11            0.92    0.18    0.061
 397. BD*(   1) N   4 - C  12        /411. BD*(   1) C  10 - C  11            0.32    0.21    0.040
 397. BD*(   1) N   4 - C  12        /415. BD*(   1) C  12 - O  13            0.34    0.23    0.046
 400. BD*(   2) C   5 - O  14        /131. RY*(   3) C   5                    0.63    1.67    0.119
 400. BD*(   2) C   5 - O  14        /135. RY*(   7) C   5                    0.59    1.27    0.102
 400. BD*(   2) C   5 - O  14        /211. RY*(   2) O  14                    0.79    1.11    0.110
 400. BD*(   2) C   5 - O  14        /402. BD*(   2) C   6 - C   7           35.80    0.03    0.075
 402. BD*(   2) C   6 - C   7        /142. RY*(   5) C   6                    0.52    1.60    0.089
 402. BD*(   2) C   6 - C   7        /149. RY*(   3) C   7                    1.52    0.85    0.111
 402. BD*(   2) C   6 - C   7        /160. RY*(   5) C   8                    0.30    0.63    0.043
 407. BD*(   2) C   8 - C   9        /160. RY*(   5) C   8                    0.94    0.63    0.081
 407. BD*(   2) C   8 - C   9        /169. RY*(   5) C   9                    0.82    0.66    0.077
 412. BD*(   2) C  10 - C  11        /169. RY*(   5) C   9                    0.32    0.65    0.045
 412. BD*(   2) C  10 - C  11        /176. RY*(   3) C  10                    1.51    0.86    0.111
 412. BD*(   2) C  10 - C  11        /187. RY*(   5) C  11                    0.49    1.64    0.088
 416. BD*(   2) C  12 - O  13        /194. RY*(   3) C  12                    0.60    1.66    0.117
 416. BD*(   2) C  12 - O  13        /198. RY*(   7) C  12                    0.60    1.27    0.103
 416. BD*(   2) C  12 - O  13        /202. RY*(   2) O  13                    0.80    1.10    0.110
 416. BD*(   2) C  12 - O  13        /412. BD*(   2) C  10 - C  11           35.28    0.03    0.076
 424. BD*(   2) C  17 - C  18        /248. RY*(   3) C  18                    1.50    0.76    0.099
 424. BD*(   2) C  17 - C  18        /249. RY*(   4) C  18                    0.32    0.75    0.045
 424. BD*(   2) C  17 - C  18        /259. RY*(   5) C  19                    0.27    1.37    0.056
 424. BD*(   2) C  17 - C  18        /284. RY*(   3) C  22                    0.30    0.74    0.044
 424. BD*(   2) C  17 - C  18        /417. BD*(   1) C  15 - C  16            0.88    0.33    0.048
 424. BD*(   2) C  17 - C  18        /422. BD*(   1) C  16 - H  33            0.34    0.42    0.034
 424. BD*(   2) C  17 - C  18        /434. BD*(   2) C  21 - C  22          125.68    0.01    0.080
 429. BD*(   2) C  19 - C  20        /258. RY*(   4) C  19                    1.03    1.12    0.105
 429. BD*(   2) C  19 - C  20        /268. RY*(   5) C  20                    1.04    0.62    0.079
 434. BD*(   2) C  21 - C  22        /268. RY*(   5) C  20                    0.26    0.62    0.041
 434. BD*(   2) C  21 - C  22        /276. RY*(   4) C  21                    1.44    0.74    0.105
 434. BD*(   2) C  21 - C  22        /284. RY*(   3) C  22                    0.38    0.72    0.054
 434. BD*(   2) C  21 - C  22        /286. RY*(   5) C  22                    0.46    1.65    0.088
 441. BD*(   2) C  24 - O  26        /302. RY*(   3) C  24                    0.74    1.68    0.127
 441. BD*(   2) C  24 - O  26        /304. RY*(   5) C  24                    0.36    1.11    0.072
 441. BD*(   2) C  24 - O  26        /307. RY*(   8) C  24                    0.37    1.37    0.082
 441. BD*(   2) C  24 - O  26        /319. RY*(   2) O  26                    0.74    1.09    0.103
 441. BD*(   2) C  24 - O  26        /440. BD*(   1) C  24 - O  26            0.39    0.58    0.053
 441. BD*(   2) C  24 - O  26        /442. BD*(   1) C  25 - H  40            0.34    0.43    0.044
 441. BD*(   2) C  24 - O  26        /444. BD*(   1) C  25 - H  42            0.51    0.44    0.054


 Natural Bond Orbitals (Summary):

                                                            Principal Delocalizations
           NBO                        Occupancy    Energy   (geminal,vicinal,remote)
 ====================================================================================
 Molecular unit  1  (C19H16N2O5)
     1. BD (   1) O   1 - C   2          0.99805    -1.28418  394(g),102(g),219(v)
     2. BD (   2) O   1 - C   2          0.99445    -0.55608  418(v),417(v)
     3. BD (   1) C   2 - O   3          0.99373    -1.02506  419(v),122(v),396(v),120(v)
                                                    397(v),220(v),219(v)
     4. BD (   1) C   2 - C  15          0.98395    -0.81528  395(v),391(g),93(v),228(v)
                                                    421(v),417(g),437(v),111(v)
                                                    292(v),419(g),291(v)
     5. BD (   1) O   3 - N   4          0.99468    -1.07062  394(v),102(v),414(v),398(v)
                                                    192(v),129(v),219(r)
     6. BD (   1) N   4 - C   5          0.99200    -0.93379  401(v),415(v),397(g),393(v)
                                                    139(v),193(v),399(g),112(v)
                                                    196(v),210(v)
     7. BD (   1) N   4 - C  12          0.99184    -0.93285  411(v),399(v),396(g),393(v)
                                                    130(v),184(v),133(v),415(g)
                                                    112(v),201(v)
     8. BD (   1) C   5 - C   6          0.98196    -0.77647  395(v),411(v),401(g),399(g)
                                                    403(g),404(v),210(v),147(v)
                                                    183(v)
     9. BD (   1) C   5 - O  14          0.99720    -1.22244  398(g),129(g),397(v),396(g)
                                                    403(v)
    10. BD (   2) C   5 - O  14          0.98750    -0.51294  402(v)
    11. BD (   1) C   6 - C   7          0.98601    -0.81701  403(g),398(g),404(g),408(v)
                                                    414(v),405(g),157(v),156(v)
                                                    129(v),396(v)
    12. BD (   2) C   6 - C   7          0.82164    -0.37682  400(v),412(v),407(v),160(v)
                                                    186(v),141(g),134(v)
    13. BD (   1) C   6 - C  11          0.97900    -0.79829  401(g),411(g),415(v),399(v)
                                                    405(v),413(v),414(g),398(g)
                                                    147(v),174(v),195(v),132(v)
    14. BD (   1) C   7 - C   8          0.98824    -0.79788  398(v),401(g),406(g),410(v)
                                                    138(v),405(g),166(v),408(g)
                                                    165(v)
    15. BD (   1) C   7 - H  27          0.98945    -0.62473  403(v),406(v),401(g),404(g)
                                                    138(v),156(v)
    16. BD (   1) C   8 - C   9          0.98980    -0.80216  404(g),409(g),405(v),413(v)
                                                    148(v),175(v),410(g),408(g)
    17. BD (   2) C   8 - C   9          0.81438    -0.36804  402(v),412(v),178(v),151(v)
    18. BD (   1) C   8 - H  28          0.98962    -0.61928  409(v),401(v),406(g),404(g)
                                                    165(v),147(v)
    19. BD (   1) C   9 - C  10          0.98826    -0.79765  414(v),411(g),406(g),408(v)
                                                    183(v),413(g),157(v),410(g)
                                                    156(v)
    20. BD (   1) C   9 - H  29          0.98961    -0.61900  404(v),411(v),406(g),409(g)
                                                    156(v),174(v)
    21. BD (   1) C  10 - C  11          0.98603    -0.81684  403(g),414(g),409(g),410(v)
                                                    398(v),413(g),166(v),165(v)
                                                    192(v),397(v)
    22. BD (   2) C  10 - C  11          0.82118    -0.37657  416(v),402(v),407(v),169(v)
                                                    141(v),186(g),197(v)
    23. BD (   1) C  10 - H  30          0.98944    -0.62425  403(v),406(v),411(g),409(g)
                                                    183(v),165(v)
    24. BD (   1) C  11 - C  12          0.98253    -0.77829  395(v),401(v),411(g),415(g)
                                                    403(g),409(v),201(v),174(v)
                                                    138(v)
    25. BD (   1) C  12 - O  13          0.99717    -1.21973  414(g),192(g),396(v),397(g)
                                                    403(v)
    26. BD (   2) C  12 - O  13          0.98728    -0.51205  412(v)
    27. BD (   1) C  15 - C  16          0.98156    -0.77121  424(v),391(v),392(v),238(v)
                                                    291(v),437(v),420(g),419(g)
                                                    394(g),105(v),425(v),418(g)
                                                    421(g),422(g)
    28. BD (   1) C  15 - N  23          0.98774    -0.90550  392(v),300(v),439(v),391(v)
                                                    437(g),420(v),229(v),417(g)
    29. BD (   1) C  15 - H  31          0.98184    -0.65502  393(v),438(v),422(v),417(g)
                                                    228(v)
    30. BD (   1) C  16 - C  17          0.98576    -0.77676  418(v),426(v),433(v),423(g)
                                                    425(g),282(v),246(v),220(v)
                                                    417(g),421(g),422(g)
    31. BD (   1) C  16 - H  32          0.98672    -0.63870  394(v),423(v),424(v),420(g)
    32. BD (   1) C  16 - H  33          0.98771    -0.63992  425(v),419(v),424(v),222(v)
                                                    420(g)
    33. BD (   1) C  17 - C  18          0.98639    -0.84060  425(g),426(g),436(v),420(g)
                                                    430(v),228(v),427(g),256(v)
                                                    255(v),421(v),282(v)
    34. BD (   2) C  17 - C  18          0.84015    -0.41378  429(v),434(v),417(v),284(v)
                                                    259(v),392(r),421(v),422(v)
                                                    231(v),418(r)
[truncated: 324,970 more chars]
