# Supplementary material for: Machine-Learning-Guided Discovery of Electrochemical Reactions
Source: J Am Chem Soc. 2022 Dec 2;144(49):22599–610. doi: 10.1021/jacs.2c08997 (PMC9756344; doi:10.1021/jacs.2c08997)
Supplement: Supplementary file 4 — ja2c08997_si_004.zip [file ja2c08997_si_004.zip › Reactivity Prediction/Ologs_notimes/98.log]

 Entering Gaussian System, Link 0=g16
 Input=98.com
 Output=98.log
 Initial command:
  
 Copyright (c) 1988-2019, Gaussian, Inc.  All Rights Reserved.
  
 This is part of the Gaussian(R) 16 program.  It is based on
 the Gaussian(R) 09 system (copyright 2009, Gaussian, Inc.),
 the Gaussian(R) 03 system (copyright 2003, Gaussian, Inc.),
 the Gaussian(R) 98 system (copyright 1998, Gaussian, Inc.),
 the Gaussian(R) 94 system (copyright 1995, Gaussian, Inc.),
 the Gaussian 92(TM) system (copyright 1992, Gaussian, Inc.),
 the Gaussian 90(TM) system (copyright 1990, Gaussian, Inc.),
 the Gaussian 88(TM) system (copyright 1988, Gaussian, Inc.),
 the Gaussian 86(TM) system (copyright 1986, Carnegie Mellon
 University), and the Gaussian 82(TM) system (copyright 1983,
 Carnegie Mellon University). Gaussian is a federally registered
 trademark of Gaussian, Inc.
  
 This software contains proprietary and confidential information,
 including trade secrets, belonging to Gaussian, Inc.
  
 This software is provided under written license and may be
 used, copied, transmitted, or stored only in accord with that
 written license.
  
 The following legend is applicable only to US Government
 contracts under FAR:
  
                    RESTRICTED RIGHTS LEGEND
  
 Use, reproduction and disclosure by the US Government is
 subject to restrictions as set forth in subparagraphs (a)
 and (c) of the Commercial Computer Software - Restricted
 Rights clause in FAR 52.227-19.
  
 Gaussian, Inc.
 340 Quinnipiac St., Bldg. 40, Wallingford CT 06492
  
  
 ---------------------------------------------------------------
 Warning -- This program may not be used in any manner that
 competes with the business of Gaussian, Inc. or will provide
 assistance to any competitor of Gaussian, Inc.  The licensee
 of this program is prohibited from giving any competitor of
 Gaussian, Inc. access to this program.  By using this program,
 the user acknowledges that Gaussian, Inc. is engaged in the
 business of creating and licensing software in the field of
 computational chemistry and represents and warrants to the
 licensee that it is not a competitor of Gaussian, Inc. and that
 it will not use this program in any manner prohibited above.
 ---------------------------------------------------------------
  

 Cite this work as:
 Gaussian 16, Revision C.01,
 M. J. Frisch, G. W. Trucks, H. B. Schlegel, G. E. Scuseria, 
 M. A. Robb, J. R. Cheeseman, G. Scalmani, V. Barone, 
 G. A. Petersson, H. Nakatsuji, X. Li, M. Caricato, A. V. Marenich, 
 J. Bloino, B. G. Janesko, R. Gomperts, B. Mennucci, H. P. Hratchian, 
 J. V. Ortiz, A. F. Izmaylov, J. L. Sonnenberg, D. Williams-Young, 
 F. Ding, F. Lipparini, F. Egidi, J. Goings, B. Peng, A. Petrone, 
 T. Henderson, D. Ranasinghe, V. G. Zakrzewski, J. Gao, N. Rega, 
 G. Zheng, W. Liang, M. Hada, M. Ehara, K. Toyota, R. Fukuda, 
 J. Hasegawa, M. Ishida, T. Nakajima, Y. Honda, O. Kitao, H. Nakai, 
 T. Vreven, K. Throssell, J. A. Montgomery, Jr., J. E. Peralta, 
 F. Ogliaro, M. J. Bearpark, J. J. Heyd, E. N. Brothers, K. N. Kudin, 
 V. N. Staroverov, T. A. Keith, R. Kobayashi, J. Normand, 
 K. Raghavachari, A. P. Rendell, J. C. Burant, S. S. Iyengar, 
 J. Tomasi, M. Cossi, J. M. Millam, M. Klene, C. Adamo, R. Cammi, 
 J. W. Ochterski, R. L. Martin, K. Morokuma, O. Farkas, 
 J. B. Foresman, and D. J. Fox, Gaussian, Inc., Wallingford CT, 2019.
 
 ******************************************
 Gaussian 16:  ES64L-G16RevC.01  3-Jul-2019
                13-Mar-2021 
 ******************************************
 %nprocshared=16
 Will use up to   16 processors via shared memory.
 %mem=7GB
 -----------------------------------------
 # b3lyp/def2svp geom=NewRedundant pop=NBO
 -----------------------------------------
 1/29=4000,38=1,172=1/1;
 2/12=2,17=6,18=5,40=1/2;
 3/5=43,7=101,11=2,25=1,30=1,74=-5/1,2,3;
 4//1;
 5/5=2,38=5/2;
 6/7=2,8=2,9=2,10=2,28=1,40=1/1,7;
 99/5=1,9=1/99;
 --
 98
 --
 Symbolic Z-matrix:
 Charge =  1 Multiplicity = 2
 C                     1.10777  -2.84704  -1.8959 
 C                     0.2937   -1.719    -1.35654 
 C                    -1.00642  -1.73719  -0.91119 
 C                    -1.32772  -0.41972  -0.4122 
 C                    -0.18311   0.38924  -0.59348 
 N                     0.82338  -0.4273   -1.15591 
 C                     2.1018   -0.02735  -1.59281 
 C                     2.81745   0.98298  -0.75922 
 C                     3.73326   1.83675  -1.39174 
 C                     4.47678   2.7524   -0.65168 
 C                     4.32224   2.79049   0.73864 
 Cl                    5.25353   3.92842   1.67412 
 C                     3.43704   1.9256    1.39036 
 C                     2.68345   1.02824   0.63689 
 O                     2.61569  -0.5222   -2.57454 
 C                    -0.22262   1.75912  -0.30235 
 C                    -1.39481   2.28378   0.2293 
 C                    -2.52833   1.47177   0.46541 
 O                    -3.59921   2.10808   1.00999 
 C                    -4.76536   1.36364   1.2665 
 C                    -2.50617   0.11447   0.13758 
 C                    -1.93441  -2.91933  -0.89758 
 C                    -1.89907  -3.61201   0.45046 
 O                    -2.77457  -3.06496   1.32115 
 O                    -1.1605   -4.51559   0.74973 
 H                     1.30441  -2.73381  -2.97219 
 H                     0.58884  -3.79592  -1.70853 
 H                     2.09039  -2.90114  -1.40308 
 H                     3.85282   1.77118  -2.47454 
 H                     5.1788    3.43114  -1.13743 
 H                     3.34407   1.96198   2.4763 
 H                     1.98766   0.3549    1.13917 
 H                     0.62878   2.41262  -0.48235 
 H                    -1.46685   3.34332   0.47952 
 H                    -5.49439   2.05892   1.70364 
 H                    -5.19      0.93319   0.34117 
 H                    -4.57887   0.54127   1.98108 
 H                    -3.36236  -0.53493   0.30978 
 H                    -1.63987  -3.65777  -1.65365 
 H                    -2.96221  -2.58992  -1.11177 
 H                    -2.64501  -3.51833   2.17229 
 
                          Input orientation:                          
 ---------------------------------------------------------------------
 Center     Atomic      Atomic             Coordinates (Angstroms)
 Number     Number       Type             X           Y           Z
 ---------------------------------------------------------------------
      1          6           0        1.107773   -2.847039   -1.895902
      2          6           0        0.293704   -1.719002   -1.356543
      3          6           0       -1.006415   -1.737190   -0.911193
      4          6           0       -1.327716   -0.419720   -0.412198
      5          6           0       -0.183112    0.389239   -0.593477
      6          7           0        0.823381   -0.427300   -1.155912
      7          6           0        2.101800   -0.027347   -1.592811
      8          6           0        2.817449    0.982979   -0.759219
      9          6           0        3.733258    1.836748   -1.391740
     10          6           0        4.476780    2.752405   -0.651675
     11          6           0        4.322236    2.790494    0.738637
     12         17           0        5.253534    3.928425    1.674120
     13          6           0        3.437036    1.925599    1.390363
     14          6           0        2.683447    1.028241    0.636889
     15          8           0        2.615686   -0.522199   -2.574544
     16          6           0       -0.222617    1.759121   -0.302354
     17          6           0       -1.394814    2.283784    0.229297
     18          6           0       -2.528334    1.471768    0.465411
     19          8           0       -3.599206    2.108084    1.009989
     20          6           0       -4.765362    1.363637    1.266502
     21          6           0       -2.506169    0.114474    0.137581
     22          6           0       -1.934410   -2.919331   -0.897584
     23          6           0       -1.899068   -3.612014    0.450461
     24          8           0       -2.774567   -3.064958    1.321146
     25          8           0       -1.160500   -4.515594    0.749728
     26          1           0        1.304411   -2.733805   -2.972190
     27          1           0        0.588844   -3.795917   -1.708532
     28          1           0        2.090393   -2.901144   -1.403082
     29          1           0        3.852819    1.771179   -2.474540
     30          1           0        5.178799    3.431140   -1.137428
     31          1           0        3.344067    1.961980    2.476304
     32          1           0        1.987657    0.354900    1.139173
     33          1           0        0.628778    2.412620   -0.482353
     34          1           0       -1.466850    3.343316    0.479522
     35          1           0       -5.494393    2.058917    1.703637
     36          1           0       -5.190000    0.933190    0.341173
     37          1           0       -4.578874    0.541267    1.981081
     38          1           0       -3.362356   -0.534932    0.309785
     39          1           0       -1.639868   -3.657773   -1.653646
     40          1           0       -2.962211   -2.589917   -1.111773
     41          1           0       -2.645011   -3.518326    2.172287
 ---------------------------------------------------------------------
                    Distance matrix (angstroms):
                    1          2          3          4          5
     1  C    0.000000
     2  C    1.492006   0.000000
     3  C    2.582868   1.374401   0.000000
     4  C    3.744978   2.282307   1.444976   0.000000
     5  C    3.719703   2.292227   2.302275   1.413293   0.000000
     6  N    2.546291   1.410428   2.263593   2.276047   1.412833
     7  C    3.005098   2.487314   3.612363   3.648203   2.528446
     8  C    4.345581   3.745235   4.695141   4.389805   3.063228
     9  C    5.393071   4.947235   5.955540   5.627132   4.250937
    10  C    6.652223   6.163477   7.091491   6.619056   5.225183
    11  C    7.003952   6.399564   7.184455   6.599384   5.276241
    12  Cl   8.708576   8.104213   8.830062   8.159164   6.872042
    13  C    6.245244   5.541584   6.201406   5.608263   4.404713
    14  C    4.890355   4.151143   4.864078   4.391652   3.184225
    15  O    2.852935   2.882268   4.166840   4.498518   3.548044
    16  C    5.052330   3.670864   3.634448   2.445539   1.401032
    17  C    6.091368   4.624747   4.197595   2.779380   2.394678
    18  C    6.119573   4.632973   3.809027   2.406119   2.791627
    19  O    7.426513   5.949942   5.019924   3.684030   4.146713
    20  C    7.888239   6.478980   5.337337   4.220878   5.040436
    21  C    5.095703   3.665151   2.603430   1.405835   2.450823
    22  C    3.202615   2.572144   1.502936   2.617580   3.755816
    23  C    3.889949   3.414236   2.483123   3.355795   4.477090
    24  O    5.046727   4.289045   3.142081   3.477807   4.723653
    25  O    3.863742   3.791044   3.240668   4.260776   5.178501
    26  H    1.099947   2.159089   3.252825   4.340120   4.198143
    27  H    1.097618   2.127106   2.723777   4.092968   4.399408
    28  H    1.100609   2.151213   3.344692   4.338524   4.080552
    29  H    5.403520   5.108677   6.193937   5.990930   4.662284
    30  H    7.520909   7.101840   8.063479   7.595382   6.188630
    31  H    6.873417   6.127403   6.639706   5.986777   4.933363
    32  H    4.498698   3.660485   4.188712   3.741456   2.777678
    33  H    5.467318   4.236365   4.480924   3.443101   2.183022
    34  H    7.112793   5.665488   5.287497   3.869750   3.394979
    35  H    8.978512   7.559064   6.433483   5.289763   6.022812
    36  H    7.678319   6.323557   5.118763   4.161150   5.122341
    37  H    7.671347   6.323810   5.130212   4.149856   5.096487
    38  H    5.494811   4.188729   2.913189   2.162011   3.431846
    39  H    2.874979   2.754233   2.154330   3.481898   4.429943
    40  H    4.152799   3.379259   2.143015   2.805483   4.106993
    41  H    5.575319   4.932165   3.919859   4.244548   5.383257
                    6          7          8          9         10
     6  N    0.000000
     7  C    1.408970   0.000000
     8  C    2.474380   1.492578   0.000000
     9  C    3.694443   2.485344   1.402752   0.000000
    10  C    4.869507   3.775353   2.428130   1.392461   0.000000
    11  C    5.117177   4.278577   2.788381   2.407288   1.399394
    12  Cl   6.826982   6.021163   4.531148   4.010717   2.719503
    13  C    4.341756   3.807385   2.427575   2.799239   2.436102
    14  C    2.965229   2.534590   1.403254   2.423040   2.801639
    15  O    2.287767   1.213572   2.366786   2.865768   4.228963
    16  C    2.569651   3.203071   3.170666   4.103868   4.815908
    17  C    3.766852   4.570308   4.518010   5.396733   5.955782
    18  C    4.179611   5.284106   5.506000   6.541388   7.208297
    19  O    5.538825   6.620884   6.750512   7.720554   8.270298
    20  C    6.348984   7.567591   7.857956   8.917210   9.540717
    21  C    3.612831   4.924201   5.468040   6.650977   7.506209
    22  C    3.725904   5.013771   6.150392   7.415318   8.563434
    23  C    4.487156   5.747325   6.694984   8.050206   9.075900
    24  O    5.102773   6.441831   7.210018   8.587099   9.503461
    25  O    4.927616   6.022828   6.952359   8.299820   9.304121
    26  H    2.974932   3.140610   4.582686   5.411754   6.748868
    27  H    3.421693   4.062579   5.357772   6.458686   7.688532
    28  H    2.790397   2.880076   4.003696   5.014655   6.182400
    29  H    3.968574   2.660490   2.153039   1.091352   2.162167
    30  H    5.818725   4.651498   3.422355   2.167106   1.090627
    31  H    5.025486   4.696632   3.421166   3.889591   3.419366
    32  H    2.689757   2.760956   2.164931   3.412992   3.892416
    33  H    2.925183   3.058815   2.628842   3.285789   3.866684
    34  H    4.705035   5.328340   5.045879   5.728219   6.079106
    35  H    7.366992   8.539392   8.735561   9.735516  10.269017
    36  H    6.344521   7.604819   8.082857   9.134765   9.886452
    37  H    6.321646   7.597857   7.899996   9.063428   9.686351
    38  H    4.436243   5.808142   6.452659   7.672535   8.554709
    39  H    4.092834   5.213806   6.496479   7.689527   8.916709
    40  H    4.359997   5.695821   6.803995   8.031379   9.170097
    41  H    5.714989   6.992504   7.661197   9.058776   9.900340
                   11         12         13         14         15
    11  C    0.000000
    12  Cl   1.742794   0.000000
    13  C    1.398703   2.718730   0.000000
    14  C    2.408634   4.011516   1.393151   0.000000
    15  O    4.986324   6.694583   4.731471   3.566758   0.000000
    16  C    4.775257   6.212935   4.035600   3.140314   4.292229
    17  C    5.762017   6.999492   4.982283   4.286576   5.640849
    18  C    6.981691   8.249462   6.053688   5.233430   6.299062
    19  O    7.955411   9.062324   7.048879   6.385687   7.641476
    20  C    9.214066  10.350004   8.222560   7.482892   8.531699
    21  C    7.358632   8.781809   6.338085   5.293051   5.830470
    22  C    8.626989  10.255338   7.586862   6.265982   5.409419
    23  C    8.931953  10.464955   7.747424   6.524275   6.251449
    24  O    9.219016  10.652812   7.968342   6.856559   7.120173
    25  O    9.134519  10.644050   7.939567   6.747056   6.423206
    26  H    7.307215   9.031560   6.729785   5.392604   2.601685
    27  H    7.956612   9.636760   7.102894   5.758547   3.946555
    28  H    6.477873   8.131276   5.737093   4.466908   2.703264
    29  H    3.403507   4.881300   3.890269   3.405933   2.607697
    30  H    2.159571   2.856166   3.419081   3.892160   4.925824
    31  H    2.159337   2.855953   1.090521   2.166041   5.675628
    32  H    3.397471   4.870544   2.151951   1.090780   3.867224
    33  H    3.908356   5.323196   3.410362   2.718617   4.115608
    34  H    5.821192   6.850765   5.185331   4.754925   6.398174
    35  H    9.891038  10.909348   8.937916   8.311276   9.525670
    36  H    9.700010  10.946031   8.747081   7.879572   8.458623
    37  H    9.264580  10.404004   8.155988   7.401709   8.581747
    38  H    8.384231   9.798802   7.311197   6.253179   6.637508
    39  H    9.102189  10.776985   8.137259   6.774683   5.365595
    40  H    9.243161  10.851196   8.221979   6.929816   6.126018
    41  H    9.507844  10.866890   8.199941   7.170857   7.693122
                   16         17         18         19         20
    16  C    0.000000
    17  C    1.389954   0.000000
    18  C    2.447114   1.414209   0.000000
    19  O    3.639420   2.345143   1.359496   0.000000
    20  C    4.822267   3.644594   2.378599   1.407097   0.000000
    21  C    2.848336   2.439145   1.396499   2.435222   2.817592
    22  C    5.017214   5.351021   4.635973   5.628968   5.571478
    23  C    5.676822   5.921454   5.122601   5.993585   5.799885
    24  O    5.693851   5.630710   4.623289   5.247591   4.855791
    25  O    6.431061   6.823290   6.148195   7.063153   6.915738
    26  H    5.444834   6.535407   6.647848   7.959089   8.461542
    27  H    5.787422   6.682279   6.495486   7.732228   8.008705
    28  H    5.317865   6.457152   6.629198   7.955301   8.503906
    29  H    4.618193   5.925466   7.032217   8.233354   9.403964
    30  H    5.715618   6.811516   8.112221   9.133195  10.437423
    31  H    4.525851   5.254483   6.226483   7.097920   8.220978
    32  H    2.989171   3.998697   4.700588   5.856909   6.829132
    33  H    1.088271   2.148946   3.427946   4.493959   5.766767
    34  H    2.160815   1.091059   2.151659   2.520741   3.926659
    35  H    5.648496   4.362430   3.267331   2.018737   1.098174
    36  H    5.076533   4.029896   2.718449   2.087658   1.105366
    37  H    5.066973   4.030304   2.714369   2.087507   1.105303
    38  H    3.936414   3.438439   2.178682   2.744434   2.547214
    39  H    5.759976   6.237598   5.620673   6.646733   6.596252
    40  H    5.203332   5.292275   4.378704   5.194117   4.953598
    41  H    6.312154   6.245213   5.275232   5.823909   5.399064
                   21         22         23         24         25
    21  C    0.000000
    22  C    3.256140   0.000000
    23  C    3.788559   1.516010   0.000000
    24  O    3.403183   2.376939   1.350504   0.000000
    25  O    4.860357   2.420874   1.204782   2.244120   0.000000
    26  H    5.683651   3.850762   4.769493   5.931312   4.806582
    27  H    5.317744   2.791567   3.299208   4.585388   3.101803
    28  H    5.709289   4.056464   4.456092   5.578180   4.220112
    29  H    7.071391   7.614439   8.403487   9.039784   8.663301
    30  H    8.466679   9.538540  10.110569  10.559352  10.339181
    31  H    6.565681   7.941828   7.916054   8.002636   8.076581
    32  H    4.610365   5.500143   5.596192   5.865776   5.812424
    33  H    3.936201   5.930602   6.599724   6.696210   7.260832
    34  H    3.409183   6.429290   6.968807   6.594272   7.869518
    35  H    3.893953   6.650021   6.830539   5.813591   7.932008
    36  H    2.813307   5.193775   5.612580   4.772824   6.789184
    37  H    2.806555   5.220693   5.174350   4.086061   6.226824
    38  H    1.088319   3.030203   3.410196   2.787361   4.570272
    39  H    4.264835   1.097124   2.120506   3.238574   2.596509
    40  H    3.013734   1.100348   2.148379   2.485955   3.227937
    41  H    4.166118   3.207469   1.878801   0.973020   2.285167
                   26         27         28         29         30
    26  H    0.000000
    27  H    1.799152   0.000000
    28  H    1.762915   1.774421   0.000000
    29  H    5.199704   6.498682   5.107326   0.000000
    30  H    7.508914   8.580455   7.050294   2.510291   0.000000
    31  H    7.476409   7.632660   6.345969   4.980571   4.310885
    32  H    5.187507   5.224499   4.132244   4.306227   4.982926
    33  H    5.756862   6.328589   5.587500   3.843787   4.708418
    34  H    7.518352   7.744812   7.429096   6.284662   6.840094
    35  H    9.542394   9.106467   9.580339  10.242574  11.129765
    36  H    8.161042   7.743435   8.411223   9.508051  10.767451
    37  H    8.359069   7.689585   8.232975   9.615544  10.643714
    38  H    6.114337   5.506324   6.185899   8.070276   9.527616
    39  H    3.355749   2.233663   3.814461   7.766401   9.849537
    40  H    4.656814   3.797440   5.070555   8.204933  10.125702
    41  H    6.532920   5.059212   5.965587   9.580901  10.975486
                   31         32         33         34         35
    31  H    0.000000
    32  H    2.492083   0.000000
    33  H    4.040981   2.951290   0.000000
    34  H    5.388891   4.615126   2.486575   0.000000
    35  H    8.872699   7.694372   6.511289   4.401050   0.000000
    36  H    8.857059   7.244997   6.060122   4.437307   1.793384
    37  H    8.064531   6.622905   6.057236   4.448691   1.793993
    38  H    7.476930   5.486559   5.024409   4.320018   3.635444
    39  H    8.571914   6.087718   6.585464   7.320900   7.668719
    40  H    8.565233   6.183842   6.190052   6.322308   5.995843
    41  H    8.123746   6.126240   7.276051   7.164890   6.280465
                   36         37         38         39         40
    36  H    0.000000
    37  H    1.793426   0.000000
    38  H    2.344493   2.330526   0.000000
    39  H    6.136748   6.283385   4.071138   0.000000
    40  H    4.414338   4.688673   2.530594   1.783966   0.000000
    41  H    5.444808   4.500742   3.589448   3.958222   3.427478
                   41
    41  H    0.000000
 Stoichiometry    C19H16ClNO4(1+,2)
 Framework group  C1[X(C19H16ClNO4)]
 Deg. of freedom   117
 Full point group                 C1      NOp   1
 Largest Abelian subgroup         C1      NOp   1
 Largest concise Abelian subgroup C1      NOp   1
                         Standard orientation:                         
 ---------------------------------------------------------------------
 Center     Atomic      Atomic             Coordinates (Angstroms)
 Number     Number       Type             X           Y           Z
 ---------------------------------------------------------------------
      1          6           0       -1.210151   -3.406481   -0.503389
      2          6           0       -1.263196   -1.916426   -0.558207
      3          6           0       -2.351775   -1.091756   -0.403633
      4          6           0       -1.889660    0.276099   -0.461754
      5          6           0       -0.493223    0.239382   -0.676259
      6          7           0       -0.109308   -1.119849   -0.710887
      7          6           0        1.170008   -1.638491   -0.992952
      8          6           0        2.339392   -0.900573   -0.430987
      9          6           0        3.559076   -0.965484   -1.120821
     10          6           0        4.698015   -0.351159   -0.606652
     11          6           0        4.619495    0.307892    0.625334
     12         17           0        6.041350    1.073885    1.280250
     13          6           0        3.419764    0.356334    1.342739
     14          6           0        2.282113   -0.244204    0.807973
     15          8           0        1.308412   -2.667421   -1.621366
     16          6           0        0.228934    1.421370   -0.886692
     17          6           0       -0.453920    2.629805   -0.813426
     18          6           0       -1.841566    2.680285   -0.545327
     19          8           0       -2.378285    3.927544   -0.478186
     20          6           0       -3.755868    4.054345   -0.221071
     21          6           0       -2.572147    1.502187   -0.376371
     22          6           0       -3.774546   -1.516883   -0.171671
     23          6           0       -4.094564   -1.529506    1.310124
     24          8           0       -4.509508   -0.320607    1.746294
     25          8           0       -3.963897   -2.477138    2.042530
     26          1           0       -1.006886   -3.846859   -1.490624
     27          1           0       -2.159238   -3.792807   -0.110005
     28          1           0       -0.406601   -3.752725    0.164267
     29          1           0        3.599929   -1.505784   -2.068163
     30          1           0        5.646222   -0.382728   -1.144588
     31          1           0        3.385279    0.862044    2.308298
     32          1           0        1.342426   -0.205131    1.360478
     33          1           0        1.294978    1.415700   -1.105443
     34          1           0        0.070450    3.575067   -0.961497
     35          1           0       -3.976536    5.129989   -0.204290
     36          1           0       -4.366616    3.574844   -1.007773
     37          1           0       -4.033947    3.614523    0.754082
     38          1           0       -3.640133    1.510333   -0.167138
     39          1           0       -3.948044   -2.530727   -0.553377
     40          1           0       -4.459383   -0.826850   -0.687052
     41          1           0       -4.630555   -0.395415    2.708853
 ---------------------------------------------------------------------
 Rotational constants (GHZ):           0.2881935           0.1172284           0.0953179
 Standard basis: def2SVP (5D, 7F)
 There are   459 symmetry adapted cartesian basis functions of A   symmetry.
 There are   434 symmetry adapted basis functions of A   symmetry.
   434 basis functions,   749 primitive gaussians,   459 cartesian basis functions
    93 alpha electrons       92 beta electrons
       nuclear repulsion energy      2232.8606214621 Hartrees.
 NAtoms=   41 NActive=   41 NUniq=   41 SFac= 1.00D+00 NAtFMM=   60 NAOKFM=F Big=F
 Integral buffers will be    131072 words long.
 Raffenetti 2 integral format.
 Two-electron integral symmetry is turned on.
 One-electron integrals computed using PRISM.
   1 Symmetry operations used in ECPInt.
 ECPInt:  NShTT=   20100 NPrTT=   75074 LenC2=   17422 LenP2D=   43788.
 LDataN:  DoStor=T MaxTD1= 4 Len=   56
 NBasis=   434 RedAO= T EigKep=  2.19D-04  NBF=   434
 NBsUse=   434 1.00D-06 EigRej= -1.00D+00 NBFU=   434
 ExpMin= 1.22D-01 ExpMax= 1.04D+04 ExpMxC= 1.57D+03 IAcc=3 IRadAn=         5 AccDes= 0.00D+00
 Harris functional with IExCor=  402 and IRadAn=       5 diagonalized for initial guess.
 HarFok:  IExCor=  402 AccDes= 0.00D+00 IRadAn=         5 IDoV= 1 UseB2=F ITyADJ=14
 ICtDFT=  3500011 ScaDFX=  1.000000  1.000000  1.000000  1.000000
 FoFCou: FMM=F IPFlag=           0 FMFlag=      100000 FMFlg1=           0
         NFxFlg=           0 DoJE=T BraDBF=F KetDBF=T FulRan=T
         wScrn=  0.000000 ICntrl=       500 IOpCl=  0 I1Cent=   200000004 NGrid=           0
         NMat0=    1 NMatS0=      1 NMatT0=    0 NMatD0=    1 NMtDS0=    0 NMtDT0=    0
 Petite list used in FoFCou.
 Initial guess <Sx>= 0.0000 <Sy>= 0.0000 <Sz>= 0.5000 <S**2>= 0.7500 S= 0.5000
 Requested convergence on RMS density matrix=1.00D-08 within 128 cycles.
 Requested convergence on MAX density matrix=1.00D-06.
 Requested convergence on             energy=1.00D-06.
 No special actions if energy rises.
 Integral accuracy reduced to 1.0D-05 until final iterations.
 EnCoef did     2 forward-backward iterations
 EnCoef did     1 forward-backward iterations
 Rare condition: small coef for last iteration:  0.000D+00
 Rare condition: small coef for last iteration:  0.000D+00
 Problem detected with inexpensive integrals.
 Switching to full accuracy and repeating last cycle.
 Rare condition: small coef for last iteration:  0.000D+00
 Rare condition: small coef for last iteration:  0.000D+00
 Rare condition: small coef for last iteration:  0.000D+00
 Rare condition: small coef for last iteration:  0.000D+00
 Rare condition: small coef for last iteration:  0.000D+00
 Rare condition: small coef for last iteration:  0.000D+00
 Rare condition: small coef for last iteration:  0.000D+00
 Restarting incremental Fock formation.
 SCF Done:  E(UB3LYP) =  -1548.33696523     A.U. after   51 cycles
            NFock= 51  Conv=0.81D-08     -V/T= 2.0076
 <Sx>= 0.0000 <Sy>= 0.0000 <Sz>= 0.5000 <S**2>= 0.7559 S= 0.5030
 <L.S>= 0.000000000000E+00
 Annihilation of the first spin contaminant:
 S**2 before annihilation     0.7559,   after     0.7500

 **********************************************************************

            Population analysis using the SCF Density.

 **********************************************************************

 Orbital symmetries:
 Alpha Orbitals:
       Occupied  (A) (A) (A) (A) (A) (A) (A) (A) (A) (A) (A) (A)
                 (A) (A) (A) (A) (A) (A) (A) (A) (A) (A) (A) (A)
                 (A) (A) (A) (A) (A) (A) (A) (A) (A) (A) (A) (A)
                 (A) (A) (A) (A) (A) (A) (A) (A) (A) (A) (A) (A)
                 (A) (A) (A) (A) (A) (A) (A) (A) (A) (A) (A) (A)
                 (A) (A) (A) (A) (A) (A) (A) (A) (A) (A) (A) (A)
                 (A) (A) (A) (A) (A) (A) (A) (A) (A) (A) (A) (A)
                 (A) (A) (A) (A) (A) (A) (A) (A) (A)
       Virtual   (A) (A) (A) (A) (A) (A) (A) (A) (A) (A) (A) (A)
                 (A) (A) (A) (A) (A) (A) (A) (A) (A) (A) (A) (A)
                 (A) (A) (A) (A) (A) (A) (A) (A) (A) (A) (A) (A)
                 (A) (A) (A) (A) (A) (A) (A) (A) (A) (A) (A) (A)
                 (A) (A) (A) (A) (A) (A) (A) (A) (A) (A) (A) (A)
                 (A) (A) (A) (A) (A) (A) (A) (A) (A) (A) (A) (A)
                 (A) (A) (A) (A) (A) (A) (A) (A) (A) (A) (A) (A)
                 (A) (A) (A) (A) (A) (A) (A) (A) (A) (A) (A) (A)
                 (A) (A) (A) (A) (A) (A) (A) (A) (A) (A) (A) (A)
                 (A) (A) (A) (A) (A) (A) (A) (A) (A) (A) (A) (A)
                 (A) (A) (A) (A) (A) (A) (A) (A) (A) (A) (A) (A)
                 (A) (A) (A) (A) (A) (A) (A) (A) (A) (A) (A) (A)
                 (A) (A) (A) (A) (A) (A) (A) (A) (A) (A) (A) (A)
                 (A) (A) (A) (A) (A) (A) (A) (A) (A) (A) (A) (A)
                 (A) (A) (A) (A) (A) (A) (A) (A) (A) (A) (A) (A)
                 (A) (A) (A) (A) (A) (A) (A) (A) (A) (A) (A) (A)
                 (A) (A) (A) (A) (A) (A) (A) (A) (A) (A) (A) (A)
                 (A) (A) (A) (A) (A) (A) (A) (A) (A) (A) (A) (A)
                 (A) (A) (A) (A) (A) (A) (A) (A) (A) (A) (A) (A)
                 (A) (A) (A) (A) (A) (A) (A) (A) (A) (A) (A) (A)
                 (A) (A) (A) (A) (A) (A) (A) (A) (A) (A) (A) (A)
                 (A) (A) (A) (A) (A) (A) (A) (A) (A) (A) (A) (A)
                 (A) (A) (A) (A) (A) (A) (A) (A) (A) (A) (A) (A)
                 (A) (A) (A) (A) (A) (A) (A) (A) (A) (A) (A) (A)
                 (A) (A) (A) (A) (A) (A) (A) (A) (A) (A) (A) (A)
                 (A) (A) (A) (A) (A) (A) (A) (A) (A) (A) (A) (A)
                 (A) (A) (A) (A) (A) (A) (A) (A) (A) (A) (A) (A)
                 (A) (A) (A) (A) (A) (A) (A) (A) (A) (A) (A) (A)
                 (A) (A) (A) (A) (A)
 Beta  Orbitals:
       Occupied  (A) (A) (A) (A) (A) (A) (A) (A) (A) (A) (A) (A)
                 (A) (A) (A) (A) (A) (A) (A) (A) (A) (A) (A) (A)
                 (A) (A) (A) (A) (A) (A) (A) (A) (A) (A) (A) (A)
                 (A) (A) (A) (A) (A) (A) (A) (A) (A) (A) (A) (A)
                 (A) (A) (A) (A) (A) (A) (A) (A) (A) (A) (A) (A)
                 (A) (A) (A) (A) (A) (A) (A) (A) (A) (A) (A) (A)
                 (A) (A) (A) (A) (A) (A) (A) (A) (A) (A) (A) (A)
                 (A) (A) (A) (A) (A) (A) (A) (A)
       Virtual   (A) (A) (A) (A) (A) (A) (A) (A) (A) (A) (A) (A)
                 (A) (A) (A) (A) (A) (A) (A) (A) (A) (A) (A) (A)
                 (A) (A) (A) (A) (A) (A) (A) (A) (A) (A) (A) (A)
                 (A) (A) (A) (A) (A) (A) (A) (A) (A) (A) (A) (A)
                 (A) (A) (A) (A) (A) (A) (A) (A) (A) (A) (A) (A)
                 (A) (A) (A) (A) (A) (A) (A) (A) (A) (A) (A) (A)
                 (A) (A) (A) (A) (A) (A) (A) (A) (A) (A) (A) (A)
                 (A) (A) (A) (A) (A) (A) (A) (A) (A) (A) (A) (A)
                 (A) (A) (A) (A) (A) (A) (A) (A) (A) (A) (A) (A)
                 (A) (A) (A) (A) (A) (A) (A) (A) (A) (A) (A) (A)
                 (A) (A) (A) (A) (A) (A) (A) (A) (A) (A) (A) (A)
                 (A) (A) (A) (A) (A) (A) (A) (A) (A) (A) (A) (A)
                 (A) (A) (A) (A) (A) (A) (A) (A) (A) (A) (A) (A)
                 (A) (A) (A) (A) (A) (A) (A) (A) (A) (A) (A) (A)
                 (A) (A) (A) (A) (A) (A) (A) (A) (A) (A) (A) (A)
                 (A) (A) (A) (A) (A) (A) (A) (A) (A) (A) (A) (A)
                 (A) (A) (A) (A) (A) (A) (A) (A) (A) (A) (A) (A)
                 (A) (A) (A) (A) (A) (A) (A) (A) (A) (A) (A) (A)
                 (A) (A) (A) (A) (A) (A) (A) (A) (A) (A) (A) (A)
                 (A) (A) (A) (A) (A) (A) (A) (A) (A) (A) (A) (A)
                 (A) (A) (A) (A) (A) (A) (A) (A) (A) (A) (A) (A)
                 (A) (A) (A) (A) (A) (A) (A) (A) (A) (A) (A) (A)
                 (A) (A) (A) (A) (A) (A) (A) (A) (A) (A) (A) (A)
                 (A) (A) (A) (A) (A) (A) (A) (A) (A) (A) (A) (A)
                 (A) (A) (A) (A) (A) (A) (A) (A) (A) (A) (A) (A)
                 (A) (A) (A) (A) (A) (A) (A) (A) (A) (A) (A) (A)
                 (A) (A) (A) (A) (A) (A) (A) (A) (A) (A) (A) (A)
                 (A) (A) (A) (A) (A) (A) (A) (A) (A) (A) (A) (A)
                 (A) (A) (A) (A) (A) (A)
 The electronic state is 2-A.
 Alpha  occ. eigenvalues -- -101.60876 -19.36475 -19.29741 -19.26424 -19.23707
 Alpha  occ. eigenvalues --  -14.55830 -10.44563 -10.44371 -10.43316 -10.41304
 Alpha  occ. eigenvalues --  -10.38960 -10.38468 -10.37211 -10.37157 -10.37036
 Alpha  occ. eigenvalues --  -10.36760 -10.36119 -10.34405 -10.33340 -10.33263
 Alpha  occ. eigenvalues --  -10.33217 -10.32435 -10.32135 -10.31992 -10.31324
 Alpha  occ. eigenvalues --   -9.56351  -7.33265  -7.32276  -7.32180  -1.24934
 Alpha  occ. eigenvalues --   -1.21138  -1.19615  -1.13671  -1.11874  -1.02515
 Alpha  occ. eigenvalues --   -1.00397  -0.97420  -0.95190  -0.93084  -0.91096
 Alpha  occ. eigenvalues --   -0.88929  -0.87422  -0.87211  -0.85729  -0.82373
 Alpha  occ. eigenvalues --   -0.79051  -0.76642  -0.75694  -0.74096  -0.73057
 Alpha  occ. eigenvalues --   -0.71758  -0.70814  -0.69221  -0.66820  -0.66012
 Alpha  occ. eigenvalues --   -0.64600  -0.63228  -0.62631  -0.61733  -0.60736
 Alpha  occ. eigenvalues --   -0.60021  -0.59859  -0.59013  -0.58538  -0.58338
 Alpha  occ. eigenvalues --   -0.58001  -0.57196  -0.56004  -0.55390  -0.55283
 Alpha  occ. eigenvalues --   -0.54734  -0.54131  -0.53450  -0.52287  -0.52056
 Alpha  occ. eigenvalues --   -0.51611  -0.51332  -0.51094  -0.50702  -0.49764
 Alpha  occ. eigenvalues --   -0.49685  -0.48147  -0.47427  -0.45587  -0.44405
 Alpha  occ. eigenvalues --   -0.43664  -0.41395  -0.41115  -0.40171  -0.39617
 Alpha  occ. eigenvalues --   -0.38739  -0.36939  -0.36601
 Alpha virt. eigenvalues --   -0.19729  -0.19163  -0.16172  -0.13965  -0.12381
 Alpha virt. eigenvalues --   -0.10038  -0.07736  -0.07060  -0.06839  -0.05734
 Alpha virt. eigenvalues --   -0.04714  -0.03592  -0.03293  -0.02016  -0.01351
 Alpha virt. eigenvalues --   -0.01206  -0.00442   0.00004   0.00379   0.00444
 Alpha virt. eigenvalues --    0.00953   0.01559   0.01815   0.02080   0.02738
 Alpha virt. eigenvalues --    0.03047   0.04458   0.05100   0.05626   0.06562
 Alpha virt. eigenvalues --    0.08552   0.09602   0.09736   0.11494   0.12072
 Alpha virt. eigenvalues --    0.13634   0.14251   0.14899   0.15643   0.16054
 Alpha virt. eigenvalues --    0.16560   0.17383   0.18029   0.18728   0.19436
 Alpha virt. eigenvalues --    0.20617   0.21165   0.21764   0.23506   0.24207
 Alpha virt. eigenvalues --    0.25134   0.26012   0.26290   0.27290   0.28626
 Alpha virt. eigenvalues --    0.29049   0.29386   0.29590   0.30809   0.31706
 Alpha virt. eigenvalues --    0.31818   0.32408   0.32895   0.33618   0.34474
 Alpha virt. eigenvalues --    0.34839   0.35162   0.35392   0.35990   0.37225
 Alpha virt. eigenvalues --    0.37375   0.38462   0.38845   0.40255   0.40930
 Alpha virt. eigenvalues --    0.41036   0.41576   0.42700   0.42910   0.44641
 Alpha virt. eigenvalues --    0.44817   0.45918   0.47189   0.47632   0.47977
 Alpha virt. eigenvalues --    0.48561   0.48867   0.49674   0.49935   0.50498
 Alpha virt. eigenvalues --    0.50912   0.51364   0.51793   0.52555   0.52955
 Alpha virt. eigenvalues --    0.53305   0.54125   0.54149   0.54543   0.54844
 Alpha virt. eigenvalues --    0.55179   0.55306   0.55801   0.56485   0.57130
 Alpha virt. eigenvalues --    0.57324   0.57703   0.58195   0.58814   0.59506
 Alpha virt. eigenvalues --    0.59877   0.60198   0.60412   0.61480   0.61730
 Alpha virt. eigenvalues --    0.62795   0.63885   0.64220   0.64772   0.67157
 Alpha virt. eigenvalues --    0.67962   0.68571   0.69627   0.70654   0.70924
 Alpha virt. eigenvalues --    0.71522   0.72442   0.73519   0.74754   0.75471
 Alpha virt. eigenvalues --    0.76857   0.77781   0.78448   0.80139   0.81766
 Alpha virt. eigenvalues --    0.82017   0.83846   0.84141   0.85655   0.86412
 Alpha virt. eigenvalues --    0.87012   0.87821   0.89335   0.91398   0.93084
 Alpha virt. eigenvalues --    0.93462   0.94507   0.94951   0.96909   0.97209
 Alpha virt. eigenvalues --    0.98450   1.00910   1.02216   1.02829   1.03960
 Alpha virt. eigenvalues --    1.04909   1.06199   1.06838   1.08700   1.09277
 Alpha virt. eigenvalues --    1.09784   1.10460   1.10704   1.12490   1.12657
 Alpha virt. eigenvalues --    1.13041   1.13444   1.13997   1.15426   1.16783
 Alpha virt. eigenvalues --    1.17594   1.18263   1.19275   1.20188   1.21006
 Alpha virt. eigenvalues --    1.21866   1.24523   1.25694   1.27649   1.30114
 Alpha virt. eigenvalues --    1.31517   1.33271   1.33736   1.36850   1.37381
 Alpha virt. eigenvalues --    1.38495   1.39164   1.39903   1.40651   1.41948
 Alpha virt. eigenvalues --    1.43095   1.46281   1.47767   1.48095   1.49799
 Alpha virt. eigenvalues --    1.50965   1.52933   1.53871   1.54921   1.55508
 Alpha virt. eigenvalues --    1.56244   1.56946   1.57451   1.58817   1.59377
 Alpha virt. eigenvalues --    1.59486   1.60370   1.60905   1.61798   1.62397
 Alpha virt. eigenvalues --    1.62735   1.62976   1.63297   1.63325   1.64358
 Alpha virt. eigenvalues --    1.64463   1.65771   1.66123   1.67641   1.69046
 Alpha virt. eigenvalues --    1.70138   1.70515   1.71101   1.71910   1.72232
 Alpha virt. eigenvalues --    1.72683   1.74265   1.75120   1.75774   1.77163
 Alpha virt. eigenvalues --    1.77450   1.78608   1.78742   1.79375   1.80338
 Alpha virt. eigenvalues --    1.81696   1.83115   1.84014   1.85705   1.85976
 Alpha virt. eigenvalues --    1.88812   1.88966   1.89830   1.90801   1.93389
 Alpha virt. eigenvalues --    1.94056   1.95228   1.95694   1.97240   1.97919
 Alpha virt. eigenvalues --    1.99360   1.99535   2.01136   2.02711   2.03137
 Alpha virt. eigenvalues --    2.03846   2.04919   2.05309   2.06436   2.08584
 Alpha virt. eigenvalues --    2.09226   2.09765   2.10968   2.11521   2.13930
 Alpha virt. eigenvalues --    2.15087   2.16152   2.16570   2.18086   2.19173
 Alpha virt. eigenvalues --    2.20794   2.22078   2.22611   2.22849   2.25393
 Alpha virt. eigenvalues --    2.25968   2.26407   2.31783   2.33443   2.34320
 Alpha virt. eigenvalues --    2.34772   2.37103   2.37336   2.40017   2.41585
 Alpha virt. eigenvalues --    2.43910   2.45799   2.47862   2.48465   2.49647
 Alpha virt. eigenvalues --    2.50233   2.50596   2.51199   2.51392   2.52727
 Alpha virt. eigenvalues --    2.54294   2.55410   2.56996   2.58818   2.59686
 Alpha virt. eigenvalues --    2.61083   2.62438   2.63211   2.63438   2.65636
 Alpha virt. eigenvalues --    2.66722   2.69036   2.69710   2.70187   2.72881
 Alpha virt. eigenvalues --    2.75217   2.76113   2.76388   2.77965   2.78147
 Alpha virt. eigenvalues --    2.81037   2.81908   2.82536   2.84837   2.87952
 Alpha virt. eigenvalues --    2.90257   2.90301   2.92619   2.98379   2.98826
 Alpha virt. eigenvalues --    2.99991   3.02077   3.04558   3.08719   3.10729
 Alpha virt. eigenvalues --    3.11019   3.17815   3.26806   3.31386   3.31639
 Alpha virt. eigenvalues --    3.39930   3.46702   3.50474   3.52993   3.53723
 Alpha virt. eigenvalues --    3.64695
  Beta  occ. eigenvalues -- -101.60870 -19.35868 -19.29740 -19.26365 -19.23695
  Beta  occ. eigenvalues --  -14.55524 -10.44591 -10.44068 -10.43312 -10.41019
  Beta  occ. eigenvalues --  -10.38983 -10.38478 -10.37112 -10.37028 -10.37008
  Beta  occ. eigenvalues --  -10.36753 -10.36042 -10.34381 -10.33339 -10.33244
  Beta  occ. eigenvalues --  -10.33203 -10.32445 -10.32138 -10.31967 -10.31322
  Beta  occ. eigenvalues --   -9.56345  -7.33262  -7.32259  -7.32177  -1.23815
  Beta  occ. eigenvalues --   -1.21129  -1.19361  -1.13219  -1.11856  -1.01870
  Beta  occ. eigenvalues --   -1.00361  -0.97230  -0.95120  -0.92367  -0.90844
  Beta  occ. eigenvalues --   -0.88869  -0.87376  -0.87054  -0.85622  -0.82087
  Beta  occ. eigenvalues --   -0.78775  -0.76377  -0.75467  -0.74064  -0.73014
  Beta  occ. eigenvalues --   -0.71579  -0.70638  -0.68941  -0.66681  -0.65788
  Beta  occ. eigenvalues --   -0.62999  -0.62782  -0.61925  -0.61599  -0.60677
  Beta  occ. eigenvalues --   -0.59901  -0.59655  -0.58942  -0.58303  -0.58178
  Beta  occ. eigenvalues --   -0.57832  -0.57100  -0.55858  -0.55308  -0.54870
  Beta  occ. eigenvalues --   -0.54487  -0.53776  -0.53340  -0.52010  -0.51508
  Beta  occ. eigenvalues --   -0.51364  -0.51271  -0.51001  -0.50245  -0.49728
  Beta  occ. eigenvalues --   -0.49417  -0.48106  -0.45274  -0.45004  -0.44151
  Beta  occ. eigenvalues --   -0.43637  -0.41274  -0.41042  -0.39607  -0.38762
  Beta  occ. eigenvalues --   -0.36488  -0.36429
  Beta virt. eigenvalues --   -0.33332  -0.19265  -0.18035  -0.14406  -0.13831
  Beta virt. eigenvalues --   -0.12099  -0.09796  -0.07428  -0.06882  -0.06808
  Beta virt. eigenvalues --   -0.05582  -0.04682  -0.03413  -0.03244  -0.01918
  Beta virt. eigenvalues --   -0.01294  -0.00393   0.00025   0.00060   0.00533
  Beta virt. eigenvalues --    0.00580   0.01130   0.01685   0.01899   0.02233
  Beta virt. eigenvalues --    0.02778   0.03103   0.04494   0.05165   0.05971
  Beta virt. eigenvalues --    0.06693   0.08839   0.09707   0.10005   0.11711
  Beta virt. eigenvalues --    0.12189   0.13712   0.14455   0.14996   0.15821
  Beta virt. eigenvalues --    0.16124   0.16714   0.17546   0.18154   0.18851
  Beta virt. eigenvalues --    0.19495   0.20728   0.21284   0.22192   0.23575
  Beta virt. eigenvalues --    0.24334   0.25215   0.26166   0.26378   0.27395
  Beta virt. eigenvalues --    0.28682   0.29268   0.29661   0.29877   0.30896
  Beta virt. eigenvalues --    0.31892   0.32102   0.32536   0.33055   0.33728
  Beta virt. eigenvalues --    0.34578   0.34943   0.35263   0.35509   0.36056
  Beta virt. eigenvalues --    0.37452   0.37595   0.38589   0.39008   0.40592
  Beta virt. eigenvalues --    0.41018   0.41180   0.41696   0.42813   0.43107
  Beta virt. eigenvalues --    0.44778   0.45194   0.46018   0.47351   0.47874
  Beta virt. eigenvalues --    0.48088   0.48670   0.48963   0.49770   0.50022
  Beta virt. eigenvalues --    0.50604   0.51050   0.51435   0.51917   0.52668
  Beta virt. eigenvalues --    0.52982   0.53387   0.54171   0.54246   0.54655
  Beta virt. eigenvalues --    0.54944   0.55231   0.55342   0.55869   0.56567
  Beta virt. eigenvalues --    0.57210   0.57464   0.57776   0.58286   0.58890
  Beta virt. eigenvalues --    0.59616   0.59986   0.60287   0.60628   0.61591
  Beta virt. eigenvalues --    0.61859   0.62952   0.63966   0.64376   0.64924
  Beta virt. eigenvalues --    0.67302   0.68016   0.68660   0.69690   0.70765
  Beta virt. eigenvalues --    0.71027   0.71607   0.72507   0.73552   0.74862
  Beta virt. eigenvalues --    0.75575   0.76932   0.77891   0.78549   0.80319
  Beta virt. eigenvalues --    0.81973   0.82250   0.84197   0.84513   0.86424
  Beta virt. eigenvalues --    0.86543   0.87137   0.88075   0.89413   0.91476
  Beta virt. eigenvalues --    0.93252   0.93611   0.94630   0.95036   0.96994
  Beta virt. eigenvalues --    0.97314   0.98605   1.00971   1.02408   1.02925
  Beta virt. eigenvalues --    1.04285   1.05150   1.06487   1.07238   1.08882
  Beta virt. eigenvalues --    1.09447   1.09994   1.10663   1.11003   1.12564
  Beta virt. eigenvalues --    1.12754   1.13161   1.13606   1.14082   1.15571
  Beta virt. eigenvalues --    1.16929   1.17780   1.18455   1.19375   1.20295
  Beta virt. eigenvalues --    1.21189   1.22007   1.24716   1.25765   1.27693
  Beta virt. eigenvalues --    1.30773   1.31734   1.33399   1.33882   1.36998
  Beta virt. eigenvalues --    1.37525   1.38647   1.39270   1.39972   1.40701
  Beta virt. eigenvalues --    1.41987   1.43263   1.46408   1.47965   1.48237
  Beta virt. eigenvalues --    1.49955   1.51078   1.53177   1.54086   1.55098
  Beta virt. eigenvalues --    1.55603   1.56368   1.57077   1.57656   1.59033
  Beta virt. eigenvalues --    1.59561   1.59727   1.60558   1.61115   1.61971
  Beta virt. eigenvalues --    1.62495   1.62881   1.63061   1.63360   1.63499
  Beta virt. eigenvalues --    1.64461   1.64659   1.65920   1.66370   1.67747
  Beta virt. eigenvalues --    1.69206   1.70273   1.70620   1.71223   1.72165
  Beta virt. eigenvalues --    1.72416   1.72820   1.74688   1.75254   1.75836
  Beta virt. eigenvalues --    1.77290   1.77559   1.78698   1.78912   1.79495
  Beta virt. eigenvalues --    1.80444   1.81809   1.83227   1.84138   1.85792
  Beta virt. eigenvalues --    1.86056   1.88880   1.89120   1.89933   1.91061
  Beta virt. eigenvalues --    1.93658   1.94184   1.95326   1.95875   1.97545
  Beta virt. eigenvalues --    1.98224   1.99622   1.99739   2.01306   2.02898
  Beta virt. eigenvalues --    2.03237   2.04246   2.05143   2.05515   2.06696
  Beta virt. eigenvalues --    2.08662   2.09741   2.10117   2.11187   2.11635
  Beta virt. eigenvalues --    2.14142   2.15209   2.16380   2.16647   2.18254
  Beta virt. eigenvalues --    2.19424   2.20935   2.22345   2.22755   2.22946
  Beta virt. eigenvalues --    2.25583   2.26141   2.26636   2.31822   2.33537
  Beta virt. eigenvalues --    2.34486   2.34962   2.37280   2.37482   2.40217
  Beta virt. eigenvalues --    2.41790   2.44168   2.46127   2.48336   2.48754
  Beta virt. eigenvalues --    2.49852   2.50397   2.50728   2.51376   2.51605
  Beta virt. eigenvalues --    2.53023   2.54355   2.55523   2.57196   2.59021
  Beta virt. eigenvalues --    2.59707   2.61148   2.62717   2.63335   2.63913
  Beta virt. eigenvalues --    2.65871   2.66988   2.69266   2.70325   2.71118
  Beta virt. eigenvalues --    2.72904   2.75245   2.76248   2.76501   2.78016
  Beta virt. eigenvalues --    2.78193   2.81053   2.81956   2.82588   2.84935
  Beta virt. eigenvalues --    2.88011   2.90990   2.91403   2.92888   2.98531
  Beta virt. eigenvalues --    2.98952   3.00057   3.02169   3.04704   3.08775
  Beta virt. eigenvalues --    3.10736   3.11042   3.18096   3.26986   3.31490
  Beta virt. eigenvalues --    3.31977   3.39943   3.46748   3.50601   3.53143
  Beta virt. eigenvalues --    3.53748   3.64699
          Condensed to atoms (all electrons):
               1          2          3          4          5          6
     1  C    4.434714   0.448536  -0.067794   0.013361   0.006268  -0.055374
     2  C    0.448536   5.074441   0.415915   0.000412  -0.130998   0.317406
     3  C   -0.067794   0.415915   5.357938   0.228850  -0.047563  -0.074786
     4  C    0.013361   0.000412   0.228850   5.437014   0.086974  -0.081694
     5  C    0.006268  -0.130998  -0.047563   0.086974   5.445521   0.381176
     6  N   -0.055374   0.317406  -0.074786  -0.081694   0.381176   6.748211
     7  C   -0.003478  -0.025525   0.005736   0.005934  -0.036398   0.222408
     8  C    0.001260   0.005919  -0.001737   0.002053   0.003009  -0.145254
     9  C   -0.000051  -0.000144   0.000009  -0.000007   0.000162   0.007464
    10  C    0.000000   0.000007  -0.000000  -0.000001  -0.000090  -0.000127
    11  C    0.000000  -0.000000   0.000000   0.000000  -0.000001  -0.000058
    12  Cl  -0.000000  -0.000000   0.000000   0.000000  -0.000000  -0.000000
    13  C   -0.000000   0.000010  -0.000007  -0.000072  -0.000232   0.000686
    14  C   -0.000119  -0.000030   0.000059  -0.000504  -0.000184  -0.000040
    15  O    0.003603  -0.003227  -0.000390  -0.000015   0.000166  -0.086711
    16  C   -0.000206   0.004860   0.021757   0.067209   0.124921  -0.070752
    17  C    0.000005  -0.000674  -0.001283  -0.140801   0.172496   0.005513
    18  C    0.000003   0.000368   0.017811   0.148835  -0.197512  -0.000264
    19  O   -0.000000   0.000002  -0.000079   0.003407  -0.000152   0.000001
    20  C    0.000000  -0.000001  -0.000006   0.002431   0.000078  -0.000000
    21  C   -0.000282   0.020257  -0.121558   0.272272   0.041589   0.007919
    22  C   -0.000355  -0.094533   0.466865  -0.084795   0.020036   0.004508
    23  C   -0.001320   0.001091  -0.040275  -0.000470  -0.000313   0.000019
    24  O   -0.000036   0.000886  -0.004999   0.002447  -0.000198   0.000003
    25  O   -0.002237   0.002862  -0.005108  -0.000201   0.000010  -0.000003
    26  H    0.361078   0.002186   0.001101  -0.000338  -0.000250  -0.002484
    27  H    0.358797   0.017353  -0.031448   0.000491  -0.000250   0.004331
    28  H    0.366442  -0.000777   0.008717  -0.000584   0.000112  -0.004850
    29  H   -0.000003  -0.000008   0.000000   0.000001  -0.000055   0.000902
    30  H   -0.000000  -0.000000  -0.000000   0.000000   0.000001   0.000001
    31  H   -0.000000  -0.000000   0.000000  -0.000003   0.000008   0.000009
    32  H   -0.000122  -0.000061   0.000100  -0.000472   0.001696   0.002987
    33  H   -0.000002  -0.000094  -0.000474   0.016545  -0.079129  -0.007527
    34  H   -0.000000   0.000002   0.000023  -0.002372   0.015310  -0.000071
    35  H   -0.000000   0.000000  -0.000002  -0.000054   0.000004  -0.000000
    36  H    0.000000  -0.000001   0.000054   0.000951  -0.000055  -0.000000
    37  H    0.000000  -0.000002   0.000039   0.000840  -0.000018   0.000000
    38  H    0.000003  -0.000678  -0.025807  -0.040633   0.018688  -0.000063
    39  H    0.004548  -0.018342   0.010789   0.014326  -0.000552   0.000140
    40  H   -0.000313   0.013077   0.007831  -0.025446  -0.000496  -0.000061
    41  H    0.000016  -0.000119  -0.000078  -0.000355   0.000009  -0.000000
               7          8          9         10         11         12
     1  C   -0.003478   0.001260  -0.000051   0.000000   0.000000  -0.000000
     2  C   -0.025525   0.005919  -0.000144   0.000007  -0.000000  -0.000000
     3  C    0.005736  -0.001737   0.000009  -0.000000   0.000000   0.000000
     4  C    0.005934   0.002053  -0.000007  -0.000001   0.000000   0.000000
     5  C   -0.036398   0.003009   0.000162  -0.000090  -0.000001  -0.000000
     6  N    0.222408  -0.145254   0.007464  -0.000127  -0.000058  -0.000000
     7  C    4.811392   0.209761  -0.051650   0.012080   0.000658   0.000006
     8  C    0.209761   5.835925   0.185245   0.116933  -0.190780   0.000653
     9  C   -0.051650   0.185245   5.090485   0.238954   0.137486   0.003671
    10  C    0.012080   0.116933   0.238954   5.084153   0.211972  -0.057062
    11  C    0.000658  -0.190780   0.137486   0.211972   5.274524   0.259416
    12  Cl   0.000006   0.000653   0.003671  -0.057062   0.259416  16.874321
    13  C    0.008267   0.103253  -0.126578   0.088867   0.240577  -0.058348
    14  C   -0.081973   0.175592   0.077275  -0.142188   0.128620   0.004369
    15  O    0.756405  -0.114459   0.008853   0.000620  -0.000033  -0.000000
    16  C   -0.005249  -0.002857  -0.000796  -0.000097  -0.000008   0.000000
    17  C    0.000122  -0.000034   0.000017  -0.000001  -0.000020   0.000000
    18  C    0.000013  -0.000022  -0.000001   0.000000   0.000001  -0.000000
    19  O   -0.000000   0.000000  -0.000000  -0.000000  -0.000000   0.000000
    20  C    0.000000  -0.000000   0.000000   0.000000  -0.000000  -0.000000
    21  C    0.000099  -0.000010  -0.000001   0.000000  -0.000000  -0.000000
    22  C   -0.000044   0.000006  -0.000000   0.000000  -0.000000   0.000000
    23  C   -0.000006  -0.000001   0.000000   0.000000   0.000000  -0.000000
    24  O    0.000000   0.000000  -0.000000  -0.000000   0.000000   0.000000
    25  O   -0.000000  -0.000000   0.000000  -0.000000  -0.000000   0.000000
    26  H    0.001627   0.000557   0.000007  -0.000000   0.000000   0.000000
    27  H    0.000393   0.000088  -0.000001  -0.000000   0.000000  -0.000000
    28  H    0.004345  -0.001412   0.000030  -0.000000  -0.000000  -0.000000
    29  H   -0.013030  -0.082625   0.460369  -0.066708   0.014984  -0.000115
    30  H   -0.000331   0.015661  -0.063426   0.445054  -0.073888   0.001358
    31  H   -0.000229   0.016414  -0.002151   0.015057  -0.073325   0.001592
    32  H   -0.016838  -0.083696   0.013886  -0.001864   0.015227  -0.000137
    33  H   -0.000289  -0.000907   0.001583   0.000596   0.000490  -0.000004
    34  H   -0.000010   0.000016   0.000001  -0.000001  -0.000001   0.000000
    35  H    0.000000  -0.000000   0.000000   0.000000  -0.000000   0.000000
    36  H   -0.000000   0.000000  -0.000000  -0.000000   0.000000   0.000000
    37  H    0.000000  -0.000000   0.000000   0.000000  -0.000000  -0.000000
    38  H    0.000003  -0.000000   0.000000   0.000000  -0.000000  -0.000000
    39  H   -0.000003   0.000000  -0.000000   0.000000  -0.000000   0.000000
    40  H    0.000009   0.000000  -0.000000  -0.000000   0.000000  -0.000000
    41  H    0.000000  -0.000000   0.000000  -0.000000  -0.000000   0.000000
              13         14         15         16         17         18
     1  C   -0.000000  -0.000119   0.003603  -0.000206   0.000005   0.000003
     2  C    0.000010  -0.000030  -0.003227   0.004860  -0.000674   0.000368
     3  C   -0.000007   0.000059  -0.000390   0.021757  -0.001283   0.017811
     4  C   -0.000072  -0.000504  -0.000015   0.067209  -0.140801   0.148835
     5  C   -0.000232  -0.000184   0.000166   0.124921   0.172496  -0.197512
     6  N    0.000686  -0.000040  -0.086711  -0.070752   0.005513  -0.000264
     7  C    0.008267  -0.081973   0.756405  -0.005249   0.000122   0.000013
     8  C    0.103253   0.175592  -0.114459  -0.002857  -0.000034  -0.000022
     9  C   -0.126578   0.077275   0.008853  -0.000796   0.000017  -0.000001
    10  C    0.088867  -0.142188   0.000620  -0.000097  -0.000001   0.000000
    11  C    0.240577   0.128620  -0.000033  -0.000008  -0.000020   0.000001
    12  Cl  -0.058348   0.004369  -0.000000   0.000000   0.000000  -0.000000
    13  C    5.022331   0.281923  -0.000022  -0.000973  -0.000011  -0.000011
    14  C    0.281923   5.162824  -0.000406   0.001011  -0.000709  -0.000023
    15  O   -0.000022  -0.000406   7.572571   0.000169   0.000001  -0.000000
    16  C   -0.000973   0.001011   0.000169   5.173735   0.246573   0.151309
    17  C   -0.000011  -0.000709   0.000001   0.246573   5.196605   0.154113
    18  C   -0.000011  -0.000023  -0.000000   0.151309   0.154113   5.150716
    19  O    0.000000   0.000000   0.000000   0.003519  -0.068400   0.421008
    20  C   -0.000000  -0.000000   0.000000  -0.000271   0.006236  -0.052138
    21  C    0.000006  -0.000058   0.000003  -0.121430   0.041783   0.095003
    22  C    0.000000   0.000001  -0.000000  -0.000381   0.000111  -0.001064
    23  C    0.000000   0.000000  -0.000000  -0.000021   0.000000   0.000050
    24  O   -0.000000   0.000000   0.000000  -0.000009   0.000010  -0.000018
    25  O    0.000000  -0.000000   0.000000   0.000000   0.000000   0.000000
    26  H   -0.000000  -0.000010   0.007295   0.000015  -0.000001   0.000000
    27  H   -0.000000  -0.000008   0.000722   0.000009  -0.000001   0.000001
    28  H    0.000003   0.000113  -0.000941  -0.000005   0.000000  -0.000000
    29  H   -0.001940   0.014447   0.007959   0.000015   0.000005  -0.000000
    30  H    0.014777  -0.002015  -0.000007  -0.000002  -0.000000   0.000000
    31  H    0.443241  -0.065329   0.000001   0.000048   0.000017  -0.000001
    32  H   -0.052810   0.443051  -0.000081   0.001041  -0.000900   0.000164
    33  H   -0.002888   0.001936  -0.000024   0.468683  -0.071670   0.015769
    34  H    0.000014   0.000026  -0.000000  -0.061763   0.442647  -0.069787
    35  H    0.000000   0.000000  -0.000000   0.000006  -0.000145   0.004360
    36  H   -0.000000   0.000000   0.000000   0.000049  -0.000420  -0.009600
    37  H    0.000000  -0.000000  -0.000000   0.000034  -0.000407  -0.009575
    38  H   -0.000000   0.000001  -0.000000  -0.003013   0.012827  -0.089049
    39  H   -0.000000  -0.000000  -0.000001  -0.000002   0.000002  -0.000004
    40  H   -0.000000  -0.000000  -0.000000   0.000025  -0.000026   0.000672
    41  H    0.000000   0.000000   0.000000   0.000001  -0.000001  -0.000015
              19         20         21         22         23         24
     1  C   -0.000000   0.000000  -0.000282  -0.000355  -0.001320  -0.000036
     2  C    0.000002  -0.000001   0.020257  -0.094533   0.001091   0.000886
     3  C   -0.000079  -0.000006  -0.121558   0.466865  -0.040275  -0.004999
     4  C    0.003407   0.002431   0.272272  -0.084795  -0.000470   0.002447
     5  C   -0.000152   0.000078   0.041589   0.020036  -0.000313  -0.000198
     6  N    0.000001  -0.000000   0.007919   0.004508   0.000019   0.000003
     7  C   -0.000000   0.000000   0.000099  -0.000044  -0.000006   0.000000
     8  C    0.000000  -0.000000  -0.000010   0.000006  -0.000001   0.000000
     9  C   -0.000000   0.000000  -0.000001  -0.000000   0.000000  -0.000000
    10  C   -0.000000   0.000000   0.000000   0.000000   0.000000  -0.000000
    11  C   -0.000000  -0.000000  -0.000000  -0.000000   0.000000   0.000000
    12  Cl   0.000000  -0.000000  -0.000000   0.000000  -0.000000   0.000000
    13  C    0.000000  -0.000000   0.000006   0.000000   0.000000  -0.000000
    14  C    0.000000  -0.000000  -0.000058   0.000001   0.000000   0.000000
    15  O    0.000000   0.000000   0.000003  -0.000000  -0.000000   0.000000
    16  C    0.003519  -0.000271  -0.121430  -0.000381  -0.000021  -0.000009
    17  C   -0.068400   0.006236   0.041783   0.000111   0.000000   0.000010
    18  C    0.421008  -0.052138   0.095003  -0.001064   0.000050  -0.000018
    19  O    7.729214   0.281753  -0.076178  -0.000002   0.000000   0.000000
    20  C    0.281753   4.414565   0.005768   0.000016  -0.000010  -0.000078
    21  C   -0.076178   0.005768   5.474153  -0.015613   0.001298  -0.000293
    22  C   -0.000002   0.000016  -0.015613   4.800947   0.283745  -0.123723
    23  C    0.000000  -0.000010   0.001298   0.283745   4.545398   0.382818
    24  O    0.000000  -0.000078  -0.000293  -0.123723   0.382818   7.689986
    25  O    0.000000  -0.000000  -0.000006  -0.084201   0.713846  -0.081314
    26  H    0.000000   0.000000   0.000019   0.000167   0.000024   0.000000
    27  H   -0.000000   0.000000  -0.000012   0.000048   0.002447   0.000132
    28  H    0.000000   0.000000   0.000012   0.000555   0.000034  -0.000001
    29  H   -0.000000   0.000000   0.000000  -0.000000   0.000000   0.000000
    30  H    0.000000  -0.000000  -0.000000  -0.000000   0.000000   0.000000
    31  H   -0.000000   0.000000   0.000000   0.000000  -0.000000  -0.000000
    32  H    0.000000  -0.000000  -0.000147  -0.000014   0.000004   0.000000
    33  H   -0.000047   0.000006  -0.002768   0.000005  -0.000000   0.000000
    34  H    0.001719  -0.000231   0.017692   0.000000   0.000000   0.000000
    35  H   -0.019893   0.397130   0.000337   0.000000  -0.000000  -0.000000
    36  H   -0.021333   0.398263   0.004735   0.000008  -0.000004  -0.000024
    37  H   -0.021291   0.398000   0.003923   0.000009   0.000015   0.000210
    38  H   -0.007015   0.009935   0.441630   0.005094   0.000639   0.014791
    39  H   -0.000000  -0.000000   0.000261   0.333140   0.001628   0.003413
    40  H    0.000003  -0.000017   0.007202   0.313479  -0.001079   0.004060
    41  H    0.000000  -0.000001   0.000314   0.015511  -0.009084   0.304375
              25         26         27         28         29         30
     1  C   -0.002237   0.361078   0.358797   0.366442  -0.000003  -0.000000
     2  C    0.002862   0.002186   0.017353  -0.000777  -0.000008  -0.000000
     3  C   -0.005108   0.001101  -0.031448   0.008717   0.000000  -0.000000
     4  C   -0.000201  -0.000338   0.000491  -0.000584   0.000001   0.000000
     5  C    0.000010  -0.000250  -0.000250   0.000112  -0.000055   0.000001
     6  N   -0.000003  -0.002484   0.004331  -0.004850   0.000902   0.000001
     7  C   -0.000000   0.001627   0.000393   0.004345  -0.013030  -0.000331
     8  C   -0.000000   0.000557   0.000088  -0.001412  -0.082625   0.015661
     9  C    0.000000   0.000007  -0.000001   0.000030   0.460369  -0.063426
    10  C   -0.000000  -0.000000  -0.000000  -0.000000  -0.066708   0.445054
    11  C   -0.000000   0.000000   0.000000  -0.000000   0.014984  -0.073888
    12  Cl   0.000000   0.000000  -0.000000  -0.000000  -0.000115   0.001358
    13  C    0.000000  -0.000000  -0.000000   0.000003  -0.001940   0.014777
    14  C   -0.000000  -0.000010  -0.000008   0.000113   0.014447  -0.002015
    15  O    0.000000   0.007295   0.000722  -0.000941   0.007959  -0.000007
    16  C    0.000000   0.000015   0.000009  -0.000005   0.000015  -0.000002
    17  C    0.000000  -0.000001  -0.000001   0.000000   0.000005  -0.000000
    18  C    0.000000   0.000000   0.000001  -0.000000  -0.000000   0.000000
    19  O    0.000000   0.000000  -0.000000   0.000000  -0.000000   0.000000
    20  C   -0.000000   0.000000   0.000000   0.000000   0.000000  -0.000000
    21  C   -0.000006   0.000019  -0.000012   0.000012   0.000000  -0.000000
    22  C   -0.084201   0.000167   0.000048   0.000555  -0.000000  -0.000000
    23  C    0.713846   0.000024   0.002447   0.000034   0.000000   0.000000
    24  O   -0.081314   0.000000   0.000132  -0.000001   0.000000   0.000000
    25  O    7.623429   0.000032   0.008165  -0.000036   0.000000   0.000000
    26  H    0.000032   0.580389  -0.012054  -0.014218   0.000000  -0.000000
    27  H    0.008165  -0.012054   0.622121  -0.019029  -0.000000  -0.000000
    28  H   -0.000036  -0.014218  -0.019029   0.607079   0.000006   0.000000
    29  H    0.000000   0.000000  -0.000000   0.000006   0.651669  -0.011722
    30  H    0.000000  -0.000000  -0.000000   0.000000  -0.011722   0.653729
    31  H    0.000000  -0.000000  -0.000000   0.000000   0.000027  -0.000259
    32  H    0.000000   0.000007  -0.000002   0.000020  -0.000216   0.000033
    33  H   -0.000000  -0.000001  -0.000000   0.000000   0.000090  -0.000001
    34  H   -0.000000   0.000000   0.000000  -0.000000   0.000000  -0.000000
    35  H   -0.000000   0.000000  -0.000000   0.000000   0.000000   0.000000
    36  H   -0.000000   0.000000   0.000000  -0.000000  -0.000000   0.000000
    37  H    0.000000  -0.000000  -0.000000   0.000000  -0.000000  -0.000000
    38  H    0.000093   0.000000  -0.000009   0.000000   0.000000  -0.000000
    39  H   -0.000418   0.000249   0.002720  -0.000273  -0.000000  -0.000000
    40  H    0.003284   0.000069   0.000579  -0.000037  -0.000000   0.000000
    41  H    0.009093  -0.000000  -0.000036   0.000001   0.000000   0.000000
              31         32         33         34         35         36
     1  C   -0.000000  -0.000122  -0.000002  -0.000000  -0.000000   0.000000
     2  C   -0.000000  -0.000061  -0.000094   0.000002   0.000000  -0.000001
     3  C    0.000000   0.000100  -0.000474   0.000023  -0.000002   0.000054
     4  C   -0.000003  -0.000472   0.016545  -0.002372  -0.000054   0.000951
     5  C    0.000008   0.001696  -0.079129   0.015310   0.000004  -0.000055
     6  N    0.000009   0.002987  -0.007527  -0.000071  -0.000000  -0.000000
     7  C   -0.000229  -0.016838  -0.000289  -0.000010   0.000000  -0.000000
     8  C    0.016414  -0.083696  -0.000907   0.000016  -0.000000   0.000000
     9  C   -0.002151   0.013886   0.001583   0.000001   0.000000  -0.000000
    10  C    0.015057  -0.001864   0.000596  -0.000001   0.000000  -0.000000
    11  C   -0.073325   0.015227   0.000490  -0.000001  -0.000000   0.000000
    12  Cl   0.001592  -0.000137  -0.000004   0.000000   0.000000   0.000000
    13  C    0.443241  -0.052810  -0.002888   0.000014   0.000000  -0.000000
    14  C   -0.065329   0.443051   0.001936   0.000026   0.000000   0.000000
    15  O    0.000001  -0.000081  -0.000024  -0.000000  -0.000000   0.000000
    16  C    0.000048   0.001041   0.468683  -0.061763   0.000006   0.000049
    17  C    0.000017  -0.000900  -0.071670   0.442647  -0.000145  -0.000420
    18  C   -0.000001   0.000164   0.015769  -0.069787   0.004360  -0.009600
    19  O   -0.000000   0.000000  -0.000047   0.001719  -0.019893  -0.021333
    20  C    0.000000  -0.000000   0.000006  -0.000231   0.397130   0.398263
    21  C    0.000000  -0.000147  -0.002768   0.017692   0.000337   0.004735
    22  C    0.000000  -0.000014   0.000005   0.000000   0.000000   0.000008
    23  C   -0.000000   0.000004  -0.000000   0.000000  -0.000000  -0.000004
    24  O   -0.000000   0.000000   0.000000   0.000000  -0.000000  -0.000024
    25  O    0.000000   0.000000  -0.000000  -0.000000  -0.000000  -0.000000
    26  H   -0.000000   0.000007  -0.000001   0.000000   0.000000   0.000000
    27  H   -0.000000  -0.000002  -0.000000   0.000000  -0.000000   0.000000
    28  H    0.000000   0.000020   0.000000  -0.000000   0.000000  -0.000000
    29  H    0.000027  -0.000216   0.000090   0.000000   0.000000  -0.000000
    30  H   -0.000259   0.000033  -0.000001  -0.000000   0.000000   0.000000
    31  H    0.666277  -0.013097  -0.000037   0.000001   0.000000  -0.000000
    32  H   -0.013097   0.688439  -0.000355  -0.000014  -0.000000   0.000000
    33  H   -0.000037  -0.000355   0.633724  -0.012537  -0.000000  -0.000000
    34  H    0.000001  -0.000014  -0.012537   0.626706  -0.000114   0.000068
    35  H    0.000000  -0.000000  -0.000000  -0.000114   0.570528  -0.018791
    36  H   -0.000000   0.000000  -0.000000   0.000068  -0.018791   0.611558
    37  H    0.000000  -0.000000  -0.000000   0.000069  -0.018913  -0.032053
    38  H    0.000000  -0.000002   0.000001  -0.000124  -0.000452   0.001010
    39  H    0.000000   0.000000  -0.000000   0.000000   0.000000  -0.000000
    40  H    0.000000   0.000000   0.000000  -0.000000   0.000001  -0.000004
    41  H   -0.000000   0.000000  -0.000000  -0.000000   0.000000  -0.000000
              37         38         39         40         41
     1  C    0.000000   0.000003   0.004548  -0.000313   0.000016
     2  C   -0.000002  -0.000678  -0.018342   0.013077  -0.000119
     3  C    0.000039  -0.025807   0.010789   0.007831  -0.000078
     4  C    0.000840  -0.040633   0.014326  -0.025446  -0.000355
     5  C   -0.000018   0.018688  -0.000552  -0.000496   0.000009
     6  N    0.000000  -0.000063   0.000140  -0.000061  -0.000000
     7  C    0.000000   0.000003  -0.000003   0.000009   0.000000
     8  C   -0.000000  -0.000000   0.000000   0.000000  -0.000000
     9  C    0.000000   0.000000  -0.000000  -0.000000   0.000000
    10  C    0.000000   0.000000   0.000000  -0.000000  -0.000000
    11  C   -0.000000  -0.000000  -0.000000   0.000000  -0.000000
    12  Cl  -0.000000  -0.000000   0.000000  -0.000000   0.000000
    13  C    0.000000  -0.000000  -0.000000  -0.000000   0.000000
    14  C   -0.000000   0.000001  -0.000000  -0.000000   0.000000
    15  O   -0.000000  -0.000000  -0.000001  -0.000000   0.000000
    16  C    0.000034  -0.003013  -0.000002   0.000025   0.000001
    17  C   -0.000407   0.012827   0.000002  -0.000026  -0.000001
    18  C   -0.009575  -0.089049  -0.000004   0.000672  -0.000015
    19  O   -0.021291  -0.007015  -0.000000   0.000003   0.000000
    20  C    0.398000   0.009935  -0.000000  -0.000017  -0.000001
    21  C    0.003923   0.441630   0.000261   0.007202   0.000314
    22  C    0.000009   0.005094   0.333140   0.313479   0.015511
    23  C    0.000015   0.000639   0.001628  -0.001079  -0.009084
    24  O    0.000210   0.014791   0.003413   0.004060   0.304375
    25  O    0.000000   0.000093  -0.000418   0.003284   0.009093
    26  H   -0.000000   0.000000   0.000249   0.000069  -0.000000
    27  H   -0.000000  -0.000009   0.002720   0.000579  -0.000036
    28  H    0.000000   0.000000  -0.000273  -0.000037   0.000001
    29  H   -0.000000   0.000000  -0.000000  -0.000000   0.000000
    30  H   -0.000000  -0.000000  -0.000000   0.000000   0.000000
    31  H    0.000000   0.000000   0.000000   0.000000  -0.000000
    32  H   -0.000000  -0.000002   0.000000   0.000000   0.000000
    33  H   -0.000000   0.000001  -0.000000   0.000000  -0.000000
    34  H    0.000069  -0.000124   0.000000  -0.000000  -0.000000
    35  H   -0.018913  -0.000452   0.000000   0.000001   0.000000
    36  H   -0.032053   0.001010  -0.000000  -0.000004  -0.000000
    37  H    0.611373   0.001379  -0.000000  -0.000033   0.000017
    38  H    0.001379   0.649169   0.000060   0.001279  -0.000466
    39  H   -0.000000   0.000060   0.622669  -0.022919  -0.000494
    40  H   -0.000033   0.001279  -0.022919   0.661697  -0.000675
    41  H    0.000017  -0.000466  -0.000494  -0.000675   0.483728
          Atomic-Atomic Spin Densities.
               1          2          3          4          5          6
     1  C    0.000242  -0.000189   0.000584  -0.000006   0.000160  -0.000504
     2  C   -0.000189  -0.008479  -0.008450  -0.001932  -0.005602   0.018859
     3  C    0.000584  -0.008450   0.011451   0.018027   0.000425  -0.005337
     4  C   -0.000006  -0.001932   0.018027   0.071248   0.026866  -0.007500
     5  C    0.000160  -0.005602   0.000425   0.026866   0.216468  -0.050359
     6  N   -0.000504   0.018859  -0.005337  -0.007500  -0.050359   0.176340
     7  C   -0.000028   0.000784  -0.000034  -0.000311  -0.000842   0.002249
     8  C    0.000034  -0.000346  -0.000002   0.000101   0.001222  -0.002642
     9  C    0.000001   0.000003   0.000000  -0.000002  -0.000025  -0.000108
    10  C   -0.000000   0.000000  -0.000000   0.000000   0.000005   0.000003
    11  C   -0.000000   0.000000  -0.000000   0.000000   0.000004  -0.000000
    12  Cl   0.000000  -0.000000   0.000000  -0.000000  -0.000000  -0.000000
    13  C   -0.000000   0.000003   0.000000  -0.000005  -0.000154   0.000034
    14  C   -0.000003   0.000059  -0.000002  -0.000162  -0.001879   0.001195
    15  O   -0.000047  -0.000274   0.000066  -0.000009   0.000338  -0.003205
    16  C    0.000005  -0.000306   0.000075   0.003437   0.024090  -0.002081
    17  C   -0.000000   0.000022  -0.000199  -0.004038  -0.002259   0.000279
    18  C    0.000000   0.000026  -0.000120  -0.006444  -0.009014   0.000110
    19  O    0.000000  -0.000000   0.000005   0.000329   0.000075  -0.000000
    20  C   -0.000000   0.000000   0.000001   0.000045  -0.000001  -0.000000
    21  C   -0.000003   0.000325  -0.001892  -0.042377  -0.005083   0.000535
    22  C    0.000027   0.001273  -0.001545  -0.000295  -0.000017  -0.000077
    23  C   -0.000002  -0.000043  -0.000180  -0.000391  -0.000005   0.000003
    24  O    0.000000  -0.000009   0.000115   0.000114   0.000001  -0.000000
    25  O   -0.000001  -0.000014   0.000123   0.000003   0.000000  -0.000000
    26  H    0.000787  -0.000109   0.000265  -0.000005   0.000040  -0.000290
    27  H   -0.000046   0.000021  -0.000089   0.000026  -0.000007  -0.000003
    28  H    0.000230   0.000025  -0.000018   0.000008   0.000026  -0.000250
    29  H    0.000000  -0.000000  -0.000000   0.000000   0.000000   0.000000
    30  H   -0.000000   0.000000   0.000000  -0.000000  -0.000000  -0.000000
    31  H    0.000000  -0.000000   0.000000   0.000000   0.000008  -0.000001
    32  H   -0.000002   0.000096   0.000004  -0.000139  -0.001268   0.000184
    33  H   -0.000000   0.000015  -0.000014   0.000094  -0.000731  -0.000013
    34  H    0.000000   0.000000  -0.000003  -0.000102   0.000108   0.000001
    35  H   -0.000000   0.000000   0.000000  -0.000001  -0.000000   0.000000
    36  H   -0.000000   0.000001   0.000001  -0.000098  -0.000019   0.000000
    37  H    0.000000  -0.000000  -0.000010  -0.000090  -0.000004   0.000000
    38  H   -0.000000   0.000019   0.000285  -0.000262  -0.000048  -0.000000
    39  H   -0.000066   0.000121  -0.000188  -0.000003  -0.000015   0.000006
    40  H   -0.000007   0.000130  -0.000158  -0.000405  -0.000047   0.000008
    41  H   -0.000000   0.000003  -0.000032  -0.000043  -0.000002   0.000000
               7          8          9         10         11         12
     1  C   -0.000028   0.000034   0.000001  -0.000000  -0.000000   0.000000
     2  C    0.000784  -0.000346   0.000003   0.000000   0.000000  -0.000000
     3  C   -0.000034  -0.000002   0.000000  -0.000000  -0.000000   0.000000
     4  C   -0.000311   0.000101  -0.000002   0.000000   0.000000  -0.000000
     5  C   -0.000842   0.001222  -0.000025   0.000005   0.000004  -0.000000
     6  N    0.002249  -0.002642  -0.000108   0.000003  -0.000000  -0.000000
     7  C   -0.017649  -0.000438   0.000564  -0.000045   0.000006  -0.000000
     8  C   -0.000438   0.021155   0.000938  -0.000718  -0.000414   0.000005
     9  C    0.000564   0.000938  -0.009358  -0.000520  -0.000061   0.000005
    10  C   -0.000045  -0.000718  -0.000520   0.019120   0.001719  -0.000455
    11  C    0.000006  -0.000414  -0.000061   0.001719   0.004438  -0.001383
    12  Cl  -0.000000   0.000005   0.000005  -0.000455  -0.001383   0.009047
    13  C    0.000088  -0.000000  -0.000103  -0.000113  -0.000451   0.000150
    14  C    0.001266  -0.000485  -0.000112  -0.000262  -0.000060   0.000009
    15  O    0.000240   0.000146  -0.000079  -0.000009  -0.000000   0.000000
    16  C    0.000140  -0.000068   0.000025   0.000003   0.000024  -0.000000
    17  C    0.000039  -0.000009   0.000001  -0.000001  -0.000002   0.000000
    18  C   -0.000002  -0.000002  -0.000000  -0.000000  -0.000000   0.000000
    19  O   -0.000000   0.000000  -0.000000   0.000000   0.000000  -0.000000
    20  C   -0.000000   0.000000  -0.000000   0.000000   0.000000  -0.000000
    21  C    0.000014  -0.000005   0.000000  -0.000000  -0.000000   0.000000
    22  C   -0.000001  -0.000000   0.000000  -0.000000  -0.000000   0.000000
    23  C    0.000000  -0.000000  -0.000000   0.000000  -0.000000  -0.000000
    24  O   -0.000000   0.000000  -0.000000  -0.000000  -0.000000   0.000000
    25  O   -0.000000   0.000000  -0.000000  -0.000000  -0.000000  -0.000000
    26  H   -0.000039  -0.000029   0.000001   0.000000   0.000000  -0.000000
    27  H   -0.000004   0.000004  -0.000000  -0.000000  -0.000000   0.000000
    28  H   -0.000098   0.000106  -0.000002  -0.000000  -0.000000   0.000000
    29  H    0.000024   0.000179  -0.000088  -0.000039   0.000009  -0.000000
    30  H    0.000003  -0.000003  -0.000048   0.000330  -0.000085   0.000004
    31  H   -0.000005   0.000022  -0.000003   0.000006  -0.000021  -0.000004
    32  H    0.000390  -0.000411  -0.000038   0.000006   0.000012  -0.000000
    33  H   -0.000087   0.000021  -0.000027  -0.000002  -0.000002   0.000000
    34  H    0.000001  -0.000000   0.000000  -0.000000  -0.000000   0.000000
    35  H    0.000000   0.000000  -0.000000  -0.000000  -0.000000   0.000000
    36  H   -0.000000   0.000000  -0.000000   0.000000   0.000000  -0.000000
    37  H    0.000000  -0.000000   0.000000  -0.000000  -0.000000   0.000000
    38  H   -0.000000  -0.000000  -0.000000  -0.000000   0.000000  -0.000000
    39  H   -0.000000   0.000000  -0.000000  -0.000000   0.000000   0.000000
    40  H   -0.000001   0.000000   0.000000  -0.000000   0.000000  -0.000000
    41  H    0.000000  -0.000000  -0.000000   0.000000   0.000000  -0.000000
              13         14         15         16         17         18
     1  C   -0.000000  -0.000003  -0.000047   0.000005  -0.000000   0.000000
     2  C    0.000003   0.000059  -0.000274  -0.000306   0.000022   0.000026
     3  C    0.000000  -0.000002   0.000066   0.000075  -0.000199  -0.000120
     4  C   -0.000005  -0.000162  -0.000009   0.003437  -0.004038  -0.006444
     5  C   -0.000154  -0.001879   0.000338   0.024090  -0.002259  -0.009014
     6  N    0.000034   0.001195  -0.003205  -0.002081   0.000279   0.000110
     7  C    0.000088   0.001266   0.000240   0.000140   0.000039  -0.000002
     8  C   -0.000000  -0.000485   0.000146  -0.000068  -0.000009  -0.000002
     9  C   -0.000103  -0.000112  -0.000079   0.000025   0.000001  -0.000000
    10  C   -0.000113  -0.000262  -0.000009   0.000003  -0.000001  -0.000000
    11  C   -0.000451  -0.000060  -0.000000   0.000024  -0.000002  -0.000000
    12  Cl   0.000150   0.000009   0.000000  -0.000000   0.000000   0.000000
    13  C   -0.002847   0.000851   0.000001  -0.000114   0.000016   0.000001
    14  C    0.000851   0.003983   0.000064  -0.000814   0.000186   0.000011
    15  O    0.000001   0.000064   0.024475   0.000023  -0.000000  -0.000000
    16  C   -0.000114  -0.000814   0.000023   0.010322  -0.024840  -0.001234
    17  C    0.000016   0.000186  -0.000000  -0.024840   0.056084   0.022637
    18  C    0.000001   0.000011  -0.000000  -0.001234   0.022637   0.212050
    19  O   -0.000000  -0.000000   0.000000   0.000210  -0.004355  -0.056680
    20  C   -0.000000  -0.000000   0.000000   0.000009  -0.000181  -0.000617
    21  C    0.000000   0.000017  -0.000000  -0.003052   0.003626   0.036568
    22  C    0.000000   0.000000   0.000000  -0.000001   0.000003  -0.000007
    23  C   -0.000000   0.000000  -0.000000   0.000001   0.000000   0.000004
    24  O   -0.000000  -0.000000  -0.000000   0.000000  -0.000000  -0.000000
    25  O   -0.000000  -0.000000  -0.000000   0.000000  -0.000000   0.000000
    26  H    0.000000   0.000001   0.000041   0.000001   0.000000  -0.000000
    27  H   -0.000000  -0.000000  -0.000004  -0.000000  -0.000000   0.000000
    28  H   -0.000001  -0.000005   0.000096   0.000001  -0.000000  -0.000000
    29  H   -0.000007   0.000002  -0.000061   0.000000   0.000000  -0.000000
    30  H   -0.000015  -0.000006  -0.000000  -0.000000   0.000000   0.000000
    31  H   -0.000048   0.000042  -0.000000   0.000006  -0.000002  -0.000000
    32  H    0.000099   0.000357   0.000004  -0.000268   0.000067   0.000013
    33  H    0.000005  -0.000058  -0.000000   0.001419  -0.000173   0.000103
    34  H    0.000000   0.000001   0.000000  -0.000077   0.001924  -0.000872
    35  H    0.000000   0.000000   0.000000   0.000000   0.000003   0.000028
    36  H   -0.000000  -0.000000  -0.000000  -0.000005   0.000073   0.002562
    37  H    0.000000   0.000000   0.000000  -0.000014   0.000107   0.001974
    38  H    0.000000   0.000000   0.000000  -0.000052   0.000002  -0.000523
    39  H   -0.000000  -0.000000  -0.000000  -0.000000  -0.000000   0.000000
    40  H   -0.000000  -0.000000  -0.000000  -0.000001   0.000001   0.000021
    41  H    0.000000   0.000000   0.000000  -0.000000   0.000000   0.000003
              19         20         21         22         23         24
     1  C    0.000000  -0.000000  -0.000003   0.000027  -0.000002   0.000000
     2  C   -0.000000   0.000000   0.000325   0.001273  -0.000043  -0.000009
     3  C    0.000005   0.000001  -0.001892  -0.001545  -0.000180   0.000115
     4  C    0.000329   0.000045  -0.042377  -0.000295  -0.000391   0.000114
     5  C    0.000075  -0.000001  -0.005083  -0.000017  -0.000005   0.000001
     6  N   -0.000000  -0.000000   0.000535  -0.000077   0.000003  -0.000000
     7  C   -0.000000  -0.000000   0.000014  -0.000001   0.000000  -0.000000
     8  C    0.000000   0.000000  -0.000005  -0.000000  -0.000000   0.000000
     9  C   -0.000000  -0.000000   0.000000   0.000000  -0.000000  -0.000000
    10  C    0.000000   0.000000  -0.000000  -0.000000   0.000000  -0.000000
    11  C    0.000000   0.000000  -0.000000  -0.000000  -0.000000  -0.000000
    12  Cl  -0.000000  -0.000000   0.000000   0.000000  -0.000000   0.000000
    13  C   -0.000000  -0.000000   0.000000   0.000000  -0.000000  -0.000000
    14  C   -0.000000  -0.000000   0.000017   0.000000   0.000000  -0.000000
    15  O    0.000000   0.000000  -0.000000   0.000000  -0.000000  -0.000000
    16  C    0.000210   0.000009  -0.003052  -0.000001   0.000001   0.000000
    17  C   -0.004355  -0.000181   0.003626   0.000003   0.000000  -0.000000
    18  C   -0.056680  -0.000617   0.036568  -0.000007   0.000004  -0.000000
    19  O    0.267153  -0.000850  -0.004828  -0.000000  -0.000000  -0.000000
    20  C   -0.000850  -0.013869  -0.000430  -0.000000  -0.000000  -0.000000
    21  C   -0.004828  -0.000430   0.112857   0.000262   0.000010  -0.000012
    22  C   -0.000000  -0.000000   0.000262  -0.002381   0.002363  -0.000162
    23  C   -0.000000  -0.000000   0.000010   0.002363  -0.000387   0.000015
    24  O   -0.000000  -0.000000  -0.000012  -0.000162   0.000015   0.000171
    25  O   -0.000000  -0.000000   0.000001  -0.000220  -0.000608  -0.000037
    26  H    0.000000   0.000000  -0.000001   0.000001   0.000001  -0.000000
    27  H    0.000000   0.000000  -0.000000  -0.000074  -0.000006   0.000001
    28  H    0.000000   0.000000  -0.000000  -0.000005  -0.000002   0.000000
    29  H   -0.000000  -0.000000  -0.000000  -0.000000  -0.000000   0.000000
    30  H   -0.000000  -0.000000   0.000000   0.000000   0.000000  -0.000000
    31  H    0.000000   0.000000  -0.000000  -0.000000  -0.000000   0.000000
    32  H   -0.000000  -0.000000   0.000013   0.000000  -0.000000  -0.000000
    33  H    0.000001  -0.000000  -0.000049  -0.000000   0.000000   0.000000
    34  H   -0.000093  -0.000006   0.000011  -0.000000   0.000000  -0.000000
    35  H    0.000008   0.000302  -0.000010  -0.000000   0.000000   0.000000
    36  H   -0.003692   0.000257   0.001156  -0.000003  -0.000001  -0.000000
    37  H   -0.003610   0.000149   0.001598   0.000006   0.000002   0.000004
    38  H    0.000079  -0.000257   0.002558  -0.000098   0.000012   0.000022
    39  H   -0.000000  -0.000000   0.000007  -0.000116  -0.000029   0.000013
    40  H   -0.000001  -0.000000   0.000283  -0.000239  -0.000116   0.000058
    41  H   -0.000000  -0.000000   0.000050   0.000062   0.000009  -0.000103
              25         26         27         28         29         30
     1  C   -0.000001   0.000787  -0.000046   0.000230   0.000000  -0.000000
     2  C   -0.000014  -0.000109   0.000021   0.000025  -0.000000   0.000000
     3  C    0.000123   0.000265  -0.000089  -0.000018  -0.000000   0.000000
     4  C    0.000003  -0.000005   0.000026   0.000008   0.000000  -0.000000
     5  C    0.000000   0.000040  -0.000007   0.000026   0.000000  -0.000000
     6  N   -0.000000  -0.000290  -0.000003  -0.000250   0.000000  -0.000000
     7  C   -0.000000  -0.000039  -0.000004  -0.000098   0.000024   0.000003
     8  C    0.000000  -0.000029   0.000004   0.000106   0.000179  -0.000003
     9  C   -0.000000   0.000001  -0.000000  -0.000002  -0.000088  -0.000048
    10  C   -0.000000   0.000000  -0.000000  -0.000000  -0.000039   0.000330
    11  C   -0.000000   0.000000  -0.000000  -0.000000   0.000009  -0.000085
    12  Cl  -0.000000  -0.000000   0.000000   0.000000  -0.000000   0.000004
    13  C   -0.000000   0.000000  -0.000000  -0.000001  -0.000007  -0.000015
    14  C   -0.000000   0.000001  -0.000000  -0.000005   0.000002  -0.000006
    15  O   -0.000000   0.000041  -0.000004   0.000096  -0.000061  -0.000000
    16  C    0.000000   0.000001  -0.000000   0.000001   0.000000  -0.000000
    17  C   -0.000000   0.000000  -0.000000  -0.000000   0.000000   0.000000
    18  C    0.000000  -0.000000   0.000000  -0.000000  -0.000000   0.000000
    19  O   -0.000000   0.000000   0.000000   0.000000  -0.000000  -0.000000
    20  C   -0.000000   0.000000   0.000000   0.000000  -0.000000  -0.000000
    21  C    0.000001  -0.000001  -0.000000  -0.000000  -0.000000   0.000000
    22  C   -0.000220   0.000001  -0.000074  -0.000005  -0.000000   0.000000
    23  C   -0.000608   0.000001  -0.000006  -0.000002  -0.000000   0.000000
    24  O   -0.000037  -0.000000   0.000001   0.000000   0.000000  -0.000000
    25  O    0.005126  -0.000001   0.000032   0.000003  -0.000000  -0.000000
    26  H   -0.000001   0.000944  -0.000264  -0.000020   0.000000   0.000000
    27  H    0.000032  -0.000264   0.000040   0.000237   0.000000  -0.000000
    28  H    0.000003  -0.000020   0.000237   0.000569  -0.000000  -0.000000
    29  H   -0.000000   0.000000   0.000000  -0.000000   0.000221   0.000006
    30  H   -0.000000   0.000000  -0.000000  -0.000000   0.000006  -0.000934
    31  H   -0.000000  -0.000000   0.000000   0.000000  -0.000000   0.000000
    32  H   -0.000000   0.000001  -0.000000  -0.000008  -0.000001  -0.000000
    33  H    0.000000  -0.000000   0.000000   0.000000  -0.000001   0.000000
    34  H   -0.000000   0.000000  -0.000000  -0.000000  -0.000000   0.000000
    35  H    0.000000   0.000000  -0.000000  -0.000000  -0.000000   0.000000
    36  H   -0.000000  -0.000000   0.000000   0.000000   0.000000  -0.000000
    37  H    0.000000   0.000000  -0.000000  -0.000000  -0.000000   0.000000
    38  H    0.000000  -0.000000   0.000000  -0.000000  -0.000000   0.000000
    39  H    0.000075  -0.000016   0.000049   0.000008   0.000000  -0.000000
    40  H    0.000032  -0.000006   0.000013   0.000002   0.000000  -0.000000
    41  H    0.000065   0.000000  -0.000000  -0.000000  -0.000000   0.000000
              31         32         33         34         35         36
     1  C    0.000000  -0.000002  -0.000000   0.000000  -0.000000  -0.000000
     2  C   -0.000000   0.000096   0.000015   0.000000   0.000000   0.000001
     3  C    0.000000   0.000004  -0.000014  -0.000003   0.000000   0.000001
     4  C    0.000000  -0.000139   0.000094  -0.000102  -0.000001  -0.000098
     5  C    0.000008  -0.001268  -0.000731   0.000108  -0.000000  -0.000019
     6  N   -0.000001   0.000184  -0.000013   0.000001   0.000000   0.000000
     7  C   -0.000005   0.000390  -0.000087   0.000001   0.000000  -0.000000
     8  C    0.000022  -0.000411   0.000021  -0.000000   0.000000   0.000000
     9  C   -0.000003  -0.000038  -0.000027   0.000000  -0.000000  -0.000000
    10  C    0.000006   0.000006  -0.000002  -0.000000  -0.000000   0.000000
    11  C   -0.000021   0.000012  -0.000002  -0.000000  -0.000000   0.000000
    12  Cl  -0.000004  -0.000000   0.000000   0.000000   0.000000  -0.000000
    13  C   -0.000048   0.000099   0.000005   0.000000   0.000000  -0.000000
    14  C    0.000042   0.000357  -0.000058   0.000001   0.000000  -0.000000
    15  O   -0.000000   0.000004  -0.000000   0.000000   0.000000  -0.000000
    16  C    0.000006  -0.000268   0.001419  -0.000077   0.000000  -0.000005
    17  C   -0.000002   0.000067  -0.000173   0.001924   0.000003   0.000073
    18  C   -0.000000   0.000013   0.000103  -0.000872   0.000028   0.002562
    19  O    0.000000  -0.000000   0.000001  -0.000093   0.000008  -0.003692
    20  C    0.000000  -0.000000  -0.000000  -0.000006   0.000302   0.000257
    21  C   -0.000000   0.000013  -0.000049   0.000011  -0.000010   0.001156
    22  C   -0.000000   0.000000  -0.000000  -0.000000  -0.000000  -0.000003
    23  C   -0.000000  -0.000000   0.000000   0.000000   0.000000  -0.000001
    24  O    0.000000  -0.000000   0.000000  -0.000000   0.000000  -0.000000
    25  O   -0.000000  -0.000000   0.000000  -0.000000   0.000000  -0.000000
    26  H   -0.000000   0.000001  -0.000000   0.000000   0.000000  -0.000000
    27  H    0.000000  -0.000000   0.000000  -0.000000  -0.000000   0.000000
    28  H    0.000000  -0.000008   0.000000  -0.000000  -0.000000   0.000000
    29  H   -0.000000  -0.000001  -0.000001  -0.000000  -0.000000   0.000000
    30  H    0.000000  -0.000000   0.000000   0.000000   0.000000  -0.000000
    31  H    0.000076  -0.000009   0.000001  -0.000000  -0.000000   0.000000
    32  H   -0.000009   0.000010  -0.000002   0.000000   0.000000  -0.000000
    33  H    0.000001  -0.000002  -0.001854   0.000105   0.000000   0.000000
    34  H   -0.000000   0.000000   0.000105  -0.004259   0.000000  -0.000004
    35  H   -0.000000   0.000000   0.000000   0.000000  -0.000284  -0.000093
    36  H    0.000000  -0.000000   0.000000  -0.000004  -0.000093   0.020567
    37  H   -0.000000   0.000000  -0.000000   0.000003   0.000016  -0.005045
    38  H   -0.000000   0.000000  -0.000001   0.000003  -0.000002   0.000018
    39  H    0.000000   0.000000   0.000000   0.000000  -0.000000   0.000000
    40  H    0.000000   0.000000   0.000000  -0.000000  -0.000000   0.000023
    41  H   -0.000000   0.000000   0.000000   0.000000   0.000000  -0.000001
              37         38         39         40         41
     1  C    0.000000  -0.000000  -0.000066  -0.000007  -0.000000
     2  C   -0.000000   0.000019   0.000121   0.000130   0.000003
     3  C   -0.000010   0.000285  -0.000188  -0.000158  -0.000032
     4  C   -0.000090  -0.000262  -0.000003  -0.000405  -0.000043
     5  C   -0.000004  -0.000048  -0.000015  -0.000047  -0.000002
     6  N    0.000000  -0.000000   0.000006   0.000008   0.000000
     7  C    0.000000  -0.000000  -0.000000  -0.000001   0.000000
     8  C   -0.000000  -0.000000   0.000000   0.000000  -0.000000
     9  C    0.000000  -0.000000  -0.000000   0.000000  -0.000000
    10  C   -0.000000  -0.000000  -0.000000  -0.000000   0.000000
    11  C   -0.000000   0.000000   0.000000   0.000000   0.000000
    12  Cl   0.000000  -0.000000   0.000000  -0.000000  -0.000000
    13  C    0.000000   0.000000  -0.000000  -0.000000   0.000000
    14  C    0.000000   0.000000  -0.000000  -0.000000   0.000000
    15  O    0.000000   0.000000  -0.000000  -0.000000   0.000000
    16  C   -0.000014  -0.000052  -0.000000  -0.000001  -0.000000
    17  C    0.000107   0.000002  -0.000000   0.000001   0.000000
    18  C    0.001974  -0.000523   0.000000   0.000021   0.000003
    19  O   -0.003610   0.000079  -0.000000  -0.000001  -0.000000
    20  C    0.000149  -0.000257  -0.000000  -0.000000  -0.000000
    21  C    0.001598   0.002558   0.000007   0.000283   0.000050
    22  C    0.000006  -0.000098  -0.000116  -0.000239   0.000062
    23  C    0.000002   0.000012  -0.000029  -0.000116   0.000009
    24  O    0.000004   0.000022   0.000013   0.000058  -0.000103
    25  O    0.000000   0.000000   0.000075   0.000032   0.000065
    26  H    0.000000  -0.000000  -0.000016  -0.000006   0.000000
    27  H   -0.000000   0.000000   0.000049   0.000013  -0.000000
    28  H   -0.000000  -0.000000   0.000008   0.000002  -0.000000
    29  H   -0.000000  -0.000000   0.000000   0.000000  -0.000000
    30  H    0.000000   0.000000  -0.000000  -0.000000   0.000000
    31  H   -0.000000  -0.000000   0.000000   0.000000  -0.000000
    32  H    0.000000   0.000000   0.000000   0.000000   0.000000
    33  H   -0.000000  -0.000001   0.000000   0.000000   0.000000
    34  H    0.000003   0.000003   0.000000  -0.000000   0.000000
    35  H    0.000016  -0.000002  -0.000000  -0.000000   0.000000
    36  H   -0.005045   0.000018   0.000000   0.000023  -0.000001
    37  H    0.020204   0.000107  -0.000000  -0.000013   0.000011
    38  H    0.000107  -0.006799   0.000001   0.000014  -0.000001
    39  H   -0.000000   0.000001   0.000187   0.000160  -0.000003
    40  H   -0.000013   0.000014   0.000160   0.001390  -0.000016
    41  H    0.000011  -0.000001  -0.000003  -0.000016   0.000178
 Mulliken charges and spin densities:
               1          2
     1  C    0.133057   0.001165
     2  C   -0.050373  -0.003967
     3  C   -0.120200   0.013154
     4  C    0.074465   0.055677
     5  C    0.176214   0.192456
     6  N   -0.173565   0.127437
     7  C    0.195796  -0.013776
     8  C   -0.048552   0.018361
     9  C    0.019308  -0.009035
    10  C    0.053847   0.019027
    11  C    0.054159   0.003732
    12  Cl  -0.029718   0.007378
    13  C    0.039939  -0.002611
    14  C    0.002349   0.004194
    15  O   -0.152052   0.021804
    16  C    0.002844   0.006860
    17  C    0.006421   0.049009
    18  C    0.268889   0.200596
    19  O   -0.226234   0.193752
    20  C    0.138573  -0.015449
    21  C   -0.097919   0.102148
    22  C    0.160475  -0.001248
    23  C    0.119528   0.000648
    24  O   -0.192439   0.000190
    25  O   -0.187290   0.004578
    26  H    0.074530   0.001301
    27  H    0.044453  -0.000078
    28  H    0.054694   0.000901
    29  H    0.025946   0.000245
    30  H    0.021038  -0.000748
    31  H    0.011738   0.000067
    32  H    0.004171  -0.000888
    33  H    0.039327  -0.001250
    34  H    0.042730  -0.003258
    35  H    0.085999  -0.000032
    36  H    0.065591   0.015695
    37  H    0.066385   0.015394
    38  H    0.010710  -0.004922
    39  H    0.049065   0.000190
    40  H    0.037839   0.001123
    41  H    0.198259   0.000180
 Sum of Mulliken charges =   1.00000   1.00000
 Mulliken charges and spin densities with hydrogens summed into heavy atoms:
               1          2
     1  C    0.306734   0.003289
     2  C   -0.050373  -0.003967
     3  C   -0.120200   0.013154
     4  C    0.074465   0.055677
     5  C    0.176214   0.192456
     6  N   -0.173565   0.127437
     7  C    0.195796  -0.013776
     8  C   -0.048552   0.018361
     9  C    0.045254  -0.008790
    10  C    0.074886   0.018279
    11  C    0.054159   0.003732
    12  Cl  -0.029718   0.007378
    13  C    0.051677  -0.002544
    14  C    0.006520   0.003307
    15  O   -0.152052   0.021804
    16  C    0.042171   0.005610
    17  C    0.049151   0.045751
    18  C    0.268889   0.200596
    19  O   -0.226234   0.193752
    20  C    0.356548   0.015608
    21  C   -0.087209   0.097226
    22  C    0.247380   0.000065
    23  C    0.119528   0.000648
    24  O    0.005820   0.000369
    25  O   -0.187290   0.004578
 Electronic spatial extent (au):  <R**2>=          10942.1091
 Charge=              1.0000 electrons
 Dipole moment (field-independent basis, Debye):
    X=             -5.6056    Y=              6.1562    Z=             -1.1203  Tot=              8.4010
 Quadrupole moment (field-independent basis, Debye-Ang):
   XX=            -89.7913   YY=           -121.5682   ZZ=           -141.1667
   XY=            -18.8928   XZ=             -0.9246   YZ=              2.7286
 Traceless Quadrupole moment (field-independent basis, Debye-Ang):
   XX=             27.7174   YY=             -4.0595   ZZ=            -23.6579
   XY=            -18.8928   XZ=             -0.9246   YZ=              2.7286
 Octapole moment (field-independent basis, Debye-Ang**2):
  XXX=            -88.2616  YYY=             97.7912  ZZZ=             36.8457  XYY=            -97.1642
  XXY=             91.0677  XXZ=             -5.1462  XZZ=            -11.3771  YZZ=             19.8817
  YYZ=            -16.2857  XYZ=            -14.3291
 Hexadecapole moment (field-independent basis, Debye-Ang**3):
 XXXX=          -8186.4524 YYYY=          -3051.9252 ZZZZ=           -961.0081 XXXY=           -342.1575
 XXXZ=           -178.6650 YYYX=           -326.0290 YYYZ=             11.0750 ZZZX=           -115.4915
 ZZZY=             30.0061 XXYY=          -1844.5851 XXZZ=          -1575.4572 YYZZ=           -803.0985
 XXYZ=            100.7470 YYXZ=             96.2818 ZZXY=            -31.4620
 N-N= 2.232860621462D+03 E-N=-8.066759555241D+03  KE= 1.536614800351D+03
                          Isotropic Fermi Contact Couplings
        Atom                 a.u.       MegaHertz       Gauss      10(-4) cm-1
     1  C(13)             -0.00031      -0.35046      -0.12505      -0.11690
     2  C(13)             -0.00443      -4.97660      -1.77577      -1.66002
     3  C(13)              0.00039       0.43981       0.15694       0.14671
     4  C(13)              0.00235       2.64161       0.94259       0.88115
     5  C(13)              0.02529      28.42620      10.14318       9.48196
     6  N(14)              0.04117      13.30277       4.74676       4.43733
     7  C(13)             -0.00833      -9.36775      -3.34265      -3.12474
     8  C(13)              0.00252       2.83405       1.01126       0.94534
     9  C(13)             -0.00184      -2.06347      -0.73630      -0.68830
    10  C(13)              0.00279       3.13393       1.11826       1.04537
    11  C(13)              0.00018       0.20766       0.07410       0.06927
    12  Cl(35)             0.00120       0.52688       0.18800       0.17575
    13  C(13)             -0.00077      -0.86226      -0.30768      -0.28762
    14  C(13)              0.00015       0.16968       0.06055       0.05660
    15  O(17)              0.00762      -4.61883      -1.64811      -1.54067
    16  C(13)             -0.00428      -4.80788      -1.71557      -1.60374
    17  C(13)              0.00132       1.48206       0.52884       0.49436
    18  C(13)              0.02223      24.98725       8.91607       8.33485
    19  O(17)              0.09273     -56.21402     -20.05856     -18.75098
    20  C(13)             -0.00927     -10.42430      -3.71965      -3.47717
    21  C(13)              0.00681       7.65512       2.73154       2.55347
    22  C(13)             -0.00087      -0.97460      -0.34776      -0.32509
    23  C(13)              0.00236       2.65312       0.94670       0.88499
    24  O(17)              0.00087      -0.52899      -0.18876      -0.17645
    25  O(17)              0.00145      -0.88061      -0.31423      -0.29374
    26  H(1)               0.00069       3.06290       1.09292       1.02168
    27  H(1)              -0.00007      -0.30434      -0.10859      -0.10152
    28  H(1)               0.00045       1.99402       0.71152       0.66513
    29  H(1)               0.00008       0.35608       0.12706       0.11877
    30  H(1)              -0.00023      -1.00711      -0.35936      -0.33594
    31  H(1)               0.00002       0.08772       0.03130       0.02926
    32  H(1)               0.00001       0.06613       0.02360       0.02206
    33  H(1)              -0.00047      -2.10602      -0.75148      -0.70249
    34  H(1)              -0.00103      -4.62328      -1.64970      -1.54216
    35  H(1)              -0.00009      -0.41131      -0.14677      -0.13720
    36  H(1)               0.00537      24.02145       8.57145       8.01269
    37  H(1)               0.00522      23.35021       8.33194       7.78879
    38  H(1)              -0.00166      -7.40717      -2.64306      -2.47077
    39  H(1)               0.00005       0.21018       0.07500       0.07011
    40  H(1)               0.00043       1.91755       0.68423       0.63962
    41  H(1)               0.00002       0.09648       0.03443       0.03218
 --------------------------------------------------------
       Center         ----  Spin Dipole Couplings  ----
                      3XX-RR        3YY-RR        3ZZ-RR
 --------------------------------------------------------
     1   Atom       -0.002173      0.001413      0.000760
     2   Atom       -0.001071      0.003500     -0.002429
     3   Atom       -0.009223     -0.010606      0.019829
     4   Atom       -0.040815     -0.044908      0.085723
     5   Atom       -0.109452     -0.115189      0.224641
     6   Atom       -0.165658     -0.169446      0.335105
     7   Atom        0.009004      0.002920     -0.011924
     8   Atom       -0.006133      0.011610     -0.005477
     9   Atom        0.005014     -0.004944     -0.000070
    10   Atom       -0.005826      0.009474     -0.003648
    11   Atom       -0.002336      0.003139     -0.000803
    12   Atom       -0.019845      0.029426     -0.009581
    13   Atom        0.002069     -0.002062     -0.000007
    14   Atom       -0.000048      0.004445     -0.004396
    15   Atom       -0.022936      0.018925      0.004011
    16   Atom       -0.009660     -0.015661      0.025321
    17   Atom       -0.026248     -0.037999      0.064247
    18   Atom       -0.119569     -0.121859      0.241428
    19   Atom       -0.401203     -0.454330      0.855533
    20   Atom        0.009953     -0.005948     -0.004005
    21   Atom       -0.053686     -0.055868      0.109554
    22   Atom       -0.000479     -0.000539      0.001018
    23   Atom       -0.000928     -0.000968      0.001896
    24   Atom       -0.000668      0.001187     -0.000520
    25   Atom       -0.010009     -0.002947      0.012956
    26   Atom       -0.001132      0.002280     -0.001148
    27   Atom       -0.000279      0.001419     -0.001140
    28   Atom       -0.001215      0.002645     -0.001431
    29   Atom        0.001468     -0.000635     -0.000833
    30   Atom        0.001266     -0.000833     -0.000433
    31   Atom        0.000782     -0.000669     -0.000113
    32   Atom        0.001279     -0.002083      0.000805
    33   Atom        0.006070     -0.002462     -0.003608
    34   Atom        0.003894      0.000542     -0.004436
    35   Atom        0.002686      0.001012     -0.003699
    36   Atom        0.006544     -0.002341     -0.004203
    37   Atom        0.003602     -0.002304     -0.001298
    38   Atom        0.010955     -0.006631     -0.004324
    39   Atom        0.000270      0.000983     -0.001253
    40   Atom        0.001928      0.000137     -0.002065
    41   Atom        0.000081     -0.000252      0.000171
 --------------------------------------------------------
                        XY            XZ            YZ
 --------------------------------------------------------
     1   Atom        0.001541      0.000948     -0.000187
     2   Atom        0.003973     -0.003205     -0.002117
     3   Atom        0.004842      0.003823     -0.002257
     4   Atom       -0.001488      0.022052     -0.000356
     5   Atom        0.001931      0.055159      0.020077
     6   Atom       -0.001286      0.065033      0.016050
     7   Atom       -0.005448     -0.001746      0.008730
     8   Atom       -0.001645      0.000598     -0.011603
     9   Atom        0.002089     -0.001724      0.003937
    10   Atom       -0.008011      0.004321     -0.011470
    11   Atom       -0.001552      0.001425     -0.004054
    12   Atom       -0.013680      0.007225     -0.027834
    13   Atom        0.000520      0.000601      0.001243
    14   Atom       -0.005505      0.003483     -0.002783
    15   Atom       -0.047146      0.042141     -0.052144
    16   Atom        0.003514      0.015767      0.002281
    17   Atom        0.001382      0.021164      0.003368
    18   Atom        0.000199      0.068556      0.012327
    19   Atom        0.002582      0.246955      0.043673
    20   Atom       -0.003573     -0.002599      0.000808
    21   Atom        0.003885      0.031955      0.001842
    22   Atom        0.002291     -0.000204     -0.000760
    23   Atom        0.001119     -0.001914     -0.001864
    24   Atom        0.000307     -0.001912      0.000216
    25   Atom        0.001632      0.000484      0.010812
    26   Atom        0.000616     -0.000146      0.001115
    27   Atom        0.001080     -0.000294     -0.000361
    28   Atom       -0.000023     -0.000028     -0.001196
    29   Atom       -0.000296     -0.000710      0.000231
    30   Atom       -0.000400     -0.001193     -0.000357
    31   Atom        0.000052      0.000894      0.000167
    32   Atom       -0.000822      0.003161     -0.000347
    33   Atom        0.003023     -0.003194     -0.000698
    34   Atom        0.007384     -0.002177     -0.002010
    35   Atom       -0.005858     -0.001095      0.000974
    36   Atom       -0.001545      0.002319      0.000366
    37   Atom       -0.001778     -0.005252      0.000200
    38   Atom        0.004833     -0.002788     -0.000859
    39   Atom        0.001543     -0.000024     -0.000010
    40   Atom        0.001742      0.000165      0.000038
    41   Atom        0.000468     -0.001152     -0.000605
 --------------------------------------------------------


 ---------------------------------------------------------------------------------
              Anisotropic Spin Dipole Couplings in Principal Axis System
 ---------------------------------------------------------------------------------

       Atom             a.u.   MegaHertz   Gauss  10(-4) cm-1        Axes

              Baa    -0.0030    -0.401    -0.143    -0.134  0.9112 -0.3295 -0.2471
     1 C(13)  Bbb     0.0010     0.132     0.047     0.044  0.1791 -0.2231  0.9582
              Bcc     0.0020     0.269     0.096     0.090  0.3709  0.9174  0.1442
 
              Baa    -0.0052    -0.692    -0.247    -0.231  0.6954 -0.1472  0.7034
     2 C(13)  Bbb    -0.0019    -0.258    -0.092    -0.086 -0.4981  0.6067  0.6195
              Bcc     0.0071     0.950     0.339     0.317  0.5179  0.7812 -0.3486
 
              Baa    -0.0153    -2.055    -0.733    -0.685 -0.6628  0.7392  0.1196
     3 C(13)  Bbb    -0.0051    -0.684    -0.244    -0.228  0.7393  0.6714 -0.0526
              Bcc     0.0204     2.739     0.977     0.914  0.1191 -0.0535  0.9914
 
              Baa    -0.0461    -6.193    -2.210    -2.066  0.6517  0.7509 -0.1070
     4 C(13)  Bbb    -0.0433    -5.812    -2.074    -1.939  0.7399 -0.6604 -0.1283
              Bcc     0.0895    12.004     4.283     4.004  0.1669 -0.0045  0.9860
 
              Baa    -0.1190   -15.962    -5.696    -5.324  0.8822  0.4401 -0.1673
     5 C(13)  Bbb    -0.1157   -15.528    -5.541    -5.180 -0.4434  0.8961  0.0190
              Bcc     0.2347    31.491    11.237    10.504  0.1583  0.0574  0.9857
 
              Baa    -0.1758    -6.781    -2.420    -2.262  0.8631  0.4892 -0.1252
     6 N(14)  Bbb    -0.1681    -6.482    -2.313    -2.162 -0.4889  0.8716  0.0354
              Bcc     0.3439    13.263     4.733     4.424  0.1265  0.0307  0.9915
 
              Baa    -0.0160    -2.144    -0.765    -0.715 -0.0297 -0.4262  0.9042
     7 C(13)  Bbb     0.0022     0.298     0.106     0.099  0.6402  0.6865  0.3447
              Bcc     0.0138     1.846     0.659     0.616  0.7676 -0.5891 -0.2524
 
              Baa    -0.0114    -1.523    -0.544    -0.508  0.0407  0.4530  0.8906
     8 C(13)  Bbb    -0.0063    -0.839    -0.299    -0.280  0.9965  0.0467 -0.0693
              Bcc     0.0176     2.362     0.843     0.788 -0.0730  0.8903 -0.4495
 
              Baa    -0.0077    -1.033    -0.369    -0.345 -0.2055  0.8499 -0.4852
     9 C(13)  Bbb     0.0021     0.276     0.099     0.092  0.1301  0.5151  0.8472
              Bcc     0.0056     0.757     0.270     0.252  0.9700  0.1110 -0.2164
 
              Baa    -0.0104    -1.390    -0.496    -0.464  0.1957  0.5490  0.8126
    10 C(13)  Bbb    -0.0091    -1.214    -0.433    -0.405  0.9201  0.1838 -0.3458
              Bcc     0.0194     2.604     0.929     0.869 -0.3392  0.8153 -0.4692
 
              Baa    -0.0035    -0.475    -0.170    -0.158 -0.4596  0.3803  0.8026
    11 C(13)  Bbb    -0.0026    -0.354    -0.126    -0.118  0.8560  0.4306  0.2862
              Bcc     0.0062     0.829     0.296     0.277 -0.2367  0.8185 -0.5234
 
              Baa    -0.0241    -1.260    -0.450    -0.420 -0.1315  0.4308  0.8928
    12 Cl(35) Bbb    -0.0234    -1.224    -0.437    -0.408  0.9657  0.2592  0.0172
              Bcc     0.0475     2.484     0.886     0.829 -0.2240  0.8644 -0.4501
 
              Baa    -0.0027    -0.357    -0.127    -0.119 -0.0472  0.9085 -0.4152
    13 C(13)  Bbb     0.0003     0.035     0.012     0.012 -0.3861  0.3668  0.8464
              Bcc     0.0024     0.322     0.115     0.107  0.9212  0.2003  0.3335
 
              Baa    -0.0063    -0.850    -0.303    -0.284 -0.5096 -0.0384  0.8595
    14 C(13)  Bbb    -0.0031    -0.419    -0.150    -0.140  0.6554  0.6299  0.4167
              Bcc     0.0095     1.270     0.453     0.424 -0.5574  0.7757 -0.2958
 
              Baa    -0.0562     4.067     1.451     1.357  0.8839  0.3141 -0.3465
    15 O(17)  Bbb    -0.0412     2.978     1.063     0.993  0.0481  0.6759  0.7354
              Bcc     0.0974    -7.046    -2.514    -2.350 -0.4652  0.6667 -0.5823
 
              Baa    -0.0183    -2.452    -0.875    -0.818 -0.6651  0.7187  0.2030
    16 C(13)  Bbb    -0.0134    -1.792    -0.639    -0.598  0.6536  0.6916 -0.3073
              Bcc     0.0316     4.243     1.514     1.415  0.3612  0.0717  0.9297
 
              Baa    -0.0382    -5.122    -1.828    -1.709 -0.0904  0.9958 -0.0141
    17 C(13)  Bbb    -0.0309    -4.146    -1.480    -1.383  0.9720  0.0851 -0.2192
              Bcc     0.0691     9.269     3.307     3.092  0.2171  0.0335  0.9756
 
              Baa    -0.1325   -17.787    -6.347    -5.933  0.9639  0.1931 -0.1831
    18 C(13)  Bbb    -0.1219   -16.351    -5.835    -5.454 -0.1958  0.9806  0.0037
              Bcc     0.2544    34.138    12.181    11.387  0.1802  0.0323  0.9831
 
              Baa    -0.4586    33.187    11.842    11.070  0.4511  0.8852 -0.1142
    19 O(17)  Bbb    -0.4451    32.204    11.491    10.742  0.8729 -0.4642 -0.1502
              Bcc     0.9037   -65.392   -23.333   -21.812  0.1859  0.0319  0.9820
 
              Baa    -0.0067    -0.904    -0.323    -0.302  0.1924  0.9756 -0.1054
    20 C(13)  Bbb    -0.0045    -0.599    -0.214    -0.200  0.1933  0.0677  0.9788
              Bcc     0.0112     1.503     0.536     0.501  0.9621 -0.2087 -0.1755
 
              Baa    -0.0618    -8.290    -2.958    -2.765  0.8469 -0.5094 -0.1525
    21 C(13)  Bbb    -0.0538    -7.226    -2.578    -2.410  0.4982  0.8604 -0.1071
              Bcc     0.1156    15.516     5.536     5.175  0.1858  0.0148  0.9825
 
              Baa    -0.0028    -0.381    -0.136    -0.127 -0.6875  0.7186  0.1051
    22 C(13)  Bbb     0.0007     0.088     0.031     0.029  0.4343  0.2908  0.8525
              Bcc     0.0022     0.294     0.105     0.098  0.5820  0.6317 -0.5121
 
              Baa    -0.0021    -0.277    -0.099    -0.093  0.7134 -0.7006  0.0151
    23 C(13)  Bbb    -0.0018    -0.238    -0.085    -0.079  0.5602  0.5831  0.5883
              Bcc     0.0038     0.515     0.184     0.172 -0.4210 -0.4112  0.8085
 
              Baa    -0.0025     0.184     0.066     0.061  0.7181 -0.0990  0.6888
    24 O(17)  Bbb     0.0012    -0.087    -0.031    -0.029 -0.2277  0.9019  0.3670
              Bcc     0.0013    -0.097    -0.035    -0.033  0.6576  0.4204 -0.6252
 
              Baa    -0.0107     0.776     0.277     0.259  0.8804 -0.4380  0.1820
    25 O(17)  Bbb    -0.0078     0.561     0.200     0.187  0.4725  0.7767 -0.4165
              Bcc     0.0185    -1.337    -0.477    -0.446  0.0411  0.4527  0.8907
 
              Baa    -0.0017    -0.899    -0.321    -0.300  0.5459 -0.3043  0.7806
    26 H(1)   Bbb    -0.0010    -0.536    -0.191    -0.179  0.8255  0.0365 -0.5632
              Bcc     0.0027     1.435     0.512     0.479  0.1429  0.9519  0.2712
 
              Baa    -0.0012    -0.657    -0.234    -0.219  0.2756  0.0185  0.9611
    27 H(1)   Bbb    -0.0008    -0.415    -0.148    -0.138  0.8560 -0.4595 -0.2367
              Bcc     0.0020     1.072     0.382     0.358  0.4373  0.8880 -0.1425
 
              Baa    -0.0018    -0.938    -0.335    -0.313  0.0606  0.2619  0.9632
    28 H(1)   Bbb    -0.0012    -0.647    -0.231    -0.216  0.9982 -0.0124 -0.0595
              Bcc     0.0030     1.585     0.565     0.529 -0.0036  0.9650 -0.2622
 
              Baa    -0.0011    -0.579    -0.206    -0.193  0.2174 -0.3299  0.9187
    29 H(1)   Bbb    -0.0006    -0.340    -0.121    -0.113  0.2260  0.9326  0.2814
              Bcc     0.0017     0.918     0.328     0.306  0.9496 -0.1465 -0.2773
 
              Baa    -0.0015    -0.777    -0.277    -0.259  0.3869  0.6323  0.6712
    30 H(1)   Bbb    -0.0004    -0.234    -0.083    -0.078 -0.2335  0.7713 -0.5921
              Bcc     0.0019     1.011     0.361     0.337  0.8921 -0.0724 -0.4461
 
              Baa    -0.0008    -0.419    -0.150    -0.140  0.3227  0.7254 -0.6080
    31 H(1)   Bbb    -0.0006    -0.297    -0.106    -0.099 -0.4225  0.6852  0.5933
              Bcc     0.0013     0.717     0.256     0.239  0.8470  0.0655  0.5276
 
              Baa    -0.0025    -1.315    -0.469    -0.439  0.5225  0.7382 -0.4267
    32 H(1)   Bbb    -0.0019    -0.991    -0.354    -0.331 -0.4389  0.6619  0.6076
              Bcc     0.0043     2.306     0.823     0.769  0.7310 -0.1302  0.6698
 
              Baa    -0.0046    -2.453    -0.875    -0.818  0.3226 -0.1511  0.9344
    33 H(1)   Bbb    -0.0034    -1.789    -0.638    -0.597 -0.2255  0.9465  0.2309
              Bcc     0.0079     4.242     1.514     1.415  0.9193  0.2851 -0.2713
 
              Baa    -0.0055    -2.910    -1.038    -0.971 -0.4965  0.7549  0.4285
    34 H(1)   Bbb    -0.0049    -2.627    -0.937    -0.876  0.4108 -0.2306  0.8821
              Bcc     0.0104     5.538     1.976     1.847  0.7647  0.6140 -0.1956
 
              Baa    -0.0041    -2.172    -0.775    -0.724  0.6430  0.7597 -0.0972
    35 H(1)   Bbb    -0.0039    -2.071    -0.739    -0.691  0.1580 -0.0074  0.9874
              Bcc     0.0080     4.242     1.514     1.415  0.7494 -0.6502 -0.1248
 
              Baa    -0.0049    -2.600    -0.928    -0.867 -0.2269 -0.2735  0.9347
    36 H(1)   Bbb    -0.0024    -1.263    -0.451    -0.421  0.0869  0.9502  0.2991
              Bcc     0.0072     3.863     1.378     1.289  0.9700 -0.1491  0.1918
 
              Baa    -0.0049    -2.616    -0.934    -0.873  0.5455  0.3134  0.7773
    37 H(1)   Bbb    -0.0023    -1.236    -0.441    -0.412 -0.0331  0.9348 -0.3537
              Bcc     0.0072     3.852     1.375     1.285  0.8375 -0.1672 -0.5203
 
              Baa    -0.0079    -4.203    -1.500    -1.402 -0.2422  0.9692  0.0442
    38 H(1)   Bbb    -0.0048    -2.570    -0.917    -0.857  0.1745 -0.0013  0.9847
              Bcc     0.0127     6.773     2.417     2.259  0.9544  0.2462 -0.1688
 
              Baa    -0.0013    -0.669    -0.239    -0.223  0.0379 -0.0219  0.9990
    39 H(1)   Bbb    -0.0010    -0.510    -0.182    -0.170  0.7817 -0.6221 -0.0433
              Bcc     0.0022     1.179     0.421     0.393  0.6225  0.7826 -0.0065
 
              Baa    -0.0021    -1.106    -0.395    -0.369 -0.0514  0.0235  0.9984
    40 H(1)   Bbb    -0.0009    -0.493    -0.176    -0.164 -0.5188  0.8536 -0.0468
              Bcc     0.0030     1.599     0.570     0.533  0.8534  0.5204  0.0317
 
              Baa    -0.0010    -0.554    -0.198    -0.185  0.6775  0.1505  0.7200
    41 H(1)   Bbb    -0.0006    -0.296    -0.105    -0.099 -0.3763  0.9120  0.1634
              Bcc     0.0016     0.850     0.303     0.283 -0.6320 -0.3816  0.6745
 

 ---------------------------------------------------------------------------------

 ******************************Gaussian NBO Version 3.1******************************
             N A T U R A L   A T O M I C   O R B I T A L   A N D
          N A T U R A L   B O N D   O R B I T A L   A N A L Y S I S
 ******************************Gaussian NBO Version 3.1******************************
       /RESON  / : Allow strongly delocalized NBO set

 Analyzing the SCF density

 Job title: 98                                                              

 Storage needed:    570586 in NPA,    756425 in NBO ( 939515281 available)


 NATURAL POPULATIONS:  Natural atomic orbital occupancies 
                                                          
   NAO  Atom  No  lang   Type(AO)    Occupancy
 --------------------------------------------
     1    C    1  S      Cor( 1S)     1.99918
     2    C    1  S      Val( 2S)     1.08862
     3    C    1  S      Ryd( 3S)     0.00063
     4    C    1  px     Val( 2p)     1.26111
     5    C    1  px     Ryd( 3p)     0.00308
     6    C    1  py     Val( 2p)     1.06331
     7    C    1  py     Ryd( 3p)     0.00165
     8    C    1  pz     Val( 2p)     1.25195
     9    C    1  pz     Ryd( 3p)     0.00141
    10    C    1  dxy    Ryd( 3d)     0.00021
    11    C    1  dxz    Ryd( 3d)     0.00055
    12    C    1  dyz    Ryd( 3d)     0.00038
    13    C    1  dx2y2  Ryd( 3d)     0.00077
    14    C    1  dz2    Ryd( 3d)     0.00050

    15    C    2  S      Cor( 1S)     1.99881
    16    C    2  S      Val( 2S)     0.82624
    17    C    2  S      Ryd( 3S)     0.00253
    18    C    2  px     Val( 2p)     0.88571
    19    C    2  px     Ryd( 3p)     0.00489
    20    C    2  py     Val( 2p)     1.04382
    21    C    2  py     Ryd( 3p)     0.00685
    22    C    2  pz     Val( 2p)     0.95169
    23    C    2  pz     Ryd( 3p)     0.00305
    24    C    2  dxy    Ryd( 3d)     0.00158
    25    C    2  dxz    Ryd( 3d)     0.00096
    26    C    2  dyz    Ryd( 3d)     0.00121
    27    C    2  dx2y2  Ryd( 3d)     0.00089
    28    C    2  dz2    Ryd( 3d)     0.00057

    29    C    3  S      Cor( 1S)     1.99871
    30    C    3  S      Val( 2S)     0.83837
    31    C    3  S      Ryd( 3S)     0.00165
    32    C    3  px     Val( 2p)     1.09103
    33    C    3  px     Ryd( 3p)     0.00516
    34    C    3  py     Val( 2p)     1.04854
    35    C    3  py     Ryd( 3p)     0.00411
    36    C    3  pz     Val( 2p)     1.07580
    37    C    3  pz     Ryd( 3p)     0.00377
    38    C    3  dxy    Ryd( 3d)     0.00090
    39    C    3  dxz    Ryd( 3d)     0.00100
    40    C    3  dyz    Ryd( 3d)     0.00041
    41    C    3  dx2y2  Ryd( 3d)     0.00076
    42    C    3  dz2    Ryd( 3d)     0.00047

    43    C    4  S      Cor( 1S)     1.99881
    44    C    4  S      Val( 2S)     0.84559
    45    C    4  S      Ryd( 3S)     0.00234
    46    C    4  px     Val( 2p)     1.07333
    47    C    4  px     Ryd( 3p)     0.00609
    48    C    4  py     Val( 2p)     1.11194
    49    C    4  py     Ryd( 3p)     0.00488
    50    C    4  pz     Val( 2p)     0.97252
    51    C    4  pz     Ryd( 3p)     0.00140
    52    C    4  dxy    Ryd( 3d)     0.00063
    53    C    4  dxz    Ryd( 3d)     0.00050
    54    C    4  dyz    Ryd( 3d)     0.00104
    55    C    4  dx2y2  Ryd( 3d)     0.00100
    56    C    4  dz2    Ryd( 3d)     0.00045

    57    C    5  S      Cor( 1S)     1.99878
    58    C    5  S      Val( 2S)     0.80818
    59    C    5  S      Ryd( 3S)     0.00319
    60    C    5  px     Val( 2p)     1.05419
    61    C    5  px     Ryd( 3p)     0.00568
    62    C    5  py     Val( 2p)     0.90851
    63    C    5  py     Ryd( 3p)     0.00397
    64    C    5  pz     Val( 2p)     0.95757
    65    C    5  pz     Ryd( 3p)     0.00200
    66    C    5  dxy    Ryd( 3d)     0.00111
    67    C    5  dxz    Ryd( 3d)     0.00072
    68    C    5  dyz    Ryd( 3d)     0.00126
    69    C    5  dx2y2  Ryd( 3d)     0.00126
    70    C    5  dz2    Ryd( 3d)     0.00058

    71    N    6  S      Cor( 1S)     1.99895
    72    N    6  S      Val( 2S)     1.19084
    73    N    6  S      Ryd( 3S)     0.00129
    74    N    6  px     Val( 2p)     1.38473
    75    N    6  px     Ryd( 3p)     0.00189
    76    N    6  py     Val( 2p)     1.33304
    77    N    6  py     Ryd( 3p)     0.00149
    78    N    6  pz     Val( 2p)     1.50844
    79    N    6  pz     Ryd( 3p)     0.00200
    80    N    6  dxy    Ryd( 3d)     0.00077
    81    N    6  dxz    Ryd( 3d)     0.00052
    82    N    6  dyz    Ryd( 3d)     0.00055
    83    N    6  dx2y2  Ryd( 3d)     0.00089
    84    N    6  dz2    Ryd( 3d)     0.00048

    85    C    7  S      Cor( 1S)     1.99912
    86    C    7  S      Val( 2S)     0.73920
    87    C    7  S      Ryd( 3S)     0.00538
    88    C    7  px     Val( 2p)     0.86732
    89    C    7  px     Ryd( 3p)     0.00712
    90    C    7  py     Val( 2p)     0.80761
    91    C    7  py     Ryd( 3p)     0.01562
    92    C    7  pz     Val( 2p)     0.80422
    93    C    7  pz     Ryd( 3p)     0.00906
    94    C    7  dxy    Ryd( 3d)     0.00366
    95    C    7  dxz    Ryd( 3d)     0.00203
    96    C    7  dyz    Ryd( 3d)     0.00179
    97    C    7  dx2y2  Ryd( 3d)     0.00223
    98    C    7  dz2    Ryd( 3d)     0.00219

    99    C    8  S      Cor( 1S)     1.99879
   100    C    8  S      Val( 2S)     0.87974
   101    C    8  S      Ryd( 3S)     0.00345
   102    C    8  px     Val( 2p)     1.10560
   103    C    8  px     Ryd( 3p)     0.00534
   104    C    8  py     Val( 2p)     1.07910
   105    C    8  py     Ryd( 3p)     0.00346
   106    C    8  pz     Val( 2p)     1.10303
   107    C    8  pz     Ryd( 3p)     0.00330
   108    C    8  dxy    Ryd( 3d)     0.00062
   109    C    8  dxz    Ryd( 3d)     0.00070
   110    C    8  dyz    Ryd( 3d)     0.00053
   111    C    8  dx2y2  Ryd( 3d)     0.00051
   112    C    8  dz2    Ryd( 3d)     0.00066

   113    C    9  S      Cor( 1S)     1.99891
   114    C    9  S      Val( 2S)     0.93862
   115    C    9  S      Ryd( 3S)     0.00144
   116    C    9  px     Val( 2p)     1.04562
   117    C    9  px     Ryd( 3p)     0.00360
   118    C    9  py     Val( 2p)     1.00576
   119    C    9  py     Ryd( 3p)     0.00276
   120    C    9  pz     Val( 2p)     1.14834
   121    C    9  pz     Ryd( 3p)     0.00542
   122    C    9  dxy    Ryd( 3d)     0.00058
   123    C    9  dxz    Ryd( 3d)     0.00068
   124    C    9  dyz    Ryd( 3d)     0.00046
   125    C    9  dx2y2  Ryd( 3d)     0.00057
   126    C    9  dz2    Ryd( 3d)     0.00054

   127    C   10  S      Cor( 1S)     1.99880
   128    C   10  S      Val( 2S)     0.94643
   129    C   10  S      Ryd( 3S)     0.00150
   130    C   10  px     Val( 2p)     1.17318
   131    C   10  px     Ryd( 3p)     0.00667
   132    C   10  py     Val( 2p)     0.99906
   133    C   10  py     Ryd( 3p)     0.00194
   134    C   10  pz     Val( 2p)     1.07840
   135    C   10  pz     Ryd( 3p)     0.00390
   136    C   10  dxy    Ryd( 3d)     0.00053
   137    C   10  dxz    Ryd( 3d)     0.00056
   138    C   10  dyz    Ryd( 3d)     0.00049
   139    C   10  dx2y2  Ryd( 3d)     0.00056
   140    C   10  dz2    Ryd( 3d)     0.00060

   141    C   11  S      Cor( 1S)     1.99860
   142    C   11  S      Val( 2S)     0.91461
   143    C   11  S      Ryd( 3S)     0.00132
   144    C   11  px     Val( 2p)     0.98468
   145    C   11  px     Ryd( 3p)     0.00784
   146    C   11  py     Val( 2p)     1.00895
   147    C   11  py     Ryd( 3p)     0.00359
   148    C   11  pz     Val( 2p)     1.06458
   149    C   11  pz     Ryd( 3p)     0.00620
   150    C   11  dxy    Ryd( 3d)     0.00174
   151    C   11  dxz    Ryd( 3d)     0.00169
   152    C   11  dyz    Ryd( 3d)     0.00082
   153    C   11  dx2y2  Ryd( 3d)     0.00128
   154    C   11  dz2    Ryd( 3d)     0.00112

   155   Cl   12  S      Cor( 1S)     2.00000
   156   Cl   12  S      Cor( 2S)     1.99972
   157   Cl   12  S      Val( 3S)     1.82327
   158   Cl   12  S      Ryd( 4S)     0.00186
   159   Cl   12  px     Cor( 2p)     1.99992
   160   Cl   12  px     Val( 3p)     1.49064
   161   Cl   12  px     Ryd( 4p)     0.00128
   162   Cl   12  py     Cor( 2p)     1.99997
   163   Cl   12  py     Val( 3p)     1.77337
   164   Cl   12  py     Ryd( 4p)     0.00096
   165   Cl   12  pz     Cor( 2p)     1.99997
   166   Cl   12  pz     Val( 3p)     1.85146
   167   Cl   12  pz     Ryd( 4p)     0.00100
   168   Cl   12  dxy    Ryd( 3d)     0.00339
   169   Cl   12  dxz    Ryd( 3d)     0.00277
   170   Cl   12  dyz    Ryd( 3d)     0.00083
   171   Cl   12  dx2y2  Ryd( 3d)     0.00241
   172   Cl   12  dz2    Ryd( 3d)     0.00123

   173    C   13  S      Cor( 1S)     1.99879
   174    C   13  S      Val( 2S)     0.94127
   175    C   13  S      Ryd( 3S)     0.00154
   176    C   13  px     Val( 2p)     1.06071
   177    C   13  px     Ryd( 3p)     0.00448
   178    C   13  py     Val( 2p)     1.04143
   179    C   13  py     Ryd( 3p)     0.00269
   180    C   13  pz     Val( 2p)     1.16590
   181    C   13  pz     Ryd( 3p)     0.00575
   182    C   13  dxy    Ryd( 3d)     0.00049
   183    C   13  dxz    Ryd( 3d)     0.00068
   184    C   13  dyz    Ryd( 3d)     0.00049
   185    C   13  dx2y2  Ryd( 3d)     0.00049
   186    C   13  dz2    Ryd( 3d)     0.00051

   187    C   14  S      Cor( 1S)     1.99892
   188    C   14  S      Val( 2S)     0.93391
   189    C   14  S      Ryd( 3S)     0.00181
   190    C   14  px     Val( 2p)     1.16856
   191    C   14  px     Ryd( 3p)     0.00505
   192    C   14  py     Val( 2p)     0.99326
   193    C   14  py     Ryd( 3p)     0.00191
   194    C   14  pz     Val( 2p)     1.08071
   195    C   14  pz     Ryd( 3p)     0.00390
   196    C   14  dxy    Ryd( 3d)     0.00047
   197    C   14  dxz    Ryd( 3d)     0.00065
   198    C   14  dyz    Ryd( 3d)     0.00048
   199    C   14  dx2y2  Ryd( 3d)     0.00063
   200    C   14  dz2    Ryd( 3d)     0.00064

   201    O   15  S      Cor( 1S)     1.99973
   202    O   15  S      Val( 2S)     1.68983
   203    O   15  S      Ryd( 3S)     0.00107
   204    O   15  px     Val( 2p)     1.84897
   205    O   15  px     Ryd( 3p)     0.00248
   206    O   15  py     Val( 2p)     1.54035
   207    O   15  py     Ryd( 3p)     0.00071
   208    O   15  pz     Val( 2p)     1.42847
   209    O   15  pz     Ryd( 3p)     0.00061
   210    O   15  dxy    Ryd( 3d)     0.00117
   211    O   15  dxz    Ryd( 3d)     0.00048
   212    O   15  dyz    Ryd( 3d)     0.00127
   213    O   15  dx2y2  Ryd( 3d)     0.00107
   214    O   15  dz2    Ryd( 3d)     0.00118

   215    C   16  S      Cor( 1S)     1.99891
   216    C   16  S      Val( 2S)     0.94343
   217    C   16  S      Ryd( 3S)     0.00140
   218    C   16  px     Val( 2p)     1.21254
   219    C   16  px     Ryd( 3p)     0.00561
   220    C   16  py     Val( 2p)     1.05854
   221    C   16  py     Ryd( 3p)     0.00384
   222    C   16  pz     Val( 2p)     0.96634
   223    C   16  pz     Ryd( 3p)     0.00106
   224    C   16  dxy    Ryd( 3d)     0.00075
   225    C   16  dxz    Ryd( 3d)     0.00054
   226    C   16  dyz    Ryd( 3d)     0.00065
   227    C   16  dx2y2  Ryd( 3d)     0.00065
   228    C   16  dz2    Ryd( 3d)     0.00042

   229    C   17  S      Cor( 1S)     1.99894
   230    C   17  S      Val( 2S)     0.95508
   231    C   17  S      Ryd( 3S)     0.00142
   232    C   17  px     Val( 2p)     1.07447
   233    C   17  px     Ryd( 3p)     0.00439
   234    C   17  py     Val( 2p)     1.17967
   235    C   17  py     Ryd( 3p)     0.00665
   236    C   17  pz     Val( 2p)     0.99758
   237    C   17  pz     Ryd( 3p)     0.00182
   238    C   17  dxy    Ryd( 3d)     0.00048
   239    C   17  dxz    Ryd( 3d)     0.00041
   240    C   17  dyz    Ryd( 3d)     0.00057
   241    C   17  dx2y2  Ryd( 3d)     0.00086
   242    C   17  dz2    Ryd( 3d)     0.00041

   243    C   18  S      Cor( 1S)     1.99864
   244    C   18  S      Val( 2S)     0.82059
   245    C   18  S      Ryd( 3S)     0.00185
   246    C   18  px     Val( 2p)     1.02884
   247    C   18  px     Ryd( 3p)     0.00372
   248    C   18  py     Val( 2p)     0.81120
   249    C   18  py     Ryd( 3p)     0.00917
   250    C   18  pz     Val( 2p)     0.89238
   251    C   18  pz     Ryd( 3p)     0.00100
   252    C   18  dxy    Ryd( 3d)     0.00186
   253    C   18  dxz    Ryd( 3d)     0.00104
   254    C   18  dyz    Ryd( 3d)     0.00199
   255    C   18  dx2y2  Ryd( 3d)     0.00193
   256    C   18  dz2    Ryd( 3d)     0.00077

   257    O   19  S      Cor( 1S)     1.99963
   258    O   19  S      Val( 2S)     1.58430
   259    O   19  S      Ryd( 3S)     0.00059
   260    O   19  px     Val( 2p)     1.53120
   261    O   19  px     Ryd( 3p)     0.00137
   262    O   19  py     Val( 2p)     1.62610
   263    O   19  py     Ryd( 3p)     0.00172
   264    O   19  pz     Val( 2p)     1.67424
   265    O   19  pz     Ryd( 3p)     0.00161
   266    O   19  dxy    Ryd( 3d)     0.00106
   267    O   19  dxz    Ryd( 3d)     0.00045
   268    O   19  dyz    Ryd( 3d)     0.00102
   269    O   19  dx2y2  Ryd( 3d)     0.00139
   270    O   19  dz2    Ryd( 3d)     0.00064

   271    C   20  S      Cor( 1S)     1.99923
   272    C   20  S      Val( 2S)     1.09641
   273    C   20  S      Ryd( 3S)     0.00177
   274    C   20  px     Val( 2p)     0.71409
   275    C   20  px     Ryd( 3p)     0.00363
   276    C   20  py     Val( 2p)     1.24423
   277    C   20  py     Ryd( 3p)     0.00362
   278    C   20  pz     Val( 2p)     1.19799
   279    C   20  pz     Ryd( 3p)     0.00055
   280    C   20  dxy    Ryd( 3d)     0.00100
   281    C   20  dxz    Ryd( 3d)     0.00126
   282    C   20  dyz    Ryd( 3d)     0.00052
   283    C   20  dx2y2  Ryd( 3d)     0.00188
   284    C   20  dz2    Ryd( 3d)     0.00092

   285    C   21  S      Cor( 1S)     1.99888
   286    C   21  S      Val( 2S)     0.94105
   287    C   21  S      Ryd( 3S)     0.00173
   288    C   21  px     Val( 2p)     1.21557
   289    C   21  px     Ryd( 3p)     0.00493
   290    C   21  py     Val( 2p)     1.06687
   291    C   21  py     Ryd( 3p)     0.00304
   292    C   21  pz     Val( 2p)     0.99912
   293    C   21  pz     Ryd( 3p)     0.00179
   294    C   21  dxy    Ryd( 3d)     0.00073
   295    C   21  dxz    Ryd( 3d)     0.00050
   296    C   21  dyz    Ryd( 3d)     0.00048
   297    C   21  dx2y2  Ryd( 3d)     0.00056
   298    C   21  dz2    Ryd( 3d)     0.00044

   299    C   22  S      Cor( 1S)     1.99903
   300    C   22  S      Val( 2S)     1.03250
   301    C   22  S      Ryd( 3S)     0.00156
   302    C   22  px     Val( 2p)     1.10648
   303    C   22  px     Ryd( 3p)     0.00202
   304    C   22  py     Val( 2p)     1.26345
   305    C   22  py     Ryd( 3p)     0.00786
   306    C   22  pz     Val( 2p)     1.12676
   307    C   22  pz     Ryd( 3p)     0.00213
   308    C   22  dxy    Ryd( 3d)     0.00052
   309    C   22  dxz    Ryd( 3d)     0.00055
   310    C   22  dyz    Ryd( 3d)     0.00034
   311    C   22  dx2y2  Ryd( 3d)     0.00063
   312    C   22  dz2    Ryd( 3d)     0.00090

   313    C   23  S      Cor( 1S)     1.99934
   314    C   23  S      Val( 2S)     0.74628
   315    C   23  S      Ryd( 3S)     0.00478
   316    C   23  px     Val( 2p)     0.76654
   317    C   23  px     Ryd( 3p)     0.00405
   318    C   23  py     Val( 2p)     0.68487
   319    C   23  py     Ryd( 3p)     0.01978
   320    C   23  pz     Val( 2p)     0.88649
   321    C   23  pz     Ryd( 3p)     0.01240
   322    C   23  dxy    Ryd( 3d)     0.00379
   323    C   23  dxz    Ryd( 3d)     0.00163
   324    C   23  dyz    Ryd( 3d)     0.00318
   325    C   23  dx2y2  Ryd( 3d)     0.00280
   326    C   23  dz2    Ryd( 3d)     0.00392

   327    O   24  S      Cor( 1S)     1.99969
   328    O   24  S      Val( 2S)     1.67955
   329    O   24  S      Ryd( 3S)     0.00192
   330    O   24  px     Val( 2p)     1.78745
   331    O   24  px     Ryd( 3p)     0.00111
   332    O   24  py     Val( 2p)     1.68275
   333    O   24  py     Ryd( 3p)     0.00121
   334    O   24  pz     Val( 2p)     1.55863
   335    O   24  pz     Ryd( 3p)     0.00190
   336    O   24  dxy    Ryd( 3d)     0.00111
   337    O   24  dxz    Ryd( 3d)     0.00023
   338    O   24  dyz    Ryd( 3d)     0.00089
   339    O   24  dx2y2  Ryd( 3d)     0.00097
   340    O   24  dz2    Ryd( 3d)     0.00108

   341    O   25  S      Cor( 1S)     1.99971
   342    O   25  S      Val( 2S)     1.69541
   343    O   25  S      Ryd( 3S)     0.00135
   344    O   25  px     Val( 2p)     1.46425
   345    O   25  px     Ryd( 3p)     0.00083
   346    O   25  py     Val( 2p)     1.67004
   347    O   25  py     Ryd( 3p)     0.00130
   348    O   25  pz     Val( 2p)     1.73756
   349    O   25  pz     Ryd( 3p)     0.00197
   350    O   25  dxy    Ryd( 3d)     0.00127
   351    O   25  dxz    Ryd( 3d)     0.00079
   352    O   25  dyz    Ryd( 3d)     0.00124
   353    O   25  dx2y2  Ryd( 3d)     0.00092
   354    O   25  dz2    Ryd( 3d)     0.00119

   355    H   26  S      Val( 1S)     0.72693
   356    H   26  S      Ryd( 2S)     0.00164
   357    H   26  px     Ryd( 2p)     0.00024
   358    H   26  py     Ryd( 2p)     0.00026
   359    H   26  pz     Ryd( 2p)     0.00060

   360    H   27  S      Val( 1S)     0.74594
   361    H   27  S      Ryd( 2S)     0.00227
   362    H   27  px     Ryd( 2p)     0.00053
   363    H   27  py     Ryd( 2p)     0.00027
   364    H   27  pz     Ryd( 2p)     0.00025

   365    H   28  S      Val( 1S)     0.73858
   366    H   28  S      Ryd( 2S)     0.00101
   367    H   28  px     Ryd( 2p)     0.00044
   368    H   28  py     Ryd( 2p)     0.00025
   369    H   28  pz     Ryd( 2p)     0.00040

   370    H   29  S      Val( 1S)     0.74080
   371    H   29  S      Ryd( 2S)     0.00206
   372    H   29  px     Ryd( 2p)     0.00009
   373    H   29  py     Ryd( 2p)     0.00036
   374    H   29  pz     Ryd( 2p)     0.00064

   375    H   30  S      Val( 1S)     0.73836
   376    H   30  S      Ryd( 2S)     0.00200
   377    H   30  px     Ryd( 2p)     0.00068
   378    H   30  py     Ryd( 2p)     0.00013
   379    H   30  pz     Ryd( 2p)     0.00027

   380    H   31  S      Val( 1S)     0.74222
   381    H   31  S      Ryd( 2S)     0.00207
   382    H   31  px     Ryd( 2p)     0.00010
   383    H   31  py     Ryd( 2p)     0.00030
   384    H   31  pz     Ryd( 2p)     0.00069

   385    H   32  S      Val( 1S)     0.76228
   386    H   32  S      Ryd( 2S)     0.00183
   387    H   32  px     Ryd( 2p)     0.00061
   388    H   32  py     Ryd( 2p)     0.00015
   389    H   32  pz     Ryd( 2p)     0.00033

   390    H   33  S      Val( 1S)     0.72772
   391    H   33  S      Ryd( 2S)     0.00182
   392    H   33  px     Ryd( 2p)     0.00083
   393    H   33  py     Ryd( 2p)     0.00009
   394    H   33  pz     Ryd( 2p)     0.00017

   395    H   34  S      Val( 1S)     0.73057
   396    H   34  S      Ryd( 2S)     0.00172
   397    H   34  px     Ryd( 2p)     0.00025
   398    H   34  py     Ryd( 2p)     0.00066
   399    H   34  pz     Ryd( 2p)     0.00015

   400    H   35  S      Val( 1S)     0.75931
   401    H   35  S      Ryd( 2S)     0.00052
   402    H   35  px     Ryd( 2p)     0.00009
   403    H   35  py     Ryd( 2p)     0.00078
   404    H   35  pz     Ryd( 2p)     0.00017

   405    H   36  S      Val( 1S)     0.78536
   406    H   36  S      Ryd( 2S)     0.00156
   407    H   36  px     Ryd( 2p)     0.00035
   408    H   36  py     Ryd( 2p)     0.00026
   409    H   36  pz     Ryd( 2p)     0.00051

   410    H   37  S      Val( 1S)     0.78553
   411    H   37  S      Ryd( 2S)     0.00169
   412    H   37  px     Ryd( 2p)     0.00017
   413    H   37  py     Ryd( 2p)     0.00025
   414    H   37  pz     Ryd( 2p)     0.00069

   415    H   38  S      Val( 1S)     0.73383
   416    H   38  S      Ryd( 2S)     0.00199
   417    H   38  px     Ryd( 2p)     0.00078
   418    H   38  py     Ryd( 2p)     0.00007
   419    H   38  pz     Ryd( 2p)     0.00021

   420    H   39  S      Val( 1S)     0.72582
   421    H   39  S      Ryd( 2S)     0.00170
   422    H   39  px     Ryd( 2p)     0.00018
   423    H   39  py     Ryd( 2p)     0.00062
   424    H   39  pz     Ryd( 2p)     0.00024

   425    H   40  S      Val( 1S)     0.74109
   426    H   40  S      Ryd( 2S)     0.00252
   427    H   40  px     Ryd( 2p)     0.00043
   428    H   40  py     Ryd( 2p)     0.00030
   429    H   40  pz     Ryd( 2p)     0.00031

   430    H   41  S      Val( 1S)     0.49626
   431    H   41  S      Ryd( 2S)     0.00302
   432    H   41  px     Ryd( 2p)     0.00110
   433    H   41  py     Ryd( 2p)     0.00086
   434    H   41  pz     Ryd( 2p)     0.00230

 WARNING:  1 low occupancy (<1.9990e) core orbital  found on  C    2
           1 low occupancy (<1.9990e) core orbital  found on  C    3
           1 low occupancy (<1.9990e) core orbital  found on  C    4
           1 low occupancy (<1.9990e) core orbital  found on  C    5
           1 low occupancy (<1.9990e) core orbital  found on  N    6
           1 low occupancy (<1.9990e) core orbital  found on  C    8
           1 low occupancy (<1.9990e) core orbital  found on  C    9
           1 low occupancy (<1.9990e) core orbital  found on  C   10
           1 low occupancy (<1.9990e) core orbital  found on  C   11
           1 low occupancy (<1.9990e) core orbital  found on  C   13
           1 low occupancy (<1.9990e) core orbital  found on  C   14
           1 low occupancy (<1.9990e) core orbital  found on  C   16
           1 low occupancy (<1.9990e) core orbital  found on  C   17
           1 low occupancy (<1.9990e) core orbital  found on  C   18
           1 low occupancy (<1.9990e) core orbital  found on  C   21


 Summary of Natural Population Analysis:                  
                                                          
                                       Natural Population 
                Natural  -----------------------------------------------
    Atom  No    Charge         Core      Valence    Rydberg      Total
 -----------------------------------------------------------------------
      C    1   -0.67335      1.99918     4.66500    0.00917     6.67335
      C    2    0.27119      1.99881     3.70746    0.02254     5.72881
      C    3   -0.07069      1.99871     4.05374    0.01825     6.07069
      C    4   -0.02054      1.99881     4.00338    0.01835     6.02054
      C    5    0.25302      1.99878     3.72845    0.01976     5.74698
      N    6   -0.42589      1.99895     5.41706    0.00988     7.42589
      C    7    0.73345      1.99912     3.21835    0.04907     5.26655
      C    8   -0.18483      1.99879     4.16747    0.01857     6.18483
      C    9   -0.15329      1.99891     4.13833    0.01605     6.15329
      C   10   -0.21261      1.99880     4.19707    0.01674     6.21261
      C   11    0.00298      1.99860     3.97282    0.02559     5.99702
     Cl   12    0.04594      9.99958     6.93874    0.01574    16.95406
      C   13   -0.22524      1.99879     4.20931    0.01713     6.22524
      C   14   -0.19090      1.99892     4.17645    0.01554     6.19090
      O   15   -0.51739      1.99973     6.50762    0.01004     8.51739
      C   16   -0.19468      1.99891     4.18085    0.01492     6.19468
      C   17   -0.22275      1.99894     4.20680    0.01701     6.22275
      C   18    0.42502      1.99864     3.55302    0.02332     5.57498
      O   19   -0.42533      1.99963     6.41583    0.00986     8.42533
      C   20   -0.26710      1.99923     4.25272    0.01515     6.26710
      C   21   -0.23570      1.99888     4.22261    0.01421     6.23570
      C   22   -0.54473      1.99903     4.52919    0.01651     6.54473
      C   23    0.86015      1.99934     3.08418    0.05633     5.13985
      O   24   -0.71848      1.99969     6.70838    0.01042     8.71848
      O   25   -0.57782      1.99971     6.56726    0.01085     8.57782
      H   26    0.27032      0.00000     0.72693    0.00275     0.72968
      H   27    0.25074      0.00000     0.74594    0.00331     0.74926
      H   28    0.25932      0.00000     0.73858    0.00210     0.74068
      H   29    0.25604      0.00000     0.74080    0.00316     0.74396
      H   30    0.25856      0.00000     0.73836    0.00308     0.74144
      H   31    0.25463      0.00000     0.74222    0.00316     0.74537
      H   32    0.23480      0.00000     0.76228    0.00292     0.76520
      H   33    0.26937      0.00000     0.72772    0.00290     0.73063
      H   34    0.26666      0.00000     0.73057    0.00277     0.73334
      H   35    0.23914      0.00000     0.75931    0.00155     0.76086
      H   36    0.21195      0.00000     0.78536    0.00268     0.78805
      H   37    0.21166      0.00000     0.78553    0.00280     0.78834
      H   38    0.26312      0.00000     0.73383    0.00305     0.73688
      H   39    0.27145      0.00000     0.72582    0.00273     0.72855
      H   40    0.25535      0.00000     0.74109    0.00356     0.74465
      H   41    0.49645      0.00000     0.49626    0.00729     0.50355
 =======================================================================
   * Total *    1.00000     57.97650   126.50266    0.52084   185.00000

                                 Natural Population      
 --------------------------------------------------------
   Core                      57.97650 ( 99.9595% of  58)
   Valence                  126.50266 ( 99.6084% of 127)
   Natural Minimal Basis    184.47916 ( 99.7185% of 185)
   Natural Rydberg Basis      0.52084 (  0.2815% of 185)
 --------------------------------------------------------

    Atom  No          Natural Electron Configuration
 ----------------------------------------------------------------------------
      C    1      [core]2S( 1.09)2p( 3.58)3p( 0.01)
      C    2      [core]2S( 0.83)2p( 2.88)3p( 0.01)3d( 0.01)
      C    3      [core]2S( 0.84)2p( 3.22)3p( 0.01)
      C    4      [core]2S( 0.85)2p( 3.16)3p( 0.01)
      C    5      [core]2S( 0.81)2p( 2.92)3p( 0.01)
      N    6      [core]2S( 1.19)2p( 4.23)3p( 0.01)
      C    7      [core]2S( 0.74)2p( 2.48)3S( 0.01)3p( 0.03)3d( 0.01)
      C    8      [core]2S( 0.88)2p( 3.29)3p( 0.01)
      C    9      [core]2S( 0.94)2p( 3.20)3p( 0.01)
      C   10      [core]2S( 0.95)2p( 3.25)3p( 0.01)
      C   11      [core]2S( 0.91)2p( 3.06)3p( 0.02)3d( 0.01)
     Cl   12      [core]3S( 1.82)3p( 5.12)3d( 0.01)
      C   13      [core]2S( 0.94)2p( 3.27)3p( 0.01)
      C   14      [core]2S( 0.93)2p( 3.24)3p( 0.01)
      O   15      [core]2S( 1.69)2p( 4.82)3d( 0.01)
      C   16      [core]2S( 0.94)2p( 3.24)3p( 0.01)
      C   17      [core]2S( 0.96)2p( 3.25)3p( 0.01)
      C   18      [core]2S( 0.82)2p( 2.73)3p( 0.01)3d( 0.01)
      O   19      [core]2S( 1.58)2p( 4.83)
      C   20      [core]2S( 1.10)2p( 3.16)3p( 0.01)3d( 0.01)
      C   21      [core]2S( 0.94)2p( 3.28)3p( 0.01)
      C   22      [core]2S( 1.03)2p( 3.50)3p( 0.01)
      C   23      [core]2S( 0.75)2p( 2.34)3p( 0.04)3d( 0.02)
      O   24      [core]2S( 1.68)2p( 5.03)
      O   25      [core]2S( 1.70)2p( 4.87)3d( 0.01)
      H   26            1S( 0.73)
      H   27            1S( 0.75)
      H   28            1S( 0.74)
      H   29            1S( 0.74)
      H   30            1S( 0.74)
      H   31            1S( 0.74)
      H   32            1S( 0.76)
      H   33            1S( 0.73)
      H   34            1S( 0.73)
      H   35            1S( 0.76)
      H   36            1S( 0.79)
      H   37            1S( 0.79)
      H   38            1S( 0.73)
      H   39            1S( 0.73)
      H   40            1S( 0.74)
      H   41            1S( 0.50)


 ***************************************************
 *******         Alpha spin orbitals         *******
 ***************************************************


 NATURAL POPULATIONS:  Natural atomic orbital occupancies 
                                                          
   NAO  Atom  No  lang   Type(AO)    Occupancy      Energy
 ----------------------------------------------------------
     1    C    1  S      Cor( 1S)     0.99959     -10.19207
     2    C    1  S      Val( 2S)     0.54430      -0.35709
     3    C    1  S      Ryd( 3S)     0.00031       0.80949
     4    C    1  px     Val( 2p)     0.63060      -0.20830
     5    C    1  px     Ryd( 3p)     0.00153       0.53107
     6    C    1  py     Val( 2p)     0.53157      -0.19177
     7    C    1  py     Ryd( 3p)     0.00082       0.37239
     8    C    1  pz     Val( 2p)     0.62673      -0.20766
     9    C    1  pz     Ryd( 3p)     0.00070       0.49360
    10    C    1  dxy    Ryd( 3d)     0.00010       2.15877
    11    C    1  dxz    Ryd( 3d)     0.00027       2.23918
    12    C    1  dyz    Ryd( 3d)     0.00019       2.06525
    13    C    1  dx2y2  Ryd( 3d)     0.00038       2.22623
    14    C    1  dz2    Ryd( 3d)     0.00025       2.16592

    15    C    2  S      Cor( 1S)     0.99940     -10.25476
    16    C    2  S      Val( 2S)     0.41282      -0.26094
    17    C    2  S      Ryd( 3S)     0.00126       0.39736
    18    C    2  px     Val( 2p)     0.44168      -0.17542
    19    C    2  px     Ryd( 3p)     0.00244       0.62707
    20    C    2  py     Val( 2p)     0.52150      -0.20431
    21    C    2  py     Ryd( 3p)     0.00344       0.89298
    22    C    2  pz     Val( 2p)     0.47572      -0.25831
    23    C    2  pz     Ryd( 3p)     0.00156       0.47001
    24    C    2  dxy    Ryd( 3d)     0.00079       2.32236
    25    C    2  dxz    Ryd( 3d)     0.00052       1.79777
    26    C    2  dyz    Ryd( 3d)     0.00061       1.79996
    27    C    2  dx2y2  Ryd( 3d)     0.00044       2.22627
    28    C    2  dz2    Ryd( 3d)     0.00028       2.01734

    29    C    3  S      Cor( 1S)     0.99935     -10.20805
    30    C    3  S      Val( 2S)     0.41937      -0.24416
    31    C    3  S      Ryd( 3S)     0.00083       0.51897
    32    C    3  px     Val( 2p)     0.54591      -0.21556
    33    C    3  px     Ryd( 3p)     0.00260       0.95510
    34    C    3  py     Val( 2p)     0.52373      -0.19697
    35    C    3  py     Ryd( 3p)     0.00205       0.75011
    36    C    3  pz     Val( 2p)     0.54749      -0.25152
    37    C    3  pz     Ryd( 3p)     0.00189       0.54399
    38    C    3  dxy    Ryd( 3d)     0.00045       2.31002
    39    C    3  dxz    Ryd( 3d)     0.00050       1.84218
    40    C    3  dyz    Ryd( 3d)     0.00023       1.77850
    41    C    3  dx2y2  Ryd( 3d)     0.00038       2.24654
    42    C    3  dz2    Ryd( 3d)     0.00023       2.06796

    43    C    4  S      Cor( 1S)     0.99941     -10.23137
    44    C    4  S      Val( 2S)     0.42333      -0.26199
    45    C    4  S      Ryd( 3S)     0.00119       0.46374
    46    C    4  px     Val( 2p)     0.53612      -0.23049
    47    C    4  px     Ryd( 3p)     0.00307       0.87532
    48    C    4  py     Val( 2p)     0.55593      -0.22976
    49    C    4  py     Ryd( 3p)     0.00248       0.98355
    50    C    4  pz     Val( 2p)     0.51720      -0.27521
    51    C    4  pz     Ryd( 3p)     0.00077       0.49478
    52    C    4  dxy    Ryd( 3d)     0.00031       2.22557
    53    C    4  dxz    Ryd( 3d)     0.00032       1.77353
    54    C    4  dyz    Ryd( 3d)     0.00054       1.77590
    55    C    4  dx2y2  Ryd( 3d)     0.00050       2.36554
    56    C    4  dz2    Ryd( 3d)     0.00021       2.03631

    57    C    5  S      Cor( 1S)     0.99939     -10.28090
    58    C    5  S      Val( 2S)     0.40685      -0.27979
    59    C    5  S      Ryd( 3S)     0.00162       0.46032
    60    C    5  px     Val( 2p)     0.52949      -0.24096
    61    C    5  px     Ryd( 3p)     0.00286       0.80850
    62    C    5  py     Val( 2p)     0.45452      -0.20117
    63    C    5  py     Ryd( 3p)     0.00200       0.82778
    64    C    5  pz     Val( 2p)     0.55942      -0.30637
    65    C    5  pz     Ryd( 3p)     0.00108       0.47397
    66    C    5  dxy    Ryd( 3d)     0.00056       2.19923
    67    C    5  dxz    Ryd( 3d)     0.00040       1.75272
    68    C    5  dyz    Ryd( 3d)     0.00068       1.78828
    69    C    5  dx2y2  Ryd( 3d)     0.00063       2.34276
    70    C    5  dz2    Ryd( 3d)     0.00024       1.99975

    71    N    6  S      Cor( 1S)     0.99948     -14.39030
    72    N    6  S      Val( 2S)     0.59777      -0.65954
    73    N    6  S      Ryd( 3S)     0.00065       1.06341
    74    N    6  px     Val( 2p)     0.69457      -0.45378
    75    N    6  px     Ryd( 3p)     0.00095       1.32079
    76    N    6  py     Val( 2p)     0.66689      -0.43644
    77    N    6  py     Ryd( 3p)     0.00074       1.23186
    78    N    6  pz     Val( 2p)     0.81434      -0.44153
    79    N    6  pz     Ryd( 3p)     0.00113       0.82223
    80    N    6  dxy    Ryd( 3d)     0.00039       2.61134
    81    N    6  dxz    Ryd( 3d)     0.00026       2.17262
    82    N    6  dyz    Ryd( 3d)     0.00030       2.12548
    83    N    6  dx2y2  Ryd( 3d)     0.00044       2.58331
    84    N    6  dz2    Ryd( 3d)     0.00021       2.38712

    85    C    7  S      Cor( 1S)     0.99956     -10.32780
    86    C    7  S      Val( 2S)     0.36893      -0.24818
    87    C    7  S      Ryd( 3S)     0.00268       0.38451
    88    C    7  px     Val( 2p)     0.43251      -0.15767
    89    C    7  px     Ryd( 3p)     0.00355       0.66213
    90    C    7  py     Val( 2p)     0.40266      -0.17833
    91    C    7  py     Ryd( 3p)     0.00781       0.53004
    92    C    7  pz     Val( 2p)     0.39875      -0.23442
    93    C    7  pz     Ryd( 3p)     0.00455       0.45079
    94    C    7  dxy    Ryd( 3d)     0.00184       2.12131
    95    C    7  dxz    Ryd( 3d)     0.00105       1.89858
    96    C    7  dyz    Ryd( 3d)     0.00091       2.06426
    97    C    7  dx2y2  Ryd( 3d)     0.00111       2.16422
    98    C    7  dz2    Ryd( 3d)     0.00111       1.89170

    99    C    8  S      Cor( 1S)     0.99940     -10.19858
   100    C    8  S      Val( 2S)     0.44015      -0.25209
   101    C    8  S      Ryd( 3S)     0.00172       0.48939
   102    C    8  px     Val( 2p)     0.55302      -0.21492
   103    C    8  px     Ryd( 3p)     0.00267       0.90514
   104    C    8  py     Val( 2p)     0.54521      -0.23473
   105    C    8  py     Ryd( 3p)     0.00174       0.66527
   106    C    8  pz     Val( 2p)     0.55297      -0.21376
   107    C    8  pz     Ryd( 3p)     0.00164       0.76599
   108    C    8  dxy    Ryd( 3d)     0.00031       1.97453
   109    C    8  dxz    Ryd( 3d)     0.00035       2.15990
   110    C    8  dyz    Ryd( 3d)     0.00026       2.07589
   111    C    8  dx2y2  Ryd( 3d)     0.00025       2.07171
   112    C    8  dz2    Ryd( 3d)     0.00033       2.05250

   113    C    9  S      Cor( 1S)     0.99945     -10.19070
   114    C    9  S      Val( 2S)     0.46914      -0.25806
   115    C    9  S      Ryd( 3S)     0.00072       0.46998
   116    C    9  px     Val( 2p)     0.52250      -0.16445
   117    C    9  px     Ryd( 3p)     0.00180       0.56400
   118    C    9  py     Val( 2p)     0.50091      -0.21449
   119    C    9  py     Ryd( 3p)     0.00138       0.58205
   120    C    9  pz     Val( 2p)     0.57355      -0.19791
   121    C    9  pz     Ryd( 3p)     0.00271       0.79581
   122    C    9  dxy    Ryd( 3d)     0.00030       1.99996
   123    C    9  dxz    Ryd( 3d)     0.00034       2.18520
   124    C    9  dyz    Ryd( 3d)     0.00023       2.09188
   125    C    9  dx2y2  Ryd( 3d)     0.00029       2.10527
   126    C    9  dz2    Ryd( 3d)     0.00027       2.06783

   127    C   10  S      Cor( 1S)     0.99940     -10.18543
   128    C   10  S      Val( 2S)     0.47352      -0.26436
   129    C   10  S      Ryd( 3S)     0.00075       0.44742
   130    C   10  px     Val( 2p)     0.58745      -0.18514
   131    C   10  px     Ryd( 3p)     0.00334       0.82089
   132    C   10  py     Val( 2p)     0.50471      -0.21232
   133    C   10  py     Ryd( 3p)     0.00098       0.46562
   134    C   10  pz     Val( 2p)     0.54095      -0.19064
   135    C   10  pz     Ryd( 3p)     0.00195       0.58762
   136    C   10  dxy    Ryd( 3d)     0.00026       1.97575
   137    C   10  dxz    Ryd( 3d)     0.00028       2.22489
   138    C   10  dyz    Ryd( 3d)     0.00024       2.06415
   139    C   10  dx2y2  Ryd( 3d)     0.00028       2.08949
   140    C   10  dz2    Ryd( 3d)     0.00030       2.04467

   141    C   11  S      Cor( 1S)     0.99930     -10.24848
   142    C   11  S      Val( 2S)     0.45734      -0.31489
   143    C   11  S      Ryd( 3S)     0.00066       0.43183
   144    C   11  px     Val( 2p)     0.49243      -0.24945
   145    C   11  px     Ryd( 3p)     0.00392       0.73753
   146    C   11  py     Val( 2p)     0.50591      -0.25637
   147    C   11  py     Ryd( 3p)     0.00179       0.54555
   148    C   11  pz     Val( 2p)     0.53276      -0.22477
   149    C   11  pz     Ryd( 3p)     0.00310       0.61927
   150    C   11  dxy    Ryd( 3d)     0.00087       1.81743
   151    C   11  dxz    Ryd( 3d)     0.00084       2.08308
   152    C   11  dyz    Ryd( 3d)     0.00041       1.99638
   153    C   11  dx2y2  Ryd( 3d)     0.00064       1.94367
   154    C   11  dz2    Ryd( 3d)     0.00056       1.98464

   155   Cl   12  S      Cor( 1S)     1.00000    -100.70432
   156   Cl   12  S      Cor( 2S)     0.99986     -10.14086
   157   Cl   12  S      Val( 3S)     0.91167      -1.08931
   158   Cl   12  S      Ryd( 4S)     0.00093       0.57847
   159   Cl   12  px     Cor( 2p)     0.99996      -7.32294
   160   Cl   12  px     Val( 3p)     0.74550      -0.38571
   161   Cl   12  px     Ryd( 4p)     0.00064       0.85821
   162   Cl   12  py     Cor( 2p)     0.99998      -7.31934
   163   Cl   12  py     Val( 3p)     0.88952      -0.40450
   164   Cl   12  py     Ryd( 4p)     0.00048       0.82846
   165   Cl   12  pz     Cor( 2p)     0.99999      -7.31837
   166   Cl   12  pz     Val( 3p)     0.92651      -0.40745
   167   Cl   12  pz     Ryd( 4p)     0.00050       0.83850
   168   Cl   12  dxy    Ryd( 3d)     0.00169       0.86375
   169   Cl   12  dxz    Ryd( 3d)     0.00139       0.89079
   170   Cl   12  dyz    Ryd( 3d)     0.00042       0.78067
   171   Cl   12  dx2y2  Ryd( 3d)     0.00120       0.85508
   172   Cl   12  dz2    Ryd( 3d)     0.00061       0.80386

   173    C   13  S      Cor( 1S)     0.99940     -10.18618
   174    C   13  S      Val( 2S)     0.47058      -0.26387
   175    C   13  S      Ryd( 3S)     0.00077       0.44506
   176    C   13  px     Val( 2p)     0.53024      -0.17613
   177    C   13  px     Ryd( 3p)     0.00224       0.51635
   178    C   13  py     Val( 2p)     0.52016      -0.21855
   179    C   13  py     Ryd( 3p)     0.00134       0.54805
   180    C   13  pz     Val( 2p)     0.58280      -0.20100
   181    C   13  pz     Ryd( 3p)     0.00288       0.80018
   182    C   13  dxy    Ryd( 3d)     0.00025       1.97865
   183    C   13  dxz    Ryd( 3d)     0.00034       2.18819
   184    C   13  dyz    Ryd( 3d)     0.00025       2.05726
   185    C   13  dx2y2  Ryd( 3d)     0.00025       2.09928
   186    C   13  dz2    Ryd( 3d)     0.00026       2.07824

   187    C   14  S      Cor( 1S)     0.99946     -10.19790
   188    C   14  S      Val( 2S)     0.46700      -0.26711
   189    C   14  S      Ryd( 3S)     0.00091       0.51557
   190    C   14  px     Val( 2p)     0.58481      -0.19914
   191    C   14  px     Ryd( 3p)     0.00255       0.84488
   192    C   14  py     Val( 2p)     0.49839      -0.22379
   193    C   14  py     Ryd( 3p)     0.00095       0.49679
   194    C   14  pz     Val( 2p)     0.54045      -0.19258
   195    C   14  pz     Ryd( 3p)     0.00195       0.63045
   196    C   14  dxy    Ryd( 3d)     0.00024       1.96764
   197    C   14  dxz    Ryd( 3d)     0.00032       2.25389
   198    C   14  dyz    Ryd( 3d)     0.00024       2.07056
   199    C   14  dx2y2  Ryd( 3d)     0.00031       2.08625
   200    C   14  dz2    Ryd( 3d)     0.00032       2.05824

   201    O   15  S      Cor( 1S)     0.99987     -19.01031
   202    O   15  S      Val( 2S)     0.84508      -0.99517
   203    O   15  S      Ryd( 3S)     0.00053       1.37388
   204    O   15  px     Val( 2p)     0.92594      -0.39647
   205    O   15  px     Ryd( 3p)     0.00123       1.10300
   206    O   15  py     Val( 2p)     0.77495      -0.43104
   207    O   15  py     Ryd( 3p)     0.00036       0.95943
   208    O   15  pz     Val( 2p)     0.71865      -0.39911
   209    O   15  pz     Ryd( 3p)     0.00030       0.96846
   210    O   15  dxy    Ryd( 3d)     0.00058       2.77785
   211    O   15  dxz    Ryd( 3d)     0.00024       2.61445
   212    O   15  dyz    Ryd( 3d)     0.00063       3.03886
   213    O   15  dx2y2  Ryd( 3d)     0.00054       2.88984
   214    O   15  dz2    Ryd( 3d)     0.00060       2.66396

   215    C   16  S      Cor( 1S)     0.99945     -10.23690
   216    C   16  S      Val( 2S)     0.47162      -0.30763
   217    C   16  S      Ryd( 3S)     0.00071       0.44557
   218    C   16  px     Val( 2p)     0.60713      -0.23775
   219    C   16  px     Ryd( 3p)     0.00282       0.89127
   220    C   16  py     Val( 2p)     0.52794      -0.21126
   221    C   16  py     Ryd( 3p)     0.00194       0.56644
   222    C   16  pz     Val( 2p)     0.49327      -0.27339
   223    C   16  pz     Ryd( 3p)     0.00053       0.46564
   224    C   16  dxy    Ryd( 3d)     0.00038       2.27893
   225    C   16  dxz    Ryd( 3d)     0.00027       1.81771
   226    C   16  dyz    Ryd( 3d)     0.00038       1.79745
   227    C   16  dx2y2  Ryd( 3d)     0.00033       2.33428
   228    C   16  dz2    Ryd( 3d)     0.00021       2.03798

   229    C   17  S      Cor( 1S)     0.99947     -10.23270
   230    C   17  S      Val( 2S)     0.47805      -0.31573
   231    C   17  S      Ryd( 3S)     0.00072       0.42731
   232    C   17  px     Val( 2p)     0.53698      -0.21770
   233    C   17  px     Ryd( 3p)     0.00220       0.57392
   234    C   17  py     Val( 2p)     0.59036      -0.22393
   235    C   17  py     Ryd( 3p)     0.00334       0.79854
   236    C   17  pz     Val( 2p)     0.52450      -0.27528
   237    C   17  pz     Ryd( 3p)     0.00094       0.41876
   238    C   17  dxy    Ryd( 3d)     0.00024       2.31248
   239    C   17  dxz    Ryd( 3d)     0.00028       1.80795
   240    C   17  dyz    Ryd( 3d)     0.00026       1.78083
   241    C   17  dx2y2  Ryd( 3d)     0.00043       2.25705
   242    C   17  dz2    Ryd( 3d)     0.00020       2.02615

   243    C   18  S      Cor( 1S)     0.99932     -10.32318
   244    C   18  S      Val( 2S)     0.41294      -0.30548
   245    C   18  S      Ryd( 3S)     0.00095       0.46015
   246    C   18  px     Val( 2p)     0.51744      -0.24279
   247    C   18  px     Ryd( 3p)     0.00187       0.71215
   248    C   18  py     Val( 2p)     0.40465      -0.19934
   249    C   18  py     Ryd( 3p)     0.00458       0.66988
   250    C   18  pz     Val( 2p)     0.53383      -0.31346
   251    C   18  pz     Ryd( 3p)     0.00051       0.42337
   252    C   18  dxy    Ryd( 3d)     0.00093       2.18322
   253    C   18  dxz    Ryd( 3d)     0.00056       1.74402
   254    C   18  dyz    Ryd( 3d)     0.00116       1.74124
   255    C   18  dx2y2  Ryd( 3d)     0.00096       2.25201
   256    C   18  dz2    Ryd( 3d)     0.00033       1.95809

   257    O   19  S      Cor( 1S)     0.99982     -19.16411
   258    O   19  S      Val( 2S)     0.79484      -1.03593
   259    O   19  S      Ryd( 3S)     0.00029       1.42814
   260    O   19  px     Val( 2p)     0.77066      -0.50355
   261    O   19  px     Ryd( 3p)     0.00070       1.30446
   262    O   19  py     Val( 2p)     0.81335      -0.51534
   263    O   19  py     Ryd( 3p)     0.00085       1.00945
   264    O   19  pz     Val( 2p)     0.92933      -0.51390
   265    O   19  pz     Ryd( 3p)     0.00104       0.92556
   266    O   19  dxy    Ryd( 3d)     0.00053       2.78884
   267    O   19  dxz    Ryd( 3d)     0.00025       2.55317
   268    O   19  dyz    Ryd( 3d)     0.00048       2.51249
   269    O   19  dx2y2  Ryd( 3d)     0.00069       2.97001
   270    O   19  dz2    Ryd( 3d)     0.00031       2.69624

   271    C   20  S      Cor( 1S)     0.99961     -10.29178
   272    C   20  S      Val( 2S)     0.54745      -0.40478
   273    C   20  S      Ryd( 3S)     0.00088       0.64348
   274    C   20  px     Val( 2p)     0.35434      -0.20458
   275    C   20  px     Ryd( 3p)     0.00181       0.34853
   276    C   20  py     Val( 2p)     0.62160      -0.24844
   277    C   20  py     Ryd( 3p)     0.00182       0.58558
   278    C   20  pz     Val( 2p)     0.59832      -0.23956
   279    C   20  pz     Ryd( 3p)     0.00033       0.39899
   280    C   20  dxy    Ryd( 3d)     0.00050       1.99833
   281    C   20  dxz    Ryd( 3d)     0.00070       2.04517
   282    C   20  dyz    Ryd( 3d)     0.00026       2.06246
   283    C   20  dx2y2  Ryd( 3d)     0.00093       2.19497
   284    C   20  dz2    Ryd( 3d)     0.00047       2.14370

   285    C   21  S      Cor( 1S)     0.99944     -10.23785
   286    C   21  S      Val( 2S)     0.47161      -0.31332
   287    C   21  S      Ryd( 3S)     0.00086       0.41416
   288    C   21  px     Val( 2p)     0.60971      -0.24641
   289    C   21  px     Ryd( 3p)     0.00249       0.85742
   290    C   21  py     Val( 2p)     0.53248      -0.21842
   291    C   21  py     Ryd( 3p)     0.00153       0.61600
   292    C   21  pz     Val( 2p)     0.54486      -0.28996
   293    C   21  pz     Ryd( 3p)     0.00103       0.43362
   294    C   21  dxy    Ryd( 3d)     0.00037       2.28839
   295    C   21  dxz    Ryd( 3d)     0.00026       1.80088
   296    C   21  dyz    Ryd( 3d)     0.00034       1.78086
   297    C   21  dx2y2  Ryd( 3d)     0.00028       2.34233
   298    C   21  dz2    Ryd( 3d)     0.00020       2.02441

   299    C   22  S      Cor( 1S)     0.99951     -10.20868
   300    C   22  S      Val( 2S)     0.51617      -0.34692
   301    C   22  S      Ryd( 3S)     0.00077       0.80682
   302    C   22  px     Val( 2p)     0.55297      -0.21209
   303    C   22  px     Ryd( 3p)     0.00101       0.44570
   304    C   22  py     Val( 2p)     0.63166      -0.22963
   305    C   22  py     Ryd( 3p)     0.00393       0.76352
   306    C   22  pz     Val( 2p)     0.56387      -0.23569
   307    C   22  pz     Ryd( 3p)     0.00107       0.44802
   308    C   22  dxy    Ryd( 3d)     0.00026       2.17219
   309    C   22  dxz    Ryd( 3d)     0.00028       1.97488
   310    C   22  dyz    Ryd( 3d)     0.00017       2.12764
   311    C   22  dx2y2  Ryd( 3d)     0.00032       2.20007
   312    C   22  dz2    Ryd( 3d)     0.00046       2.13925

   313    C   23  S      Cor( 1S)     0.99967     -10.32863
   314    C   23  S      Val( 2S)     0.37337      -0.25275
   315    C   23  S      Ryd( 3S)     0.00240       0.44410
   316    C   23  px     Val( 2p)     0.38320      -0.23650
   317    C   23  px     Ryd( 3p)     0.00203       0.43469
   318    C   23  py     Val( 2p)     0.34234      -0.11204
   319    C   23  py     Ryd( 3p)     0.00989       0.47388
   320    C   23  pz     Val( 2p)     0.44350      -0.15852
   321    C   23  pz     Ryd( 3p)     0.00620       0.49103
   322    C   23  dxy    Ryd( 3d)     0.00190       1.89109
   323    C   23  dxz    Ryd( 3d)     0.00081       1.83835
   324    C   23  dyz    Ryd( 3d)     0.00159       2.22019
   325    C   23  dx2y2  Ryd( 3d)     0.00140       2.01991
   326    C   23  dz2    Ryd( 3d)     0.00197       2.11123

   327    O   24  S      Cor( 1S)     0.99984     -19.10625
   328    O   24  S      Val( 2S)     0.83980      -1.01880
   329    O   24  S      Ryd( 3S)     0.00096       1.32677
   330    O   24  px     Val( 2p)     0.89366      -0.45063
   331    O   24  px     Ryd( 3p)     0.00055       0.89481
   332    O   24  py     Val( 2p)     0.84149      -0.47382
   333    O   24  py     Ryd( 3p)     0.00061       0.97510
   334    O   24  pz     Val( 2p)     0.77933      -0.44138
   335    O   24  pz     Ryd( 3p)     0.00095       1.14025
   336    O   24  dxy    Ryd( 3d)     0.00055       2.69607
   337    O   24  dxz    Ryd( 3d)     0.00011       2.67031
   338    O   24  dyz    Ryd( 3d)     0.00045       2.82721
   339    O   24  dx2y2  Ryd( 3d)     0.00048       2.79083
   340    O   24  dz2    Ryd( 3d)     0.00054       3.18245

   341    O   25  S      Cor( 1S)     0.99985     -18.98302
   342    O   25  S      Val( 2S)     0.84774      -0.97751
   343    O   25  S      Ryd( 3S)     0.00067       1.35252
   344    O   25  px     Val( 2p)     0.73210      -0.36015
   345    O   25  px     Ryd( 3p)     0.00041       0.98342
   346    O   25  py     Val( 2p)     0.83558      -0.40968
   347    O   25  py     Ryd( 3p)     0.00065       0.96604
   348    O   25  pz     Val( 2p)     0.87049      -0.39424
   349    O   25  pz     Ryd( 3p)     0.00099       1.01020
   350    O   25  dxy    Ryd( 3d)     0.00064       2.71351
   351    O   25  dxz    Ryd( 3d)     0.00040       2.63479
   352    O   25  dyz    Ryd( 3d)     0.00062       3.12517
   353    O   25  dx2y2  Ryd( 3d)     0.00046       2.84412
   354    O   25  dz2    Ryd( 3d)     0.00059       2.76156

   355    H   26  S      Val( 1S)     0.36395      -0.02716
   356    H   26  S      Ryd( 2S)     0.00081       0.26693
   357    H   26  px     Ryd( 2p)     0.00012       1.74117
   358    H   26  py     Ryd( 2p)     0.00013       1.73878
   359    H   26  pz     Ryd( 2p)     0.00030       2.14610

   360    H   27  S      Val( 1S)     0.37293      -0.03217
   361    H   27  S      Ryd( 2S)     0.00114       0.31023
   362    H   27  px     Ryd( 2p)     0.00026       2.12624
   363    H   27  py     Ryd( 2p)     0.00013       1.73864
   364    H   27  pz     Ryd( 2p)     0.00013       1.73850

   365    H   28  S      Val( 1S)     0.36963      -0.03989
   366    H   28  S      Ryd( 2S)     0.00050       0.27224
   367    H   28  px     Ryd( 2p)     0.00022       1.99857
   368    H   28  py     Ryd( 2p)     0.00013       1.71651
   369    H   28  pz     Ryd( 2p)     0.00020       1.92876

   370    H   29  S      Val( 1S)     0.37047      -0.02140
   371    H   29  S      Ryd( 2S)     0.00102       0.23342
   372    H   29  px     Ryd( 2p)     0.00005       1.86879
   373    H   29  py     Ryd( 2p)     0.00018       1.74941
   374    H   29  pz     Ryd( 2p)     0.00032       2.10398

   375    H   30  S      Val( 1S)     0.36897      -0.01987
   376    H   30  S      Ryd( 2S)     0.00100       0.22589
   377    H   30  px     Ryd( 2p)     0.00034       2.15878
   378    H   30  py     Ryd( 2p)     0.00006       1.63950
   379    H   30  pz     Ryd( 2p)     0.00014       1.89680

   380    H   31  S      Val( 1S)     0.37113      -0.02699
   381    H   31  S      Ryd( 2S)     0.00103       0.21917
   382    H   31  px     Ryd( 2p)     0.00005       1.85954
   383    H   31  py     Ryd( 2p)     0.00015       1.71871
   384    H   31  pz     Ryd( 2p)     0.00035       2.11579

   385    H   32  S      Val( 1S)     0.38113      -0.05042
   386    H   32  S      Ryd( 2S)     0.00095       0.24697
   387    H   32  px     Ryd( 2p)     0.00030       2.15326
   388    H   32  py     Ryd( 2p)     0.00008       1.64126
   389    H   32  pz     Ryd( 2p)     0.00016       1.90105

   390    H   33  S      Val( 1S)     0.36341      -0.05695
   391    H   33  S      Ryd( 2S)     0.00090       0.26507
   392    H   33  px     Ryd( 2p)     0.00041       2.23490
   393    H   33  py     Ryd( 2p)     0.00004       1.89093
   394    H   33  pz     Ryd( 2p)     0.00008       1.56480

   395    H   34  S      Val( 1S)     0.36436      -0.05435
   396    H   34  S      Ryd( 2S)     0.00084       0.19663
   397    H   34  px     Ryd( 2p)     0.00012       1.94468
   398    H   34  py     Ryd( 2p)     0.00033       2.15031
   399    H   34  pz     Ryd( 2p)     0.00008       1.54006

   400    H   35  S      Val( 1S)     0.37964      -0.05909
   401    H   35  S      Ryd( 2S)     0.00026       0.19490
   402    H   35  px     Ryd( 2p)     0.00004       1.57668
   403    H   35  py     Ryd( 2p)     0.00039       2.21054
   404    H   35  pz     Ryd( 2p)     0.00008       1.59343

   405    H   36  S      Val( 1S)     0.39813      -0.09476
   406    H   36  S      Ryd( 2S)     0.00085       0.23310
   407    H   36  px     Ryd( 2p)     0.00017       1.75420
   408    H   36  py     Ryd( 2p)     0.00013       1.73980
   409    H   36  pz     Ryd( 2p)     0.00026       1.89976

   410    H   37  S      Val( 1S)     0.39808      -0.09454
   411    H   37  S      Ryd( 2S)     0.00091       0.23448
   412    H   37  px     Ryd( 2p)     0.00008       1.58816
   413    H   37  py     Ryd( 2p)     0.00013       1.72280
   414    H   37  pz     Ryd( 2p)     0.00035       2.08248

   415    H   38  S      Val( 1S)     0.36544      -0.07165
   416    H   38  S      Ryd( 2S)     0.00099       0.29927
   417    H   38  px     Ryd( 2p)     0.00039       2.24643
   418    H   38  py     Ryd( 2p)     0.00004       1.90454
   419    H   38  pz     Ryd( 2p)     0.00011       1.54555

   420    H   39  S      Val( 1S)     0.36299      -0.03959
   421    H   39  S      Ryd( 2S)     0.00085       0.27554
   422    H   39  px     Ryd( 2p)     0.00009       1.71333
   423    H   39  py     Ryd( 2p)     0.00031       2.19000
   424    H   39  pz     Ryd( 2p)     0.00012       1.77960

   425    H   40  S      Val( 1S)     0.37099      -0.05577
   426    H   40  S      Ryd( 2S)     0.00127       0.26004
   427    H   40  px     Ryd( 2p)     0.00021       1.90678
   428    H   40  py     Ryd( 2p)     0.00015       1.92748
   429    H   40  pz     Ryd( 2p)     0.00015       1.84071

   430    H   41  S      Val( 1S)     0.24818      -0.02737
   431    H   41  S      Ryd( 2S)     0.00152       0.27892
   432    H   41  px     Ryd( 2p)     0.00055       1.51892
   433    H   41  py     Ryd( 2p)     0.00043       1.68381
   434    H   41  pz     Ryd( 2p)     0.00115       2.30476


 Summary of Natural Population Analysis:                  
                                                          
                                       Natural Population 
                Natural  -----------------------------------------------
    Atom  No    Charge         Core      Valence    Rydberg      Total
 -----------------------------------------------------------------------
      C    1   -0.33737      0.99959     2.33320    0.00458     3.33737
      C    2    0.13753      0.99940     1.85172    0.01135     2.86247
      C    3   -0.04500      0.99935     2.03650    0.00915     3.04500
      C    4   -0.04137      0.99941     2.03257    0.00939     3.04137
      C    5    0.04027      0.99939     1.95028    0.01006     2.95973
      N    6   -0.27812      0.99948     2.77357    0.00507     3.77812
      C    7    0.37295      0.99956     1.60286    0.02463     2.62705
      C    8   -0.10003      0.99940     2.09134    0.00929     3.10003
      C    9   -0.07357      0.99945     2.06609    0.00803     3.07357
      C   10   -0.11442      0.99940     2.10664    0.00838     3.11442
      C   11   -0.00053      0.99930     1.98844    0.01279     3.00053
     Cl   12    0.01915      4.99979     3.47319    0.00787     8.48085
      C   13   -0.11174      0.99940     2.10377    0.00857     3.11174
      C   14   -0.09791      0.99946     2.09065    0.00780     3.09791
      O   15   -0.26950      0.99987     3.26461    0.00502     4.26950
      C   16   -0.10696      0.99945     2.09995    0.00756     3.10696
      C   17   -0.13798      0.99947     2.12990    0.00861     3.13798
      C   18    0.11996      0.99932     1.86886    0.01186     2.88004
      O   19   -0.31315      0.99982     3.30818    0.00515     4.31315
      C   20   -0.12901      0.99961     2.12170    0.00770     3.12901
      C   21   -0.16548      0.99944     2.15867    0.00737     3.16548
      C   22   -0.27245      0.99951     2.26468    0.00827     3.27245
      C   23    0.42975      0.99967     1.54240    0.02818     2.57025
      O   24   -0.35934      0.99984     3.35428    0.00521     4.35934
      O   25   -0.29119      0.99985     3.28591    0.00543     4.29119
      H   26    0.13468      0.00000     0.36395    0.00136     0.36532
      H   27    0.12541      0.00000     0.37293    0.00166     0.37459
      H   28    0.12932      0.00000     0.36963    0.00105     0.37068
      H   29    0.12796      0.00000     0.37047    0.00157     0.37204
      H   30    0.12949      0.00000     0.36897    0.00154     0.37051
      H   31    0.12729      0.00000     0.37113    0.00158     0.37271
      H   32    0.11737      0.00000     0.38113    0.00150     0.38263
      H   33    0.13514      0.00000     0.36341    0.00145     0.36486
      H   34    0.13427      0.00000     0.36436    0.00137     0.36573
      H   35    0.11958      0.00000     0.37964    0.00078     0.38042
      H   36    0.10046      0.00000     0.39813    0.00141     0.39954
      H   37    0.10045      0.00000     0.39808    0.00147     0.39955
      H   38    0.13304      0.00000     0.36544    0.00152     0.36696
      H   39    0.13564      0.00000     0.36299    0.00137     0.36436
      H   40    0.12722      0.00000     0.37099    0.00179     0.37278
      H   41    0.24817      0.00000     0.24818    0.00365     0.25183
 =======================================================================
   * Total *   -0.00000     28.98826    63.74939    0.26235    93.00000

                                 Natural Population      
 --------------------------------------------------------
   Core                      28.98826 ( 99.9595% of  29)
   Valence                   63.74939 ( 99.6084% of  64)
   Natural Minimal Basis     92.73765 ( 99.7179% of  93)
   Natural Rydberg Basis      0.26235 (  0.2821% of  93)
 --------------------------------------------------------

    Atom  No          Natural Electron Configuration
 ----------------------------------------------------------------------------
      C    1      [core]2S( 0.54)2p( 1.79)
      C    2      [core]2S( 0.41)2p( 1.44)3p( 0.01)
      C    3      [core]2S( 0.42)2p( 1.62)3p( 0.01)
      C    4      [core]2S( 0.42)2p( 1.61)3p( 0.01)
      C    5      [core]2S( 0.41)2p( 1.54)3p( 0.01)
      N    6      [core]2S( 0.60)2p( 2.18)
      C    7      [core]2S( 0.37)2p( 1.23)3p( 0.02)3d( 0.01)
      C    8      [core]2S( 0.44)2p( 1.65)3p( 0.01)
      C    9      [core]2S( 0.47)2p( 1.60)3p( 0.01)
      C   10      [core]2S( 0.47)2p( 1.63)3p( 0.01)
      C   11      [core]2S( 0.46)2p( 1.53)3p( 0.01)
     Cl   12      [core]3S( 0.91)3p( 2.56)3d( 0.01)
      C   13      [core]2S( 0.47)2p( 1.63)3p( 0.01)
      C   14      [core]2S( 0.47)2p( 1.62)3p( 0.01)
      O   15      [core]2S( 0.85)2p( 2.42)
      C   16      [core]2S( 0.47)2p( 1.63)3p( 0.01)
      C   17      [core]2S( 0.48)2p( 1.65)3p( 0.01)
      C   18      [core]2S( 0.41)2p( 1.46)3p( 0.01)
      O   19      [core]2S( 0.79)2p( 2.51)
      C   20      [core]2S( 0.55)2p( 1.57)
      C   21      [core]2S( 0.47)2p( 1.69)3p( 0.01)
      C   22      [core]2S( 0.52)2p( 1.75)3p( 0.01)
      C   23      [core]2S( 0.37)2p( 1.17)3p( 0.02)3d( 0.01)
      O   24      [core]2S( 0.84)2p( 2.51)
      O   25      [core]2S( 0.85)2p( 2.44)
      H   26            1S( 0.36)
      H   27            1S( 0.37)
      H   28            1S( 0.37)
      H   29            1S( 0.37)
      H   30            1S( 0.37)
      H   31            1S( 0.37)
      H   32            1S( 0.38)
      H   33            1S( 0.36)
      H   34            1S( 0.36)
      H   35            1S( 0.38)
      H   36            1S( 0.40)
      H   37            1S( 0.40)
      H   38            1S( 0.37)
      H   39            1S( 0.36)
      H   40            1S( 0.37)
      H   41            1S( 0.25)


 NATURAL BOND ORBITAL ANALYSIS, alpha spin orbitals:

                       Occupancies       Lewis Structure    Low   High
           Occ.    -------------------  -----------------   occ   occ
  Cycle   Thresh.   Lewis   Non-Lewis     CR  BD  3C  LP    (L)   (NL)   Dev
 =============================================================================
   1(1)    0.90    88.72992   4.27008     29  46   0  18     7      8    0.04
   2(2)    0.90    88.72992   4.27008     29  46   0  18     7      8    0.04
   3(1)    0.80    90.78228   2.21772     29  52   0  12     0      8    0.04
 -----------------------------------------------------------------------------

 Structure accepted: No low occupancy Lewis orbitals

 --------------------------------------------------------
   Core                     28.98827 ( 99.960% of  29)
   Valence Lewis            61.79401 ( 96.553% of  64)
  ==================       ============================
   Total Lewis              90.78228 ( 97.615% of  93)
  -----------------------------------------------------
   Valence non-Lewis         2.02456 (  2.177% of  93)
   Rydberg non-Lewis         0.19316 (  0.208% of  93)
  ==================       ============================
   Total non-Lewis           2.21772 (  2.385% of  93)
 --------------------------------------------------------


       (Occupancy)   Bond orbital/ Coefficients/ Hybrids
 ---------------------------------------------------------------------------------
     1. (0.99027) BD ( 1) C   1 - C   2  
                ( 47.38%)   0.6883* C   1 s( 28.48%)p 2.51( 71.46%)d 0.00(  0.06%)
                                            0.0004  0.5336  0.0086 -0.0123 -0.0032
                                            0.8441  0.0114 -0.0418  0.0010 -0.0000
                                            0.0002 -0.0016 -0.0204 -0.0118
                ( 52.62%)   0.7254* C   2 s( 37.10%)p 1.69( 62.87%)d 0.00(  0.03%)
                                           -0.0002  0.6091 -0.0019  0.0549 -0.0003
                                           -0.7908  0.0133  0.0139 -0.0001 -0.0043
                                           -0.0003 -0.0012 -0.0133 -0.0098
     2. (0.98351) BD ( 1) C   1 - H  26  
                ( 63.26%)   0.7954* C   1 s( 23.88%)p 3.19( 76.08%)d 0.00(  0.03%)
                                           -0.0000  0.4887 -0.0026  0.1466 -0.0023
                                           -0.3454 -0.0143 -0.7873  0.0075 -0.0023
                                           -0.0060  0.0078 -0.0003  0.0156
                ( 36.74%)   0.6061* H  26 s( 99.91%)p 0.00(  0.09%)
                                            0.9995 -0.0023 -0.0062  0.0144  0.0258
     3. (0.98887) BD ( 1) C   1 - H  27  
                ( 62.49%)   0.7905* C   1 s( 24.34%)p 3.11( 75.62%)d 0.00(  0.04%)
                                           -0.0001  0.4934 -0.0007 -0.7556  0.0129
                                           -0.3075 -0.0149  0.3006 -0.0008  0.0072
                                           -0.0110 -0.0030  0.0127 -0.0057
                ( 37.51%)   0.6125* H  27 s( 99.91%)p 0.00(  0.09%)
                                            0.9996 -0.0015  0.0232  0.0136 -0.0120
     4. (0.98500) BD ( 1) C   1 - H  28  
                ( 62.65%)   0.7915* C   1 s( 23.28%)p 3.29( 76.69%)d 0.00(  0.04%)
                                           -0.0000  0.4824 -0.0034  0.6377 -0.0099
                                           -0.2686 -0.0177  0.5363 -0.0014 -0.0046
                                            0.0160 -0.0029  0.0093  0.0015
                ( 37.35%)   0.6112* H  28 s( 99.91%)p 0.00(  0.09%)
                                            0.9996 -0.0009 -0.0196  0.0136 -0.0179
     5. (0.98310) BD ( 1) C   2 - C   3  
                ( 49.71%)   0.7050* C   2 s( 38.10%)p 1.62( 61.85%)d 0.00(  0.05%)
                                           -0.0000 -0.6173 -0.0010  0.6506  0.0026
                                           -0.4317  0.0272 -0.0904  0.0027  0.0181
                                            0.0028 -0.0029 -0.0001  0.0110
                ( 50.29%)   0.7092* C   3 s( 34.91%)p 1.86( 65.04%)d 0.00(  0.05%)
                                           -0.0000 -0.5908 -0.0094 -0.5959  0.0110
                                            0.5357  0.0239  0.0876  0.0005  0.0155
                                            0.0037 -0.0017 -0.0085  0.0119
     6. (0.89838) BD ( 2) C   2 - C   3  
                ( 45.34%)   0.6733* C   2 s(  0.01%)p 1.00( 99.90%)d 0.00(  0.09%)
                                           -0.0001 -0.0088 -0.0024  0.1427  0.0029
                                            0.0205 -0.0001  0.9890  0.0049  0.0035
                                           -0.0158  0.0249 -0.0029  0.0046
                ( 54.66%)   0.7393* C   3 s(  0.01%)p99.99( 99.92%)d 5.62(  0.07%)
                                            0.0001 -0.0094 -0.0056  0.1524  0.0058
                                           -0.0025 -0.0007  0.9879 -0.0011 -0.0004
                                            0.0244 -0.0054  0.0041 -0.0056
     7. (0.98759) BD ( 1) C   2 - N   6  
                ( 34.83%)   0.5901* C   2 s( 24.69%)p 3.04( 75.14%)d 0.01(  0.16%)
                                           -0.0002  0.4969  0.0077  0.7423  0.0344
                                            0.4320 -0.0101 -0.1117 -0.0013  0.0316
                                           -0.0069 -0.0045  0.0121 -0.0209
                ( 65.17%)   0.8073* N   6 s( 33.21%)p 2.01( 66.77%)d 0.00(  0.03%)
                                            0.0001  0.5762 -0.0021 -0.6324 -0.0128
                                           -0.5102  0.0078  0.0842 -0.0010  0.0122
                                           -0.0017 -0.0010  0.0050 -0.0101
     8. (0.98003) BD ( 1) C   3 - C   4  
                ( 48.47%)   0.6962* C   3 s( 30.84%)p 2.24( 69.11%)d 0.00(  0.05%)
                                           -0.0001  0.5554  0.0020  0.1762 -0.0242
                                            0.8118  0.0047 -0.0197  0.0014  0.0119
                                           -0.0013 -0.0004 -0.0136 -0.0129
                ( 51.53%)   0.7178* C   4 s( 33.82%)p 1.96( 66.15%)d 0.00(  0.04%)
                                            0.0000  0.5815 -0.0070 -0.3525 -0.0162
                                           -0.7297  0.0306  0.0593  0.0004  0.0073
                                           -0.0010 -0.0010 -0.0131 -0.0112
     9. (0.98052) BD ( 1) C   3 - C  22  
                ( 50.99%)   0.7141* C   3 s( 34.17%)p 1.93( 65.80%)d 0.00(  0.03%)
                                            0.0001  0.5845 -0.0097 -0.7678  0.0125
                                           -0.2298  0.0001  0.1233 -0.0174  0.0072
                                           -0.0061 -0.0016  0.0109 -0.0094
                ( 49.01%)   0.7001* C  22 s( 28.16%)p 2.55( 71.80%)d 0.00(  0.05%)
                                            0.0001  0.5306  0.0045  0.8018 -0.0009
                                            0.2387 -0.0009 -0.1332 -0.0183  0.0112
                                           -0.0010 -0.0003  0.0152 -0.0098
    10. (0.98026) BD ( 1) C   4 - C   5  
                ( 49.88%)   0.7063* C   4 s( 30.16%)p 2.31( 69.78%)d 0.00(  0.05%)
                                           -0.0000  0.5492  0.0006  0.8266 -0.0034
                                            0.0291  0.0062 -0.1169  0.0024 -0.0018
                                           -0.0057  0.0003  0.0182 -0.0125
                ( 50.12%)   0.7079* C   5 s( 33.91%)p 1.95( 66.05%)d 0.00(  0.04%)
                                           -0.0001  0.5823 -0.0070 -0.7991  0.0156
                                            0.0486  0.0008  0.1388 -0.0001  0.0003
                                           -0.0058 -0.0000  0.0175 -0.0103
    11. (0.82149) BD ( 2) C   4 - C   5  
                ( 46.18%)   0.6796* C   4 s(  0.00%)p 1.00( 99.95%)d 0.00(  0.05%)
                                           -0.0001 -0.0002 -0.0024  0.1396  0.0028
                                            0.0129  0.0010  0.9895  0.0254  0.0014
                                            0.0220  0.0029  0.0032 -0.0061
                ( 53.82%)   0.7336* C   5 s(  0.00%)p 1.00( 99.96%)d 0.00(  0.04%)
                                            0.0001  0.0047 -0.0051  0.1766 -0.0027
                                            0.0412  0.0007  0.9831  0.0114  0.0015
                                           -0.0175  0.0070 -0.0028  0.0035
    12. (0.98365) BD ( 1) C   4 - C  21  
                ( 51.06%)   0.7146* C   4 s( 35.91%)p 1.78( 64.06%)d 0.00(  0.03%)
                                            0.0000  0.5992  0.0074 -0.4150 -0.0213
                                            0.6821 -0.0112  0.0498  0.0038 -0.0113
                                           -0.0009  0.0011 -0.0104 -0.0105
                ( 48.94%)   0.6996* C  21 s( 35.57%)p 1.81( 64.39%)d 0.00(  0.04%)
                                           -0.0001  0.5963  0.0070  0.3718 -0.0226
                                           -0.7091 -0.0084 -0.0480  0.0053 -0.0156
                                           -0.0023  0.0021 -0.0055 -0.0119
    13. (0.98840) BD ( 1) C   5 - N   6  
                ( 36.83%)   0.6068* C   5 s( 27.00%)p 2.70( 72.87%)d 0.00(  0.12%)
                                           -0.0001  0.5196  0.0073  0.3259  0.0244
                                           -0.7881 -0.0051 -0.0278 -0.0055 -0.0173
                                           -0.0006  0.0011 -0.0245 -0.0182
                ( 63.17%)   0.7948* N   6 s( 32.24%)p 2.10( 67.73%)d 0.00(  0.03%)
                                            0.0002  0.5677  0.0053 -0.1356 -0.0132
                                            0.8115 -0.0018  0.0123  0.0030 -0.0065
                                           -0.0012  0.0002 -0.0125 -0.0100
    14. (0.98739) BD ( 1) C   5 - C  16  
                ( 51.75%)   0.7194* C   5 s( 38.93%)p 1.57( 61.04%)d 0.00(  0.03%)
                                           -0.0001  0.6239  0.0027  0.4723  0.0145
                                            0.6114 -0.0193 -0.1133 -0.0064  0.0143
                                           -0.0025 -0.0041 -0.0065 -0.0084
                ( 48.25%)   0.6946* C  16 s( 33.85%)p 1.95( 66.09%)d 0.00(  0.05%)
                                            0.0001  0.5818  0.0092 -0.3746  0.0196
                                           -0.7104 -0.0189  0.1231 -0.0061  0.0166
                                           -0.0038 -0.0055 -0.0090 -0.0118
    15. (0.99234) BD ( 1) N   6 - C   7  
                ( 66.21%)   0.8137* N   6 s( 34.35%)p 1.91( 65.62%)d 0.00(  0.03%)
                                            0.0000  0.5861  0.0034  0.7411  0.0070
                                           -0.2836  0.0008 -0.1627  0.0020 -0.0093
                                           -0.0061  0.0015  0.0094 -0.0076
                ( 33.79%)   0.5813* C   7 s( 29.06%)p 2.43( 70.76%)d 0.01(  0.18%)
                                            0.0000  0.5391 -0.0022 -0.7830 -0.0173
                                            0.2770  0.0031  0.1317 -0.0082 -0.0254
                                           -0.0143  0.0046  0.0252 -0.0180
    16. (0.98580) BD ( 1) C   7 - C   8  
                ( 48.57%)   0.6969* C   7 s( 38.92%)p 1.57( 61.03%)d 0.00(  0.05%)
                                            0.0000  0.6235  0.0196  0.6144 -0.0110
                                            0.3901 -0.0301  0.2821 -0.0080  0.0165
                                            0.0118  0.0072  0.0010 -0.0059
                ( 51.43%)   0.7172* C   8 s( 29.85%)p 2.35( 70.10%)d 0.00(  0.05%)
                                            0.0001  0.5464 -0.0021 -0.6753  0.0162
                                           -0.3811 -0.0033 -0.3153 -0.0009  0.0139
                                            0.0104  0.0064  0.0095 -0.0051
    17. (0.99653) BD ( 1) C   7 - O  15  
                ( 33.99%)   0.5830* C   7 s( 31.39%)p 2.18( 68.38%)d 0.01(  0.23%)
                                           -0.0001  0.5593 -0.0333  0.0725  0.0021
                                           -0.6359 -0.0547 -0.5196 -0.0338 -0.0039
                                           -0.0043  0.0396 -0.0264  0.0006
                ( 66.01%)   0.8125* O  15 s( 43.18%)p 1.31( 56.74%)d 0.00(  0.09%)
                                           -0.0001  0.6568 -0.0204 -0.0896 -0.0044
                                            0.6890  0.0173  0.2901  0.0085 -0.0063
                                           -0.0036  0.0194 -0.0207 -0.0051
    18. (0.98776) BD ( 2) C   7 - O  15  
                ( 33.75%)   0.5809* C   7 s(  0.33%)p99.99( 99.32%)d 1.05(  0.35%)
                                           -0.0000  0.0576 -0.0053 -0.0401  0.0126
                                           -0.6016  0.0130  0.7929 -0.0252  0.0032
                                            0.0047 -0.0228 -0.0297 -0.0454
                ( 66.25%)   0.8140* O  15 s(  0.43%)p99.99( 99.42%)d 0.35(  0.15%)
                                           -0.0000  0.0658 -0.0021 -0.0919  0.0020
                                           -0.4478 -0.0023  0.8861  0.0083 -0.0004
                                           -0.0067  0.0195  0.0154  0.0289
    19. (0.98365) BD ( 1) C   8 - C   9  
                ( 51.67%)   0.7188* C   8 s( 34.92%)p 1.86( 65.05%)d 0.00(  0.04%)
                                           -0.0001  0.5909  0.0074  0.6974 -0.0007
                                           -0.0574 -0.0083 -0.4005 -0.0166 -0.0010
                                           -0.0131  0.0027  0.0132 -0.0013
                ( 48.33%)   0.6952* C   9 s( 34.98%)p 1.86( 64.97%)d 0.00(  0.05%)
                                            0.0002  0.5914  0.0063 -0.7052 -0.0110
                                            0.0126 -0.0125  0.3895 -0.0166 -0.0014
                                           -0.0160  0.0029  0.0144 -0.0014
    20. (0.81675) BD ( 2) C   8 - C   9  
                ( 56.53%)   0.7519* C   8 s(  0.06%)p99.99( 99.93%)d 0.25(  0.01%)
                                            0.0001  0.0091 -0.0217 -0.2278  0.0046
                                            0.8333 -0.0024 -0.5030 -0.0005  0.0090
                                           -0.0042 -0.0030 -0.0041  0.0040
                ( 43.47%)   0.6593* C   9 s(  0.01%)p 1.00( 99.94%)d 0.00(  0.05%)
                                            0.0001  0.0069 -0.0066 -0.2464 -0.0026
                                            0.8393  0.0089 -0.4838 -0.0080 -0.0124
                                            0.0021  0.0112 -0.0039 -0.0156
    21. (0.98447) BD ( 1) C   8 - C  14  
                ( 51.13%)   0.7150* C   8 s( 35.17%)p 1.84( 64.79%)d 0.00(  0.04%)
                                           -0.0001  0.5931  0.0019 -0.0693 -0.0085
                                            0.3956 -0.0082  0.6974  0.0127 -0.0001
                                           -0.0031  0.0151 -0.0023  0.0111
                ( 48.87%)   0.6991* C  14 s( 35.18%)p 1.84( 64.78%)d 0.00(  0.05%)
                                            0.0001  0.5931  0.0025 -0.0012 -0.0164
                                           -0.3603 -0.0127 -0.7194  0.0022  0.0000
                                           -0.0013  0.0150 -0.0014  0.0153
    22. (0.98534) BD ( 1) C   9 - C  10  
                ( 50.02%)   0.7072* C   9 s( 35.98%)p 1.78( 63.97%)d 0.00(  0.05%)
                                            0.0001  0.5997  0.0117  0.6627  0.0253
                                            0.3494 -0.0114  0.2771 -0.0304  0.0135
                                            0.0112  0.0084  0.0075 -0.0048
                ( 49.98%)   0.7070* C  10 s( 35.88%)p 1.79( 64.08%)d 0.00(  0.05%)
                                           -0.0001  0.5989  0.0079 -0.6424  0.0169
                                           -0.3561 -0.0157 -0.3153 -0.0362  0.0129
                                            0.0087  0.0056  0.0114 -0.0071
    23. (0.98841) BD ( 1) C   9 - H  29  
                ( 62.92%)   0.7932* C   9 s( 28.94%)p 2.45( 71.03%)d 0.00(  0.03%)
                                            0.0003 -0.5378  0.0140 -0.0386 -0.0092
                                            0.4152 -0.0036  0.7323 -0.0066 -0.0005
                                            0.0007 -0.0128  0.0020 -0.0111
                ( 37.08%)   0.6089* H  29 s( 99.90%)p 0.00(  0.10%)
                                           -0.9995  0.0028  0.0015 -0.0172 -0.0267
    24. (0.98952) BD ( 1) C  10 - C  11  
                ( 49.08%)   0.7006* C  10 s( 34.80%)p 1.87( 65.16%)d 0.00(  0.05%)
                                            0.0000  0.5897  0.0135 -0.0128  0.0361
                                            0.3921  0.0125  0.7044  0.0045 -0.0011
                                           -0.0035  0.0162 -0.0028  0.0140
                ( 50.92%)   0.7136* C  11 s( 38.70%)p 1.58( 61.26%)d 0.00(  0.04%)
                                           -0.0000  0.6221  0.0000  0.0970  0.0301
                                           -0.3497  0.0049 -0.6928 -0.0061 -0.0001
                                           -0.0024  0.0148 -0.0019  0.0130
    25. (0.81629) BD ( 2) C  10 - C  11  
                ( 48.72%)   0.6980* C  10 s(  0.00%)p 1.00( 99.94%)d 0.00(  0.05%)
                                            0.0000 -0.0023 -0.0042 -0.2391  0.0005
                                            0.8472  0.0009 -0.4739 -0.0008 -0.0140
                                            0.0030  0.0119 -0.0013 -0.0140
                ( 51.28%)   0.7161* C  11 s(  0.00%)p 1.00( 99.97%)d 0.00(  0.03%)
                                           -0.0000 -0.0019 -0.0035 -0.2422  0.0001
                                            0.8512  0.0026 -0.4653 -0.0005 -0.0019
                                            0.0052 -0.0076  0.0082  0.0110
    26. (0.98789) BD ( 1) C  10 - H  30  
                ( 63.04%)   0.7940* C  10 s( 29.23%)p 2.42( 70.74%)d 0.00(  0.03%)
                                           -0.0003  0.5404 -0.0157  0.7269 -0.0107
                                           -0.0294 -0.0032 -0.4220  0.0011  0.0005
                                           -0.0114  0.0014  0.0114 -0.0021
                ( 36.96%)   0.6079* H  30 s( 99.90%)p 0.00(  0.10%)
                                            0.9995 -0.0025 -0.0278  0.0009  0.0152
    27. (0.99403) BD ( 1) C  11 -Cl  12  
                ( 45.43%)   0.6741* C  11 s( 22.44%)p 3.44( 77.30%)d 0.01(  0.26%)
                                           -0.0002  0.4738  0.0003  0.7174 -0.0041
                                            0.3860 -0.0026  0.3307 -0.0022  0.0315
                                            0.0272  0.0141  0.0203 -0.0149
                ( 54.57%)   0.7387*Cl  12 s( 18.96%)p 4.25( 80.52%)d 0.03(  0.52%)
                                           -0.0000  0.0002  0.4337 -0.0383  0.0001
                                           -0.7317 -0.0281  0.0000 -0.3939 -0.0151
                                            0.0000 -0.3368 -0.0129  0.0446  0.0388
                                            0.0201  0.0295 -0.0211
    28. (0.98928) BD ( 1) C  11 - C  13  
                ( 50.75%)   0.7124* C  11 s( 38.70%)p 1.58( 61.26%)d 0.00(  0.04%)
                                           -0.0000  0.6221  0.0003 -0.6444  0.0101
                                            0.0582  0.0158  0.4394  0.0246 -0.0004
                                           -0.0148  0.0025  0.0131 -0.0013
                ( 49.25%)   0.7018* C  13 s( 34.96%)p 1.86( 64.99%)d 0.00(  0.05%)
                                            0.0000  0.5911  0.0129  0.7054  0.0237
                                           -0.0079  0.0192 -0.3884  0.0236 -0.0008
                                           -0.0167  0.0024  0.0137 -0.0006
    29. (0.98497) BD ( 1) C  13 - C  14  
                ( 49.63%)   0.7045* C  13 s( 35.86%)p 1.79( 64.09%)d 0.00(  0.05%)
                                           -0.0001  0.5988  0.0098 -0.6646 -0.0275
                                           -0.3382  0.0074 -0.2881  0.0317  0.0128
                                            0.0117  0.0085  0.0082 -0.0035
                ( 50.37%)   0.7097* C  14 s( 36.28%)p 1.76( 63.68%)d 0.00(  0.04%)
                                            0.0001  0.6022  0.0138  0.6409 -0.0135
                                            0.3484  0.0145  0.3210  0.0348  0.0127
                                            0.0093  0.0061  0.0101 -0.0066
    30. (0.83388) BD ( 2) C  13 - C  14  
                ( 50.41%)   0.7100* C  13 s(  0.00%)p 1.00( 99.94%)d 0.00(  0.05%)
                                           -0.0000 -0.0011 -0.0047 -0.2400  0.0017
                                            0.8572 -0.0030 -0.4550  0.0030 -0.0046
                                            0.0080 -0.0105  0.0118  0.0142
                ( 49.59%)   0.7042* C  14 s(  0.03%)p99.99( 99.92%)d 1.53(  0.05%)
                                           -0.0000 -0.0119 -0.0129 -0.2370  0.0044
                                            0.8644 -0.0058 -0.4424  0.0055  0.0165
                                           -0.0093 -0.0037 -0.0098  0.0003
    31. (0.98791) BD ( 1) C  13 - H  31  
                ( 62.83%)   0.7926* C  13 s( 29.09%)p 2.44( 70.89%)d 0.00(  0.03%)
                                           -0.0003  0.5391 -0.0161 -0.0355 -0.0026
                                            0.3871 -0.0062  0.7468 -0.0079  0.0004
                                           -0.0007  0.0126 -0.0018  0.0105
                ( 37.17%)   0.6097* H  31 s( 99.90%)p 0.00(  0.10%)
                                            0.9995 -0.0023  0.0000 -0.0143 -0.0280
    32. (0.98900) BD ( 1) C  14 - H  32  
                ( 61.88%)   0.7866* C  14 s( 28.43%)p 2.52( 71.54%)d 0.00(  0.03%)
                                            0.0003 -0.5330  0.0136  0.7291 -0.0146
                                           -0.0259 -0.0010 -0.4274 -0.0133  0.0008
                                            0.0125 -0.0017 -0.0124  0.0022
                ( 38.12%)   0.6174* H  32 s( 99.91%)p 0.00(  0.09%)
                                           -0.9995  0.0020 -0.0251  0.0005  0.0172
    33. (0.98535) BD ( 1) C  16 - C  17  
                ( 50.44%)   0.7102* C  16 s( 35.88%)p 1.79( 64.07%)d 0.00(  0.04%)
                                           -0.0000  0.5989  0.0127 -0.3843  0.0311
                                            0.7000  0.0255  0.0381 -0.0061 -0.0164
                                           -0.0022  0.0020 -0.0043 -0.0113
                ( 49.56%)   0.7040* C  17 s( 36.61%)p 1.73( 63.34%)d 0.00(  0.04%)
                                            0.0000  0.6050  0.0077  0.3958  0.0376
                                           -0.6877  0.0143 -0.0463 -0.0086 -0.0117
                                           -0.0008  0.0006 -0.0123 -0.0114
    34. (0.85685) BD ( 2) C  16 - C  17  
                ( 47.53%)   0.6894* C  16 s(  0.00%)p 1.00( 99.93%)d 0.00(  0.07%)
                                            0.0001 -0.0017 -0.0022  0.2039 -0.0030
                                            0.0602  0.0023  0.9768 -0.0019  0.0011
                                           -0.0213  0.0117 -0.0047  0.0070
                ( 52.47%)   0.7243* C  17 s(  0.00%)p 1.00( 99.94%)d 0.00(  0.05%)
                                            0.0000  0.0009 -0.0008  0.1967 -0.0005
                                            0.0481  0.0003  0.9790 -0.0071 -0.0046
                                           -0.0037 -0.0224  0.0005  0.0035
    35. (0.98757) BD ( 1) C  16 - H  33  
                ( 63.61%)   0.7975* C  16 s( 30.19%)p 2.31( 69.78%)d 0.00(  0.03%)
                                           -0.0002  0.5492 -0.0176  0.8177 -0.0102
                                           -0.0117  0.0149 -0.1691 -0.0040 -0.0013
                                           -0.0057  0.0003  0.0126 -0.0086
                ( 36.39%)   0.6033* H  33 s( 99.90%)p 0.00(  0.10%)
                                            0.9995 -0.0017 -0.0313 -0.0012  0.0064
    36. (0.98711) BD ( 1) C  17 - C  18  
                ( 48.93%)   0.6995* C  17 s( 33.76%)p 1.96( 66.18%)d 0.00(  0.05%)
                                            0.0002  0.5809  0.0121 -0.7962 -0.0110
                                            0.0423  0.0343  0.1574  0.0006 -0.0001
                                           -0.0077 -0.0002  0.0187 -0.0107
                ( 51.07%)   0.7147* C  18 s( 36.62%)p 1.73( 63.34%)d 0.00(  0.04%)
                                           -0.0002  0.6052  0.0002  0.7805 -0.0158
                                           -0.0011  0.0440 -0.1483  0.0013 -0.0001
                                           -0.0062  0.0001  0.0172 -0.0078
    37. (0.98712) BD ( 1) C  17 - H  34  
                ( 63.42%)   0.7964* C  17 s( 29.54%)p 2.38( 70.44%)d 0.00(  0.02%)
                                           -0.0003  0.5433 -0.0157  0.4106  0.0026
                                            0.7222 -0.0093 -0.1185 -0.0002  0.0096
                                           -0.0017 -0.0029 -0.0081 -0.0088
                ( 36.58%)   0.6048* H  34 s( 99.90%)p 0.00(  0.10%)
                                            0.9995 -0.0026 -0.0151 -0.0275  0.0045
    38. (0.99561) BD ( 1) C  18 - O  19  
                ( 31.61%)   0.5622* C  18 s( 24.49%)p 3.07( 75.25%)d 0.01(  0.27%)
                                            0.0001 -0.4946  0.0160  0.3749 -0.0086
                                           -0.7796 -0.0411 -0.0486  0.0025  0.0348
                                            0.0020 -0.0045  0.0281  0.0255
                ( 68.39%)   0.8270* O  19 s( 33.63%)p 1.97( 66.30%)d 0.00(  0.07%)
                                           -0.0000 -0.5799 -0.0030 -0.3163 -0.0065
                                            0.7492  0.0035  0.0397  0.0012  0.0071
                                           -0.0003 -0.0002  0.0214  0.0120
    39. (0.98935) BD ( 1) C  18 - C  21  
                ( 50.01%)   0.7072* C  18 s( 38.55%)p 1.59( 61.41%)d 0.00(  0.04%)
                                           -0.0000  0.6208  0.0106 -0.4615 -0.0082
                                           -0.6229  0.0118  0.1132  0.0010  0.0168
                                           -0.0023 -0.0040 -0.0060 -0.0084
                ( 49.99%)   0.7070* C  21 s( 34.23%)p 1.92( 65.72%)d 0.00(  0.05%)
                                            0.0000  0.5849  0.0121  0.3925 -0.0202
                                            0.7038  0.0211 -0.0833  0.0026  0.0169
                                           -0.0023 -0.0037 -0.0086 -0.0111
    40. (0.87645) BD ( 2) C  18 - C  21  
                ( 49.32%)   0.7023* C  18 s(  0.00%)p 1.00( 99.93%)d 0.00(  0.07%)
                                            0.0000 -0.0045 -0.0002  0.1899 -0.0008
                                            0.0331 -0.0003  0.9809 -0.0028 -0.0050
                                           -0.0055 -0.0253 -0.0003  0.0030
                ( 50.68%)   0.7119* C  21 s(  0.01%)p 1.00( 99.92%)d 0.00(  0.08%)
                                           -0.0000 -0.0072  0.0006  0.1802 -0.0010
                                            0.0219 -0.0020  0.9830  0.0025  0.0036
                                            0.0208  0.0161  0.0036 -0.0075
    41. (0.99653) BD ( 1) O  19 - C  20  
                ( 70.81%)   0.8415* O  19 s( 31.29%)p 2.19( 68.65%)d 0.00(  0.06%)
                                           -0.0001 -0.5594 -0.0011  0.8103 -0.0005
                                           -0.0824 -0.0203 -0.1507  0.0007 -0.0090
                                            0.0074  0.0017 -0.0188  0.0102
                ( 29.19%)   0.5403* C  20 s( 21.02%)p 3.74( 78.64%)d 0.02(  0.34%)
                                           -0.0001 -0.4577 -0.0261 -0.8627 -0.0528
                                            0.1136 -0.0271  0.1603  0.0107  0.0137
                                            0.0179 -0.0025 -0.0469  0.0269
    42. (0.99459) BD ( 1) C  20 - H  35  
                ( 62.02%)   0.7875* C  20 s( 26.36%)p 2.79( 73.59%)d 0.00(  0.04%)
                                           -0.0001  0.5132  0.0155 -0.1589  0.0058
                                            0.8428 -0.0172  0.0107 -0.0008 -0.0032
                                            0.0009 -0.0002 -0.0190 -0.0085
                ( 37.98%)   0.6163* H  35 s( 99.91%)p 0.00(  0.09%)
                                            0.9995 -0.0007  0.0084 -0.0296 -0.0008
    43. (0.99748) BD ( 1) C  20 - H  36  
                ( 60.54%)   0.7781* C  20 s( 26.33%)p 2.80( 73.63%)d 0.00(  0.05%)
                                            0.0001  0.5129 -0.0135 -0.4381 -0.0176
                                           -0.3861  0.0203 -0.6281  0.0024  0.0087
                                            0.0132  0.0132 -0.0027  0.0074
                ( 39.46%)   0.6282* H  36 s( 99.91%)p 0.00(  0.09%)
                                            0.9995 -0.0017  0.0199  0.0091  0.0212
    44. (0.99746) BD ( 1) C  20 - H  37  
                ( 60.54%)   0.7781* C  20 s( 26.34%)p 2.79( 73.61%)d 0.00(  0.05%)
                                            0.0001  0.5131 -0.0137 -0.1759 -0.0176
                                           -0.3544  0.0202  0.7608  0.0031  0.0030
                                           -0.0044 -0.0147 -0.0055  0.0145
                ( 39.46%)   0.6282* H  37 s( 99.91%)p 0.00(  0.09%)
                                            0.9995 -0.0017  0.0108  0.0082 -0.0273
    45. (0.98675) BD ( 1) C  21 - H  38  
                ( 63.41%)   0.7963* C  21 s( 30.15%)p 2.32( 69.83%)d 0.00(  0.03%)
                                            0.0003 -0.5489  0.0151  0.8210 -0.0034
                                           -0.0207  0.0098 -0.1540 -0.0011  0.0020
                                            0.0052 -0.0002 -0.0122  0.0086
                ( 36.59%)   0.6049* H  38 s( 99.90%)p 0.00(  0.10%)
                                           -0.9995  0.0025 -0.0304 -0.0008  0.0075
    46. (0.98388) BD ( 1) C  22 - C  23  
                ( 52.73%)   0.7261* C  22 s( 25.61%)p 2.90( 74.34%)d 0.00(  0.05%)
                                            0.0003  0.5060  0.0037 -0.1954 -0.0204
                                            0.0015 -0.0076  0.8394  0.0101  0.0005
                                           -0.0054  0.0022  0.0016  0.0220
                ( 47.27%)   0.6875* C  23 s( 39.28%)p 1.54( 60.66%)d 0.00(  0.06%)
                                            0.0001  0.6259  0.0324  0.1554 -0.0174
                                           -0.0264 -0.0110 -0.7623  0.0165  0.0026
                                           -0.0070 -0.0050  0.0040  0.0223
    47. (0.98445) BD ( 1) C  22 - H  39  
                ( 63.41%)   0.7963* C  22 s( 23.35%)p 3.28( 76.61%)d 0.00(  0.03%)
                                            0.0002 -0.4832  0.0001  0.1343  0.0165
                                            0.8027 -0.0154  0.3211  0.0091 -0.0032
                                           -0.0003 -0.0081  0.0146  0.0073
                ( 36.59%)   0.6049* H  39 s( 99.91%)p 0.00(  0.09%)
                                           -0.9995  0.0011 -0.0085 -0.0264 -0.0121
    48. (0.98409) BD ( 1) C  22 - H  40  
                ( 62.69%)   0.7918* C  22 s( 22.81%)p 3.38( 77.15%)d 0.00(  0.04%)
                                            0.0002 -0.4776  0.0019  0.5477  0.0064
                                           -0.5454  0.0246  0.4164  0.0091  0.0144
                                           -0.0062  0.0095  0.0027  0.0053
                ( 37.31%)   0.6108* H  40 s( 99.91%)p 0.00(  0.09%)
                                           -0.9995  0.0029 -0.0208  0.0141 -0.0168
    49. (0.99764) BD ( 1) C  23 - O  24  
                ( 30.21%)   0.5496* C  23 s( 26.99%)p 2.69( 72.67%)d 0.01(  0.35%)
                                           -0.0000  0.5192 -0.0161 -0.2671 -0.0166
                                            0.7304  0.0424  0.3452  0.0231 -0.0264
                                           -0.0100  0.0328 -0.0342 -0.0202
                ( 69.79%)   0.8354* O  24 s( 36.51%)p 1.74( 63.43%)d 0.00(  0.07%)
                                           -0.0001  0.6042  0.0001  0.2458  0.0005
                                           -0.7103 -0.0019 -0.2633 -0.0040 -0.0131
                                           -0.0021  0.0049 -0.0184 -0.0109
    50. (0.99820) BD ( 1) C  23 - O  25  
                ( 33.26%)   0.5767* C  23 s( 33.52%)p 1.98( 66.23%)d 0.01(  0.24%)
                                            0.0001  0.5780 -0.0336  0.0886  0.0047
                                           -0.6202 -0.0498  0.5146  0.0497 -0.0065
                                            0.0069 -0.0423 -0.0231  0.0049
                ( 66.74%)   0.8170* O  25 s( 43.93%)p 1.27( 55.98%)d 0.00(  0.09%)
                                           -0.0000  0.6624 -0.0245 -0.0701 -0.0033
                                            0.5913  0.0178 -0.4525 -0.0124 -0.0035
                                            0.0037 -0.0248 -0.0152  0.0001
    51. (0.99589) BD ( 2) C  23 - O  25  
                ( 31.65%)   0.5626* C  23 s(  0.02%)p99.99( 99.56%)d19.00(  0.42%)
                                            0.0001 -0.0107  0.0104  0.9438 -0.0330
                                            0.2700 -0.0087  0.1754 -0.0047 -0.0462
                                            0.0389  0.0030  0.0202  0.0123
                ( 68.35%)   0.8268* O  25 s(  0.01%)p 1.00( 99.84%)d 0.00(  0.15%)
                                           -0.0000 -0.0083  0.0005  0.9477  0.0052
                                            0.2600  0.0017  0.1806  0.0013  0.0281
                                           -0.0229 -0.0005 -0.0120 -0.0073
    52. (0.99286) BD ( 1) O  24 - H  41  
                ( 75.39%)   0.8683* O  24 s( 21.13%)p 3.73( 78.80%)d 0.00(  0.08%)
                                            0.0002  0.4595  0.0128 -0.1317 -0.0091
                                            0.0195  0.0215  0.8770  0.0248  0.0012
                                           -0.0012 -0.0152 -0.0017  0.0231
                ( 24.61%)   0.4961* H  41 s( 99.53%)p 0.00(  0.47%)
                                            0.9976 -0.0103  0.0104  0.0031 -0.0675
    53. (0.99959) CR ( 1) C   1           s(100.00%)p 0.00(  0.00%)
                                            1.0000 -0.0001 -0.0000 -0.0001  0.0000
                                           -0.0004 -0.0000  0.0001 -0.0000  0.0000
                                           -0.0000  0.0000  0.0000  0.0000
    54. (0.99941) CR ( 1) C   2           s(100.00%)p 0.00(  0.00%)
                                            1.0000  0.0002  0.0000  0.0002  0.0000
                                           -0.0001  0.0000  0.0001  0.0000  0.0000
                                           -0.0000  0.0000 -0.0000 -0.0000
    55. (0.99935) CR ( 1) C   3           s(100.00%)p 0.00(  0.00%)
                                            1.0000 -0.0001  0.0000  0.0001 -0.0000
                                            0.0001  0.0000 -0.0001  0.0000  0.0000
                                           -0.0000  0.0000 -0.0000  0.0000
    56. (0.99941) CR ( 1) C   4           s(100.00%)
                                            1.0000 -0.0000 -0.0000  0.0000  0.0000
                                           -0.0000  0.0000  0.0001  0.0000  0.0000
                                            0.0000  0.0000  0.0000 -0.0000
    57. (0.99939) CR ( 1) C   5           s(100.00%)p 0.00(  0.00%)
                                            1.0000  0.0002  0.0000 -0.0000  0.0000
                                           -0.0000 -0.0000 -0.0001 -0.0000 -0.0000
                                            0.0000 -0.0000 -0.0000 -0.0000
    58. (0.99948) CR ( 1) N   6           s(100.00%)p 0.00(  0.00%)
                                            1.0000 -0.0002 -0.0000  0.0001  0.0000
                                           -0.0001 -0.0000  0.0000 -0.0000 -0.0000
                                            0.0000  0.0000  0.0000  0.0000
    59. (0.99956) CR ( 1) C   7           s(100.00%)p 0.00(  0.00%)
                                            1.0000  0.0001 -0.0000 -0.0000  0.0000
                                           -0.0001 -0.0000 -0.0001 -0.0000 -0.0000
                                           -0.0000  0.0000 -0.0000 -0.0000
    60. (0.99940) CR ( 1) C   8           s(100.00%)p 0.00(  0.00%)
                                            1.0000  0.0001  0.0000  0.0002 -0.0000
                                            0.0000 -0.0000  0.0001 -0.0000 -0.0000
                                           -0.0000  0.0000  0.0000  0.0000
    61. (0.99946) CR ( 1) C   9           s(100.00%)p 0.00(  0.00%)
                                            1.0000  0.0000 -0.0000  0.0001  0.0000
                                           -0.0002  0.0000 -0.0003  0.0000 -0.0000
                                            0.0000  0.0000 -0.0000  0.0000
    62. (0.99940) CR ( 1) C  10           s(100.00%)p 0.00(  0.00%)
                                            1.0000  0.0002 -0.0000  0.0002 -0.0000
                                           -0.0001 -0.0000 -0.0002 -0.0000  0.0000
                                           -0.0000  0.0000  0.0000 -0.0000
    63. (0.99931) CR ( 1) C  11           s(100.00%)p 0.00(  0.00%)
                                            1.0000  0.0001  0.0000  0.0001  0.0000
                                            0.0001  0.0000  0.0000  0.0000  0.0000
                                            0.0000  0.0000  0.0000 -0.0000
    64. (1.00000) CR ( 1)Cl  12           s(100.00%)
                                            1.0000 -0.0000  0.0000 -0.0000 -0.0000
                                           -0.0000 -0.0000 -0.0000 -0.0000 -0.0000
                                           -0.0000 -0.0000 -0.0000  0.0000  0.0000
                                            0.0000  0.0000 -0.0000
    65. (0.99986) CR ( 2)Cl  12           s(100.00%)p 0.00(  0.00%)
                                           -0.0000  1.0000  0.0002  0.0000 -0.0000
                                            0.0002  0.0000 -0.0000  0.0001  0.0000
                                           -0.0000  0.0001  0.0000 -0.0000 -0.0000
                                           -0.0000 -0.0000  0.0000
    66. (0.99996) CR ( 3)Cl  12           s(  0.00%)p 1.00(100.00%)
                                           -0.0000 -0.0000  0.0001  0.0000  1.0000
                                            0.0001  0.0000 -0.0000  0.0001  0.0000
                                           -0.0000  0.0001  0.0000 -0.0000 -0.0000
                                           -0.0000 -0.0000  0.0000
    67. (0.99998) CR ( 4)Cl  12           s(  0.00%)p 1.00(100.00%)
                                           -0.0000 -0.0000  0.0001  0.0000 -0.0000
                                            0.0001  0.0000  1.0000  0.0001  0.0000
                                           -0.0000 -0.0000  0.0000 -0.0000 -0.0000
                                           -0.0000 -0.0000  0.0000
    68. (0.99999) CR ( 5)Cl  12           s(  0.00%)p 1.00(100.00%)
                                           -0.0000 -0.0000  0.0001  0.0000 -0.0000
                                            0.0001  0.0000 -0.0000 -0.0000  0.0000
                                            1.0000 -0.0000  0.0000 -0.0000 -0.0000
                                           -0.0000 -0.0000  0.0000
    69. (0.99940) CR ( 1) C  13           s(100.00%)p 0.00(  0.00%)
                                            1.0000  0.0002 -0.0000 -0.0001 -0.0000
                                            0.0001 -0.0000  0.0002 -0.0000  0.0000
                                            0.0000  0.0000  0.0000  0.0000
    70. (0.99946) CR ( 1) C  14           s(100.00%)p 0.00(  0.00%)
                                            1.0000  0.0000 -0.0000 -0.0003  0.0000
                                            0.0001  0.0000  0.0002  0.0000 -0.0000
                                           -0.0000 -0.0000  0.0000 -0.0000
    71. (0.99987) CR ( 1) O  15           s(100.00%)p 0.00(  0.00%)
                                            1.0000 -0.0003 -0.0000 -0.0001 -0.0000
                                            0.0003  0.0000  0.0002  0.0000 -0.0000
                                           -0.0000  0.0000 -0.0000 -0.0000
    72. (0.99946) CR ( 1) C  16           s(100.00%)p 0.00(  0.00%)
                                            1.0000  0.0001 -0.0000  0.0002 -0.0000
                                            0.0001  0.0000 -0.0001 -0.0000 -0.0000
                                            0.0000 -0.0000  0.0000 -0.0000
    73. (0.99947) CR ( 1) C  17           s(100.00%)p 0.00(  0.00%)
                                            1.0000  0.0000 -0.0000  0.0003  0.0000
                                            0.0002 -0.0000 -0.0001  0.0000  0.0000
                                            0.0000 -0.0000 -0.0000 -0.0000
    74. (0.99932) CR ( 1) C  18           s(100.00%)p 0.00(  0.00%)
                                            1.0000  0.0002 -0.0000  0.0001 -0.0000
                                            0.0001  0.0000 -0.0000  0.0000 -0.0000
                                           -0.0000  0.0000  0.0000 -0.0000
    75. (0.99982) CR ( 1) O  19           s(100.00%)p 0.00(  0.00%)
                                            1.0000 -0.0002  0.0000 -0.0000  0.0000
                                           -0.0001 -0.0000  0.0000 -0.0000  0.0000
                                            0.0000 -0.0000 -0.0000 -0.0000
    76. (0.99961) CR ( 1) C  20           s(100.00%)p 0.00(  0.00%)
                                            1.0000 -0.0000  0.0000 -0.0001 -0.0000
                                            0.0002 -0.0000  0.0000  0.0000  0.0000
                                            0.0000 -0.0000 -0.0000  0.0000
    77. (0.99944) CR ( 1) C  21           s(100.00%)p 0.00(  0.00%)
                                            1.0000  0.0002 -0.0000 -0.0002 -0.0000
                                           -0.0000 -0.0000  0.0001  0.0000 -0.0000
                                           -0.0000  0.0000  0.0000 -0.0000
    78. (0.99951) CR ( 1) C  22           s(100.00%)p 0.00(  0.00%)
                                            1.0000 -0.0000 -0.0000 -0.0002  0.0000
                                           -0.0001  0.0000 -0.0004 -0.0000 -0.0000
                                            0.0000 -0.0000 -0.0000 -0.0000
    79. (0.99967) CR ( 1) C  23           s(100.00%)
                                            1.0000 -0.0001 -0.0000 -0.0001  0.0000
                                            0.0001  0.0000  0.0001 -0.0000  0.0000
                                           -0.0000  0.0000 -0.0000 -0.0000
    80. (0.99984) CR ( 1) O  24           s(100.00%)p 0.00(  0.00%)
                                            1.0000 -0.0002 -0.0000  0.0000  0.0000
                                           -0.0002 -0.0000 -0.0001 -0.0000 -0.0000
                                            0.0000  0.0000 -0.0000 -0.0000
    81. (0.99985) CR ( 1) O  25           s(100.00%)p 0.00(  0.00%)
                                            1.0000 -0.0004 -0.0000 -0.0001  0.0000
                                            0.0004  0.0000 -0.0002 -0.0000 -0.0000
                                            0.0000 -0.0000 -0.0000 -0.0000
    82. (0.81880) LP ( 1) N   6           s(  0.16%)p99.99( 99.83%)d 0.01(  0.00%)
                                           -0.0001  0.0405 -0.0007  0.1786  0.0001
                                           -0.0134  0.0005  0.9829 -0.0094 -0.0015
                                           -0.0021  0.0005 -0.0013 -0.0009
    83. (0.99577) LP ( 1)Cl  12           s( 81.14%)p 0.23( 18.84%)d 0.00(  0.01%)
                                           -0.0000 -0.0003  0.9007  0.0099 -0.0002
                                            0.3532  0.0057 -0.0001  0.1926  0.0028
                                           -0.0001  0.1629  0.0026 -0.0075 -0.0065
                                           -0.0034 -0.0050  0.0035
    84. (0.98508) LP ( 2)Cl  12           s(  0.00%)p 1.00( 99.97%)d 0.00(  0.03%)
                                           -0.0000  0.0000  0.0008 -0.0005  0.0001
                                            0.5244 -0.0054 -0.0000 -0.2882  0.0029
                                           -0.0001 -0.8010  0.0081  0.0003  0.0082
                                            0.0078 -0.0098  0.0094
    85. (0.94870) LP ( 3)Cl  12           s(  0.00%)p 1.00( 99.94%)d 0.00(  0.06%)
                                            0.0000  0.0000  0.0017 -0.0007 -0.0000
                                            0.2443 -0.0024  0.0001 -0.8501  0.0084
                                           -0.0000  0.4658 -0.0046  0.0140 -0.0112
                                            0.0029 -0.0131 -0.0069
    86. (0.98806) LP ( 1) O  15           s( 56.38%)p 0.77( 43.61%)d 0.00(  0.02%)
                                            0.0005  0.7508  0.0117  0.0598  0.0013
                                           -0.5657 -0.0000 -0.3354 -0.0002  0.0022
                                            0.0010 -0.0107  0.0071  0.0026
    87. (0.93102) LP ( 2) O  15           s(  0.04%)p99.99( 99.87%)d 2.02(  0.08%)
                                            0.0000  0.0202 -0.0029  0.9894 -0.0131
                                            0.0550 -0.0016  0.1289  0.0005  0.0240
                                            0.0144  0.0040 -0.0056  0.0038
    88. (0.98253) LP ( 1) O  19           s( 35.06%)p 1.85( 64.90%)d 0.00(  0.05%)
                                            0.0002  0.5921 -0.0011  0.4558 -0.0045
                                            0.6560 -0.0029 -0.1042  0.0009 -0.0168
                                            0.0024  0.0039  0.0074  0.0099
    89. (0.93490) LP ( 2) O  19           s(  0.00%)p 1.00( 99.94%)d 0.00(  0.06%)
                                            0.0000  0.0004 -0.0000  0.1856  0.0005
                                            0.0266  0.0001  0.9820  0.0023 -0.0042
                                           -0.0101 -0.0205 -0.0014  0.0045
    90. (0.98734) LP ( 1) O  24           s( 42.34%)p 1.36( 57.62%)d 0.00(  0.04%)
                                            0.0002  0.6507 -0.0032 -0.1247 -0.0003
                                            0.6487 -0.0077 -0.3739  0.0064  0.0039
                                           -0.0043  0.0146  0.0095  0.0050
    91. (0.90816) LP ( 2) O  24           s(  0.01%)p 1.00( 99.93%)d 0.00(  0.07%)
                                           -0.0000  0.0072  0.0015 -0.9517  0.0121
                                           -0.2712  0.0047 -0.1407  0.0012  0.0207
                                           -0.0094  0.0011 -0.0120 -0.0017
    92. (0.98681) LP ( 1) O  25           s( 56.10%)p 0.78( 43.88%)d 0.00(  0.02%)
                                            0.0006  0.7489  0.0143  0.0760 -0.0006
                                           -0.5269 -0.0001  0.3943  0.0003  0.0025
                                           -0.0010  0.0104  0.0079 -0.0007
    93. (0.91935) LP ( 2) O  25           s(  0.01%)p 1.00( 99.90%)d 0.00(  0.09%)
                                           -0.0001  0.0082  0.0006 -0.2994  0.0050
                                            0.5510 -0.0073  0.7782 -0.0102 -0.0088
                                            0.0031  0.0089 -0.0123 -0.0243
    94. (0.00150) RY*( 1) C   1           s(  1.97%)p48.81( 96.28%)d 0.89(  1.75%)
                                           -0.0000  0.0041  0.1404  0.0169  0.9305
                                           -0.0016  0.1382 -0.0025 -0.2786  0.1251
                                            0.0160 -0.0356  0.0086  0.0145
    95. (0.00075) RY*( 2) C   1           s(  0.00%)p 1.00( 81.29%)d 0.23( 18.71%)
                                           -0.0000 -0.0018  0.0055  0.0049  0.2584
                                            0.0014  0.0342  0.0112  0.8630  0.0834
                                           -0.0912  0.4105 -0.0466  0.0343
    96. (0.00051) RY*( 3) C   1           s( 40.57%)p 1.40( 56.89%)d 0.06(  2.54%)
                                            0.0000  0.0112  0.6369 -0.0015 -0.1834
                                           -0.0238  0.7312  0.0033 -0.0002 -0.1383
                                            0.0106  0.0781  0.0080 -0.0052
    97. (0.00007) RY*( 4) C   1           s( 42.88%)p 0.86( 37.07%)d 0.47( 20.05%)
    98. (0.00004) RY*( 5) C   1           s(  0.00%)p 1.00(  5.77%)d16.32( 94.22%)
    99. (0.00000) RY*( 6) C   1           s(  3.51%)p 0.63(  2.21%)d26.88( 94.28%)
   100. (0.00001) RY*( 7) C   1           s(  4.13%)p 4.01( 16.55%)d19.20( 79.32%)
   101. (0.00001) RY*( 8) C   1           s(  6.95%)p 0.53(  3.70%)d12.86( 89.36%)
   102. (0.00000) RY*( 9) C   1           s(  0.00%)p 1.00(  0.40%)d99.99( 99.60%)
   103. (0.00335) RY*( 1) C   2           s(  7.02%)p12.24( 85.88%)d 1.01(  7.11%)
                                           -0.0000  0.0121  0.2646 -0.0070 -0.1096
                                            0.0286  0.9175  0.0014  0.0642  0.0100
                                            0.0108 -0.0215 -0.2623 -0.0400
   104. (0.00253) RY*( 2) C   2           s(  8.93%)p10.03( 89.60%)d 0.17(  1.48%)
                                           -0.0000 -0.0143  0.2985 -0.0207  0.8077
                                           -0.0118  0.0353  0.0018 -0.4916 -0.0744
                                           -0.0748  0.0411 -0.0440  0.0003
   105. (0.00141) RY*( 3) C   2           s(  7.76%)p 9.93( 77.06%)d 1.96( 15.19%)
                                            0.0000 -0.0067  0.2784 -0.0112  0.4091
                                           -0.0080 -0.0675  0.0077  0.7736 -0.0538
                                            0.3132 -0.1786  0.1021 -0.0926
   106. (0.00091) RY*( 4) C   2           s( 73.12%)p 0.29( 21.20%)d 0.08(  5.68%)
                                            0.0000 -0.0033  0.8551  0.0015 -0.3584
                                           -0.0100 -0.2695  0.0030 -0.1040  0.1647
                                           -0.1385 -0.0742  0.0562 -0.0426
   107. (0.00048) RY*( 5) C   2           s(  0.76%)p12.08(  9.22%)d99.99( 90.02%)
                                           -0.0000  0.0020  0.0873  0.0136 -0.1433
                                            0.0039 -0.0225  0.0069 -0.2663 -0.1623
                                            0.8559  0.3267  0.0345 -0.1827
   108. (0.00034) RY*( 6) C   2           s(  0.04%)p99.99(  5.67%)d99.99( 94.29%)
                                            0.0000 -0.0029  0.0194 -0.0217  0.1120
                                           -0.0074  0.0031 -0.0222  0.2077  0.5204
                                           -0.1366  0.8070 -0.0110 -0.0455
   109. (0.00031) RY*( 7) C   2           s(  1.90%)p 2.10(  3.98%)d49.59( 94.12%)
                                           -0.0000  0.0046  0.1377  0.0319 -0.0703
                                            0.0078 -0.0684 -0.0186  0.1695 -0.7969
                                           -0.2537  0.4422 -0.1321  0.1695
   110. (0.00007) RY*( 8) C   2           s(  0.03%)p99.99(  7.48%)d99.99( 92.48%)
   111. (0.00001) RY*( 9) C   2           s(  0.54%)p 0.29(  0.16%)d99.99( 99.30%)
   112. (0.00264) RY*( 1) C   3           s(  4.49%)p19.79( 88.93%)d 1.46(  6.58%)
                                            0.0000  0.0033  0.2119  0.0199  0.8412
                                            0.0183 -0.1320 -0.0099 -0.4042  0.1783
                                            0.0619 -0.0375  0.1567 -0.0650
   113. (0.00180) RY*( 2) C   3           s(  3.28%)p27.41( 89.86%)d 2.09(  6.86%)
                                            0.0000  0.0044  0.1810 -0.0118  0.2542
                                            0.0068 -0.5052  0.0083  0.7606  0.0973
                                           -0.2200  0.0607 -0.0555  0.0627
   114. (0.00169) RY*( 3) C   3           s(  1.80%)p51.79( 93.43%)d 2.64(  4.77%)
                                           -0.0000  0.0161  0.1333  0.0114  0.2757
                                           -0.0078  0.8359  0.0017  0.3992 -0.0099
                                           -0.1372  0.0277  0.1621  0.0417
   115. (0.00058) RY*( 4) C   3           s( 87.57%)p 0.10(  9.11%)d 0.04(  3.32%)
                                            0.0000 -0.0063  0.9358 -0.0162 -0.2826
                                           -0.0039  0.0103  0.0082 -0.1036 -0.0217
                                            0.0018 -0.1669 -0.0427 -0.0552
   116. (0.00023) RY*( 5) C   3           s(  1.88%)p 0.20(  0.38%)d51.94( 97.74%)
                                           -0.0000 -0.0010  0.1372 -0.0034 -0.0441
                                           -0.0070  0.0422 -0.0013  0.0034  0.2108
                                            0.3025  0.8983 -0.1097 -0.1499
   117. (0.00018) RY*( 6) C   3           s(  0.24%)p13.79(  3.35%)d99.99( 96.41%)
                                            0.0000 -0.0005  0.0493 -0.0121  0.0508
                                            0.0234 -0.1334 -0.0087  0.1110 -0.7419
                                            0.3298  0.1117  0.5309 -0.1026
   118. (0.00012) RY*( 7) C   3           s(  0.21%)p37.52(  7.96%)d99.99( 91.83%)
                                            0.0000 -0.0042  0.0459  0.0045 -0.0423
                                            0.0115 -0.0569  0.0216 -0.2718 -0.2265
                                           -0.7853  0.3797  0.1854  0.2678
   119. (0.00004) RY*( 8) C   3           s(  0.10%)p73.79(  7.05%)d99.99( 92.86%)
   120. (0.00001) RY*( 9) C   3           s(  0.48%)p 0.16(  0.08%)d99.99( 99.44%)
   121. (0.00326) RY*( 1) C   4           s(  6.96%)p12.86( 89.42%)d 0.52(  3.62%)
                                           -0.0000  0.0160  0.2633 -0.0049  0.8708
                                            0.0097  0.2962  0.0045 -0.2194 -0.0072
                                            0.0019 -0.0196 -0.1861 -0.0336
   122. (0.00198) RY*( 2) C   4           s(  0.23%)p99.99( 91.74%)d35.54(  8.03%)
                                           -0.0000  0.0188  0.0437 -0.0032  0.2879
                                           -0.0305 -0.9130  0.0012  0.0018 -0.2755
                                            0.0042  0.0520 -0.0384 -0.0147
   123. (0.00100) RY*( 3) C   4           s( 88.87%)p 0.12( 10.38%)d 0.01(  0.75%)
                                            0.0000 -0.0081  0.9427  0.0026 -0.2259
                                           -0.0115 -0.0181 -0.0030  0.2287 -0.0088
                                           -0.0236  0.0556 -0.0187 -0.0582
   124. (0.00058) RY*( 4) C   4           s(  1.39%)p18.40( 25.48%)d52.80( 73.13%)
                                            0.0000 -0.0014  0.1177  0.0042 -0.1550
                                           -0.0024 -0.0446  0.0234 -0.4777 -0.1513
                                           -0.3565 -0.7572 -0.0006  0.0891
   125. (0.00050) RY*( 5) C   4           s(  0.40%)p87.62( 35.25%)d99.99( 64.35%)
                                            0.0000 -0.0002  0.0634  0.0050 -0.1434
                                           -0.0001 -0.0398  0.0242 -0.5742  0.1011
                                           -0.4733  0.6227 -0.0654  0.1313
   126. (0.00028) RY*( 6) C   4           s(  1.34%)p27.06( 36.16%)d46.77( 62.50%)
                                           -0.0000 -0.0004  0.1156 -0.0001 -0.1380
                                           -0.0015 -0.0481 -0.0028 -0.5833  0.0350
                                            0.7460  0.0356  0.1669 -0.1955
   127. (0.00009) RY*( 7) C   4           s(  0.13%)p27.06(  3.50%)d99.99( 96.37%)
   128. (0.00006) RY*( 8) C   4           s(  0.27%)p30.18(  8.01%)d99.99( 91.73%)
   129. (0.00001) RY*( 9) C   4           s(  0.54%)p 0.21(  0.11%)d99.99( 99.35%)
   130. (0.00272) RY*( 1) C   5           s( 10.49%)p 7.98( 83.69%)d 0.55(  5.82%)
                                            0.0000  0.0253  0.3229 -0.0062 -0.8983
                                           -0.0065 -0.0369 -0.0013  0.1687  0.1160
                                            0.0278 -0.0334 -0.1960 -0.0664
   131. (0.00220) RY*( 2) C   5           s( 13.29%)p 5.75( 76.35%)d 0.78( 10.37%)
                                           -0.0000 -0.0180  0.3640 -0.0108  0.1695
                                           -0.0115 -0.8558  0.0045 -0.0458  0.2957
                                           -0.0602  0.0358  0.1060 -0.0080
   132. (0.00133) RY*( 3) C   5           s( 73.76%)p 0.30( 21.89%)d 0.06(  4.35%)
                                           -0.0000 -0.0064  0.8588 -0.0052  0.2933
                                            0.0150  0.3624  0.0034  0.0354 -0.1674
                                           -0.0726  0.0564 -0.0743 -0.0388
   133. (0.00114) RY*( 4) C   5           s(  0.21%)p99.99( 78.01%)d99.99( 21.78%)
                                            0.0000 -0.0001  0.0454 -0.0014 -0.1553
                                            0.0009  0.0668  0.0084 -0.8669  0.0486
                                            0.0812  0.4532  0.0105 -0.0581
   134. (0.00062) RY*( 5) C   5           s(  1.17%)p 8.00(  9.37%)d76.31( 89.45%)
                                           -0.0000 -0.0026  0.1082  0.0013 -0.0068
                                            0.0007 -0.0258  0.0204 -0.3043 -0.1010
                                            0.5877 -0.7071  0.1424 -0.1368
   135. (0.00040) RY*( 6) C   5           s(  0.01%)p 1.00( 12.43%)d 7.04( 87.56%)
                                            0.0000  0.0007  0.0081 -0.0015 -0.0895
                                           -0.0031 -0.0080 -0.0062 -0.3409 -0.1025
                                           -0.7335 -0.5050 -0.0368  0.2660
   136. (0.00013) RY*( 7) C   5           s(  0.52%)p16.03(  8.39%)d99.99( 91.09%)
                                            0.0000  0.0126  0.0712  0.0242 -0.1117
                                           -0.0220  0.2574 -0.0045  0.0634  0.4022
                                           -0.1124 -0.0040  0.8582  0.0052
   137. (0.00011) RY*( 8) C   5           s(  0.05%)p99.99(  9.72%)d99.99( 90.23%)
                                           -0.0000  0.0040  0.0217  0.0094 -0.1748
                                            0.0090 -0.2510 -0.0023  0.0590 -0.8275
                                           -0.0447  0.1672  0.4294 -0.0564
   138. (0.00001) RY*( 9) C   5           s(  0.66%)p 0.34(  0.23%)d99.99( 99.11%)
   139. (0.00157) RY*( 1) N   6           s( 13.69%)p 6.19( 84.78%)d 0.11(  1.53%)
                                            0.0000 -0.0034  0.3700  0.0046 -0.4336
                                           -0.0041 -0.4642 -0.0065 -0.6665  0.0821
                                            0.0146  0.0710  0.0375 -0.0434
   140. (0.00070) RY*( 2) N   6           s(  0.03%)p99.99( 76.81%)d99.99( 23.16%)
                                            0.0000 -0.0067  0.0169  0.0168 -0.7216
                                           -0.0097 -0.0267  0.0021  0.4963  0.2502
                                            0.1026 -0.1041 -0.3834  0.0252
   141. (0.00062) RY*( 3) N   6           s( 28.00%)p 2.13( 59.59%)d 0.44( 12.41%)
                                           -0.0000  0.0006  0.5292 -0.0104  0.2071
                                           -0.0033 -0.5347  0.0076  0.5166 -0.1941
                                            0.0936 -0.0927  0.2603 -0.0369
   142. (0.00051) RY*( 4) N   6           s( 49.39%)p 0.63( 31.21%)d 0.39( 19.40%)
                                            0.0000 -0.0057  0.7028 -0.0027 -0.0032
                                           -0.0064  0.5570 -0.0007 -0.0417 -0.2564
                                           -0.1927  0.0714 -0.2925  0.0214
   143. (0.00034) RY*( 5) N   6           s(  0.07%)p12.58(  0.83%)d99.99( 99.10%)
                                            0.0000  0.0011  0.0257  0.0006  0.0649
                                           -0.0025  0.0193  0.0009  0.0609  0.0157
                                            0.5625  0.8024 -0.1094 -0.1358
   144. (0.00020) RY*( 6) N   6           s(  0.48%)p 6.03(  2.90%)d99.99( 96.62%)
                                           -0.0000 -0.0001  0.0693  0.0012 -0.0285
                                            0.0081 -0.0227  0.0012  0.1661  0.4382
                                           -0.6313  0.4983  0.2701  0.2333
   145. (0.00009) RY*( 7) N   6           s(  7.11%)p 2.11( 15.03%)d10.95( 77.86%)
   146. (0.00009) RY*( 8) N   6           s(  0.83%)p31.38( 25.92%)d88.72( 73.26%)
   147. (0.00002) RY*( 9) N   6           s(  0.44%)p 6.74(  2.99%)d99.99( 96.57%)
   148. (0.00927) RY*( 1) C   7           s( 11.96%)p 7.33( 87.73%)d 0.03(  0.31%)
                                            0.0000  0.0527  0.3418  0.0170 -0.1134
                                           -0.0419  0.7570 -0.0246  0.5373 -0.0471
                                           -0.0018  0.0128 -0.0121  0.0230
   149. (0.00478) RY*( 2) C   7           s(  0.80%)p90.89( 73.06%)d32.51( 26.14%)
                                            0.0000  0.0196  0.0875 -0.0185  0.7717
                                            0.0207  0.2734 -0.0205 -0.2434  0.4172
                                            0.2575 -0.0024 -0.1432 -0.0228
   150. (0.00283) RY*( 3) C   7           s(  0.06%)p99.99( 51.74%)d99.99( 48.19%)
                                           -0.0000  0.0009  0.0252 -0.0336  0.0320
                                           -0.0195 -0.4090  0.0370  0.5884  0.4785
                                            0.1698  0.2609  0.0356  0.3934
   151. (0.00170) RY*( 4) C   7           s(  0.03%)p99.99( 24.94%)d99.99( 75.04%)
                                           -0.0000  0.0049  0.0159  0.0185  0.4940
                                           -0.0133 -0.0147  0.0318  0.0598 -0.4314
                                           -0.4854  0.2422  0.3375  0.3951
   152. (0.00116) RY*( 5) C   7           s( 84.01%)p 0.14( 11.59%)d 0.05(  4.41%)
                                            0.0000 -0.0091  0.9165 -0.0136 -0.0114
                                           -0.0247 -0.3063 -0.0152 -0.1447  0.0104
                                           -0.0375 -0.1283  0.1375 -0.0846
   153. (0.00061) RY*( 6) C   7           s(  0.86%)p 0.76(  0.66%)d99.99( 98.48%)
                                           -0.0000 -0.0122  0.0920 -0.0103 -0.0550
                                            0.0297 -0.0138  0.0052 -0.0485  0.2235
                                           -0.6394  0.2579 -0.6761 -0.0489
   154. (0.00034) RY*( 7) C   7           s(  0.31%)p99.99( 49.52%)d99.99( 50.17%)
                                           -0.0000 -0.0053  0.0551 -0.0023 -0.3778
                                           -0.0154  0.2900  0.0190 -0.5174  0.3191
                                           -0.0058  0.3062  0.2616  0.4875
   155. (0.00019) RY*( 8) C   7           s(  2.10%)p 0.59(  1.25%)d45.93( 96.65%)
                                           -0.0000 -0.0101  0.1447 -0.0126 -0.0069
                                            0.0164 -0.0491  0.0186 -0.0962 -0.5050
                                            0.4959  0.2994 -0.5163  0.3305
   156. (0.00002) RY*( 9) C   7           s(  0.16%)p 0.20(  0.03%)d99.99( 99.81%)
   157. (0.00265) RY*( 1) C   8           s(  0.00%)p 1.00( 94.06%)d 0.06(  5.94%)
                                            0.0000 -0.0026  0.0030  0.0166  0.9614
                                            0.0079  0.1124  0.0134  0.0558  0.1315
                                            0.1823  0.0123  0.0562 -0.0745
   158. (0.00240) RY*( 2) C   8           s(  5.21%)p17.89( 93.16%)d 0.31(  1.63%)
                                            0.0000  0.0097  0.2280  0.0055 -0.1455
                                            0.0037  0.7355 -0.0121  0.6077  0.0375
                                            0.0537 -0.0518  0.0774 -0.0577
   159. (0.00140) RY*( 3) C   8           s( 85.67%)p 0.15( 13.13%)d 0.01(  1.20%)
                                           -0.0000 -0.0047  0.9256 -0.0137  0.0172
                                            0.0170  0.0280 -0.0047 -0.3602  0.0002
                                            0.0237  0.0645 -0.0726  0.0443
   160. (0.00078) RY*( 4) C   8           s(  8.60%)p10.50( 90.34%)d 0.12(  1.06%)
                                            0.0000 -0.0069  0.2933  0.0032  0.0370
                                           -0.0012 -0.6562 -0.0122  0.6864  0.0489
                                           -0.0608 -0.0377  0.0024 -0.0555
   161. (0.00038) RY*( 5) C   8           s(  0.01%)p 1.00(  0.08%)d99.99( 99.91%)
                                            0.0000  0.0001  0.0074  0.0021 -0.0034
                                           -0.0065 -0.0001  0.0056 -0.0267  0.5293
                                           -0.0921 -0.5345  0.1113  0.6422
   162. (0.00015) RY*( 6) C   8           s(  0.05%)p42.94(  2.05%)d99.99( 97.90%)
                                           -0.0000 -0.0000  0.0219 -0.0034 -0.0399
                                            0.0051  0.0139  0.0153 -0.1359  0.4603
                                           -0.3987 -0.2963  0.1237 -0.7107
   163. (0.00011) RY*( 7) C   8           s(  0.07%)p89.53(  5.87%)d99.99( 94.06%)
                                           -0.0000 -0.0008  0.0256 -0.0153  0.2185
                                           -0.0055  0.0959 -0.0011  0.0390 -0.4243
                                           -0.8468 -0.0250  0.0468  0.2017
   164. (0.00008) RY*( 8) C   8           s(  0.33%)p 3.59(  1.20%)d99.99( 98.46%)
   165. (0.00002) RY*( 9) C   8           s(  0.06%)p 3.68(  0.23%)d99.99( 99.71%)
   166. (0.00314) RY*( 1) C   9           s(  1.08%)p87.60( 94.24%)d 4.35(  4.68%)
                                            0.0000 -0.0225  0.1013  0.0008 -0.2446
                                           -0.0165 -0.5301 -0.0260 -0.7750  0.0350
                                            0.0117 -0.1054  0.1196 -0.1415
   167. (0.00158) RY*( 2) C   9           s(  6.35%)p14.43( 91.59%)d 0.33(  2.06%)
                                            0.0000  0.0177  0.2513  0.0200 -0.8454
                                            0.0101 -0.1850 -0.0025  0.4079  0.0745
                                            0.0887  0.0621 -0.0373  0.0443
   168. (0.00075) RY*( 3) C   9           s(  0.07%)p99.99( 66.16%)d99.99( 33.78%)
                                           -0.0000 -0.0042  0.0254 -0.0081  0.3270
                                            0.0141 -0.6625 -0.0081  0.3397  0.4283
                                           -0.2899 -0.1428 -0.2043  0.0902
   169. (0.00040) RY*( 4) C   9           s( 89.73%)p 0.08(  7.12%)d 0.04(  3.16%)
                                            0.0000 -0.0064  0.9472 -0.0080  0.2401
                                           -0.0061  0.1144 -0.0176  0.0054 -0.0217
                                           -0.0587 -0.0046  0.1508 -0.0698
   170. (0.00022) RY*( 5) C   9           s(  0.10%)p99.99( 29.09%)d99.99( 70.80%)
                                            0.0000  0.0016  0.0320  0.0003 -0.1809
                                           -0.0031  0.4479 -0.0017 -0.2399  0.6328
                                           -0.3482 -0.0322 -0.3819 -0.1988
   171. (0.00007) RY*( 6) C   9           s(  0.59%)p 4.92(  2.92%)d99.99( 96.49%)
   172. (0.00003) RY*( 7) C   9           s(  1.83%)p 2.03(  3.73%)d51.50( 94.44%)
   173. (0.00001) RY*( 8) C   9           s(  0.34%)p 3.85(  1.29%)d99.99( 98.37%)
   174. (0.00001) RY*( 9) C   9           s(  0.01%)p99.99(  3.94%)d99.99( 96.04%)
   175. (0.00298) RY*( 1) C  10           s(  0.13%)p99.99( 95.84%)d30.95(  4.03%)
                                            0.0000  0.0282  0.0226 -0.0259 -0.9321
                                            0.0063 -0.1118  0.0221  0.2753 -0.0380
                                           -0.1479 -0.0607  0.1030 -0.0521
   176. (0.00160) RY*( 2) C  10           s(  0.02%)p99.99( 98.48%)d97.93(  1.50%)
                                            0.0000  0.0115  0.0045 -0.0199  0.1942
                                           -0.0179  0.5361 -0.0221  0.8115  0.0286
                                           -0.0263 -0.0372  0.0786 -0.0771
   177. (0.00051) RY*( 3) C  10           s(  0.00%)p 1.00( 76.04%)d 0.32( 23.96%)
                                           -0.0000  0.0002  0.0020  0.0025 -0.2159
                                           -0.0058  0.7263  0.0037 -0.4315  0.0474
                                           -0.1513  0.2196 -0.2471 -0.3244
   178. (0.00051) RY*( 4) C  10           s( 95.67%)p 0.00(  0.09%)d 0.04(  4.23%)
                                           -0.0000 -0.0051  0.9781  0.0178 -0.0156
                                            0.0009  0.0100 -0.0164  0.0040  0.0825
                                            0.1548  0.0957 -0.0128  0.0475
   179. (0.00021) RY*( 5) C  10           s(  0.06%)p99.99( 21.33%)d99.99( 78.61%)
                                            0.0000 -0.0004  0.0245  0.0010  0.1106
                                           -0.0034 -0.3884  0.0012  0.2240  0.3406
                                           -0.3732  0.2657 -0.5061 -0.4518
   180. (0.00007) RY*( 6) C  10           s(  0.03%)p45.29(  1.58%)d99.99( 98.38%)
   181. (0.00002) RY*( 7) C  10           s(  3.15%)p 1.13(  3.55%)d29.65( 93.30%)
   182. (0.00001) RY*( 8) C  10           s(  0.07%)p12.07(  0.85%)d99.99( 99.08%)
   183. (0.00002) RY*( 9) C  10           s(  0.96%)p 2.41(  2.32%)d99.99( 96.72%)
   184. (0.00402) RY*( 1) C  11           s(  0.15%)p99.99( 95.51%)d28.86(  4.34%)
                                            0.0000  0.0243  0.0303 -0.0257 -0.7723
                                           -0.0117 -0.4440 -0.0109 -0.4006  0.1194
                                            0.1440  0.0155  0.0400 -0.0812
   185. (0.00355) RY*( 2) C  11           s(  0.00%)p 1.00( 95.70%)d 0.04(  4.30%)
                                            0.0000  0.0014  0.0041  0.0150 -0.5465
                                           -0.0094  0.2587 -0.0247  0.7684  0.0079
                                           -0.0878 -0.0959  0.1167 -0.1115
   186. (0.00154) RY*( 3) C  11           s(  0.00%)p 1.00( 59.85%)d 0.67( 40.15%)
                                           -0.0000 -0.0006  0.0049 -0.0022  0.1948
                                            0.0089 -0.6569 -0.0046  0.3591  0.3447
                                           -0.2981  0.0985 -0.3704 -0.2165
   187. (0.00072) RY*( 4) C  11           s( 85.74%)p 0.01(  1.07%)d 0.15( 13.19%)
                                           -0.0000 -0.0111  0.9259 -0.0127  0.0834
                                           -0.0036  0.0495 -0.0072  0.0324  0.2217
                                            0.1943  0.1059  0.1445 -0.1137
   188. (0.00040) RY*( 5) C  11           s(  0.00%)p 1.00(  0.25%)d99.99( 99.75%)
                                            0.0000 -0.0006  0.0010  0.0016  0.0153
                                           -0.0094 -0.0399  0.0050  0.0227  0.5368
                                           -0.0372 -0.5364  0.1145  0.6381
   189. (0.00033) RY*( 6) C  11           s(  0.06%)p77.15(  4.33%)d99.99( 95.61%)
                                           -0.0000  0.0011  0.0237 -0.0049 -0.1177
                                            0.0048  0.0519  0.0114  0.1632 -0.0350
                                            0.4105  0.4507 -0.5489  0.5310
   190. (0.00032) RY*( 7) C  11           s( 12.45%)p 0.29(  3.57%)d 6.74( 83.97%)
                                           -0.0000  0.0171  0.3525  0.0315 -0.1458
                                            0.0172 -0.0795  0.0132 -0.0819 -0.4908
                                           -0.6674 -0.0543 -0.1527  0.3566
   191. (0.00001) RY*( 8) C  11           s(  1.44%)p 4.01(  5.77%)d64.55( 92.80%)
   192. (0.00002) RY*( 9) C  11           s(  0.32%)p99.99( 34.17%)d99.99( 65.51%)
   193. (0.00125) RY*( 1)Cl  12           s(  0.01%)p99.99( 26.44%)d99.99( 73.55%)
                                            0.0000  0.0000 -0.0000  0.0122 -0.0000
                                           -0.0042  0.1336 -0.0000  0.0125 -0.4342
                                           -0.0000 -0.0072  0.2403  0.5077 -0.3983
                                            0.1027 -0.4918 -0.2583
   194. (0.00082) RY*( 2)Cl  12           s(  0.00%)p 1.00( 45.96%)d 1.18( 54.03%)
                                            0.0000  0.0000  0.0002  0.0029 -0.0000
                                            0.0030 -0.3525 -0.0000 -0.0017  0.1948
                                           -0.0000 -0.0050  0.5454 -0.0019 -0.3396
                                           -0.3382  0.4033 -0.3847
   195. (0.00014) RY*( 3)Cl  12           s( 48.91%)p 0.86( 41.86%)d 0.19(  9.24%)
                                           -0.0000  0.0000  0.0135  0.6992  0.0000
                                           -0.0465  0.5268  0.0000 -0.0261  0.2864
                                           -0.0000 -0.0214  0.2360 -0.0973  0.0917
                                           -0.2101 -0.1622 -0.0636
   196. (0.00007) RY*( 4)Cl  12           s(  3.60%)p 0.35(  1.26%)d26.46( 95.14%)
   197. (0.00001) RY*( 5)Cl  12           s(  3.93%)p14.45( 56.81%)d 9.99( 39.26%)
   198. (0.00000) RY*( 6)Cl  12           s( 26.97%)p 1.35( 36.46%)d 1.36( 36.58%)
   199. (0.00001) RY*( 7)Cl  12           s(  0.53%)p23.16( 12.34%)d99.99( 87.13%)
   200. (0.00001) RY*( 8)Cl  12           s(  9.91%)p 5.33( 52.87%)d 3.75( 37.21%)
   201. (0.00001) RY*( 9)Cl  12           s(  6.03%)p 4.43( 26.73%)d11.14( 67.24%)
   202. (0.00303) RY*( 1) C  13           s(  0.11%)p99.99( 95.90%)d37.62(  4.00%)
                                            0.0000  0.0288  0.0153  0.0078 -0.1785
                                           -0.0126 -0.5109 -0.0308 -0.8154 -0.0336
                                            0.0184  0.1029 -0.0981  0.1352
   203. (0.00172) RY*( 2) C  13           s(  0.35%)p99.99( 98.26%)d 3.91(  1.39%)
                                           -0.0000 -0.0097  0.0588  0.0330 -0.9397
                                            0.0120 -0.1454  0.0038  0.2778 -0.0307
                                           -0.0783 -0.0581  0.0403 -0.0426
   204. (0.00051) RY*( 3) C  13           s( 94.71%)p 0.02(  1.91%)d 0.04(  3.37%)
                                            0.0000 -0.0048  0.9732 -0.0049  0.0228
                                            0.0137  0.1040  0.0189 -0.0851  0.0385
                                            0.0710 -0.0053  0.1391 -0.0885
   205. (0.00047) RY*( 4) C  13           s(  1.35%)p70.94( 96.05%)d 1.92(  2.60%)
                                           -0.0000 -0.0026  0.1163  0.0001  0.2691
                                            0.0004 -0.8239  0.0031  0.4574 -0.0498
                                            0.0107  0.0964 -0.0246 -0.1162
   206. (0.00026) RY*( 5) C  13           s(  0.41%)p 0.48(  0.20%)d99.99( 99.39%)
                                            0.0000 -0.0007  0.0643 -0.0025  0.0130
                                            0.0096 -0.0381 -0.0031  0.0159  0.7940
                                           -0.4127 -0.1403 -0.4160  0.0206
   207. (0.00007) RY*( 6) C  13           s(  0.06%)p23.66(  1.43%)d99.99( 98.51%)
   208. (0.00002) RY*( 7) C  13           s(  1.80%)p 1.62(  2.92%)d52.93( 95.28%)
   209. (0.00002) RY*( 8) C  13           s(  1.19%)p 2.19(  2.61%)d80.63( 96.19%)
   210. (0.00001) RY*( 9) C  13           s(  0.09%)p 8.47(  0.80%)d99.99( 99.11%)
   211. (0.00271) RY*( 1) C  14           s(  0.76%)p99.99( 93.37%)d 7.71(  5.87%)
                                            0.0000 -0.0197  0.0850 -0.0275 -0.8927
                                           -0.0001 -0.0312  0.0085  0.3675  0.0481
                                            0.1912  0.0638 -0.1131  0.0544
   212. (0.00136) RY*( 2) C  14           s( 10.61%)p 8.25( 87.50%)d 0.18(  1.89%)
                                           -0.0000  0.0195  0.3252 -0.0007 -0.2838
                                            0.0172 -0.4191  0.0175 -0.7863  0.0633
                                            0.0240 -0.0090  0.0556 -0.1055
   213. (0.00070) RY*( 3) C  14           s( 10.97%)p 7.37( 80.77%)d 0.75(  8.26%)
                                           -0.0000  0.0049  0.3311 -0.0144 -0.1242
                                            0.0063  0.8427 -0.0102 -0.2861 -0.0606
                                            0.0458 -0.1506  0.1285  0.1941
   214. (0.00051) RY*( 4) C  14           s( 54.97%)p 0.17(  9.44%)d 0.65( 35.59%)
                                            0.0000 -0.0075  0.7414 -0.0140  0.1797
                                           -0.0047  0.0113 -0.0035  0.2485  0.1329
                                           -0.2282  0.2928 -0.3502 -0.2790
   215. (0.00031) RY*( 5) C  14           s( 21.34%)p 0.87( 18.57%)d 2.82( 60.09%)
                                            0.0000 -0.0084  0.4619 -0.0094  0.1810
                                            0.0109 -0.3009 -0.0043  0.2494 -0.2798
                                            0.3627 -0.1477  0.4321  0.4271
   216. (0.00007) RY*( 6) C  14           s(  0.51%)p 6.32(  3.19%)d99.99( 96.30%)
   217. (0.00004) RY*( 7) C  14           s(  0.04%)p69.58(  2.74%)d99.99( 97.22%)
   218. (0.00001) RY*( 8) C  14           s(  0.12%)p23.73(  2.83%)d99.99( 97.05%)
   219. (0.00001) RY*( 9) C  14           s(  0.77%)p 2.18(  1.67%)d99.99( 97.56%)
   220. (0.00111) RY*( 1) O  15           s(  2.35%)p40.79( 96.04%)d 0.68(  1.61%)
                                            0.0000  0.0014  0.1534  0.0091  0.9715
                                            0.0070  0.0437  0.0013  0.1206  0.0959
                                            0.0695  0.0347 -0.0259  0.0126
   221. (0.00035) RY*( 2) O  15           s(  4.00%)p23.25( 93.07%)d 0.73(  2.92%)
                                            0.0000 -0.0013  0.2001  0.0031  0.0452
                                           -0.0052  0.5943  0.0134 -0.7585 -0.0634
                                           -0.0155 -0.0716 -0.0767 -0.1181
   222. (0.00010) RY*( 3) O  15           s( 91.97%)p 0.07(  6.21%)d 0.02(  1.82%)
   223. (0.00006) RY*( 4) O  15           s(  0.03%)p99.99( 94.72%)d99.99(  5.25%)
   224. (0.00000) RY*( 5) O  15           s(  0.09%)p41.18(  3.53%)d99.99( 96.38%)
   225. (0.00001) RY*( 6) O  15           s(  0.00%)p 1.00(  0.62%)d99.99( 99.38%)
   226. (0.00000) RY*( 7) O  15           s(  0.80%)p 3.50(  2.81%)d99.99( 96.39%)
   227. (0.00001) RY*( 8) O  15           s(  0.65%)p 1.18(  0.77%)d99.99( 98.58%)
   228. (0.00000) RY*( 9) O  15           s(  0.08%)p34.51(  2.59%)d99.99( 97.33%)
   229. (0.00245) RY*( 1) C  16           s(  0.06%)p99.99( 93.85%)d99.03(  6.09%)
                                           -0.0000  0.0227  0.0100 -0.0317 -0.9526
                                            0.0029  0.1057  0.0033  0.1374 -0.0166
                                           -0.0607  0.0236  0.2365 -0.0218
   230. (0.00140) RY*( 2) C  16           s(  2.66%)p36.15( 96.02%)d 0.50(  1.33%)
                                            0.0000  0.0145  0.1623  0.0108 -0.0931
                                            0.0281 -0.9701 -0.0016  0.0978 -0.1035
                                            0.0068  0.0433 -0.0170 -0.0184
   231. (0.00063) RY*( 3) C  16           s(  0.08%)p99.99( 49.55%)d99.99( 50.37%)
                                            0.0000 -0.0034  0.0289 -0.0023 -0.1053
                                            0.0021 -0.0397 -0.0075 -0.6948  0.1682
                                            0.0713  0.6779 -0.0499 -0.0909
   232. (0.00038) RY*( 4) C  16           s( 80.88%)p 0.13( 10.82%)d 0.10(  8.30%)
                                            0.0000 -0.0045  0.8993  0.0212  0.0423
                                           -0.0054  0.1721 -0.0047  0.2762  0.1398
                                           -0.0087  0.2096 -0.1215 -0.0687
   233. (0.00027) RY*( 5) C  16           s( 12.55%)p 3.13( 39.34%)d 3.83( 48.10%)
                                            0.0000 -0.0045  0.3543  0.0099 -0.1250
                                            0.0035 -0.0127  0.0082 -0.6144 -0.0519
                                            0.1437 -0.6739 -0.0557 -0.0202
   234. (0.00007) RY*( 6) C  16           s(  2.48%)p 1.37(  3.39%)d37.98( 94.13%)
   235. (0.00003) RY*( 7) C  16           s(  0.26%)p11.64(  2.99%)d99.99( 96.75%)
   236. (0.00001) RY*( 8) C  16           s(  0.71%)p 4.87(  3.44%)d99.99( 95.85%)
   237. (0.00001) RY*( 9) C  16           s(  0.39%)p 1.82(  0.72%)d99.99( 98.89%)
   238. (0.00300) RY*( 1) C  17           s(  0.25%)p99.99( 95.80%)d15.67(  3.95%)
                                           -0.0000  0.0263  0.0428 -0.0202 -0.2199
                                           -0.0216 -0.9502  0.0059  0.0763  0.1614
                                            0.0025 -0.0362 -0.1073 -0.0254
   239. (0.00155) RY*( 2) C  17           s(  2.43%)p39.45( 95.70%)d 0.77(  1.87%)
                                            0.0000  0.0103  0.1554  0.0292 -0.9157
                                           -0.0168  0.2521 -0.0038  0.2318 -0.0094
                                            0.0006 -0.0065 -0.1331 -0.0299
   240. (0.00086) RY*( 3) C  17           s(  0.15%)p99.99( 93.55%)d43.05(  6.30%)
                                            0.0000 -0.0001  0.0383  0.0010 -0.2392
                                           -0.0003 -0.0186 -0.0055 -0.9370  0.0122
                                            0.2320  0.0174  0.0413 -0.0839
   241. (0.00045) RY*( 4) C  17           s( 95.19%)p 0.02(  2.34%)d 0.03(  2.48%)
                                            0.0000 -0.0064  0.9756  0.0112  0.1497
                                            0.0203 -0.0185 -0.0027  0.0078 -0.0997
                                           -0.0110 -0.0016  0.1071 -0.0567
   242. (0.00030) RY*( 5) C  17           s(  0.14%)p25.28(  3.62%)d99.99( 96.23%)
                                            0.0000 -0.0005  0.0379  0.0022 -0.0280
                                            0.0013 -0.0027  0.0085 -0.1881  0.0801
                                           -0.7379  0.5821 -0.1785  0.2018
   243. (0.00008) RY*( 6) C  17           s(  0.98%)p 3.58(  3.51%)d97.39( 95.51%)
   244. (0.00001) RY*( 7) C  17           s(  0.01%)p 1.00(  2.61%)d37.33( 97.38%)
   245. (0.00002) RY*( 8) C  17           s(  0.86%)p 2.18(  1.87%)d99.99( 97.27%)
   246. (0.00000) RY*( 9) C  17           s(  0.08%)p14.02(  1.09%)d99.99( 98.83%)
   247. (0.00319) RY*( 1) C  18           s(  0.46%)p99.99( 95.71%)d 8.30(  3.83%)
                                            0.0000  0.0489  0.0472  0.0165 -0.1540
                                            0.0215 -0.9634 -0.0039  0.0663 -0.0358
                                            0.0284  0.0001 -0.1878 -0.0305
   248. (0.00205) RY*( 2) C  18           s(  0.32%)p99.99( 81.60%)d57.23( 18.09%)
                                            0.0000  0.0092  0.0555  0.0232  0.8857
                                           -0.0155 -0.0658 -0.0035 -0.1624  0.0262
                                            0.0610 -0.0127 -0.4164 -0.0538
   249. (0.00128) RY*( 3) C  18           s(  0.02%)p99.99(  2.60%)d99.99( 97.38%)
                                           -0.0000 -0.0001  0.0137  0.0042  0.0224
                                            0.0010  0.0073  0.0234  0.1579  0.1709
                                           -0.2276  0.9418 -0.0689  0.0332
   250. (0.00104) RY*( 4) C  18           s( 70.71%)p 0.04(  2.74%)d 0.38( 26.55%)
                                           -0.0000 -0.0003  0.8409 -0.0020 -0.1388
                                            0.0319  0.0818 -0.0007  0.0209  0.4582
                                            0.0678 -0.0964 -0.1771  0.1014
   251. (0.00059) RY*( 5) C  18           s(  0.01%)p 1.00(  0.27%)d99.99( 99.73%)
                                           -0.0000  0.0001  0.0079 -0.0024  0.0088
                                            0.0001  0.0013 -0.0119  0.0493 -0.0682
                                           -0.8968 -0.2364 -0.1698  0.3219
   252. (0.00042) RY*( 6) C  18           s(  0.91%)p99.99( 93.83%)d 5.80(  5.27%)
                                           -0.0000 -0.0007  0.0953 -0.0001  0.1943
                                           -0.0041  0.0371 -0.0001  0.9482 -0.1754
                                            0.0809 -0.1092  0.0566 -0.0149
   253. (0.00037) RY*( 7) C  18           s( 24.53%)p 0.15(  3.77%)d 2.92( 71.71%)
                                           -0.0000 -0.0039  0.4952  0.0005  0.0196
                                           -0.0208  0.0133  0.0006 -0.1915 -0.8181
                                           -0.0019  0.1799  0.1195  0.0331
   254. (0.00012) RY*( 8) C  18           s(  1.82%)p10.72( 19.52%)d43.21( 78.66%)
                                            0.0000  0.0263  0.1323 -0.0175  0.3649
                                            0.0295 -0.2350  0.0025 -0.0752  0.2267
                                           -0.1313 -0.0117  0.8393  0.1155
   255. (0.00001) RY*( 9) C  18           s(  1.57%)p 0.03(  0.05%)d62.83( 98.38%)
   256. (0.00141) RY*( 1) O  19           s( 15.49%)p 4.89( 75.78%)d 0.56(  8.72%)
                                            0.0000 -0.0093  0.3935  0.0098  0.6218
                                            0.0016  0.5953 -0.0019 -0.1293 -0.2628
                                           -0.0318  0.0498  0.1089 -0.0533
   257. (0.00108) RY*( 2) O  19           s(  0.00%)p 1.00( 96.76%)d 0.03(  3.24%)
                                           -0.0000  0.0001  0.0004 -0.0013  0.1781
                                           -0.0002  0.0244 -0.0064  0.9671 -0.0298
                                           -0.0819 -0.1530 -0.0123  0.0350
   258. (0.00018) RY*( 3) O  19           s(  3.40%)p15.95( 54.29%)d12.43( 42.31%)
                                            0.0000 -0.0065  0.1844 -0.0077 -0.6081
                                            0.0044  0.4032  0.0014  0.1025 -0.4452
                                            0.0472  0.0668 -0.4418 -0.1518
   259. (0.00015) RY*( 4) O  19           s(  0.00%)p 0.00(  0.00%)d 1.00(100.00%)
                                           -0.0000  0.0000  0.0036 -0.0000 -0.0030
                                           -0.0001  0.0010 -0.0006  0.0020 -0.0670
                                            0.8150 -0.4861  0.1753 -0.2535
   260. (0.00008) RY*( 5) O  19           s( 80.31%)p 0.22( 17.36%)d 0.03(  2.33%)
   261. (0.00005) RY*( 6) O  19           s(  0.41%)p94.37( 38.60%)d99.99( 60.99%)
   262. (0.00000) RY*( 7) O  19           s(  0.00%)p 1.00(  3.19%)d30.31( 96.80%)
   263. (0.00000) RY*( 8) O  19           s(  0.20%)p60.14( 11.95%)d99.99( 87.85%)
   264. (0.00001) RY*( 9) O  19           s(  0.21%)p10.98(  2.27%)d99.99( 97.53%)
   265. (0.00147) RY*( 1) C  20           s( 22.91%)p 2.49( 56.96%)d 0.88( 20.12%)
                                            0.0000  0.0065  0.4786 -0.0355  0.4777
                                           -0.0395 -0.5769  0.0077 -0.0759 -0.4227
                                            0.0179  0.0749 -0.1186 -0.0512
   266. (0.00083) RY*( 2) C  20           s(  0.81%)p99.99( 96.85%)d 2.87(  2.34%)
                                            0.0000 -0.0255  0.0865 -0.0600  0.6776
                                            0.0138  0.6960  0.0112 -0.1452 -0.0820
                                           -0.0342  0.0166  0.1154 -0.0437
   267. (0.00073) RY*( 3) C  20           s(  0.00%)p 1.00( 21.09%)d 3.74( 78.91%)
                                            0.0000  0.0001  0.0007  0.0020  0.0841
                                            0.0003  0.0109  0.0104  0.4512  0.0116
                                            0.8256 -0.0611  0.1637 -0.2773
   268. (0.00020) RY*( 4) C  20           s(  8.78%)p 1.31( 11.52%)d 9.08( 79.70%)
                                            0.0000  0.0008  0.2963 -0.0214  0.2395
                                           -0.0070 -0.2333  0.0044 -0.0537  0.8299
                                           -0.0765 -0.1488  0.2830 -0.0164
   269. (0.00015) RY*( 5) C  20           s(  0.01%)p 1.00( 76.76%)d 0.30( 23.23%)
                                           -0.0000  0.0001  0.0074 -0.0021  0.1654
                                           -0.0003  0.0190 -0.0092  0.8601 -0.0237
                                           -0.4302 -0.1326 -0.0765  0.1525
   270. (0.00001) RY*( 6) C  20           s( 67.16%)p 0.48( 32.50%)d 0.01(  0.35%)
   271. (0.00000) RY*( 7) C  20           s(  0.00%)p 1.00(  2.19%)d44.74( 97.81%)
   272. (0.00001) RY*( 8) C  20           s(  0.11%)p19.57(  2.22%)d99.99( 97.67%)
   273. (0.00000) RY*( 9) C  20           s(  0.17%)p 2.61(  0.45%)d99.99( 99.38%)
   274. (0.00230) RY*( 1) C  21           s(  0.16%)p99.99( 94.80%)d31.55(  5.04%)
                                            0.0000  0.0222  0.0333  0.0193  0.9504
                                           -0.0040  0.1707 -0.0018 -0.1235 -0.0496
                                           -0.0422  0.0092  0.2134 -0.0232
   275. (0.00126) RY*( 2) C  21           s(  3.68%)p25.67( 94.50%)d 0.49(  1.82%)
                                            0.0000  0.0053  0.1918  0.0116  0.1535
                                            0.0156 -0.9547 -0.0045 -0.0983  0.1316
                                           -0.0169  0.0137  0.0181 -0.0072
   276. (0.00104) RY*( 3) C  21           s(  0.35%)p99.99( 96.90%)d 7.94(  2.76%)
                                            0.0000 -0.0019  0.0589 -0.0002  0.1390
                                            0.0026 -0.0709 -0.0028  0.9719 -0.0131
                                            0.1020 -0.1273  0.0109 -0.0262
   277. (0.00062) RY*( 4) C  21           s( 95.52%)p 0.04(  3.91%)d 0.01(  0.58%)
                                            0.0000 -0.0048  0.9773 -0.0236 -0.0620
                                           -0.0058  0.1819  0.0045 -0.0390 -0.0508
                                            0.0059 -0.0066 -0.0538 -0.0151
   278. (0.00035) RY*( 5) C  21           s(  0.02%)p83.22(  1.56%)d99.99( 98.43%)
                                            0.0000 -0.0006  0.0137 -0.0037  0.0075
                                           -0.0001  0.0253 -0.0182  0.1205  0.1454
                                            0.0657  0.9760  0.0105 -0.0786
   279. (0.00004) RY*( 6) C  21           s(  0.06%)p33.04(  2.14%)d99.99( 97.80%)
   280. (0.00004) RY*( 7) C  21           s(  0.22%)p20.22(  4.36%)d99.99( 95.42%)
   281. (0.00001) RY*( 8) C  21           s(  0.01%)p 1.00(  1.32%)d74.70( 98.67%)
   282. (0.00001) RY*( 9) C  21           s(  0.04%)p15.46(  0.67%)d99.99( 99.29%)
   283. (0.00371) RY*( 1) C  22           s(  0.26%)p99.99( 98.72%)d 3.89(  1.02%)
                                           -0.0000  0.0022  0.0512 -0.0098 -0.2675
                                            0.0293  0.9564 -0.0016  0.0003  0.0683
                                           -0.0111  0.0339 -0.0647 -0.0098
   284. (0.00112) RY*( 2) C  22           s( 44.69%)p 1.18( 52.87%)d 0.05(  2.44%)
                                            0.0000  0.0090  0.6684  0.0054  0.0743
                                           -0.0004 -0.0130 -0.0115  0.7231 -0.0231
                                            0.1236 -0.0591 -0.0346 -0.0628
   285. (0.00062) RY*( 3) C  22           s( 38.60%)p 0.64( 24.82%)d 0.95( 36.58%)
                                            0.0000 -0.0127  0.6211 -0.0054 -0.1754
                                           -0.0015 -0.0833 -0.0024 -0.4588  0.0170
                                           -0.5751 -0.1386  0.0088  0.1242
   286. (0.00046) RY*( 4) C  22           s(  3.91%)p23.51( 92.04%)d 1.03(  4.05%)
                                           -0.0000  0.0172  0.1971 -0.0123  0.8879
                                           -0.0015  0.2365  0.0117 -0.2753 -0.0673
                                            0.1068  0.1327 -0.0491  0.0670
   287. (0.00010) RY*( 5) C  22           s(  4.96%)p 2.36( 11.68%)d16.82( 83.36%)
   288. (0.00007) RY*( 6) C  22           s(  0.16%)p14.60(  2.36%)d99.99( 97.48%)
   289. (0.00004) RY*( 7) C  22           s(  1.33%)p 5.29(  7.03%)d68.96( 91.64%)
   290. (0.00004) RY*( 8) C  22           s(  0.02%)p61.82(  1.49%)d99.99( 98.49%)
   291. (0.00001) RY*( 9) C  22           s(  6.14%)p 1.48(  9.10%)d13.82( 84.77%)
   292. (0.01203) RY*( 1) C  23           s(  4.34%)p21.72( 94.29%)d 0.32(  1.37%)
                                           -0.0000  0.0337  0.2056  0.0137 -0.1682
                                           -0.0709  0.8389  0.0214 -0.4530 -0.0383
                                           -0.0158  0.0962 -0.0221 -0.0476
   293. (0.00604) RY*( 2) C  23           s(  4.35%)p12.48( 54.25%)d 9.52( 41.40%)
                                            0.0000  0.0397  0.2047 -0.0190  0.1563
                                            0.0355 -0.3007  0.0411 -0.6514  0.2279
                                           -0.0395 -0.2144  0.2816  0.4850
   294. (0.00225) RY*( 3) C  23           s(  0.05%)p17.12(  0.80%)d99.99( 99.15%)
                                            0.0000 -0.0012  0.0216 -0.0576 -0.0638
                                           -0.0138 -0.0177 -0.0083  0.0068 -0.8374
                                            0.2056 -0.1161  0.4755  0.0919
   295. (0.00167) RY*( 4) C  23           s( 32.39%)p 1.02( 33.14%)d 1.06( 34.47%)
                                            0.0000 -0.0041  0.5691 -0.0304 -0.3970
                                           -0.0071 -0.3594  0.0096 -0.2087 -0.1062
                                            0.3112  0.0003 -0.3495 -0.3383
   296. (0.00141) RY*( 5) C  23           s(  1.49%)p38.18( 56.87%)d27.95( 41.64%)
                                           -0.0000  0.0172  0.1208  0.0297  0.7283
                                            0.0123 -0.0026 -0.0095 -0.1927 -0.1716
                                           -0.1642 -0.2503 -0.0897 -0.5378
   297. (0.00073) RY*( 6) C  23           s(  0.97%)p 8.30(  8.07%)d93.60( 90.96%)
                                           -0.0000  0.0164  0.0972  0.0105  0.1327
                                           -0.0385 -0.1962  0.0138 -0.1510 -0.1490
                                           -0.3077  0.8841  0.1010 -0.0303
   298. (0.00017) RY*( 7) C  23           s( 56.05%)p 0.53( 29.51%)d 0.26( 14.45%)
                                            0.0000 -0.0118  0.7486 -0.0006  0.1313
                                            0.0042  0.1404  0.0374  0.5067  0.1021
                                           -0.2241 -0.0623  0.2065  0.1931
   299. (0.00005) RY*( 8) C  23           s(  0.44%)p51.61( 22.68%)d99.99( 76.88%)
   300. (0.00001) RY*( 9) C  23           s(  0.11%)p11.38(  1.28%)d99.99( 98.61%)
   301. (0.00114) RY*( 1) O  24           s( 69.54%)p 0.42( 28.89%)d 0.02(  1.57%)
                                            0.0000  0.0033  0.8339  0.0022  0.1679
                                            0.0039  0.0614 -0.0018 -0.5069  0.0204
                                           -0.0324  0.0049  0.0518  0.1074
   302. (0.00040) RY*( 2) O  24           s(  4.90%)p18.19( 89.08%)d 1.23(  6.02%)
                                            0.0000 -0.0013  0.2213 -0.0064 -0.8100
                                           -0.0028 -0.4841 -0.0007  0.0183  0.1906
                                            0.0675 -0.0598 -0.1175 -0.0444
   303. (0.00031) RY*( 3) O  24           s( 10.98%)p 6.76( 74.16%)d 1.35( 14.86%)
                                            0.0000 -0.0018  0.3313  0.0017  0.4192
                                           -0.0000 -0.4892 -0.0031  0.5714 -0.0697
                                            0.1176 -0.2998  0.0212 -0.1991
   304. (0.00006) RY*( 4) O  24           s( 10.81%)p 6.86( 74.23%)d 1.38( 14.96%)
   305. (0.00000) RY*( 5) O  24           s(  0.53%)p 8.84(  4.64%)d99.99( 94.83%)
   306. (0.00000) RY*( 6) O  24           s(  0.07%)p31.16(  2.11%)d99.99( 97.83%)
   307. (0.00001) RY*( 7) O  24           s(  0.51%)p20.04( 10.32%)d99.99( 89.17%)
   308. (0.00001) RY*( 8) O  24           s(  1.13%)p 4.80(  5.43%)d82.64( 93.44%)
   309. (0.00000) RY*( 9) O  24           s(  1.56%)p 7.31( 11.37%)d55.98( 87.07%)
   310. (0.00134) RY*( 1) O  25           s(  1.49%)p65.64( 97.89%)d 0.41(  0.62%)
                                            0.0000  0.0017  0.1221  0.0028  0.3844
                                           -0.0029 -0.5153 -0.0111 -0.7520  0.0155
                                           -0.0110 -0.0140  0.0230  0.0712
   311. (0.00024) RY*( 2) O  25           s(  0.19%)p99.99( 97.59%)d11.91(  2.23%)
                                           -0.0000  0.0003  0.0432  0.0089 -0.9003
                                            0.0043 -0.3439  0.0004 -0.2166 -0.1218
                                           -0.0136 -0.0218  0.0823  0.0034
   312. (0.00009) RY*( 3) O  25           s( 83.20%)p 0.13( 10.98%)d 0.07(  5.82%)
   313. (0.00004) RY*( 4) O  25           s(  2.86%)p24.96( 71.28%)d 9.06( 25.87%)
   314. (0.00000) RY*( 5) O  25           s(  0.50%)p 3.64(  1.83%)d99.99( 97.67%)
   315. (0.00000) RY*( 6) O  25           s(  0.60%)p 1.14(  0.68%)d99.99( 98.72%)
   316. (0.00001) RY*( 7) O  25           s( 11.03%)p 1.57( 17.34%)d 6.50( 71.64%)
   317. (0.00000) RY*( 8) O  25           s(  0.01%)p99.99(  1.92%)d99.99( 98.07%)
   318. (0.00000) RY*( 9) O  25           s(  0.09%)p10.40(  0.89%)d99.99( 99.02%)
   319. (0.00082) RY*( 1) H  26           s( 98.55%)p 0.01(  1.45%)
                                            0.0055  0.9927  0.0741 -0.0630 -0.0710
   320. (0.00011) RY*( 2) H  26           s(  0.33%)p99.99( 99.67%)
                                           -0.0009  0.0572 -0.9836 -0.0933 -0.1436
   321. (0.00008) RY*( 3) H  26           s(  0.00%)p 1.00(100.00%)
   322. (0.00002) RY*( 4) H  26           s(  1.21%)p81.64( 98.79%)
   323. (0.00114) RY*( 1) H  27           s( 99.53%)p 0.00(  0.47%)
                                            0.0034  0.9976 -0.0646 -0.0185  0.0135
   324. (0.00008) RY*( 2) H  27           s(  0.05%)p99.99( 99.95%)
   325. (0.00008) RY*( 3) H  27           s(  0.01%)p 1.00( 99.99%)
   326. (0.00003) RY*( 4) H  27           s(  0.50%)p99.99( 99.50%)
   327. (0.00052) RY*( 1) H  28           s( 96.69%)p 0.03(  3.31%)
                                            0.0059  0.9833  0.1366 -0.1100  0.0485
   328. (0.00011) RY*( 2) H  28           s(  0.25%)p99.99( 99.75%)
                                            0.0020  0.0504 -0.5756  0.0935  0.8108
   329. (0.00008) RY*( 3) H  28           s(  0.00%)p 1.00(100.00%)
   330. (0.00001) RY*( 4) H  28           s(  3.14%)p30.82( 96.86%)
   331. (0.00103) RY*( 1) H  29           s( 99.40%)p 0.01(  0.60%)
                                            0.0048  0.9970 -0.0389 -0.0482 -0.0468
   332. (0.00007) RY*( 2) H  29           s(  0.01%)p99.99( 99.99%)
   333. (0.00004) RY*( 3) H  29           s(  0.33%)p99.99( 99.67%)
   334. (0.00003) RY*( 4) H  29           s(  0.37%)p99.99( 99.63%)
   335. (0.00101) RY*( 1) H  30           s( 99.53%)p 0.00(  0.47%)
                                            0.0046  0.9977  0.0526 -0.0061 -0.0430
   336. (0.00007) RY*( 2) H  30           s(  0.00%)p 1.00(100.00%)
   337. (0.00005) RY*( 3) H  30           s(  0.01%)p 1.00( 99.99%)
   338. (0.00003) RY*( 4) H  30           s(  0.56%)p99.99( 99.44%)
   339. (0.00104) RY*( 1) H  31           s( 99.50%)p 0.01(  0.50%)
                                            0.0044  0.9975 -0.0137  0.0357  0.0596
   340. (0.00008) RY*( 2) H  31           s(  0.01%)p 1.00( 99.99%)
   341. (0.00005) RY*( 3) H  31           s(  0.01%)p 1.00( 99.99%)
   342. (0.00003) RY*( 4) H  31           s(  0.59%)p99.99( 99.41%)
   343. (0.00096) RY*( 1) H  32           s( 99.68%)p 0.00(  0.32%)
                                            0.0033  0.9984 -0.0488 -0.0278  0.0048
   344. (0.00009) RY*( 2) H  32           s(  0.00%)p 1.00(100.00%)
   345. (0.00004) RY*( 3) H  32           s(  0.37%)p99.99( 99.63%)
   346. (0.00004) RY*( 4) H  32           s(  0.04%)p99.99( 99.96%)
   347. (0.00091) RY*( 1) H  33           s( 99.90%)p 0.00(  0.10%)
                                            0.0026  0.9995  0.0249 -0.0003 -0.0197
   348. (0.00007) RY*( 2) H  33           s(  0.01%)p99.99( 99.99%)
   349. (0.00005) RY*( 3) H  33           s(  0.07%)p99.99( 99.93%)
   350. (0.00003) RY*( 4) H  33           s(  0.12%)p99.99( 99.88%)
   351. (0.00085) RY*( 1) H  34           s( 99.49%)p 0.01(  0.51%)
                                            0.0049  0.9974  0.0361  0.0611 -0.0064
   352. (0.00007) RY*( 2) H  34           s(  0.00%)p 1.00(100.00%)
   353. (0.00004) RY*( 3) H  34           s(  0.45%)p99.99( 99.55%)
   354. (0.00003) RY*( 4) H  34           s(  0.16%)p99.99( 99.84%)
   355. (0.00027) RY*( 1) H  35           s( 97.26%)p 0.03(  2.74%)
                                            0.0055  0.9862  0.0140  0.1649 -0.0038
   356. (0.00009) RY*( 2) H  35           s(  0.00%)p 1.00(100.00%)
   357. (0.00005) RY*( 3) H  35           s(  2.27%)p43.02( 97.73%)
   358. (0.00001) RY*( 4) H  35           s(  0.56%)p99.99( 99.44%)
   359. (0.00086) RY*( 1) H  36           s( 98.62%)p 0.01(  1.38%)
                                            0.0035  0.9931 -0.0724 -0.0909  0.0181
   360. (0.00010) RY*( 2) H  36           s(  0.83%)p99.99( 99.17%)
   361. (0.00007) RY*( 3) H  36           s(  0.02%)p99.99( 99.98%)
   362. (0.00001) RY*( 4) H  36           s(  0.63%)p99.99( 99.37%)
   363. (0.00092) RY*( 1) H  37           s( 98.93%)p 0.01(  1.07%)
                                            0.0033  0.9946 -0.0650 -0.0799  0.0112
   364. (0.00010) RY*( 2) H  37           s(  0.66%)p99.99( 99.34%)
   365. (0.00007) RY*( 3) H  37           s(  0.02%)p99.99( 99.98%)
   366. (0.00001) RY*( 4) H  37           s(  0.49%)p99.99( 99.51%)
   367. (0.00099) RY*( 1) H  38           s( 99.73%)p 0.00(  0.27%)
                                            0.0041  0.9986 -0.0490 -0.0054  0.0165
   368. (0.00009) RY*( 2) H  38           s(  0.01%)p 1.00( 99.99%)
   369. (0.00004) RY*( 3) H  38           s(  0.00%)p 1.00(100.00%)
   370. (0.00003) RY*( 4) H  38           s(  0.36%)p99.99( 99.64%)
   371. (0.00086) RY*( 1) H  39           s( 99.18%)p 0.01(  0.82%)
                                            0.0034  0.9959  0.0235 -0.0834 -0.0270
   372. (0.00008) RY*( 2) H  39           s(  0.08%)p99.99( 99.92%)
   373. (0.00007) RY*( 3) H  39           s(  0.24%)p99.99( 99.76%)
   374. (0.00002) RY*( 4) H  39           s(  0.59%)p99.99( 99.41%)
   375. (0.00128) RY*( 1) H  40           s( 99.63%)p 0.00(  0.37%)
                                            0.0045  0.9981 -0.0277  0.0528 -0.0119
   376. (0.00008) RY*( 2) H  40           s(  0.10%)p99.99( 99.90%)
   377. (0.00007) RY*( 3) H  40           s(  0.06%)p99.99( 99.94%)
   378. (0.00002) RY*( 4) H  40           s(  0.31%)p99.99( 99.69%)
   379. (0.00163) RY*( 1) H  41           s( 94.17%)p 0.06(  5.83%)
                                            0.0184  0.9703 -0.0478  0.2006  0.1256
   380. (0.00054) RY*( 2) H  41           s(  0.00%)p 1.00(100.00%)
                                            0.0014  0.0069 -0.9741 -0.1784 -0.1391
   381. (0.00037) RY*( 3) H  41           s(  4.07%)p23.55( 95.93%)
                                            0.0063  0.2017  0.1715 -0.9633  0.0442
   382. (0.00002) RY*( 4) H  41           s(  2.22%)p44.12( 97.78%)
   383. (0.00790) BD*( 1) C   1 - C   2  
                ( 52.62%)   0.7254* C   1 s( 28.48%)p 2.51( 71.46%)d 0.00(  0.06%)
                                            0.0004  0.5336  0.0086 -0.0123 -0.0032
                                            0.8441  0.0114 -0.0418  0.0010 -0.0000
                                            0.0002 -0.0016 -0.0204 -0.0118
                ( 47.38%)  -0.6883* C   2 s( 37.10%)p 1.69( 62.87%)d 0.00(  0.03%)
                                           -0.0002  0.6091 -0.0019  0.0549 -0.0003
                                           -0.7908  0.0133  0.0139 -0.0001 -0.0043
                                           -0.0003 -0.0012 -0.0133 -0.0098
   384. (0.00465) BD*( 1) C   1 - H  26  
                ( 36.74%)   0.6061* C   1 s( 23.88%)p 3.19( 76.08%)d 0.00(  0.03%)
                                            0.0000 -0.4887  0.0026 -0.1466  0.0023
                                            0.3454  0.0143  0.7873 -0.0075  0.0023
                                            0.0060 -0.0078  0.0003 -0.0156
                ( 63.26%)  -0.7954* H  26 s( 99.91%)p 0.00(  0.09%)
                                           -0.9995  0.0023  0.0062 -0.0144 -0.0258
   385. (0.00373) BD*( 1) C   1 - H  27  
                ( 37.51%)   0.6125* C   1 s( 24.34%)p 3.11( 75.62%)d 0.00(  0.04%)
                                            0.0001 -0.4934  0.0007  0.7556 -0.0129
                                            0.3075  0.0149 -0.3006  0.0008 -0.0072
                                            0.0110  0.0030 -0.0127  0.0057
                ( 62.49%)  -0.7905* H  27 s( 99.91%)p 0.00(  0.09%)
                                           -0.9996  0.0015 -0.0232 -0.0136  0.0120
   386. (0.00327) BD*( 1) C   1 - H  28  
                ( 37.35%)   0.6112* C   1 s( 23.28%)p 3.29( 76.69%)d 0.00(  0.04%)
                                            0.0000 -0.4824  0.0034 -0.6377  0.0099
                                            0.2686  0.0177 -0.5363  0.0014  0.0046
                                           -0.0160  0.0029 -0.0093 -0.0015
                ( 62.65%)  -0.7915* H  28 s( 99.91%)p 0.00(  0.09%)
                                           -0.9996  0.0009  0.0196 -0.0136  0.0179
   387. (0.01391) BD*( 1) C   2 - C   3  
                ( 50.29%)   0.7092* C   2 s( 38.10%)p 1.62( 61.85%)d 0.00(  0.05%)
                                           -0.0000 -0.6173 -0.0010  0.6506  0.0026
                                           -0.4317  0.0272 -0.0904  0.0027  0.0181
                                            0.0028 -0.0029 -0.0001  0.0110
                ( 49.71%)  -0.7050* C   3 s( 34.91%)p 1.86( 65.04%)d 0.00(  0.05%)
                                           -0.0000 -0.5908 -0.0094 -0.5959  0.0110
                                            0.5357  0.0239  0.0876  0.0005  0.0155
                                            0.0037 -0.0017 -0.0085  0.0119
   388. (0.12563) BD*( 2) C   2 - C   3  
                ( 54.66%)   0.7393* C   2 s(  0.01%)p 1.00( 99.90%)d 0.00(  0.09%)
                                           -0.0001 -0.0088 -0.0024  0.1427  0.0029
                                            0.0205 -0.0001  0.9890  0.0049  0.0035
                                           -0.0158  0.0249 -0.0029  0.0046
                ( 45.34%)  -0.6733* C   3 s(  0.01%)p99.99( 99.92%)d 5.62(  0.07%)
                                            0.0001 -0.0094 -0.0056  0.1524  0.0058
                                           -0.0025 -0.0007  0.9879 -0.0011 -0.0004
                                            0.0244 -0.0054  0.0041 -0.0056
   389. (0.02033) BD*( 1) C   2 - N   6  
                ( 65.17%)   0.8073* C   2 s( 24.69%)p 3.04( 75.14%)d 0.01(  0.16%)
                                           -0.0002  0.4969  0.0077  0.7423  0.0344
                                            0.4320 -0.0101 -0.1117 -0.0013  0.0316
                                           -0.0069 -0.0045  0.0121 -0.0209
                ( 34.83%)  -0.5901* N   6 s( 33.21%)p 2.01( 66.77%)d 0.00(  0.03%)
                                            0.0001  0.5762 -0.0021 -0.6324 -0.0128
                                           -0.5102  0.0078  0.0842 -0.0010  0.0122
                                           -0.0017 -0.0010  0.0050 -0.0101
   390. (0.01613) BD*( 1) C   3 - C   4  
                ( 51.53%)   0.7178* C   3 s( 30.84%)p 2.24( 69.11%)d 0.00(  0.05%)
                                           -0.0001  0.5554  0.0020  0.1762 -0.0242
                                            0.8118  0.0047 -0.0197  0.0014  0.0119
                                           -0.0013 -0.0004 -0.0136 -0.0129
                ( 48.47%)  -0.6962* C   4 s( 33.82%)p 1.96( 66.15%)d 0.00(  0.04%)
                                            0.0000  0.5815 -0.0070 -0.3525 -0.0162
                                           -0.7297  0.0306  0.0593  0.0004  0.0073
                                           -0.0010 -0.0010 -0.0131 -0.0112
   391. (0.01149) BD*( 1) C   3 - C  22  
                ( 49.01%)   0.7001* C   3 s( 34.17%)p 1.93( 65.80%)d 0.00(  0.03%)
                                           -0.0001 -0.5845  0.0097  0.7678 -0.0125
                                            0.2298 -0.0001 -0.1233  0.0174 -0.0072
                                            0.0061  0.0016 -0.0109  0.0094
                ( 50.99%)  -0.7141* C  22 s( 28.16%)p 2.55( 71.80%)d 0.00(  0.05%)
                                           -0.0001 -0.5306 -0.0045 -0.8018  0.0009
                                           -0.2387  0.0009  0.1332  0.0183 -0.0112
                                            0.0010  0.0003 -0.0152  0.0098
   392. (0.01460) BD*( 1) C   4 - C   5  
                ( 50.12%)   0.7079* C   4 s( 30.16%)p 2.31( 69.78%)d 0.00(  0.05%)
                                           -0.0000  0.5492  0.0006  0.8266 -0.0034
                                            0.0291  0.0062 -0.1169  0.0024 -0.0018
                                           -0.0057  0.0003  0.0182 -0.0125
                ( 49.88%)  -0.7063* C   5 s( 33.91%)p 1.95( 66.05%)d 0.00(  0.04%)
                                           -0.0001  0.5823 -0.0070 -0.7991  0.0156
                                            0.0486  0.0008  0.1388 -0.0001  0.0003
                                           -0.0058 -0.0000  0.0175 -0.0103
   393. (0.25577) BD*( 2) C   4 - C   5  
                ( 53.82%)   0.7336* C   4 s(  0.00%)p 1.00( 99.95%)d 0.00(  0.05%)
                                           -0.0001 -0.0002 -0.0024  0.1396  0.0028
                                            0.0129  0.0010  0.9895  0.0254  0.0014
                                            0.0220  0.0029  0.0032 -0.0061
                ( 46.18%)  -0.6796* C   5 s(  0.00%)p 1.00( 99.96%)d 0.00(  0.04%)
                                            0.0001  0.0047 -0.0051  0.1766 -0.0027
                                            0.0412  0.0007  0.9831  0.0114  0.0015
                                           -0.0175  0.0070 -0.0028  0.0035
   394. (0.01191) BD*( 1) C   4 - C  21  
                ( 48.94%)   0.6996* C   4 s( 35.91%)p 1.78( 64.06%)d 0.00(  0.03%)
                                           -0.0000 -0.5992 -0.0074  0.4150  0.0213
                                           -0.6821  0.0112 -0.0498 -0.0038  0.0113
                                            0.0009 -0.0011  0.0104  0.0105
                ( 51.06%)  -0.7146* C  21 s( 35.57%)p 1.81( 64.39%)d 0.00(  0.04%)
                                            0.0001 -0.5963 -0.0070 -0.3718  0.0226
                                            0.7091  0.0084  0.0480 -0.0053  0.0156
                                            0.0023 -0.0021  0.0055  0.0119
   395. (0.01946) BD*( 1) C   5 - N   6  
                ( 63.17%)   0.7948* C   5 s( 27.00%)p 2.70( 72.87%)d 0.00(  0.12%)
                                           -0.0001  0.5196  0.0073  0.3259  0.0244
                                           -0.7881 -0.0051 -0.0278 -0.0055 -0.0173
                                           -0.0006  0.0011 -0.0245 -0.0182
                ( 36.83%)  -0.6068* N   6 s( 32.24%)p 2.10( 67.73%)d 0.00(  0.03%)
                                            0.0002  0.5677  0.0053 -0.1356 -0.0132
                                            0.8115 -0.0018  0.0123  0.0030 -0.0065
                                           -0.0012  0.0002 -0.0125 -0.0100
   396. (0.01166) BD*( 1) C   5 - C  16  
                ( 48.25%)   0.6946* C   5 s( 38.93%)p 1.57( 61.04%)d 0.00(  0.03%)
                                            0.0001 -0.6239 -0.0027 -0.4723 -0.0145
                                           -0.6114  0.0193  0.1133  0.0064 -0.0143
                                            0.0025  0.0041  0.0065  0.0084
                ( 51.75%)  -0.7194* C  16 s( 33.85%)p 1.95( 66.09%)d 0.00(  0.05%)
                                           -0.0001 -0.5818 -0.0092  0.3746 -0.0196
                                            0.7104  0.0189 -0.1231  0.0061 -0.0166
                                            0.0038  0.0055  0.0090  0.0118
   397. (0.04848) BD*( 1) N   6 - C   7  
                ( 33.79%)   0.5813* N   6 s( 34.35%)p 1.91( 65.62%)d 0.00(  0.03%)
                                           -0.0000 -0.5861 -0.0034 -0.7411 -0.0070
                                            0.2836 -0.0008  0.1627 -0.0020  0.0093
                                            0.0061 -0.0015 -0.0094  0.0076
                ( 66.21%)  -0.8137* C   7 s( 29.06%)p 2.43( 70.76%)d 0.01(  0.18%)
                                           -0.0000 -0.5391  0.0022  0.7830  0.0173
                                           -0.2770 -0.0031 -0.1317  0.0082  0.0254
                                            0.0143 -0.0046 -0.0252  0.0180
   398. (0.03171) BD*( 1) C   7 - C   8  
                ( 51.43%)   0.7172* C   7 s( 38.92%)p 1.57( 61.03%)d 0.00(  0.05%)
                                            0.0000  0.6235  0.0196  0.6144 -0.0110
                                            0.3901 -0.0301  0.2821 -0.0080  0.0165
                                            0.0118  0.0072  0.0010 -0.0059
                ( 48.57%)  -0.6969* C   8 s( 29.85%)p 2.35( 70.10%)d 0.00(  0.05%)
                                            0.0001  0.5464 -0.0021 -0.6753  0.0162
                                           -0.3811 -0.0033 -0.3153 -0.0009  0.0139
                                            0.0104  0.0064  0.0095 -0.0051
   399. (0.00880) BD*( 1) C   7 - O  15  
                ( 66.01%)   0.8125* C   7 s( 31.39%)p 2.18( 68.38%)d 0.01(  0.23%)
                                           -0.0001  0.5593 -0.0333  0.0725  0.0021
                                           -0.6359 -0.0547 -0.5196 -0.0338 -0.0039
                                           -0.0043  0.0396 -0.0264  0.0006
                ( 33.99%)  -0.5830* O  15 s( 43.18%)p 1.31( 56.74%)d 0.00(  0.09%)
                                           -0.0001  0.6568 -0.0204 -0.0896 -0.0044
                                            0.6890  0.0173  0.2901  0.0085 -0.0063
                                           -0.0036  0.0194 -0.0207 -0.0051
   400. (0.09988) BD*( 2) C   7 - O  15  
                ( 66.25%)   0.8140* C   7 s(  0.33%)p99.99( 99.32%)d 1.05(  0.35%)
                                           -0.0000  0.0576 -0.0053 -0.0401  0.0126
                                           -0.6016  0.0130  0.7929 -0.0252  0.0032
                                            0.0047 -0.0228 -0.0297 -0.0454
                ( 33.75%)  -0.5809* O  15 s(  0.43%)p99.99( 99.42%)d 0.35(  0.15%)
                                           -0.0000  0.0658 -0.0021 -0.0919  0.0020
                                           -0.4478 -0.0023  0.8861  0.0083 -0.0004
                                           -0.0067  0.0195  0.0154  0.0289
   401. (0.01238) BD*( 1) C   8 - C   9  
                ( 48.33%)   0.6952* C   8 s( 34.92%)p 1.86( 65.05%)d 0.00(  0.04%)
                                            0.0001 -0.5909 -0.0074 -0.6974  0.0007
                                            0.0574  0.0083  0.4005  0.0166  0.0010
                                            0.0131 -0.0027 -0.0132  0.0013
                ( 51.67%)  -0.7188* C   9 s( 34.98%)p 1.86( 64.97%)d 0.00(  0.05%)
                                           -0.0002 -0.5914 -0.0063  0.7052  0.0110
                                           -0.0126  0.0125 -0.3895  0.0166  0.0014
                                            0.0160 -0.0029 -0.0144  0.0014
   402. (0.19391) BD*( 2) C   8 - C   9  
                ( 43.47%)   0.6593* C   8 s(  0.06%)p99.99( 99.93%)d 0.25(  0.01%)
                                           -0.0001 -0.0091  0.0217  0.2278 -0.0046
                                           -0.8333  0.0024  0.5030  0.0005 -0.0090
                                            0.0042  0.0030  0.0041 -0.0040
                ( 56.53%)  -0.7519* C   9 s(  0.01%)p 1.00( 99.94%)d 0.00(  0.05%)
                                           -0.0001 -0.0069  0.0066  0.2464  0.0026
                                           -0.8393 -0.0089  0.4838  0.0080  0.0124
                                           -0.0021 -0.0112  0.0039  0.0156
   403. (0.01347) BD*( 1) C   8 - C  14  
                ( 48.87%)   0.6991* C   8 s( 35.17%)p 1.84( 64.79%)d 0.00(  0.04%)
                                            0.0001 -0.5931 -0.0019  0.0693  0.0085
                                           -0.3956  0.0082 -0.6974 -0.0127  0.0001
                                            0.0031 -0.0151  0.0023 -0.0111
                ( 51.13%)  -0.7150* C  14 s( 35.18%)p 1.84( 64.78%)d 0.00(  0.05%)
                                           -0.0001 -0.5931 -0.0025  0.0012  0.0164
                                            0.3603  0.0127  0.7194 -0.0022 -0.0000
                                            0.0013 -0.0150  0.0014 -0.0153
   404. (0.00832) BD*( 1) C   9 - C  10  
                ( 49.98%)   0.7070* C   9 s( 35.98%)p 1.78( 63.97%)d 0.00(  0.05%)
                                           -0.0001 -0.5997 -0.0117 -0.6627 -0.0253
                                           -0.3494  0.0114 -0.2771  0.0304 -0.0135
                                           -0.0112 -0.0084 -0.0075  0.0048
                ( 50.02%)  -0.7072* C  10 s( 35.88%)p 1.79( 64.08%)d 0.00(  0.05%)
                                            0.0001 -0.5989 -0.0079  0.6424 -0.0169
                                            0.3561  0.0157  0.3153  0.0362 -0.0129
                                           -0.0087 -0.0056 -0.0114  0.0071
   405. (0.00695) BD*( 1) C   9 - H  29  
                ( 37.08%)   0.6089* C   9 s( 28.94%)p 2.45( 71.03%)d 0.00(  0.03%)
                                           -0.0003  0.5378 -0.0140  0.0386  0.0092
                                           -0.4152  0.0036 -0.7323  0.0066  0.0005
                                           -0.0007  0.0128 -0.0020  0.0111
                ( 62.92%)  -0.7932* H  29 s( 99.90%)p 0.00(  0.10%)
                                            0.9995 -0.0028 -0.0015  0.0172  0.0267
   406. (0.01475) BD*( 1) C  10 - C  11  
                ( 50.92%)   0.7136* C  10 s( 34.80%)p 1.87( 65.16%)d 0.00(  0.05%)
                                            0.0000  0.5897  0.0135 -0.0128  0.0361
                                            0.3921  0.0125  0.7044  0.0045 -0.0011
                                           -0.0035  0.0162 -0.0028  0.0140
                ( 49.08%)  -0.7006* C  11 s( 38.70%)p 1.58( 61.26%)d 0.00(  0.04%)
                                           -0.0000  0.6221  0.0000  0.0970  0.0301
                                           -0.3497  0.0049 -0.6928 -0.0061 -0.0001
                                           -0.0024  0.0148 -0.0019  0.0130
   407. (0.18776) BD*( 2) C  10 - C  11  
                ( 51.28%)   0.7161* C  10 s(  0.00%)p 1.00( 99.94%)d 0.00(  0.05%)
                                            0.0000 -0.0023 -0.0042 -0.2391  0.0005
                                            0.8472  0.0009 -0.4739 -0.0008 -0.0140
                                            0.0030  0.0119 -0.0013 -0.0140
                ( 48.72%)  -0.6980* C  11 s(  0.00%)p 1.00( 99.97%)d 0.00(  0.03%)
                                           -0.0000 -0.0019 -0.0035 -0.2422  0.0001
                                            0.8512  0.0026 -0.4653 -0.0005 -0.0019
                                            0.0052 -0.0076  0.0082  0.0110
   408. (0.00677) BD*( 1) C  10 - H  30  
                ( 36.96%)   0.6079* C  10 s( 29.23%)p 2.42( 70.74%)d 0.00(  0.03%)
                                            0.0003 -0.5404  0.0157 -0.7269  0.0107
                                            0.0294  0.0032  0.4220 -0.0011 -0.0005
                                            0.0114 -0.0014 -0.0114  0.0021
                ( 63.04%)  -0.7940* H  30 s( 99.90%)p 0.00(  0.10%)
                                           -0.9995  0.0025  0.0278 -0.0009 -0.0152
   409. (0.01496) BD*( 1) C  11 -Cl  12  
                ( 54.57%)   0.7387* C  11 s( 22.44%)p 3.44( 77.30%)d 0.01(  0.26%)
                                           -0.0002  0.4738  0.0003  0.7174 -0.0041
                                            0.3860 -0.0026  0.3307 -0.0022  0.0315
                                            0.0272  0.0141  0.0203 -0.0149
                ( 45.43%)  -0.6741*Cl  12 s( 18.96%)p 4.25( 80.52%)d 0.03(  0.52%)
                                           -0.0000  0.0002  0.4337 -0.0383  0.0001
                                           -0.7317 -0.0281  0.0000 -0.3939 -0.0151
                                            0.0000 -0.3368 -0.0129  0.0446  0.0388
                                            0.0201  0.0295 -0.0211
   410. (0.01473) BD*( 1) C  11 - C  13  
                ( 49.25%)   0.7018* C  11 s( 38.70%)p 1.58( 61.26%)d 0.00(  0.04%)
                                            0.0000 -0.6221 -0.0003  0.6444 -0.0101
                                           -0.0582 -0.0158 -0.4394 -0.0246  0.0004
                                            0.0148 -0.0025 -0.0131  0.0013
                ( 50.75%)  -0.7124* C  13 s( 34.96%)p 1.86( 64.99%)d 0.00(  0.05%)
                                           -0.0000 -0.5911 -0.0129 -0.7054 -0.0237
                                            0.0079 -0.0192  0.3884 -0.0236  0.0008
                                            0.0167 -0.0024 -0.0137  0.0006
   411. (0.00901) BD*( 1) C  13 - C  14  
                ( 50.37%)   0.7097* C  13 s( 35.86%)p 1.79( 64.09%)d 0.00(  0.05%)
                                           -0.0001  0.5988  0.0098 -0.6646 -0.0275
                                           -0.3382  0.0074 -0.2881  0.0317  0.0128
                                            0.0117  0.0085  0.0082 -0.0035
                ( 49.63%)  -0.7045* C  14 s( 36.28%)p 1.76( 63.68%)d 0.00(  0.04%)
                                            0.0001  0.6022  0.0138  0.6409 -0.0135
                                            0.3484  0.0145  0.3210  0.0348  0.0127
                                            0.0093  0.0061  0.0101 -0.0066
   412. (0.15048) BD*( 2) C  13 - C  14  
                ( 49.59%)   0.7042* C  13 s(  0.00%)p 1.00( 99.94%)d 0.00(  0.05%)
                                            0.0000  0.0011  0.0047  0.2400 -0.0017
                                           -0.8572  0.0030  0.4550 -0.0030  0.0046
                                           -0.0080  0.0105 -0.0118 -0.0142
                ( 50.41%)  -0.7100* C  14 s(  0.03%)p99.99( 99.92%)d 1.53(  0.05%)
                                            0.0000  0.0119  0.0129  0.2370 -0.0044
                                           -0.8644  0.0058  0.4424 -0.0055 -0.0165
                                            0.0093  0.0037  0.0098 -0.0003
   413. (0.00679) BD*( 1) C  13 - H  31  
                ( 37.17%)   0.6097* C  13 s( 29.09%)p 2.44( 70.89%)d 0.00(  0.03%)
                                            0.0003 -0.5391  0.0161  0.0355  0.0026
                                           -0.3871  0.0062 -0.7468  0.0079 -0.0004
                                            0.0007 -0.0126  0.0018 -0.0105
                ( 62.83%)  -0.7926* H  31 s( 99.90%)p 0.00(  0.10%)
                                           -0.9995  0.0023 -0.0000  0.0143  0.0280
   414. (0.00726) BD*( 1) C  14 - H  32  
                ( 38.12%)   0.6174* C  14 s( 28.43%)p 2.52( 71.54%)d 0.00(  0.03%)
                                           -0.0003  0.5330 -0.0136 -0.7291  0.0146
                                            0.0259  0.0010  0.4274  0.0133 -0.0008
                                           -0.0125  0.0017  0.0124 -0.0022
                ( 61.88%)  -0.7866* H  32 s( 99.91%)p 0.00(  0.09%)
                                            0.9995 -0.0020  0.0251 -0.0005 -0.0172
   415. (0.00652) BD*( 1) C  16 - C  17  
                ( 49.56%)   0.7040* C  16 s( 35.88%)p 1.79( 64.07%)d 0.00(  0.04%)
                                            0.0000 -0.5989 -0.0127  0.3843 -0.0311
                                           -0.7000 -0.0255 -0.0381  0.0061  0.0164
                                            0.0022 -0.0020  0.0043  0.0113
                ( 50.44%)  -0.7102* C  17 s( 36.61%)p 1.73( 63.34%)d 0.00(  0.04%)
                                           -0.0000 -0.6050 -0.0077 -0.3958 -0.0376
                                            0.6877 -0.0143  0.0463  0.0086  0.0117
                                            0.0008 -0.0006  0.0123  0.0114
   416. (0.15547) BD*( 2) C  16 - C  17  
                ( 52.47%)   0.7243* C  16 s(  0.00%)p 1.00( 99.93%)d 0.00(  0.07%)
                                            0.0001 -0.0017 -0.0022  0.2039 -0.0030
                                            0.0602  0.0023  0.9768 -0.0019  0.0011
                                           -0.0213  0.0117 -0.0047  0.0070
                ( 47.53%)  -0.6894* C  17 s(  0.00%)p 1.00( 99.94%)d 0.00(  0.05%)
                                            0.0000  0.0009 -0.0008  0.1967 -0.0005
                                            0.0481  0.0003  0.9790 -0.0071 -0.0046
                                           -0.0037 -0.0224  0.0005  0.0035
   417. (0.00691) BD*( 1) C  16 - H  33  
                ( 36.39%)   0.6033* C  16 s( 30.19%)p 2.31( 69.78%)d 0.00(  0.03%)
                                            0.0002 -0.5492  0.0176 -0.8177  0.0102
                                            0.0117 -0.0149  0.1691  0.0040  0.0013
                                            0.0057 -0.0003 -0.0126  0.0086
                ( 63.61%)  -0.7975* H  33 s( 99.90%)p 0.00(  0.10%)
                                           -0.9995  0.0017  0.0313  0.0012 -0.0064
   418. (0.01200) BD*( 1) C  17 - C  18  
                ( 51.07%)   0.7147* C  17 s( 33.76%)p 1.96( 66.18%)d 0.00(  0.05%)
                                            0.0002  0.5809  0.0121 -0.7962 -0.0110
                                            0.0423  0.0343  0.1574  0.0006 -0.0001
                                           -0.0077 -0.0002  0.0187 -0.0107
                ( 48.93%)  -0.6995* C  18 s( 36.62%)p 1.73( 63.34%)d 0.00(  0.04%)
                                           -0.0002  0.6052  0.0002  0.7805 -0.0158
                                           -0.0011  0.0440 -0.1483  0.0013 -0.0001
                                           -0.0062  0.0001  0.0172 -0.0078
   419. (0.00573) BD*( 1) C  17 - H  34  
                ( 36.58%)   0.6048* C  17 s( 29.54%)p 2.38( 70.44%)d 0.00(  0.02%)
                                            0.0003 -0.5433  0.0157 -0.4106 -0.0026
                                           -0.7222  0.0093  0.1185  0.0002 -0.0096
                                            0.0017  0.0029  0.0081  0.0088
                ( 63.42%)  -0.7964* H  34 s( 99.90%)p 0.00(  0.10%)
                                           -0.9995  0.0026  0.0151  0.0275 -0.0045
   420. (0.01671) BD*( 1) C  18 - O  19  
                ( 68.39%)   0.8270* C  18 s( 24.49%)p 3.07( 75.25%)d 0.01(  0.27%)
                                            0.0001 -0.4946  0.0160  0.3749 -0.0086
                                           -0.7796 -0.0411 -0.0486  0.0025  0.0348
                                            0.0020 -0.0045  0.0281  0.0255
                ( 31.61%)  -0.5622* O  19 s( 33.63%)p 1.97( 66.30%)d 0.00(  0.07%)
                                           -0.0000 -0.5799 -0.0030 -0.3163 -0.0065
                                            0.7492  0.0035  0.0397  0.0012  0.0071
                                           -0.0003 -0.0002  0.0214  0.0120
   421. (0.01384) BD*( 1) C  18 - C  21  
                ( 49.99%)   0.7070* C  18 s( 38.55%)p 1.59( 61.41%)d 0.00(  0.04%)
                                            0.0000 -0.6208 -0.0106  0.4615  0.0082
                                            0.6229 -0.0118 -0.1132 -0.0010 -0.0168
                                            0.0023  0.0040  0.0060  0.0084
                ( 50.01%)  -0.7072* C  21 s( 34.23%)p 1.92( 65.72%)d 0.00(  0.05%)
                                           -0.0000 -0.5849 -0.0121 -0.3925  0.0202
                                           -0.7038 -0.0211  0.0833 -0.0026 -0.0169
                                            0.0023  0.0037  0.0086  0.0111
   422. (0.20024) BD*( 2) C  18 - C  21  
                ( 50.68%)   0.7119* C  18 s(  0.00%)p 1.00( 99.93%)d 0.00(  0.07%)
                                            0.0000 -0.0045 -0.0002  0.1899 -0.0008
                                            0.0331 -0.0003  0.9809 -0.0028 -0.0050
                                           -0.0055 -0.0253 -0.0003  0.0030
                ( 49.32%)  -0.7023* C  21 s(  0.01%)p 1.00( 99.92%)d 0.00(  0.08%)
                                           -0.0000 -0.0072  0.0006  0.1802 -0.0010
                                            0.0219 -0.0020  0.9830  0.0025  0.0036
                                            0.0208  0.0161  0.0036 -0.0075
   423. (0.00398) BD*( 1) O  19 - C  20  
                ( 29.19%)   0.5403* O  19 s( 31.29%)p 2.19( 68.65%)d 0.00(  0.06%)
                                            0.0001  0.5594  0.0011 -0.8103  0.0005
                                            0.0824  0.0203  0.1507 -0.0007  0.0090
                                           -0.0074 -0.0017  0.0188 -0.0102
                ( 70.81%)  -0.8415* C  20 s( 21.02%)p 3.74( 78.64%)d 0.02(  0.34%)
                                            0.0001  0.4577  0.0261  0.8627  0.0528
                                           -0.1136  0.0271 -0.1603 -0.0107 -0.0137
                                           -0.0179  0.0025  0.0469 -0.0269
   424. (0.00361) BD*( 1) C  20 - H  35  
                ( 37.98%)   0.6163* C  20 s( 26.36%)p 2.79( 73.59%)d 0.00(  0.04%)
                                            0.0001 -0.5132 -0.0155  0.1589 -0.0058
                                           -0.8428  0.0172 -0.0107  0.0008  0.0032
                                           -0.0009  0.0002  0.0190  0.0085
                ( 62.02%)  -0.7875* H  35 s( 99.91%)p 0.00(  0.09%)
                                           -0.9995  0.0007 -0.0084  0.0296  0.0008
   425. (0.00805) BD*( 1) C  20 - H  36  
                ( 39.46%)   0.6282* C  20 s( 26.33%)p 2.80( 73.63%)d 0.00(  0.05%)
                                           -0.0001 -0.5129  0.0135  0.4381  0.0176
                                            0.3861 -0.0203  0.6281 -0.0024 -0.0087
                                           -0.0132 -0.0132  0.0027 -0.0074
                ( 60.54%)  -0.7781* H  36 s( 99.91%)p 0.00(  0.09%)
                                           -0.9995  0.0017 -0.0199 -0.0091 -0.0212
   426. (0.00802) BD*( 1) C  20 - H  37  
                ( 39.46%)   0.6282* C  20 s( 26.34%)p 2.79( 73.61%)d 0.00(  0.05%)
                                           -0.0001 -0.5131  0.0137  0.1759  0.0176
                                            0.3544 -0.0202 -0.7608 -0.0031 -0.0030
                                            0.0044  0.0147  0.0055 -0.0145
                ( 60.54%)  -0.7781* H  37 s( 99.91%)p 0.00(  0.09%)
                                           -0.9995  0.0017 -0.0108 -0.0082  0.0273
   427. (0.00755) BD*( 1) C  21 - H  38  
                ( 36.59%)   0.6049* C  21 s( 30.15%)p 2.32( 69.83%)d 0.00(  0.03%)
                                           -0.0003  0.5489 -0.0151 -0.8210  0.0034
                                            0.0207 -0.0098  0.1540  0.0011 -0.0020
                                           -0.0052  0.0002  0.0122 -0.0086
                ( 63.41%)  -0.7963* H  38 s( 99.90%)p 0.00(  0.10%)
                                            0.9995 -0.0025  0.0304  0.0008 -0.0075
   428. (0.03427) BD*( 1) C  22 - C  23  
                ( 47.27%)   0.6875* C  22 s( 25.61%)p 2.90( 74.34%)d 0.00(  0.05%)
                                           -0.0003 -0.5060 -0.0037  0.1954  0.0204
                                           -0.0015  0.0076 -0.8394 -0.0101 -0.0005
                                            0.0054 -0.0022 -0.0016 -0.0220
                ( 52.73%)  -0.7261* C  23 s( 39.28%)p 1.54( 60.66%)d 0.00(  0.06%)
                                           -0.0001 -0.6259 -0.0324 -0.1554  0.0174
                                            0.0264  0.0110  0.7623 -0.0165 -0.0026
                                            0.0070  0.0050 -0.0040 -0.0223
   429. (0.00492) BD*( 1) C  22 - H  39  
                ( 36.59%)   0.6049* C  22 s( 23.35%)p 3.28( 76.61%)d 0.00(  0.03%)
                                           -0.0002  0.4832 -0.0001 -0.1343 -0.0165
                                           -0.8027  0.0154 -0.3211 -0.0091  0.0032
                                            0.0003  0.0081 -0.0146 -0.0073
                ( 63.41%)  -0.7963* H  39 s( 99.91%)p 0.00(  0.09%)
                                            0.9995 -0.0011  0.0085  0.0264  0.0121
   430. (0.00662) BD*( 1) C  22 - H  40  
                ( 37.31%)   0.6108* C  22 s( 22.81%)p 3.38( 77.15%)d 0.00(  0.04%)
                                           -0.0002  0.4776 -0.0019 -0.5477 -0.0064
                                            0.5454 -0.0246 -0.4164 -0.0091 -0.0144
                                            0.0062 -0.0095 -0.0027 -0.0053
                ( 62.69%)  -0.7918* H  40 s( 99.91%)p 0.00(  0.09%)
                                            0.9995 -0.0029  0.0208 -0.0141  0.0168
   431. (0.05192) BD*( 1) C  23 - O  24  
                ( 69.79%)   0.8354* C  23 s( 26.99%)p 2.69( 72.67%)d 0.01(  0.35%)
                                           -0.0000  0.5192 -0.0161 -0.2671 -0.0166
                                            0.7304  0.0424  0.3452  0.0231 -0.0264
                                           -0.0100  0.0328 -0.0342 -0.0202
                ( 30.21%)  -0.5496* O  24 s( 36.51%)p 1.74( 63.43%)d 0.00(  0.07%)
                                           -0.0001  0.6042  0.0001  0.2458  0.0005
                                           -0.7103 -0.0019 -0.2633 -0.0040 -0.0131
                                           -0.0021  0.0049 -0.0184 -0.0109
   432. (0.01168) BD*( 1) C  23 - O  25  
                ( 66.74%)   0.8170* C  23 s( 33.52%)p 1.98( 66.23%)d 0.01(  0.24%)
                                            0.0001  0.5780 -0.0336  0.0886  0.0047
                                           -0.6202 -0.0498  0.5146  0.0497 -0.0065
                                            0.0069 -0.0423 -0.0231  0.0049
                ( 33.26%)  -0.5767* O  25 s( 43.93%)p 1.27( 55.98%)d 0.00(  0.09%)
                                           -0.0000  0.6624 -0.0245 -0.0701 -0.0033
                                            0.5913  0.0178 -0.4525 -0.0124 -0.0035
                                            0.0037 -0.0248 -0.0152  0.0001
   433. (0.10312) BD*( 2) C  23 - O  25  
                ( 68.35%)   0.8268* C  23 s(  0.02%)p99.99( 99.56%)d19.00(  0.42%)
                                            0.0001 -0.0107  0.0104  0.9438 -0.0330
                                            0.2700 -0.0087  0.1754 -0.0047 -0.0462
                                            0.0389  0.0030  0.0202  0.0123
                ( 31.65%)  -0.5626* O  25 s(  0.01%)p 1.00( 99.84%)d 0.00(  0.15%)
                                           -0.0000 -0.0083  0.0005  0.9477  0.0052
                                            0.2600  0.0017  0.1806  0.0013  0.0281
                                           -0.0229 -0.0005 -0.0120 -0.0073
   434. (0.00653) BD*( 1) O  24 - H  41  
                ( 24.61%)   0.4961* O  24 s( 21.13%)p 3.73( 78.80%)d 0.00(  0.08%)
                                           -0.0002 -0.4595 -0.0128  0.1317  0.0091
                                           -0.0195 -0.0215 -0.8770 -0.0248 -0.0012
                                            0.0012  0.0152  0.0017 -0.0231
                ( 75.39%)  -0.8683* H  41 s( 99.53%)p 0.00(  0.47%)
                                           -0.9976  0.0103 -0.0104 -0.0031  0.0675


 NHO Directionality and "Bond Bending" (deviations from line of nuclear centers)

         [Thresholds for printing:  angular deviation  >  1.0 degree]
                                    hybrid p-character > 25.0%
                                    orbital occupancy  >  0.10e

                                Line of Centers        Hybrid 1              Hybrid 2
                                ---------------  -------------------   ------------------
                NBO               Theta   Phi    Theta   Phi    Dev    Theta   Phi    Dev
 ========================================================================================
     1. BD (   1) C   1 - C   2    92.1   92.0    92.7   91.0   1.2     89.0  274.0   2.3
     2. BD (   1) C   1 - H  26   153.8  294.8   153.6  291.9   1.3      --     --    --
     3. BD (   1) C   1 - H  27    69.0  202.1    69.7  203.5   1.4      --     --    --
     4. BD (   1) C   1 - H  28    52.7  336.7    52.2  335.5   1.0      --     --    --
     5. BD (   1) C   2 - C   3    83.5  142.9    83.5  148.2   5.3     96.2  316.3   6.5
     6. BD (   2) C   2 - C   3    83.5  142.9   171.6  188.0  90.5    170.9  178.8  90.9
     7. BD (   1) C   2 - N   6    96.2   34.6    97.3   28.5   6.2     84.2  217.9   3.3
     8. BD (   1) C   3 - C   4    92.3   71.3    91.3   79.5   8.2     85.7  242.2   9.3
     9. BD (   1) C   3 - C  22    81.1  196.6    82.4  196.9   1.3    100.3   16.5   1.4
    10. BD (   1) C   4 - C   5    98.7  358.5    97.9    2.5   4.0     80.0  176.4   2.4
    11. BD (   2) C   4 - C   5    98.7  358.5   172.0  185.6  89.2    169.8  193.5  88.9
    12. BD (   1) C   4 - C  21    86.5  119.1    86.2  123.0   3.9     93.1  296.0   3.2
    13. BD (   1) C   5 - N   6    91.4  285.8    92.2  293.8   8.1     88.9  100.4   5.4
    14. BD (   1) C   5 - C  16    98.6   58.6    98.9   50.6   7.9     81.8  244.0   5.4
    15. BD (   1) N   6 - C   7   101.5  337.9   101.4  339.3   1.3     81.7  160.7   4.3
    16. BD (   1) C   7 - C   8    67.9   32.3    68.7   30.8   1.6    112.5  210.2   1.9
    17. BD (   1) C   7 - O  15   121.2  277.7   128.5  276.2   7.5     67.3   97.6   8.4
    18. BD (   2) C   7 - O  15   121.2  277.7    37.5  267.3  84.2     27.2  258.7  84.8
    19. BD (   1) C   8 - C   9   119.5  357.0   120.8  354.6   2.4     62.5  180.0   3.3
    20. BD (   2) C   8 - C   9   119.5  357.0    59.7  285.0  90.9    119.1  106.4  89.2
    21. BD (   1) C   8 - C  14    28.0   95.0    29.1  101.4   3.2    152.5  267.3   3.6
    22. BD (   1) C   9 - C  10    68.3   28.3    72.2   26.2   4.4    115.8  210.7   4.6
    23. BD (   1) C   9 - H  29   150.2  274.3   150.3  276.6   1.1      --     --    --
    24. BD (   1) C  10 - C  11    28.3   96.8    29.8   86.7   5.1    152.3  290.2   6.3
    25. BD (   2) C  10 - C  11    28.3   96.8    61.7  285.7  89.7     62.3  285.8  89.7
    26. BD (   1) C  10 - H  30   119.6  358.1   120.4  357.4   1.1      --     --    --
    28. BD (   1) C  11 - C  13    59.1  177.7    54.0  173.3   6.3    116.6    0.9   5.1
    29. BD (   1) C  13 - C  14   112.6  207.8   108.5  205.5   4.6     63.9   30.0   4.1
    30. BD (   2) C  13 - C  14   112.6  207.8    63.0  285.6  90.0     63.8  285.2  90.7
    32. BD (   1) C  14 - H  32    59.6  177.6    58.4  177.9   1.2      --     --    --
    33. BD (   1) C  16 - C  17    87.0  119.5    87.7  116.0   3.6     93.9  302.8   3.4
    34. BD (   2) C  16 - C  17    87.0  119.5   167.8  197.3  90.4     11.7   13.9  89.8
    36. BD (   1) C  17 - C  18    79.1  177.9    79.0  174.6   3.3    100.9    3.2   5.2
    37. BD (   1) C  17 - H  34    97.8   61.0    98.2   59.9   1.1      --     --    --
    39. BD (   1) C  18 - C  21    83.1  238.2    81.6  232.5   5.9     95.7   62.8   4.8
    40. BD (   2) C  18 - C  21    83.1  238.2   168.9  189.8  89.5    169.6  186.3  89.5
    41. BD (   1) O  19 - C  20    79.5  174.7    79.6  172.8   1.9      --     --    --
    42. BD (   1) C  20 - H  35    89.1  101.6    89.3  100.5   1.1      --     --    --
    43. BD (   1) C  20 - H  36   135.4  218.1   137.0  218.8   1.6      --     --    --
    44. BD (   1) C  20 - H  37    28.1  237.7    26.8  239.9   1.6      --     --    --
    46. BD (   1) C  22 - C  23    12.2  182.3    14.3  181.6   2.1    169.1  344.8   3.7
    47. BD (   1) C  22 - H  39   110.4  260.3   112.4  259.2   2.3      --     --    --
    48. BD (   1) C  22 - H  40   117.9  134.8   119.2  136.8   2.2      --     --    --
    49. BD (   1) C  23 - O  24    71.2  108.9    65.9  110.2   5.4      --     --    --
    50. BD (   1) C  23 - O  25    52.6  277.9    50.2  277.9   2.4      --     --    --
    51. BD (   2) C  23 - O  25    52.6  277.9   100.2  196.0  89.8    100.4  195.4  89.5
    52. BD (   1) O  24 - H  41     8.4  211.7     9.2  163.8   7.2      --     --    --
    82. LP (   1) N   6             --     --     10.4  355.9   --       --     --    --
    84. LP (   2)Cl  12             --     --    143.2  331.2   --       --     --    --
    85. LP (   3)Cl  12             --     --     62.2  286.0   --       --     --    --
    86. LP (   1) O  15             --     --    120.5  276.2   --       --     --    --
    87. LP (   2) O  15             --     --     82.5    3.1   --       --     --    --
    88. LP (   1) O  19             --     --     97.4   55.4   --       --     --    --
    89. LP (   2) O  19             --     --     10.8    8.2   --       --     --    --
    90. LP (   1) O  24             --     --    119.4  101.0   --       --     --    --
    91. LP (   2) O  24             --     --     98.1  195.8   --       --     --    --
    92. LP (   1) O  25             --     --     53.4  278.1   --       --     --    --
    93. LP (   2) O  25             --     --     38.8  118.4   --       --     --    --
   388. BD*(   2) C   2 - C   3    83.5  142.9   171.6  188.0  90.5    170.9  178.8  90.9
   393. BD*(   2) C   4 - C   5    98.7  358.5   172.0  185.6  89.2    169.8  193.5  88.9
   402. BD*(   2) C   8 - C   9   119.5  357.0    59.7  285.0  90.9    119.1  106.4  89.2
   407. BD*(   2) C  10 - C  11    28.3   96.8    61.7  285.7  89.7     62.3  285.8  89.7
   412. BD*(   2) C  13 - C  14   112.6  207.8    63.0  285.6  90.0     63.8  285.2  90.7
   416. BD*(   2) C  16 - C  17    87.0  119.5   167.8  197.3  90.4     11.7   13.9  89.8
   422. BD*(   2) C  18 - C  21    83.1  238.2   168.9  189.8  89.5    169.6  186.3  89.5
   433. BD*(   2) C  23 - O  25    52.6  277.9   100.2  196.0  89.8    100.4  195.4  89.5


 Second Order Perturbation Theory Analysis of Fock Matrix in NBO Basis

     Threshold for printing:   0.25 kcal/mol
                                                                              E(2)  E(j)-E(i) F(i,j)
         Donor NBO (i)                     Acceptor NBO (j)                 kcal/mol   a.u.    a.u. 
 ===================================================================================================

 within unit  1
   1. BD (   1) C   1 - C   2        /112. RY*(   1) C   3                    0.26    1.76    0.027
   1. BD (   1) C   1 - C   2        /114. RY*(   3) C   3                    0.29    1.61    0.027
   1. BD (   1) C   1 - C   2        /384. BD*(   1) C   1 - H  26            0.27    1.11    0.022
   1. BD (   1) C   1 - C   2        /386. BD*(   1) C   1 - H  28            0.25    1.11    0.021
   1. BD (   1) C   1 - C   2        /387. BD*(   1) C   2 - C   3            2.67    1.24    0.073
   1. BD (   1) C   1 - C   2        /389. BD*(   1) C   2 - N   6            0.40    1.03    0.026
   1. BD (   1) C   1 - C   2        /390. BD*(   1) C   3 - C   4            1.09    1.14    0.045
   1. BD (   1) C   1 - C   2        /395. BD*(   1) C   5 - N   6            1.22    1.01    0.045
   2. BD (   1) C   1 - H  26        /105. RY*(   3) C   2                    0.39    1.28    0.029
   2. BD (   1) C   1 - H  26        /387. BD*(   1) C   2 - C   3            0.98    1.07    0.041
   2. BD (   1) C   1 - H  26        /388. BD*(   2) C   2 - C   3            2.61    0.51    0.049
   3. BD (   1) C   1 - H  27        /383. BD*(   1) C   1 - C   2            0.32    0.91    0.022
   3. BD (   1) C   1 - H  27        /389. BD*(   1) C   2 - N   6            3.84    0.86    0.073
   4. BD (   1) C   1 - H  28        /387. BD*(   1) C   2 - C   3            1.73    1.07    0.054
   4. BD (   1) C   1 - H  28        /388. BD*(   2) C   2 - C   3            1.92    0.51    0.042
   5. BD (   1) C   2 - C   3        / 94. RY*(   1) C   1                    0.36    1.44    0.029
   5. BD (   1) C   2 - C   3        /121. RY*(   1) C   4                    0.48    1.78    0.037
   5. BD (   1) C   2 - C   3        /283. RY*(   1) C  22                    0.44    1.67    0.034
   5. BD (   1) C   2 - C   3        /383. BD*(   1) C   1 - C   2            2.04    1.15    0.061
   5. BD (   1) C   2 - C   3        /389. BD*(   1) C   2 - N   6            0.49    1.09    0.029
   5. BD (   1) C   2 - C   3        /390. BD*(   1) C   3 - C   4            1.71    1.21    0.057
   5. BD (   1) C   2 - C   3        /391. BD*(   1) C   3 - C  22            2.00    1.13    0.060
   5. BD (   1) C   2 - C   3        /394. BD*(   1) C   4 - C  21            2.51    1.24    0.071
   5. BD (   1) C   2 - C   3        /397. BD*(   1) N   6 - C   7            1.70    1.09    0.055
   5. BD (   1) C   2 - C   3        /430. BD*(   1) C  22 - H  40            0.27    1.16    0.022
   6. BD (   2) C   2 - C   3        / 95. RY*(   2) C   1                    0.44    1.21    0.031
   6. BD (   2) C   2 - C   3        /125. RY*(   5) C   4                    0.36    1.71    0.033
   6. BD (   2) C   2 - C   3        /143. RY*(   5) N   6                    0.25    2.52    0.033
   6. BD (   2) C   2 - C   3        /384. BD*(   1) C   1 - H  26            1.28    0.75    0.041
   6. BD (   2) C   2 - C   3        /386. BD*(   1) C   1 - H  28            0.83    0.74    0.033
   6. BD (   2) C   2 - C   3        /388. BD*(   2) C   2 - C   3            0.62    0.31    0.018
   6. BD (   2) C   2 - C   3        /393. BD*(   2) C   4 - C   5           10.68    0.26    0.073
   6. BD (   2) C   2 - C   3        /428. BD*(   1) C  22 - C  23            1.79    0.67    0.045
   6. BD (   2) C   2 - C   3        /430. BD*(   1) C  22 - H  40            0.69    0.72    0.030
   6. BD (   2) C   2 - C   3        /433. BD*(   2) C  23 - O  25            0.62    0.31    0.018
   7. BD (   1) C   2 - N   6        /114. RY*(   3) C   3                    0.50    1.75    0.038
   7. BD (   1) C   2 - N   6        /130. RY*(   1) C   5                    0.80    1.83    0.048
   7. BD (   1) C   2 - N   6        /148. RY*(   1) C   7                    0.57    1.39    0.036
   7. BD (   1) C   2 - N   6        /383. BD*(   1) C   1 - C   2            0.41    1.23    0.028
   7. BD (   1) C   2 - N   6        /385. BD*(   1) C   1 - H  27            0.30    1.27    0.025
   7. BD (   1) C   2 - N   6        /387. BD*(   1) C   2 - C   3            0.63    1.39    0.037
   7. BD (   1) C   2 - N   6        /391. BD*(   1) C   3 - C  22            2.01    1.22    0.062
   7. BD (   1) C   2 - N   6        /395. BD*(   1) C   5 - N   6            1.29    1.16    0.049
   7. BD (   1) C   2 - N   6        /396. BD*(   1) C   5 - C  16            1.99    1.32    0.065
   7. BD (   1) C   2 - N   6        /397. BD*(   1) N   6 - C   7            1.41    1.17    0.052
   7. BD (   1) C   2 - N   6        /398. BD*(   1) C   7 - C   8            0.75    1.23    0.039
   7. BD (   1) C   2 - N   6        /400. BD*(   2) C   7 - O  15            0.36    0.81    0.023
   8. BD (   1) C   3 - C   4        /104. RY*(   2) C   2                    0.44    1.37    0.031
   8. BD (   1) C   3 - C   4        /131. RY*(   2) C   5                    0.45    1.65    0.035
   8. BD (   1) C   3 - C   4        /274. RY*(   1) C  21                    0.41    1.78    0.034
   8. BD (   1) C   3 - C   4        /283. RY*(   1) C  22                    0.46    1.63    0.035
   8. BD (   1) C   3 - C   4        /383. BD*(   1) C   1 - C   2            2.80    1.10    0.071
   8. BD (   1) C   3 - C   4        /387. BD*(   1) C   2 - C   3            1.57    1.26    0.056
   8. BD (   1) C   3 - C   4        /389. BD*(   1) C   2 - N   6            0.51    1.05    0.029
   8. BD (   1) C   3 - C   4        /391. BD*(   1) C   3 - C  22            1.28    1.09    0.047
   8. BD (   1) C   3 - C   4        /392. BD*(   1) C   4 - C   5            1.44    1.17    0.052
   8. BD (   1) C   3 - C   4        /394. BD*(   1) C   4 - C  21            2.58    1.20    0.070
   8. BD (   1) C   3 - C   4        /395. BD*(   1) C   5 - N   6            0.47    1.03    0.028
   8. BD (   1) C   3 - C   4        /396. BD*(   1) C   5 - C  16            2.13    1.19    0.064
   8. BD (   1) C   3 - C   4        /421. BD*(   1) C  18 - C  21            0.87    1.18    0.041
   8. BD (   1) C   3 - C   4        /429. BD*(   1) C  22 - H  39            0.40    1.12    0.027
   9. BD (   1) C   3 - C  22        /103. RY*(   1) C   2                    0.48    1.72    0.036
   9. BD (   1) C   3 - C  22        /121. RY*(   1) C   4                    0.32    1.70    0.030
   9. BD (   1) C   3 - C  22        /295. RY*(   4) C  23                    0.43    1.78    0.035
   9. BD (   1) C   3 - C  22        /387. BD*(   1) C   2 - C   3            2.51    1.23    0.070
   9. BD (   1) C   3 - C  22        /389. BD*(   1) C   2 - N   6            1.23    1.01    0.045
   9. BD (   1) C   3 - C  22        /390. BD*(   1) C   3 - C   4            1.54    1.12    0.053
   9. BD (   1) C   3 - C  22        /392. BD*(   1) C   4 - C   5            0.84    1.13    0.039
   9. BD (   1) C   3 - C  22        /428. BD*(   1) C  22 - C  23            0.49    1.02    0.029
   9. BD (   1) C   3 - C  22        /429. BD*(   1) C  22 - H  39            0.41    1.09    0.027
   9. BD (   1) C   3 - C  22        /430. BD*(   1) C  22 - H  40            0.39    1.08    0.026
   9. BD (   1) C   3 - C  22        /432. BD*(   1) C  23 - O  25            0.42    1.27    0.029
   9. BD (   1) C   3 - C  22        /433. BD*(   2) C  23 - O  25            1.72    0.66    0.045
  10. BD (   1) C   4 - C   5        /112. RY*(   1) C   3                    0.82    1.82    0.049
  10. BD (   1) C   4 - C   5        /229. RY*(   1) C  16                    0.47    1.88    0.038
  10. BD (   1) C   4 - C   5        /230. RY*(   2) C  16                    0.39    1.42    0.030
  10. BD (   1) C   4 - C   5        /274. RY*(   1) C  21                    0.49    1.82    0.038
  10. BD (   1) C   4 - C   5        /390. BD*(   1) C   3 - C   4            1.48    1.20    0.053
  10. BD (   1) C   4 - C   5        /391. BD*(   1) C   3 - C  22            2.21    1.13    0.063
  10. BD (   1) C   4 - C   5        /394. BD*(   1) C   4 - C  21            1.89    1.24    0.061
  10. BD (   1) C   4 - C   5        /395. BD*(   1) C   5 - N   6            0.50    1.07    0.029
  10. BD (   1) C   4 - C   5        /396. BD*(   1) C   5 - C  16            2.17    1.23    0.065
  10. BD (   1) C   4 - C   5        /397. BD*(   1) N   6 - C   7            1.91    1.09    0.058
  10. BD (   1) C   4 - C   5        /417. BD*(   1) C  16 - H  33            1.29    1.16    0.049
  10. BD (   1) C   4 - C   5        /427. BD*(   1) C  21 - H  38            1.13    1.15    0.046
  11. BD (   2) C   4 - C   5        /113. RY*(   2) C   3                    0.29    1.13    0.025
  11. BD (   2) C   4 - C   5        /231. RY*(   3) C  16                    0.88    1.53    0.051
  11. BD (   2) C   4 - C   5        /276. RY*(   3) C  21                    0.96    0.88    0.040
  11. BD (   2) C   4 - C   5        /388. BD*(   2) C   2 - C   3            6.48    0.33    0.060
  11. BD (   2) C   4 - C   5        /416. BD*(   2) C  16 - C  17           11.05    0.30    0.074
  11. BD (   2) C   4 - C   5        /422. BD*(   2) C  18 - C  21            8.58    0.28    0.062
  12. BD (   1) C   4 - C  21        /112. RY*(   1) C   3                    0.39    1.84    0.034
  12. BD (   1) C   4 - C  21        /248. RY*(   2) C  18                    0.85    1.89    0.051
  12. BD (   1) C   4 - C  21        /387. BD*(   1) C   2 - C   3            0.45    1.32    0.031
  12. BD (   1) C   4 - C  21        /390. BD*(   1) C   3 - C   4            2.58    1.21    0.071
  12. BD (   1) C   4 - C  21        /392. BD*(   1) C   4 - C   5            2.13    1.22    0.065
  12. BD (   1) C   4 - C  21        /395. BD*(   1) C   5 - N   6            1.04    1.08    0.042
  12. BD (   1) C   4 - C  21        /420. BD*(   1) C  18 - O  19            2.51    1.04    0.065
  12. BD (   1) C   4 - C  21        /421. BD*(   1) C  18 - C  21            1.57    1.24    0.056
  12. BD (   1) C   4 - C  21        /427. BD*(   1) C  21 - H  38            0.91    1.16    0.041
  13. BD (   1) C   5 - N   6        /103. RY*(   1) C   2                    0.46    1.90    0.038
  13. BD (   1) C   5 - N   6        /104. RY*(   2) C   2                    0.47    1.51    0.034
  13. BD (   1) C   5 - N   6        /122. RY*(   2) C   4                    0.27    2.07    0.030
  13. BD (   1) C   5 - N   6        /149. RY*(   2) C   7                    0.31    1.99    0.031
  13. BD (   1) C   5 - N   6        /383. BD*(   1) C   1 - C   2            1.44    1.24    0.054
  13. BD (   1) C   5 - N   6        /389. BD*(   1) C   2 - N   6            1.22    1.19    0.048
  13. BD (   1) C   5 - N   6        /392. BD*(   1) C   4 - C   5            0.62    1.31    0.036
  13. BD (   1) C   5 - N   6        /394. BD*(   1) C   4 - C  21            1.42    1.34    0.055
  13. BD (   1) C   5 - N   6        /396. BD*(   1) C   5 - C  16            1.06    1.33    0.047
  13. BD (   1) C   5 - N   6        /397. BD*(   1) N   6 - C   7            1.19    1.19    0.048
  13. BD (   1) C   5 - N   6        /399. BD*(   1) C   7 - O  15            0.79    1.40    0.042
  13. BD (   1) C   5 - N   6        /400. BD*(   2) C   7 - O  15            0.40    0.82    0.024
  13. BD (   1) C   5 - N   6        /415. BD*(   1) C  16 - C  17            0.53    1.36    0.034
  14. BD (   1) C   5 - C  16        /122. RY*(   2) C   4                    0.47    2.01    0.039
  14. BD (   1) C   5 - C  16        /140. RY*(   2) N   6                    0.27    2.50    0.033
  14. BD (   1) C   5 - C  16        /238. RY*(   1) C  17                    0.29    1.83    0.029
  14. BD (   1) C   5 - C  16        /239. RY*(   2) C  17                    0.90    1.43    0.045
  14. BD (   1) C   5 - C  16        /389. BD*(   1) C   2 - N   6            0.77    1.12    0.037
  14. BD (   1) C   5 - C  16        /390. BD*(   1) C   3 - C   4            0.92    1.24    0.043
  14. BD (   1) C   5 - C  16        /392. BD*(   1) C   4 - C   5            2.39    1.24    0.069
  14. BD (   1) C   5 - C  16        /395. BD*(   1) C   5 - N   6            1.04    1.11    0.043
  14. BD (   1) C   5 - C  16        /415. BD*(   1) C  16 - C  17            1.41    1.29    0.054
  14. BD (   1) C   5 - C  16        /417. BD*(   1) C  16 - H  33            0.78    1.20    0.039
  14. BD (   1) C   5 - C  16        /419. BD*(   1) C  17 - H  34            1.08    1.20    0.045
  15. BD (   1) N   6 - C   7        /103. RY*(   1) C   2                    0.68    1.92    0.046
  15. BD (   1) N   6 - C   7        /130. RY*(   1) C   5                    0.34    1.86    0.032
  15. BD (   1) N   6 - C   7        /158. RY*(   2) C   8                    0.54    1.82    0.040
  15. BD (   1) N   6 - C   7        /220. RY*(   1) O  15                    0.25    2.07    0.029
  15. BD (   1) N   6 - C   7        /387. BD*(   1) C   2 - C   3            0.52    1.42    0.034
  15. BD (   1) N   6 - C   7        /389. BD*(   1) C   2 - N   6            1.57    1.21    0.055
  15. BD (   1) N   6 - C   7        /392. BD*(   1) C   4 - C   5            0.48    1.33    0.032
  15. BD (   1) N   6 - C   7        /395. BD*(   1) C   5 - N   6            1.46    1.19    0.053
  15. BD (   1) N   6 - C   7        /401. BD*(   1) C   8 - C   9            0.64    1.39    0.038
  16. BD (   1) C   7 - C   8        /139. RY*(   1) N   6                    0.50    1.82    0.038
  16. BD (   1) C   7 - C   8        /166. RY*(   1) C   9                    0.72    1.79    0.046
  16. BD (   1) C   7 - C   8        /211. RY*(   1) C  14                    0.48    1.82    0.038
  16. BD (   1) C   7 - C   8        /220. RY*(   1) O  15                    0.55    1.90    0.041
  16. BD (   1) C   7 - C   8        /389. BD*(   1) C   2 - N   6            1.45    1.04    0.049
  16. BD (   1) C   7 - C   8        /399. BD*(   1) C   7 - O  15            0.93    1.25    0.043
  16. BD (   1) C   7 - C   8        /401. BD*(   1) C   8 - C   9            1.33    1.23    0.051
  16. BD (   1) C   7 - C   8        /403. BD*(   1) C   8 - C  14            1.45    1.22    0.053
  16. BD (   1) C   7 - C   8        /404. BD*(   1) C   9 - C  10            1.21    1.25    0.049
  16. BD (   1) C   7 - C   8        /411. BD*(   1) C  13 - C  14            1.14    1.25    0.048
  17. BD (   1) C   7 - O  15        /148. RY*(   1) C   7                    0.82    1.67    0.047
  17. BD (   1) C   7 - O  15        /158. RY*(   2) C   8                    0.26    2.07    0.029
  17. BD (   1) C   7 - O  15        /395. BD*(   1) C   5 - N   6            0.66    1.44    0.039
  17. BD (   1) C   7 - O  15        /397. BD*(   1) N   6 - C   7            0.29    1.45    0.027
  17. BD (   1) C   7 - O  15        /398. BD*(   1) C   7 - C   8            1.13    1.51    0.053
  17. BD (   1) C   7 - O  15        /403. BD*(   1) C   8 - C  14            0.67    1.64    0.042
  18. BD (   2) C   7 - O  15        /160. RY*(   4) C   8                    0.27    1.09    0.022
  18. BD (   2) C   7 - O  15        /395. BD*(   1) C   5 - N   6            0.53    0.76    0.025
  18. BD (   2) C   7 - O  15        /402. BD*(   2) C   8 - C   9            1.59    0.43    0.037
  19. BD (   1) C   8 - C   9        /148. RY*(   1) C   7                    0.58    1.27    0.034
  19. BD (   1) C   8 - C   9        /175. RY*(   1) C  10                    0.29    1.79    0.029
  19. BD (   1) C   8 - C   9        /176. RY*(   2) C  10                    1.03    1.37    0.048
  19. BD (   1) C   8 - C   9        /211. RY*(   1) C  14                    0.28    1.83    0.029
  19. BD (   1) C   8 - C   9        /397. BD*(   1) N   6 - C   7            1.28    1.05    0.047
  19. BD (   1) C   8 - C   9        /398. BD*(   1) C   7 - C   8            1.42    1.11    0.050
  19. BD (   1) C   8 - C   9        /403. BD*(   1) C   8 - C  14            2.55    1.24    0.071
  19. BD (   1) C   8 - C   9        /404. BD*(   1) C   9 - C  10            1.47    1.27    0.055
  19. BD (   1) C   8 - C   9        /405. BD*(   1) C   9 - H  29            0.70    1.17    0.036
  19. BD (   1) C   8 - C   9        /408. BD*(   1) C  10 - H  30            1.18    1.17    0.047
  19. BD (   1) C   8 - C   9        /414. BD*(   1) C  14 - H  32            1.33    1.14    0.050
  20. BD (   2) C   8 - C   9        /179. RY*(   5) C  10                    0.48    1.89    0.042
  20. BD (   2) C   8 - C   9        /213. RY*(   3) C  14                    0.88    1.01    0.042
  20. BD (   2) C   8 - C   9        /214. RY*(   4) C  14                    0.25    1.36    0.026
  20. BD (   2) C   8 - C   9        /397. BD*(   1) N   6 - C   7            0.81    0.63    0.031
  20. BD (   2) C   8 - C   9        /399. BD*(   1) C   7 - O  15            0.43    0.84    0.026
  20. BD (   2) C   8 - C   9        /400. BD*(   2) C   7 - O  15            9.38    0.26    0.065
  20. BD (   2) C   8 - C   9        /407. BD*(   2) C  10 - C  11            9.44    0.28    0.065
  20. BD (   2) C   8 - C   9        /412. BD*(   2) C  13 - C  14           10.95    0.29    0.072
  21. BD (   1) C   8 - C  14        /149. RY*(   2) C   7                    0.26    1.87    0.028
  21. BD (   1) C   8 - C  14        /166. RY*(   1) C   9                    0.40    1.82    0.034
  21. BD (   1) C   8 - C  14        /202. RY*(   1) C  13                    0.29    1.81    0.029
  21. BD (   1) C   8 - C  14        /203. RY*(   2) C  13                    1.03    1.37    0.048
  21. BD (   1) C   8 - C  14        /398. BD*(   1) C   7 - C   8            1.21    1.12    0.047
  21. BD (   1) C   8 - C  14        /399. BD*(   1) C   7 - O  15            0.99    1.28    0.045
  21. BD (   1) C   8 - C  14        /401. BD*(   1) C   8 - C   9            2.51    1.25    0.071
  21. BD (   1) C   8 - C  14        /405. BD*(   1) C   9 - H  29            1.13    1.18    0.046
  21. BD (   1) C   8 - C  14        /411. BD*(   1) C  13 - C  14            1.69    1.27    0.059
  21. BD (   1) C   8 - C  14        /413. BD*(   1) C  13 - H  31            1.16    1.17    0.047
  21. BD (   1) C   8 - C  14        /414. BD*(   1) C  14 - H  32            0.71    1.15    0.036
  22. BD (   1) C   9 - C  10        /158. RY*(   2) C   8                    0.78    1.67    0.046
  22. BD (   1) C   9 - C  10        /184. RY*(   1) C  11                    0.42    1.70    0.034
  22. BD (   1) C   9 - C  10        /185. RY*(   2) C  11                    0.67    1.48    0.040
  22. BD (   1) C   9 - C  10        /398. BD*(   1) C   7 - C   8            1.69    1.11    0.055
  22. BD (   1) C   9 - C  10        /401. BD*(   1) C   8 - C   9            1.77    1.25    0.059
  22. BD (   1) C   9 - C  10        /405. BD*(   1) C   9 - H  29            0.73    1.17    0.037
  22. BD (   1) C   9 - C  10        /406. BD*(   1) C  10 - C  11            1.72    1.24    0.058
  22. BD (   1) C   9 - C  10        /408. BD*(   1) C  10 - H  30            0.76    1.17    0.038
  22. BD (   1) C   9 - C  10        /409. BD*(   1) C  11 -Cl  12            2.28    0.86    0.056
  23. BD (   1) C   9 - H  29        /157. RY*(   1) C   8                    0.43    1.66    0.034
  23. BD (   1) C   9 - H  29        /175. RY*(   1) C  10                    0.32    1.61    0.029
  23. BD (   1) C   9 - H  29        /401. BD*(   1) C   8 - C   9            0.49    1.06    0.029
  23. BD (   1) C   9 - H  29        /403. BD*(   1) C   8 - C  14            2.37    1.06    0.063
  23. BD (   1) C   9 - H  29        /404. BD*(   1) C   9 - C  10            0.53    1.08    0.030
  23. BD (   1) C   9 - H  29        /406. BD*(   1) C  10 - C  11            1.96    1.06    0.058
  24. BD (   1) C  10 - C  11        /167. RY*(   2) C   9                    0.89    1.45    0.046
  24. BD (   1) C  10 - C  11        /202. RY*(   1) C  13                    0.53    1.82    0.039
  24. BD (   1) C  10 - C  11        /404. BD*(   1) C   9 - C  10            1.50    1.29    0.056
  24. BD (   1) C  10 - C  11        /405. BD*(   1) C   9 - H  29            1.17    1.19    0.047
  24. BD (   1) C  10 - C  11        /408. BD*(   1) C  10 - H  30            0.83    1.19    0.040
  24. BD (   1) C  10 - C  11        /410. BD*(   1) C  11 - C  13            2.18    1.26    0.066
  24. BD (   1) C  10 - C  11        /413. BD*(   1) C  13 - H  31            1.15    1.18    0.047
  25. BD (   2) C  10 - C  11        /170. RY*(   5) C   9                    0.63    1.80    0.047
  25. BD (   2) C  10 - C  11        /179. RY*(   5) C  10                    0.26    1.90    0.031
  25. BD (   2) C  10 - C  11        /193. RY*(   1)Cl  12                    0.84    1.09    0.042
  25. BD (   2) C  10 - C  11        /205. RY*(   4) C  13                    1.02    0.85    0.041
  25. BD (   2) C  10 - C  11        /402. BD*(   2) C   8 - C   9           11.60    0.29    0.074
  25. BD (   2) C  10 - C  11        /407. BD*(   2) C  10 - C  11            0.29    0.29    0.011
  25. BD (   2) C  10 - C  11        /412. BD*(   2) C  13 - C  14            9.35    0.29    0.067
  26. BD (   1) C  10 - H  30        /166. RY*(   1) C   9                    0.29    1.62    0.027
  26. BD (   1) C  10 - H  30        /184. RY*(   1) C  11                    0.56    1.52    0.037
  26. BD (   1) C  10 - H  30        /401. BD*(   1) C   8 - C   9            1.97    1.06    0.058
  26. BD (   1) C  10 - H  30        /404. BD*(   1) C   9 - C  10            0.56    1.08    0.031
  26. BD (   1) C  10 - H  30        /406. BD*(   1) C  10 - C  11            0.49    1.06    0.029
  26. BD (   1) C  10 - H  30        /409. BD*(   1) C  11 -Cl  12            0.30    0.68    0.018
  26. BD (   1) C  10 - H  30        /410. BD*(   1) C  11 - C  13            2.21    1.06    0.061
  27. BD (   1) C  11 -Cl  12        /175. RY*(   1) C  10                    0.44    1.82    0.036
  27. BD (   1) C  11 -Cl  12        /202. RY*(   1) C  13                    0.44    1.83    0.036
  27. BD (   1) C  11 -Cl  12        /404. BD*(   1) C   9 - C  10            1.26    1.30    0.051
  27. BD (   1) C  11 -Cl  12        /411. BD*(   1) C  13 - C  14            1.30    1.29    0.052
  28. BD (   1) C  11 - C  13        /175. RY*(   1) C  10                    0.55    1.82    0.040
  28. BD (   1) C  11 - C  13        /211. RY*(   1) C  14                    0.37    1.86    0.033
  28. BD (   1) C  11 - C  13        /212. RY*(   2) C  14                    0.69    1.44    0.040
  28. BD (   1) C  11 - C  13        /406. BD*(   1) C  10 - C  11            2.16    1.26    0.066
  28. BD (   1) C  11 - C  13        /408. BD*(   1) C  10 - H  30            1.11    1.19    0.046
  28. BD (   1) C  11 - C  13        /411. BD*(   1) C  13 - C  14            1.61    1.28    0.057
  28. BD (   1) C  11 - C  13        /413. BD*(   1) C  13 - H  31            0.86    1.18    0.040
  28. BD (   1) C  11 - C  13        /414. BD*(   1) C  14 - H  32            1.23    1.17    0.048
  29. BD (   1) C  13 - C  14        /157. RY*(   1) C   8                    0.86    1.85    0.051
  29. BD (   1) C  13 - C  14        /184. RY*(   1) C  11                    0.54    1.71    0.039
  29. BD (   1) C  13 - C  14        /185. RY*(   2) C  11                    0.57    1.48    0.037
  29. BD (   1) C  13 - C  14        /398. BD*(   1) C   7 - C   8            1.87    1.11    0.058
  29. BD (   1) C  13 - C  14        /403. BD*(   1) C   8 - C  14            1.99    1.25    0.063
  29. BD (   1) C  13 - C  14        /409. BD*(   1) C  11 -Cl  12            2.22    0.86    0.055
  29. BD (   1) C  13 - C  14        /410. BD*(   1) C  11 - C  13            1.80    1.25    0.060
  29. BD (   1) C  13 - C  14        /413. BD*(   1) C  13 - H  31            0.78    1.17    0.038
  29. BD (   1) C  13 - C  14        /414. BD*(   1) C  14 - H  32            0.77    1.15    0.038
  30. BD (   2) C  13 - C  14        /160. RY*(   4) C   8                    0.39    0.94    0.027
  30. BD (   2) C  13 - C  14        /186. RY*(   3) C  11                    0.42    1.31    0.033
  30. BD (   2) C  13 - C  14        /188. RY*(   5) C  11                    0.28    2.16    0.034
  30. BD (   2) C  13 - C  14        /402. BD*(   2) C   8 - C   9            8.95    0.29    0.065
  30. BD (   2) C  13 - C  14        /407. BD*(   2) C  10 - C  11           10.50    0.28    0.069
  31. BD (   1) C  13 - H  31        /184. RY*(   1) C  11                    0.53    1.52    0.036
  31. BD (   1) C  13 - H  31        /211. RY*(   1) C  14                    0.29    1.65    0.028
  31. BD (   1) C  13 - H  31        /403. BD*(   1) C   8 - C  14            2.01    1.06    0.058
  31. BD (   1) C  13 - H  31        /406. BD*(   1) C  10 - C  11            2.16    1.06    0.061
  31. BD (   1) C  13 - H  31        /409. BD*(   1) C  11 -Cl  12            0.29    0.68    0.018
  31. BD (   1) C  13 - H  31        /410. BD*(   1) C  11 - C  13            0.51    1.06    0.029
  31. BD (   1) C  13 - H  31        /411. BD*(   1) C  13 - C  14            0.57    1.08    0.031
  32. BD (   1) C  14 - H  32        /157. RY*(   1) C   8                    0.26    1.68    0.027
  32. BD (   1) C  14 - H  32        /202. RY*(   1) C  13                    0.39    1.63    0.032
  32. BD (   1) C  14 - H  32        /401. BD*(   1) C   8 - C   9            2.22    1.08    0.062
  32. BD (   1) C  14 - H  32        /403. BD*(   1) C   8 - C  14            0.47    1.08    0.028
  32. BD (   1) C  14 - H  32        /410. BD*(   1) C  11 - C  13            1.90    1.08    0.057
  32. BD (   1) C  14 - H  32        /411. BD*(   1) C  13 - C  14            0.57    1.10    0.032
  33. BD (   1) C  16 - C  17        /130. RY*(   1) C   5                    0.91    1.75    0.051
  33. BD (   1) C  16 - C  17        /247. RY*(   1) C  18                    0.84    1.57    0.046
  33. BD (   1) C  16 - C  17        /395. BD*(   1) C   5 - N   6            3.45    1.09    0.077
  33. BD (   1) C  16 - C  17        /396. BD*(   1) C   5 - C  16            1.80    1.24    0.060
  33. BD (   1) C  16 - C  17        /417. BD*(   1) C  16 - H  33            0.84    1.17    0.040
  33. BD (   1) C  16 - C  17        /418. BD*(   1) C  17 - C  18            1.21    1.22    0.049
  33. BD (   1) C  16 - C  17        /419. BD*(   1) C  17 - H  34            0.80    1.18    0.039
  33. BD (   1) C  16 - C  17        /420. BD*(   1) C  18 - O  19            1.65    1.04    0.052
  34. BD (   2) C  16 - C  17        /135. RY*(   6) C   5                    0.43    2.01    0.040
  34. BD (   2) C  16 - C  17        /251. RY*(   5) C  18                    0.36    2.12    0.038
  34. BD (   2) C  16 - C  17        /252. RY*(   6) C  18                    0.44    0.91    0.027
  34. BD (   2) C  16 - C  17        /393. BD*(   2) C   4 - C   5            8.26    0.27    0.064
  34. BD (   2) C  16 - C  17        /422. BD*(   2) C  18 - C  21           10.79    0.27    0.070
  35. BD (   1) C  16 - H  33        /131. RY*(   2) C   5                    0.35    1.52    0.029
  35. BD (   1) C  16 - H  33        /238. RY*(   1) C  17                    0.35    1.63    0.030
  35. BD (   1) C  16 - H  33        /392. BD*(   1) C   4 - C   5            2.14    1.04    0.060
  35. BD (   1) C  16 - H  33        /396. BD*(   1) C   5 - C  16            0.49    1.06    0.029
  35. BD (   1) C  16 - H  33        /415. BD*(   1) C  16 - C  17            0.75    1.09    0.036
  35. BD (   1) C  16 - H  33        /418. BD*(   1) C  17 - C  18            2.06    1.04    0.058
  36. BD (   1) C  17 - C  18        /229. RY*(   1) C  16                    0.43    1.90    0.036
  36. BD (   1) C  17 - C  18        /230. RY*(   2) C  16                    0.65    1.45    0.039
  36. BD (   1) C  17 - C  18        /256. RY*(   1) O  19                    0.43    1.99    0.037
  36. BD (   1) C  17 - C  18        /274. RY*(   1) C  21                    0.26    1.85    0.028
  36. BD (   1) C  17 - C  18        /275. RY*(   2) C  21                    0.41    1.52    0.032
  36. BD (   1) C  17 - C  18        /415. BD*(   1) C  16 - C  17            1.21    1.28    0.050
  36. BD (   1) C  17 - C  18        /417. BD*(   1) C  16 - H  33            1.10    1.18    0.046
  36. BD (   1) C  17 - C  18        /419. BD*(   1) C  17 - H  34            0.53    1.19    0.032
  36. BD (   1) C  17 - C  18        /420. BD*(   1) C  18 - O  19            0.28    1.05    0.022
  36. BD (   1) C  17 - C  18        /421. BD*(   1) C  18 - C  21            1.84    1.25    0.060
  36. BD (   1) C  17 - C  18        /423. BD*(   1) O  19 - C  20            1.51    1.00    0.049
  36. BD (   1) C  17 - C  18        /427. BD*(   1) C  21 - H  38            1.31    1.17    0.049
  37. BD (   1) C  17 - H  34        /229. RY*(   1) C  16                    0.30    1.70    0.028
  37. BD (   1) C  17 - H  34        /396. BD*(   1) C   5 - C  16            2.13    1.05    0.060
  37. BD (   1) C  17 - H  34        /415. BD*(   1) C  16 - C  17            0.65    1.08    0.034
  37. BD (   1) C  17 - H  34        /418. BD*(   1) C  17 - C  18            0.27    1.03    0.021
  37. BD (   1) C  17 - H  34        /420. BD*(   1) C  18 - O  19            0.66    0.85    0.030
  37. BD (   1) C  17 - H  34        /421. BD*(   1) C  18 - C  21            2.29    1.05    0.062
  38. BD (   1) C  18 - O  19        /266. RY*(   2) C  20                    0.66    1.53    0.040
  38. BD (   1) C  18 - O  19        /394. BD*(   1) C   4 - C  21            0.66    1.48    0.040
  38. BD (   1) C  18 - O  19        /415. BD*(   1) C  16 - C  17            0.78    1.50    0.043
  38. BD (   1) C  18 - O  19        /418. BD*(   1) C  17 - C  18            0.35    1.45    0.029
  38. BD (   1) C  18 - O  19        /421. BD*(   1) C  18 - C  21            0.42    1.46    0.031
  38. BD (   1) C  18 - O  19        /424. BD*(   1) C  20 - H  35            0.33    1.40    0.027
  39. BD (   1) C  18 - C  21        /121. RY*(   1) C   4                    1.33    1.82    0.062
  39. BD (   1) C  18 - C  21        /238. RY*(   1) C  17                    0.64    1.84    0.043
  39. BD (   1) C  18 - C  21        /256. RY*(   1) O  19                    0.30    2.01    0.031
  39. BD (   1) C  18 - C  21        /390. BD*(   1) C   3 - C   4            2.09    1.25    0.065
  39. BD (   1) C  18 - C  21        /394. BD*(   1) C   4 - C  21            1.72    1.28    0.059
  39. BD (   1) C  18 - C  21        /418. BD*(   1) C  17 - C  18            1.91    1.25    0.062
  39. BD (   1) C  18 - C  21        /419. BD*(   1) C  17 - H  34            0.88    1.21    0.041
  39. BD (   1) C  18 - C  21        /427. BD*(   1) C  21 - H  38            0.77    1.19    0.038
  40. BD (   2) C  18 - C  21        /124. RY*(   4) C   4                    0.34    1.87    0.034
  40. BD (   2) C  18 - C  21        /126. RY*(   6) C   4                    0.29    1.73    0.030
  40. BD (   2) C  18 - C  21        /240. RY*(   3) C  17                    1.18    0.93    0.045
  40. BD (   2) C  18 - C  21        /257. RY*(   2) O  19                    0.47    1.39    0.034
  40. BD (   2) C  18 - C  21        /393. BD*(   2) C   4 - C   5            9.07    0.30    0.071
  40. BD (   2) C  18 - C  21        /416. BD*(   2) C  16 - C  17            7.89    0.32    0.065
  40. BD (   2) C  18 - C  21        /422. BD*(   2) C  18 - C  21            0.40    0.30    0.014
  41. BD (   1) O  19 - C  20        /247. RY*(   1) C  18                    0.56    1.73    0.039
  41. BD (   1) O  19 - C  20        /248. RY*(   2) C  18                    0.64    2.06    0.046
  41. BD (   1) O  19 - C  20        /418. BD*(   1) C  17 - C  18            1.40    1.38    0.056
  42. BD (   1) C  20 - H  35        /256. RY*(   1) O  19                    0.29    1.78    0.029
  42. BD (   1) C  20 - H  35        /420. BD*(   1) C  18 - O  19            2.02    0.84    0.052
  45. BD (   1) C  21 - H  38        /122. RY*(   2) C   4                    0.27    1.82    0.028
  45. BD (   1) C  21 - H  38        /247. RY*(   1) C  18                    0.41    1.39    0.030
  45. BD (   1) C  21 - H  38        /392. BD*(   1) C   4 - C   5            2.36    1.05    0.063
  45. BD (   1) C  21 - H  38        /394. BD*(   1) C   4 - C  21            0.83    1.08    0.038
  45. BD (   1) C  21 - H  38        /418. BD*(   1) C  17 - C  18            2.07    1.05    0.059
  45. BD (   1) C  21 - H  38        /420. BD*(   1) C  18 - O  19            0.34    0.87    0.022
  45. BD (   1) C  21 - H  38        /421. BD*(   1) C  18 - C  21            0.47    1.06    0.028
  46. BD (   1) C  22 - C  23        /113. RY*(   2) C   3                    0.63    1.46    0.038
  46. BD (   1) C  22 - C  23        /114. RY*(   3) C   3                    0.27    1.59    0.026
  46. BD (   1) C  22 - C  23        /301. RY*(   1) O  24                    0.31    2.08    0.032
  46. BD (   1) C  22 - C  23        /310. RY*(   1) O  25                    0.87    1.83    0.051
  46. BD (   1) C  22 - C  23        /387. BD*(   1) C   2 - C   3            0.56    1.23    0.033
  46. BD (   1) C  22 - C  23        /388. BD*(   2) C   2 - C   3            1.58    0.66    0.043
  46. BD (   1) C  22 - C  23        /390. BD*(   1) C   3 - C   4            0.27    1.13    0.022
  46. BD (   1) C  22 - C  23        /391. BD*(   1) C   3 - C  22            0.78    1.05    0.036
  46. BD (   1) C  22 - C  23        /430. BD*(   1) C  22 - H  40            0.31    1.08    0.023
  46. BD (   1) C  22 - C  23        /432. BD*(   1) C  23 - O  25            0.64    1.27    0.036
  46. BD (   1) C  22 - C  23        /434. BD*(   1) O  24 - H  41            1.57    1.05    0.051
  47. BD (   1) C  22 - H  39        /388. BD*(   2) C   2 - C   3            0.35    0.52    0.018
  47. BD (   1) C  22 - H  39        /390. BD*(   1) C   3 - C   4            2.37    0.98    0.061
  47. BD (   1) C  22 - H  39        /391. BD*(   1) C   3 - C  22            0.45    0.91    0.026
  47. BD (   1) C  22 - H  39        /431. BD*(   1) C  23 - O  24            2.01    0.86    0.053
  47. BD (   1) C  22 - H  39        /433. BD*(   2) C  23 - O  25            0.63    0.52    0.024
  48. BD (   1) C  22 - H  40        /113. RY*(   2) C   3                    0.30    1.32    0.025
  48. BD (   1) C  22 - H  40        /387. BD*(   1) C   2 - C   3            1.97    1.09    0.058
  48. BD (   1) C  22 - H  40        /388. BD*(   2) C   2 - C   3            0.91    0.52    0.029
  48. BD (   1) C  22 - H  40        /391. BD*(   1) C   3 - C  22            0.34    0.91    0.022
  48. BD (   1) C  22 - H  40        /431. BD*(   1) C  23 - O  24            0.30    0.86    0.021
  48. BD (   1) C  22 - H  40        /432. BD*(   1) C  23 - O  25            2.08    1.13    0.061
  48. BD (   1) C  22 - H  40        /433. BD*(   2) C  23 - O  25            0.77    0.52    0.026
  49. BD (   1) C  23 - O  24        /283. RY*(   1) C  22                    0.43    1.89    0.036
  49. BD (   1) C  23 - O  24        /429. BD*(   1) C  22 - H  39            0.44    1.38    0.031
  50. BD (   1) C  23 - O  25        /283. RY*(   1) C  22                    0.39    2.03    0.035
  50. BD (   1) C  23 - O  25        /292. RY*(   1) C  23                    0.98    1.66    0.051
  50. BD (   1) C  23 - O  25        /428. BD*(   1) C  22 - C  23            0.85    1.46    0.045
  51. BD (   2) C  23 - O  25        /302. RY*(   2) O  24                    0.26    1.54    0.025
  51. BD (   2) C  23 - O  25        /391. BD*(   1) C   3 - C  22            0.77    0.79    0.031
  51. BD (   2) C  23 - O  25        /430. BD*(   1) C  22 - H  40            0.34    0.81    0.021
  51. BD (   2) C  23 - O  25        /433. BD*(   2) C  23 - O  25            0.40    0.40    0.017
  52. BD (   1) O  24 - H  41        /283. RY*(   1) C  22                    0.34    1.68    0.030
  52. BD (   1) O  24 - H  41        /292. RY*(   1) C  23                    0.49    1.31    0.032
  52. BD (   1) O  24 - H  41        /293. RY*(   2) C  23                    0.35    2.03    0.034
  52. BD (   1) O  24 - H  41        /428. BD*(   1) C  22 - C  23            2.53    1.11    0.068
  52. BD (   1) O  24 - H  41        /432. BD*(   1) C  23 - O  25            0.58    1.36    0.036
  53. CR (   1) C   1                /103. RY*(   1) C   2                    0.31   11.15    0.074
  53. CR (   1) C   1                /106. RY*(   4) C   2                    0.26   10.81    0.066
  53. CR (   1) C   1                /319. RY*(   1) H  26                    0.41   10.50    0.082
  53. CR (   1) C   1                /323. RY*(   1) H  27                    0.39   10.52    0.081
  53. CR (   1) C   1                /327. RY*(   1) H  28                    0.38   10.56    0.080
  53. CR (   1) C   1                /387. BD*(   1) C   2 - C   3            0.63   10.66    0.104
  53. CR (   1) C   1                /389. BD*(   1) C   2 - N   6            0.40   10.44    0.082
  54. CR (   1) C   2                / 96. RY*(   3) C   1                    0.69   10.82    0.109
  54. CR (   1) C   2                /112. RY*(   1) C   3                    0.58   11.24    0.102
  54. CR (   1) C   2                /113. RY*(   2) C   3                    0.30   10.95    0.073
  54. CR (   1) C   2                /387. BD*(   1) C   2 - C   3            0.60   10.72    0.102
  54. CR (   1) C   2                /390. BD*(   1) C   3 - C   4            0.39   10.62    0.082
  54. CR (   1) C   2                /391. BD*(   1) C   3 - C  22            0.74   10.54    0.112
  54. CR (   1) C   2                /395. BD*(   1) C   5 - N   6            0.51   10.49    0.093
  54. CR (   1) C   2                /397. BD*(   1) N   6 - C   7            0.60   10.50    0.102
  55. CR (   1) C   3                /103. RY*(   1) C   2                    0.43   11.17    0.088
  55. CR (   1) C   3                /104. RY*(   2) C   2                    0.37   10.78    0.080
  55. CR (   1) C   3                /106. RY*(   4) C   2                    0.34   10.83    0.077
  55. CR (   1) C   3                /123. RY*(   3) C   4                    0.26   10.70    0.066
  55. CR (   1) C   3                /286. RY*(   4) C  22                    0.57   10.68    0.098
  55. CR (   1) C   3                /383. BD*(   1) C   1 - C   2            0.82   10.51    0.118
  55. CR (   1) C   3                /387. BD*(   1) C   2 - C   3            0.49   10.67    0.092
  55. CR (   1) C   3                /392. BD*(   1) C   4 - C   5            0.29   10.58    0.071
  55. CR (   1) C   3                /394. BD*(   1) C   4 - C  21            0.83   10.61    0.119
  56. CR (   1) C   4                /114. RY*(   3) C   3                    0.57   11.06    0.100
  56. CR (   1) C   4                /130. RY*(   1) C   5                    0.82   11.13    0.121
  56. CR (   1) C   4                /275. RY*(   2) C  21                    0.65   10.89    0.106
  56. CR (   1) C   4                /387. BD*(   1) C   2 - C   3            0.28   10.70    0.069
  56. CR (   1) C   4                /391. BD*(   1) C   3 - C  22            0.56   10.52    0.097
  56. CR (   1) C   4                /392. BD*(   1) C   4 - C   5            0.28   10.60    0.069
  56. CR (   1) C   4                /396. BD*(   1) C   5 - C  16            0.62   10.62    0.103
  56. CR (   1) C   4                /421. BD*(   1) C  18 - C  21            0.42   10.62    0.085
  56. CR (   1) C   4                /427. BD*(   1) C  21 - H  38            0.32   10.54    0.074
  57. CR (   1) C   5                /121. RY*(   1) C   4                    0.80   11.22    0.120
  57. CR (   1) C   5                /230. RY*(   2) C  16                    0.79   10.87    0.117
  57. CR (   1) C   5                /389. BD*(   1) C   2 - N   6            0.44   10.53    0.087
  57. CR (   1) C   5                /390. BD*(   1) C   3 - C   4            0.34   10.64    0.076
  57. CR (   1) C   5                /392. BD*(   1) C   4 - C   5            0.45   10.65    0.088
  57. CR (   1) C   5                /394. BD*(   1) C   4 - C  21            0.55   10.68    0.097
  57. CR (   1) C   5                /397. BD*(   1) N   6 - C   7            0.63   10.53    0.105
  57. CR (   1) C   5                /415. BD*(   1) C  16 - C  17            0.33   10.70    0.076
  57. CR (   1) C   5                /417. BD*(   1) C  16 - H  33            0.35   10.60    0.077
  58. CR (   1) N   6                /104. RY*(   2) C   2                    0.99   14.96    0.154
  58. CR (   1) N   6                /131. RY*(   2) C   5                    0.94   15.24    0.152
  58. CR (   1) N   6                /149. RY*(   2) C   7                    0.74   15.44    0.135
  58. CR (   1) N   6                /383. BD*(   1) C   1 - C   2            0.28   14.69    0.082
  58. CR (   1) N   6                /396. BD*(   1) C   5 - C  16            0.47   14.78    0.106
  59. CR (   1) C   7                /157. RY*(   1) C   8                    0.29   11.36    0.072
  59. CR (   1) C   7                /389. BD*(   1) C   2 - N   6            0.60   10.58    0.101
  59. CR (   1) C   7                /395. BD*(   1) C   5 - N   6            0.65   10.56    0.105
  59. CR (   1) C   7                /401. BD*(   1) C   8 - C   9            0.34   10.77    0.077
  59. CR (   1) C   7                /403. BD*(   1) C   8 - C  14            0.45   10.76    0.089
  60. CR (   1) C   8                /149. RY*(   2) C   7                    0.36   11.25    0.081
  60. CR (   1) C   8                /167. RY*(   2) C   9                    0.86   10.82    0.122
  60. CR (   1) C   8                /212. RY*(   2) C  14                    0.87   10.81    0.122
  60. CR (   1) C   8                /397. BD*(   1) N   6 - C   7            0.28   10.45    0.070
  60. CR (   1) C   8                /399. BD*(   1) C   7 - O  15            0.27   10.66    0.068
  60. CR (   1) C   8                /401. BD*(   1) C   8 - C   9            0.25   10.64    0.066
  60. CR (   1) C   8                /403. BD*(   1) C   8 - C  14            0.25   10.63    0.066
  60. CR (   1) C   8                /404. BD*(   1) C   9 - C  10            0.43   10.66    0.086
  60. CR (   1) C   8                /405. BD*(   1) C   9 - H  29            0.30   10.56    0.071
  60. CR (   1) C   8                /411. BD*(   1) C  13 - C  14            0.43   10.65    0.086
  60. CR (   1) C   8                /414. BD*(   1) C  14 - H  32            0.34   10.54    0.076
  61. CR (   1) C   9                /157. RY*(   1) C   8                    0.43   11.23    0.088
  61. CR (   1) C   9                /159. RY*(   3) C   8                    0.41   10.74    0.083
  61. CR (   1) C   9                /176. RY*(   2) C  10                    0.55   10.76    0.097
  61. CR (   1) C   9                /178. RY*(   4) C  10                    0.26   10.71    0.066
  61. CR (   1) C   9                /331. RY*(   1) H  29                    0.39   10.45    0.081
  61. CR (   1) C   9                /398. BD*(   1) C   7 - C   8            0.51   10.49    0.094
  61. CR (   1) C   9                /403. BD*(   1) C   8 - C  14            0.62   10.62    0.103
  61. CR (   1) C   9                /406. BD*(   1) C  10 - C  11            0.52   10.63    0.095
  61. CR (   1) C   9                /408. BD*(   1) C  10 - H  30            0.33   10.55    0.075
  62. CR (   1) C  10                /167. RY*(   2) C   9                    0.28   10.81    0.069
  62. CR (   1) C  10                /169. RY*(   4) C   9                    0.50   10.73    0.093
  62. CR (   1) C  10                /185. RY*(   2) C  11                    1.10   10.86    0.138
  62. CR (   1) C  10                /335. RY*(   1) H  30                    0.40   10.43    0.081
  62. CR (   1) C  10                /401. BD*(   1) C   8 - C   9            0.54   10.62    0.096
  62. CR (   1) C  10                /405. BD*(   1) C   9 - H  29            0.33   10.55    0.075
  62. CR (   1) C  10                /409. BD*(   1) C  11 -Cl  12            0.40   10.24    0.082
  62. CR (   1) C  10                /410. BD*(   1) C  11 - C  13            0.64   10.62    0.105
  63. CR (   1) C  11                /176. RY*(   2) C  10                    0.85   10.81    0.121
  63. CR (   1) C  11                /178. RY*(   4) C  10                    0.28   10.77    0.069
  63. CR (   1) C  11                /203. RY*(   2) C  13                    0.79   10.80    0.117
  63. CR (   1) C  11                /204. RY*(   3) C  13                    0.32   10.75    0.074
  63. CR (   1) C  11                /404. BD*(   1) C   9 - C  10            0.42   10.71    0.085
  63. CR (   1) C  11                /406. BD*(   1) C  10 - C  11            0.32   10.68    0.075
  63. CR (   1) C  11                /408. BD*(   1) C  10 - H  30            0.34   10.61    0.076
  63. CR (   1) C  11                /409. BD*(   1) C  11 -Cl  12            0.88   10.30    0.121
  63. CR (   1) C  11                /410. BD*(   1) C  11 - C  13            0.33   10.68    0.076
  63. CR (   1) C  11                /411. BD*(   1) C  13 - C  14            0.43   10.70    0.086
  63. CR (   1) C  11                /413. BD*(   1) C  13 - H  31            0.35   10.60    0.077
  65. CR (   2)Cl  12                /184. RY*(   1) C  11                    1.04   11.04    0.135
  65. CR (   2)Cl  12                /187. RY*(   4) C  11                    0.28   10.72    0.069
  65. CR (   2)Cl  12                /406. BD*(   1) C  10 - C  11            0.46   10.58    0.089
  65. CR (   2)Cl  12                /410. BD*(   1) C  11 - C  13            0.46   10.58    0.089
  69. CR (   1) C  13                /185. RY*(   2) C  11                    1.19   10.86    0.143
  69. CR (   1) C  13                /212. RY*(   2) C  14                    0.29   10.80    0.071
  69. CR (   1) C  13                /214. RY*(   4) C  14                    0.36   11.17    0.080
  69. CR (   1) C  13                /339. RY*(   1) H  31                    0.39   10.43    0.080
  69. CR (   1) C  13                /403. BD*(   1) C   8 - C  14            0.57   10.62    0.099
  69. CR (   1) C  13                /406. BD*(   1) C  10 - C  11            0.64   10.62    0.105
  69. CR (   1) C  13                /409. BD*(   1) C  11 -Cl  12            0.40   10.24    0.081
  69. CR (   1) C  13                /414. BD*(   1) C  14 - H  32            0.36   10.53    0.077
  70. CR (   1) C  14                /158. RY*(   2) C   8                    0.75   11.06    0.115
  70. CR (   1) C  14                /203. RY*(   2) C  13                    0.64   10.75    0.105
  70. CR (   1) C  14                /343. RY*(   1) H  32                    0.36   10.46    0.078
  70. CR (   1) C  14                /398. BD*(   1) C   7 - C   8            0.55   10.50    0.097
  70. CR (   1) C  14                /401. BD*(   1) C   8 - C   9            0.56   10.64    0.098
  70. CR (   1) C  14                /410. BD*(   1) C  11 - C  13            0.52   10.63    0.095
  70. CR (   1) C  14                /413. BD*(   1) C  13 - H  31            0.33   10.55    0.075
  71. CR (   1) O  15                /148. RY*(   1) C   7                    3.38   19.48    0.326
  71. CR (   1) O  15                /398. BD*(   1) C   7 - C   8            0.40   19.31    0.113
  72. CR (   1) C  16                /132. RY*(   3) C   5                    0.60   10.91    0.102
  72. CR (   1) C  16                /238. RY*(   1) C  17                    0.25   11.19    0.067
  72. CR (   1) C  16                /239. RY*(   2) C  17                    0.39   10.79    0.081
  72. CR (   1) C  16                /241. RY*(   4) C  17                    0.35   10.70    0.077
  72. CR (   1) C  16                /347. RY*(   1) H  33                    0.45   10.51    0.087
  72. CR (   1) C  16                /392. BD*(   1) C   4 - C   5            0.56   10.61    0.098
  72. CR (   1) C  16                /395. BD*(   1) C   5 - N   6            0.76   10.47    0.114
  72. CR (   1) C  16                /418. BD*(   1) C  17 - C  18            0.51   10.61    0.094
  72. CR (   1) C  16                /419. BD*(   1) C  17 - H  34            0.30   10.56    0.071
  73. CR (   1) C  17                /230. RY*(   2) C  16                    0.47   10.82    0.090
  73. CR (   1) C  17                /232. RY*(   4) C  16                    0.35   10.83    0.078
  73. CR (   1) C  17                /248. RY*(   2) C  18                    0.50   11.27    0.095
  73. CR (   1) C  17                /250. RY*(   4) C  18                    0.27   11.18    0.069
  73. CR (   1) C  17                /351. RY*(   1) H  34                    0.41   10.45    0.083
  73. CR (   1) C  17                /396. BD*(   1) C   5 - C  16            0.56   10.62    0.098
  73. CR (   1) C  17                /417. BD*(   1) C  16 - H  33            0.33   10.55    0.074
  73. CR (   1) C  17                /420. BD*(   1) C  18 - O  19            0.25   10.42    0.065
  73. CR (   1) C  17                /421. BD*(   1) C  18 - C  21            0.64   10.62    0.105
  74. CR (   1) C  18                /239. RY*(   2) C  17                    0.84   10.88    0.121
  74. CR (   1) C  18                /275. RY*(   2) C  21                    0.26   10.98    0.068
  74. CR (   1) C  18                /277. RY*(   4) C  21                    0.40   10.75    0.083
  74. CR (   1) C  18                /394. BD*(   1) C   4 - C  21            0.41   10.72    0.084
  74. CR (   1) C  18                /415. BD*(   1) C  16 - C  17            0.41   10.74    0.084
  74. CR (   1) C  18                /418. BD*(   1) C  17 - C  18            0.35   10.69    0.077
  74. CR (   1) C  18                /420. BD*(   1) C  18 - O  19            0.45   10.51    0.087
  74. CR (   1) C  18                /421. BD*(   1) C  18 - C  21            0.35   10.71    0.078
  74. CR (   1) C  18                /423. BD*(   1) O  19 - C  20            0.67   10.46    0.106
  74. CR (   1) C  18                /427. BD*(   1) C  21 - H  38            0.37   10.63    0.079
  75. CR (   1) O  19                /247. RY*(   1) C  18                    1.05   19.88    0.183
  75. CR (   1) O  19                /254. RY*(   8) C  18                    0.45   21.04    0.123
  75. CR (   1) O  19                /265. RY*(   1) C  20                    0.35   20.07    0.105
  75. CR (   1) O  19                /266. RY*(   2) C  20                    0.54   19.61    0.130
  75. CR (   1) O  19                /421. BD*(   1) C  18 - C  21            0.31   19.55    0.100
  76. CR (   1) C  20                /355. RY*(   1) H  35                    0.41   10.57    0.083
  76. CR (   1) C  20                /359. RY*(   1) H  36                    0.34   10.56    0.076
  76. CR (   1) C  20                /363. RY*(   1) H  37                    0.34   10.55    0.076
  76. CR (   1) C  20                /420. BD*(   1) C  18 - O  19            0.73   10.48    0.111
  76. CR (   1) C  20                /423. BD*(   1) O  19 - C  20            0.46   10.43    0.087
  77. CR (   1) C  21                /122. RY*(   2) C   4                    0.46   11.37    0.091
  77. CR (   1) C  21                /123. RY*(   3) C   4                    0.40   10.73    0.083
  77. CR (   1) C  21                /247. RY*(   1) C  18                    0.83   10.95    0.121
  77. CR (   1) C  21                /367. RY*(   1) H  38                    0.46   10.55    0.088
  77. CR (   1) C  21                /390. BD*(   1) C   3 - C   4            0.75   10.60    0.114
  77. CR (   1) C  21                /392. BD*(   1) C   4 - C   5            0.58   10.61    0.100
  77. CR (   1) C  21                /418. BD*(   1) C  17 - C  18            0.54   10.61    0.096
  77. CR (   1) C  21                /420. BD*(   1) C  18 - O  19            0.40   10.43    0.082
  78. CR (   1) C  22                /115. RY*(   4) C   3                    0.27   10.81    0.068
  78. CR (   1) C  22                /293. RY*(   2) C  23                    0.46   11.39    0.092
  78. CR (   1) C  22                /298. RY*(   7) C  23                    0.27   11.01    0.069
  78. CR (   1) C  22                /371. RY*(   1) H  39                    0.38   10.52    0.080
  78. CR (   1) C  22                /375. RY*(   1) H  40                    0.35   10.49    0.076
  78. CR (   1) C  22                /387. BD*(   1) C   2 - C   3            0.52   10.67    0.095
  78. CR (   1) C  22                /390. BD*(   1) C   3 - C   4            0.45   10.57    0.088
  78. CR (   1) C  22                /432. BD*(   1) C  23 - O  25            0.34   10.72    0.077
  79. CR (   1) C  23                /284. RY*(   2) C  22                    0.48   10.98    0.092
  80. CR (   1) O  24                /292. RY*(   1) C  23                    0.74   19.57    0.152
  80. CR (   1) O  24                /293. RY*(   2) C  23                    1.04   20.29    0.184
  81. CR (   1) O  25                /292. RY*(   1) C  23                    3.83   19.44    0.346
  81. CR (   1) O  25                /428. BD*(   1) C  22 - C  23            0.40   19.25    0.113
  82. LP (   1) N   6                /105. RY*(   3) C   2                    0.60    1.12    0.036
  82. LP (   1) N   6                /107. RY*(   5) C   2                    0.40    2.10    0.040
  82. LP (   1) N   6                /133. RY*(   4) C   5                    1.05    1.20    0.049
  82. LP (   1) N   6                /134. RY*(   5) C   5                    0.40    2.04    0.040
  82. LP (   1) N   6                /151. RY*(   4) C   7                    0.36    2.12    0.039
  82. LP (   1) N   6                /153. RY*(   6) C   7                    0.28    2.42    0.036
  82. LP (   1) N   6                /388. BD*(   2) C   2 - C   3           14.05    0.34    0.090
  82. LP (   1) N   6                /393. BD*(   2) C   4 - C   5           13.12    0.29    0.082
  82. LP (   1) N   6                /398. BD*(   1) C   7 - C   8            0.80    0.74    0.033
  82. LP (   1) N   6                /399. BD*(   1) C   7 - O  15            1.82    0.90    0.056
  82. LP (   1) N   6                /400. BD*(   2) C   7 - O  15           11.57    0.32    0.080
  83. LP (   1)Cl  12                /184. RY*(   1) C  11                    1.84    1.91    0.075
  83. LP (   1)Cl  12                /187. RY*(   4) C  11                    0.36    1.59    0.030
  83. LP (   1)Cl  12                /406. BD*(   1) C  10 - C  11            0.84    1.45    0.044
  83. LP (   1)Cl  12                /410. BD*(   1) C  11 - C  13            0.85    1.45    0.044
  84. LP (   2)Cl  12                /185. RY*(   2) C  11                    0.53    1.08    0.030
  84. LP (   2)Cl  12                /406. BD*(   1) C  10 - C  11            2.09    0.85    0.053
  84. LP (   2)Cl  12                /410. BD*(   1) C  11 - C  13            2.09    0.85    0.053
  85. LP (   3)Cl  12                /186. RY*(   3) C  11                    0.54    1.34    0.035
  85. LP (   3)Cl  12                /407. BD*(   2) C  10 - C  11            7.43    0.31    0.065
  86. LP (   1) O  15                /148. RY*(   1) C   7                    6.84    1.26    0.117
  86. LP (   1) O  15                /397. BD*(   1) N   6 - C   7            0.64    1.04    0.033
  86. LP (   1) O  15                /398. BD*(   1) C   7 - C   8            1.21    1.10    0.046
  87. LP (   2) O  15                /149. RY*(   2) C   7                    0.94    1.45    0.048
  87. LP (   2) O  15                /150. RY*(   3) C   7                    0.98    1.65    0.052
  87. LP (   2) O  15                /151. RY*(   4) C   7                    0.74    2.08    0.051
  87. LP (   2) O  15                /154. RY*(   7) C   7                    0.28    1.58    0.027
  87. LP (   2) O  15                /397. BD*(   1) N   6 - C   7           14.99    0.65    0.125
  87. LP (   2) O  15                /398. BD*(   1) C   7 - C   8            8.40    0.70    0.099
  88. LP (   1) O  19                /247. RY*(   1) C  18                    1.21    1.42    0.053
  88. LP (   1) O  19                /248. RY*(   2) C  18                    0.37    1.74    0.032
  88. LP (   1) O  19                /265. RY*(   1) C  20                    0.81    1.60    0.046
  88. LP (   1) O  19                /266. RY*(   2) C  20                    0.27    1.15    0.022
  88. LP (   1) O  19                /418. BD*(   1) C  17 - C  18            0.33    1.07    0.024
  88. LP (   1) O  19                /421. BD*(   1) C  18 - C  21            3.60    1.09    0.079
  88. LP (   1) O  19                /424. BD*(   1) C  20 - H  35            1.05    1.02    0.042
  88. LP (   1) O  19                /425. BD*(   1) C  20 - H  36            0.59    0.99    0.031
  88. LP (   1) O  19                /426. BD*(   1) C  20 - H  37            0.61    0.99    0.031
  89. LP (   2) O  19                /249. RY*(   3) C  18                    1.33    2.20    0.070
  89. LP (   2) O  19                /267. RY*(   3) C  20                    0.69    2.18    0.051
  89. LP (   2) O  19                /422. BD*(   2) C  18 - C  21           12.89    0.36    0.093
  89. LP (   2) O  19                /425. BD*(   1) C  20 - H  36            2.58    0.80    0.059
  89. LP (   2) O  19                /426. BD*(   1) C  20 - H  37            2.56    0.80    0.059
  90. LP (   1) O  24                /292. RY*(   1) C  23                    1.59    1.17    0.054
  90. LP (   1) O  24                /295. RY*(   4) C  23                    0.52    1.73    0.038
  90. LP (   1) O  24                /296. RY*(   5) C  23                    0.40    1.81    0.034
  90. LP (   1) O  24                /381. RY*(   3) H  41                    0.34    2.36    0.036
  90. LP (   1) O  24                /432. BD*(   1) C  23 - O  25            3.40    1.22    0.081
  91. LP (   2) O  24                /294. RY*(   3) C  23                    1.13    2.26    0.067
  91. LP (   2) O  24                /299. RY*(   8) C  23                    0.26    1.93    0.030
  91. LP (   2) O  24                /380. RY*(   2) H  41                    0.82    1.94    0.053
  91. LP (   2) O  24                /433. BD*(   2) C  23 - O  25           23.12    0.35    0.114
  92. LP (   1) O  25                /292. RY*(   1) C  23                    7.67    1.23    0.122
  92. LP (   1) O  25                /428. BD*(   1) C  22 - C  23            1.33    1.03    0.047
  92. LP (   1) O  25                /431. BD*(   1) C  23 - O  24            0.67    1.01    0.033
  93. LP (   2) O  25                /293. RY*(   2) C  23                    1.85    1.55    0.070
  93. LP (   2) O  25                /295. RY*(   4) C  23                    0.67    1.39    0.040
  93. LP (   2) O  25                /296. RY*(   5) C  23                    0.64    1.48    0.041
  93. LP (   2) O  25                /298. RY*(   7) C  23                    0.34    1.18    0.026
  93. LP (   2) O  25                /428. BD*(   1) C  22 - C  23            9.50    0.64    0.101
  93. LP (   2) O  25                /431. BD*(   1) C  23 - O  24           16.68    0.61    0.130
 388. BD*(   2) C   2 - C   3        /118. RY*(   7) C   3                    0.36    1.89    0.093
 388. BD*(   2) C   2 - C   3        /384. BD*(   1) C   1 - H  26            0.52    0.44    0.053
 388. BD*(   2) C   2 - C   3        /386. BD*(   1) C   1 - H  28            0.31    0.43    0.041
 388. BD*(   2) C   2 - C   3        /428. BD*(   1) C  22 - C  23            0.73    0.36    0.051
 393. BD*(   2) C   4 - C   5        /124. RY*(   4) C   4                    0.52    1.57    0.071
 393. BD*(   2) C   4 - C   5        /125. RY*(   5) C   4                    0.70    1.45    0.080
 393. BD*(   2) C   4 - C   5        /133. RY*(   4) C   5                    0.63    0.90    0.059
 393. BD*(   2) C   4 - C   5        /134. RY*(   5) C   5                    0.51    1.75    0.075
 393. BD*(   2) C   4 - C   5        /231. RY*(   3) C  16                    0.35    1.25    0.052
 393. BD*(   2) C   4 - C   5        /276. RY*(   3) C  21                    0.59    0.59    0.047
 393. BD*(   2) C   4 - C   5        /388. BD*(   2) C   2 - C   3           21.68    0.05    0.066
 393. BD*(   2) C   4 - C   5        /416. BD*(   2) C  16 - C  17          102.93    0.02    0.082
 400. BD*(   2) C   7 - O  15        /151. RY*(   4) C   7                    0.34    1.80    0.098
 400. BD*(   2) C   7 - O  15        /154. RY*(   7) C   7                    0.76    1.31    0.126
 400. BD*(   2) C   7 - O  15        /221. RY*(   2) O  15                    0.63    1.15    0.107
 400. BD*(   2) C   7 - O  15        /395. BD*(   1) C   5 - N   6            0.25    0.35    0.035
 400. BD*(   2) C   7 - O  15        /399. BD*(   1) C   7 - O  15            0.51    0.58    0.066
 400. BD*(   2) C   7 - O  15        /402. BD*(   2) C   8 - C   9           27.79    0.03    0.063
 402. BD*(   2) C   8 - C   9        /160. RY*(   4) C   8                    0.54    0.66    0.054
 402. BD*(   2) C   8 - C   9        /168. RY*(   3) C   9                    1.37    1.00    0.106
 402. BD*(   2) C   8 - C   9        /397. BD*(   1) N   6 - C   7            0.28    0.34    0.025
 407. BD*(   2) C  10 - C  11        /170. RY*(   5) C   9                    0.26    1.51    0.057
 407. BD*(   2) C  10 - C  11        /177. RY*(   3) C  10                    1.57    0.86    0.107
 407. BD*(   2) C  10 - C  11        /186. RY*(   3) C  11                    0.74    1.03    0.080
 407. BD*(   2) C  10 - C  11        /193. RY*(   1)Cl  12                    0.34    0.80    0.048
 407. BD*(   2) C  10 - C  11        /205. RY*(   4) C  13                    0.35    0.56    0.041
 412. BD*(   2) C  13 - C  14        /205. RY*(   4) C  13                    1.38    0.55    0.090
 412. BD*(   2) C  13 - C  14        /213. RY*(   3) C  14                    0.44    0.72    0.058
 412. BD*(   2) C  13 - C  14        /215. RY*(   5) C  14                    0.52    1.36    0.086
 416. BD*(   2) C  16 - C  17        /233. RY*(   5) C  16                    0.82    1.21    0.100
 416. BD*(   2) C  16 - C  17        /240. RY*(   3) C  17                    0.91    0.61    0.075
 416. BD*(   2) C  16 - C  17        /242. RY*(   5) C  17                    0.31    1.85    0.076
 416. BD*(   2) C  16 - C  17        /412. BD*(   2) C  13 - C  14            0.68    0.04    0.012
 422. BD*(   2) C  18 - C  21        /240. RY*(   3) C  17                    0.42    0.64    0.046
 422. BD*(   2) C  18 - C  21        /249. RY*(   3) C  18                    0.25    1.84    0.061
 422. BD*(   2) C  18 - C  21        /252. RY*(   6) C  18                    0.79    0.65    0.064
 422. BD*(   2) C  18 - C  21        /276. RY*(   3) C  21                    1.33    0.60    0.079
 422. BD*(   2) C  18 - C  21        /278. RY*(   5) C  21                    0.33    1.90    0.071
 422. BD*(   2) C  18 - C  21        /416. BD*(   2) C  16 - C  17           59.50    0.02    0.080
 431. BD*(   1) C  23 - O  24        /292. RY*(   1) C  23                    0.39    0.22    0.046
 431. BD*(   1) C  23 - O  24        /293. RY*(   2) C  23                    1.11    0.94    0.169
 431. BD*(   1) C  23 - O  24        /298. RY*(   7) C  23                    0.35    0.56    0.077
 431. BD*(   1) C  23 - O  24        /301. RY*(   1) O  24                    0.49    1.08    0.126
 431. BD*(   1) C  23 - O  24        /428. BD*(   1) C  22 - C  23            0.30    0.02    0.011
 431. BD*(   1) C  23 - O  24        /429. BD*(   1) C  22 - H  39            0.39    0.09    0.031
 431. BD*(   1) C  23 - O  24        /430. BD*(   1) C  22 - H  40            0.69    0.07    0.037
 431. BD*(   1) C  23 - O  24        /432. BD*(   1) C  23 - O  25            0.33    0.27    0.047
 431. BD*(   1) C  23 - O  24        /434. BD*(   1) O  24 - H  41            0.71    0.04    0.029
 433. BD*(   2) C  23 - O  25        /294. RY*(   3) C  23                    0.76    1.91    0.148
 433. BD*(   2) C  23 - O  25        /299. RY*(   8) C  23                    0.28    1.57    0.083
 433. BD*(   2) C  23 - O  25        /311. RY*(   2) O  25                    0.63    1.10    0.103
 433. BD*(   2) C  23 - O  25        /391. BD*(   1) C   3 - C  22            0.57    0.39    0.056


 Natural Bond Orbitals (Summary):

                                                            Principal Delocalizations
           NBO                        Occupancy    Energy   (geminal,vicinal,remote)
 ====================================================================================
 Molecular unit  1  (C19H16NO4Cl)
     1. BD (   1) C   1 - C   2          0.99027    -0.77770  387(g),395(v),390(v),389(g)
                                                    114(v),384(g),112(v),386(g)
     2. BD (   1) C   1 - H  26          0.98351    -0.60490  388(v),387(v),105(v)
     3. BD (   1) C   1 - H  27          0.98887    -0.60940  389(v),383(g)
     4. BD (   1) C   1 - H  28          0.98500    -0.60735  388(v),387(v)
     5. BD (   1) C   2 - C   3          0.98310    -0.84334  394(v),383(g),391(g),397(v)
                                                    390(g),121(v),389(g),283(v)
                                                    94(v),430(v)
     6. BD (   2) C   2 - C   3          0.89838    -0.40964  393(v),428(v),384(v),386(v)
                                                    430(v),388(g),433(r),95(v)
                                                    125(v),143(v)
     7. BD (   1) C   2 - N   6          0.98759    -0.92588  391(v),396(v),397(g),395(g)
                                                    130(v),398(v),387(g),148(v)
                                                    114(v),383(g),400(v),385(v)
     8. BD (   1) C   3 - C   4          0.98003    -0.79861  383(v),394(g),396(v),387(g)
                                                    392(g),391(g),421(v),389(v)
                                                    395(v),283(v),131(v),104(v)
                                                    274(v),429(v)
     9. BD (   1) C   3 - C  22          0.98052    -0.76228  387(g),433(v),390(g),389(v)
                                                    392(v),428(g),103(v),295(v)
                                                    432(v),429(g),430(g),121(v)
    10. BD (   1) C   4 - C   5          0.98026    -0.83892  391(v),396(g),397(v),394(g)
                                                    390(g),417(v),427(v),112(v)
                                                    395(g),274(v),229(v),230(v)
    11. BD (   2) C   4 - C   5          0.82149    -0.43202  416(v),422(v),388(v),276(v)
                                                    231(v),113(v)
    12. BD (   1) C   4 - C  21          0.98365    -0.85133  390(g),420(v),392(g),421(g)
                                                    395(v),427(g),248(v),387(v)
                                                    112(v)
    13. BD (   1) C   5 - N   6          0.98840    -0.93750  383(v),394(v),397(g),389(g)
                                                    396(g),399(v),392(g),415(v)
                                                    104(v),103(v),400(v),149(v)
                                                    122(v)
    14. BD (   1) C   5 - C  16          0.98739    -0.87388  392(g),415(g),419(v),395(g)
                                                    390(v),239(v),417(g),389(v)
                                                    122(v),238(v),140(v)
    15. BD (   1) N   6 - C   7          0.99234    -0.95614  389(g),395(g),103(v),401(v)
                                                    158(v),387(v),392(v),130(v)
                                                    220(v),398(g)
    16. BD (   1) C   7 - C   8          0.98580    -0.79197  389(v),403(g),401(g),404(v)
                                                    411(v),399(g),166(v),220(v)
                                                    139(v),211(v),397(g)
    17. BD (   1) C   7 - O  15          0.99653    -1.20451  398(g),148(g),403(v),395(v)
                                                    397(g),158(v)
    18. BD (   2) C   7 - O  15          0.98776    -0.52715  402(v),395(v),160(v)
    19. BD (   1) C   8 - C   9          0.98365    -0.80614  403(g),404(g),398(g),414(v)
                                                    397(v),408(v),176(v),405(g)
                                                    148(v),175(v),211(v)
    20. BD (   2) C   8 - C   9          0.81675    -0.37871  412(v),400(v),407(v),213(v)
                                                    397(v),179(v),399(v),214(v)
    21. BD (   1) C   8 - C  14          0.98447    -0.81598  401(g),411(g),398(g),413(v)
                                                    405(v),203(v),399(v),414(g)
                                                    166(v),202(v),149(v)
    22. BD (   1) C   9 - C  10          0.98534    -0.80778  409(v),401(g),406(g),398(v)
                                                    158(v),408(g),405(g),185(v)
                                                    184(v)
    23. BD (   1) C   9 - H  29          0.98841    -0.62394  403(v),406(v),404(g),401(g)
                                                    157(v),175(v)
    24. BD (   1) C  10 - C  11          0.98952    -0.82792  410(g),404(g),405(v),413(v)
                                                    167(v),408(g),202(v)
    25. BD (   2) C  10 - C  11          0.81629    -0.38570  402(v),412(v),205(v),193(v)
                                                    170(v),179(g)
    26. BD (   1) C  10 - H  30          0.98789    -0.62354  410(v),401(v),184(v),404(g)
                                                    406(g),409(v),166(v)
    27. BD (   1) C  11 -Cl  12          0.99403    -0.83486  411(v),404(v),175(v),202(v)
    28. BD (   1) C  11 - C  13          0.98928    -0.82878  406(g),411(g),414(v),408(v)
                                                    413(g),212(v),175(v),211(v)
    29. BD (   1) C  13 - C  14          0.98497    -0.81284  409(v),403(g),398(v),410(g)
                                                    157(v),413(g),414(g),185(v)
                                                    184(v)
    30. BD (   2) C  13 - C  14          0.83388    -0.38086  407(v),402(v),186(v),160(v)
                                                    188(v)
    31. BD (   1) C  13 - H  31          0.98791    -0.62715  406(v),403(v),411(g),184(v)
                                                    410(g),211(v),409(v)
    32. BD (   1) C  14 - H  32          0.98900    -0.64261  401(v),410(v),411(g),403(g)
                                                    202(v),157(v)
    33. BD (   1) C  16 - C  17          0.98535    -0.85168  395(v),396(g),420(v),418(g)
                                                    130(v),247(v),417(g),419(g)
    34. BD (   2) C  16 - C  17          0.85685    -0.42180  422(v),393(v),252(v),135(v)
                                                    251(v)
    35. BD (   1) C  16 - H  33          0.98757    -0.67153  392(v),418(v),415(g),396(g)
                                                    131(v),238(v)
    36. BD (   1) C  17 - C  18          0.98711    -0.86190  421(g),423(v),427(v),415(g)
                                                    417(v),230(v),419(g),256(v)
                                                    229(v),275(v),420(g),274(v)
    37. BD (   1) C  17 - H  34          0.98712    -0.66110  421(v),396(v),420(v),415(g)
                                                    229(v),418(g)
    38. BD (   1) C  18 - O  19          0.99561    -1.08015  415(v),394(v),266(v),421(g)
                                                    418(g),424(v)
    39. BD (   1) C  18 - C  21          0.98935    -0.88409  390(v),418(g),394(g),121(v)
                                                    419(v),427(g),238(v),256(v)
    40. BD (   2) C  18 - C  21          0.87645    -0.45078  393(v),416(v),240(v),257(v)
                                                    422(g),124(v),126(v)
    41. BD (   1) O  19 - C  20          0.99653    -1.01429  418(v),248(v),247(v)
    42. BD (   1) C  20 - H  35          0.99459    -0.65332  420(v),256(v)
    43. BD (   1) C  20 - H  36          0.99748    -0.66354   
    44. BD (   1) C  20 - H  37          0.99746    -0.66358   
    45. BD (   1) C  21 - H  38          0.98675    -0.68035  392(v),418(v),394(g),421(g)
                                                    247(v),420(v),122(v)
    46. BD (   1) C  22 - C  23          0.98388    -0.76269  388(v),434(v),310(v),391(g)
                                                    432(g),113(v),387(v),430(g)
                                                    301(v),114(v),390(v)
    47. BD (   1) C  22 - H  39          0.98445    -0.61926  390(v),431(v),433(v),391(g)
                                                    388(v)
    48. BD (   1) C  22 - H  40          0.98409    -0.62262  432(v),387(v),388(v),433(v)
                                                    391(g),431(v),113(v)
    49. BD (   1) C  23 - O  24          0.99764    -1.05552  429(v),283(v)
    50. BD (   1) C  23 - O  25          0.99820    -1.20197  292(g),428(g),283(v)
    51. BD (   2) C  23 - O  25          0.99589    -0.49941  391(v),433(g),430(v),302(v)
    52. BD (   1) O  24 - H  41          0.99286    -0.85018  428(v),432(v),292(v),293(v)
                                                    283(r)
    53. CR (   1) C   1                  0.99959   -10.19195  387(v),389(v),319(v),323(v)
                                                    327(v),103(v),106(v)
    54. CR (   1) C   2                  0.99941   -10.25505  391(v),96(v),397(v),387(g)
                                                    112(v),395(v),390(v),113(v)
    55. CR (   1) C   3                  0.99935   -10.20795  394(v),383(v),286(v),387(g)
                                                    103(v),104(v),106(v),392(v)
                                                    123(v)
    56. CR (   1) C   4                  0.99941   -10.23134  130(v),275(v),396(v),114(v)
                                                    391(v),421(v),427(v),392(g)
                                                    387(v)
    57. CR (   1) C   5                  0.99939   -10.28112  121(v),230(v),397(v),394(v)
                                                    392(g),389(v),417(v),390(v)
                                                    415(v)
    58. CR (   1) N   6                  0.99948   -14.39067  104(v),131(v),149(v),396(v)
                                                    383(v)
    59. CR (   1) C   7                  0.99956   -10.32787  395(v),389(v),403(v),401(v)
                                                    157(v)
    60. CR (   1) C   8                  0.99940   -10.19872  212(v),167(v),404(v),411(v)
                                                    149(v),414(v),405(v),397(v)
                                                    399(v),401(g),403(g)
    61. CR (   1) C   9                  0.99946   -10.19077  403(v),176(v),406(v),398(v)
                                                    157(v),159(v),331(v),408(v)
                                                    178(v)
    62. CR (   1) C  10                  0.99940   -10.18578  185(v),410(v),401(v),169(v)
                                                    409(v),335(v),405(v),167(v)
    63. CR (   1) C  11                  0.99931   -10.24865  409(g),176(v),203(v),411(v)
                                                    404(v),413(v),408(v),410(g)
                                                    406(g),204(v),178(v)
    64. CR (   1)Cl  12                  1.00000  -100.70434   
    65. CR (   2)Cl  12                  0.99986   -10.14168  184(v),410(v),406(v),187(v)
    66. CR (   3)Cl  12                  0.99996    -7.32291   
    67. CR (   4)Cl  12                  0.99998    -7.31930   
    68. CR (   5)Cl  12                  0.99999    -7.31838   
    69. CR (   1) C  13                  0.99940   -10.18652  185(v),406(v),403(v),409(v)
                                                    339(v),214(v),414(v),212(v)
    70. CR (   1) C  14                  0.99946   -10.19799  158(v),203(v),398(v),401(v)
                                                    410(v),343(v),413(v)
    71. CR (   1) O  15                  0.99987   -19.01170  148(v),398(v)
    72. CR (   1) C  16                  0.99946   -10.23706  395(v),132(v),392(v),418(v)
                                                    347(v),239(v),241(v),419(v)
                                                    238(v)
    73. CR (   1) C  17                  0.99947   -10.23279  421(v),396(v),248(v),230(v)
                                                    351(v),232(v),417(v),250(v)
                                                    420(v)
    74. CR (   1) C  18                  0.99932   -10.32345  239(v),423(v),420(g),394(v)
                                                    415(v),277(v),427(v),421(g)
                                                    418(g),275(v)
    75. CR (   1) O  19                  0.99982   -19.16479  247(v),266(v),254(v),265(v)
                                                    421(v)
    76. CR (   1) C  20                  0.99961   -10.29172  420(v),423(g),355(v),359(v)
                                                    363(v)
    77. CR (   1) C  21                  0.99944   -10.23814  247(v),390(v),392(v),418(v)
                                                    367(v),122(v),420(v),123(v)
    78. CR (   1) C  22                  0.99951   -10.20867  387(v),293(v),390(v),371(v)
                                                    375(v),432(v),298(v),115(v)
    79. CR (   1) C  23                  0.99967   -10.32852  284(v)
    80. CR (   1) O  24                  0.99984   -19.10687  293(v),292(v)
    81. CR (   1) O  25                  0.99985   -18.98468  292(v),428(v)
    82. LP (   1) N   6                  0.81880    -0.44151  388(v),393(v),400(v),399(v)
                                                    133(v),398(v),105(v),134(v)
                                                    107(v),151(v),153(v)
    83. LP (   1)Cl  12                  0.99577    -1.01331  184(v),410(v),406(v),187(v)
    84. LP (   2)Cl  12                  0.98508    -0.41377  410(v),406(v),185(v)
    85. LP (   3)Cl  12                  0.94870    -0.41219  407(v),186(v)
    86. LP (   1) O  15                  0.98806    -0.79307  148(v),398(v),397(v)
    87. LP (   2) O  15                  0.93102    -0.39694  397(v),398(v),150(v),149(v)
                                                    151(v),154(v)
    88. LP (   1) O  19                  0.98253    -0.70233  421(v),247(v),424(v),265(v)
                                                    426(v),425(v),248(v),418(v)
                                                    266(v)
    89. LP (   2) O  19                  0.93490    -0.51484  422(v),425(v),426(v),249(v)
                                                    267(v)
    90. LP (   1) O  24                  0.98734    -0.70889  432(v),292(v),295(v),296(v)
                                                    381(v)
    91. LP (   2) O  24                  0.90816    -0.45055  433(v),294(v),380(v),299(v)
    92. LP (   1) O  25                  0.98681    -0.76709  292(v),428(v),431(v)
    93. LP (   2) O  25                  0.91935    -0.37397  431(v),428(v),293(v),295(v)
                                                    296(v),298(v)
    94. RY*(   1) C   1                  0.00150     0.59846   
    95. RY*(   2) C   1                  0.00075     0.79581   
    96. RY*(   3) C   1                  0.00051     0.56273   
    97. RY*(   4) C   1                  0.00007     0.90707   
    98. RY*(   5) C   1                  0.00004     2.21450
[truncated: 308,733 more chars]
