# Supplementary material for: Machine-Learning-Guided Discovery of Electrochemical Reactions
Source: J Am Chem Soc. 2022 Dec 2;144(49):22599–610. doi: 10.1021/jacs.2c08997 (PMC9756344; doi:10.1021/jacs.2c08997)
Supplement: Supplementary file 4 — ja2c08997_si_004.zip [file ja2c08997_si_004.zip › Reactivity Prediction/Ologs_notimes/13.log]

 Entering Gaussian System, Link 0=g16
 Input=13.com
 Output=13.log
 Initial command:
  
 Copyright (c) 1988-2019, Gaussian, Inc.  All Rights Reserved.
  
 This is part of the Gaussian(R) 16 program.  It is based on
 the Gaussian(R) 09 system (copyright 2009, Gaussian, Inc.),
 the Gaussian(R) 03 system (copyright 2003, Gaussian, Inc.),
 the Gaussian(R) 98 system (copyright 1998, Gaussian, Inc.),
 the Gaussian(R) 94 system (copyright 1995, Gaussian, Inc.),
 the Gaussian 92(TM) system (copyright 1992, Gaussian, Inc.),
 the Gaussian 90(TM) system (copyright 1990, Gaussian, Inc.),
 the Gaussian 88(TM) system (copyright 1988, Gaussian, Inc.),
 the Gaussian 86(TM) system (copyright 1986, Carnegie Mellon
 University), and the Gaussian 82(TM) system (copyright 1983,
 Carnegie Mellon University). Gaussian is a federally registered
 trademark of Gaussian, Inc.
  
 This software contains proprietary and confidential information,
 including trade secrets, belonging to Gaussian, Inc.
  
 This software is provided under written license and may be
 used, copied, transmitted, or stored only in accord with that
 written license.
  
 The following legend is applicable only to US Government
 contracts under FAR:
  
                    RESTRICTED RIGHTS LEGEND
  
 Use, reproduction and disclosure by the US Government is
 subject to restrictions as set forth in subparagraphs (a)
 and (c) of the Commercial Computer Software - Restricted
 Rights clause in FAR 52.227-19.
  
 Gaussian, Inc.
 340 Quinnipiac St., Bldg. 40, Wallingford CT 06492
  
  
 ---------------------------------------------------------------
 Warning -- This program may not be used in any manner that
 competes with the business of Gaussian, Inc. or will provide
 assistance to any competitor of Gaussian, Inc.  The licensee
 of this program is prohibited from giving any competitor of
 Gaussian, Inc. access to this program.  By using this program,
 the user acknowledges that Gaussian, Inc. is engaged in the
 business of creating and licensing software in the field of
 computational chemistry and represents and warrants to the
 licensee that it is not a competitor of Gaussian, Inc. and that
 it will not use this program in any manner prohibited above.
 ---------------------------------------------------------------
  

 Cite this work as:
 Gaussian 16, Revision C.01,
 M. J. Frisch, G. W. Trucks, H. B. Schlegel, G. E. Scuseria, 
 M. A. Robb, J. R. Cheeseman, G. Scalmani, V. Barone, 
 G. A. Petersson, H. Nakatsuji, X. Li, M. Caricato, A. V. Marenich, 
 J. Bloino, B. G. Janesko, R. Gomperts, B. Mennucci, H. P. Hratchian, 
 J. V. Ortiz, A. F. Izmaylov, J. L. Sonnenberg, D. Williams-Young, 
 F. Ding, F. Lipparini, F. Egidi, J. Goings, B. Peng, A. Petrone, 
 T. Henderson, D. Ranasinghe, V. G. Zakrzewski, J. Gao, N. Rega, 
 G. Zheng, W. Liang, M. Hada, M. Ehara, K. Toyota, R. Fukuda, 
 J. Hasegawa, M. Ishida, T. Nakajima, Y. Honda, O. Kitao, H. Nakai, 
 T. Vreven, K. Throssell, J. A. Montgomery, Jr., J. E. Peralta, 
 F. Ogliaro, M. J. Bearpark, J. J. Heyd, E. N. Brothers, K. N. Kudin, 
 V. N. Staroverov, T. A. Keith, R. Kobayashi, J. Normand, 
 K. Raghavachari, A. P. Rendell, J. C. Burant, S. S. Iyengar, 
 J. Tomasi, M. Cossi, J. M. Millam, M. Klene, C. Adamo, R. Cammi, 
 J. W. Ochterski, R. L. Martin, K. Morokuma, O. Farkas, 
 J. B. Foresman, and D. J. Fox, Gaussian, Inc., Wallingford CT, 2019.
 
 ******************************************
 Gaussian 16:  ES64L-G16RevC.01  3-Jul-2019
                13-Mar-2021 
 ******************************************
 %nprocshared=16
 Will use up to   16 processors via shared memory.
 %mem=7GB
 -----------------------------------------
 # b3lyp/def2svp geom=NewRedundant pop=NBO
 -----------------------------------------
 1/29=4000,38=1,172=1/1;
 2/12=2,17=6,18=5,40=1/2;
 3/5=43,7=101,11=2,25=1,30=1,74=-5/1,2,3;
 4//1;
 5/5=2,38=5/2;
 6/7=2,8=2,9=2,10=2,28=1,40=1/1,7;
 99/5=1,9=1/99;
 --
 13
 --
 Symbolic Z-matrix:
 Charge =  1 Multiplicity = 2
 O                     1.45567   1.07948  -1.61542 
 C                     0.67143   0.18233  -1.68148 
 O                     0.97876  -1.11123  -1.24691 
 N                     2.19692  -1.19579  -0.64662 
 C                     3.39188  -1.36068  -1.3788 
 C                     4.45775  -1.19349  -0.34355 
 C                     5.83451  -1.32467  -0.46339 
 C                     6.6099   -1.09861   0.68393 
 C                     6.01247  -0.75455   1.90431 
 C                     4.62001  -0.62519   2.01732 
 C                     3.86027  -0.84949   0.87718 
 C                     2.38076  -0.77704   0.68695 
 O                     1.50447  -0.44502   1.44175 
 O                     3.47259  -1.58372  -2.55702 
 C                    -0.75938   0.21656  -2.12955 
 C                    -1.68298   0.47881  -0.92574 
 C                    -3.16704   0.47491  -1.31764 
 C                    -4.07117   0.74323  -0.13872 
 C                    -4.48053  -0.3031    0.70139 
 C                    -5.27562  -0.05361   1.82205 
 C                    -5.6744    1.25202   2.12228 
 C                    -5.27261   2.30338   1.2941 
 C                    -4.47703   2.04865   0.17432 
 H                     6.28771  -1.59017  -1.42038 
 H                     7.69695  -1.18942   0.62653 
 H                     6.64281  -0.58254   2.77968 
 H                     4.14267  -0.3549    2.96112 
 H                    -0.85859   1.01766  -2.87623 
 H                    -1.01534  -0.7446   -2.60027 
 H                    -1.49792  -0.28244  -0.15109 
 H                    -1.42187   1.44845  -0.47168 
 H                    -3.33774   1.2339   -2.09951 
 H                    -3.41816  -0.50121  -1.76624 
 H                    -4.17286  -1.32727   0.47142 
 H                    -5.58717  -0.88232   2.4627 
 H                    -6.29814   1.44888   2.99749 
 H                    -5.5818    3.32706   1.51945 
 H                    -4.16721   2.87578  -0.47088 
 
                          Input orientation:                          
 ---------------------------------------------------------------------
 Center     Atomic      Atomic             Coordinates (Angstroms)
 Number     Number       Type             X           Y           Z
 ---------------------------------------------------------------------
      1          8           0        1.455666    1.079480   -1.615415
      2          6           0        0.671433    0.182326   -1.681481
      3          8           0        0.978762   -1.111233   -1.246906
      4          7           0        2.196923   -1.195790   -0.646621
      5          6           0        3.391878   -1.360678   -1.378805
      6          6           0        4.457750   -1.193493   -0.343549
      7          6           0        5.834512   -1.324673   -0.463388
      8          6           0        6.609905   -1.098605    0.683931
      9          6           0        6.012473   -0.754555    1.904312
     10          6           0        4.620007   -0.625195    2.017319
     11          6           0        3.860273   -0.849486    0.877180
     12          6           0        2.380764   -0.777041    0.686947
     13          8           0        1.504469   -0.445023    1.441751
     14          8           0        3.472593   -1.583721   -2.557024
     15          6           0       -0.759376    0.216559   -2.129551
     16          6           0       -1.682977    0.478811   -0.925738
     17          6           0       -3.167042    0.474908   -1.317642
     18          6           0       -4.071168    0.743231   -0.138721
     19          6           0       -4.480528   -0.303099    0.701390
     20          6           0       -5.275623   -0.053608    1.822051
     21          6           0       -5.674402    1.252020    2.122282
     22          6           0       -5.272607    2.303382    1.294097
     23          6           0       -4.477030    2.048646    0.174325
     24          1           0        6.287707   -1.590166   -1.420376
     25          1           0        7.696948   -1.189425    0.626530
     26          1           0        6.642809   -0.582545    2.779679
     27          1           0        4.142669   -0.354904    2.961122
     28          1           0       -0.858588    1.017658   -2.876230
     29          1           0       -1.015338   -0.744600   -2.600268
     30          1           0       -1.497925   -0.282443   -0.151089
     31          1           0       -1.421866    1.448453   -0.471676
     32          1           0       -3.337740    1.233903   -2.099505
     33          1           0       -3.418155   -0.501213   -1.766244
     34          1           0       -4.172858   -1.327273    0.471418
     35          1           0       -5.587171   -0.882321    2.462697
     36          1           0       -6.298137    1.448881    2.997485
     37          1           0       -5.581798    3.327055    1.519452
     38          1           0       -4.167213    2.875778   -0.470884
 ---------------------------------------------------------------------
                    Distance matrix (angstroms):
                    1          2          3          4          5
     1  O    0.000000
     2  C    1.193428   0.000000
     3  O    2.272104   1.398785   0.000000
     4  N    2.581643   2.301578   1.360665   0.000000
     5  C    3.123984   3.142180   2.429557   1.411098   0.000000
     6  C    3.974488   4.244895   3.595299   2.281051   1.495255
     7  C    5.126540   5.514724   4.923186   3.644480   2.608782
     8  C    6.049564   6.519310   5.952987   4.610230   3.831352
     9  C    6.042901   6.500951   5.949424   4.610897   4.244262
    10  C    5.110355   5.470324   4.914271   3.646024   3.685497
    11  C    3.964351   4.216644   3.589340   2.282242   2.360122
    12  C    3.098927   3.074353   2.411863   1.409806   2.372828
    13  O    3.416541   3.292733   2.819411   2.324745   3.515148
    14  O    3.470916   3.425199   2.856369   2.329692   1.201859
    15  C    2.432154   1.499718   2.358647   3.596319   4.503799
    16  C    3.269179   2.490441   3.117089   4.235070   5.416931
    17  C    4.671573   3.866765   4.439429   5.658058   6.811207
    18  C    5.730582   5.018664   5.492622   6.580785   7.852471
    19  C    6.520545   5.697054   5.852588   6.870399   8.210997
    20  C    7.642663   6.906365   7.046588   7.952224   9.331639
    21  C    8.052206   7.475460   7.823106   8.695767  10.063858
    22  C    7.431881   6.977433   7.562798   8.473753   9.779727
    23  C    6.272107   5.782200   6.463002   7.466055   8.715241
    24  H    5.523918   5.895119   5.333325   4.181954   2.905205
    25  H    7.009126   7.521068   6.974948   5.645460   4.752296
    26  H    6.998973   7.492950   6.969528   5.646370   5.335450
    27  H    5.497467   5.821672   5.318820   4.184355   4.517769
    28  H    2.636143   2.113331   3.250035   4.382540   5.095609
    29  H    3.225378   2.132735   2.437712   3.786678   4.614659
    30  H    3.566901   2.695223   2.832258   3.838184   5.155584
    31  H    3.118408   2.729214   3.593882   4.485339   5.646790
    32  H    4.820262   4.165817   4.985858   6.216653   7.248381
    33  H    5.125960   4.147185   4.469308   5.767590   6.874980
    34  H    6.467427   5.511898   5.434933   6.468493   7.787790
    35  H    8.371452   7.581412   7.544868   8.387982   9.778000
    36  H    9.029771   8.489511   8.804675   9.614564  10.997360
    37  H    8.025265   7.696635   8.389999   9.255080  10.530983
    38  H    6.012770   5.668574   6.555877   7.557168   8.712734
                    6          7          8          9         10
     6  C    0.000000
     7  C    1.388180   0.000000
     8  C    2.386732   1.403097   0.000000
     9  C    2.768160   2.441865   1.401651   0.000000
    10  C    2.433718   2.849245   2.441666   1.403020   0.000000
    11  C    1.401962   2.433216   2.767648   2.386624   1.388315
    12  C    2.355679   3.681243   4.241349   3.830378   2.609053
    13  O    3.531199   4.811715   5.202589   4.542232   3.173376
    14  O    2.454035   3.166873   4.536723   5.200195   4.812478
    15  C    5.691788   6.973582   7.996976   7.941854   6.844182
    16  C    6.390936   7.744608   8.593670   8.291581   7.043296
    17  C    7.865740   9.219339  10.103015   9.805919   8.542266
    18  C    8.748445  10.124432  10.869886  10.396978   9.058566
    19  C    9.043092  10.430742  11.118940  10.571372   9.200823
    20  C   10.036319  11.413760  11.985537  11.310137   9.914047
    21  C   10.710806  12.073945  12.589618  11.859886  10.464694
    22  C   10.468518  11.816076  12.374971  11.707962  10.342313
    23  C    9.518926  10.868020  11.536248  10.994565   9.659303
    24  H    2.160011   1.091650   2.184846   3.439121   3.940829
    25  H    3.381342   2.162147   1.092339   2.158540   3.423480
    26  H    3.860348   3.423679   2.158601   1.092327   2.162114
    27  H    3.423939   3.940818   3.438886   2.184659   1.091638
    28  H    6.290239   7.490388   8.540006   8.556039   7.527336
    29  H    5.937085   7.198832   8.309970   8.347542   7.286527
    30  H    6.028027   7.412719   8.191476   7.800874   6.499889
    31  H    6.447184   7.768225   8.504838   8.109744   6.855606
    32  H    8.351365   9.661956  10.589795  10.363928   9.150422
    33  H    8.033255   9.380158  10.340320  10.122940   8.884974
    34  H    8.670032  10.050936  10.787280  10.301560   8.955288
    35  H   10.434187  11.798834  12.327994  11.613778  10.220125
    36  H   11.568653  12.917872  13.358883  12.553934  11.156540
    37  H   11.166854  12.486087  12.997006  12.297755  10.951939
    38  H    9.537566  10.847965  11.544504  11.065572   9.780756
                   11         12         13         14         15
    11  C    0.000000
    12  C    1.493447   0.000000
    13  O    2.456042   1.203269   0.000000
    14  O    3.533151   3.516557   4.600037   0.000000
    15  C    5.614093   4.333633   4.279822   4.618798   0.000000
    16  C    5.978504   4.548835   4.076553   5.787489   1.539799
    17  C    7.480268   6.030248   5.503048   7.061074   2.553976
    18  C    8.153316   6.679848   5.915874   8.256586   3.899840
    19  C    8.360527   6.877656   6.032286   8.689614   4.704386
    20  C    9.219045   7.773807   6.802020   9.901960   6.007049
    21  C    9.842594   8.429886   7.408055  10.658558   6.580863
    22  C    9.670776   8.272347   7.314664  10.315970   6.037007
    23  C    8.854592   7.434825   6.603264   9.157011   4.741871
    24  H    3.423420   4.512891   5.690561   3.035931   7.309484
    25  H    3.859852   5.332497   6.290112   5.304306   9.004564
    26  H    3.381311   4.752092   5.311449   6.287529   8.918040
    27  H    2.160364   2.907642   3.045769   5.692885   7.090244
    28  H    6.312049   5.139122   5.135020   5.062429   1.099605
    29  H    5.989593   4.726557   4.772535   4.565908   1.100418
    30  H    5.485359   3.998894   3.402637   5.673437   2.169970
    31  H    5.916158   4.555790   3.976165   6.123601   2.169103
    32  H    8.063037   6.671544   6.229469   7.384373   2.771977
    33  H    7.751419   6.302514   5.875936   7.019940   2.777823
    34  H    8.057550   6.580210   5.826830   8.227402   4.560736
    35  H    9.579621   8.164089   7.178086  10.381179   6.753065
    36  H   10.628804   9.252926   8.178499  11.641151   7.647417
    37  H   10.344502   8.996614   8.028063  11.077697   6.800453
    38  H    8.951838   7.586808   6.844989   9.088770   4.629900
                   16         17         18         19         20
    16  C    0.000000
    17  C    1.534944   0.000000
    18  C    2.528393   1.509734   0.000000
    19  C    3.329448   2.531212   1.402915   0.000000
    20  C    4.554220   3.818785   2.435219   1.396532   0.000000
    21  C    5.081315   4.327106   2.818043   2.421295   1.397794
    22  C    4.598062   3.820721   2.435262   2.787909   2.415398
    23  C    3.388400   2.533512   1.402437   2.410086   2.787871
    24  H    8.249674   9.678189  10.695497  11.050489  12.107226
    25  H    9.652747  11.161365  11.950285  12.209918  13.076962
    26  H    9.174709  10.683604  11.183203  11.319275  11.968535
    27  H    7.052724   8.510481   8.847714   8.914517   9.491706
    28  H    2.185038   2.837733   4.229649   5.259488   6.536945
    29  H    2.178653   2.786065   4.196540   4.806601   6.179353
    30  H    1.101741   2.172643   2.770151   3.102107   4.268097
    31  H    1.102070   2.170043   2.761702   3.714759   4.729568
    32  H    2.164748   1.102960   2.150198   3.393134   4.559789
    33  H    2.162809   1.103229   2.150325   2.693901   4.065267
    34  H    3.378386   2.731347   2.160925   1.093838   2.159288
    35  H    5.345737   4.689356   3.421704   2.159249   1.092820
    36  H    6.134527   5.419659   3.910642   3.412505   2.164406
    37  H    5.412232   4.692003   3.421651   3.880727   3.407960
    38  H    3.481921   2.735236   2.160397   3.402595   3.881678
                   21         22         23         24         25
    21  C    0.000000
    22  C    1.397387   0.000000
    23  C    2.421333   1.397041   0.000000
    24  H   12.795331  12.496757  11.474475   0.000000
    25  H   13.674463  13.448223  12.605369   2.517216   0.000000
    26  H   12.470424  12.349602  11.720147   4.333804   2.472966
    27  H    9.983023   9.924359   9.372434   5.032353   4.333548
    28  H    6.944935   6.207115   4.843753   7.745307   9.504617
    29  H    6.927904   6.525383   5.242509   7.445911   9.301291
    30  H    4.996575   4.798259   3.796701   7.996079   9.272162
    31  H    4.985105   4.321697   3.179870   8.340908   9.556004
    32  H    4.825330   4.050190   2.670598  10.054144  11.621881
    33  H    4.825465   4.546475   3.374730   9.772881  11.390545
    34  H    3.410681   3.881741   3.402590  10.633504  11.871619
    35  H    2.163078   3.407826   3.880673  12.513673  13.413934
    36  H    1.092602   2.164120   3.412680  13.680525  14.437606
    37  H    2.162811   1.092836   2.159678  13.179787  14.054216
    38  H    3.410678   2.159790   1.093814  11.408397  12.589221
                   26         27         28         29         30
    26  H    0.000000
    27  H    2.517030   0.000000
    28  H    9.530000   7.808405   0.000000
    29  H    9.360411   7.595127   1.790608   0.000000
    30  H    8.657425   6.442625   3.086326   2.538692   0.000000
    31  H    8.929459   6.782348   2.506940   3.083124   1.761977
    32  H   11.256877   9.170103   2.606963   3.091729   3.079050
    33  H   11.040608   8.918266   3.176542   2.555067   2.518704
    34  H   11.084283   8.734536   5.262112   4.443500   2.938444
    35  H   12.237759   9.756863   7.380620   6.823066   4.890160
    36  H   13.101229  10.595537   8.017180   8.003385   5.996085
    37  H   12.896284  10.497642   6.853032   7.375841   5.700632
    38  H   11.806046   9.553539   4.492805   5.251260   4.147497
                   31         32         33         34         35
    31  H    0.000000
    32  H    2.523180   0.000000
    33  H    3.076082   1.768660   0.000000
    34  H    4.020204   3.723801   2.501816   0.000000
    35  H    5.602929   5.509268   4.767999   2.482631   0.000000
    36  H    5.984404   5.898261   5.898328   4.313335   2.495190
    37  H    4.979836   4.744885   5.489334   4.974562   4.313767
    38  H    3.094218   2.456865   3.693659   4.307390   4.974484
                   36         37         38
    36  H    0.000000
    37  H    2.495048   0.000000
    38  H    4.313521   2.483172   0.000000
 Stoichiometry    C18H15NO4(1+,2)
 Framework group  C1[X(C18H15NO4)]
 Deg. of freedom   108
 Full point group                 C1      NOp   1
 Largest Abelian subgroup         C1      NOp   1
 Largest concise Abelian subgroup C1      NOp   1
                         Standard orientation:                         
 ---------------------------------------------------------------------
 Center     Atomic      Atomic             Coordinates (Angstroms)
 Number     Number       Type             X           Y           Z
 ---------------------------------------------------------------------
      1          8           0       -0.755328   -1.417748    1.503346
      2          6           0       -0.182519   -1.579695    0.468971
      3          8           0       -0.734283   -1.196122   -0.757825
      4          7           0       -1.911656   -0.526920   -0.626023
      5          6           0       -3.149148   -1.191450   -0.491069
      6          6           0       -4.103203   -0.084803   -0.173422
      7          6           0       -5.480812   -0.125985   -0.007469
      8          6           0       -6.133333    1.077494    0.299996
      9          6           0       -5.417187    2.275078    0.432477
     10          6           0       -4.024970    2.308382    0.261926
     11          6           0       -3.387005    1.113122   -0.041015
     12          6           0       -1.936814    0.835791   -0.265553
     13          8           0       -0.973978    1.551449   -0.172607
     14          8           0       -3.333238   -2.372579   -0.615600
     15          6           0        1.199327   -2.113018    0.233976
     16          6           0        2.215782   -0.956471    0.219888
     17          6           0        3.644335   -1.439133   -0.067040
     18          6           0        4.641831   -0.305868   -0.069540
     19          6           0        4.861939    0.450642   -1.230323
     20          6           0        5.746145    1.531590   -1.224759
     21          6           0        6.426022    1.875359   -0.052829
     22          6           0        6.214952    1.130535    1.110519
     23          6           0        5.329211    0.050223    1.099879
     24          1           0       -6.026555   -1.065816   -0.110338
     25          1           0       -7.216513    1.082750    0.441063
     26          1           0       -5.952953    3.195666    0.674655
     27          1           0       -3.455296    3.233832    0.365314
     28          1           0        1.428503   -2.820884    1.043628
     29          1           0        1.222939   -2.648968   -0.726815
     30          1           0        1.912607   -0.213303   -0.534843
     31          1           0        2.188112   -0.436352    1.191108
     32          1           0        3.932664   -2.188722    0.688939
     33          1           0        3.661146   -1.953534   -1.042859
     34          1           0        4.333918    0.186180   -2.151048
     35          1           0        5.906881    2.106888   -2.139882
     36          1           0        7.119710    2.719482   -0.047097
     37          1           0        6.744123    1.390273    2.030739
     38          1           0        5.169605   -0.529814    2.013395
 ---------------------------------------------------------------------
 Rotational constants (GHZ):           0.6346692           0.0988770           0.0903956
 Standard basis: def2SVP (5D, 7F)
 There are   420 symmetry adapted cartesian basis functions of A   symmetry.
 There are   397 symmetry adapted basis functions of A   symmetry.
   397 basis functions,   680 primitive gaussians,   420 cartesian basis functions
    81 alpha electrons       80 beta electrons
       nuclear repulsion energy      1740.9015835244 Hartrees.
 NAtoms=   38 NActive=   38 NUniq=   38 SFac= 1.00D+00 NAtFMM=   60 NAOKFM=F Big=F
 Integral buffers will be    131072 words long.
 Raffenetti 2 integral format.
 Two-electron integral symmetry is turned on.
 One-electron integrals computed using PRISM.
   1 Symmetry operations used in ECPInt.
 ECPInt:  NShTT=   16836 NPrTT=   62120 LenC2=   13676 LenP2D=   34055.
 LDataN:  DoStor=T MaxTD1= 4 Len=   56
 NBasis=   397 RedAO= T EigKep=  2.83D-04  NBF=   397
 NBsUse=   397 1.00D-06 EigRej= -1.00D+00 NBFU=   397
 ExpMin= 1.22D-01 ExpMax= 2.27D+03 ExpMxC= 3.41D+02 IAcc=3 IRadAn=         5 AccDes= 0.00D+00
 Harris functional with IExCor=  402 and IRadAn=       5 diagonalized for initial guess.
 HarFok:  IExCor=  402 AccDes= 0.00D+00 IRadAn=         5 IDoV= 1 UseB2=F ITyADJ=14
 ICtDFT=  3500011 ScaDFX=  1.000000  1.000000  1.000000  1.000000
 FoFCou: FMM=F IPFlag=           0 FMFlag=      100000 FMFlg1=           0
         NFxFlg=           0 DoJE=T BraDBF=F KetDBF=T FulRan=T
         wScrn=  0.000000 ICntrl=       500 IOpCl=  0 I1Cent=   200000004 NGrid=           0
         NMat0=    1 NMatS0=      1 NMatT0=    0 NMatD0=    1 NMtDS0=    0 NMtDT0=    0
 Petite list used in FoFCou.
 Initial guess <Sx>= 0.0000 <Sy>= 0.0000 <Sz>= 0.5000 <S**2>= 0.7500 S= 0.5000
 Requested convergence on RMS density matrix=1.00D-08 within 128 cycles.
 Requested convergence on MAX density matrix=1.00D-06.
 Requested convergence on             energy=1.00D-06.
 No special actions if energy rises.
 Integral accuracy reduced to 1.0D-05 until final iterations.
 EnCoef did     2 forward-backward iterations
 Initial convergence to 1.0D-05 achieved.  Increase integral accuracy.
 SCF Done:  E(UB3LYP) =  -1049.51824787     A.U. after   31 cycles
            NFock= 31  Conv=0.69D-08     -V/T= 2.0097
 <Sx>= 0.0000 <Sy>= 0.0000 <Sz>= 0.5000 <S**2>= 0.7561 S= 0.5030
 <L.S>= 0.000000000000E+00
 Annihilation of the first spin contaminant:
 S**2 before annihilation     0.7561,   after     0.7500

 **********************************************************************

            Population analysis using the SCF Density.

 **********************************************************************

 Orbital symmetries:
 Alpha Orbitals:
       Occupied  (A) (A) (A) (A) (A) (A) (A) (A) (A) (A) (A) (A)
                 (A) (A) (A) (A) (A) (A) (A) (A) (A) (A) (A) (A)
                 (A) (A) (A) (A) (A) (A) (A) (A) (A) (A) (A) (A)
                 (A) (A) (A) (A) (A) (A) (A) (A) (A) (A) (A) (A)
                 (A) (A) (A) (A) (A) (A) (A) (A) (A) (A) (A) (A)
                 (A) (A) (A) (A) (A) (A) (A) (A) (A) (A) (A) (A)
                 (A) (A) (A) (A) (A) (A) (A) (A) (A)
       Virtual   (A) (A) (A) (A) (A) (A) (A) (A) (A) (A) (A) (A)
                 (A) (A) (A) (A) (A) (A) (A) (A) (A) (A) (A) (A)
                 (A) (A) (A) (A) (A) (A) (A) (A) (A) (A) (A) (A)
                 (A) (A) (A) (A) (A) (A) (A) (A) (A) (A) (A) (A)
                 (A) (A) (A) (A) (A) (A) (A) (A) (A) (A) (A) (A)
                 (A) (A) (A) (A) (A) (A) (A) (A) (A) (A) (A) (A)
                 (A) (A) (A) (A) (A) (A) (A) (A) (A) (A) (A) (A)
                 (A) (A) (A) (A) (A) (A) (A) (A) (A) (A) (A) (A)
                 (A) (A) (A) (A) (A) (A) (A) (A) (A) (A) (A) (A)
                 (A) (A) (A) (A) (A) (A) (A) (A) (A) (A) (A) (A)
                 (A) (A) (A) (A) (A) (A) (A) (A) (A) (A) (A) (A)
                 (A) (A) (A) (A) (A) (A) (A) (A) (A) (A) (A) (A)
                 (A) (A) (A) (A) (A) (A) (A) (A) (A) (A) (A) (A)
                 (A) (A) (A) (A) (A) (A) (A) (A) (A) (A) (A) (A)
                 (A) (A) (A) (A) (A) (A) (A) (A) (A) (A) (A) (A)
                 (A) (A) (A) (A) (A) (A) (A) (A) (A) (A) (A) (A)
                 (A) (A) (A) (A) (A) (A) (A) (A) (A) (A) (A) (A)
                 (A) (A) (A) (A) (A) (A) (A) (A) (A) (A) (A) (A)
                 (A) (A) (A) (A) (A) (A) (A) (A) (A) (A) (A) (A)
                 (A) (A) (A) (A) (A) (A) (A) (A) (A) (A) (A) (A)
                 (A) (A) (A) (A) (A) (A) (A) (A) (A) (A) (A) (A)
                 (A) (A) (A) (A) (A) (A) (A) (A) (A) (A) (A) (A)
                 (A) (A) (A) (A) (A) (A) (A) (A) (A) (A) (A) (A)
                 (A) (A) (A) (A) (A) (A) (A) (A) (A) (A) (A) (A)
                 (A) (A) (A) (A) (A) (A) (A) (A) (A) (A) (A) (A)
                 (A) (A) (A) (A) (A) (A) (A) (A) (A) (A) (A) (A)
                 (A) (A) (A) (A)
 Beta  Orbitals:
       Occupied  (A) (A) (A) (A) (A) (A) (A) (A) (A) (A) (A) (A)
                 (A) (A) (A) (A) (A) (A) (A) (A) (A) (A) (A) (A)
                 (A) (A) (A) (A) (A) (A) (A) (A) (A) (A) (A) (A)
                 (A) (A) (A) (A) (A) (A) (A) (A) (A) (A) (A) (A)
                 (A) (A) (A) (A) (A) (A) (A) (A) (A) (A) (A) (A)
                 (A) (A) (A) (A) (A) (A) (A) (A) (A) (A) (A) (A)
                 (A) (A) (A) (A) (A) (A) (A) (A)
       Virtual   (A) (A) (A) (A) (A) (A) (A) (A) (A) (A) (A) (A)
                 (A) (A) (A) (A) (A) (A) (A) (A) (A) (A) (A) (A)
                 (A) (A) (A) (A) (A) (A) (A) (A) (A) (A) (A) (A)
                 (A) (A) (A) (A) (A) (A) (A) (A) (A) (A) (A) (A)
                 (A) (A) (A) (A) (A) (A) (A) (A) (A) (A) (A) (A)
                 (A) (A) (A) (A) (A) (A) (A) (A) (A) (A) (A) (A)
                 (A) (A) (A) (A) (A) (A) (A) (A) (A) (A) (A) (A)
                 (A) (A) (A) (A) (A) (A) (A) (A) (A) (A) (A) (A)
                 (A) (A) (A) (A) (A) (A) (A) (A) (A) (A) (A) (A)
                 (A) (A) (A) (A) (A) (A) (A) (A) (A) (A) (A) (A)
                 (A) (A) (A) (A) (A) (A) (A) (A) (A) (A) (A) (A)
                 (A) (A) (A) (A) (A) (A) (A) (A) (A) (A) (A) (A)
                 (A) (A) (A) (A) (A) (A) (A) (A) (A) (A) (A) (A)
                 (A) (A) (A) (A) (A) (A) (A) (A) (A) (A) (A) (A)
                 (A) (A) (A) (A) (A) (A) (A) (A) (A) (A) (A) (A)
                 (A) (A) (A) (A) (A) (A) (A) (A) (A) (A) (A) (A)
                 (A) (A) (A) (A) (A) (A) (A) (A) (A) (A) (A) (A)
                 (A) (A) (A) (A) (A) (A) (A) (A) (A) (A) (A) (A)
                 (A) (A) (A) (A) (A) (A) (A) (A) (A) (A) (A) (A)
                 (A) (A) (A) (A) (A) (A) (A) (A) (A) (A) (A) (A)
                 (A) (A) (A) (A) (A) (A) (A) (A) (A) (A) (A) (A)
                 (A) (A) (A) (A) (A) (A) (A) (A) (A) (A) (A) (A)
                 (A) (A) (A) (A) (A) (A) (A) (A) (A) (A) (A) (A)
                 (A) (A) (A) (A) (A) (A) (A) (A) (A) (A) (A) (A)
                 (A) (A) (A) (A) (A) (A) (A) (A) (A) (A) (A) (A)
                 (A) (A) (A) (A) (A) (A) (A) (A) (A) (A) (A) (A)
                 (A) (A) (A) (A) (A)
 The electronic state is 2-A.
 Alpha  occ. eigenvalues --  -19.35262 -19.26823 -19.25420 -19.25253 -14.55715
 Alpha  occ. eigenvalues --  -10.45066 -10.43314 -10.43133 -10.37367 -10.36408
 Alpha  occ. eigenvalues --  -10.34895 -10.34845 -10.34705 -10.34673 -10.33883
 Alpha  occ. eigenvalues --  -10.33848 -10.33700 -10.33423 -10.33236 -10.33208
 Alpha  occ. eigenvalues --  -10.33183 -10.32948 -10.32857  -1.28402  -1.18313
 Alpha  occ. eigenvalues --   -1.16615  -1.15853  -1.05520  -1.01706  -0.98564
 Alpha  occ. eigenvalues --   -0.94983  -0.91719  -0.89376  -0.89046  -0.88242
 Alpha  occ. eigenvalues --   -0.84628  -0.80070  -0.79807  -0.75963  -0.75450
 Alpha  occ. eigenvalues --   -0.73990  -0.72655  -0.72094  -0.67594  -0.66552
 Alpha  occ. eigenvalues --   -0.64573  -0.63892  -0.63252  -0.62506  -0.60124
 Alpha  occ. eigenvalues --   -0.60045  -0.59408  -0.58979  -0.58446  -0.58066
 Alpha  occ. eigenvalues --   -0.57065  -0.56634  -0.56270  -0.56058  -0.55588
 Alpha  occ. eigenvalues --   -0.54702  -0.53810  -0.52531  -0.52155  -0.51416
 Alpha  occ. eigenvalues --   -0.50285  -0.50068  -0.49829  -0.49679  -0.48866
 Alpha  occ. eigenvalues --   -0.48535  -0.47469  -0.46480  -0.43071  -0.42004
 Alpha  occ. eigenvalues --   -0.41543  -0.41078  -0.40922  -0.39443  -0.39303
 Alpha  occ. eigenvalues --   -0.39016
 Alpha virt. eigenvalues --   -0.20175  -0.17625  -0.16455  -0.15776  -0.13009
 Alpha virt. eigenvalues --   -0.09042  -0.06877  -0.05853  -0.04804  -0.04183
 Alpha virt. eigenvalues --   -0.03482  -0.03060  -0.02193  -0.01004  -0.00798
 Alpha virt. eigenvalues --   -0.00019   0.00309   0.00370   0.02046   0.02712
 Alpha virt. eigenvalues --    0.03054   0.03353   0.04109   0.04403   0.04576
 Alpha virt. eigenvalues --    0.05009   0.06926   0.07910   0.10265   0.10974
 Alpha virt. eigenvalues --    0.12244   0.12338   0.13050   0.14372   0.15011
 Alpha virt. eigenvalues --    0.15733   0.16377   0.16412   0.17169   0.17797
 Alpha virt. eigenvalues --    0.18289   0.19046   0.20470   0.21680   0.22147
 Alpha virt. eigenvalues --    0.24087   0.24896   0.25622   0.26466   0.27765
 Alpha virt. eigenvalues --    0.28023   0.28734   0.29644   0.30126   0.30810
 Alpha virt. eigenvalues --    0.31625   0.31770   0.32260   0.32859   0.33697
 Alpha virt. eigenvalues --    0.34461   0.34990   0.35354   0.35931   0.36263
 Alpha virt. eigenvalues --    0.36798   0.37457   0.38156   0.39000   0.40446
 Alpha virt. eigenvalues --    0.41127   0.41967   0.43281   0.44333   0.45481
 Alpha virt. eigenvalues --    0.46628   0.47236   0.47989   0.48743   0.49743
 Alpha virt. eigenvalues --    0.49943   0.50222   0.50535   0.50794   0.51672
 Alpha virt. eigenvalues --    0.52113   0.52478   0.52925   0.53080   0.53513
 Alpha virt. eigenvalues --    0.53871   0.54246   0.54454   0.54878   0.55053
 Alpha virt. eigenvalues --    0.55596   0.56208   0.56911   0.57307   0.57501
 Alpha virt. eigenvalues --    0.58403   0.58761   0.59138   0.59524   0.60002
 Alpha virt. eigenvalues --    0.61233   0.61784   0.62107   0.62980   0.63742
 Alpha virt. eigenvalues --    0.65086   0.65590   0.66324   0.67457   0.68420
 Alpha virt. eigenvalues --    0.69264   0.70301   0.73588   0.75738   0.76992
 Alpha virt. eigenvalues --    0.77939   0.78395   0.79694   0.80332   0.80568
 Alpha virt. eigenvalues --    0.84316   0.86561   0.89633   0.90315   0.90841
 Alpha virt. eigenvalues --    0.91595   0.94332   0.95234   0.95950   0.97433
 Alpha virt. eigenvalues --    0.98883   0.99959   1.00909   1.02363   1.03080
 Alpha virt. eigenvalues --    1.04973   1.06110   1.06975   1.08563   1.09309
 Alpha virt. eigenvalues --    1.09649   1.09905   1.10766   1.11787   1.12376
 Alpha virt. eigenvalues --    1.13115   1.13629   1.14526   1.15084   1.15879
 Alpha virt. eigenvalues --    1.17153   1.17609   1.19289   1.19839   1.20338
 Alpha virt. eigenvalues --    1.21729   1.24891   1.29648   1.33803   1.33977
 Alpha virt. eigenvalues --    1.34647   1.36158   1.36786   1.37553   1.37774
 Alpha virt. eigenvalues --    1.44104   1.48033   1.48963   1.50909   1.51033
 Alpha virt. eigenvalues --    1.51878   1.52849   1.53790   1.54325   1.55434
 Alpha virt. eigenvalues --    1.56091   1.57116   1.57782   1.58852   1.59209
 Alpha virt. eigenvalues --    1.59852   1.60104   1.60563   1.60939   1.61493
 Alpha virt. eigenvalues --    1.61901   1.62587   1.62687   1.63432   1.63776
 Alpha virt. eigenvalues --    1.64780   1.66121   1.66400   1.68025   1.68940
 Alpha virt. eigenvalues --    1.69913   1.71308   1.71840   1.72773   1.73606
 Alpha virt. eigenvalues --    1.74144   1.76696   1.77690   1.77985   1.79050
 Alpha virt. eigenvalues --    1.79594   1.79983   1.80941   1.81270   1.81586
 Alpha virt. eigenvalues --    1.82686   1.83362   1.83913   1.84284   1.85078
 Alpha virt. eigenvalues --    1.85965   1.88778   1.89690   1.90807   1.93247
 Alpha virt. eigenvalues --    1.93765   1.95954   1.97152   1.98232   1.98902
 Alpha virt. eigenvalues --    1.99238   2.00036   2.00742   2.00868   2.05491
 Alpha virt. eigenvalues --    2.07391   2.08733   2.10376   2.10720   2.12028
 Alpha virt. eigenvalues --    2.12310   2.13722   2.14596   2.15202   2.18518
 Alpha virt. eigenvalues --    2.18665   2.18967   2.20345   2.21351   2.22550
 Alpha virt. eigenvalues --    2.22867   2.26846   2.27942   2.28424   2.30699
 Alpha virt. eigenvalues --    2.32656   2.34627   2.37314   2.38449   2.39274
 Alpha virt. eigenvalues --    2.40919   2.41950   2.43414   2.45510   2.45780
 Alpha virt. eigenvalues --    2.46238   2.47686   2.49442   2.50384   2.52349
 Alpha virt. eigenvalues --    2.52748   2.55283   2.56314   2.56640   2.57309
 Alpha virt. eigenvalues --    2.57486   2.57927   2.59162   2.60035   2.60641
 Alpha virt. eigenvalues --    2.65089   2.67859   2.68791   2.70869   2.71364
 Alpha virt. eigenvalues --    2.71712   2.72383   2.73640   2.74515   2.77055
 Alpha virt. eigenvalues --    2.78821   2.82330   2.83970   2.85907   2.89065
 Alpha virt. eigenvalues --    2.89883   2.91038   2.92308   2.94621   2.95917
 Alpha virt. eigenvalues --    2.97579   3.04994   3.06185   3.07571   3.08779
 Alpha virt. eigenvalues --    3.09472   3.13046   3.29118   3.35457   3.38375
 Alpha virt. eigenvalues --    3.46459   3.50814   3.52842   3.54258   3.57146
 Alpha virt. eigenvalues --    3.64416
  Beta  occ. eigenvalues --  -19.35166 -19.26742 -19.25417 -19.25204 -14.55474
  Beta  occ. eigenvalues --  -10.45065 -10.43333 -10.43156 -10.37028 -10.36022
  Beta  occ. eigenvalues --  -10.34819 -10.34779 -10.34706 -10.34683 -10.33786
  Beta  occ. eigenvalues --  -10.33754 -10.33687 -10.33352 -10.33184 -10.33143
  Beta  occ. eigenvalues --  -10.33092 -10.32981 -10.32891  -1.28149  -1.18183
  Beta  occ. eigenvalues --   -1.16565  -1.15734  -1.05247  -1.01079  -0.98325
  Beta  occ. eigenvalues --   -0.94618  -0.91226  -0.89224  -0.88578  -0.88188
  Beta  occ. eigenvalues --   -0.84220  -0.79958  -0.79587  -0.75629  -0.75155
  Beta  occ. eigenvalues --   -0.73821  -0.72437  -0.71877  -0.67453  -0.66368
  Beta  occ. eigenvalues --   -0.64135  -0.63790  -0.63107  -0.62314  -0.60040
  Beta  occ. eigenvalues --   -0.59829  -0.59224  -0.58777  -0.58164  -0.57976
  Beta  occ. eigenvalues --   -0.57036  -0.56578  -0.56041  -0.55987  -0.55484
  Beta  occ. eigenvalues --   -0.53988  -0.53284  -0.52450  -0.52049  -0.50794
  Beta  occ. eigenvalues --   -0.50008  -0.49631  -0.49551  -0.49149  -0.48770
  Beta  occ. eigenvalues --   -0.48427  -0.47393  -0.46370  -0.42343  -0.41451
  Beta  occ. eigenvalues --   -0.40734  -0.40145  -0.39202  -0.38779  -0.37502
  Beta virt. eigenvalues --   -0.35993  -0.19869  -0.15693  -0.15648  -0.15462
  Beta virt. eigenvalues --   -0.12795  -0.08596  -0.06812  -0.05636  -0.04648
  Beta virt. eigenvalues --   -0.04151  -0.03422  -0.02786  -0.01784  -0.00873
  Beta virt. eigenvalues --   -0.00742   0.00338   0.00427   0.00692   0.02083
  Beta virt. eigenvalues --    0.02773   0.03090   0.03538   0.04415   0.04569
  Beta virt. eigenvalues --    0.04696   0.05097   0.07167   0.08070   0.10336
  Beta virt. eigenvalues --    0.11199   0.12351   0.12456   0.13366   0.14495
  Beta virt. eigenvalues --    0.15274   0.15904   0.16510   0.16614   0.17338
  Beta virt. eigenvalues --    0.17973   0.18448   0.19132   0.20569   0.21935
  Beta virt. eigenvalues --    0.22262   0.24187   0.24996   0.25748   0.26699
  Beta virt. eigenvalues --    0.27752   0.28123   0.28852   0.29856   0.30290
  Beta virt. eigenvalues --    0.30968   0.31901   0.32125   0.32386   0.33283
  Beta virt. eigenvalues --    0.33921   0.34858   0.35164   0.35470   0.36157
  Beta virt. eigenvalues --    0.36641   0.37077   0.37567   0.38199   0.39130
  Beta virt. eigenvalues --    0.40542   0.41236   0.42635   0.43390   0.44478
  Beta virt. eigenvalues --    0.45740   0.46896   0.47871   0.48216   0.48915
  Beta virt. eigenvalues --    0.49964   0.50041   0.50352   0.50738   0.50920
  Beta virt. eigenvalues --    0.51782   0.52166   0.52558   0.53038   0.53141
  Beta virt. eigenvalues --    0.53652   0.53961   0.54378   0.54897   0.54957
  Beta virt. eigenvalues --    0.55175   0.55693   0.56261   0.56977   0.57428
  Beta virt. eigenvalues --    0.57599   0.58550   0.58983   0.59267   0.59685
  Beta virt. eigenvalues --    0.60153   0.61540   0.61882   0.62231   0.63080
  Beta virt. eigenvalues --    0.63886   0.65222   0.65716   0.66542   0.67757
  Beta virt. eigenvalues --    0.68636   0.69410   0.70451   0.73630   0.75877
  Beta virt. eigenvalues --    0.77104   0.78069   0.78574   0.79914   0.80424
  Beta virt. eigenvalues --    0.80719   0.84401   0.86664   0.89677   0.90441
  Beta virt. eigenvalues --    0.90882   0.91718   0.94450   0.95388   0.96201
  Beta virt. eigenvalues --    0.97539   0.98989   1.00056   1.01037   1.02488
  Beta virt. eigenvalues --    1.03170   1.05384   1.06275   1.07179   1.09357
  Beta virt. eigenvalues --    1.09568   1.09751   1.10003   1.10960   1.11987
  Beta virt. eigenvalues --    1.12441   1.13442   1.13751   1.14689   1.15684
  Beta virt. eigenvalues --    1.16079   1.17293   1.17691   1.19385   1.19977
  Beta virt. eigenvalues --    1.20445   1.21976   1.25105   1.29774   1.33900
  Beta virt. eigenvalues --    1.34066   1.34702   1.36232   1.36905   1.37642
  Beta virt. eigenvalues --    1.37837   1.44468   1.48084   1.49050   1.50967
  Beta virt. eigenvalues --    1.51154   1.51956   1.52954   1.53951   1.54362
  Beta virt. eigenvalues --    1.55506   1.56187   1.57299   1.58536   1.59301
  Beta virt. eigenvalues --    1.59746   1.59965   1.60301   1.60785   1.61111
  Beta virt. eigenvalues --    1.61603   1.62026   1.62699   1.62912   1.63674
  Beta virt. eigenvalues --    1.64076   1.64871   1.66214   1.66456   1.68112
  Beta virt. eigenvalues --    1.69150   1.70250   1.71400   1.72053   1.72913
  Beta virt. eigenvalues --    1.73769   1.74368   1.76798   1.77781   1.78038
  Beta virt. eigenvalues --    1.79155   1.79822   1.80267   1.80973   1.81403
  Beta virt. eigenvalues --    1.81846   1.82859   1.83526   1.83993   1.84301
  Beta virt. eigenvalues --    1.85126   1.86130   1.88897   1.89795   1.90878
  Beta virt. eigenvalues --    1.93433   1.93901   1.96004   1.97529   1.98406
  Beta virt. eigenvalues --    1.99078   1.99432   2.00683   2.00776   2.01179
  Beta virt. eigenvalues --    2.05787   2.07493   2.08815   2.10616   2.10869
  Beta virt. eigenvalues --    2.12260   2.13408   2.14122   2.14810   2.15626
  Beta virt. eigenvalues --    2.18805   2.19041   2.19260   2.20723   2.21483
  Beta virt. eigenvalues --    2.22585   2.22992   2.27026   2.28298   2.28567
  Beta virt. eigenvalues --    2.30854   2.33022   2.34730   2.37559   2.38681
  Beta virt. eigenvalues --    2.39483   2.41366   2.42142   2.43576   2.45849
  Beta virt. eigenvalues --    2.46157   2.46331   2.48423   2.49657   2.50668
  Beta virt. eigenvalues --    2.52598   2.52924   2.55373   2.56496   2.56803
  Beta virt. eigenvalues --    2.57408   2.57509   2.58048   2.59239   2.60068
  Beta virt. eigenvalues --    2.60775   2.65271   2.68018   2.68940   2.71095
  Beta virt. eigenvalues --    2.71487   2.71828   2.72558   2.73935   2.74732
  Beta virt. eigenvalues --    2.77146   2.78982   2.82437   2.84172   2.85999
  Beta virt. eigenvalues --    2.89161   2.89980   2.91120   2.92476   2.94654
  Beta virt. eigenvalues --    2.95993   2.97639   3.05014   3.06327   3.07671
  Beta virt. eigenvalues --    3.08862   3.09597   3.13100   3.29179   3.35524
  Beta virt. eigenvalues --    3.38517   3.46594   3.50955   3.52874   3.54330
  Beta virt. eigenvalues --    3.57209   3.64573
          Condensed to atoms (all electrons):
               1          2          3          4          5          6
     1  O    7.577353   0.692634  -0.078377  -0.007250   0.013991  -0.001892
     2  C    0.692634   4.607511   0.254550  -0.065986   0.004585   0.000039
     3  O   -0.078377   0.254550   8.014316   0.122888  -0.023503   0.007057
     4  N   -0.007250  -0.065986   0.122888   6.973221   0.235225  -0.131249
     5  C    0.013991   0.004585  -0.023503   0.235225   4.786003   0.089960
     6  C   -0.001892   0.000039   0.007057  -0.131249   0.089960   5.736192
     7  C   -0.000032  -0.000045  -0.000042   0.008104  -0.071124   0.289129
     8  C    0.000000   0.000001   0.000001  -0.000145   0.016282   0.110171
     9  C    0.000000   0.000001   0.000000  -0.000152  -0.001000  -0.153462
    10  C   -0.000032  -0.000051  -0.000044   0.008133   0.013937   0.022097
    11  C   -0.002672  -0.000786   0.008126  -0.126148  -0.038971   0.222350
    12  C    0.013988   0.006284  -0.026351   0.241718  -0.077526  -0.038332
    13  O   -0.000868   0.006186   0.002107  -0.084375  -0.000229   0.001253
    14  O   -0.000696   0.004589   0.002317  -0.081588   0.812465  -0.095986
    15  C   -0.062418   0.319551  -0.095093   0.009103   0.000136  -0.000099
    16  C   -0.003441  -0.018519  -0.002764  -0.000035  -0.000010   0.000001
    17  C   -0.000095   0.005319  -0.000255   0.000001   0.000000  -0.000000
    18  C   -0.000000  -0.000340   0.000004  -0.000000  -0.000000  -0.000000
    19  C    0.000000  -0.000008  -0.000002   0.000000  -0.000000   0.000000
    20  C   -0.000000   0.000000   0.000000  -0.000000   0.000000   0.000000
    21  C    0.000000  -0.000000  -0.000000   0.000000  -0.000000   0.000000
    22  C    0.000000   0.000000  -0.000000  -0.000000  -0.000000   0.000000
    23  C   -0.000000  -0.000017   0.000000   0.000000   0.000000  -0.000000
    24  H   -0.000001  -0.000004  -0.000002   0.000552  -0.009935  -0.071561
    25  H   -0.000000  -0.000000  -0.000000   0.000002  -0.000290   0.014320
    26  H   -0.000000  -0.000000  -0.000000   0.000002   0.000028  -0.001456
    27  H   -0.000001  -0.000006  -0.000001   0.000549  -0.000343   0.014845
    28  H    0.002872  -0.002738   0.003998  -0.000268  -0.000003  -0.000001
    29  H    0.002848   0.000247   0.007992   0.000197  -0.000098   0.000013
    30  H   -0.000323  -0.002573   0.007363  -0.001459   0.000007  -0.000006
    31  H    0.003306  -0.000600   0.000022   0.000016  -0.000010   0.000000
    32  H   -0.000006   0.000574  -0.000010   0.000000  -0.000000   0.000000
    33  H   -0.000003   0.000355   0.000028   0.000001  -0.000000  -0.000000
    34  H    0.000000  -0.000003  -0.000001   0.000000  -0.000000   0.000000
    35  H   -0.000000   0.000000   0.000000  -0.000000   0.000000  -0.000000
    36  H   -0.000000   0.000000  -0.000000  -0.000000  -0.000000  -0.000000
    37  H    0.000000   0.000000  -0.000000   0.000000   0.000000  -0.000000
    38  H   -0.000000  -0.000001  -0.000000   0.000000   0.000000  -0.000000
               7          8          9         10         11         12
     1  O   -0.000032   0.000000   0.000000  -0.000032  -0.002672   0.013988
     2  C   -0.000045   0.000001   0.000001  -0.000051  -0.000786   0.006284
     3  O   -0.000042   0.000001   0.000000  -0.000044   0.008126  -0.026351
     4  N    0.008104  -0.000145  -0.000152   0.008133  -0.126148   0.241718
     5  C   -0.071124   0.016282  -0.001000   0.013937  -0.038971  -0.077526
     6  C    0.289129   0.110171  -0.153462   0.022097   0.222350  -0.038332
     7  C    5.131115   0.232447   0.100701  -0.123295   0.022235   0.014321
     8  C    0.232447   5.086063   0.227188   0.099997  -0.153066  -0.001002
     9  C    0.100701   0.227188   5.087566   0.231460   0.110558   0.016625
    10  C   -0.123295   0.099997   0.231460   5.137861   0.287893  -0.072149
    11  C    0.022235  -0.153066   0.110558   0.287893   5.732276   0.084219
    12  C    0.014321  -0.001002   0.016625  -0.072149   0.084219   4.802204
    13  O   -0.000045  -0.000011   0.000398   0.008205  -0.094804   0.806456
    14  O    0.008153   0.000403  -0.000012  -0.000041   0.001307  -0.000298
    15  C   -0.000001   0.000000   0.000000  -0.000000  -0.000198  -0.000956
    16  C   -0.000000  -0.000000   0.000000  -0.000000  -0.000013  -0.000278
    17  C   -0.000000   0.000000  -0.000000  -0.000000   0.000000   0.000012
    18  C    0.000000   0.000000  -0.000000  -0.000000   0.000000   0.000000
    19  C   -0.000000  -0.000000   0.000000  -0.000000  -0.000000  -0.000000
    20  C    0.000000  -0.000000  -0.000000   0.000000   0.000000  -0.000000
    21  C   -0.000000  -0.000000   0.000000  -0.000000  -0.000000  -0.000000
    22  C    0.000000  -0.000000  -0.000000   0.000000   0.000000   0.000000
    23  C   -0.000000   0.000000   0.000000   0.000000  -0.000000  -0.000000
    24  H    0.453475  -0.065705   0.012526  -0.001607   0.014658  -0.000364
    25  H   -0.065826   0.445084  -0.065413   0.013100  -0.001490   0.000026
    26  H    0.013037  -0.065087   0.444705  -0.066155   0.014308  -0.000301
    27  H   -0.001652   0.012657  -0.066312   0.453432  -0.072685  -0.010579
    28  H    0.000000   0.000000  -0.000000  -0.000000   0.000003   0.000006
    29  H    0.000000  -0.000000   0.000000   0.000000   0.000000  -0.000035
    30  H    0.000000   0.000000  -0.000000  -0.000001   0.000127   0.001067
    31  H    0.000000   0.000000  -0.000000   0.000000   0.000004  -0.000000
    32  H   -0.000000  -0.000000   0.000000  -0.000000  -0.000000  -0.000000
    33  H    0.000000   0.000000  -0.000000   0.000000   0.000000  -0.000001
    34  H   -0.000000  -0.000000   0.000000  -0.000000  -0.000000  -0.000000
    35  H    0.000000   0.000000  -0.000000  -0.000000   0.000000   0.000000
    36  H   -0.000000   0.000000  -0.000000   0.000000   0.000000   0.000000
    37  H    0.000000   0.000000   0.000000  -0.000000  -0.000000   0.000000
    38  H   -0.000000   0.000000   0.000000  -0.000000  -0.000000  -0.000000
              13         14         15         16         17         18
     1  O   -0.000868  -0.000696  -0.062418  -0.003441  -0.000095  -0.000000
     2  C    0.006186   0.004589   0.319551  -0.018519   0.005319  -0.000340
     3  O    0.002107   0.002317  -0.095093  -0.002764  -0.000255   0.000004
     4  N   -0.084375  -0.081588   0.009103  -0.000035   0.000001  -0.000000
     5  C   -0.000229   0.812465   0.000136  -0.000010   0.000000  -0.000000
     6  C    0.001253  -0.095986  -0.000099   0.000001  -0.000000  -0.000000
     7  C   -0.000045   0.008153  -0.000001  -0.000000  -0.000000   0.000000
     8  C   -0.000011   0.000403   0.000000  -0.000000   0.000000   0.000000
     9  C    0.000398  -0.000012   0.000000   0.000000  -0.000000  -0.000000
    10  C    0.008205  -0.000041  -0.000000  -0.000000  -0.000000  -0.000000
    11  C   -0.094804   0.001307  -0.000198  -0.000013   0.000000   0.000000
    12  C    0.806456  -0.000298  -0.000956  -0.000278   0.000012   0.000000
    13  O    7.484001  -0.000010  -0.000848  -0.000518   0.000015   0.000001
    14  O   -0.000010   7.452399  -0.000160   0.000000  -0.000000  -0.000000
    15  C   -0.000848  -0.000160   4.743887   0.410741  -0.037768   0.006451
    16  C   -0.000518   0.000000   0.410741   4.619666   0.401434  -0.041234
    17  C    0.000015  -0.000000  -0.037768   0.401434   4.664918   0.390280
    18  C    0.000001  -0.000000   0.006451  -0.041234   0.390280   5.305043
    19  C   -0.000001  -0.000000  -0.000020  -0.005362  -0.077673   0.201833
    20  C    0.000000   0.000000   0.000012   0.000030   0.010317   0.110743
    21  C   -0.000000   0.000000   0.000000   0.000036  -0.000365  -0.160605
    22  C    0.000000   0.000000   0.000012  -0.000054   0.010767   0.109881
    23  C   -0.000000  -0.000000  -0.000065  -0.006161  -0.075601   0.213586
    24  H    0.000001   0.003962   0.000000   0.000000  -0.000000   0.000000
    25  H   -0.000000  -0.000001  -0.000000  -0.000000  -0.000000   0.000000
    26  H   -0.000001  -0.000000  -0.000000   0.000000  -0.000000  -0.000000
    27  H    0.003940   0.000001   0.000000   0.000000  -0.000000  -0.000000
    28  H    0.000001  -0.000003   0.352807  -0.005821  -0.008940   0.000358
    29  H   -0.000008   0.000048   0.335684  -0.008833  -0.010442   0.000619
    30  H    0.003648  -0.000002  -0.027486   0.368183  -0.020591  -0.004437
    31  H    0.000188   0.000000  -0.029456   0.374261  -0.025671  -0.001919
    32  H   -0.000000  -0.000000  -0.007563  -0.009756   0.354627  -0.013633
    33  H   -0.000000  -0.000000  -0.008895  -0.010195   0.352195  -0.008794
    34  H   -0.000001   0.000000  -0.000145  -0.000218  -0.013182  -0.072537
    35  H    0.000000  -0.000000  -0.000000  -0.000005  -0.000226   0.015072
    36  H   -0.000000  -0.000000   0.000000   0.000001   0.000027  -0.001496
    37  H    0.000000  -0.000000  -0.000000  -0.000003  -0.000226   0.015074
    38  H   -0.000000  -0.000000  -0.000122  -0.000237  -0.013959  -0.071396
              19         20         21         22         23         24
     1  O    0.000000  -0.000000   0.000000   0.000000  -0.000000  -0.000001
     2  C   -0.000008   0.000000  -0.000000   0.000000  -0.000017  -0.000004
     3  O   -0.000002   0.000000  -0.000000  -0.000000   0.000000  -0.000002
     4  N    0.000000  -0.000000   0.000000  -0.000000   0.000000   0.000552
     5  C   -0.000000   0.000000  -0.000000  -0.000000   0.000000  -0.009935
     6  C    0.000000   0.000000   0.000000   0.000000  -0.000000  -0.071561
     7  C   -0.000000   0.000000  -0.000000   0.000000  -0.000000   0.453475
     8  C   -0.000000  -0.000000  -0.000000  -0.000000   0.000000  -0.065705
     9  C    0.000000  -0.000000   0.000000  -0.000000   0.000000   0.012526
    10  C   -0.000000   0.000000  -0.000000   0.000000   0.000000  -0.001607
    11  C   -0.000000   0.000000  -0.000000   0.000000  -0.000000   0.014658
    12  C   -0.000000  -0.000000  -0.000000   0.000000  -0.000000  -0.000364
    13  O   -0.000001   0.000000  -0.000000   0.000000  -0.000000   0.000001
    14  O   -0.000000   0.000000   0.000000   0.000000  -0.000000   0.003962
    15  C   -0.000020   0.000012   0.000000   0.000012  -0.000065   0.000000
    16  C   -0.005362   0.000030   0.000036  -0.000054  -0.006161   0.000000
    17  C   -0.077673   0.010317  -0.000365   0.010767  -0.075601  -0.000000
    18  C    0.201833   0.110743  -0.160605   0.109881   0.213586   0.000000
    19  C    5.135142   0.283032   0.105797  -0.134916   0.053711   0.000000
    20  C    0.283032   5.051718   0.206518   0.095012  -0.134898  -0.000000
    21  C    0.105797   0.206518   5.124160   0.205756   0.105345  -0.000000
    22  C   -0.134916   0.095012   0.205756   5.055470   0.280450  -0.000000
    23  C    0.053711  -0.134898   0.105345   0.280450   5.126357   0.000000
    24  H    0.000000  -0.000000  -0.000000  -0.000000   0.000000   0.641019
    25  H   -0.000000   0.000000  -0.000000  -0.000000   0.000000  -0.010119
    26  H   -0.000000   0.000000   0.000000   0.000000  -0.000000  -0.000175
    27  H    0.000000  -0.000000   0.000000  -0.000000   0.000000   0.000024
    28  H    0.000007  -0.000001  -0.000000   0.000002   0.000002   0.000000
    29  H   -0.000004   0.000002  -0.000000  -0.000001   0.000003  -0.000000
    30  H    0.005670  -0.000570  -0.000034   0.000108  -0.001486  -0.000000
    31  H   -0.002008   0.000089  -0.000016  -0.000542   0.004748  -0.000000
    32  H    0.009337  -0.000630   0.000017   0.000924  -0.010062   0.000000
    33  H   -0.010409   0.000836   0.000018  -0.000662   0.008350   0.000000
    34  H    0.446441  -0.058490   0.013549  -0.001854   0.013683   0.000000
    35  H   -0.062677   0.447469  -0.069779   0.013478  -0.001965  -0.000000
    36  H    0.012827  -0.064022   0.445262  -0.064036   0.012803   0.000000
    37  H   -0.001964   0.013442  -0.069855   0.447337  -0.062306  -0.000000
    38  H    0.013749  -0.001843   0.013520  -0.059026   0.446766   0.000000
              25         26         27         28         29         30
     1  O   -0.000000  -0.000000  -0.000001   0.002872   0.002848  -0.000323
     2  C   -0.000000  -0.000000  -0.000006  -0.002738   0.000247  -0.002573
     3  O   -0.000000  -0.000000  -0.000001   0.003998   0.007992   0.007363
     4  N    0.000002   0.000002   0.000549  -0.000268   0.000197  -0.001459
     5  C   -0.000290   0.000028  -0.000343  -0.000003  -0.000098   0.000007
     6  C    0.014320  -0.001456   0.014845  -0.000001   0.000013  -0.000006
     7  C   -0.065826   0.013037  -0.001652   0.000000   0.000000   0.000000
     8  C    0.445084  -0.065087   0.012657   0.000000  -0.000000   0.000000
     9  C   -0.065413   0.444705  -0.066312  -0.000000   0.000000  -0.000000
    10  C    0.013100  -0.066155   0.453432  -0.000000   0.000000  -0.000001
    11  C   -0.001490   0.014308  -0.072685   0.000003   0.000000   0.000127
    12  C    0.000026  -0.000301  -0.010579   0.000006  -0.000035   0.001067
    13  O   -0.000000  -0.000001   0.003940   0.000001  -0.000008   0.003648
    14  O   -0.000001  -0.000000   0.000001  -0.000003   0.000048  -0.000002
    15  C   -0.000000  -0.000000   0.000000   0.352807   0.335684  -0.027486
    16  C   -0.000000   0.000000   0.000000  -0.005821  -0.008833   0.368183
    17  C   -0.000000  -0.000000  -0.000000  -0.008940  -0.010442  -0.020591
    18  C    0.000000  -0.000000  -0.000000   0.000358   0.000619  -0.004437
    19  C   -0.000000  -0.000000   0.000000   0.000007  -0.000004   0.005670
    20  C    0.000000   0.000000  -0.000000  -0.000001   0.000002  -0.000570
    21  C   -0.000000   0.000000   0.000000  -0.000000  -0.000000  -0.000034
    22  C   -0.000000   0.000000  -0.000000   0.000002  -0.000001   0.000108
    23  C    0.000000  -0.000000   0.000000   0.000002   0.000003  -0.001486
    24  H   -0.010119  -0.000175   0.000024   0.000000  -0.000000  -0.000000
    25  H    0.642698  -0.011718  -0.000179   0.000000   0.000000   0.000000
    26  H   -0.011718   0.644503  -0.010209   0.000000   0.000000  -0.000000
    27  H   -0.000179  -0.010209   0.648644   0.000000   0.000000  -0.000000
    28  H    0.000000   0.000000   0.000000   0.617976  -0.020080   0.007820
    29  H    0.000000   0.000000   0.000000  -0.020080   0.635057  -0.008409
    30  H    0.000000  -0.000000  -0.000000   0.007820  -0.008409   0.660194
    31  H    0.000000   0.000000  -0.000000  -0.009841   0.008418  -0.027918
    32  H    0.000000  -0.000000   0.000000   0.007167  -0.001743   0.008323
    33  H    0.000000  -0.000000   0.000000  -0.001709   0.007785  -0.010569
    34  H   -0.000000   0.000000   0.000000   0.000003  -0.000004   0.001183
    35  H    0.000000  -0.000000  -0.000000   0.000000   0.000000   0.000012
    36  H    0.000000   0.000000   0.000000  -0.000000  -0.000000  -0.000001
    37  H   -0.000000  -0.000000  -0.000000   0.000000   0.000000   0.000001
    38  H   -0.000000  -0.000000   0.000000  -0.000011   0.000004  -0.000000
              31         32         33         34         35         36
     1  O    0.003306  -0.000006  -0.000003   0.000000  -0.000000  -0.000000
     2  C   -0.000600   0.000574   0.000355  -0.000003   0.000000   0.000000
     3  O    0.000022  -0.000010   0.000028  -0.000001   0.000000  -0.000000
     4  N    0.000016   0.000000   0.000001   0.000000  -0.000000  -0.000000
     5  C   -0.000010  -0.000000  -0.000000  -0.000000   0.000000  -0.000000
     6  C    0.000000   0.000000  -0.000000   0.000000  -0.000000  -0.000000
     7  C    0.000000  -0.000000   0.000000  -0.000000   0.000000  -0.000000
     8  C    0.000000  -0.000000   0.000000  -0.000000   0.000000   0.000000
     9  C   -0.000000   0.000000  -0.000000   0.000000  -0.000000  -0.000000
    10  C    0.000000  -0.000000   0.000000  -0.000000  -0.000000   0.000000
    11  C    0.000004  -0.000000   0.000000  -0.000000   0.000000   0.000000
    12  C   -0.000000  -0.000000  -0.000001  -0.000000   0.000000   0.000000
    13  O    0.000188  -0.000000  -0.000000  -0.000001   0.000000  -0.000000
    14  O    0.000000  -0.000000  -0.000000   0.000000  -0.000000  -0.000000
    15  C   -0.029456  -0.007563  -0.008895  -0.000145  -0.000000   0.000000
    16  C    0.374261  -0.009756  -0.010195  -0.000218  -0.000005   0.000001
    17  C   -0.025671   0.354627   0.352195  -0.013182  -0.000226   0.000027
    18  C   -0.001919  -0.013633  -0.008794  -0.072537   0.015072  -0.001496
    19  C   -0.002008   0.009337  -0.010409   0.446441  -0.062677   0.012827
    20  C    0.000089  -0.000630   0.000836  -0.058490   0.447469  -0.064022
    21  C   -0.000016   0.000017   0.000018   0.013549  -0.069779   0.445262
    22  C   -0.000542   0.000924  -0.000662  -0.001854   0.013478  -0.064036
    23  C    0.004748  -0.010062   0.008350   0.013683  -0.001965   0.012803
    24  H   -0.000000   0.000000   0.000000   0.000000  -0.000000   0.000000
    25  H    0.000000   0.000000   0.000000  -0.000000   0.000000   0.000000
    26  H    0.000000  -0.000000  -0.000000   0.000000  -0.000000   0.000000
    27  H   -0.000000   0.000000   0.000000   0.000000  -0.000000   0.000000
    28  H   -0.009841   0.007167  -0.001709   0.000003   0.000000  -0.000000
    29  H    0.008418  -0.001743   0.007785  -0.000004   0.000000  -0.000000
    30  H   -0.027918   0.008323  -0.010569   0.001183   0.000012  -0.000001
    31  H    0.665590  -0.010627   0.008635   0.000025   0.000001  -0.000001
    32  H   -0.010627   0.660864  -0.029248   0.000208   0.000008  -0.000001
    33  H    0.008635  -0.029248   0.658875   0.004736  -0.000001  -0.000001
    34  H    0.000025   0.000208   0.004736   0.652544  -0.011700  -0.000204
    35  H    0.000001   0.000008  -0.000001  -0.011700   0.639188  -0.010897
    36  H   -0.000001  -0.000001  -0.000001  -0.000204  -0.010897   0.627214
    37  H    0.000009  -0.000002   0.000008   0.000024  -0.000214  -0.010886
    38  H    0.000974   0.005227   0.000234  -0.000207   0.000024  -0.000204
              37         38
     1  O    0.000000  -0.000000
     2  C    0.000000  -0.000001
     3  O   -0.000000  -0.000000
     4  N    0.000000   0.000000
     5  C    0.000000   0.000000
     6  C   -0.000000  -0.000000
     7  C    0.000000  -0.000000
     8  C    0.000000   0.000000
     9  C    0.000000   0.000000
    10  C   -0.000000  -0.000000
    11  C   -0.000000  -0.000000
    12  C    0.000000  -0.000000
    13  O    0.000000  -0.000000
    14  O   -0.000000  -0.000000
    15  C   -0.000000  -0.000122
    16  C   -0.000003  -0.000237
    17  C   -0.000226  -0.013959
    18  C    0.015074  -0.071396
    19  C   -0.001964   0.013749
    20  C    0.013442  -0.001843
    21  C   -0.069855   0.013520
    22  C    0.447337  -0.059026
    23  C   -0.062306   0.446766
    24  H   -0.000000   0.000000
    25  H   -0.000000  -0.000000
    26  H   -0.000000  -0.000000
    27  H   -0.000000   0.000000
    28  H    0.000000  -0.000011
    29  H    0.000000   0.000004
    30  H    0.000001  -0.000000
    31  H    0.000009   0.000974
    32  H   -0.000002   0.005227
    33  H    0.000008   0.000234
    34  H    0.000024  -0.000207
    35  H   -0.000214   0.000024
    36  H   -0.010886  -0.000204
    37  H    0.638260  -0.011643
    38  H   -0.011643   0.651622
          Atomic-Atomic Spin Densities.
               1          2          3          4          5          6
     1  O    0.034537  -0.003788  -0.001733   0.004591  -0.000288  -0.000298
     2  C   -0.003788  -0.007165   0.006157  -0.001137   0.000191   0.000056
     3  O   -0.001733   0.006157   0.038616  -0.016413   0.000499   0.000274
     4  N    0.004591  -0.001137  -0.016413   0.132674   0.000113  -0.005074
     5  C   -0.000288   0.000191   0.000499   0.000113  -0.014701  -0.003071
     6  C   -0.000298   0.000056   0.000274  -0.005074  -0.003071   0.077056
     7  C    0.000002   0.000001  -0.000001  -0.000039   0.000817   0.000637
     8  C    0.000000  -0.000000  -0.000000   0.000012   0.000007  -0.001600
     9  C    0.000000  -0.000000   0.000000   0.000017  -0.000007  -0.002329
    10  C   -0.000000   0.000001   0.000001  -0.000015  -0.000161   0.000013
    11  C   -0.000144   0.000067   0.000103  -0.005011  -0.000969   0.007257
    12  C    0.000071  -0.000035   0.000278  -0.002391   0.000572  -0.001372
    13  O   -0.000000  -0.000045   0.000072  -0.000471   0.000027   0.000037
    14  O   -0.000074  -0.000037   0.000336  -0.000759   0.001796  -0.000668
    15  C   -0.000282   0.005396  -0.000273   0.000480  -0.000039  -0.000009
    16  C   -0.000031  -0.000420   0.000068  -0.000028   0.000002   0.000000
    17  C   -0.000002   0.000099   0.000008   0.000000  -0.000000  -0.000000
    18  C    0.000001  -0.000005  -0.000001  -0.000000   0.000000   0.000000
    19  C    0.000000   0.000001  -0.000000   0.000000   0.000000   0.000000
    20  C   -0.000000  -0.000000   0.000000  -0.000000  -0.000000  -0.000000
    21  C   -0.000000  -0.000000   0.000000   0.000000   0.000000  -0.000000
    22  C   -0.000000  -0.000000   0.000000   0.000000   0.000000  -0.000000
    23  C    0.000000   0.000001  -0.000000  -0.000000   0.000000   0.000000
    24  H    0.000000   0.000000  -0.000000  -0.000004   0.000001   0.000101
    25  H    0.000000  -0.000000  -0.000000  -0.000000   0.000004  -0.000023
    26  H   -0.000000   0.000000   0.000000  -0.000000  -0.000000  -0.000021
    27  H    0.000000   0.000000  -0.000000  -0.000002  -0.000003   0.000071
    28  H    0.000179  -0.000228   0.000028  -0.000022   0.000002   0.000000
    29  H   -0.000009   0.000057  -0.000240  -0.000021   0.000003   0.000000
    30  H    0.000002   0.000051  -0.000143  -0.000001   0.000001   0.000000
    31  H    0.000114  -0.000091   0.000018  -0.000021   0.000001   0.000000
    32  H    0.000003  -0.000004   0.000000  -0.000000   0.000000   0.000000
    33  H    0.000001  -0.000009  -0.000006  -0.000000   0.000000   0.000000
    34  H    0.000000  -0.000000   0.000000   0.000000   0.000000   0.000000
    35  H   -0.000000  -0.000000   0.000000  -0.000000  -0.000000  -0.000000
    36  H    0.000000   0.000000  -0.000000   0.000000  -0.000000   0.000000
    37  H    0.000000  -0.000000   0.000000   0.000000  -0.000000  -0.000000
    38  H    0.000000  -0.000000   0.000000  -0.000000  -0.000000   0.000000
               7          8          9         10         11         12
     1  O    0.000002   0.000000   0.000000  -0.000000  -0.000144   0.000071
     2  C    0.000001  -0.000000  -0.000000   0.000001   0.000067  -0.000035
     3  O   -0.000001  -0.000000   0.000000   0.000001   0.000103   0.000278
     4  N   -0.000039   0.000012   0.000017  -0.000015  -0.005011  -0.002391
     5  C    0.000817   0.000007  -0.000007  -0.000161  -0.000969   0.000572
     6  C    0.000637  -0.001600  -0.002329   0.000013   0.007257  -0.001372
     7  C   -0.028506  -0.003084  -0.000394   0.000270   0.000081  -0.000084
     8  C   -0.003084   0.065025   0.009475  -0.000396  -0.002218   0.000013
     9  C   -0.000394   0.009475   0.068097  -0.002810  -0.001587  -0.000017
    10  C    0.000270  -0.000396  -0.002810  -0.028748   0.001182   0.000591
    11  C    0.000081  -0.002218  -0.001587   0.001182   0.067064  -0.001916
    12  C   -0.000084   0.000013  -0.000017   0.000591  -0.001916  -0.011274
    13  O   -0.000000  -0.000000  -0.000002   0.000007   0.000324   0.002504
    14  O    0.000165   0.000002  -0.000000  -0.000000   0.000024  -0.000014
    15  C    0.000000   0.000000   0.000000   0.000000   0.000000   0.000017
    16  C    0.000000   0.000000  -0.000000   0.000000   0.000000  -0.000003
    17  C    0.000000   0.000000  -0.000000  -0.000000   0.000000   0.000000
    18  C   -0.000000  -0.000000   0.000000   0.000000   0.000000  -0.000000
    19  C   -0.000000  -0.000000   0.000000   0.000000  -0.000000  -0.000000
    20  C    0.000000   0.000000  -0.000000  -0.000000   0.000000   0.000000
    21  C    0.000000   0.000000  -0.000000  -0.000000   0.000000   0.000000
    22  C    0.000000   0.000000  -0.000000  -0.000000  -0.000000   0.000000
    23  C   -0.000000  -0.000000   0.000000   0.000000   0.000000  -0.000000
    24  H   -0.000020  -0.000089   0.000045  -0.000020   0.000066  -0.000002
    25  H   -0.000029   0.001037  -0.000371  -0.000026  -0.000018   0.000000
    26  H   -0.000023  -0.000372   0.001040  -0.000016  -0.000023   0.000003
    27  H   -0.000020   0.000047  -0.000101  -0.000032   0.000103   0.000025
    28  H   -0.000000  -0.000000  -0.000000   0.000000   0.000000  -0.000001
    29  H   -0.000000  -0.000000   0.000000  -0.000000  -0.000000  -0.000001
    30  H   -0.000000  -0.000000   0.000000   0.000000  -0.000000  -0.000004
    31  H   -0.000000  -0.000000  -0.000000   0.000000   0.000000  -0.000004
    32  H   -0.000000  -0.000000  -0.000000   0.000000   0.000000  -0.000000
    33  H   -0.000000  -0.000000   0.000000   0.000000  -0.000000  -0.000000
    34  H    0.000000  -0.000000   0.000000   0.000000  -0.000000  -0.000000
    35  H    0.000000   0.000000  -0.000000   0.000000   0.000000  -0.000000
    36  H   -0.000000  -0.000000   0.000000   0.000000  -0.000000  -0.000000
    37  H    0.000000  -0.000000   0.000000   0.000000  -0.000000  -0.000000
    38  H    0.000000  -0.000000  -0.000000   0.000000   0.000000  -0.000000
              13         14         15         16         17         18
     1  O   -0.000000  -0.000074  -0.000282  -0.000031  -0.000002   0.000001
     2  C   -0.000045  -0.000037   0.005396  -0.000420   0.000099  -0.000005
     3  O    0.000072   0.000336  -0.000273   0.000068   0.000008  -0.000001
     4  N   -0.000471  -0.000759   0.000480  -0.000028   0.000000  -0.000000
     5  C    0.000027   0.001796  -0.000039   0.000002  -0.000000   0.000000
     6  C    0.000037  -0.000668  -0.000009   0.000000  -0.000000   0.000000
     7  C   -0.000000   0.000165   0.000000   0.000000   0.000000  -0.000000
     8  C   -0.000000   0.000002   0.000000   0.000000   0.000000  -0.000000
     9  C   -0.000002  -0.000000   0.000000  -0.000000  -0.000000   0.000000
    10  C    0.000007  -0.000000   0.000000   0.000000  -0.000000   0.000000
    11  C    0.000324   0.000024   0.000000   0.000000   0.000000   0.000000
    12  C    0.002504  -0.000014   0.000017  -0.000003   0.000000  -0.000000
    13  O   -0.000519  -0.000000   0.000001  -0.000006   0.000000  -0.000000
    14  O   -0.000000   0.018736  -0.000024  -0.000000  -0.000000   0.000000
    15  C    0.000001  -0.000024   0.008317   0.000059  -0.002401   0.000537
    16  C   -0.000006  -0.000000   0.000059   0.029476   0.019252  -0.009965
    17  C    0.000000  -0.000000  -0.002401   0.019252  -0.003378  -0.020248
    18  C   -0.000000   0.000000   0.000537  -0.009965  -0.020248   0.258211
    19  C   -0.000000   0.000000   0.000015  -0.000640  -0.003294   0.020148
    20  C    0.000000  -0.000000  -0.000000   0.000015   0.000171  -0.001538
    21  C    0.000000  -0.000000  -0.000000   0.000035   0.000018  -0.009246
    22  C    0.000000  -0.000000  -0.000000   0.000016   0.000170  -0.001597
    23  C   -0.000000   0.000000   0.000002  -0.000491  -0.003111   0.019615
    24  H   -0.000000  -0.000010   0.000000   0.000000   0.000000  -0.000000
    25  H   -0.000000   0.000000   0.000000   0.000000   0.000000  -0.000000
    26  H    0.000000  -0.000000  -0.000000  -0.000000  -0.000000   0.000000
    27  H   -0.000023  -0.000000  -0.000000  -0.000000   0.000000  -0.000000
    28  H   -0.000000   0.000001   0.000306  -0.000749   0.000026   0.000050
    29  H   -0.000000   0.000003   0.000577  -0.000465   0.000066   0.000028
    30  H   -0.000019   0.000000  -0.000104   0.000079  -0.000058   0.000309
    31  H   -0.000002   0.000000   0.000453  -0.001761  -0.000689   0.001437
    32  H   -0.000000   0.000000   0.000718  -0.002804   0.001828  -0.000727
    33  H   -0.000000   0.000000   0.000853  -0.003042   0.002215  -0.001123
    34  H    0.000000   0.000000   0.000002   0.000007   0.000005  -0.000634
    35  H    0.000000  -0.000000  -0.000000   0.000000   0.000002   0.000121
    36  H   -0.000000   0.000000   0.000000   0.000000   0.000001  -0.000015
    37  H    0.000000  -0.000000   0.000000  -0.000000   0.000002   0.000114
    38  H    0.000000   0.000000   0.000000   0.000014   0.000018  -0.000650
              19         20         21         22         23         24
     1  O    0.000000  -0.000000  -0.000000  -0.000000   0.000000   0.000000
     2  C    0.000001  -0.000000  -0.000000  -0.000000   0.000001   0.000000
     3  O   -0.000000   0.000000   0.000000   0.000000  -0.000000  -0.000000
     4  N    0.000000  -0.000000   0.000000   0.000000  -0.000000  -0.000004
     5  C    0.000000  -0.000000   0.000000   0.000000   0.000000   0.000001
     6  C    0.000000  -0.000000  -0.000000  -0.000000   0.000000   0.000101
     7  C   -0.000000   0.000000   0.000000   0.000000  -0.000000  -0.000020
     8  C   -0.000000   0.000000   0.000000   0.000000  -0.000000  -0.000089
     9  C    0.000000  -0.000000  -0.000000  -0.000000   0.000000   0.000045
    10  C    0.000000  -0.000000  -0.000000  -0.000000   0.000000  -0.000020
    11  C   -0.000000   0.000000   0.000000  -0.000000   0.000000   0.000066
    12  C   -0.000000   0.000000   0.000000   0.000000  -0.000000  -0.000002
    13  O   -0.000000   0.000000   0.000000   0.000000  -0.000000  -0.000000
    14  O    0.000000  -0.000000  -0.000000  -0.000000   0.000000  -0.000010
    15  C    0.000015  -0.000000  -0.000000  -0.000000   0.000002   0.000000
    16  C   -0.000640   0.000015   0.000035   0.000016  -0.000491   0.000000
    17  C   -0.003294   0.000171   0.000018   0.000170  -0.003111   0.000000
    18  C    0.020148  -0.001538  -0.009246  -0.001597   0.019615  -0.000000
    19  C    0.052932  -0.018603  -0.002648  -0.002320   0.001351  -0.000000
    20  C   -0.018603  -0.008123   0.010688   0.001267  -0.002163   0.000000
    21  C   -0.002648   0.010688   0.279945   0.011452  -0.002555   0.000000
    22  C   -0.002320   0.001267   0.011452  -0.002626  -0.018726   0.000000
    23  C    0.001351  -0.002163  -0.002555  -0.018726   0.046219  -0.000000
    24  H   -0.000000   0.000000   0.000000   0.000000  -0.000000   0.000676
    25  H   -0.000000   0.000000   0.000000   0.000000  -0.000000   0.000036
    26  H    0.000000  -0.000000  -0.000000  -0.000000   0.000000   0.000000
    27  H   -0.000000   0.000000   0.000000   0.000000  -0.000000  -0.000001
    28  H    0.000002  -0.000000  -0.000000  -0.000000   0.000004  -0.000000
    29  H    0.000002  -0.000000  -0.000000  -0.000000   0.000000  -0.000000
    30  H    0.000038  -0.000004  -0.000002   0.000001   0.000000  -0.000000
    31  H    0.000132  -0.000009  -0.000015  -0.000029   0.000289  -0.000000
    32  H   -0.000026  -0.000001   0.000004   0.000033  -0.000043  -0.000000
    33  H   -0.000064   0.000037   0.000006   0.000002  -0.000094  -0.000000
    34  H    0.001583   0.000182   0.000059  -0.000072   0.000039  -0.000000
    35  H    0.000119   0.000809  -0.000786   0.000093  -0.000069   0.000000
    36  H   -0.000167  -0.000518   0.003356  -0.000541  -0.000167  -0.000000
    37  H   -0.000068   0.000088  -0.000801   0.000864   0.000125   0.000000
    38  H    0.000045  -0.000073   0.000065   0.000181   0.001519  -0.000000
              25         26         27         28         29         30
     1  O    0.000000  -0.000000   0.000000   0.000179  -0.000009   0.000002
     2  C   -0.000000   0.000000   0.000000  -0.000228   0.000057   0.000051
     3  O   -0.000000   0.000000  -0.000000   0.000028  -0.000240  -0.000143
     4  N   -0.000000  -0.000000  -0.000002  -0.000022  -0.000021  -0.000001
     5  C    0.000004  -0.000000  -0.000003   0.000002   0.000003   0.000001
     6  C   -0.000023  -0.000021   0.000071   0.000000   0.000000   0.000000
     7  C   -0.000029  -0.000023  -0.000020  -0.000000  -0.000000  -0.000000
     8  C    0.001037  -0.000372   0.000047  -0.000000  -0.000000  -0.000000
     9  C   -0.000371   0.001040  -0.000101  -0.000000   0.000000   0.000000
    10  C   -0.000026  -0.000016  -0.000032   0.000000  -0.000000   0.000000
    11  C   -0.000018  -0.000023   0.000103   0.000000  -0.000000  -0.000000
    12  C    0.000000   0.000003   0.000025  -0.000001  -0.000001  -0.000004
    13  O   -0.000000   0.000000  -0.000023  -0.000000  -0.000000  -0.000019
    14  O    0.000000  -0.000000  -0.000000   0.000001   0.000003   0.000000
    15  C    0.000000  -0.000000  -0.000000   0.000306   0.000577  -0.000104
    16  C    0.000000  -0.000000  -0.000000  -0.000749  -0.000465   0.000079
    17  C    0.000000  -0.000000   0.000000   0.000026   0.000066  -0.000058
    18  C   -0.000000   0.000000  -0.000000   0.000050   0.000028   0.000309
    19  C   -0.000000   0.000000  -0.000000   0.000002   0.000002   0.000038
    20  C    0.000000  -0.000000   0.000000  -0.000000  -0.000000  -0.000004
    21  C    0.000000  -0.000000   0.000000  -0.000000  -0.000000  -0.000002
    22  C    0.000000  -0.000000   0.000000  -0.000000  -0.000000   0.000001
    23  C   -0.000000   0.000000  -0.000000   0.000004   0.000000   0.000000
    24  H    0.000036   0.000000  -0.000001  -0.000000  -0.000000  -0.000000
    25  H   -0.003565   0.000061   0.000001  -0.000000  -0.000000  -0.000000
    26  H    0.000061  -0.003737   0.000030   0.000000   0.000000   0.000000
    27  H    0.000001   0.000030   0.000711  -0.000000  -0.000000   0.000000
    28  H   -0.000000   0.000000  -0.000000  -0.000262   0.000129   0.000002
    29  H   -0.000000   0.000000  -0.000000   0.000129  -0.000475   0.000015
    30  H   -0.000000   0.000000   0.000000   0.000002   0.000015  -0.001322
    31  H   -0.000000   0.000000  -0.000000   0.000163   0.000014   0.000321
    32  H   -0.000000   0.000000  -0.000000   0.000149   0.000040   0.000007
    33  H   -0.000000   0.000000  -0.000000   0.000072   0.000110   0.000033
    34  H   -0.000000   0.000000  -0.000000   0.000000   0.000000  -0.000001
    35  H    0.000000  -0.000000   0.000000  -0.000000   0.000000  -0.000000
    36  H   -0.000000   0.000000  -0.000000   0.000000   0.000000  -0.000000
    37  H    0.000000   0.000000   0.000000   0.000000  -0.000000   0.000000
    38  H   -0.000000   0.000000  -0.000000   0.000000   0.000000  -0.000002
              31         32         33         34         35         36
     1  O    0.000114   0.000003   0.000001   0.000000  -0.000000   0.000000
     2  C   -0.000091  -0.000004  -0.000009  -0.000000  -0.000000   0.000000
     3  O    0.000018   0.000000  -0.000006   0.000000   0.000000  -0.000000
     4  N   -0.000021  -0.000000  -0.000000   0.000000  -0.000000   0.000000
     5  C    0.000001   0.000000   0.000000   0.000000  -0.000000  -0.000000
     6  C    0.000000   0.000000   0.000000   0.000000  -0.000000   0.000000
     7  C   -0.000000  -0.000000  -0.000000   0.000000   0.000000  -0.000000
     8  C   -0.000000  -0.000000  -0.000000  -0.000000   0.000000  -0.000000
     9  C   -0.000000  -0.000000   0.000000   0.000000  -0.000000   0.000000
    10  C    0.000000   0.000000   0.000000   0.000000   0.000000   0.000000
    11  C    0.000000   0.000000  -0.000000  -0.000000   0.000000  -0.000000
    12  C   -0.000004  -0.000000  -0.000000  -0.000000  -0.000000  -0.000000
    13  O   -0.000002  -0.000000  -0.000000   0.000000   0.000000  -0.000000
    14  O    0.000000   0.000000   0.000000   0.000000  -0.000000   0.000000
    15  C    0.000453   0.000718   0.000853   0.000002  -0.000000   0.000000
    16  C   -0.001761  -0.002804  -0.003042   0.000007   0.000000   0.000000
    17  C   -0.000689   0.001828   0.002215   0.000005   0.000002   0.000001
    18  C    0.001437  -0.000727  -0.001123  -0.000634   0.000121  -0.000015
    19  C    0.000132  -0.000026  -0.000064   0.001583   0.000119  -0.000167
    20  C   -0.000009  -0.000001   0.000037   0.000182   0.000809  -0.000518
    21  C   -0.000015   0.000004   0.000006   0.000059  -0.000786   0.003356
    22  C   -0.000029   0.000033   0.000002  -0.000072   0.000093  -0.000541
    23  C    0.000289  -0.000043  -0.000094   0.000039  -0.000069  -0.000167
    24  H   -0.000000  -0.000000  -0.000000  -0.000000   0.000000  -0.000000
    25  H   -0.000000  -0.000000  -0.000000  -0.000000   0.000000  -0.000000
    26  H    0.000000   0.000000   0.000000   0.000000  -0.000000   0.000000
    27  H   -0.000000  -0.000000  -0.000000  -0.000000   0.000000  -0.000000
    28  H    0.000163   0.000149   0.000072   0.000000  -0.000000   0.000000
    29  H    0.000014   0.000040   0.000110   0.000000   0.000000   0.000000
    30  H    0.000321   0.000007   0.000033  -0.000001  -0.000000  -0.000000
    31  H   -0.000293   0.000236   0.000118  -0.000002   0.000000   0.000000
    32  H    0.000236   0.004574   0.000815   0.000004  -0.000000  -0.000000
    33  H    0.000118   0.000815   0.006683  -0.000054   0.000000  -0.000000
    34  H   -0.000002   0.000004  -0.000054  -0.004088   0.000105   0.000005
    35  H    0.000000  -0.000000   0.000000   0.000105  -0.000845   0.000136
    36  H    0.000000  -0.000000  -0.000000   0.000005   0.000136  -0.014230
    37  H   -0.000000   0.000001  -0.000000  -0.000001   0.000001   0.000137
    38  H   -0.000003  -0.000068   0.000003   0.000004  -0.000001   0.000005
              37         38
     1  O    0.000000   0.000000
     2  C   -0.000000  -0.000000
     3  O    0.000000   0.000000
     4  N    0.000000  -0.000000
     5  C   -0.000000  -0.000000
     6  C   -0.000000   0.000000
     7  C    0.000000   0.000000
     8  C   -0.000000  -0.000000
     9  C    0.000000  -0.000000
    10  C    0.000000   0.000000
    11  C   -0.000000   0.000000
    12  C   -0.000000  -0.000000
    13  O    0.000000   0.000000
    14  O   -0.000000   0.000000
    15  C    0.000000   0.000000
    16  C   -0.000000   0.000014
    17  C    0.000002   0.000018
    18  C    0.000114  -0.000650
    19  C   -0.000068   0.000045
    20  C    0.000088  -0.000073
    21  C   -0.000801   0.000065
    22  C    0.000864   0.000181
    23  C    0.000125   0.001519
    24  H    0.000000  -0.000000
    25  H    0.000000  -0.000000
    26  H    0.000000   0.000000
    27  H    0.000000  -0.000000
    28  H    0.000000   0.000000
    29  H   -0.000000   0.000000
    30  H    0.000000  -0.000002
    31  H   -0.000000  -0.000003
    32  H    0.000001  -0.000068
    33  H   -0.000000   0.000003
    34  H   -0.000001   0.000004
    35  H    0.000001  -0.000001
    36  H    0.000137   0.000005
    37  H   -0.001105   0.000103
    38  H    0.000103  -0.003791
 Mulliken charges and spin densities:
               1          2
     1  O   -0.148886   0.032853
     2  C    0.189252  -0.000885
     3  O   -0.204325   0.027644
     4  N   -0.101058   0.106477
     5  C    0.250424  -0.015203
     6  C   -0.013384   0.071038
     7  C   -0.010657  -0.030227
     8  C    0.054722   0.067856
     9  C    0.054619   0.071057
    10  C   -0.012740  -0.030159
    11  C   -0.007232   0.064387
    12  C    0.241248  -0.013044
    13  O   -0.134682   0.001886
    14  O   -0.106849   0.019476
    15  C    0.092911   0.014602
    16  C   -0.060896   0.028618
    17  C    0.095082  -0.009298
    18  C    0.007445   0.254823
    19  C    0.027500   0.048537
    20  C    0.041234  -0.017775
    21  C    0.080676   0.289574
    22  C    0.041891  -0.011830
    23  C    0.026757   0.041745
    24  H    0.033255   0.000780
    25  H    0.039804  -0.002893
    26  H    0.038519  -0.003059
    27  H    0.027874   0.000806
    28  H    0.056396  -0.000148
    29  H    0.050740  -0.000168
    30  H    0.042159  -0.000800
    31  H    0.042321   0.000380
    32  H    0.036006   0.004739
    33  H    0.038430   0.006558
    34  H    0.026149  -0.002858
    35  H    0.042211  -0.000317
    36  H    0.053614  -0.011998
    37  H    0.042942  -0.000541
    38  H    0.026528  -0.002632
 Sum of Mulliken charges =   1.00000   1.00000
 Mulliken charges and spin densities with hydrogens summed into heavy atoms:
               1          2
     1  O   -0.148886   0.032853
     2  C    0.189252  -0.000885
     3  O   -0.204325   0.027644
     4  N   -0.101058   0.106477
     5  C    0.250424  -0.015203
     6  C   -0.013384   0.071038
     7  C    0.022598  -0.029447
     8  C    0.094525   0.064963
     9  C    0.093139   0.067998
    10  C    0.015134  -0.029353
    11  C   -0.007232   0.064387
    12  C    0.241248  -0.013044
    13  O   -0.134682   0.001886
    14  O   -0.106849   0.019476
    15  C    0.200047   0.014286
    16  C    0.023584   0.028198
    17  C    0.169518   0.002000
    18  C    0.007445   0.254823
    19  C    0.053649   0.045679
    20  C    0.083445  -0.018092
    21  C    0.134290   0.277575
    22  C    0.084833  -0.012371
    23  C    0.053286   0.039113
 Electronic spatial extent (au):  <R**2>=          11204.3769
 Charge=              1.0000 electrons
 Dipole moment (field-independent basis, Debye):
    X=              7.3697    Y=              3.4068    Z=             -0.1559  Tot=              8.1206
 Quadrupole moment (field-independent basis, Debye-Ang):
   XX=             20.5320   YY=           -114.0707   ZZ=           -124.3050
   XY=             -6.3848   XZ=             -1.1086   YZ=             -0.1355
 Traceless Quadrupole moment (field-independent basis, Debye-Ang):
   XX=             93.1465   YY=            -41.4561   ZZ=            -51.6904
   XY=             -6.3848   XZ=             -1.1086   YZ=             -0.1355
 Octapole moment (field-independent basis, Debye-Ang**2):
  XXX=            141.0748  YYY=             24.4049  ZZZ=             -8.5627  XYY=             28.5700
  XXY=            214.7620  XXZ=             41.3894  XZZ=             47.3611  YZZ=              3.0453
  YYZ=              7.4501  XYZ=            -17.4261
 Hexadecapole moment (field-independent basis, Debye-Ang**3):
 XXXX=          -7531.7159 YYYY=          -1599.5768 ZZZZ=           -501.1956 XXXY=            476.9303
 XXXZ=              1.6884 YYYX=            -84.1019 YYYZ=             -3.6572 ZZZX=             22.1645
 ZZZY=             -3.7287 XXYY=          -1924.9760 XXZZ=          -2071.4057 YYZZ=           -365.7900
 XXYZ=             15.2174 YYXZ=            -57.0246 ZZXY=             46.8096
 N-N= 1.740901583524D+03 E-N=-5.903588078423D+03  KE= 1.039385096028D+03
                          Isotropic Fermi Contact Couplings
        Atom                 a.u.       MegaHertz       Gauss      10(-4) cm-1
     1  O(17)              0.00998      -6.05138      -2.15928      -2.01852
     2  C(13)             -0.00838      -9.41869      -3.36082      -3.14174
     3  O(17)              0.01334      -8.08480      -2.88486      -2.69680
     4  N(14)              0.03753      12.12456       4.32634       4.04432
     5  C(13)             -0.00861      -9.68339      -3.45527      -3.23003
     6  C(13)              0.01135      12.75645       4.55182       4.25510
     7  C(13)             -0.00715      -8.03871      -2.86841      -2.68142
     8  C(13)              0.00864       9.71489       3.46652       3.24054
     9  C(13)              0.00908      10.20637       3.64189       3.40448
    10  C(13)             -0.00706      -7.93438      -2.83118      -2.64662
    11  C(13)              0.00888       9.98598       3.56325       3.33096
    12  C(13)             -0.00664      -7.46057      -2.66212      -2.48858
    13  O(17)             -0.00008       0.04711       0.01681       0.01571
    14  O(17)              0.00568      -3.44116      -1.22789      -1.14785
    15  C(13)             -0.00010      -0.11107      -0.03963      -0.03705
    16  C(13)              0.02004      22.52435       8.03725       7.51332
    17  C(13)             -0.00723      -8.12301      -2.89849      -2.70955
    18  C(13)              0.03451      38.79949      13.84462      12.94212
    19  C(13)              0.00228       2.55954       0.91331       0.85377
    20  C(13)             -0.00952     -10.69691      -3.81692      -3.56810
    21  C(13)              0.04199      47.20369      16.84345      15.74546
    22  C(13)             -0.00854      -9.59549      -3.42391      -3.20071
    23  C(13)              0.00120       1.35108       0.48210       0.45067
    24  H(1)               0.00022       0.97945       0.34949       0.32671
    25  H(1)              -0.00087      -3.90405      -1.39306      -1.30225
    26  H(1)              -0.00093      -4.15513      -1.48265      -1.38600
    27  H(1)               0.00023       1.03683       0.36997       0.34585
    28  H(1)              -0.00018      -0.80575      -0.28751      -0.26877
    29  H(1)               0.00002       0.06789       0.02422       0.02264
    30  H(1)              -0.00027      -1.21907      -0.43499      -0.40664
    31  H(1)              -0.00033      -1.46241      -0.52183      -0.48781
    32  H(1)               0.00212       9.49837       3.38926       3.16832
    33  H(1)               0.00296      13.25149       4.72846       4.42022
    34  H(1)              -0.00096      -4.31141      -1.53842      -1.43813
    35  H(1)              -0.00015      -0.65182      -0.23259      -0.21742
    36  H(1)              -0.00373     -16.68530      -5.95373      -5.56562
    37  H(1)              -0.00021      -0.95783      -0.34178      -0.31950
    38  H(1)              -0.00089      -3.98895      -1.42336      -1.33057
 --------------------------------------------------------
       Center         ----  Spin Dipole Couplings  ----
                      3XX-RR        3YY-RR        3ZZ-RR
 --------------------------------------------------------
     1   Atom        0.027431     -0.016715     -0.010716
     2   Atom        0.010304     -0.008244     -0.002059
     3   Atom       -0.073272     -0.062853      0.136125
     4   Atom       -0.133111     -0.097786      0.230897
     5   Atom        0.004870      0.004913     -0.009783
     6   Atom       -0.031673     -0.024781      0.056454
     7   Atom        0.012172      0.009130     -0.021302
     8   Atom       -0.035101     -0.034758      0.069859
     9   Atom       -0.036284     -0.032650      0.068934
    10   Atom        0.011151      0.010065     -0.021216
    11   Atom       -0.036053     -0.035124      0.071176
    12   Atom        0.003066      0.005321     -0.008387
    13   Atom       -0.001376     -0.002533      0.003908
    14   Atom        0.088830     -0.033107     -0.055723
    15   Atom        0.024646     -0.012336     -0.012310
    16   Atom        0.053464     -0.027016     -0.026449
    17   Atom        0.019588     -0.001402     -0.018186
    18   Atom        0.102850      0.006103     -0.108953
    19   Atom        0.019307      0.005220     -0.024527
    20   Atom       -0.000247      0.000584     -0.000337
    21   Atom        0.104592      0.017661     -0.122253
    22   Atom        0.000011      0.002678     -0.002689
    23   Atom        0.018591      0.004277     -0.022868
    24   Atom        0.001513      0.000040     -0.001553
    25   Atom        0.006272     -0.004807     -0.001464
    26   Atom       -0.003472      0.004310     -0.000839
    27   Atom        0.000790      0.000684     -0.001474
    28   Atom        0.000785      0.000107     -0.000892
    29   Atom        0.001110     -0.000464     -0.000646
    30   Atom        0.004559     -0.001817     -0.002742
    31   Atom        0.002608     -0.003026      0.000419
    32   Atom       -0.002174      0.002651     -0.000477
    33   Atom       -0.001513      0.000612      0.000901
    34   Atom       -0.002461     -0.005638      0.008099
    35   Atom       -0.003119     -0.002836      0.005955
    36   Atom        0.006325      0.011677     -0.018002
    37   Atom       -0.002737     -0.003425      0.006162
    38   Atom       -0.004260     -0.003820      0.008080
 --------------------------------------------------------
                        XY            XZ            YZ
 --------------------------------------------------------
     1   Atom       -0.061970      0.070317     -0.050675
     2   Atom       -0.011897      0.007683     -0.006058
     3   Atom        0.015045     -0.042153     -0.061333
     4   Atom        0.004230     -0.014716     -0.114617
     5   Atom        0.001973     -0.004207      0.001409
     6   Atom       -0.011061      0.028806     -0.038816
     7   Atom       -0.000082     -0.004548      0.006222
     8   Atom       -0.000263      0.009306     -0.014574
     9   Atom       -0.003027      0.016292     -0.020803
    10   Atom       -0.000431     -0.004225      0.006309
    11   Atom       -0.000713      0.007196     -0.011320
    12   Atom        0.000295     -0.000577      0.003309
    13   Atom        0.000976     -0.010632      0.017774
    14   Atom       -0.022451      0.029144     -0.003468
    15   Atom        0.004957     -0.006746     -0.001096
    16   Atom       -0.006730     -0.010674      0.000851
    17   Atom       -0.019073     -0.010683      0.006691
    18   Atom       -0.182457     -0.078711      0.060553
    19   Atom       -0.049221     -0.021003      0.014987
    20   Atom       -0.003472      0.001178      0.003430
    21   Atom       -0.203269     -0.086251      0.069737
    22   Atom       -0.007900     -0.003963      0.000254
    23   Atom       -0.045147     -0.015053      0.016200
    24   Atom       -0.000160     -0.000358      0.000300
    25   Atom        0.001359     -0.000282     -0.000639
    26   Atom       -0.003973     -0.000575      0.001899
    27   Atom       -0.000513     -0.000386      0.000438
    28   Atom        0.000169     -0.000130     -0.002031
    29   Atom        0.000553      0.000524      0.001780
    30   Atom       -0.000607      0.001994     -0.002567
    31   Atom        0.000546     -0.003125      0.002421
    32   Atom        0.001998     -0.000389     -0.003723
    33   Atom        0.002999      0.001965      0.003351
    34   Atom       -0.001184      0.004567      0.000404
    35   Atom       -0.000048      0.001352     -0.002198
    36   Atom        0.012801     -0.002938      0.002633
    37   Atom       -0.000178      0.002696     -0.000963
    38   Atom       -0.001300      0.000179     -0.004360
 --------------------------------------------------------


 ---------------------------------------------------------------------------------
              Anisotropic Spin Dipole Couplings in Principal Axis System
 ---------------------------------------------------------------------------------

       Atom             a.u.   MegaHertz   Gauss  10(-4) cm-1        Axes

              Baa    -0.0657     4.757     1.697     1.587 -0.3531  0.4186  0.8367
     1 O(17)  Bbb    -0.0603     4.365     1.558     1.456  0.6332  0.7653 -0.1157
              Bcc     0.1261    -9.122    -3.255    -3.043  0.6888 -0.4889  0.5353
 
              Baa    -0.0145    -1.947    -0.695    -0.649  0.3679  0.9051  0.2134
     2 C(13)  Bbb    -0.0057    -0.769    -0.274    -0.256 -0.4489 -0.0281  0.8932
              Bcc     0.0202     2.716     0.969     0.906  0.8144 -0.4244  0.3959
 
              Baa    -0.0840     6.079     2.169     2.028  0.7769 -0.6291 -0.0265
     3 O(17)  Bbb    -0.0780     5.642     2.013     1.882  0.6014  0.7289  0.3272
              Bcc     0.1620   -11.721    -4.183    -3.910 -0.1865 -0.2701  0.9446
 
              Baa    -0.1341    -5.173    -1.846    -1.726  0.6529  0.7147  0.2507
     4 N(14)  Bbb    -0.1334    -5.144    -1.835    -1.716  0.7565 -0.6320 -0.1683
              Bcc     0.2675    10.317     3.681     3.441 -0.0382 -0.2996  0.9533
 
              Baa    -0.0111    -1.493    -0.533    -0.498  0.2661 -0.1168  0.9568
     5 C(13)  Bbb     0.0040     0.533     0.190     0.178 -0.5578  0.7909  0.2516
              Bcc     0.0072     0.960     0.343     0.320  0.7862  0.6006 -0.1453
 
              Baa    -0.0407    -5.462    -1.949    -1.822 -0.6069  0.6596  0.4435
     6 C(13)  Bbb    -0.0398    -5.341    -1.906    -1.782  0.7492  0.6610  0.0423
              Bcc     0.0805    10.803     3.855     3.604  0.2652 -0.3579  0.8953
 
              Baa    -0.0231    -3.098    -1.105    -1.033  0.1252 -0.1878  0.9742
     7 C(13)  Bbb     0.0100     1.345     0.480     0.449  0.3276  0.9347  0.1381
              Bcc     0.0131     1.753     0.626     0.585  0.9365 -0.3019 -0.1786
 
              Baa    -0.0374    -5.020    -1.791    -1.674 -0.5483  0.8210  0.1591
     8 C(13)  Bbb    -0.0352    -4.729    -1.687    -1.577  0.8319  0.5550  0.0033
              Bcc     0.0726     9.749     3.479     3.252  0.0856 -0.1342  0.9873
 
              Baa    -0.0388    -5.201    -1.856    -1.735  0.9855 -0.0568 -0.1601
     9 C(13)  Bbb    -0.0367    -4.929    -1.759    -1.644  0.0856  0.9800  0.1797
              Bcc     0.0755    10.129     3.614     3.379  0.1466 -0.1908  0.9706
 
              Baa    -0.0229    -3.076    -1.098    -1.026  0.1186 -0.1850  0.9756
    10 C(13)  Bbb     0.0102     1.373     0.490     0.458  0.6506  0.7567  0.0644
              Bcc     0.0127     1.704     0.608     0.568  0.7501 -0.6271 -0.2101
 
              Baa    -0.0365    -4.903    -1.750    -1.636  0.9792 -0.1843 -0.0848
    11 C(13)  Bbb    -0.0363    -4.872    -1.738    -1.625  0.1918  0.9773  0.0901
              Bcc     0.0728     9.776     3.488     3.261  0.0663 -0.1045  0.9923
 
              Baa    -0.0092    -1.231    -0.439    -0.411  0.0512 -0.2232  0.9734
    12 C(13)  Bbb     0.0031     0.415     0.148     0.138  0.9973 -0.0403 -0.0617
              Bcc     0.0061     0.817     0.291     0.272  0.0530  0.9739  0.2206
 
              Baa    -0.0206     1.490     0.532     0.497 -0.3905  0.6564 -0.6456
    13 O(17)  Bbb    -0.0008     0.059     0.021     0.020  0.8584  0.5129  0.0023
              Bcc     0.0214    -1.550    -0.553    -0.517 -0.3326  0.5533  0.7637
 
              Baa    -0.0614     4.443     1.586     1.482 -0.1953 -0.0349  0.9801
    14 O(17)  Bbb    -0.0370     2.677     0.955     0.893  0.1602  0.9848  0.0670
              Bcc     0.0984    -7.120    -2.541    -2.375  0.9676 -0.1701  0.1868
 
              Baa    -0.0136    -1.822    -0.650    -0.608  0.1202  0.3418  0.9321
    15 C(13)  Bbb    -0.0129    -1.734    -0.619    -0.578 -0.1800  0.9308 -0.3181
              Bcc     0.0265     3.556     1.269     1.186  0.9763  0.1295 -0.1734
 
              Baa    -0.0279    -3.738    -1.334    -1.247  0.1385  0.1123  0.9840
    16 C(13)  Bbb    -0.0276    -3.700    -1.320    -1.234  0.0661  0.9903 -0.1224
              Bcc     0.0554     7.437     2.654     2.481  0.9882 -0.0820 -0.1297
 
              Baa    -0.0212    -2.851    -1.017    -0.951  0.1835 -0.1511  0.9713
    17 C(13)  Bbb    -0.0127    -1.700    -0.606    -0.567  0.5173  0.8551  0.0352
              Bcc     0.0339     4.551     1.624     1.518  0.8359 -0.4960 -0.2351
 
              Baa    -0.1350   -18.119    -6.465    -6.044  0.2071 -0.1472  0.9672
    18 C(13)  Bbb    -0.1343   -18.020    -6.430    -6.011  0.6078  0.7940 -0.0093
              Bcc     0.2693    36.139    12.895    12.055  0.7666 -0.5898 -0.2539
 
              Baa    -0.0383    -5.138    -1.833    -1.714  0.6803  0.6593  0.3203
    19 C(13)  Bbb    -0.0308    -4.127    -1.473    -1.377 -0.0263 -0.4148  0.9095
              Bcc     0.0690     9.265     3.306     3.090  0.7325 -0.6271 -0.2649
 
              Baa    -0.0054    -0.729    -0.260    -0.243  0.5473  0.6301 -0.5509
    20 C(13)  Bbb     0.0009     0.119     0.042     0.040  0.7021  0.0126  0.7119
              Bcc     0.0045     0.610     0.218     0.203 -0.4555  0.7764  0.4355
 
              Baa    -0.1515   -20.331    -7.255    -6.782  0.2003 -0.1580  0.9669
    21 C(13)  Bbb    -0.1467   -19.691    -7.026    -6.568  0.6282  0.7780 -0.0030
              Bcc     0.2982    40.022    14.281    13.350  0.7518 -0.6080 -0.2550
 
              Baa    -0.0083    -1.109    -0.396    -0.370  0.7143  0.5046  0.4850
    22 C(13)  Bbb    -0.0017    -0.231    -0.082    -0.077 -0.2379 -0.4766  0.8463
              Bcc     0.0100     1.339     0.478     0.447 -0.6582  0.7199  0.2204
 
              Baa    -0.0352    -4.722    -1.685    -1.575  0.5485  0.7655 -0.3364
    23 C(13)  Bbb    -0.0276    -3.703    -1.321    -1.235  0.4036  0.1100  0.9083
              Bcc     0.0628     8.425     3.006     2.810  0.7323 -0.6339 -0.2486
 
              Baa    -0.0016    -0.876    -0.312    -0.292  0.1030 -0.1650  0.9809
    24 H(1)   Bbb     0.0001     0.033     0.012     0.011  0.1444  0.9782  0.1494
              Bcc     0.0016     0.843     0.301     0.281  0.9841 -0.1263 -0.1246
 
              Baa    -0.0051    -2.706    -0.966    -0.903 -0.1133  0.9798  0.1646
    25 H(1)   Bbb    -0.0014    -0.736    -0.263    -0.246  0.0644 -0.1581  0.9853
              Bcc     0.0065     3.442     1.228     1.148  0.9915  0.1223 -0.0452
 
              Baa    -0.0052    -2.749    -0.981    -0.917  0.9170  0.3955 -0.0520
    26 H(1)   Bbb    -0.0014    -0.725    -0.259    -0.242  0.1490 -0.2187  0.9644
              Bcc     0.0065     3.474     1.240     1.159 -0.3700  0.8921  0.2595
 
              Baa    -0.0016    -0.851    -0.304    -0.284  0.1239 -0.1602  0.9793
    27 H(1)   Bbb     0.0002     0.119     0.042     0.040  0.6829  0.7298  0.0330
              Bcc     0.0014     0.732     0.261     0.244  0.7199 -0.6646 -0.1999
 
              Baa    -0.0025    -1.325    -0.473    -0.442 -0.0007  0.6169  0.7871
    28 H(1)   Bbb     0.0007     0.393     0.140     0.131  0.9762 -0.1701  0.1342
              Bcc     0.0017     0.932     0.333     0.311  0.2167  0.7684 -0.6021
 
              Baa    -0.0023    -1.247    -0.445    -0.416  0.0003 -0.6889  0.7248
    29 H(1)   Bbb     0.0004     0.216     0.077     0.072  0.7337 -0.4923 -0.4683
              Bcc     0.0019     1.031     0.368     0.344  0.6795  0.5320  0.5053
 
              Baa    -0.0050    -2.685    -0.958    -0.896 -0.1253  0.6045  0.7867
    30 H(1)   Bbb    -0.0003    -0.142    -0.051    -0.047  0.3222  0.7748 -0.5440
              Bcc     0.0053     2.827     1.009     0.943  0.9383 -0.1853  0.2919
 
              Baa    -0.0048    -2.584    -0.922    -0.862 -0.2825  0.7967 -0.5343
    31 H(1)   Bbb    -0.0001    -0.057    -0.020    -0.019  0.5556  0.5900  0.5858
              Bcc     0.0050     2.642     0.943     0.881  0.7819 -0.1314 -0.6093
 
              Baa    -0.0036    -1.904    -0.679    -0.635  0.6146 -0.5410 -0.5740
    32 H(1)   Bbb    -0.0020    -1.076    -0.384    -0.359  0.7522  0.1829  0.6330
              Bcc     0.0056     2.980     1.063     0.994  0.2375  0.8209 -0.5194
 
              Baa    -0.0037    -1.964    -0.701    -0.655  0.7545 -0.6401  0.1447
    33 H(1)   Bbb    -0.0021    -1.130    -0.403    -0.377 -0.4919 -0.4056  0.7704
              Bcc     0.0058     3.093     1.104     1.032  0.4345  0.6525  0.6209
 
              Baa    -0.0064    -3.389    -1.209    -1.130  0.4653  0.8684 -0.1713
    34 H(1)   Bbb    -0.0034    -1.840    -0.656    -0.614  0.8133 -0.4958 -0.3043
              Bcc     0.0098     5.229     1.866     1.744  0.3492 -0.0023  0.9370
 
              Baa    -0.0036    -1.916    -0.684    -0.639 -0.6626  0.7039  0.2559
    35 H(1)   Bbb    -0.0031    -1.635    -0.583    -0.545  0.7368  0.6740  0.0538
              Bcc     0.0067     3.550     1.267     1.184  0.1346 -0.2242  0.9652
 
              Baa    -0.0190   -10.159    -3.625    -3.389  0.1948 -0.1641  0.9670
    36 H(1)   Bbb    -0.0030    -1.621    -0.579    -0.541  0.7517 -0.6083 -0.2547
              Bcc     0.0221    11.781     4.204     3.930  0.6301  0.7765  0.0048
 
              Baa    -0.0036    -1.916    -0.684    -0.639 -0.6108  0.7534  0.2433
    37 H(1)   Bbb    -0.0034    -1.822    -0.650    -0.608  0.7453  0.6509 -0.1444
              Bcc     0.0070     3.738     1.334     1.247  0.2671 -0.0931  0.9591
 
              Baa    -0.0060    -3.222    -1.150    -1.075  0.5573  0.7953  0.2385
    38 H(1)   Bbb    -0.0035    -1.863    -0.665    -0.621  0.8292 -0.5186 -0.2082
              Bcc     0.0095     5.085     1.814     1.696  0.0419 -0.3138  0.9485
 

 ---------------------------------------------------------------------------------

 ******************************Gaussian NBO Version 3.1******************************
             N A T U R A L   A T O M I C   O R B I T A L   A N D
          N A T U R A L   B O N D   O R B I T A L   A N A L Y S I S
 ******************************Gaussian NBO Version 3.1******************************
       /RESON  / : Allow strongly delocalized NBO set

 Analyzing the SCF density

 Job title: 13                                                              

 Storage needed:    477594 in NPA,    633085 in NBO ( 939516496 available)


 NATURAL POPULATIONS:  Natural atomic orbital occupancies 
                                                          
   NAO  Atom  No  lang   Type(AO)    Occupancy
 --------------------------------------------
     1    O    1  S      Cor( 1S)     1.99970
     2    O    1  S      Val( 2S)     1.68907
     3    O    1  S      Ryd( 3S)     0.00138
     4    O    1  px     Val( 2p)     1.69247
     5    O    1  px     Ryd( 3p)     0.00202
     6    O    1  py     Val( 2p)     1.47272
     7    O    1  py     Ryd( 3p)     0.00062
     8    O    1  pz     Val( 2p)     1.65872
     9    O    1  pz     Ryd( 3p)     0.00113
    10    O    1  dxy    Ryd( 3d)     0.00046
    11    O    1  dxz    Ryd( 3d)     0.00142
    12    O    1  dyz    Ryd( 3d)     0.00166
    13    O    1  dx2y2  Ryd( 3d)     0.00043
    14    O    1  dz2    Ryd( 3d)     0.00167

    15    C    2  S      Cor( 1S)     1.99928
    16    C    2  S      Val( 2S)     0.76599
    17    C    2  S      Ryd( 3S)     0.00537
    18    C    2  px     Val( 2p)     0.87348
    19    C    2  px     Ryd( 3p)     0.00998
    20    C    2  py     Val( 2p)     0.77488
    21    C    2  py     Ryd( 3p)     0.00502
    22    C    2  pz     Val( 2p)     0.67235
    23    C    2  pz     Ryd( 3p)     0.02153
    24    C    2  dxy    Ryd( 3d)     0.00146
    25    C    2  dxz    Ryd( 3d)     0.00368
    26    C    2  dyz    Ryd( 3d)     0.00396
    27    C    2  dx2y2  Ryd( 3d)     0.00139
    28    C    2  dz2    Ryd( 3d)     0.00402

    29    O    3  S      Cor( 1S)     1.99965
    30    O    3  S      Val( 2S)     1.62537
    31    O    3  S      Ryd( 3S)     0.00306
    32    O    3  px     Val( 2p)     1.38857
    33    O    3  px     Ryd( 3p)     0.00265
    34    O    3  py     Val( 2p)     1.68293
    35    O    3  py     Ryd( 3p)     0.00327
    36    O    3  pz     Val( 2p)     1.66031
    37    O    3  pz     Ryd( 3p)     0.00225
    38    O    3  dxy    Ryd( 3d)     0.00088
    39    O    3  dxz    Ryd( 3d)     0.00130
    40    O    3  dyz    Ryd( 3d)     0.00116
    41    O    3  dx2y2  Ryd( 3d)     0.00055
    42    O    3  dz2    Ryd( 3d)     0.00144

    43    N    4  S      Cor( 1S)     1.99898
    44    N    4  S      Val( 2S)     1.20479
    45    N    4  S      Ryd( 3S)     0.00457
    46    N    4  px     Val( 2p)     1.08858
    47    N    4  px     Ryd( 3p)     0.00399
    48    N    4  py     Val( 2p)     1.26546
    49    N    4  py     Ryd( 3p)     0.00225
    50    N    4  pz     Val( 2p)     1.59111
    51    N    4  pz     Ryd( 3p)     0.00396
    52    N    4  dxy    Ryd( 3d)     0.00159
    53    N    4  dxz    Ryd( 3d)     0.00094
    54    N    4  dyz    Ryd( 3d)     0.00060
    55    N    4  dx2y2  Ryd( 3d)     0.00163
    56    N    4  dz2    Ryd( 3d)     0.00078

    57    C    5  S      Cor( 1S)     1.99915
    58    C    5  S      Val( 2S)     0.74095
    59    C    5  S      Ryd( 3S)     0.00592
    60    C    5  px     Val( 2p)     0.86505
    61    C    5  px     Ryd( 3p)     0.00906
    62    C    5  py     Val( 2p)     0.82095
    63    C    5  py     Ryd( 3p)     0.02071
    64    C    5  pz     Val( 2p)     0.81192
    65    C    5  pz     Ryd( 3p)     0.00237
    66    C    5  dxy    Ryd( 3d)     0.00476
    67    C    5  dxz    Ryd( 3d)     0.00105
    68    C    5  dyz    Ryd( 3d)     0.00348
    69    C    5  dx2y2  Ryd( 3d)     0.00212
    70    C    5  dz2    Ryd( 3d)     0.00084

    71    C    6  S      Cor( 1S)     1.99874
    72    C    6  S      Val( 2S)     0.88082
    73    C    6  S      Ryd( 3S)     0.00272
    74    C    6  px     Val( 2p)     1.12236
    75    C    6  px     Ryd( 3p)     0.00434
    76    C    6  py     Val( 2p)     1.07241
    77    C    6  py     Ryd( 3p)     0.00595
    78    C    6  pz     Val( 2p)     0.99957
    79    C    6  pz     Ryd( 3p)     0.00130
    80    C    6  dxy    Ryd( 3d)     0.00108
    81    C    6  dxz    Ryd( 3d)     0.00071
    82    C    6  dyz    Ryd( 3d)     0.00041
    83    C    6  dx2y2  Ryd( 3d)     0.00060
    84    C    6  dz2    Ryd( 3d)     0.00044

    85    C    7  S      Cor( 1S)     1.99890
    86    C    7  S      Val( 2S)     0.94624
    87    C    7  S      Ryd( 3S)     0.00141
    88    C    7  px     Val( 2p)     1.08916
    89    C    7  px     Ryd( 3p)     0.00437
    90    C    7  py     Val( 2p)     1.17537
    91    C    7  py     Ryd( 3p)     0.00676
    92    C    7  pz     Val( 2p)     0.94515
    93    C    7  pz     Ryd( 3p)     0.00111
    94    C    7  dxy    Ryd( 3d)     0.00063
    95    C    7  dxz    Ryd( 3d)     0.00045
    96    C    7  dyz    Ryd( 3d)     0.00048
    97    C    7  dx2y2  Ryd( 3d)     0.00080
    98    C    7  dz2    Ryd( 3d)     0.00041

    99    C    8  S      Cor( 1S)     1.99897
   100    C    8  S      Val( 2S)     0.96265
   101    C    8  S      Ryd( 3S)     0.00120
   102    C    8  px     Val( 2p)     1.19917
   103    C    8  px     Ryd( 3p)     0.00628
   104    C    8  py     Val( 2p)     1.05392
   105    C    8  py     Ryd( 3p)     0.00367
   106    C    8  pz     Val( 2p)     0.92183
   107    C    8  pz     Ryd( 3p)     0.00079
   108    C    8  dxy    Ryd( 3d)     0.00074
   109    C    8  dxz    Ryd( 3d)     0.00044
   110    C    8  dyz    Ryd( 3d)     0.00053
   111    C    8  dx2y2  Ryd( 3d)     0.00076
   112    C    8  dz2    Ryd( 3d)     0.00041

   113    C    9  S      Cor( 1S)     1.99897
   114    C    9  S      Val( 2S)     0.96238
   115    C    9  S      Ryd( 3S)     0.00120
   116    C    9  px     Val( 2p)     1.08765
   117    C    9  px     Ryd( 3p)     0.00435
   118    C    9  py     Val( 2p)     1.15902
   119    C    9  py     Ryd( 3p)     0.00549
   120    C    9  pz     Val( 2p)     0.92867
   121    C    9  pz     Ryd( 3p)     0.00088
   122    C    9  dxy    Ryd( 3d)     0.00077
   123    C    9  dxz    Ryd( 3d)     0.00053
   124    C    9  dyz    Ryd( 3d)     0.00045
   125    C    9  dx2y2  Ryd( 3d)     0.00074
   126    C    9  dz2    Ryd( 3d)     0.00039

   127    C   10  S      Cor( 1S)     1.99890
   128    C   10  S      Val( 2S)     0.94544
   129    C   10  S      Ryd( 3S)     0.00140
   130    C   10  px     Val( 2p)     1.10347
   131    C   10  px     Ryd( 3p)     0.00541
   132    C   10  py     Val( 2p)     1.16101
   133    C   10  py     Ryd( 3p)     0.00572
   134    C   10  pz     Val( 2p)     0.94812
   135    C   10  pz     Ryd( 3p)     0.00108
   136    C   10  dxy    Ryd( 3d)     0.00076
   137    C   10  dxz    Ryd( 3d)     0.00047
   138    C   10  dyz    Ryd( 3d)     0.00047
   139    C   10  dx2y2  Ryd( 3d)     0.00066
   140    C   10  dz2    Ryd( 3d)     0.00041

   141    C   11  S      Cor( 1S)     1.99875
   142    C   11  S      Val( 2S)     0.87963
   143    C   11  S      Ryd( 3S)     0.00269
   144    C   11  px     Val( 2p)     1.09000
   145    C   11  px     Ryd( 3p)     0.00589
   146    C   11  py     Val( 2p)     1.11124
   147    C   11  py     Ryd( 3p)     0.00435
   148    C   11  pz     Val( 2p)     0.99913
   149    C   11  pz     Ryd( 3p)     0.00129
   150    C   11  dxy    Ryd( 3d)     0.00073
   151    C   11  dxz    Ryd( 3d)     0.00037
   152    C   11  dyz    Ryd( 3d)     0.00073
   153    C   11  dx2y2  Ryd( 3d)     0.00094
   154    C   11  dz2    Ryd( 3d)     0.00047

   155    C   12  S      Cor( 1S)     1.99915
   156    C   12  S      Val( 2S)     0.74159
   157    C   12  S      Ryd( 3S)     0.00590
   158    C   12  px     Val( 2p)     0.90411
   159    C   12  px     Ryd( 3p)     0.01698
   160    C   12  py     Val( 2p)     0.78585
   161    C   12  py     Ryd( 3p)     0.01261
   162    C   12  pz     Val( 2p)     0.80612
   163    C   12  pz     Ryd( 3p)     0.00226
   164    C   12  dxy    Ryd( 3d)     0.00179
   165    C   12  dxz    Ryd( 3d)     0.00232
   166    C   12  dyz    Ryd( 3d)     0.00216
   167    C   12  dx2y2  Ryd( 3d)     0.00504
   168    C   12  dz2    Ryd( 3d)     0.00091

   169    O   13  S      Cor( 1S)     1.99972
   170    O   13  S      Val( 2S)     1.68410
   171    O   13  S      Ryd( 3S)     0.00132
   172    O   13  px     Val( 2p)     1.68933
   173    O   13  px     Ryd( 3p)     0.00135
   174    O   13  py     Val( 2p)     1.72533
   175    O   13  py     Ryd( 3p)     0.00193
   176    O   13  pz     Val( 2p)     1.42214
   177    O   13  pz     Ryd( 3p)     0.00073
   178    O   13  dxy    Ryd( 3d)     0.00122
   179    O   13  dxz    Ryd( 3d)     0.00127
   180    O   13  dyz    Ryd( 3d)     0.00075
   181    O   13  dx2y2  Ryd( 3d)     0.00167
   182    O   13  dz2    Ryd( 3d)     0.00040

   183    O   14  S      Cor( 1S)     1.99972
   184    O   14  S      Val( 2S)     1.68544
   185    O   14  S      Ryd( 3S)     0.00134
   186    O   14  px     Val( 2p)     1.79957
   187    O   14  px     Ryd( 3p)     0.00261
   188    O   14  py     Val( 2p)     1.60361
   189    O   14  py     Ryd( 3p)     0.00068
   190    O   14  pz     Val( 2p)     1.40215
   191    O   14  pz     Ryd( 3p)     0.00064
   192    O   14  dxy    Ryd( 3d)     0.00167
   193    O   14  dxz    Ryd( 3d)     0.00008
   194    O   14  dyz    Ryd( 3d)     0.00198
   195    O   14  dx2y2  Ryd( 3d)     0.00125
   196    O   14  dz2    Ryd( 3d)     0.00042

   197    C   15  S      Cor( 1S)     1.99904
   198    C   15  S      Val( 2S)     1.04445
   199    C   15  S      Ryd( 3S)     0.00162
   200    C   15  px     Val( 2p)     1.05101
   201    C   15  px     Ryd( 3p)     0.00296
   202    C   15  py     Val( 2p)     1.15140
   203    C   15  py     Ryd( 3p)     0.00152
   204    C   15  pz     Val( 2p)     1.25942
   205    C   15  pz     Ryd( 3p)     0.00561
   206    C   15  dxy    Ryd( 3d)     0.00059
   207    C   15  dxz    Ryd( 3d)     0.00022
   208    C   15  dyz    Ryd( 3d)     0.00082
   209    C   15  dx2y2  Ryd( 3d)     0.00065
   210    C   15  dz2    Ryd( 3d)     0.00071

   211    C   16  S      Cor( 1S)     1.99912
   212    C   16  S      Val( 2S)     1.02324
   213    C   16  S      Ryd( 3S)     0.00172
   214    C   16  px     Val( 2p)     0.99876
   215    C   16  px     Ryd( 3p)     0.00241
   216    C   16  py     Val( 2p)     1.13278
   217    C   16  py     Ryd( 3p)     0.00158
   218    C   16  pz     Val( 2p)     1.23832
   219    C   16  pz     Ryd( 3p)     0.00309
   220    C   16  dxy    Ryd( 3d)     0.00077
   221    C   16  dxz    Ryd( 3d)     0.00046
   222    C   16  dyz    Ryd( 3d)     0.00091
   223    C   16  dx2y2  Ryd( 3d)     0.00059
   224    C   16  dz2    Ryd( 3d)     0.00058

   225    C   17  S      Cor( 1S)     1.99907
   226    C   17  S      Val( 2S)     1.01217
   227    C   17  S      Ryd( 3S)     0.00136
   228    C   17  px     Val( 2p)     1.04259
   229    C   17  px     Ryd( 3p)     0.00219
   230    C   17  py     Val( 2p)     1.13301
   231    C   17  py     Ryd( 3p)     0.00235
   232    C   17  pz     Val( 2p)     1.24985
   233    C   17  pz     Ryd( 3p)     0.00714
   234    C   17  dxy    Ryd( 3d)     0.00082
   235    C   17  dxz    Ryd( 3d)     0.00039
   236    C   17  dyz    Ryd( 3d)     0.00073
   237    C   17  dx2y2  Ryd( 3d)     0.00049
   238    C   17  dz2    Ryd( 3d)     0.00063

   239    C   18  S      Cor( 1S)     1.99884
   240    C   18  S      Val( 2S)     0.88132
   241    C   18  S      Ryd( 3S)     0.00201
   242    C   18  px     Val( 2p)     0.93814
   243    C   18  px     Ryd( 3p)     0.00478
   244    C   18  py     Val( 2p)     0.98965
   245    C   18  py     Ryd( 3p)     0.00384
   246    C   18  pz     Val( 2p)     1.07453
   247    C   18  pz     Ryd( 3p)     0.00342
   248    C   18  dxy    Ryd( 3d)     0.00057
   249    C   18  dxz    Ryd( 3d)     0.00076
   250    C   18  dyz    Ryd( 3d)     0.00095
   251    C   18  dx2y2  Ryd( 3d)     0.00073
   252    C   18  dz2    Ryd( 3d)     0.00076

   253    C   19  S      Cor( 1S)     1.99888
   254    C   19  S      Val( 2S)     0.95111
   255    C   19  S      Ryd( 3S)     0.00169
   256    C   19  px     Val( 2p)     1.03532
   257    C   19  px     Ryd( 3p)     0.00300
   258    C   19  py     Val( 2p)     1.02817
   259    C   19  py     Ryd( 3p)     0.00258
   260    C   19  pz     Val( 2p)     1.15208
   261    C   19  pz     Ryd( 3p)     0.00536
   262    C   19  dxy    Ryd( 3d)     0.00047
   263    C   19  dxz    Ryd( 3d)     0.00055
   264    C   19  dyz    Ryd( 3d)     0.00065
   265    C   19  dx2y2  Ryd( 3d)     0.00050
   266    C   19  dz2    Ryd( 3d)     0.00061

   267    C   20  S      Cor( 1S)     1.99896
   268    C   20  S      Val( 2S)     0.96171
   269    C   20  S      Ryd( 3S)     0.00120
   270    C   20  px     Val( 2p)     0.99900
   271    C   20  px     Ryd( 3p)     0.00224
   272    C   20  py     Val( 2p)     1.05730
   273    C   20  py     Ryd( 3p)     0.00354
   274    C   20  pz     Val( 2p)     1.15561
   275    C   20  pz     Ryd( 3p)     0.00570
   276    C   20  dxy    Ryd( 3d)     0.00047
   277    C   20  dxz    Ryd( 3d)     0.00059
   278    C   20  dyz    Ryd( 3d)     0.00064
   279    C   20  dx2y2  Ryd( 3d)     0.00050
   280    C   20  dz2    Ryd( 3d)     0.00063

   281    C   21  S      Cor( 1S)     1.99894
   282    C   21  S      Val( 2S)     0.97163
   283    C   21  S      Ryd( 3S)     0.00130
   284    C   21  px     Val( 2p)     0.98837
   285    C   21  px     Ryd( 3p)     0.00289
   286    C   21  py     Val( 2p)     1.05995
   287    C   21  py     Ryd( 3p)     0.00391
   288    C   21  pz     Val( 2p)     1.04511
   289    C   21  pz     Ryd( 3p)     0.00347
   290    C   21  dxy    Ryd( 3d)     0.00054
   291    C   21  dxz    Ryd( 3d)     0.00067
   292    C   21  dyz    Ryd( 3d)     0.00070
   293    C   21  dx2y2  Ryd( 3d)     0.00046
   294    C   21  dz2    Ryd( 3d)     0.00072

   295    C   22  S      Cor( 1S)     1.99896
   296    C   22  S      Val( 2S)     0.96205
   297    C   22  S      Ryd( 3S)     0.00120
   298    C   22  px     Val( 2p)     1.02954
   299    C   22  px     Ryd( 3p)     0.00277
   300    C   22  py     Val( 2p)     1.02269
   301    C   22  py     Ryd( 3p)     0.00303
   302    C   22  pz     Val( 2p)     1.15656
   303    C   22  pz     Ryd( 3p)     0.00566
   304    C   22  dxy    Ryd( 3d)     0.00047
   305    C   22  dxz    Ryd( 3d)     0.00057
   306    C   22  dyz    Ryd( 3d)     0.00066
   307    C   22  dx2y2  Ryd( 3d)     0.00050
   308    C   22  dz2    Ryd( 3d)     0.00063

   309    C   23  S      Cor( 1S)     1.99888
   310    C   23  S      Val( 2S)     0.95127
   311    C   23  S      Ryd( 3S)     0.00166
   312    C   23  px     Val( 2p)     1.00526
   313    C   23  px     Ryd( 3p)     0.00231
   314    C   23  py     Val( 2p)     1.06299
   315    C   23  py     Ryd( 3p)     0.00326
   316    C   23  pz     Val( 2p)     1.14940
   317    C   23  pz     Ryd( 3p)     0.00540
   318    C   23  dxy    Ryd( 3d)     0.00047
   319    C   23  dxz    Ryd( 3d)     0.00058
   320    C   23  dyz    Ryd( 3d)     0.00063
   321    C   23  dx2y2  Ryd( 3d)     0.00049
   322    C   23  dz2    Ryd( 3d)     0.00060

   323    H   24  S      Val( 1S)     0.73774
   324    H   24  S      Ryd( 2S)     0.00193
   325    H   24  px     Ryd( 2p)     0.00027
   326    H   24  py     Ryd( 2p)     0.00067
   327    H   24  pz     Ryd( 2p)     0.00014

   328    H   25  S      Val( 1S)     0.74875
   329    H   25  S      Ryd( 2S)     0.00141
   330    H   25  px     Ryd( 2p)     0.00084
   331    H   25  py     Ryd( 2p)     0.00008
   332    H   25  pz     Ryd( 2p)     0.00014

   333    H   26  S      Val( 1S)     0.74952
   334    H   26  S      Ryd( 2S)     0.00141
   335    H   26  px     Ryd( 2p)     0.00026
   336    H   26  py     Ryd( 2p)     0.00063
   337    H   26  pz     Ryd( 2p)     0.00016

   338    H   27  S      Val( 1S)     0.74060
   339    H   27  S      Ryd( 2S)     0.00196
   340    H   27  px     Ryd( 2p)     0.00030
   341    H   27  py     Ryd( 2p)     0.00064
   342    H   27  pz     Ryd( 2p)     0.00015

   343    H   28  S      Val( 1S)     0.73742
   344    H   28  S      Ryd( 2S)     0.00216
   345    H   28  px     Ryd( 2p)     0.00016
   346    H   28  py     Ryd( 2p)     0.00041
   347    H   28  pz     Ryd( 2p)     0.00046

   348    H   29  S      Val( 1S)     0.74061
   349    H   29  S      Ryd( 2S)     0.00252
   350    H   29  px     Ryd( 2p)     0.00014
   351    H   29  py     Ryd( 2p)     0.00032
   352    H   29  pz     Ryd( 2p)     0.00058

   353    H   30  S      Val( 1S)     0.75769
   354    H   30  S      Ryd( 2S)     0.00347
   355    H   30  px     Ryd( 2p)     0.00017
   356    H   30  py     Ryd( 2p)     0.00045
   357    H   30  pz     Ryd( 2p)     0.00042

   358    H   31  S      Val( 1S)     0.75952
   359    H   31  S      Ryd( 2S)     0.00276
   360    H   31  px     Ryd( 2p)     0.00011
   361    H   31  py     Ryd( 2p)     0.00030
   362    H   31  pz     Ryd( 2p)     0.00062

   363    H   32  S      Val( 1S)     0.74873
   364    H   32  S      Ryd( 2S)     0.00230
   365    H   32  px     Ryd( 2p)     0.00018
   366    H   32  py     Ryd( 2p)     0.00047
   367    H   32  pz     Ryd( 2p)     0.00038

   368    H   33  S      Val( 1S)     0.74704
   369    H   33  S      Ryd( 2S)     0.00229
   370    H   33  px     Ryd( 2p)     0.00013
   371    H   33  py     Ryd( 2p)     0.00033
   372    H   33  pz     Ryd( 2p)     0.00057

   373    H   34  S      Val( 1S)     0.75182
   374    H   34  S      Ryd( 2S)     0.00150
   375    H   34  px     Ryd( 2p)     0.00028
   376    H   34  py     Ryd( 2p)     0.00014
   377    H   34  pz     Ryd( 2p)     0.00064

   378    H   35  S      Val( 1S)     0.74519
   379    H   35  S      Ryd( 2S)     0.00144
   380    H   35  px     Ryd( 2p)     0.00012
   381    H   35  py     Ryd( 2p)     0.00031
   382    H   35  pz     Ryd( 2p)     0.00063

   383    H   36  S      Val( 1S)     0.74917
   384    H   36  S      Ryd( 2S)     0.00150
   385    H   36  px     Ryd( 2p)     0.00042
   386    H   36  py     Ryd( 2p)     0.00057
   387    H   36  pz     Ryd( 2p)     0.00007

   388    H   37  S      Val( 1S)     0.74494
   389    H   37  S      Ryd( 2S)     0.00144
   390    H   37  px     Ryd( 2p)     0.00029
   391    H   37  py     Ryd( 2p)     0.00014
   392    H   37  pz     Ryd( 2p)     0.00063

   393    H   38  S      Val( 1S)     0.75115
   394    H   38  S      Ryd( 2S)     0.00149
   395    H   38  px     Ryd( 2p)     0.00012
   396    H   38  py     Ryd( 2p)     0.00031
   397    H   38  pz     Ryd( 2p)     0.00063

 WARNING:  1 low occupancy (<1.9990e) core orbital  found on  N    4
           1 low occupancy (<1.9990e) core orbital  found on  C    6
           1 low occupancy (<1.9990e) core orbital  found on  C    7
           1 low occupancy (<1.9990e) core orbital  found on  C    8
           1 low occupancy (<1.9990e) core orbital  found on  C    9
           1 low occupancy (<1.9990e) core orbital  found on  C   10
           1 low occupancy (<1.9990e) core orbital  found on  C   11
           1 low occupancy (<1.9990e) core orbital  found on  C   18
           1 low occupancy (<1.9990e) core orbital  found on  C   19
           1 low occupancy (<1.9990e) core orbital  found on  C   20
           1 low occupancy (<1.9990e) core orbital  found on  C   21
           1 low occupancy (<1.9990e) core orbital  found on  C   22
           1 low occupancy (<1.9990e) core orbital  found on  C   23


 Summary of Natural Population Analysis:                  
                                                          
                                       Natural Population 
                Natural  -----------------------------------------------
    Atom  No    Charge         Core      Valence    Rydberg      Total
 -----------------------------------------------------------------------
      O    1   -0.52347      1.99970     6.51298    0.01079     8.52347
      C    2    0.85762      1.99928     3.08670    0.05640     5.14238
      O    3   -0.37340      1.99965     6.35718    0.01656     8.37340
      N    4   -0.16923      1.99898     5.14994    0.02032     7.16923
      C    5    0.71166      1.99915     3.23887    0.05032     5.28834
      C    6   -0.09146      1.99874     4.07516    0.01756     6.09146
      C    7   -0.17124      1.99890     4.15593    0.01642     6.17124
      C    8   -0.15136      1.99897     4.13758    0.01481     6.15136
      C    9   -0.15148      1.99897     4.13771    0.01480     6.15148
      C   10   -0.17332      1.99890     4.15805    0.01638     6.17332
      C   11   -0.09622      1.99875     4.08000    0.01747     6.09622
      C   12    0.71319      1.99915     3.23767    0.04999     5.28681
      O   13   -0.53126      1.99972     6.52091    0.01064     8.53126
      O   14   -0.50117      1.99972     6.49077    0.01068     8.50117
      C   15   -0.52003      1.99904     4.50629    0.01470     6.52003
      C   16   -0.40432      1.99912     4.39310    0.01210     6.40432
      C   17   -0.45281      1.99907     4.43762    0.01611     6.45281
      C   18    0.09970      1.99884     3.88364    0.01782     5.90030
      C   19   -0.18095      1.99888     4.16668    0.01540     6.18095
      C   20   -0.18807      1.99896     4.17361    0.01550     6.18807
      C   21   -0.07866      1.99894     4.06507    0.01465     6.07866
      C   22   -0.18529      1.99896     4.17084    0.01548     6.18529
      C   23   -0.18320      1.99888     4.16891    0.01541     6.18320
      H   24    0.25925      0.00000     0.73774    0.00301     0.74075
      H   25    0.24879      0.00000     0.74875    0.00247     0.75121
      H   26    0.24801      0.00000     0.74952    0.00247     0.75199
      H   27    0.25636      0.00000     0.74060    0.00304     0.74364
      H   28    0.25940      0.00000     0.73742    0.00319     0.74060
      H   29    0.25583      0.00000     0.74061    0.00356     0.74417
      H   30    0.23780      0.00000     0.75769    0.00451     0.76220
      H   31    0.23670      0.00000     0.75952    0.00378     0.76330
      H   32    0.24795      0.00000     0.74873    0.00332     0.75205
      H   33    0.24964      0.00000     0.74704    0.00332     0.75036
      H   34    0.24562      0.00000     0.75182    0.00256     0.75438
      H   35    0.25231      0.00000     0.74519    0.00250     0.74769
      H   36    0.24827      0.00000     0.74917    0.00256     0.75173
      H   37    0.25256      0.00000     0.74494    0.00250     0.74744
      H   38    0.24630      0.00000     0.75115    0.00255     0.75370
 =======================================================================
   * Total *    1.00000     45.97925   114.51508    0.50567   161.00000

                                 Natural Population      
 --------------------------------------------------------
   Core                      45.97925 ( 99.9549% of  46)
   Valence                  114.51508 ( 99.5783% of 115)
   Natural Minimal Basis    160.49433 ( 99.6859% of 161)
   Natural Rydberg Basis      0.50567 (  0.3141% of 161)
 --------------------------------------------------------

    Atom  No          Natural Electron Configuration
 ----------------------------------------------------------------------------
      O    1      [core]2S( 1.69)2p( 4.82)3d( 0.01)
      C    2      [core]2S( 0.77)2p( 2.32)3S( 0.01)3p( 0.04)3d( 0.01)
      O    3      [core]2S( 1.63)2p( 4.73)3p( 0.01)3d( 0.01)
      N    4      [core]2S( 1.20)2p( 3.95)3p( 0.01)3d( 0.01)
      C    5      [core]2S( 0.74)2p( 2.50)3S( 0.01)3p( 0.03)3d( 0.01)
      C    6      [core]2S( 0.88)2p( 3.19)3p( 0.01)
      C    7      [core]2S( 0.95)2p( 3.21)3p( 0.01)
      C    8      [core]2S( 0.96)2p( 3.17)3p( 0.01)
      C    9      [core]2S( 0.96)2p( 3.18)3p( 0.01)
      C   10      [core]2S( 0.95)2p( 3.21)3p( 0.01)
      C   11      [core]2S( 0.88)2p( 3.20)3p( 0.01)
      C   12      [core]2S( 0.74)2p( 2.50)3S( 0.01)3p( 0.03)3d( 0.01)
      O   13      [core]2S( 1.68)2p( 4.84)3d( 0.01)
      O   14      [core]2S( 1.69)2p( 4.81)3d( 0.01)
      C   15      [core]2S( 1.04)2p( 3.46)3p( 0.01)
      C   16      [core]2S( 1.02)2p( 3.37)3p( 0.01)
      C   17      [core]2S( 1.01)2p( 3.43)3p( 0.01)
      C   18      [core]2S( 0.88)2p( 3.00)3p( 0.01)
      C   19      [core]2S( 0.95)2p( 3.22)3p( 0.01)
      C   20      [core]2S( 0.96)2p( 3.21)3p( 0.01)
      C   21      [core]2S( 0.97)2p( 3.09)3p( 0.01)
      C   22      [core]2S( 0.96)2p( 3.21)3p( 0.01)
      C   23      [core]2S( 0.95)2p( 3.22)3p( 0.01)
      H   24            1S( 0.74)
      H   25            1S( 0.75)
      H   26            1S( 0.75)
      H   27            1S( 0.74)
      H   28            1S( 0.74)
      H   29            1S( 0.74)
      H   30            1S( 0.76)
      H   31            1S( 0.76)
      H   32            1S( 0.75)
      H   33            1S( 0.75)
      H   34            1S( 0.75)
      H   35            1S( 0.75)
      H   36            1S( 0.75)
      H   37            1S( 0.74)
      H   38            1S( 0.75)


 ***************************************************
 *******         Alpha spin orbitals         *******
 ***************************************************


 NATURAL POPULATIONS:  Natural atomic orbital occupancies 
                                                          
   NAO  Atom  No  lang   Type(AO)    Occupancy      Energy
 ----------------------------------------------------------
     1    O    1  S      Cor( 1S)     0.99985     -19.00803
     2    O    1  S      Val( 2S)     0.84479      -1.00424
     3    O    1  S      Ryd( 3S)     0.00068       1.35998
     4    O    1  px     Val( 2p)     0.85373      -0.41102
     5    O    1  px     Ryd( 3p)     0.00102       1.03187
     6    O    1  py     Val( 2p)     0.74042      -0.38741
     7    O    1  py     Ryd( 3p)     0.00031       0.98543
     8    O    1  pz     Val( 2p)     0.83387      -0.44848
     9    O    1  pz     Ryd( 3p)     0.00057       0.93279
    10    O    1  dxy    Ryd( 3d)     0.00023       2.59294
    11    O    1  dxz    Ryd( 3d)     0.00071       3.03815
    12    O    1  dyz    Ryd( 3d)     0.00083       2.73018
    13    O    1  dx2y2  Ryd( 3d)     0.00021       2.60477
    14    O    1  dz2    Ryd( 3d)     0.00084       3.04524

    15    C    2  S      Cor( 1S)     0.99964     -10.34516
    16    C    2  S      Val( 2S)     0.38233      -0.27652
    17    C    2  S      Ryd( 3S)     0.00267       0.48408
    18    C    2  px     Val( 2p)     0.43746      -0.18989
    19    C    2  px     Ryd( 3p)     0.00498       0.63652
    20    C    2  py     Val( 2p)     0.38687      -0.24984
    21    C    2  py     Ryd( 3p)     0.00254       0.49718
    22    C    2  pz     Val( 2p)     0.33554      -0.11425
    23    C    2  pz     Ryd( 3p)     0.01078       0.45723
    24    C    2  dxy    Ryd( 3d)     0.00074       1.87435
    25    C    2  dxz    Ryd( 3d)     0.00187       2.17218
    26    C    2  dyz    Ryd( 3d)     0.00199       1.88301
    27    C    2  dx2y2  Ryd( 3d)     0.00069       1.90060
    28    C    2  dz2    Ryd( 3d)     0.00204       2.22420

    29    O    3  S      Cor( 1S)     0.99983     -19.16359
    30    O    3  S      Val( 2S)     0.81300      -1.01068
    31    O    3  S      Ryd( 3S)     0.00153       1.33340
    32    O    3  px     Val( 2p)     0.69428      -0.45396
    33    O    3  px     Ryd( 3p)     0.00132       1.20446
    34    O    3  py     Val( 2p)     0.84239      -0.47163
    35    O    3  py     Ryd( 3p)     0.00164       1.03401
    36    O    3  pz     Val( 2p)     0.84409      -0.50198
    37    O    3  pz     Ryd( 3p)     0.00115       0.97882
    38    O    3  dxy    Ryd( 3d)     0.00044       2.85654
    39    O    3  dxz    Ryd( 3d)     0.00064       2.72747
    40    O    3  dyz    Ryd( 3d)     0.00058       2.60054
    41    O    3  dx2y2  Ryd( 3d)     0.00028       2.71595
    42    O    3  dz2    Ryd( 3d)     0.00073       2.84076

    43    N    4  S      Cor( 1S)     0.99949     -14.42411
    44    N    4  S      Val( 2S)     0.60445      -0.65142
    45    N    4  S      Ryd( 3S)     0.00233       0.98402
    46    N    4  px     Val( 2p)     0.54496      -0.38441
    47    N    4  px     Ryd( 3p)     0.00199       1.12989
    48    N    4  py     Val( 2p)     0.63770      -0.40917
    49    N    4  py     Ryd( 3p)     0.00112       1.10847
    50    N    4  pz     Val( 2p)     0.84025      -0.42909
    51    N    4  pz     Ryd( 3p)     0.00201       0.78833
    52    N    4  dxy    Ryd( 3d)     0.00079       2.61485
    53    N    4  dxz    Ryd( 3d)     0.00047       2.17367
    54    N    4  dyz    Ryd( 3d)     0.00030       2.20698
    55    N    4  dx2y2  Ryd( 3d)     0.00082       2.56869
    56    N    4  dz2    Ryd( 3d)     0.00037       2.42448

    57    C    5  S      Cor( 1S)     0.99957     -10.31660
    58    C    5  S      Val( 2S)     0.36972      -0.23888
    59    C    5  S      Ryd( 3S)     0.00295       0.43019
    60    C    5  px     Val( 2p)     0.43109      -0.16373
    61    C    5  px     Ryd( 3p)     0.00449       0.59637
    62    C    5  py     Val( 2p)     0.41004      -0.12208
    63    C    5  py     Ryd( 3p)     0.01035       0.49396
    64    C    5  pz     Val( 2p)     0.40335      -0.24823
    65    C    5  pz     Ryd( 3p)     0.00123       0.42499
    66    C    5  dxy    Ryd( 3d)     0.00239       2.25672
    67    C    5  dxz    Ryd( 3d)     0.00058       1.76958
    68    C    5  dyz    Ryd( 3d)     0.00172       1.86967
    69    C    5  dx2y2  Ryd( 3d)     0.00107       2.29222
    70    C    5  dz2    Ryd( 3d)     0.00043       1.99536

    71    C    6  S      Cor( 1S)     0.99937     -10.20388
    72    C    6  S      Val( 2S)     0.44160      -0.25189
    73    C    6  S      Ryd( 3S)     0.00136       0.46379
    74    C    6  px     Val( 2p)     0.56329      -0.21237
    75    C    6  px     Ryd( 3p)     0.00218       0.93230
    76    C    6  py     Val( 2p)     0.53932      -0.20745
    77    C    6  py     Ryd( 3p)     0.00297       0.88649
    78    C    6  pz     Val( 2p)     0.52405      -0.24765
    79    C    6  pz     Ryd( 3p)     0.00066       0.53064
    80    C    6  dxy    Ryd( 3d)     0.00055       2.31398
    81    C    6  dxz    Ryd( 3d)     0.00035       1.82996
    82    C    6  dyz    Ryd( 3d)     0.00022       1.79814
    83    C    6  dx2y2  Ryd( 3d)     0.00030       2.27212
    84    C    6  dz2    Ryd( 3d)     0.00021       2.03651

    85    C    7  S      Cor( 1S)     0.99945     -10.19561
    86    C    7  S      Val( 2S)     0.47248      -0.26428
    87    C    7  S      Ryd( 3S)     0.00070       0.44524
    88    C    7  px     Val( 2p)     0.54378      -0.16896
    89    C    7  px     Ryd( 3p)     0.00219       0.58824
    90    C    7  py     Val( 2p)     0.58691      -0.18875
    91    C    7  py     Ryd( 3p)     0.00340       0.82661
    92    C    7  pz     Val( 2p)     0.46461      -0.22586
    93    C    7  pz     Ryd( 3p)     0.00055       0.44590
    94    C    7  dxy    Ryd( 3d)     0.00031       2.35297
    95    C    7  dxz    Ryd( 3d)     0.00024       1.85293
    96    C    7  dyz    Ryd( 3d)     0.00024       1.84241
    97    C    7  dx2y2  Ryd( 3d)     0.00040       2.30648
    98    C    7  dz2    Ryd( 3d)     0.00021       2.05932

    99    C    8  S      Cor( 1S)     0.99949     -10.20370
   100    C    8  S      Val( 2S)     0.48236      -0.28531
   101    C    8  S      Ryd( 3S)     0.00060       0.45724
   102    C    8  px     Val( 2p)     0.60026      -0.19050
   103    C    8  px     Ryd( 3p)     0.00315       0.89558
   104    C    8  py     Val( 2p)     0.52771      -0.16933
   105    C    8  py     Ryd( 3p)     0.00183       0.52600
   106    C    8  pz     Val( 2p)     0.48938      -0.23611
   107    C    8  pz     Ryd( 3p)     0.00040       0.44705
   108    C    8  dxy    Ryd( 3d)     0.00037       2.25830
   109    C    8  dxz    Ryd( 3d)     0.00023       1.80989
   110    C    8  dyz    Ryd( 3d)     0.00028       1.85322
   111    C    8  dx2y2  Ryd( 3d)     0.00038       2.35936
   112    C    8  dz2    Ryd( 3d)     0.00019       2.04581

   113    C    9  S      Cor( 1S)     0.99948     -10.20406
   114    C    9  S      Val( 2S)     0.48228      -0.28573
   115    C    9  S      Ryd( 3S)     0.00060       0.45638
   116    C    9  px     Val( 2p)     0.54496      -0.17267
   117    C    9  px     Ryd( 3p)     0.00218       0.61778
   118    C    9  py     Val( 2p)     0.58074      -0.18746
   119    C    9  py     Ryd( 3p)     0.00275       0.79008
   120    C    9  pz     Val( 2p)     0.49309      -0.23749
   121    C    9  pz     Ryd( 3p)     0.00044       0.45854
   122    C    9  dxy    Ryd( 3d)     0.00038       2.33521
   123    C    9  dxz    Ryd( 3d)     0.00026       1.82875
   124    C    9  dyz    Ryd( 3d)     0.00024       1.83482
   125    C    9  dx2y2  Ryd( 3d)     0.00037       2.28234
   126    C    9  dz2    Ryd( 3d)     0.00018       2.04361

   127    C   10  S      Cor( 1S)     0.99945     -10.19652
   128    C   10  S      Val( 2S)     0.47209      -0.26494
   129    C   10  S      Ryd( 3S)     0.00070       0.44320
   130    C   10  px     Val( 2p)     0.55091      -0.17656
   131    C   10  px     Ryd( 3p)     0.00271       0.64764
   132    C   10  py     Val( 2p)     0.57978      -0.18363
   133    C   10  py     Ryd( 3p)     0.00287       0.76475
   134    C   10  pz     Val( 2p)     0.46608      -0.22686
   135    C   10  pz     Ryd( 3p)     0.00054       0.44216
   136    C   10  dxy    Ryd( 3d)     0.00038       2.34212
   137    C   10  dxz    Ryd( 3d)     0.00025       1.83488
   138    C   10  dyz    Ryd( 3d)     0.00024       1.85905
   139    C   10  dx2y2  Ryd( 3d)     0.00033       2.31417
   140    C   10  dz2    Ryd( 3d)     0.00021       2.05983

   141    C   11  S      Cor( 1S)     0.99937     -10.20351
   142    C   11  S      Val( 2S)     0.44081      -0.25122
   143    C   11  S      Ryd( 3S)     0.00135       0.46215
   144    C   11  px     Val( 2p)     0.54545      -0.21390
   145    C   11  px     Ryd( 3p)     0.00296       0.95109
   146    C   11  py     Val( 2p)     0.55616      -0.20621
   147    C   11  py     Ryd( 3p)     0.00218       0.86588
   148    C   11  pz     Val( 2p)     0.52591      -0.24812
   149    C   11  pz     Ryd( 3p)     0.00066       0.53178
   150    C   11  dxy    Ryd( 3d)     0.00036       2.32128
   151    C   11  dxz    Ryd( 3d)     0.00018       1.78758
   152    C   11  dyz    Ryd( 3d)     0.00037       1.85225
   153    C   11  dx2y2  Ryd( 3d)     0.00047       2.25797
   154    C   11  dz2    Ryd( 3d)     0.00022       2.03452

   155    C   12  S      Cor( 1S)     0.99957     -10.31792
   156    C   12  S      Val( 2S)     0.37019      -0.24076
   157    C   12  S      Ryd( 3S)     0.00295       0.43332
   158    C   12  px     Val( 2p)     0.45162      -0.15015
   159    C   12  px     Ryd( 3p)     0.00851       0.55077
   160    C   12  py     Val( 2p)     0.39202      -0.14362
   161    C   12  py     Ryd( 3p)     0.00633       0.54741
   162    C   12  pz     Val( 2p)     0.40044      -0.24719
   163    C   12  pz     Ryd( 3p)     0.00117       0.42259
   164    C   12  dxy    Ryd( 3d)     0.00090       2.26992
   165    C   12  dxz    Ryd( 3d)     0.00116       1.81994
   166    C   12  dyz    Ryd( 3d)     0.00112       1.85210
   167    C   12  dx2y2  Ryd( 3d)     0.00251       2.25361
   168    C   12  dz2    Ryd( 3d)     0.00047       1.98016

   169    O   13  S      Cor( 1S)     0.99986     -18.99989
   170    O   13  S      Val( 2S)     0.84206      -0.97873
   171    O   13  S      Ryd( 3S)     0.00066       1.49915
   172    O   13  px     Val( 2p)     0.84473      -0.42061
   173    O   13  px     Ryd( 3p)     0.00067       0.99991
   174    O   13  py     Val( 2p)     0.86267      -0.40307
   175    O   13  py     Ryd( 3p)     0.00096       1.02413
   176    O   13  pz     Val( 2p)     0.71191      -0.36922
   177    O   13  pz     Ryd( 3p)     0.00035       0.97040
   178    O   13  dxy    Ryd( 3d)     0.00061       3.12076
   179    O   13  dxz    Ryd( 3d)     0.00064       2.68236
   180    O   13  dyz    Ryd( 3d)     0.00037       2.62296
   181    O   13  dx2y2  Ryd( 3d)     0.00083       2.88602
   182    O   13  dz2    Ryd( 3d)     0.00020       2.73832

   183    O   14  S      Cor( 1S)     0.99986     -18.99748
   184    O   14  S      Val( 2S)     0.84287      -0.97622
   185    O   14  S      Ryd( 3S)     0.00067       1.50349
   186    O   14  px     Val( 2p)     0.91007      -0.38140
   187    O   14  px     Ryd( 3p)     0.00130       1.09831
   188    O   14  py     Val( 2p)     0.80221      -0.43468
   189    O   14  py     Ryd( 3p)     0.00034       0.93160
   190    O   14  pz     Val( 2p)     0.70007      -0.36415
   191    O   14  pz     Ryd( 3p)     0.00030       0.97066
   192    O   14  dxy    Ryd( 3d)     0.00084       2.89221
   193    O   14  dxz    Ryd( 3d)     0.00004       2.53612
   194    O   14  dyz    Ryd( 3d)     0.00099       2.77671
   195    O   14  dx2y2  Ryd( 3d)     0.00063       3.11898
   196    O   14  dz2    Ryd( 3d)     0.00021       2.74167

   197    C   15  S      Cor( 1S)     0.99952     -10.21042
   198    C   15  S      Val( 2S)     0.52224      -0.35955
   199    C   15  S      Ryd( 3S)     0.00081       0.81291
   200    C   15  px     Val( 2p)     0.53182      -0.23199
   201    C   15  px     Ryd( 3p)     0.00152       0.50355
   202    C   15  py     Val( 2p)     0.57553      -0.22092
   203    C   15  py     Ryd( 3p)     0.00077       0.45288
   204    C   15  pz     Val( 2p)     0.62995      -0.22458
   205    C   15  pz     Ryd( 3p)     0.00282       0.71477
   206    C   15  dxy    Ryd( 3d)     0.00029       2.10277
   207    C   15  dxz    Ryd( 3d)     0.00011       1.95809
   208    C   15  dyz    Ryd( 3d)     0.00041       2.31873
   209    C   15  dx2y2  Ryd( 3d)     0.00034       2.01103
   210    C   15  dz2    Ryd( 3d)     0.00035       2.15330

   211    C   16  S      Cor( 1S)     0.99956     -10.21356
   212    C   16  S      Val( 2S)     0.51275      -0.35309
   213    C   16  S      Ryd( 3S)     0.00086       0.80451
   214    C   16  px     Val( 2p)     0.51068      -0.21486
   215    C   16  px     Ryd( 3p)     0.00123       0.55268
   216    C   16  py     Val( 2p)     0.56671      -0.21409
   217    C   16  py     Ryd( 3p)     0.00080       0.48564
   218    C   16  pz     Val( 2p)     0.61984      -0.21910
   219    C   16  pz     Ryd( 3p)     0.00154       0.66459
   220    C   16  dxy    Ryd( 3d)     0.00040       2.12106
   221    C   16  dxz    Ryd( 3d)     0.00023       1.96506
   222    C   16  dyz    Ryd( 3d)     0.00045       2.28169
   223    C   16  dx2y2  Ryd( 3d)     0.00031       2.02886
   224    C   16  dz2    Ryd( 3d)     0.00029       2.13873

   225    C   17  S      Cor( 1S)     0.99953     -10.21101
   226    C   17  S      Val( 2S)     0.50539      -0.34858
   227    C   17  S      Ryd( 3S)     0.00069       0.78596
   228    C   17  px     Val( 2p)     0.52359      -0.21782
   229    C   17  px     Ryd( 3p)     0.00115       0.46941
   230    C   17  py     Val( 2p)     0.56735      -0.22045
   231    C   17  py     Ryd( 3p)     0.00121       0.49831
   232    C   17  pz     Val( 2p)     0.62478      -0.23026
   233    C   17  pz     Ryd( 3p)     0.00360       0.71224
   234    C   17  dxy    Ryd( 3d)     0.00041       2.12389
   235    C   17  dxz    Ryd( 3d)     0.00020       1.97676
   236    C   17  dyz    Ryd( 3d)     0.00037       2.32290
   237    C   17  dx2y2  Ryd( 3d)     0.00030       2.00499
   238    C   17  dz2    Ryd( 3d)     0.00032       2.14324

   239    C   18  S      Cor( 1S)     0.99942     -10.23776
   240    C   18  S      Val( 2S)     0.44443      -0.29129
   241    C   18  S      Ryd( 3S)     0.00103       0.49728
   242    C   18  px     Val( 2p)     0.53098      -0.25010
   243    C   18  px     Ryd( 3p)     0.00253       0.71962
   244    C   18  py     Val( 2p)     0.53315      -0.24059
   245    C   18  py     Ryd( 3p)     0.00196       0.76336
   246    C   18  pz     Val( 2p)     0.54474      -0.21940
   247    C   18  pz     Ryd( 3p)     0.00171       0.69968
   248    C   18  dxy    Ryd( 3d)     0.00025       2.04750
   249    C   18  dxz    Ryd( 3d)     0.00039       2.00504
   250    C   18  dyz    Ryd( 3d)     0.00049       2.09510
   251    C   18  dx2y2  Ryd( 3d)     0.00042       1.80012
   252    C   18  dz2    Ryd( 3d)     0.00038       2.13987

   253    C   19  S      Cor( 1S)     0.99944     -10.21627
   254    C   19  S      Val( 2S)     0.47613      -0.29656
   255    C   19  S      Ryd( 3S)     0.00086       0.43778
   256    C   19  px     Val( 2p)     0.53297      -0.23799
   257    C   19  px     Ryd( 3p)     0.00153       0.57620
   258    C   19  py     Val( 2p)     0.52454      -0.21967
   259    C   19  py     Ryd( 3p)     0.00131       0.53363
   260    C   19  pz     Val( 2p)     0.57718      -0.21043
   261    C   19  pz     Ryd( 3p)     0.00270       0.75960
   262    C   19  dxy    Ryd( 3d)     0.00023       2.10927
   263    C   19  dxz    Ryd( 3d)     0.00031       2.05421
   264    C   19  dyz    Ryd( 3d)     0.00033       2.11596
   265    C   19  dx2y2  Ryd( 3d)     0.00024       1.82460
   266    C   19  dz2    Ryd( 3d)     0.00031       2.17276

   267    C   20  S      Cor( 1S)     0.99948     -10.21815
   268    C   20  S      Val( 2S)     0.48018      -0.29939
   269    C   20  S      Ryd( 3S)     0.00060       0.43509
   270    C   20  px     Val( 2p)     0.50026      -0.22462
   271    C   20  px     Ryd( 3p)     0.00113       0.46272
   272    C   20  py     Val( 2p)     0.52996      -0.21752
   273    C   20  py     Ryd( 3p)     0.00179       0.57317
   274    C   20  pz     Val( 2p)     0.57656      -0.20806
   275    C   20  pz     Ryd( 3p)     0.00287       0.76693
   276    C   20  dxy    Ryd( 3d)     0.00023       2.11139
   277    C   20  dxz    Ryd( 3d)     0.00030       2.02465
   278    C   20  dyz    Ryd( 3d)     0.00035       2.13420
   279    C   20  dx2y2  Ryd( 3d)     0.00027       1.82647
   280    C   20  dz2    Ryd( 3d)     0.00032       2.16283

   281    C   21  S      Cor( 1S)     0.99947     -10.23348
   282    C   21  S      Val( 2S)     0.49053      -0.32269
   283    C   21  S      Ryd( 3S)     0.00065       0.42102
   284    C   21  px     Val( 2p)     0.56181      -0.25197
   285    C   21  px     Ryd( 3p)     0.00149       0.59949
   286    C   21  py     Val( 2p)     0.57518      -0.24010
   287    C   21  py     Ryd( 3p)     0.00199       0.69008
   288    C   21  pz     Val( 2p)     0.53174      -0.19827
   289    C   21  pz     Ryd( 3p)     0.00172       0.49117
   290    C   21  dxy    Ryd( 3d)     0.00023       2.09869
   291    C   21  dxz    Ryd( 3d)     0.00034       2.00225
   292    C   21  dyz    Ryd( 3d)     0.00035       2.07856
   293    C   21  dx2y2  Ryd( 3d)     0.00025       1.78472
   294    C   21  dz2    Ryd( 3d)     0.00035       2.19768

   295    C   22  S      Cor( 1S)     0.99948     -10.21846
   296    C   22  S      Val( 2S)     0.48046      -0.29990
   297    C   22  S      Ryd( 3S)     0.00060       0.43484
   298    C   22  px     Val( 2p)     0.51723      -0.22925
   299    C   22  px     Ryd( 3p)     0.00140       0.54174
   300    C   22  py     Val( 2p)     0.51313      -0.21306
   301    C   22  py     Ryd( 3p)     0.00153       0.49098
   302    C   22  pz     Val( 2p)     0.57726      -0.20847
   303    C   22  pz     Ryd( 3p)     0.00285       0.76998
   304    C   22  dxy    Ryd( 3d)     0.00024       2.10848
   305    C   22  dxz    Ryd( 3d)     0.00032       2.04378
   306    C   22  dyz    Ryd( 3d)     0.00033       2.11212
   307    C   22  dx2y2  Ryd( 3d)     0.00026       1.82969
   308    C   22  dz2    Ryd( 3d)     0.00032       2.16309

   309    C   23  S      Cor( 1S)     0.99944     -10.21582
   310    C   23  S      Val( 2S)     0.47610      -0.29594
   311    C   23  S      Ryd( 3S)     0.00084       0.43809
   312    C   23  px     Val( 2p)     0.51622      -0.23127
   313    C   23  px     Ryd( 3p)     0.00119       0.49435
   314    C   23  py     Val( 2p)     0.54163      -0.22537
   315    C   23  py     Ryd( 3p)     0.00166       0.61554
   316    C   23  pz     Val( 2p)     0.57536      -0.20981
   317    C   23  pz     Ryd( 3p)     0.00272       0.75625
   318    C   23  dxy    Ryd( 3d)     0.00023       2.10911
   319    C   23  dxz    Ryd( 3d)     0.00030       2.02734
   320    C   23  dyz    Ryd( 3d)     0.00034       2.14162
   321    C   23  dx2y2  Ryd( 3d)     0.00025       1.82279
   322    C   23  dz2    Ryd( 3d)     0.00030       2.17794

   323    H   24  S      Val( 1S)     0.36909      -0.02155
   324    H   24  S      Ryd( 2S)     0.00096       0.22742
   325    H   24  px     Ryd( 2p)     0.00013       1.97396
   326    H   24  py     Ryd( 2p)     0.00034       2.16409
   327    H   24  pz     Ryd( 2p)     0.00007       1.57031

   328    H   25  S      Val( 1S)     0.37355      -0.02535
   329    H   25  S      Ryd( 2S)     0.00070       0.22033
   330    H   25  px     Ryd( 2p)     0.00042       2.25394
   331    H   25  py     Ryd( 2p)     0.00004       1.85059
   332    H   25  pz     Ryd( 2p)     0.00007       1.55706

   333    H   26  S      Val( 1S)     0.37389      -0.02649
   334    H   26  S      Ryd( 2S)     0.00071       0.21916
   335    H   26  px     Ryd( 2p)     0.00013       1.95197
   336    H   26  py     Ryd( 2p)     0.00031       2.13760
   337    H   26  pz     Ryd( 2p)     0.00008       1.56945

   338    H   27  S      Val( 1S)     0.37052      -0.02540
   339    H   27  S      Ryd( 2S)     0.00097       0.22290
   340    H   27  px     Ryd( 2p)     0.00015       1.98480
   341    H   27  py     Ryd( 2p)     0.00032       2.14770
   342    H   27  pz     Ryd( 2p)     0.00007       1.56784

   343    H   28  S      Val( 1S)     0.36860      -0.04128
   344    H   28  S      Ryd( 2S)     0.00110       0.24947
   345    H   28  px     Ryd( 2p)     0.00008       1.75378
   346    H   28  py     Ryd( 2p)     0.00020       1.91269
   347    H   28  pz     Ryd( 2p)     0.00023       2.00527

   348    H   29  S      Val( 1S)     0.37028      -0.04825
   349    H   29  S      Ryd( 2S)     0.00125       0.25382
   350    H   29  px     Ryd( 2p)     0.00007       1.71929
   351    H   29  py     Ryd( 2p)     0.00016       1.82333
   352    H   29  pz     Ryd( 2p)     0.00029       2.12428

   353    H   30  S      Val( 1S)     0.37853      -0.04248
   354    H   30  S      Ryd( 2S)     0.00172       0.29178
   355    H   30  px     Ryd( 2p)     0.00008       1.77037
   356    H   30  py     Ryd( 2p)     0.00022       1.95243
   357    H   30  pz     Ryd( 2p)     0.00021       1.96736

   358    H   31  S      Val( 1S)     0.37950      -0.04457
   359    H   31  S      Ryd( 2S)     0.00140       0.26493
   360    H   31  px     Ryd( 2p)     0.00006       1.74039
   361    H   31  py     Ryd( 2p)     0.00015       1.81345
   362    H   31  pz     Ryd( 2p)     0.00031       2.13168

   363    H   32  S      Val( 1S)     0.37645      -0.05539
   364    H   32  S      Ryd( 2S)     0.00116       0.26002
   365    H   32  px     Ryd( 2p)     0.00009       1.74372
   366    H   32  py     Ryd( 2p)     0.00023       1.93999
   367    H   32  pz     Ryd( 2p)     0.00020       1.95545

   368    H   33  S      Val( 1S)     0.37638      -0.05633
   369    H   33  S      Ryd( 2S)     0.00116       0.25885
   370    H   33  px     Ryd( 2p)     0.00006       1.70965
   371    H   33  py     Ryd( 2p)     0.00016       1.80516
   372    H   33  pz     Ryd( 2p)     0.00029       2.13266

   373    H   34  S      Val( 1S)     0.37501      -0.05361
   374    H   34  S      Ryd( 2S)     0.00074       0.21693
   375    H   34  px     Ryd( 2p)     0.00014       1.76347
   376    H   34  py     Ryd( 2p)     0.00007       1.75907
   377    H   34  pz     Ryd( 2p)     0.00032       2.10613

   378    H   35  S      Val( 1S)     0.37250      -0.04250
   379    H   35  S      Ryd( 2S)     0.00071       0.20414
   380    H   35  px     Ryd( 2p)     0.00006       1.66839
   381    H   35  py     Ryd( 2p)     0.00016       1.83140
   382    H   35  pz     Ryd( 2p)     0.00031       2.10585

   383    H   36  S      Val( 1S)     0.37107      -0.05054
   384    H   36  S      Ryd( 2S)     0.00074       0.19937
   385    H   36  px     Ryd( 2p)     0.00021       1.81591
   386    H   36  py     Ryd( 2p)     0.00028       1.95414
   387    H   36  pz     Ryd( 2p)     0.00004       1.80979

   388    H   37  S      Val( 1S)     0.37231      -0.04234
   389    H   37  S      Ryd( 2S)     0.00071       0.20439
   390    H   37  px     Ryd( 2p)     0.00014       1.75545
   391    H   37  py     Ryd( 2p)     0.00007       1.74179
   392    H   37  pz     Ryd( 2p)     0.00032       2.10800

   393    H   38  S      Val( 1S)     0.37475      -0.05267
   394    H   38  S      Ryd( 2S)     0.00074       0.21592
   395    H   38  px     Ryd( 2p)     0.00006       1.68181
   396    H   38  py     Ryd( 2p)     0.00015       1.84785
   397    H   38  pz     Ryd( 2p)     0.00031       2.10232


 Summary of Natural Population Analysis:                  
                                                          
                                       Natural Population 
                Natural  -----------------------------------------------
    Atom  No    Charge         Core      Valence    Rydberg      Total
 -----------------------------------------------------------------------
      O    1   -0.27806      0.99985     3.27280    0.00541     4.27806
      C    2    0.42986      0.99964     1.54220    0.02830     2.57014
      O    3   -0.20189      0.99983     3.19376    0.00830     4.20189
      N    4   -0.13705      0.99949     2.62736    0.01020     3.63705
      C    5    0.36103      0.99957     1.61420    0.02520     2.63897
      C    6   -0.07643      0.99937     2.06826    0.00880     3.07643
      C    7   -0.07549      0.99945     2.06778    0.00825     3.07549
      C    8   -0.10662      0.99949     2.09971    0.00743     3.10662
      C    9   -0.10797      0.99948     2.10107    0.00742     3.10797
      C   10   -0.07654      0.99945     2.06887    0.00822     3.07654
      C   11   -0.07647      0.99937     2.06833    0.00876     3.07647
      C   12    0.36105      0.99957     1.61426    0.02511     2.63895
      O   13   -0.26652      0.99986     3.26137    0.00530     4.26652
      O   14   -0.26040      0.99986     3.25522    0.00532     4.26040
      C   15   -0.26648      0.99952     2.25954    0.00742     3.26648
      C   16   -0.21566      0.99956     2.20998    0.00612     3.21566
      C   17   -0.22889      0.99953     2.22112    0.00824     3.22889
      C   18   -0.06190      0.99942     2.05331    0.00916     3.06190
      C   19   -0.11808      0.99944     2.11082    0.00782     3.11808
      C   20   -0.09430      0.99948     2.08696    0.00786     3.09430
      C   21   -0.16613      0.99947     2.15927    0.00738     3.16613
      C   22   -0.09542      0.99948     2.08808    0.00785     3.09542
      C   23   -0.11657      0.99944     2.10931    0.00783     3.11657
      H   24    0.12941      0.00000     0.36909    0.00150     0.37059
      H   25    0.12521      0.00000     0.37355    0.00123     0.37479
      H   26    0.12488      0.00000     0.37389    0.00123     0.37512
      H   27    0.12796      0.00000     0.37052    0.00152     0.37204
      H   28    0.12978      0.00000     0.36860    0.00161     0.37022
      H   29    0.12796      0.00000     0.37028    0.00177     0.37204
      H   30    0.11923      0.00000     0.37853    0.00223     0.38077
      H   31    0.11860      0.00000     0.37950    0.00191     0.38140
      H   32    0.12187      0.00000     0.37645    0.00168     0.37813
      H   33    0.12194      0.00000     0.37638    0.00168     0.37806
      H   34    0.12372      0.00000     0.37501    0.00127     0.37628
      H   35    0.12626      0.00000     0.37250    0.00124     0.37374
      H   36    0.12765      0.00000     0.37107    0.00128     0.37235
      H   37    0.12645      0.00000     0.37231    0.00124     0.37355
      H   38    0.12399      0.00000     0.37475    0.00127     0.37601
 =======================================================================
   * Total *    0.00000     22.98964    57.75599    0.25437    81.00000

                                 Natural Population      
 --------------------------------------------------------
   Core                      22.98964 ( 99.9550% of  23)
   Valence                   57.75599 ( 99.5793% of  58)
   Natural Minimal Basis     80.74563 ( 99.6860% of  81)
   Natural Rydberg Basis      0.25437 (  0.3140% of  81)
 --------------------------------------------------------

    Atom  No          Natural Electron Configuration
 ----------------------------------------------------------------------------
      O    1      [core]2S( 0.84)2p( 2.43)
      C    2      [core]2S( 0.38)2p( 1.16)3p( 0.02)3d( 0.01)
      O    3      [core]2S( 0.81)2p( 2.38)
      N    4      [core]2S( 0.60)2p( 2.02)3p( 0.01)
      C    5      [core]2S( 0.37)2p( 1.24)3p( 0.02)3d( 0.01)
      C    6      [core]2S( 0.44)2p( 1.63)3p( 0.01)
      C    7      [core]2S( 0.47)2p( 1.60)3p( 0.01)
      C    8      [core]2S( 0.48)2p( 1.62)3p( 0.01)
      C    9      [core]2S( 0.48)2p( 1.62)3p( 0.01)
      C   10      [core]2S( 0.47)2p( 1.60)3p( 0.01)
      C   11      [core]2S( 0.44)2p( 1.63)3p( 0.01)
      C   12      [core]2S( 0.37)2p( 1.24)3p( 0.02)3d( 0.01)
      O   13      [core]2S( 0.84)2p( 2.42)
      O   14      [core]2S( 0.84)2p( 2.41)
      C   15      [core]2S( 0.52)2p( 1.74)3p( 0.01)
      C   16      [core]2S( 0.51)2p( 1.70)
      C   17      [core]2S( 0.51)2p( 1.72)3p( 0.01)
      C   18      [core]2S( 0.44)2p( 1.61)3p( 0.01)
      C   19      [core]2S( 0.48)2p( 1.63)3p( 0.01)
      C   20      [core]2S( 0.48)2p( 1.61)3p( 0.01)
      C   21      [core]2S( 0.49)2p( 1.67)3p( 0.01)
      C   22      [core]2S( 0.48)2p( 1.61)3p( 0.01)
      C   23      [core]2S( 0.48)2p( 1.63)3p( 0.01)
      H   24            1S( 0.37)
      H   25            1S( 0.37)
      H   26            1S( 0.37)
      H   27            1S( 0.37)
      H   28            1S( 0.37)
      H   29            1S( 0.37)
      H   30            1S( 0.38)
      H   31            1S( 0.38)
      H   32            1S( 0.38)
      H   33            1S( 0.38)
      H   34            1S( 0.38)
      H   35            1S( 0.37)
      H   36            1S( 0.37)
      H   37            1S( 0.37)
      H   38            1S( 0.37)


 NATURAL BOND ORBITAL ANALYSIS, alpha spin orbitals:

                       Occupancies       Lewis Structure    Low   High
           Occ.    -------------------  -----------------   occ   occ
  Cycle   Thresh.   Lewis   Non-Lewis     CR  BD  3C  LP    (L)   (NL)   Dev
 =============================================================================
   1(1)    0.90    76.86487   4.13513     23  43   0  15     7      8    0.04
   2(2)    0.90    76.86487   4.13513     23  43   0  15     7      8    0.04
   3(1)    0.80    78.93975   2.06025     23  49   0   9     0      8    0.04
 -----------------------------------------------------------------------------

 Structure accepted: No low occupancy Lewis orbitals

 --------------------------------------------------------
   Core                     22.98965 ( 99.955% of  23)
   Valence Lewis            55.95010 ( 96.466% of  58)
  ==================       ============================
   Total Lewis              78.93975 ( 97.456% of  81)
  -----------------------------------------------------
   Valence non-Lewis         1.86961 (  2.308% of  81)
   Rydberg non-Lewis         0.19064 (  0.235% of  81)
  ==================       ============================
   Total non-Lewis           2.06025 (  2.544% of  81)
 --------------------------------------------------------


       (Occupancy)   Bond orbital/ Coefficients/ Hybrids
 ---------------------------------------------------------------------------------
     1. (0.99808) BD ( 1) O   1 - C   2  
                ( 66.99%)   0.8185* O   1 s( 45.08%)p 1.22( 54.83%)d 0.00(  0.09%)
                                           -0.0000  0.6710 -0.0232  0.3289 -0.0096
                                           -0.1351  0.0038 -0.6492  0.0194 -0.0026
                                           -0.0204  0.0070  0.0037  0.0196
                ( 33.01%)   0.5745* C   2 s( 33.51%)p 1.98( 66.24%)d 0.01(  0.25%)
                                            0.0000  0.5777 -0.0362 -0.4245 -0.0281
                                            0.0770  0.0067  0.6865  0.0642 -0.0051
                                           -0.0391  0.0103  0.0105  0.0265
     2. (0.99587) BD ( 2) O   1 - C   2  
                ( 68.09%)   0.8252* O   1 s(  0.08%)p99.99( 99.76%)d 1.95(  0.16%)
                                           -0.0000  0.0286 -0.0004  0.4298 -0.0025
                                            0.8995 -0.0050  0.0601  0.0004  0.0146
                                           -0.0138 -0.0320  0.0121 -0.0046
                ( 31.91%)   0.5649* C   2 s(  0.04%)p99.99( 99.53%)d11.19(  0.44%)
                                            0.0000  0.0173  0.0095  0.3878 -0.0097
                                            0.9106 -0.0193  0.1232  0.0026 -0.0269
                                            0.0193  0.0516 -0.0224  0.0092
     3. (0.99413) BD ( 1) C   2 - O   3  
                ( 28.95%)   0.5380* C   2 s( 24.81%)p 3.02( 74.83%)d 0.01(  0.36%)
                                           -0.0000 -0.4981  0.0026  0.4224 -0.0025
                                           -0.2661  0.0015  0.7053  0.0399  0.0117
                                           -0.0395  0.0268 -0.0029 -0.0341
                ( 71.05%)   0.8429* O   3 s( 32.10%)p 2.11( 67.83%)d 0.00(  0.07%)
                                           -0.0001 -0.5665  0.0033 -0.3076 -0.0061
                                            0.2192  0.0062 -0.7318  0.0015  0.0013
                                           -0.0070  0.0063 -0.0002 -0.0249
     4. (0.98581) BD ( 1) C   2 - C  15  
                ( 48.80%)   0.6986* C   2 s( 41.52%)p 1.41( 58.42%)d 0.00(  0.06%)
                                           -0.0001  0.6440  0.0212  0.6981 -0.0313
                                           -0.2996 -0.0043 -0.0781  0.0081 -0.0106
                                           -0.0103  0.0054  0.0133 -0.0121
                ( 51.20%)   0.7155* C  15 s( 25.97%)p 2.85( 73.97%)d 0.00(  0.06%)
                                            0.0004  0.5094  0.0124 -0.7995 -0.0133
                                            0.2900 -0.0111  0.1272  0.0038 -0.0145
                                           -0.0052  0.0025  0.0145 -0.0125
     5. (0.99464) BD ( 1) O   3 - N   4  
                ( 55.78%)   0.7469* O   3 s( 22.79%)p 3.38( 77.08%)d 0.01(  0.13%)
                                            0.0000  0.4769  0.0214 -0.7609 -0.0149
                                            0.4296  0.0117  0.0802 -0.0224 -0.0244
                                           -0.0157  0.0085  0.0153 -0.0120
                ( 44.22%)   0.6650* N   4 s( 23.75%)p 3.20( 76.08%)d 0.01(  0.16%)
                                            0.0001  0.4861  0.0351  0.7511 -0.0341
                                           -0.4333  0.0201 -0.0816  0.0246 -0.0296
                                           -0.0002  0.0001  0.0170 -0.0210
     6. (0.99211) BD ( 1) N   4 - C   5  
                ( 65.04%)   0.8065* N   4 s( 37.50%)p 1.67( 62.47%)d 0.00(  0.03%)
                                            0.0002  0.6123 -0.0047 -0.6484 -0.0143
                                           -0.4472  0.0105  0.0620  0.0095  0.0132
                                           -0.0060 -0.0031  0.0061 -0.0081
                ( 34.96%)   0.5913* C   5 s( 27.97%)p 2.57( 71.86%)d 0.01(  0.18%)
                                           -0.0000  0.5288  0.0006  0.7896  0.0276
                                            0.2896 -0.0235 -0.0976 -0.0172  0.0294
                                           -0.0049 -0.0028  0.0218 -0.0198
     7. (0.99205) BD ( 1) N   4 - C  12  
                ( 64.89%)   0.8055* N   4 s( 37.12%)p 1.69( 62.85%)d 0.00(  0.03%)
                                            0.0002  0.6092 -0.0054  0.0676 -0.0150
                                            0.7644  0.0052  0.1981  0.0097  0.0015
                                           -0.0002  0.0106 -0.0133 -0.0059
                ( 35.11%)   0.5926* C  12 s( 27.95%)p 2.57( 71.87%)d 0.01(  0.17%)
                                           -0.0000  0.5287  0.0012  0.1309  0.0331
                                           -0.8072 -0.0104 -0.2204 -0.0166 -0.0030
                                           -0.0007  0.0168 -0.0344 -0.0165
     8. (0.98279) BD ( 1) C   5 - C   6  
                ( 47.70%)   0.6906* C   5 s( 37.65%)p 1.65( 62.29%)d 0.00(  0.06%)
                                            0.0000 -0.6132 -0.0212  0.5776  0.0059
                                           -0.5104  0.0357 -0.1658  0.0023  0.0206
                                            0.0048 -0.0067  0.0071  0.0093
                ( 52.30%)   0.7232* C   6 s( 29.37%)p 2.40( 70.58%)d 0.00(  0.05%)
                                           -0.0001 -0.5419  0.0024 -0.4693  0.0309
                                            0.6715  0.0033  0.1834 -0.0033  0.0182
                                            0.0054 -0.0057  0.0001  0.0103
     9. (0.99726) BD ( 1) C   5 - O  14  
                ( 34.30%)   0.5856* C   5 s( 33.91%)p 1.94( 65.88%)d 0.01(  0.21%)
                                           -0.0000  0.5811 -0.0378 -0.1121 -0.0038
                                           -0.7948 -0.0605 -0.1040 -0.0071  0.0091
                                            0.0016  0.0099 -0.0380 -0.0218
                ( 65.70%)   0.8106* O  14 s( 43.96%)p 1.27( 55.95%)d 0.00(  0.09%)
                                           -0.0000  0.6626 -0.0232  0.1193 -0.0043
                                            0.7358 -0.0208  0.0590 -0.0017  0.0086
                                            0.0014  0.0042 -0.0247 -0.0136
    10. (0.98638) BD ( 2) C   5 - O  14  
                ( 33.46%)   0.5785* C   5 s(  0.01%)p99.99( 99.65%)d27.33(  0.34%)
                                            0.0000  0.0111  0.0010  0.1652 -0.0095
                                           -0.1427  0.0031  0.9737 -0.0267 -0.0091
                                           -0.0079 -0.0553 -0.0086 -0.0110
                ( 66.54%)   0.8157* O  14 s(  0.01%)p99.99( 99.83%)d15.20(  0.16%)
                                           -0.0000  0.0101 -0.0003  0.1695 -0.0016
                                           -0.1150  0.0009  0.9779 -0.0083  0.0058
                                            0.0070  0.0374  0.0057  0.0065
    11. (0.98640) BD ( 1) C   6 - C   7  
                ( 51.85%)   0.7201* C   6 s( 37.95%)p 1.63( 62.02%)d 0.00(  0.03%)
                                           -0.0001  0.6160  0.0069 -0.7795 -0.0035
                                           -0.0699 -0.0257  0.0832 -0.0044  0.0007
                                           -0.0039  0.0003  0.0145 -0.0098
                ( 48.15%)   0.6939* C   7 s( 34.78%)p 1.87( 65.17%)d 0.00(  0.05%)
                                            0.0001  0.5896  0.0095  0.7995  0.0021
                                           -0.0163 -0.0304 -0.1062 -0.0059  0.0021
                                           -0.0048  0.0005  0.0184 -0.0125
    12. (0.81955) BD ( 2) C   6 - C   7  
                ( 54.80%)   0.7403* C   6 s(  0.00%)p 1.00( 99.99%)d 0.00(  0.01%)
                                           -0.0000  0.0027  0.0009  0.1225  0.0010
                                           -0.1789 -0.0018  0.9761  0.0089  0.0024
                                           -0.0090  0.0042 -0.0003  0.0038
                ( 45.20%)   0.6723* C   7 s(  0.00%)p 1.00( 99.94%)d 0.00(  0.06%)
                                           -0.0000  0.0008  0.0005  0.1253  0.0008
                                           -0.1801 -0.0018  0.9753  0.0082 -0.0021
                                            0.0201  0.0135  0.0051 -0.0002
    13. (0.97980) BD ( 1) C   6 - C  11  
                ( 49.97%)   0.7069* C   6 s( 32.56%)p 2.07( 67.40%)d 0.00(  0.04%)
                                           -0.0001  0.5706  0.0018  0.3954 -0.0036
                                            0.7150 -0.0013  0.0798  0.0005  0.0157
                                            0.0008  0.0029 -0.0051 -0.0129
                ( 50.03%)   0.7073* C  11 s( 32.54%)p 2.07( 67.41%)d 0.00(  0.04%)
                                           -0.0001  0.5705  0.0016 -0.4435 -0.0005
                                           -0.6869  0.0038 -0.0745  0.0009  0.0129
                                            0.0011  0.0048 -0.0100 -0.0125
    14. (0.98855) BD ( 1) C   7 - C   8  
                ( 50.32%)   0.7094* C   7 s( 35.26%)p 1.83( 64.69%)d 0.00(  0.05%)
                                           -0.0000  0.5937  0.0116 -0.4013 -0.0394
                                            0.6733 -0.0157  0.1754  0.0022 -0.0121
                                           -0.0032  0.0073 -0.0117 -0.0104
                ( 49.68%)   0.7048* C   8 s( 35.47%)p 1.82( 64.48%)d 0.00(  0.05%)
                                            0.0001  0.5956  0.0058  0.3555 -0.0314
                                           -0.6970 -0.0252 -0.1761 -0.0008 -0.0153
                                           -0.0044  0.0070 -0.0075 -0.0097
    15. (0.98932) BD ( 1) C   7 - H  24  
                ( 63.11%)   0.7944* C   7 s( 29.87%)p 2.35( 70.11%)d 0.00(  0.03%)
                                            0.0003 -0.5463  0.0154  0.4273 -0.0004
                                            0.7158 -0.0098  0.0777 -0.0018 -0.0114
                                           -0.0009 -0.0030  0.0072  0.0093
                ( 36.89%)   0.6074* H  24 s( 99.90%)p 0.00(  0.10%)
                                           -0.9995  0.0028 -0.0159 -0.0278 -0.0029
    16. (0.99013) BD ( 1) C   8 - C   9  
                ( 49.98%)   0.7070* C   8 s( 35.51%)p 1.81( 64.44%)d 0.00(  0.05%)
                                            0.0000  0.5958  0.0088  0.3970 -0.0278
                                            0.6922  0.0284  0.0777  0.0089  0.0171
                                            0.0015  0.0026 -0.0066 -0.0110
                ( 50.02%)   0.7073* C   9 s( 35.54%)p 1.81( 64.41%)d 0.00(  0.05%)
                                            0.0000  0.5961  0.0086 -0.4220 -0.0388
                                           -0.6774  0.0099 -0.0738  0.0068  0.0148
                                            0.0017  0.0037 -0.0105 -0.0108
    17. (0.82337) BD ( 2) C   8 - C   9  
                ( 49.89%)   0.7063* C   8 s(  0.00%)p 1.00( 99.94%)d 0.00(  0.06%)
                                            0.0000  0.0005  0.0004  0.1256 -0.0008
                                           -0.1819  0.0012  0.9749 -0.0063 -0.0025
                                            0.0205  0.0106  0.0046 -0.0012
                ( 50.11%)   0.7079* C   9 s(  0.00%)p 1.00( 99.94%)d 0.00(  0.06%)
                                            0.0000  0.0003  0.0003  0.1244 -0.0009
                                           -0.1835  0.0012  0.9748 -0.0066 -0.0031
                                            0.0003 -0.0218 -0.0041 -0.0075
    18. (0.98969) BD ( 1) C   8 - H  25  
                ( 62.62%)   0.7913* C   8 s( 28.92%)p 2.46( 71.05%)d 0.00(  0.03%)
                                            0.0003 -0.5376  0.0130  0.8359 -0.0092
                                           -0.0051  0.0010 -0.1084  0.0013  0.0004
                                            0.0039 -0.0003 -0.0140  0.0085
                ( 37.38%)   0.6114* H  25 s( 99.90%)p 0.00(  0.10%)
                                           -0.9995  0.0026 -0.0314  0.0001  0.0040
    19. (0.98854) BD ( 1) C   9 - C  10  
                ( 49.65%)   0.7046* C   9 s( 35.46%)p 1.82( 64.49%)d 0.00(  0.05%)
                                            0.0001  0.5955  0.0060  0.7955  0.0073
                                            0.0388  0.0391 -0.0944  0.0064 -0.0011
                                           -0.0049  0.0004  0.0177 -0.0107
                ( 50.35%)   0.7096* C  10 s( 35.30%)p 1.83( 64.66%)d 0.00(  0.05%)
                                           -0.0000  0.5940  0.0116 -0.7963 -0.0055
                                            0.0128  0.0411  0.1024  0.0085  0.0040
                                           -0.0040  0.0001  0.0171 -0.0114
    20. (0.98971) BD ( 1) C   9 - H  26  
                ( 62.59%)   0.7911* C   9 s( 28.90%)p 2.46( 71.07%)d 0.00(  0.03%)
                                           -0.0003  0.5374 -0.0130 -0.4143  0.0051
                                            0.7101 -0.0075  0.1864 -0.0020 -0.0118
                                           -0.0033  0.0055 -0.0065 -0.0078
                ( 37.41%)   0.6116* H  26 s( 99.90%)p 0.00(  0.10%)
                                            0.9995 -0.0026  0.0155 -0.0266 -0.0071
    21. (0.98639) BD ( 1) C  10 - C  11  
                ( 48.16%)   0.6940* C  10 s( 34.80%)p 1.87( 65.14%)d 0.00(  0.05%)
                                            0.0001  0.5899  0.0092  0.4067  0.0279
                                           -0.6732  0.0131 -0.1787 -0.0010 -0.0142
                                           -0.0041  0.0078 -0.0105 -0.0115
                ( 51.84%)   0.7200* C  11 s( 37.97%)p 1.63( 62.00%)d 0.00(  0.03%)
                                           -0.0001  0.6162  0.0066 -0.3188  0.0210
                                            0.6994  0.0153  0.1688  0.0001 -0.0116
                                           -0.0034  0.0060 -0.0076 -0.0089
    22. (0.82031) BD ( 2) C  10 - C  11  
                ( 45.28%)   0.6729* C  10 s(  0.00%)p 1.00( 99.94%)d 0.00(  0.06%)
                                           -0.0000  0.0007  0.0004  0.1230  0.0011
                                           -0.1838 -0.0013  0.9749  0.0077 -0.0027
                                           -0.0025 -0.0227 -0.0047 -0.0073
                ( 54.72%)   0.7397* C  11 s(  0.00%)p 1.00( 99.99%)d 0.00(  0.01%)
                                           -0.0000  0.0020  0.0014  0.1208  0.0011
                                           -0.1822 -0.0015  0.9757  0.0087  0.0023
                                           -0.0083  0.0054 -0.0001  0.0035
    23. (0.98941) BD ( 1) C  10 - H  27  
                ( 62.97%)   0.7935* C  10 s( 29.80%)p 2.35( 70.17%)d 0.00(  0.03%)
                                           -0.0003  0.5457 -0.0153  0.4286 -0.0085
                                            0.7151 -0.0048  0.0804  0.0003  0.0124
                                            0.0009  0.0026 -0.0055 -0.0094
                ( 37.03%)   0.6085* H  27 s( 99.90%)p 0.00(  0.10%)
                                            0.9995 -0.0028 -0.0168 -0.0271 -0.0031
    24. (0.98287) BD ( 1) C  11 - C  12  
                ( 52.19%)   0.7224* C  11 s( 29.37%)p 2.40( 70.58%)d 0.00(  0.05%)
                                            0.0001  0.5419 -0.0019  0.8282 -0.0117
                                           -0.0720  0.0280 -0.1171  0.0061 -0.0088
                                           -0.0065  0.0017  0.0160 -0.0107
                ( 47.81%)   0.6915* C  12 s( 37.84%)p 1.64( 62.09%)d 0.00(  0.06%)
                                           -0.0000  0.6148  0.0205 -0.7352  0.0294
                                            0.2470  0.0213  0.1347  0.0043 -0.0048
                                           -0.0046 -0.0002  0.0215 -0.0102
    25. (0.99721) BD ( 1) C  12 - O  13  
                ( 34.23%)   0.5851* C  12 s( 33.74%)p 1.96( 66.05%)d 0.01(  0.21%)
                                           -0.0000  0.5796 -0.0380  0.6543  0.0514
                                            0.4765  0.0334  0.0387  0.0036  0.0371
                                            0.0035  0.0019  0.0142 -0.0228
                ( 65.77%)   0.8110* O  13 s( 44.24%)p 1.26( 55.67%)d 0.00(  0.09%)
                                           -0.0000  0.6647 -0.0229 -0.5937 -0.0168
                                           -0.4445 -0.0139 -0.0793 -0.0024  0.0252
                                            0.0043  0.0024  0.0067 -0.0134
    26. (0.98689) BD ( 2) C  12 - O  13  
                ( 33.03%)   0.5747* C  12 s(  0.01%)p99.99( 99.64%)d25.18(  0.34%)
                                            0.0000  0.0116  0.0015  0.1062 -0.0056
                                           -0.2380  0.0120  0.9631 -0.0255 -0.0091
                                            0.0468  0.0308  0.0133  0.0063
                ( 66.97%)   0.8184* O  13 s(  0.02%)p99.99( 99.83%)d10.09(  0.15%)
                                           -0.0000  0.0123 -0.0002  0.0804  0.0005
                                           -0.2606 -0.0022  0.9612  0.0085  0.0060
                                           -0.0298 -0.0220 -0.0087 -0.0056
    27. (0.97989) BD ( 1) C  15 - C  16  
                ( 50.74%)   0.7123* C  15 s( 27.99%)p 2.57( 71.98%)d 0.00(  0.04%)
                                            0.0001  0.5290  0.0034  0.5651 -0.0013
                                            0.6327 -0.0008 -0.0083  0.0016  0.0143
                                           -0.0005  0.0005 -0.0073 -0.0107
                ( 49.26%)   0.7018* C  16 s( 26.99%)p 2.70( 72.96%)d 0.00(  0.05%)
                                            0.0004  0.5194  0.0110 -0.5650  0.0036
                                           -0.6406 -0.0003  0.0081  0.0009  0.0182
                                           -0.0000  0.0001 -0.0033 -0.0112
    28. (0.98484) BD ( 1) C  15 - H  28  
                ( 62.93%)   0.7933* C  15 s( 23.00%)p 3.35( 76.96%)d 0.00(  0.04%)
                                            0.0002 -0.4796  0.0050 -0.1995  0.0042
                                            0.5707  0.0091 -0.6355  0.0147  0.0023
                                           -0.0035  0.0160  0.0049 -0.0083
                ( 37.07%)   0.6088* H  28 s( 99.91%)p 0.00(  0.09%)
                                           -0.9995  0.0025  0.0047 -0.0214  0.0210
    29. (0.98493) BD ( 1) C  15 - H  29  
                ( 62.81%)   0.7925* C  15 s( 23.03%)p 3.34( 76.94%)d 0.00(  0.04%)
                                            0.0002 -0.4798  0.0047 -0.0268  0.0017
                                            0.4350  0.0138  0.7610 -0.0133 -0.0016
                                           -0.0025 -0.0129  0.0018 -0.0142
                ( 37.19%)   0.6099* H  29 s( 99.91%)p 0.00(  0.09%)
                                           -0.9995  0.0037  0.0007 -0.0176 -0.0250
    30. (0.98390) BD ( 1) C  16 - C  17  
                ( 49.43%)   0.7031* C  16 s( 27.91%)p 2.58( 72.04%)d 0.00(  0.05%)
                                            0.0003  0.5282  0.0083  0.7889 -0.0026
                                           -0.2696 -0.0019 -0.1590 -0.0002 -0.0123
                                           -0.0069  0.0025  0.0144 -0.0104
                ( 50.57%)   0.7111* C  17 s( 27.73%)p 2.60( 72.22%)d 0.00(  0.04%)
                                            0.0003  0.5266  0.0053 -0.7901 -0.0091
                                            0.2694 -0.0019  0.1592  0.0022 -0.0125
                                           -0.0063  0.0029  0.0118 -0.0099
    31. (0.98891) BD ( 1) C  16 - H  30  
                ( 62.18%)   0.7885* C  16 s( 22.66%)p 3.41( 77.29%)d 0.00(  0.04%)
                                           -0.0001  0.4760 -0.0078 -0.2394 -0.0022
                                            0.5891  0.0081 -0.6070  0.0108 -0.0062
                                            0.0066 -0.0168 -0.0059  0.0053
                ( 37.82%)   0.6150* H  30 s( 99.91%)p 0.00(  0.09%)
                                            0.9995 -0.0047  0.0091 -0.0215  0.0189
    32. (0.98896) BD ( 1) C  16 - H  31  
                ( 62.08%)   0.7879* C  16 s( 22.46%)p 3.45( 77.50%)d 0.00(  0.04%)
                                           -0.0001  0.4738 -0.0071 -0.0198 -0.0053
                                            0.4110  0.0098  0.7781 -0.0066 -0.0001
                                           -0.0002  0.0145 -0.0032  0.0145
                ( 37.92%)   0.6158* H  31 s( 99.91%)p 0.00(  0.09%)
                                            0.9995 -0.0042  0.0020 -0.0154 -0.0257
    33. (0.98607) BD ( 1) C  17 - C  18  
                ( 48.52%)   0.6965* C  17 s( 27.85%)p 2.59( 72.10%)d 0.00(  0.05%)
                                            0.0004  0.5276  0.0099  0.5663  0.0154
                                            0.6324 -0.0116 -0.0030 -0.0041  0.0186
                                           -0.0001  0.0005 -0.0040 -0.0118
                ( 51.48%)   0.7175* C  18 s( 32.25%)p 2.10( 67.72%)d 0.00(  0.03%)
                                            0.0001  0.5677 -0.0130 -0.5317  0.0278
                                           -0.6274  0.0092 -0.0021 -0.0026  0.0151
                                           -0.0000 -0.0004 -0.0008 -0.0082
    34. (0.98839) BD ( 1) C  17 - H  32  
                ( 62.32%)   0.7895* C  17 s( 22.25%)p 3.49( 77.71%)d 0.00(  0.04%)
                                            0.0002 -0.4717  0.0049 -0.2318 -0.0031
                                            0.5983  0.0092 -0.6040  0.0202  0.0059
                                           -0.0066  0.0161  0.0057 -0.0057
                ( 37.68%)   0.6138* H  32 s( 99.91%)p 0.00(  0.09%)
                                           -0.9995  0.0033  0.0089 -0.0222  0.0180
    35. (0.98773) BD ( 1) C  17 - H  33  
                ( 62.32%)   0.7894* C  17 s( 22.14%)p 3.51( 77.82%)d 0.00(  0.04%)
                                            0.0002 -0.4705  0.0050 -0.0161 -0.0096
                                            0.4108  0.0144  0.7802 -0.0146  0.0002
                                            0.0004 -0.0131  0.0028 -0.0151
                ( 37.68%)   0.6138* H  33 s( 99.91%)p 0.00(  0.09%)
                                           -0.9995  0.0032  0.0021 -0.0165 -0.0250
    36. (0.98684) BD ( 1) C  18 - C  19  
                ( 51.08%)   0.7147* C  18 s( 33.79%)p 1.96( 66.17%)d 0.00(  0.04%)
                                           -0.0001  0.5813  0.0045  0.1157 -0.0093
                                            0.4296 -0.0084 -0.6806 -0.0180  0.0025
                                           -0.0051 -0.0167 -0.0052  0.0094
                ( 48.92%)   0.6994* C  19 s( 35.21%)p 1.84( 64.75%)d 0.00(  0.05%)
                                            0.0001  0.5933  0.0044 -0.1400 -0.0138
                                           -0.4415 -0.0164  0.6575 -0.0116  0.0032
                                           -0.0041 -0.0165 -0.0046  0.0128
    37. (0.83633) BD ( 2) C  18 - C  19  
                ( 51.64%)   0.7186* C  18 s(  0.02%)p99.99( 99.92%)d 2.96(  0.06%)
                                            0.0000  0.0106  0.0088  0.7423 -0.0052
                                           -0.6189 -0.0031 -0.2553 -0.0002  0.0066
                                           -0.0110  0.0020  0.0192  0.0052
                ( 48.36%)   0.6954* C  19 s(  0.00%)p 1.00( 99.94%)d 0.00(  0.06%)
                                            0.0000  0.0019  0.0030  0.7472  0.0025
                                           -0.6134 -0.0043 -0.2545 -0.0003 -0.0059
                                            0.0165 -0.0136  0.0006 -0.0107
    38. (0.98691) BD ( 1) C  18 - C  23  
                ( 51.11%)   0.7149* C  18 s( 33.93%)p 1.95( 66.03%)d 0.00(  0.04%)
                                            0.0001 -0.5825 -0.0048 -0.3894  0.0034
                                           -0.1942  0.0145 -0.6859 -0.0169 -0.0044
                                           -0.0142 -0.0092 -0.0032 -0.0103
                ( 48.89%)   0.6992* C  23 s( 35.23%)p 1.84( 64.72%)d 0.00(  0.05%)
                                           -0.0001 -0.5935 -0.0048  0.4033  0.0099
                                            0.2157  0.0205  0.6614 -0.0102 -0.0046
                                           -0.0154 -0.0068 -0.0033 -0.0131
    39. (0.98921) BD ( 1) C  19 - C  20  
                ( 50.42%)   0.7101* C  19 s( 35.74%)p 1.80( 64.21%)d 0.00(  0.04%)
                                           -0.0000  0.5977  0.0131  0.5037 -0.0034
                                            0.6217  0.0134 -0.0150 -0.0390  0.0179
                                            0.0023  0.0021 -0.0029 -0.0095
                ( 49.58%)   0.7041* C  20 s( 35.64%)p 1.80( 64.32%)d 0.00(  0.04%)
                                            0.0000  0.5969  0.0076 -0.5100 -0.0127
                                           -0.6173  0.0001 -0.0204 -0.0388  0.0182
                                           -0.0012 -0.0027 -0.0045 -0.0092
    40. (0.98971) BD ( 1) C  19 - H  34  
                ( 62.52%)   0.7907* C  19 s( 28.96%)p 2.45( 71.01%)d 0.00(  0.03%)
                                            0.0004 -0.5379  0.0142  0.4090 -0.0096
                                            0.2028 -0.0102  0.7082  0.0000 -0.0045
                                           -0.0119 -0.0059 -0.0024 -0.0090
                ( 37.48%)   0.6122* H  34 s( 99.90%)p 0.00(  0.10%)
                                           -0.9995  0.0027 -0.0144 -0.0068 -0.0269
    41. (0.99016) BD ( 1) C  20 - C  21  
                ( 49.76%)   0.7054* C  20 s( 34.91%)p 1.86( 65.04%)d 0.00(  0.05%)
                                           -0.0000 -0.5907 -0.0100 -0.4016 -0.0238
                                           -0.2176 -0.0334 -0.6633  0.0101 -0.0042
                                           -0.0152 -0.0065 -0.0031 -0.0137
                ( 50.24%)   0.7088* C  21 s( 35.41%)p 1.82( 64.55%)d 0.00(  0.04%)
                                           -0.0000 -0.5950 -0.0063  0.3792 -0.0133
                                            0.1764 -0.0271  0.6848  0.0261 -0.0047
                                           -0.0151 -0.0091 -0.0036 -0.0098
    42. (0.83714) BD ( 2) C  20 - C  21  
                ( 45.57%)   0.6751* C  20 s(  0.00%)p 1.00( 99.93%)d 0.00(  0.07%)
                                           -0.0000 -0.0001 -0.0002 -0.7496  0.0019
                                            0.6108 -0.0017  0.2536 -0.0007  0.0063
                                           -0.0177  0.0148 -0.0018  0.0113
                ( 54.43%)   0.7378* C  21 s(  0.00%)p 1.00( 99.95%)d 0.00(  0.05%)
                                           -0.0000 -0.0004 -0.0005 -0.7477  0.0073
                                            0.6123 -0.0061  0.2559 -0.0024  0.0017
                                            0.0032 -0.0096  0.0205 -0.0041
    43. (0.98973) BD ( 1) C  20 - H  35  
                ( 62.75%)   0.7921* C  20 s( 29.36%)p 2.40( 70.61%)d 0.00(  0.03%)
                                            0.0003 -0.5417  0.0141 -0.1241  0.0021
                                           -0.4440  0.0061  0.7025 -0.0083 -0.0035
                                            0.0032  0.0126  0.0039 -0.0089
                ( 37.25%)   0.6104* H  35 s( 99.90%)p 0.00(  0.10%)
                                           -0.9995  0.0023  0.0046  0.0166 -0.0267
    44. (0.99017) BD ( 1) C  21 - C  22  
                ( 50.24%)   0.7088* C  21 s( 35.41%)p 1.82( 64.54%)d 0.00(  0.04%)
                                            0.0000  0.5950  0.0064 -0.1044  0.0239
                                           -0.4116  0.0181  0.6808  0.0265  0.0031
                                           -0.0061 -0.0166 -0.0051  0.0095
                ( 49.76%)   0.7054* C  22 s( 34.91%)p 1.86( 65.04%)d 0.00(  0.05%)
                                            0.0000  0.5908  0.0101  0.1372  0.0280
                                            0.4441  0.0299 -0.6577  0.0105  0.0028
                                           -0.0035 -0.0164 -0.0046  0.0134
    45. (0.99005) BD ( 1) C  21 - H  36  
                ( 62.90%)   0.7931* C  21 s( 29.10%)p 2.44( 70.88%)d 0.00(  0.03%)
                                           -0.0003  0.5392 -0.0148  0.5341 -0.0065
                                            0.6507 -0.0080  0.0046 -0.0001  0.0133
                                           -0.0002  0.0004 -0.0026 -0.0086
                ( 37.10%)   0.6091* H  36 s( 99.90%)p 0.00(  0.10%)
                                            0.9995 -0.0040 -0.0202 -0.0246 -0.0002
    46. (0.98920) BD ( 1) C  22 - C  23  
                ( 49.60%)   0.7043* C  22 s( 35.63%)p 1.81( 64.33%)d 0.00(  0.04%)
                                            0.0000  0.5969  0.0074 -0.5036  0.0029
                                           -0.6228 -0.0131  0.0107  0.0385  0.0185
                                            0.0027  0.0021 -0.0029 -0.0092
                ( 50.40%)   0.7099* C  23 s( 35.70%)p 1.80( 64.26%)d 0.00(  0.04%)
                                           -0.0000  0.5973  0.0129  0.5120  0.0125
                                            0.6150 -0.0001  0.0236  0.0396  0.0177
                                           -0.0013 -0.0023 -0.0044 -0.0096
    47. (0.81866) BD ( 2) C  22 - C  23  
                ( 48.28%)   0.6948* C  22 s(  0.00%)p 1.00( 99.94%)d 0.00(  0.06%)
                                            0.0000  0.0009 -0.0006 -0.7486  0.0037
                                            0.6107 -0.0028  0.2570 -0.0014 -0.0001
                                            0.0071 -0.0118  0.0180 -0.0064
                ( 51.72%)   0.7192* C  23 s(  0.00%)p 1.00( 99.95%)d 0.00(  0.05%)
                                           -0.0000 -0.0000 -0.0027 -0.7475  0.0034
                                            0.6125 -0.0009  0.2560 -0.0001 -0.0066
                                            0.0123 -0.0046 -0.0149 -0.0060
    48. (0.98972) BD ( 1) C  22 - H  37  
                ( 62.76%)   0.7922* C  22 s( 29.36%)p 2.40( 70.61%)d 0.00(  0.03%)
                                           -0.0003  0.5417 -0.0140  0.4075 -0.0054
                                            0.2012 -0.0033  0.7067 -0.0083  0.0046
                                            0.0117  0.0055  0.0022  0.0091
                ( 37.24%)   0.6102* H  37 s( 99.90%)p 0.00(  0.10%)
                                            0.9995 -0.0024 -0.0154 -0.0074 -0.0268
    49. (0.98971) BD ( 1) C  23 - H  38  
                ( 62.54%)   0.7908* C  23 s( 28.98%)p 2.45( 70.99%)d 0.00(  0.03%)
                                           -0.0004  0.5382 -0.0142 -0.1244  0.0092
                                           -0.4461  0.0102  0.7037 -0.0005  0.0034
                                           -0.0035 -0.0130 -0.0039  0.0088
                ( 37.46%)   0.6120* H  38 s( 99.90%)p 0.00(  0.10%)
                                            0.9995 -0.0026  0.0037  0.0161 -0.0266
    50. (0.99985) CR ( 1) O   1           s(100.00%)p 0.00(  0.00%)
                                            1.0000 -0.0004 -0.0000  0.0001 -0.0000
                                           -0.0000 -0.0000 -0.0004  0.0000 -0.0000
                                           -0.0000  0.0000  0.0000  0.0000
    51. (0.99964) CR ( 1) C   2           s(100.00%)
                                            1.0000 -0.0000  0.0000  0.0001 -0.0000
                                           -0.0001  0.0000 -0.0000 -0.0000  0.0000
                                           -0.0000 -0.0000  0.0000 -0.0000
    52. (0.99983) CR ( 1) O   3           s(100.00%)p 0.00(  0.00%)
                                            1.0000 -0.0003  0.0000 -0.0001  0.0000
                                           -0.0000  0.0000  0.0001 -0.0000  0.0000
                                           -0.0000  0.0000  0.0000  0.0000
    53. (0.99949) CR ( 1) N   4           s(100.00%)p 0.00(  0.00%)
                                            1.0000 -0.0003  0.0000  0.0000  0.0000
                                            0.0000 -0.0000 -0.0002 -0.0000  0.0000
                                            0.0000 -0.0000 -0.0000  0.0000
    54. (0.99957) CR ( 1) C   5           s(100.00%)
                                            1.0000  0.0001 -0.0000 -0.0000  0.0000
                                           -0.0000 -0.0000 -0.0000 -0.0000  0.0000
                                           -0.0000  0.0000 -0.0000 -0.0000
    55. (0.99937) CR ( 1) C   6           s(100.00%)p 0.00(  0.00%)
                                            1.0000  0.0000  0.0000 -0.0001  0.0000
                                            0.0001 -0.0000  0.0001 -0.0000  0.0000
                                           -0.0000 -0.0000  0.0000 -0.0000
    56. (0.99945) CR ( 1) C   7           s(100.00%)p 0.00(  0.00%)
                                            1.0000  0.0001 -0.0000 -0.0002 -0.0000
                                           -0.0002  0.0000  0.0000  0.0000  0.0000
                                            0.0000  0.0000 -0.0000 -0.0000
    57. (0.99949) CR ( 1) C   8           s(100.00%)p 0.00(  0.00%)
                                            1.0000  0.0001 -0.0000 -0.0003  0.0000
                                            0.0000 -0.0000  0.0000 -0.0000  0.0000
                                           -0.0000 -0.0000  0.0000 -0.0000
    58. (0.99949) CR ( 1) C   9           s(100.00%)p 0.00(  0.00%)
                                            1.0000  0.0001 -0.0000 -0.0001  0.0000
                                            0.0002 -0.0000  0.0001 -0.0000 -0.0000
                                           -0.0000  0.0000 -0.0000 -0.0000
    59. (0.99945) CR ( 1) C  10           s(100.00%)p 0.00(  0.00%)
                                            1.0000  0.0001 -0.0000  0.0001 -0.0000
                                            0.0003 -0.0000  0.0001  0.0000  0.0000
                                            0.0000 -0.0000 -0.0000 -0.0000
    60. (0.99937) CR ( 1) C  11           s(100.00%)p 0.00(  0.00%)
                                            1.0000  0.0000  0.0000 -0.0002  0.0000
                                           -0.0000 -0.0000  0.0001 -0.0000  0.0000
                                            0.0000  0.0000 -0.0000 -0.0000
    61. (0.99957) CR ( 1) C  12           s(100.00%)
                                            1.0000  0.0001 -0.0000  0.0000  0.0000
                                            0.0000  0.0000 -0.0000  0.0000  0.0000
                                           -0.0000  0.0000  0.0000 -0.0000
    62. (0.99986) CR ( 1) O  13           s(100.00%)p 0.00(  0.00%)
                                            1.0000 -0.0004 -0.0000 -0.0003  0.0000
                                           -0.0003 -0.0000 -0.0000  0.0000  0.0000
                                            0.0000  0.0000  0.0000 -0.0000
    63. (0.99986) CR ( 1) O  14           s(100.00%)p 0.00(  0.00%)
                                            1.0000 -0.0004 -0.0000  0.0001  0.0000
                                            0.0004 -0.0000  0.0000 -0.0000  0.0000
                                           -0.0000  0.0000 -0.0000 -0.0000
    64. (0.99952) CR ( 1) C  15           s(100.00%)p 0.00(  0.00%)
                                            1.0000 -0.0001 -0.0000  0.0003  0.0000
                                           -0.0004  0.0000 -0.0000 -0.0000  0.0000
                                            0.0000 -0.0000 -0.0000  0.0000
    65. (0.99956) CR ( 1) C  16           s(100.00%)p 0.00(  0.00%)
                                            1.0000 -0.0003 -0.0000 -0.0000 -0.0000
                                            0.0005  0.0000  0.0001  0.0000 -0.0000
                                            0.0000 -0.0000 -0.0000  0.0000
    66. (0.99953) CR ( 1) C  17           s(100.00%)p 0.00(  0.00%)
                                            1.0000 -0.0002 -0.0000  0.0000 -0.0000
                                           -0.0005  0.0000 -0.0001  0.0000 -0.0000
                                            0.0000 -0.0000 -0.0000  0.0000
    67. (0.99942) CR ( 1) C  18           s(100.00%)p 0.00(  0.00%)
                                            1.0000  0.0000  0.0000  0.0001 -0.0000
                                            0.0001 -0.0000  0.0000  0.0000 -0.0000
                                            0.0000 -0.0000 -0.0000  0.0000
    68. (0.99944) CR ( 1) C  19           s(100.00%)p 0.00(  0.00%)
                                            1.0000  0.0001 -0.0000 -0.0001  0.0000
                                           -0.0000  0.0000 -0.0003  0.0000  0.0000
                                            0.0000  0.0000  0.0000  0.0000
    69. (0.99948) CR ( 1) C  20           s(100.00%)p 0.00(  0.00%)
                                            1.0000  0.0001 -0.0000  0.0000 -0.0000
                                            0.0002 -0.0000 -0.0002  0.0000  0.0000
                                           -0.0000 -0.0000 -0.0000  0.0000
    70. (0.99947) CR ( 1) C  21           s(100.00%)p 0.00(  0.00%)
                                            1.0000  0.0001 -0.0000  0.0002 -0.0000
                                            0.0002 -0.0000  0.0000 -0.0000  0.0000
                                           -0.0000  0.0000 -0.0000 -0.0000
    71. (0.99948) CR ( 1) C  22           s(100.00%)p 0.00(  0.00%)
                                            1.0000  0.0001 -0.0000  0.0001 -0.0000
                                            0.0001 -0.0000  0.0002 -0.0000  0.0000
                                            0.0000  0.0000  0.0000  0.0000
    72. (0.99944) CR ( 1) C  23           s(100.00%)p 0.00(  0.00%)
                                            1.0000  0.0001 -0.0000 -0.0000  0.0000
                                           -0.0001  0.0000  0.0003 -0.0000  0.0000
                                           -0.0000 -0.0000 -0.0000  0.0000
    73. (0.98709) LP ( 1) O   1           s( 54.87%)p 0.82( 45.11%)d 0.00(  0.02%)
                                            0.0006  0.7406  0.0138 -0.3263 -0.0008
                                            0.0937  0.0008  0.5795 -0.0012  0.0019
                                            0.0095 -0.0024 -0.0029 -0.0092
    74. (0.91192) LP ( 2) O   1           s(  0.01%)p99.99( 99.89%)d 7.45(  0.10%)
                                            0.0001  0.0108 -0.0039  0.7740  0.0111
                                           -0.4028 -0.0051  0.4872  0.0069 -0.0084
                                           -0.0145  0.0094  0.0098 -0.0227
    75. (0.98508) LP ( 1) O   3           s( 45.08%)p 1.22( 54.88%)d 0.00(  0.03%)
                                            0.0003  0.6714 -0.0011  0.2960 -0.0025
                                           -0.0952  0.0003 -0.6724  0.0038  0.0004
                                            0.0126 -0.0059 -0.0012 -0.0121
    76. (0.92033) LP ( 2) O   3           s(  0.04%)p99.99( 99.90%)d 1.64(  0.06%)
                                           -0.0000  0.0196  0.0018 -0.4864  0.0037
                                           -0.8702  0.0052 -0.0713  0.0006  0.0054
                                           -0.0105 -0.0207  0.0078 -0.0026
    77. (0.85226) LP ( 1) N   4           s(  1.49%)p66.13( 98.50%)d 0.01(  0.01%)
                                           -0.0002  0.1213  0.0138 -0.0913 -0.0150
                                            0.1638  0.0093 -0.9744 -0.0081  0.0007
                                            0.0049 -0.0018 -0.0011 -0.0084
    78. (0.98821) LP ( 1) O  13           s( 55.77%)p 0.79( 44.21%)d 0.00(  0.02%)
                                            0.0005  0.7467  0.0133  0.5361 -0.0024
                                            0.3901 -0.0005  0.0514 -0.0001 -0.0105
                                           -0.0011 -0.0018 -0.0030  0.0076
    79. (0.92132) LP ( 2) O  13           s(  0.01%)p99.99( 99.90%)d 8.48(  0.09%)
                                            0.0000  0.0102 -0.0012 -0.5934  0.0078
                                            0.7623 -0.0100  0.2561 -0.0021 -0.0070
                                           -0.0047 -0.0064  0.0281 -0.0008
    80. (0.98848) LP ( 1) O  14           s( 56.04%)p 0.78( 43.94%)d 0.00(  0.02%)
                                            0.0005  0.7485  0.0133 -0.0880 -0.0000
                                           -0.6533 -0.0019 -0.0693 -0.0001 -0.0033
                                            0.0004 -0.0026  0.0106  0.0075
    81. (0.92097) LP ( 2) O  14           s(  0.02%)p99.99( 99.88%)d 3.92(  0.09%)
                                            0.0000  0.0154 -0.0006 -0.9737 -0.0124
                                            0.1292  0.0012  0.1838  0.0013 -0.0285
                                           -0.0022  0.0060 -0.0089  0.0010
    82. (0.00127) RY*( 1) O   1           s(  6.63%)p13.97( 92.61%)d 0.12(  0.76%)
                                            0.0000  0.0004  0.2575  0.0125 -0.7901
                                           -0.0061  0.3004 -0.0007 -0.4597 -0.0274
                                           -0.0513  0.0295  0.0307 -0.0495
    83. (0.00019) RY*( 2) O   1           s(  1.58%)p60.89( 96.24%)d 1.38(  2.17%)
                                           -0.0000  0.0006  0.1257  0.0066  0.3811
                                            0.0083  0.9039 -0.0020  0.0068  0.0107
                                            0.0550  0.1331  0.0199  0.0224
    84. (0.00008) RY*( 3) O   1           s( 73.69%)p 0.33( 24.46%)d 0.03(  1.85%)
    85. (0.00004) RY*( 4) O   1           s(  9.74%)p 6.79( 66.08%)d 2.48( 24.19%)
    86. (0.00000) RY*( 5) O   1           s(  0.45%)p 3.49(  1.57%)d99.99( 97.98%)
    87. (0.00001) RY*( 6) O   1           s(  5.59%)p 1.01(  5.67%)d15.86( 88.74%)
    88. (0.00000) RY*( 7) O   1           s(  0.45%)p 5.32(  2.37%)d99.99( 97.18%)
    89. (0.00000) RY*( 8) O   1           s(  0.10%)p 4.49(  0.43%)d99.99( 99.47%)
    90. (0.00001) RY*( 9) O   1           s(  1.73%)p 6.34( 10.98%)d50.40( 87.29%)
    91. (0.01171) RY*( 1) C   2           s(  8.29%)p10.98( 91.03%)d 0.08(  0.69%)
                                           -0.0000  0.0358  0.2857 -0.0077  0.3738
                                           -0.0078 -0.1180  0.0825 -0.8658  0.0048
                                            0.0719 -0.0305 -0.0162  0.0220
    92. (0.00476) RY*( 2) C   2           s(  6.73%)p 7.28( 48.99%)d 6.58( 44.29%)
                                           -0.0000  0.0178  0.2587 -0.0271  0.5130
                                            0.0084 -0.3667 -0.0324  0.3006 -0.1265
                                           -0.3629  0.2427  0.1544 -0.4609
    93. (0.00272) RY*( 3) C   2           s( 11.53%)p 6.34( 73.15%)d 1.33( 15.32%)
                                           -0.0000 -0.0154  0.3393 -0.0241 -0.4097
                                           -0.0314 -0.7474  0.0066  0.0580 -0.1440
                                            0.1455  0.0255 -0.2474  0.2223
    94. (0.00227) RY*( 4) C   2           s(  8.64%)p 4.97( 42.98%)d 5.60( 48.38%)
                                            0.0000  0.0081  0.2938  0.0248  0.5382
                                           -0.0033  0.0528  0.0125  0.3695  0.2764
                                            0.2578 -0.2110 -0.1167  0.5318
    95. (0.00189) RY*( 5) C   2           s(  0.03%)p67.50(  1.92%)d99.99( 98.06%)
                                            0.0000 -0.0022  0.0167  0.0206 -0.0553
                                            0.0485 -0.1149  0.0054 -0.0095  0.0943
                                           -0.4306 -0.8730 -0.0705 -0.1380
    96. (0.00061) RY*( 6) C   2           s(  0.04%)p55.98(  1.99%)d99.99( 97.97%)
                                            0.0000 -0.0123  0.0143  0.0050 -0.0799
                                            0.0005  0.0444 -0.0427 -0.0986  0.2481
                                           -0.7507  0.3328 -0.1299  0.4765
    97. (0.00039) RY*( 7) C   2           s( 64.17%)p 0.49( 31.35%)d 0.07(  4.48%)
                                           -0.0000 -0.0012  0.8011 -0.0326 -0.3221
                                            0.0154  0.4532  0.0035  0.0548  0.0590
                                           -0.0323  0.0239  0.0538 -0.1919
    98. (0.00018) RY*( 8) C   2           s(  0.02%)p99.99(  9.51%)d99.99( 90.47%)
                                            0.0000  0.0009  0.0150 -0.0032  0.1558
                                           -0.0244  0.2623 -0.0023  0.0376 -0.7047
                                           -0.1084 -0.0264 -0.6268  0.0526
    99. (0.00002) RY*( 9) C   2           s(  0.67%)p 0.11(  0.08%)d99.99( 99.25%)
   100. (0.00226) RY*( 1) O   3           s( 30.25%)p 2.15( 64.95%)d 0.16(  4.80%)
                                            0.0000 -0.0071  0.5500  0.0141  0.6168
                                           -0.0035  0.3969 -0.0009 -0.3337 -0.1348
                                            0.1403 -0.0518 -0.0415 -0.0756
   101. (0.00184) RY*( 2) O   3           s( 17.97%)p 4.23( 76.06%)d 0.33(  5.97%)
                                            0.0000 -0.0078  0.4238  0.0066 -0.1429
                                           -0.0055 -0.7601 -0.0025 -0.4031  0.0067
                                            0.1334 -0.1105  0.1587 -0.0667
   102. (0.00075) RY*( 3) O   3           s( 35.04%)p 1.27( 44.52%)d 0.58( 20.44%)
                                           -0.0000  0.0058  0.5919  0.0041  0.0378
                                           -0.0011 -0.1217  0.0010  0.6550  0.1175
                                           -0.3772  0.2185  0.0073  0.0217
   103. (0.00045) RY*( 4) O   3           s( 15.32%)p 5.48( 84.00%)d 0.04(  0.68%)
                                            0.0000 -0.0094  0.3913  0.0228 -0.7618
                                           -0.0134  0.4636  0.0037 -0.2100  0.0267
                                            0.0241 -0.0151 -0.0616  0.0381
   104. (0.00007) RY*( 5) O   3           s(  0.72%)p 6.83(  4.95%)d99.99( 94.33%)
   105. (0.00006) RY*( 6) O   3           s(  0.35%)p10.22(  3.54%)d99.99( 96.11%)
   106. (0.00001) RY*( 7) O   3           s(  0.03%)p99.99(  4.92%)d99.99( 95.04%)
   107. (0.00002) RY*( 8) O   3           s(  0.30%)p52.94( 16.08%)d99.99( 83.62%)
   108. (0.00001) RY*( 9) O   3           s(  0.01%)p 1.00(  1.28%)d77.26( 98.71%)
   109. (0.00192) RY*( 1) N   4           s( 40.84%)p 1.21( 49.56%)d 0.23(  9.60%)
                                           -0.0000  0.0014  0.6391 -0.0136 -0.0777
                                            0.0068  0.1354  0.0221 -0.6859 -0.0473
                                            0.2593 -0.1379  0.0123 -0.0857
   110. (0.00173) RY*( 2) N   4           s( 47.59%)p 0.94( 44.56%)d 0.16(  7.85%)
                                           -0.0000 -0.0017  0.6899 -0.0205  0.4037
                                            0.0116 -0.2801 -0.0002  0.4512 -0.0919
                                           -0.2137  0.1218  0.0832 -0.0511
   111. (0.00095) RY*( 3) N   4           s(  8.76%)p 9.94( 87.06%)d 0.48(  4.18%)
                                            0.0000 -0.0480  0.2920 -0.0276 -0.6584
                                            0.0165  0.4213  0.0151  0.5083  0.0759
                                            0.1572 -0.0723 -0.0269 -0.0734
   112. (0.00072) RY*( 4) N   4           s(  0.00%)p 1.00(  8.83%)d10.32( 91.16%)
                                           -0.0000 -0.0005  0.0068 -0.0086  0.1496
                                           -0.0123  0.2547 -0.0011  0.0290 -0.4804
                                           -0.0250  0.0973 -0.8190  0.0012
   113. (0.00055) RY*( 5) N   4           s(  0.11%)p99.99( 90.73%)d83.30(  9.16%)
                                            0.0000 -0.0020  0.0331 -0.0054 -0.5201
                                           -0.0066 -0.7969  0.0009 -0.0411 -0.1504
                                            0.0542  0.0070 -0.2565 -0.0124
   114. (0.00026) RY*( 6) N   4           s(  0.53%)p34.72( 18.43%)d99.99( 81.04%)
                                            0.0000 -0.0136  0.0716 -0.0072 -0.3172
                                            0.0043  0.1541  0.0034 -0.2446 -0.1183
                                           -0.7838  0.3970  0.1226  0.0973
   115. (0.00024) RY*( 7) N   4           s(  1.69%)p 0.39(  0.66%)d57.81( 97.65%)
                                            0.0000  0.0123  0.1294  0.0298  0.0413
                                           -0.0177 -0.0336 -0.0048 -0.0506  0.8176
                                           -0.1137  0.0932 -0.4683  0.2589
   116. (0.00013) RY*( 8) N   4           s(  0.00%)p 1.00(  0.02%)d99.99( 99.98%)
                                           -0.0000  0.0005  0.0024 -0.0042 -0.0020
                                           -0.0082  0.0102 -0.0016 -0.0044 -0.0257
                                            0.4786  0.8538  0.1050  0.1733
   117. (0.00003) RY*( 9) N   4           s(  0.61%)p 0.40(  0.24%)d99.99( 99.15%)
   118. (0.00910) RY*( 1) C   5           s(  9.72%)p 9.27( 90.04%)d 0.03(  0.25%)
                                            0.0000  0.0667  0.3045 -0.0105  0.1746
                                           -0.0348  0.9280 -0.0025  0.0861  0.0451
                                            0.0146  0.0066 -0.0115 -0.0074
   119. (0.00571) RY*( 2) C   5           s(  0.82%)p85.50( 70.37%)d34.99( 28.80%)
                                            0.0000  0.0210  0.0883  0.0438 -0.8155
                                            0.0014  0.1322 -0.0105  0.1386 -0.4938
                                           -0.0087  0.1289 -0.1606  0.0419
   120. (0.00234) RY*( 3) C   5           s(  0.37%)p77.47( 28.87%)d99.99( 70.75%)
                                           -0.0000 -0.0001  0.0611 -0.0138 -0.0944
                                            0.0019  0.0611 -0.0618 -0.5216 -0.1398
                                           -0.2885 -0.7688 -0.0804 -0.0850
   121. (0.00206) RY*( 4) C   5           s( 44.01%)p 0.40( 17.81%)d 0.87( 38.18%)
                                            0.0000 -0.0029  0.6634 -0.0118 -0.3480
                                           -0.0278 -0.1582  0.0003 -0.1762  0.4924
                                            0.1086  0.0340  0.3555  0.0094
   122. (0.00136) RY*( 5) C   5           s( 33.20%)p 0.72( 23.99%)d 1.29( 42.82%)
                                            0.0000 -0.0096  0.5761  0.0183  0.4119
                                           -0.0285 -0.2238 -0.0014 -0.1377 -0.6200
                                           -0.0241  0.1804  0.0047  0.1028
   123. (0.00051) RY*( 6) C   5           s(  1.90%)p14.02( 26.66%)d37.59( 71.44%)
                                            0.0000  0.0077  0.1377  0.0031  0.0168
                                           -0.0124 -0.0853  0.0041  0.5088  0.1013
                                           -0.7889 -0.1021  0.0768  0.2558
   124. (0.00024) RY*( 7) C   5           s(  1.25%)p29.85( 37.30%)d49.19( 61.45%)
                                            0.0000  0.0085  0.1114 -0.0004  0.0497
                                           -0.0101 -0.0958 -0.0135  0.6009 -0.1688
                                            0.4267 -0.5453  0.2561 -0.2024
   125. (0.00018) RY*( 8) C   5           s(  8.69%)p 0.59(  5.09%)d 9.92( 86.22%)
                                           -0.0000 -0.0206  0.2940  0.0163  0.0339
                                            0.0236 -0.1412 -0.0046  0.1703  0.2588
                                            0.1210 -0.1026 -0.8760 -0.0520
   126. (0.00001) RY*( 9) C   5           s(  0.50%)p 0.41(  0.21%)d99.99( 99.29%)
   127. (0.00296) RY*( 1) C   6           s(  0.51%)p99.99( 94.90%)d 8.92(  4.59%)
                                            0.0000  0.0110  0.0709 -0.0217 -0.2585
                                            0.0068  0.9199  0.0042  0.1884 -0.2043
                                           -0.0322  0.0367 -0.0409 -0.0081
   128. (0.00188) RY*( 2) C   6           s( 27.33%)p 2.51( 68.63%)d 0.15(  4.04%)
                                           -0.0000  0.0171  0.5225  0.0123  0.7884
                                           -0.0183  0.2323 -0.0049 -0.1010  0.0993
                                           -0.0105 -0.0326  0.1671 -0.0380
   129. (0.00112) RY*( 3) C   6           s( 71.66%)p 0.36( 25.98%)d 0.03(  2.36%)
                                            0.0000 -0.0170  0.8464  0.0002 -0.4627
                                            0.0070 -0.2120  0.0006  0.0272 -0.0184
                                            0.0271  0.0431 -0.1378 -0.0408
   130. (0.00055) RY*( 4) C   6           s(  0.00%)p 1.00( 67.39%)d 0.48( 32.60%)
                                           -0.0000  0.0007  0.0042 -0.0003  0.1345
                                            0.0000 -0.1286 -0.0033  0.7996 -0.0782
                                            0.5152  0.1932  0.1184 -0.0562
   131. (0.00038) RY*( 5) C   6           s(  0.06%)p99.99( 32.29%)d99.99( 67.65%)
                                           -0.0000  0.0003  0.0241 -0.0012  0.0866
                                            0.0018 -0.0944 -0.0104  0.5536  0.0663
                                           -0.7231 -0.3484 -0.1608  0.0432
   132. (0.00013) RY*( 6) C   6           s(  0.09%)p35.13(  3.12%)d99.99( 96.80%)
                                            0.0000 -0.0082  0.0286  0.0069  0.0346
                                            0.0220 -0.1598  0.0050 -0.0622 -0.8714
                                           -0.1655 -0.0680  0.3979 -0.1350
   133. (0.00013) RY*( 7) C   6           s(  0.01%)p36.07(  0.36%)d99.99( 99.63%)
                                            0.0000 -0.0002  0.0100 -0.0005  0.0309
                                            0.0052 -0.0366 -0.0079  0.0351  0.0087
                                           -0.3777  0.8510  0.1107  0.3422
   134. (0.00008) RY*( 8) C   6           s(  0.05%)p99.99(  7.32%)d99.99( 92.63%)
   135. (0.00001) RY*( 9) C   6           s(  0.40%)p 0.06(  0.02%)d99.99( 99.57%)
   136. (0.00324) RY*( 1) C   7           s(  0.08%)p99.99( 95.00%)d62.85(  4.92%)
                                           -0.0000  0.0252 -0.0121  0.0201  0.2151
                                            0.0250  0.9394  0.0024  0.1424  0.1941
                                            0.0422  0.0005 -0.0953 -0.0255
   137. (0.00150) RY*( 2) C   7           s(  1.84%)p52.08( 95.98%)d 1.18(  2.17%)
                                            0.0000  0.0150  0.1349 -0.0199  0.9432
                                            0.0188 -0.2053  0.0062 -0.1650  0.0016
                                            0.0101  0.0349 -0.1418 -0.0177
   138. (0.00059) RY*( 3) C   7           s(  0.29%)p99.99( 77.09%)d77.16( 22.62%)
                                            0.0000 -0.0003  0.0541  0.0015 -0.1238
                                           -0.0042  0.1600  0.0142 -0.8542  0.0906
                                           -0.4290  0.1139 -0.0290  0.1420
   139. (0.00045) RY*( 4) C   7           s( 94.89%)p 0.02(  1.75%)d 0.04(  3.36%)
                                            0.0000 -0.0056  0.9741 -0.0092 -0.0933
                                           -0.0208  0.0596 -0.0040  0.0686 -0.1051
                                           -0.0153 -0.0080  0.1398 -0.0517
   140. (0.00022) RY*( 5) C   7           s(  0.01%)p 1.00( 19.49%)d 4.13( 80.51%)
                                            0.0000 -0.0001  0.0081 -0.0000  0.0542
                                           -0.0003 -0.0791  0.0018  0.4309  0.1970
                                           -0.6154  0.5338  0.0310  0.3187
   141. (0.00005) RY*( 6) C   7           s(  1.15%)p 2.34(  2.70%)d83.39( 96.15%)
   142. (0.00003) RY*( 7) C   7           s(  1.78%)p 2.16(  3.83%)d53.14( 94.39%)
   143. (0.00000) RY*( 8) C   7           s(  0.00%)p 1.00(  3.29%)d29.43( 96.71%)
   144. (0.00001) RY*( 9) C   7           s(  0.05%)p19.81(  0.97%)d99.99( 98.98%)
   145. (0.00266) RY*( 1) C   8           s(  0.34%)p99.99( 92.54%)d20.62(  7.11%)
                                           -0.0000  0.0291  0.0510  0.0328  0.9538
                                           -0.0019  0.0051 -0.0047 -0.1205 -0.0137
                                           -0.0436 -0.0346  0.2579 -0.0363
   146. (0.00126) RY*( 2) C   8           s(  0.98%)p99.99( 97.67%)d 1.39(  1.36%)
                                            0.0000 -0.0019  0.0988 -0.0051  0.0150
                                           -0.0350  0.9709 -0.0059  0.1803 -0.1119
                                           -0.0195  0.0194 -0.0163 -0.0008
   147. (0.00046) RY*( 3) C   8           s( 91.86%)p 0.01(  1.12%)d 0.08(  7.02%)
                                            0.0000 -0.0033  0.9585 -0.0194  0.0096
                                            0.0027 -0.1002  0.0026 -0.0261 -0.0158
                                            0.0037  0.0787 -0.2350 -0.0921
   148. (0.00034) RY*( 4) C   8           s(  0.00%)p 1.00( 18.04%)d 4.54( 81.96%)
                                           -0.0000 -0.0001  0.0018 -0.0012  0.0529
                                            0.0018 -0.0786 -0.0088  0.4139  0.0885
                                            0.1300  0.8366  0.1736  0.2545
   149. (0.00026) RY*( 5) C   8           s(  0.00%)p 1.00( 74.44%)d 0.34( 25.56%)
                                            0.0000  0.0001  0.0041  0.0005  0.1085
                                           -0.0010 -0.1581  0.0047  0.8412 -0.0968
                                            0.2278 -0.3943 -0.0523 -0.1901
   150. (0.00008) RY*( 6) C   8           s(  0.16%)p 8.33(  1.32%)d99.99( 98.53%)
   151. (0.00002) RY*( 7) C   8           s(  6.70%)p 0.86(  5.73%)d13.07( 87.57%)
   152. (0.00000) RY*( 8) C   8           s(  0.00%)p 1.00(  7.26%)d12.78( 92.74%)
   153. (0.00000) RY*( 9) C   8           s(  0.05%)p36.57(  1.97%)d99.99( 97.98%)
   154. (0.00265) RY*( 1) C   9           s(  0.33%)p99.99( 92.54%)d21.92(  7.13%)
                                           -0.0000  0.0290  0.0491  0.0179  0.4569
                                           -0.0269 -0.8189 -0.0074 -0.2118 -0.2268
                                           -0.0344  0.0612 -0.1204 -0.0219
   155. (0.00126) RY*( 2) C   9           s(  0.90%)p99.99( 97.72%)d 1.52(  1.37%)
                                           -0.0000 -0.0021  0.0951  0.0287 -0.8611
                                            0.0213 -0.4837  0.0003  0.0211 -0.0432
                                           -0.0235 -0.0132  0.1053 -0.0053
   156. (0.00046) RY*( 3) C   9           s( 92.02%)p 0.01(  1.06%)d 0.08(  6.92%)
                                            0.0000 -0.0032  0.9593 -0.0121  0.0932
                                            0.0151  0.0382  0.0040 -0.0080  0.1932
                                           -0.0113 -0.0195  0.1418 -0.1060
   157. (0.00034) RY*( 4) C   9           s(  0.00%)p 1.00( 14.45%)d 5.92( 85.54%)
                                            0.0000 -0.0000  0.0046  0.0012 -0.0481
                                           -0.0016  0.0684  0.0090 -0.3708 -0.0699
                                            0.7361  0.5214  0.1918  0.0064
   158. (0.00027) RY*( 5) C   9           s(  0.00%)p 1.00( 78.04%)d 0.28( 21.96%)
                                            0.0000 -0.0000  0.0041  0.0005  0.1122
                                           -0.0008 -0.1617  0.0046  0.8612 -0.0836
                                            0.4441 -0.0136  0.0561 -0.1099
   159. (0.00008) RY*( 6) C   9           s(  0.19%)p 6.91(  1.32%)d99.99( 98.49%)
   160. (0.00002) RY*( 7) C   9           s(  6.60%)p 0.87(  5.71%)d13.29( 87.69%)
   161. (0.00000) RY*( 8) C   9           s(  0.01%)p 1.00(  6.58%)d14.20( 93.41%)
   162. (0.00000) RY*( 9) C   9           s(  0.05%)p55.94(  2.65%)d99.99( 97.30%)
   163. (0.00322) RY*( 1) C  10           s(  0.09%)p99.99( 94.98%)d57.46(  4.94%)
                                           -0.0000  0.0251 -0.0152 -0.0122 -0.7333
                                           -0.0292 -0.6405 -0.0038 -0.0295  0.1831
                                            0.0438  0.0063 -0.1152 -0.0249
   164. (0.00150) RY*( 2) C  10           s(  1.88%)p50.95( 95.91%)d 1.17(  2.20%)
                                            0.0000  0.0153  0.1364 -0.0264  0.6430
                                            0.0077 -0.7052  0.0048 -0.2180  0.1241
                                            0.0063 -0.0204  0.0739 -0.0269
   165. (0.00060) RY*( 3) C  10           s(  0.11%)p99.99( 77.48%)d99.99( 22.40%)
                                           -0.0000 -0.0001  0.0337  0.0026 -0.1144
                                           -0.0021  0.1684  0.0140 -0.8563  0.0983
                                           -0.3148  0.2895  0.0205  0.1761
   166. (0.00045) RY*( 4) C  10           s( 95.05%)p 0.02(  1.69%)d 0.03(  3.26%)
                                            0.0000 -0.0055  0.9749  0.0143 -0.1082
                                            0.0179  0.0460  0.0006  0.0500 -0.1712
                                           -0.0273  0.0196  0.0128 -0.0449
   167. (0.00023) RY*( 5) C  10           s(  0.00%)p 1.00( 19.20%)d 4.21( 80.80%)
                                            0.0000 -0.0001  0.0064  0.0002  0.0538
                                           -0.0003 -0.0795  0.0021  0.4275  0.1873
                                           -0.8012  0.2405 -0.0615  0.2634
   168. (0.00005) RY*( 6) C  10           s(  1.14%)p 2.36(  2.70%)d84.17( 96.16%)
   169. (0.00003) RY*( 7) C  10           s(  1.76%)p 2.20(  3.88%)d53.57( 94.36%)
   170. (0.00000) RY*( 8) C  10           s(  0.01%)p 1.00(  3.03%)d31.96( 96.96%)
   171. (0.00000) RY*( 9) C  10           s(  0.04%)p27.39(  1.22%)d99.99( 98.73%)
   172. (0.00296) RY*( 1) C  11           s(  0.69%)p99.99( 94.81%)d 6.58(  4.51%)
                                            0.0000  0.0114  0.0820 -0.0160 -0.9428
                                            0.0148 -0.2364  0.0049  0.0537 -0.0715
                                           -0.0395 -0.0241  0.1937 -0.0174
   173. (0.00187) RY*( 2) C  11           s( 27.16%)p 2.53( 68.69%)d 0.15(  4.15%)
                                            0.0000  0.0168  0.5208  0.0221  0.1972
                                           -0.0018 -0.7751 -0.0034 -0.2163 -0.0894
                                            0.0008  0.0532 -0.1735 -0.0246
   174. (0.00111) RY*( 3) C  11           s( 71.67%)p 0.36( 25.98%)d 0.03(  2.34%)
                                           -0.0000 -0.0169  0.8464 -0.0064 -0.0344
                                           -0.0032  0.4962 -0.0010  0.1111  0.1113
                                            0.0097 -0.0340  0.0838 -0.0528
   175. (0.00056) RY*( 4) C  11           s(  0.00%)p 1.00( 71.19%)d 0.40( 28.81%)
                                            0.0000  0.0014  0.0027  0.0004  0.0994
                                            0.0006 -0.1968 -0.0035  0.8144 -0.1025
                                            0.0686 -0.4819 -0.0835 -0.1833
   176. (0.00039) RY*( 5) C  11           s(  0.05%)p99.99( 28.45%)d99.99( 71.50%)
                                            0.0000  0.0003  0.0222 -0.0011  0.0641
                                            0.0020 -0.1163 -0.0101  0.5165  0.0958
                                           -0.0326  0.7786  0.1666  0.2661
   177. (0.00013) RY*( 6) C  11           s(  0.02%)p27.72(  0.49%)d99.99( 99.49%)
                                            0.0000 -0.0013  0.0133 -0.0059  0.0594
                                           -0.0020 -0.0155 -0.0082  0.0325  0.0198
                                           -0.9764 -0.1334  0.0596  0.1406
   178. (0.00013) RY*( 7) C  11           s(  0.09%)p34.33(  3.10%)d99.99( 96.81%)
                                            0.0000 -0.0079  0.0290 -0.0160  0.1583
                                           -0.0167  0.0552  0.0013 -0.0490 -0.8152
                                           -0.0017  0.0554  0.5338 -0.1243
   179. (0.00008) RY*( 8) C  11           s(  0.05%)p99.99(  7.28%)d99.99( 92.67%)
   180. (0.00001) RY*( 9) C  11           s(  0.40%)p 0.04(  0.02%)d99.99( 99.59%)
   181. (0.00917) RY*( 1) C  12           s(  9.48%)p 9.53( 90.34%)d 0.02(  0.18%)
                                            0.0000  0.0665  0.3006  0.0259 -0.7415
                                            0.0267 -0.5887  0.0044 -0.0755  0.0326
                                            0.0007 -0.0089 -0.0233 -0.0099
   182. (0.00563) RY*( 2) C  12           s(  0.57%)p99.99( 70.09%)d51.09( 29.34%)
                                            0.0000  0.0195  0.0732  0.0184 -0.5087
                                           -0.0370  0.6279 -0.0149  0.2144 -0.1216
                                           -0.0959 -0.1589  0.4940 -0.0086
   183. (0.00235) RY*( 3) C  12           s(  0.02%)p99.99( 24.90%)d99.99( 75.08%)
                                            0.0000  0.0002  0.0144 -0.0029 -0.0503
                                            0.0191  0.1017 -0.0603 -0.4818 -0.1672
                                            0.5448  0.5627  0.2744  0.1845
   184. (0.00202) RY*( 4) C  12           s( 51.75%)p 0.35( 18.15%)d 0.58( 30.09%)
                                            0.0000 -0.0027  0.7194  0.0211  0.0050
                                            0.0246  0.3996 -0.0001 -0.1441 -0.0447
                                           -0.0019  0.0353 -0.5454  0.0150
   185. (0.00133) RY*( 5) C  12           s( 27.08%)p 0.93( 25.19%)d 1.76( 47.73%)
                                            0.0000 -0.0092  0.5203  0.0321  0.4044
                                           -0.0052 -0.2613  0.0025 -0.1377 -0.2984
                                           -0.1959 -0.2223  0.5475  0.0275
   186. (0.00050) RY*( 6) C  12           s(  1.48%)p15.54( 23.03%)d50.95( 75.49%)
                                            0.0000  0.0069  0.1215  0.0112  0.0404
                                            0.0009 -0.0669  0.0076  0.4733  0.0004
                                           -0.4002  0.6509  0.0419  0.4113
   187. (0.00023) RY*( 7) C  12           s(  1.04%)p40.13( 41.86%)d54.74( 57.10%)
                                            0.0000  0.0098  0.1017  0.0118  0.0601
                                            0.0074 -0.1206 -0.0102  0.6326 -0.4422
                                            0.5961 -0.0721 -0.0928 -0.0797
   188. (0.00019) RY*( 8) C  12           s(  8.47%)p 0.77(  6.49%)d10.03( 85.03%)
                                           -0.0000 -0.0197  0.2904 -0.0122  0.1227
                                           -0.0249 -0.0024 -0.0103  0.2214  0.8169
                                            0.3440 -0.0122  0.2528 -0.0245
   189. (0.00001) RY*( 9) C  12           s(  0.54%)p 0.54(  0.29%)d99.99( 99.17%)
   190. (0.00121) RY*( 1) O  13           s(  2.36%)p40.93( 96.41%)d 0.53(  1.24%)
                                           -0.0000  0.0014  0.1535 -0.0102 -0.5665
                                            0.0038  0.7740  0.0022  0.2098 -0.0278
                                           -0.0160 -0.0172  0.1041 -0.0151
   191. (0.00032) RY*( 2) O  13           s(  1.87%)p51.25( 95.88%)d 1.20(  2.25%)
                                           -0.0000  0.0003  0.1368 -0.0028  0.0459
                                            0.0013 -0.2504 -0.0143  0.9454  0.0241
                                           -0.1039 -0.0954 -0.0256 -0.0373
   192. (0.00013) RY*( 3) O  13           s( 95.05%)p 0.05(  4.63%)d 0.00(  0.32%)
                                           -0.0000  0.0057  0.9749 -0.0186  0.1292
                                           -0.0161 -0.0586 -0.0004 -0.1599  0.0206
                                            0.0259  0.0120  0.0289 -0.0336
   193. (0.00004) RY*( 4) O  13           s(  0.25%)p99.99( 97.24%)d 9.85(  2.50%)
   194. (0.00001) RY*( 5) O  13           s(  0.07%)p27.92(  1.83%)d99.99( 98.10%)
   195. (0.00000) RY*( 6) O  13           s(  0.01%)p99.99(  1.47%)d99.99( 98.52%)
   196. (0.00000) RY*( 7) O  13           s(  0.00%)p 1.00(  1.09%)d90.58( 98.91%)
   197. (0.00001) RY*( 8) O  13           s(  0.17%)p 6.85(  1.15%)d99.99( 98.68%)
   198. (0.00000) RY*( 9) O  13           s(  0.19%)p 3.52(  0.68%)d99.99( 99.13%)
   199. (0.00121) RY*( 1) O  14           s(  2.14%)p45.13( 96.69%)d 0.54(  1.16%)
                                            0.0000  0.0020  0.1464 -0.0080  0.9691
                                            0.0061 -0.1070  0.0029 -0.1271 -0.1005
                                           -0.0106  0.0192 -0.0318 -0.0080
   200. (0.00030) RY*( 2) O  14           s(  2.60%)p36.63( 95.19%)d 0.85(  2.22%)
                                           -0.0000  0.0003  0.1612 -0.0011 -0.1419
                                            0.0049  0.0849 -0.0136 -0.9614  0.0108
                                            0.0448  0.1408  0.0096  0.0104
   201. (0.00012) RY*( 3) O  14           s( 94.77%)p 0.05(  4.92%)d 0.00(  0.32%)
                                           -0.0000  0.0053  0.9735  0.0058 -0.1222
                                            0.0237  0.0322  0.0046  0.1805 -0.0117
                                           -0.0044 -0.0174 -0.0301 -0.0427
   202. (0.00004) RY*( 4) O  14           s(  0.09%)p99.99( 97.28%)d30.60(  2.63%)
   203. (0.00000) RY*( 5) O  14           s(  0.05%)p30.67(  1.59%)d99.99( 98.36%)
   204. (0.00000) RY*( 6) O  14           s(  0.00%)p 1.00(  0.24%)d99.99( 99.76%)
   205. (0.00000) RY*( 7) O  14           s(  0.01%)p 1.00(  2.19%)d44.75( 97.81%)
   206. (0.00001) RY*( 8) O  14           s(  0.13%)p12.73(  1.65%)d99.99( 98.22%)
   207. (0.00000) RY*( 9) O  14           s(  0.18%)p 3.53(  0.65%)d99.99( 99.17%)
   208. (0.00276) RY*( 1) C  15           s(  0.01%)p 1.00( 97.12%)d 0.03(  2.87%)
                                           -0.0000  0.0040  0.0082 -0.0055 -0.0603
                                            0.0038  0.1519 -0.0226 -0.9716 -0.0216
                                           -0.0174 -0.1647 -0.0246 -0.0148
   209. (0.00170) RY*( 2) C  15           s(  9.16%)p 9.18( 84.06%)d 0.74(  6.78%)
                                           -0.0000  0.0038  0.3026  0.0004  0.8781
                                           -0.0015 -0.2466  0.0005 -0.0938  0.0026
                                           -0.0149 -0.0131  0.2549 -0.0495
   210. (0.00067) RY*( 3) C  15           s( 86.91%)p 0.12( 10.80%)d 0.03(  2.29%)
                                            0.0000 -0.0060  0.9322  0.0109 -0.3251
                                           -0.0102  0.0309 -0.0019  0.0338  0.0752
                                           -0.0879 -0.0222  0.0626  0.0713
   211. (0.00044) RY*( 4) C  15           s(  0.81%)p99.99( 90.47%)d10.71(  8.71%)
                                           -0.0000  0.0177  0.0885 -0.0032  0.2675
                                           -0.0056  0.9054  0.0009  0.1154 -0.2568
                                            0.0320  0.1016 -0.0910  0.0393
   212. (0.00014) RY*( 5) C  15           s(  0.24%)p 9.84(  2.39%)d99.99( 97.37%)
                                           -0.0000 -0.0009  0.0492 -0.0006 -0.0430
                                            0.0012 -0.0398  0.0126 -0.1424  0.1138
                                            0.6601  0.7143  0.0890  0.0826
   213. (0.00010) RY*( 6) C  15           s(  1.05%)p 5.98(  6.29%)d88.16( 92.66%)
   214. (0.00003) RY*( 7) C  15           s(  0.22%)p32.70(  7.22%)d99.99( 92.56%)
   215. (0.00003) RY*( 8) C  15           s(  0.08%)p18.15(  1.44%)d99.99( 98.49%)
   216. (0.00002) RY*( 9) C  15           s(  1.54%)p 0.24(  0.36%)d63.81( 98.10%)
   217. (0.00175) RY*( 1) C  16           s(  0.30%)p99.99( 89.79%)d33.02(  9.91%)
                                           -0.0000  0.0002  0.0548 -0.0057 -0.3223
                                            0.0022  0.0987 -0.0185 -0.8854  0.0334
                                           -0.0754  0.2882  0.0548  0.0787
   218. (0.00133) RY*( 2) C  16           s( 29.76%)p 2.05( 61.05%)d 0.31(  9.20%)
                                            0.0000 -0.0047  0.5455  0.0049  0.4979
                                            0.0115  0.5976 -0.0008 -0.0729  0.2619
                                           -0.0114 -0.0182  0.1377 -0.0625
   219. (0.00122) RY*( 3) C  16           s( 20.92%)p 3.33( 69.61%)d 0.45(  9.47%)
                                            0.0000 -0.0064  0.4573 -0.0070 -0.7526
                                            0.0037  0.1910  0.0053  0.3052 -0.0445
                                           -0.0452 -0.0939  0.2756 -0.0768
   220. (0.00027) RY*( 4) C  16           s( 26.67%)p 2.34( 62.39%)d 0.41( 10.94%)
                                            0.0000  0.0042  0.5164 -0.0066  0.1888
                                            0.0223 -0.7580  0.0037 -0.1143  0.0798
                                            0.0339 -0.0004  0.2932 -0.1263
   221. (0.00019) RY*( 5) C  16           s(  0.13%)p 4.81(  0.64%)d99.99( 99.23%)
                                            0.0000  0.0006  0.0364 -0.0011  0.0214
                                            0.0024 -0.0769 -0.0000  0.0014  0.1085
                                           -0.9328 -0.2417 -0.1128  0.1984
   222. (0.00005) RY*( 6) C  16           s(  3.84%)p 1.06(  4.08%)d23.96( 92.08%)
   223. (0.00005) RY*( 7) C  16           s( 16.86%)p 0.12(  1.95%)d 4.82( 81.19%)
   224. (0.00001) RY*( 8) C  16           s(  0.11%)p89.39( 10.08%)d99.99( 89.81%)
   225. (0.00000) RY*( 9) C  16           s(  1.39%)p 0.44(  0.62%)d70.36( 97.99%)
   226. (0.00360) RY*( 1) C  17           s(  0.00%)p 1.00( 97.04%)d 0.03(  2.96%)
                                            0.0000 -0.0007  0.0053  0.0047  0.1812
                                           -0.0043 -0.1356  0.0280  0.9583  0.0254
                                           -0.0066  0.1630  0.0241  0.0421
   227. (0.00164) RY*( 2) C  17           s( 19.00%)p 3.80( 72.26%)d 0.46(  8.74%)
                                            0.0000 -0.0085  0.4358  0.0023 -0.5433
                                           -0.0072 -0.6537 -0.0013  0.0078  0.2217
                                           -0.0159 -0.0450  0.1781 -0.0648
   228. (0.00057) RY*( 3) C  17           s( 12.50%)p 5.50( 68.78%)d 1.50( 18.71%)
                                            0.0000 -0.0143  0.3533 -0.0101  0.7574
                                           -0.0066 -0.2842  0.0001 -0.1823 -0.0391
                                           -0.0666 -0.0631  0.4177 -0.0519
   229. (0.00039) RY*( 4) C  17           s( 63.34%)p 0.55( 35.02%)d 0.03(  1.64%)
                                            0.0000  0.0091  0.7958  0.0040 -0.0783
                                           -0.0106  0.5792 -0.0021  0.0921  0.0378
                                            0.0214 -0.0140 -0.0811  0.0877
   230. (0.00018) RY*( 5) C  17           s(  0.03%)p10.87(  0.31%)d99.99( 99.66%)
                                           -0.0000  0.0001  0.0168 -0.0021  0.0036
                                            0.0016 -0.0068 -0.0094  0.0542 -0.1568
                                            0.9184 -0.1991  0.0636 -0.2915
   231. (0.00008) RY*( 6) C  17           s(  4.28%)p 4.21( 18.03%)d18.16( 77.69%)
   232. (0.00005) RY*( 7) C  17           s(  0.14%)p42.08(  5.92%)d99.99( 93.94%)
   233. (0.00000) RY*( 8) C  17           s(  0.05%)p57.12(  2.62%)d99.99( 97.34%)
   234. (0.00001) RY*( 9) C  17           s(  0.68%)p 0.25(  0.17%)d99.99( 99.15%)
   235. (0.00276) RY*( 1) C  18           s(  7.66%)p11.10( 85.03%)d 0.95(  7.31%)
                                            0.0000 -0.0008  0.2768  0.0225  0.6756
                                            0.0203  0.6265 -0.0006 -0.0203  0.1656
                                           -0.0222  0.0355 -0.0897 -0.1895
   236. (0.00191) RY*( 2) C  18           s( 14.10%)p 5.55( 78.30%)d 0.54(  7.59%)
                                           -0.0000  0.0114  0.3754 -0.0165 -0.6619
                                           -0.0040  0.5703  0.0040  0.1389  0.0406
                                           -0.0507 -0.0280  0.2644 -0.0320
   237. (0.00152) RY*( 3) C  18           s(  0.11%)p99.99( 95.06%)d45.43(  4.83%)
                                            0.0000  0.0001  0.0326 -0.0042  0.1254
                                            0.0029 -0.1167 -0.0190  0.9596 -0.0142
                                           -0.1143 -0.1846 -0.0262 -0.0157
   238. (0.00052) RY*( 4) C  18           s( 74.40%)p 0.20( 14.84%)d 0.14( 10.76%)
                                           -0.0000 -0.0030  0.8626 -0.0177  0.0754
                                           -0.0136 -0.3679  0.0015 -0.0826 -0.1322
                                            0.0879 -0.0391 -0.1369  0.2493
   239. (0.00045) RY*( 5) C  18           s(  0.00%)p 1.00(  0.22%)d99.99( 99.78%)
                                            0.0000 -0.0002  0.0035 -0.0093  0.0164
                                            0.0081 -0.0123 -0.0002  0.0404  0.2485
                                           -0.6492  0.5782 -0.0091  0.4245
   240. (0.00022) RY*( 6) C  18           s(  0.02%)p99.99(  4.64%)d99.99( 95.34%)
                                            0.0000  0.0000  0.0132 -0.0046  0.0340
                                            0.0038 -0.0325 -0.0278  0.2084  0.0198
                                            0.6367  0.7066  0.2190 -0.0179
   241. (0.00009) RY*( 7) C  18           s(  0.46%)p22.61( 10.40%)d99.99( 89.14%)
   242. (0.00008) RY*( 8) C  18           s(  3.20%)p 3.36( 10.74%)d26.90( 86.06%)
   243. (0.00001) RY*( 9) C  18           s(  0.06%)p15.75(  0.92%)d99.99( 99.02%)
   244. (0.00300) RY*( 1) C  19           s(  0.37%)p99.99( 93.53%)d16.50(  6.10%)
                                            0.0000 -0.0225  0.0565 -0.0160 -0.5779
                                           -0.0084 -0.3545 -0.0247 -0.6890  0.0464
                                           -0.1580 -0.1253 -0.0611 -0.1203
   245. (0.00135) RY*( 2) C  19           s( 11.33%)p 7.63( 86.49%)d 0.19(  2.18%)
                                            0.0000  0.0177  0.3362  0.0059 -0.3934
                                            0.0163 -0.5516 -0.0136  0.6367  0.0946
                                            0.0398  0.0759  0.0060 -0.0740
   246. (0.00059) RY*( 3) C  19           s( 37.45%)p 1.36( 50.98%)d 0.31( 11.57%)
                                           -0.0000 -0.0060  0.6119 -0.0047 -0.3410
                                           -0.0167  0.6267 -0.0049  0.0199  0.1045
                                           -0.2135  0.0364  0.1811  0.1584
   247. (0.00051) RY*( 4) C  19           s( 47.95%)p 0.65( 31.14%)d 0.44( 20.91%)
                                            0.0000 -0.0065  0.6924 -0.0184  0.4770
                                           -0.0010 -0.1887 -0.0052 -0.2189 -0.1005
                                            0.2136 -0.1925 -0.3243 -0.1057
   248. (0.00025) RY*( 5) C  19           s(  1.48%)p16.71( 24.74%)d49.84( 73.78%)
                                            0.0000 -0.0013  0.1217  0.0028  0.3658
                                           -0.0028 -0.3160 -0.0044 -0.1169  0.2480
                                           -0.3491 -0.0311  0.7351  0.1147
   249. (0.00006) RY*( 6) C  19           s(  0.50%)p 6.79(  3.42%)d99.99( 96.08%)
   250. (0.00003) RY*( 7) C  19           s(  0.67%)p 6.23(  4.15%)d99.99( 95.19%)
   251. (0.00001) RY*( 8) C  19           s(  0.27%)p13.35(  3.54%)d99.99( 96.20%)
   252. (0.00000) RY*( 9) C  19           s(  0.08%)p27.70(  2.11%)d99.99( 97.81%)
   253. (0.00277) RY*( 1) C  20           s(  0.12%)p99.99( 93.04%)d57.28(  6.84%)
                                            0.0000  0.0285  0.0195 -0.0061 -0.1222
                                           -0.0192 -0.4856  0.0282  0.8237 -0.0525
                                           -0.1045 -0.1978 -0.0489  0.1150
   254. (0.00140) RY*( 2) C  20           s(  0.00%)p 1.00( 98.69%)d 0.01(  1.31%)
                                            0.0000  0.0021  0.0066  0.0238 -0.6334
                                            0.0204 -0.6095  0.0207 -0.4612 -0.0553
                                            0.0417  0.0084  0.0168  0.0891
   255. (0.00043) RY*( 3) C  20           s( 91.85%)p 0.00(  0.27%)d 0.09(  7.88%)
                                           -0.0000 -0.0037  0.9584  0.0032 -0.0278
                                            0.0083  0.0015 -0.0186  0.0390  0.1403
                                            0.0912  0.2001 -0.1030 -0.0103
   256. (0.00041) RY*( 4) C  20           s(  1.65%)p26.59( 43.74%)d33.20( 54.62%)
                                           -0.0000 -0.0006  0.1283 -0.0089  0.4999
                                            0.0086 -0.4029  0.0007 -0.1583 -0.0005
                                            0.2709 -0.3715  0.5335 -0.2238
   257. (0.00031) RY*( 5) C  20           s(  0.55%)p90.38( 50.15%)d88.84( 49.30%)
                                           -0.0000 -0.0003  0.0745 -0.0051 -0.5391
                                            0.0054  0.4244  0.0006  0.1752  0.1028
                                            0.0338 -0.2258  0.6508 -0.0820
   258. (0.00007) RY*( 6) C  20           s(  0.00%)p 1.00(  1.31%)d75.51( 98.69%)
   259. (0.00003) RY*( 7) C  20           s(  5.83%)p 0.93(  5.39%)d15.22( 88.77%)
   260. (0.00000) RY*( 8) C  20           s(  0.02%)p99.99(  4.85%)d99.99( 95.13%)
   261. (0.00000) RY*( 9) C  20           s(  0.07%)p39.48(  2.66%)d99.99( 97.27%)
   262. (0.00249) RY*( 1) C  21           s(  0.21%)p99.99( 91.09%)d41.57(  8.70%)
                                           -0.0000  0.0277  0.0364 -0.0215 -0.6044
                                           -0.0263 -0.7379 -0.0002 -0.0061  0.1824
                                           -0.0415  0.0382 -0.0368 -0.2219
   263. (0.00118) RY*( 2) C  21           s(  0.00%)p 1.00( 98.37%)d 0.02(  1.63%)
                                            0.0000 -0.0000  0.0015 -0.0067  0.1918
                                            0.0058 -0.1651 -0.0340  0.9584  0.0046
                                            0.0814  0.0926  0.0324 -0.0003
   264. (0.00051) RY*( 3) C  21           s( 93.12%)p 0.00(  0.18%)d 0.07(  6.71%)
                                            0.0000 -0.0005  0.9650  0.0123 -0.0074
                                            0.0156 -0.0356  0.0002 -0.0062 -0.0392
                                            0.0759 -0.0642  0.0044  0.2359
   265. (0.00039) RY*( 4) C  21           s(  0.01%)p 1.00(  5.54%)d17.05( 94.45%)
                                           -0.0000  0.0000  0.0085  0.0065 -0.1773
                                           -0.0051  0.1442 -0.0019  0.0556 -0.2224
                                            0.6449 -0.5458  0.1071 -0.4120
   266. (0.00032) RY*( 5) C  21           s(  0.02%)p99.99( 86.72%)d99.99( 13.26%)
                                            0.0000  0.0000  0.0154 -0.0041 -0.6976
                                            0.0038  0.5687  0.0014  0.2388  0.1125
                                           -0.2059  0.0781  0.2442  0.1088
   267. (0.00008) RY*( 6) C  21           s(  0.00%)p 1.00(  1.68%)d58.37( 98.32%)
   268. (0.00002) RY*( 7) C  21           s(  6.67%)p 0.89(  5.94%)d13.11( 87.40%)
   269. (0.00000) RY*( 8) C  21           s(  0.00%)p 1.00(  7.60%)d12.15( 92.39%)
   270. (0.00000) RY*( 9) C  21           s(  0.05%)p57.44(  2.97%)d99.99( 96.97%)
   271. (0.00277) RY*( 1) C  22           s(  0.13%)p99.99( 93.01%)d54.89(  6.86%)
                                           -0.0000  0.0285  0.0209 -0.0174 -0.4547
                                           -0.0094 -0.2042 -0.0284 -0.8249 -0.0325
                                            0.1728  0.1385  0.0652  0.1195
   272. (0.00140) RY*( 2) C  22           s(  0.00%)p 1.00( 98.69%)d 0.01(  1.31%)
                                           -0.0000  0.0021  0.0020  0.0153 -0.4519
                                            0.0276 -0.7632 -0.0204  0.4459 -0.0590
                                            0.0003 -0.0435 -0.0012  0.0878
   273. (0.00043) RY*( 3) C  22           s( 93.07%)p 0.00(  0.38%)d 0.07(  6.55%)
                                            0.0000 -0.0037  0.9647  0.0079  0.0162
                                            0.0042 -0.0377  0.0186 -0.0409  0.1035
                                           -0.0657 -0.1519 -0.1523 -0.0646
   274. (0.00036) RY*( 4) C  22           s(  0.18%)p99.99( 34.28%)d99.99( 65.54%)
                                            0.0000 -0.0002  0.0423  0.0050  0.4392
                                           -0.0037 -0.3548 -0.0009 -0.1551  0.2521
                                           -0.4550  0.1619  0.5560  0.2225
   275. (0.00034) RY*( 5) C  22           s(  0.77%)p77.39( 59.44%)d51.80( 39.79%)
                                            0.0000 -0.0003  0.0876  0.0051 -0.5837
                                           -0.0028  0.4608  0.0001  0.2033  0.1665
                                           -0.1949 -0.0700  0.5697  0.0519
   276. (0.00007) RY*( 6) C  22           s(  0.00%)p 1.00(  1.31%)d75.54( 98.69%)
   277. (0.00003) RY*( 7) C  22           s(  5.87%)p 0.92(  5.40%)d15.12( 88.73%)
   278. (0.00000) RY*( 8) C  22           s(  0.02%)p99.99(  4.93%)d99.99( 95.05%)
   279. (0.00000) RY*( 9) C  22           s(  0.05%)p51.21(  2.64%)d99.99( 97.30%)
   280. (0.00301) RY*( 1) C  23           s(  0.30%)p99.99( 93.60%)d20.39(  6.10%)
                                            0.0000 -0.0229  0.0496 -0.0061 -0.2989
                                           -0.0167 -0.5876  0.0250  0.7074  0.0639
                                            0.0943  0.1816  0.0411 -0.1155
   281. (0.00133) RY*( 2) C  23           s( 10.17%)p 8.62( 87.62%)d 0.22(  2.21%)
                                            0.0000  0.0174  0.3184  0.0117 -0.6408
                                            0.0122 -0.3529  0.0152 -0.5836  0.0865
                                           -0.0594 -0.0497 -0.0460 -0.0809
   282. (0.00058) RY*( 3) C  23           s( 64.97%)p 0.50( 32.24%)d 0.04(  2.79%)
                                           -0.0000 -0.0074  0.8060 -0.0125 -0.1282
                                           -0.0140  0.4805  0.0061  0.2733  0.0118
                                            0.1427 -0.0381  0.0772  0.0031
   283. (0.00047) RY*( 4) C  23           s( 21.18%)p 2.62( 55.51%)d 1.10( 23.31%)
                                            0.0000 -0.0043  0.4602 -0.0017  0.5972
                                           -0.0074 -0.4179  0.0069 -0.1538  0.0633
                                           -0.1219  0.3104 -0.3069  0.1539
   284. (0.00027) RY*( 5) C  23           s(  1.84%)p 9.91( 18.22%)d43.45( 79.94%)
                                            0.0000 -0.0012  0.1356 -0.0058  0.3099
                                            0.0036 -0.2699  0.0052 -0.1153  0.1007
                                            0.1142 -0.3234  0.8060 -0.1481
   285. (0.00006) RY*( 6) C  23           s(  0.46%)p 7.13(  3.30%)d99.99( 96.24%)
   286. (0.00002) RY*( 7) C  23           s(  0.81%)p 5.12(  4.17%)d99.99( 95.01%)
   287. (0.00000) RY*( 8) C  23           s(  0.33%)p 4.68(  1.56%)d99.99( 98.11%)
   288. (0.00001) RY*( 9) C  23           s(  0.03%)p99.99(  3.84%)d99.99( 96.13%)
   289. (0.00096) RY*( 1) H  24           s( 99.75%)p 0.00(  0.25%)
                                            0.0043  0.9988 -0.0282 -0.0408 -0.0045
   290. (0.00007) RY*( 2) H  24           s(  0.00%)p 1.00(100.00%)
   291. (0.00004) RY*( 3) H  24           s(  0.25%)p99.99( 99.75%)
   292. (0.00004) RY*( 4) H  24           s(  0.11%)p99.99( 99.89%)
   293. (0.00071) RY*( 1) H  25           s( 99.49%)p 0.01(  0.51%)
                                            0.0048  0.9974 -0.0708  0.0010  0.0093
   294. (0.00007) RY*( 2) H  25           s(  0.00%)p 1.00(100.00%)
   295. (0.00004) RY*( 3) H  25           s(  0.00%)p 1.00(100.00%)
   296. (0.00003) RY*( 4) H  25           s(  0.61%)p99.99( 99.39%)
   297. (0.00071) RY*( 1) H  26           s( 99.48%)p 0.01(  0.52%)
                                            0.0048  0.9974 -0.0354  0.0602  0.0167
   298. (0.00007) RY*( 2) H  26           s(  0.00%)p 1.00(100.00%)
   299. (0.00003) RY*( 3) H  26           s(  0.45%)p99.99( 99.55%)
   300. (0.00004) RY*( 4) H  26           s(  0.17%)p99.99( 99.83%)
   301. (0.00098) RY*( 1) H  27           s( 99.75%)p 0.00(  0.25%)
                                            0.0044  0.9987  0.0224  0.0448  0.0057
   302. (0.00007) RY*( 2) H  27           s(  0.00%)p 1.00(100.00%)
   303. (0.00003) RY*( 3) H  27           s(  0.28%)p99.99( 99.72%)
   304. (0.00004) RY*( 4) H  27           s(  0.08%)p99.99( 99.92%)
   305. (0.00111) RY*( 1) H  28           s( 99.53%)p 0.00(  0.47%)
                                            0.0044  0.9976  0.0280 -0.0569  0.0268
   306. (0.00007) RY*( 2) H  28           s(  0.04%)p99.99( 99.96%)
   307. (0.00007) RY*( 3) H  28           s(  0.01%)p99.99( 99.99%)
   308. (0.00002) RY*( 4) H  28           s(  0.52%)p99.99( 99.48%)
   309. (0.00126) RY*( 1) H  29           s( 99.76%)p 0.00(  0.24%)
                                            0.0051  0.9988  0.0005 -0.0355 -0.0336
   310. (0.00007) RY*( 2) H  29           s(  0.00%)p 1.00(100.00%)
   311. (0.00007) RY*( 3) H  29           s(  0.00%)p 1.00(100.00%)
   312. (0.00002) RY*( 4) H  29           s(  0.33%)p99.99( 99.67%)
   313. (0.00173) RY*( 1) H  30           s( 99.87%)p 0.00(  0.13%)
                                            0.0055  0.9993 -0.0222  0.0291 -0.0007
   314. (0.00009) RY*( 2) H  30           s(  0.03%)p99.99( 99.97%)
   315. (0.00005) RY*( 3) H  30           s(  0.02%)p99.99( 99.98%)
   316. (0.00002) RY*( 4) H  30           s(  0.18%)p99.99( 99.82%)
   317. (0.00141) RY*( 1) H  31           s( 99.72%)p 0.00(  0.28%)
                                            0.0054  0.9986 -0.0074  0.0483  0.0192
   318. (0.00009) RY*( 2) H  31           s(  0.06%)p99.99( 99.94%)
   319. (0.00005) RY*( 3) H  31           s(  0.00%)p 1.00(100.00%)
   320. (0.00002) RY*( 4) H  31           s(  0.30%)p99.99( 99.70%)
   321. (0.00117) RY*( 1) H  32           s( 99.72%)p 0.00(  0.28%)
                                            0.0048  0.9986  0.0212 -0.0367  0.0317
   322. (0.00008) RY*( 2) H  32           s(  0.00%)p 1.00(100.00%)
   323. (0.00006) RY*( 3) H  32           s(  0.00%)p 1.00(100.00%)
   324. (0.00002) RY*( 4) H  32           s(  0.36%)p99.99( 99.64%)
   325. (0.00117) RY*( 1) H  33           s( 99.70%)p 0.00(  0.30%)
                                            0.0049  0.9985  0.0080 -0.0279 -0.0469
   326. (0.00009) RY*( 2) H  33           s(  0.00%)p 1.00(100.00%)
   327. (0.00006) RY*( 3) H  33           s(  0.00%)p 1.00(100.00%)
   328. (0.00002) RY*( 4) H  33           s(  0.39%)p99.99( 99.61%)
   329. (0.00075) RY*( 1) H  34           s( 99.52%)p 0.00(  0.48%)
                                            0.0046  0.9976 -0.0535 -0.0215 -0.0382
   330. (0.00007) RY*( 2) H  34           s(  0.03%)p99.99( 99.97%)
   331. (0.00004) RY*( 3) H  34           s(  0.28%)p99.99( 99.72%)
   332. (0.00003) RY*( 4) H  34           s(  0.27%)p99.99( 99.73%)
   333. (0.00072) RY*( 1) H  35           s( 99.53%)p 0.00(  0.47%)
                                            0.0045  0.9976  0.0111  0.0376 -0.0565
   334. (0.00006) RY*( 2) H  35           s(  0.00%)p 1.00(100.00%)
   335. (0.00004) RY*( 3) H  35           s(  0.16%)p99.99( 99.84%)
   336. (0.00003) RY*( 4) H  35           s(  0.42%)p99.99( 99.58%)
   337. (0.00075) RY*( 1) H  36           s( 99.74%)p 0.00(  0.26%)
                                            0.0057  0.9987  0.0314  0.0399  0.0001
   338. (0.00007) RY*( 2) H  36           s(  0.00%)p 1.00(100.00%)
   339. (0.00003) RY*( 3) H  36           s(  0.36%)p99.99( 99.64%)
   340. (0.00003) RY*( 4) H  36           s(  0.00%)p 1.00(100.00%)
   341. (0.00072) RY*( 1) H  37           s( 99.53%)p 0.00(  0.47%)
                                            0.0045  0.9977  0.0334  0.0175  0.0569
   342. (0.00006) RY*( 2) H  37           s(  0.00%)p 1.00(100.00%)
   343. (0.00004) RY*( 3) H  37           s(  0.15%)p99.99( 99.85%)
   344. (0.00003) RY*( 4) H  37           s(  0.42%)p99.99( 99.58%)
   345. (0.00074) RY*( 1) H  38           s( 99.52%)p 0.00(  0.48%)
                                            0.0046  0.9976 -0.0356 -0.0361  0.0476
   346. (0.00007) RY*( 2) H  38           s(  0.03%)p99.99( 99.97%)
   347. (0.00004) RY*( 3) H  38           s(  0.28%)p99.99( 99.72%)
   348. (0.00003) RY*( 4) H  38           s(  0.28%)p99.99( 99.72%)
   349. (0.01011) BD*( 1) O   1 - C   2  
                ( 33.01%)   0.5745* O   1 s( 45.08%)p 1.22( 54.83%)d 0.00(  0.09%)
                                            0.0000 -0.6710  0.0232 -0.3289  0.0096
                                            0.1351 -0.0038  0.6492 -0.0194  0.0026
                                            0.0204 -0.0070 -0.0037 -0.0196
                ( 66.99%)  -0.8185* C   2 s( 33.51%)p 1.98( 66.24%)d 0.01(  0.25%)
                                           -0.0000 -0.5777  0.0362  0.4245  0.0281
                                           -0.0770 -0.0067 -0.6865 -0.0642  0.0051
                                            0.0391 -0.0103 -0.0105 -0.0265
   350. (0.08634) BD*( 2) O   1 - C   2  
                ( 31.91%)   0.5649* O   1 s(  0.08%)p99.99( 99.76%)d 1.95(  0.16%)
                                            0.0000 -0.0286  0.0004 -0.4298  0.0025
                                           -0.8995  0.0050 -0.0601 -0.0004 -0.0146
                                            0.0138  0.0320 -0.0121  0.0046
                ( 68.09%)  -0.8252* C   2 s(  0.04%)p99.99( 99.53%)d11.19(  0.44%)
                                           -0.0000 -0.0173 -0.0095 -0.3878  0.0097
                                           -0.9106  0.0193 -0.1232 -0.0026  0.0269
                                           -0.0193 -0.0516  0.0224 -0.0092
   351. (0.07166) BD*( 1) C   2 - O   3  
                ( 71.05%)   0.8429* C   2 s( 24.81%)p 3.02( 74.83%)d 0.01(  0.36%)
                                           -0.0000 -0.4981  0.0026  0.4224 -0.0025
                                           -0.2661  0.0015  0.7053  0.0399  0.0117
                                           -0.0395  0.0268 -0.0029 -0.0341
                ( 28.95%)  -0.5380* O   3 s( 32.10%)p 2.11( 67.83%)d 0.00(  0.07%)
                                           -0.0001 -0.5665  0.0033 -0.3076 -0.0061
                                            0.2192  0.0062 -0.7318  0.0015  0.0013
                                           -0.0070  0.0063 -0.0002 -0.0249
   352. (0.02611) BD*( 1) C   2 - C  15  
                ( 51.20%)   0.7155* C   2 s( 41.52%)p 1.41( 58.42%)d 0.00(  0.06%)
                                           -0.0001  0.6440  0.0212  0.6981 -0.0313
                                           -0.2996 -0.0043 -0.0781  0.0081 -0.0106
                                           -0.0103  0.0054  0.0133 -0.0121
                ( 48.80%)  -0.6986* C  15 s( 25.97%)p 2.85( 73.97%)d 0.00(  0.06%)
                                            0.0004  0.5094  0.0124 -0.7995 -0.0133
                                            0.2900 -0.0111  0.1272  0.0038 -0.0145
                                           -0.0052  0.0025  0.0145 -0.0125
   353. (0.02104) BD*( 1) O   3 - N   4  
                ( 44.22%)   0.6650* O   3 s( 22.79%)p 3.38( 77.08%)d 0.01(  0.13%)
                                           -0.0000 -0.4769 -0.0214  0.7609  0.0149
                                           -0.4296 -0.0117 -0.0802  0.0224  0.0244
                                            0.0157 -0.0085 -0.0153  0.0120
                ( 55.78%)  -0.7469* N   4 s( 23.75%)p 3.20( 76.08%)d 0.01(  0.16%)
                                           -0.0001 -0.4861 -0.0351 -0.7511  0.0341
                                            0.4333 -0.0201  0.0816 -0.0246  0.0296
                                            0.0002 -0.0001 -0.0170  0.0210
   354. (0.05490) BD*( 1) N   4 - C   5  
                ( 34.96%)   0.5913* N   4 s( 37.50%)p 1.67( 62.47%)d 0.00(  0.03%)
                                           -0.0002 -0.6123  0.0047  0.6484  0.0143
                                            0.4472 -0.0105 -0.0620 -0.0095 -0.0132
                                            0.0060  0.0031 -0.0061  0.0081
                ( 65.04%)  -0.8065* C   5 s( 27.97%)p 2.57( 71.86%)d 0.01(  0.18%)
                                            0.0000 -0.5288 -0.0006 -0.7896 -0.0276
                                           -0.2896  0.0235  0.0976  0.0172 -0.0294
                                            0.0049  0.0028 -0.0218  0.0198
   355. (0.05419) BD*( 1) N   4 - C  12  
                ( 35.11%)   0.5926* N   4 s( 37.12%)p 1.69( 62.85%)d 0.00(  0.03%)
                                           -0.0002 -0.6092  0.0054 -0.0676  0.0150
                                           -0.7644 -0.0052 -0.1981 -0.0097 -0.0015
                                            0.0002 -0.0106  0.0133  0.0059
                ( 64.89%)  -0.8055* C  12 s( 27.95%)p 2.57( 71.87%)d 0.01(  0.17%)
                                            0.0000 -0.5287 -0.0012 -0.1309 -0.0331
                                            0.8072  0.0104  0.2204  0.0166  0.0030
                                            0.0007 -0.0168  0.0344  0.0165
   356. (0.03707) BD*( 1) C   5 - C   6  
                ( 52.30%)   0.7232* C   5 s( 37.65%)p 1.65( 62.29%)d 0.00(  0.06%)
                                            0.0000 -0.6132 -0.0212  0.5776  0.0059
                                           -0.5104  0.0357 -0.1658  0.0023  0.0206
                                            0.0048 -0.0067  0.0071  0.0093
                ( 47.70%)  -0.6906* C   6 s( 29.37%)p 2.40( 70.58%)d 0.00(  0.05%)
                                           -0.0001 -0.5419  0.0024 -0.4693  0.0309
                                            0.6715  0.0033  0.1834 -0.0033  0.0182
                                            0.0054 -0.0057  0.0001  0.0103
   357. (0.00577) BD*( 1) C   5 - O  14  
                ( 65.70%)   0.8106* C   5 s( 33.91%)p 1.94( 65.88%)d 0.01(  0.21%)
                                           -0.0000  0.5811 -0.0378 -0.1121 -0.0038
                                           -0.7948 -0.0605 -0.1040 -0.0071  0.0091
                                            0.0016  0.0099 -0.0380 -0.0218
                ( 34.30%)  -0.5856* O  14 s( 43.96%)p 1.27( 55.95%)d 0.00(  0.09%)
                                           -0.0000  0.6626 -0.0232  0.1193 -0.0043
                                            0.7358 -0.0208  0.0590 -0.0017  0.0086
                                            0.0014  0.0042 -0.0247 -0.0136
   358. (0.10716) BD*( 2) C   5 - O  14  
                ( 66.54%)   0.8157* C   5 s(  0.01%)p99.99( 99.65%)d27.33(  0.34%)
                                            0.0000  0.0111  0.0010  0.1652 -0.0095
                                           -0.1427  0.0031  0.9737 -0.0267 -0.0091
                                           -0.0079 -0.0553 -0.0086 -0.0110
                ( 33.46%)  -0.5785* O  14 s(  0.01%)p99.99( 99.83%)d15.20(  0.16%)
                                           -0.0000  0.0101 -0.0003  0.1695 -0.0016
                                           -0.1150  0.0009  0.9779 -0.0083  0.0058
                                            0.0070  0.0374  0.0057  0.0065
   359. (0.01208) BD*( 1) C   6 - C   7  
                ( 48.15%)   0.6939* C   6 s( 37.95%)p 1.63( 62.02%)d 0.00(  0.03%)
                                            0.0001 -0.6160 -0.0069  0.7795  0.0035
                                            0.0699  0.0257 -0.0832  0.0044 -0.0007
                                            0.0039 -0.0003 -0.0145  0.0098
                ( 51.85%)  -0.7201* C   7 s( 34.78%)p 1.87( 65.17%)d 0.00(  0.05%)
                                           -0.0001 -0.5896 -0.0095 -0.7995 -0.0021
                                            0.0163  0.0304  0.1062  0.0059 -0.0021
                                            0.0048 -0.0005 -0.0184  0.0125
   360. (0.16459) BD*( 2) C   6 - C   7  
                ( 45.20%)   0.6723* C   6 s(  0.00%)p 1.00( 99.99%)d 0.00(  0.01%)
                                            0.0000 -0.0027 -0.0009 -0.1225 -0.0010
                                            0.1789  0.0018 -0.9761 -0.0089 -0.0024
                                            0.0090 -0.0042  0.0003 -0.0038
                ( 54.80%)  -0.7403* C   7 s(  0.00%)p 1.00( 99.94%)d 0.00(  0.06%)
                                            0.0000 -0.0008 -0.0005 -0.1253 -0.0008
                                            0.1801  0.0018 -0.9753 -0.0082  0.0021
                                           -0.0201 -0.0135 -0.0051  0.0002
   361. (0.01541) BD*( 1) C   6 - C  11  
                ( 50.03%)   0.7073* C   6 s( 32.56%)p 2.07( 67.40%)d 0.00(  0.04%)
                                           -0.0001  0.5706  0.0018  0.3954 -0.0036
                                            0.7150 -0.0013  0.0798  0.0005  0.0157
                                            0.0008  0.0029 -0.0051 -0.0129
                ( 49.97%)  -0.7069* C  11 s( 32.54%)p 2.07( 67.41%)d 0.00(  0.04%)
                                           -0.0001  0.5705  0.0016 -0.4435 -0.0005
                                           -0.6869  0.0038 -0.0745  0.0009  0.0129
                                            0.0011  0.0048 -0.0100 -0.0125
   362. (0.00744) BD*( 1) C   7 - C   8  
                ( 49.68%)   0.7048* C   7 s( 35.26%)p 1.83( 64.69%)d 0.00(  0.05%)
                                            0.0000 -0.5937 -0.0116  0.4013  0.0394
                                           -0.6733  0.0157 -0.1754 -0.0022  0.0121
                                            0.0032 -0.0073  0.0117  0.0104
                ( 50.32%)  -0.7094* C   8 s( 35.47%)p 1.82( 64.48%)d 0.00(  0.05%)
                                           -0.0001 -0.5956 -0.0058 -0.3555  0.0314
                                            0.6970  0.0252  0.1761  0.0008  0.0153
                                            0.0044 -0.0070  0.0075  0.0097
   363. (0.00717) BD*( 1) C   7 - H  24  
                ( 36.89%)   0.6074* C   7 s( 29.87%)p 2.35( 70.11%)d 0.00(  0.03%)
                                           -0.0003  0.5463 -0.0154 -0.4273  0.0004
                                           -0.7158  0.0098 -0.0777  0.0018  0.0114
                                            0.0009  0.0030 -0.0072 -0.0093
                ( 63.11%)  -0.7944* H  24 s( 99.90%)p 0.00(  0.10%)
                                            0.9995 -0.0028  0.0159  0.0278  0.0029
   364. (0.00801) BD*( 1) C   8 - C   9  
                ( 50.02%)   0.7073* C   8 s( 35.51%)p 1.81( 64.44%)d 0.00(  0.05%)
                                            0.0000  0.5958  0.0088  0.3970 -0.0278
                                            0.6922  0.0284  0.0777  0.0089  0.0171
                                            0.0015  0.0026 -0.0066 -0.0110
                ( 49.98%)  -0.7070* C   9 s( 35.54%)p 1.81( 64.41%)d 0.00(  0.05%)
                                            0.0000  0.5961  0.0086 -0.4220 -0.0388
                                           -0.6774  0.0099 -0.0738  0.0068  0.0148
                                            0.0017  0.0037 -0.0105 -0.0108
   365. (0.15050) BD*( 2) C   8 - C   9  
                ( 50.11%)   0.7079* C   8 s(  0.00%)p 1.00( 99.94%)d 0.00(  0.06%)
                                            0.0000  0.0005  0.0004  0.1256 -0.0008
                                           -0.1819  0.0012  0.9749 -0.0063 -0.0025
                                            0.0205  0.0106  0.0046 -0.0012
                ( 49.89%)  -0.7063* C   9 s(  0.00%)p 1.00( 99.94%)d 0.00(  0.06%)
                                            0.0000  0.0003  0.0003  0.1244 -0.0009
                                           -0.1835  0.0012  0.9748 -0.0066 -0.0031
                                            0.0003 -0.0218 -0.0041 -0.0075
   366. (0.00641) BD*( 1) C   8 - H  25  
                ( 37.38%)   0.6114* C   8 s( 28.92%)p 2.46( 71.05%)d 0.00(  0.03%)
                                           -0.0003  0.5376 -0.0130 -0.8359  0.0092
                                            0.0051 -0.0010  0.1084 -0.0013 -0.0004
                                           -0.0039  0.0003  0.0140 -0.0085
                ( 62.62%)  -0.7913* H  25 s( 99.90%)p 0.00(  0.10%)
                                            0.9995 -0.0026  0.0314 -0.0001 -0.0040
   367. (0.00747) BD*( 1) C   9 - C  10  
                ( 50.35%)   0.7096* C   9 s( 35.46%)p 1.82( 64.49%)d 0.00(  0.05%)
                                            0.0001  0.5955  0.0060  0.7955  0.0073
                                            0.0388  0.0391 -0.0944  0.0064 -0.0011
                                           -0.0049  0.0004  0.0177 -0.0107
                ( 49.65%)  -0.7046* C  10 s( 35.30%)p 1.83( 64.66%)d 0.00(  0.05%)
                                           -0.0000  0.5940  0.0116 -0.7963 -0.0055
                                            0.0128  0.0411  0.1024  0.0085  0.0040
                                           -0.0040  0.0001  0.0171 -0.0114
   368. (0.00642) BD*( 1) C   9 - H  26  
                ( 37.41%)   0.6116* C   9 s( 28.90%)p 2.46( 71.07%)d 0.00(  0.03%)
                                            0.0003 -0.5374  0.0130  0.4143 -0.0051
                                           -0.7101  0.0075 -0.1864  0.0020  0.0118
                                            0.0033 -0.0055  0.0065  0.0078
                ( 62.59%)  -0.7911* H  26 s( 99.90%)p 0.00(  0.10%)
                                           -0.9995  0.0026 -0.0155  0.0266  0.0071
   369. (0.01217) BD*( 1) C  10 - C  11  
                ( 51.84%)   0.7200* C  10 s( 34.80%)p 1.87( 65.14%)d 0.00(  0.05%)
                                            0.0001  0.5899  0.0092  0.4067  0.0279
                                           -0.6732  0.0131 -0.1787 -0.0010 -0.0142
                                           -0.0041  0.0078 -0.0105 -0.0115
                ( 48.16%)  -0.6940* C  11 s( 37.97%)p 1.63( 62.00%)d 0.00(  0.03%)
                                           -0.0001  0.6162  0.0066 -0.3188  0.0210
                                            0.6994  0.0153  0.1688  0.0001 -0.0116
                                           -0.0034  0.0060 -0.0076 -0.0089
   370. (0.16646) BD*( 2) C  10 - C  11  
                ( 54.72%)   0.7397* C  10 s(  0.00%)p 1.00( 99.94%)d 0.00(  0.06%)
                                           -0.0000  0.0007  0.0004  0.1230  0.0011
                                           -0.1838 -0.0013  0.9749  0.0077 -0.0027
                                           -0.0025 -0.0227 -0.0047 -0.0073
                ( 45.28%)  -0.6729* C  11 s(  0.00%)p 1.00( 99.99%)d 0.00(  0.01%)
                                           -0.0000  0.0020  0.0014  0.1208  0.0011
                                           -0.1822 -0.0015  0.9757  0.0087  0.0023
                                           -0.0083  0.0054 -0.0001  0.0035
   371. (0.00722) BD*( 1) C  10 - H  27  
                ( 37.03%)   0.6085* C  10 s( 29.80%)p 2.35( 70.17%)d 0.00(  0.03%)
                                            0.0003 -0.5457  0.0153 -0.4286  0.0085
                                           -0.7151  0.0048 -0.0804 -0.0003 -0.0124
                                           -0.0009 -0.0026  0.0055  0.0094
                ( 62.97%)  -0.7935* H  27 s( 99.90%)p 0.00(  0.10%)
                                           -0.9995  0.0028  0.0168  0.0271  0.0031
   372. (0.03669) BD*( 1) C  11 - C  12  
                ( 47.81%)   0.6915* C  11 s( 29.37%)p 2.40( 70.58%)d 0.00(  0.05%)
                                           -0.0001 -0.5419  0.0019 -0.8282  0.0117
                                            0.0720 -0.0280  0.1171 -0.0061  0.0088
                                            0.0065 -0.0017 -0.0160  0.0107
                ( 52.19%)  -0.7224* C  12 s( 37.84%)p 1.64( 62.09%)d 0.00(  0.06%)
                                            0.0000 -0.6148 -0.0205  0.7352 -0.0294
                                           -0.2470 -0.0213 -0.1347 -0.0043  0.0048
                                            0.0046  0.0002 -0.0215  0.0102
   373. (0.00589) BD*( 1) C  12 - O  13  
                ( 65.77%)   0.8110* C  12 s( 33.74%)p 1.96( 66.05%)d 0.01(  0.21%)
                                           -0.0000  0.5796 -0.0380  0.6543  0.0514
                                            0.4765  0.0334  0.0387  0.0036  0.0371
                                            0.0035  0.0019  0.0142 -0.0228
                ( 34.23%)  -0.5851* O  13 s( 44.24%)p 1.26( 55.67%)d 0.00(  0.09%)
                                           -0.0000  0.6647 -0.0229 -0.5937 -0.0168
                                           -0.4445 -0.0139 -0.0793 -0.0024  0.0252
                                            0.0043  0.0024  0.0067 -0.0134
   374. (0.11077) BD*( 2) C  12 - O  13  
                ( 66.97%)   0.8184* C  12 s(  0.01%)p99.99( 99.64%)d25.18(  0.34%)
                                            0.0000  0.0116  0.0015  0.1062 -0.0056
                                           -0.2380  0.0120  0.9631 -0.0255 -0.0091
                                            0.0468  0.0308  0.0133  0.0063
                ( 33.03%)  -0.5747* O  13 s(  0.02%)p99.99( 99.83%)d10.09(  0.15%)
                                           -0.0000  0.0123 -0.0002  0.0804  0.0005
                                           -0.2606 -0.0022  0.9612  0.0085  0.0060
                                           -0.0298 -0.0220 -0.0087 -0.0056
   375. (0.00643) BD*( 1) C  15 - C  16  
                ( 49.26%)   0.7018* C  15 s( 27.99%)p 2.57( 71.98%)d 0.00(  0.04%)
                                           -0.0001 -0.5290 -0.0034 -0.5651  0.0013
                                           -0.6327  0.0008  0.0083 -0.0016 -0.0143
                                            0.0005 -0.0005  0.0073  0.0107
                ( 50.74%)  -0.7123* C  16 s( 26.99%)p 2.70( 72.96%)d 0.00(  0.05%)
                                           -0.0004 -0.5194 -0.0110  0.5650 -0.0036
                                            0.6406  0.0003 -0.0081 -0.0009 -0.0182
                                            0.0000 -0.0001  0.0033  0.0112
   376. (0.00618) BD*( 1) C  15 - H  28  
                ( 37.07%)   0.6088* C  15 s( 23.00%)p 3.35( 76.96%)d 0.00(  0.04%)
                                           -0.0002  0.4796 -0.0050  0.1995 -0.0042
                                           -0.5707 -0.0091  0.6355 -0.0147 -0.0023
                                            0.0035 -0.0160 -0.0049  0.0083
                ( 62.93%)  -0.7933* H  28 s( 99.91%)p 0.00(  0.09%)
                                            0.9995 -0.0025 -0.0047  0.0214 -0.0210
   377. (0.00685) BD*( 1) C  15 - H  29  
                ( 37.19%)   0.6099* C  15 s( 23.03%)p 3.34( 76.94%)d 0.00(  0.04%)
                                           -0.0002  0.4798 -0.0047  0.0268 -0.0017
                                           -0.4350 -0.0138 -0.7610  0.0133  0.0016
                                            0.0025  0.0129 -0.0018  0.0142
                ( 62.81%)  -0.7925* H  29 s( 99.91%)p 0.00(  0.09%)
                                            0.9995 -0.0037 -0.0007  0.0176  0.0250
   378. (0.00839) BD*( 1) C  16 - C  17  
                ( 50.57%)   0.7111* C  16 s( 27.91%)p 2.58( 72.04%)d 0.00(  0.05%)
                                            0.0003  0.5282  0.0083  0.7889 -0.0026
                                           -0.2696 -0.0019 -0.1590 -0.0002 -0.0123
                                           -0.0069  0.0025  0.0144 -0.0104
                ( 49.43%)  -0.7031* C  17 s( 27.73%)p 2.60( 72.22%)d 0.00(  0.04%)
                                            0.0003  0.5266  0.0053 -0.7901 -0.0091
                                            0.2694 -0.0019  0.1592  0.0022 -0.0125
                                           -0.0063  0.0029  0.0118 -0.0099
   379. (0.00776) BD*( 1) C  16 - H  30  
                ( 37.82%)   0.6150* C  16 s( 22.66%)p 3.41( 77.29%)d 0.00(  0.04%)
                                            0.0001 -0.4760  0.0078  0.2394  0.0022
                                           -0.5891 -0.0081  0.6070 -0.0108  0.0062
                                           -0.0066  0.0168  0.0059 -0.0053
                ( 62.18%)  -0.7885* H  30 s( 99.91%)p 0.00(  0.09%)
                                           -0.9995  0.0047 -0.0091  0.0215 -0.0189
   380. (0.00776) BD*( 1) C  16 - H  31  
                ( 37.92%)   0.6158* C  16 s( 22.46%)p 3.45( 77.50%)d 0.00(  0.04%)
                                            0.0001 -0.4738  0.0071  0.0198  0.0053
                                           -0.4110 -0.0098 -0.7781  0.0066  0.0001
                                            0.0002 -0.0145  0.0032 -0.0145
                ( 62.08%)  -0.7879* H  31 s( 99.91%)p 0.00(  0.09%)
                                           -0.9995  0.0042 -0.0020  0.0154  0.0257
   381. (0.01119) BD*( 1) C  17 - C  18  
                ( 51.48%)   0.7175* C  17 s( 27.85%)p 2.59( 72.10%)d 0.00(  0.05%)
                                            0.0004  0.5276  0.0099  0.5663  0.0154
                                            0.6324 -0.0116 -0.0030 -0.0041  0.0186
                                           -0.0001  0.0005 -0.0040 -0.0118
                ( 48.52%)  -0.6965* C  18 s( 32.25%)p 2.10( 67.72%)d 0.00(  0.03%)
                                            0.0001  0.5677 -0.0130 -0.5317  0.0278
                                           -0.6274  0.0092 -0.0021 -0.0026  0.0151
                                           -0.0000 -0.0004 -0.0008 -0.0082
   382. (0.00706) BD*( 1) C  17 - H  32  
                ( 37.68%)   0.6138* C  17 s( 22.25%)p 3.49( 77.71%)d 0.00(  0.04%)
                                           -0.0002  0.4717 -0.0049  0.2318  0.0031
                                           -0.5983 -0.0092  0.6040 -0.0202 -0.0059
                                            0.0066 -0.0161 -0.0057  0.0057
                ( 62.32%)  -0.7895* H  32 s( 99.91%)p 0.00(  0.09%)
                                            0.9995 -0.0033 -0.0089  0.0222 -0.0180
   383. (0.00732) BD*( 1) C  17 - H  33  
                ( 37.68%)   0.6138* C  17 s( 22.14%)p 3.51( 77.82%)d 0.00(  0.04%)
                                           -0.0002  0.4705 -0.0050  0.0161  0.0096
                                           -0.4108 -0.0144 -0.7802  0.0146 -0.0002
                                           -0.0004  0.0131 -0.0028  0.0151
                ( 62.32%)  -0.7894* H  33 s( 99.91%)p 0.00(  0.09%)
                                            0.9995 -0.0032 -0.0021  0.0165  0.0250
   384. (0.01281) BD*( 1) C  18 - C  19  
                ( 48.92%)   0.6994* C  18 s( 33.79%)p 1.96( 66.17%)d 0.00(  0.04%)
                                            0.0001 -0.5813 -0.0045 -0.1157  0.0093
                                           -0.4296  0.0084  0.6806  0.0180 -0.0025
                                            0.0051  0.0167  0.0052 -0.0094
                ( 51.08%)  -0.7147* C  19 s( 35.21%)p 1.84( 64.75%)d 0.00(  0.05%)
                                           -0.0001 -0.5933 -0.0044  0.1400  0.0138
                                            0.4415  0.0164 -0.6575  0.0116 -0.0032
                                            0.0041  0.0165  0.0046 -0.0128
   385. (0.18386) BD*( 2) C  18 - C  19  
                ( 48.36%)   0.6954* C  18 s(  0.02%)p99.99( 99.92%)d 2.96(  0.06%)
                                           -0.0000 -0.0106 -0.0088 -0.7423  0.0052
                                            0.6189  0.0031  0.2553  0.0002 -0.0066
                                            0.0110 -0.0020 -0.0192 -0.0052
                ( 51.64%)  -0.7186* C  19 s(  0.00%)p 1.00( 99.94%)d 0.00(  0.06%)
                                           -0.0000 -0.0019 -0.0030 -0.7472 -0.0025
                                            0.6134  0.0043  0.2545  0.0003  0.0059
                                           -0.0165  0.0136 -0.0006  0.0107
   386. (0.01270) BD*( 1) C  18 - C  23  
                ( 48.89%)   0.6992* C  18 s( 33.93%)p 1.95( 66.03%)d 0.00(  0.04%)
                                           -0.0001  0.5825  0.0048  0.3894 -0.0034
                                            0.1942 -0.0145  0.6859  0.0169  0.0044
                                            0.0142  0.0092  0.0032  0.0103
                ( 51.11%)  -0.7149* C  23 s( 35.23%)p 1.84( 64.72%)d 0.00(  0.05%)
                                            0.0001  0.5935  0.0048 -0.4033 -0.0099
                                           -0.2157 -0.0205 -0.6614  0.0102  0.0046
                                            0.0154  0.0068  0.0033  0.0131
   387. (0.00811) BD*( 1) C  19 - C  20  
                ( 49.58%)   0.7041* C  19 s( 35.74%)p 1.80( 64.21%)d 0.00(  0.04%)
                                            0.0000 -0.5977 -0.0131 -0.5037  0.0034
                                           -0.6217 -0.0134  0.0150  0.0390 -0.0179
                                           -0.0023 -0.0021  0.0029  0.0095
                ( 50.42%)  -0.7101* C  20 s( 35.64%)p 1.80( 64.32%)d 0.00(  0.04%)
                                           -0.0000 -0.5969 -0.0076  0.5100  0.0127
                                            0.6173 -0.0001  0.0204  0.0388 -0.0182
                                            0.0012  0.0027  0.0045  0.0092
   388. (0.00707) BD*( 1) C  19 - H  34  
                ( 37.48%)   0.6122* C  19 s( 28.96%)p 2.45( 71.01%)d 0.00(  0.03%)
                                           -0.0004  0.5379 -0.0142 -0.4090  0.0096
                                           -0.2028  0.0102 -0.7082 -0.0000  0.0045
                                            0.0119  0.0059  0.0024  0.0090
                ( 62.52%)  -0.7907* H  34 s( 99.90%)p 0.00(  0.10%)
                                            0.9995 -0.0027  0.0144  0.0068  0.0269
   389. (0.00808) BD*( 1) C  20 - C  21  
                ( 50.24%)   0.7088* C  20 s( 34.91%)p 1.86( 65.04%)d 0.00(  0.05%)
                                           -0.0000 -0.5907 -0.0100 -0.4016 -0.0238
                                           -0.2176 -0.0334 -0.6633  0.0101 -0.0042
                                           -0.0152 -0.0065 -0.0031 -0.0137
                ( 49.76%)  -0.7054* C  21 s( 35.41%)p 1.82( 64.55%)d 0.00(  0.04%)
                                           -0.0000 -0.5950 -0.0063  0.3792 -0.0133
                                            0.1764 -0.0271  0.6848  0.0261 -0.0047
                                           -0.0151 -0.0091 -0.0036 -0.0098
   390. (0.17101) BD*( 2) C  20 - C  21  
                ( 54.43%)   0.7378* C  20 s(  0.00%)p 1.00( 99.93%)d 0.00(  0.07%)
                                           -0.0000 -0.0001 -0.0002 -0.7496  0.0019
                                            0.6108 -0.0017  0.2536 -0.0007  0.0063
                                           -0.0177  0.0148 -0.0018  0.0113
                ( 45.57%)  -0.6751* C  21 s(  0.00%)p 1.00( 99.95%)d 0.00(  0.05%)
                                           -0.0000 -0.0004 -0.0005 -0.7477  0.0073
                                            0.6123 -0.0061  0.2559 -0.0024  0.0017
                                            0.0032 -0.0096  0.0205 -0.0041
   391. (0.00665) BD*( 1) C  20 - H  35  
                ( 37.25%)   0.6104* C  20 s( 29.36%)p 2.40( 70.61%)d 0.00(  0.03%)
                                           -0.0003  0.5417 -0.0141  0.1241 -0.0021
                                            0.4440 -0.0061 -0.7025  0.0083  0.0035
                                           -0.0032 -0.0126 -0.0039  0.0089
                ( 62.75%)  -0.7921* H  35 s( 99.90%)p 0.00(  0.10%)
                                            0.9995 -0.0023 -0.0046 -0.0166  0.0267
   392. (0.00806) BD*( 1) C  21 - C  22  
                ( 49.76%)   0.7054* C  21 s( 35.41%)p 1.82( 64.54%)d 0.00(  0.04%)
                                           -0.0000 -0.5950 -0.0064  0.1044 -0.0239
                                            0.4116 -0.0181 -0.6808 -0.0265 -0.0031
                                            0.0061  0.0166  0.0051 -0.0095
                ( 50.24%)  -0.7088* C  22 s( 34.91%)p 1.86( 65.04%)d 0.00(  0.05%)
                                           -0.0000 -0.5908 -0.0101 -0.1372 -0.0280
                                           -0.4441 -0.0299  0.6577 -0.0105 -0.0028
                                            0.0035  0.0164  0.0046 -0.0134
   393. (0.00658) BD*( 1) C  21 - H  36  
                ( 37.10%)   0.6091* C  21 s( 29.10%)p 2.44( 70.88%)d 0.00(  0.03%)
                                            0.0003 -0.5392  0.0148 -0.5341  0.0065
                                           -0.6507  0.0080 -0.0046  0.0001 -0.0133
                                            0.0002 -0.0004  0.0026  0.0086
                ( 62.90%)  -0.7931* H  36 s( 99.90%)p 0.00(  0.10%)
                                           -0.9995  0.0040  0.0202  0.0246  0.0002
   394. (0.00812) BD*( 1) C  22 - C  23  
                ( 50.40%)   0.7099* C  22 s( 35.63%)p 1.81( 64.33%)d 0.00(  0.04%)
                                            0.0000  0.5969  0.0074 -0.5036  0.0029
                                           -0.6228 -0.0131  0.0107  0.0385  0.0185
                                            0.0027  0.0021 -0.0029 -0.0092
                ( 49.60%)  -0.7043* C  23 s( 35.70%)p 1.80( 64.26%)d 0.00(  0.04%)
                                           -0.0000  0.5973  0.0129  0.5120  0.0125
                                            0.6150 -0.0001  0.0236  0.0396  0.0177
                                           -0.0013 -0.0023 -0.0044 -0.0096
   395. (0.15488) BD*( 2) C  22 - C  23  
                ( 51.72%)   0.7192* C  22 s(  0.00%)p 1.00( 99.94%)d 0.00(  0.06%)
                                            0.0000  0.0009 -0.0006 -0.7486  0.0037
                                            0.6107 -0.0028  0.2570 -0.0014 -0.0001
                                            0.0071 -0.0118  0.0180 -0.0064
                ( 48.28%)  -0.6948* C  23 s(  0.00%)p 1.00( 99.95%)d 0.00(  0.05%)
                                           -0.0000 -0.0000 -0.0027 -0.7475  0.0034
                                            0.6125 -0.0009  0.2560 -0.0001 -0.0066
                                            0.0123 -0.0046 -0.0149 -0.0060
   396. (0.00664) BD*( 1) C  22 - H  37  
                ( 37.24%)   0.6102* C  22 s( 29.36%)p 2.40( 70.61%)d 0.00(  0.03%)
                                            0.0003 -0.5417  0.0140 -0.4075  0.0054
                                           -0.2012  0.0033 -0.7067  0.0083 -0.0046
                                           -0.0117 -0.0055 -0.0022 -0.0091
                ( 62.76%)  -0.7922* H  37 s( 99.90%)p 0.00(  0.10%)
                                           -0.9995  0.0024  0.0154  0.0074  0.0268
   397. (0.00707) BD*( 1) C  23 - H  38  
                ( 37.46%)   0.6120* C  23 s( 28.98%)p 2.45( 70.99%)d 0.00(  0.03%)
                                            0.0004 -0.5382  0.0142  0.1244 -0.0092
                                            0.4461 -0.0102 -0.7037  0.0005 -0.0034
                                            0.0035  0.0130  0.0039 -0.0088
                ( 62.54%)  -0.7908* H  38 s( 99.90%)p 0.00(  0.10%)
                                           -0.9995  0.0026 -0.0037 -0.0161  0.0266


 NHO Directionality and "Bond Bending" (deviations from line of nuclear centers)

         [Thresholds for printing:  angular deviation  >  1.0 degree]
                                    hybrid p-character > 25.0%
                                    orbital occupancy  >  0.10e

                                Line of Centers        Hybrid 1              Hybrid 2
                                ---------------  -------------------   ------------------
                NBO               Theta   Phi    Theta   Phi    Dev    Theta   Phi    Dev
 ========================================================================================
     1. BD (   1) O   1 - C   2   150.1  344.2   151.3  337.6   3.4     31.5  169.5   3.1
     2. BD (   2) O   1 - C   2   150.1  344.2    86.5   64.5  88.2     82.6   67.0  87.1
     3. BD (   1) C   2 - O   3   151.3  145.2   146.3  147.8   5.1      --     --    --
     4. BD (   1) C   2 - C  15    99.0  338.9    95.5  335.5   4.9     81.3  161.1   2.2
     5. BD (   1) O   3 - N   4    84.4  150.4    86.3  150.4   1.9     93.9  330.0   1.7
     6. BD (   1) N   4 - C   5    84.5  208.2    84.9  213.4   5.1     97.6   18.0  10.3
     7. BD (   1) N   4 - C  12    75.2   91.1    74.9   86.1   4.8    105.9  281.3  10.0
     8. BD (   1) C   5 - C   6    77.7  130.8    77.7  140.9   9.9    102.6  303.0   7.6
     9. BD (   1) C   5 - O  14    95.9  261.1    97.3  262.3   1.8     85.5   80.9   1.5
    10. BD (   2) C   5 - O  14    95.9  261.1    12.5  318.1  89.1     11.8  325.8  89.2
    11. BD (   1) C   6 - C   7    83.1  181.7    84.3  187.0   5.3     97.9  356.7   5.1
    12. BD (   2) C   6 - C   7    83.1  181.7    12.5  304.4  90.0     12.7  304.8  89.9
    13. BD (   1) C   6 - C  11    84.6   59.1    84.4   61.2   2.1     95.2  237.0   2.2
    14. BD (   1) C   7 - C   8    77.3  118.5    77.4  123.8   5.2    102.6  294.2   4.2
    15. BD (   1) C   7 - H  24    95.4  239.9    95.3  238.8   1.0      --     --    --
    16. BD (   1) C   8 - C   9    84.6   59.1    83.9   62.9   3.8     94.7  235.4   3.8
    17. BD (   2) C   8 - C   9    84.6   59.1    12.8  304.6  89.9     12.8  304.1  89.9
    19. BD (   1) C   9 - C  10    97.0    1.4    96.2    5.5   4.2     82.1  176.2   5.2
    21. BD (   1) C  10 - C  11   102.6  298.1   102.8  303.4   5.1     77.7  112.6   5.4
    22. BD (   2) C  10 - C  11   102.6  298.1    12.8  303.8  89.9     12.6  303.6  90.0
    23. BD (   1) C  10 - H  27    84.6   58.4    84.4   59.4   1.0      --     --    --
    24. BD (   1) C  11 - C  12    98.6  349.2    97.7  356.9   7.7     79.6  159.2  10.0
    25. BD (   1) C  12 - O  13    85.6   36.6    87.2   35.8   1.8     96.1  216.9   1.7
    26. BD (   2) C  12 - O  13    85.6   36.6    14.8  294.0  88.9     15.8  287.1  89.1
    28. BD (   1) C  15 - H  28    42.6  287.9    44.6  288.6   2.1      --     --    --
    29. BD (   1) C  15 - H  29   150.8  272.5   149.0  273.2   1.9      --     --    --
    33. BD (   1) C  17 - C  18    90.1   48.6    90.5   46.9   1.8     90.3  230.8   2.2
    34. BD (   1) C  17 - H  32    46.7  291.0    48.1  291.1   1.4      --     --    --
    35. BD (   1) C  17 - H  33   152.2  271.9   150.9  273.5   1.5      --     --    --
    36. BD (   1) C  18 - C  19   145.8   73.8   148.1   75.8   2.5     36.8  251.4   3.0
    37. BD (   2) C  18 - C  19   145.8   73.8   104.8  319.8  90.5    104.7  320.5  89.7
    38. BD (   1) C  18 - C  23    33.5   27.4    31.2   25.0   2.6    143.8  209.7   3.0
    39. BD (   1) C  19 - C  20    89.8   50.7    93.8   51.8   4.2     94.2  229.7   4.1
    41. BD (   1) C  20 - C  21    33.0   26.8    37.1   30.5   4.6    150.9  202.2   4.6
    42. BD (   2) C  20 - C  21    33.0   26.8   104.7  320.8  89.9    104.8  320.7  89.9
    44. BD (   1) C  21 - C  22    33.6  254.2    29.6  258.4   4.6    142.2   70.8   4.6
    46. BD (   1) C  22 - C  23    90.4  230.7    86.5  231.8   4.1     85.5   49.5   4.2
    47. BD (   2) C  22 - C  23    90.4  230.7    75.1  140.8  90.0    104.9  320.6  90.2
    73. LP (   1) O   1             --     --     30.5  163.9   --       --     --    --
    74. LP (   2) O   1             --     --     60.8  332.5   --       --     --    --
    75. LP (   1) O   3             --     --    155.2  342.1   --       --     --    --
    76. LP (   2) O   3             --     --     94.1  240.8   --       --     --    --
    77. LP (   1) N   4             --     --    168.3  121.6   --       --     --    --
    78. LP (   1) O  13             --     --     85.6   36.1   --       --     --    --
    79. LP (   2) O  13             --     --     75.1  127.9   --       --     --    --
    80. LP (   1) O  14             --     --     96.0  262.3   --       --     --    --
    81. LP (   2) O  14             --     --     79.5  172.5   --       --     --    --
   358. BD*(   2) C   5 - O  14    95.9  261.1    12.5  318.1  89.1     11.8  325.8  89.2
   360. BD*(   2) C   6 - C   7    83.1  181.7    12.5  304.4  90.0     12.7  304.8  89.9
   365. BD*(   2) C   8 - C   9    84.6   59.1    12.8  304.6  89.9     12.8  304.1  89.9
   370. BD*(   2) C  10 - C  11   102.6  298.1    12.8  303.8  89.9     12.6  303.6  90.0
   374. BD*(   2) C  12 - O  13    85.6   36.6    14.8  294.0  88.9     15.8  287.1  89.1
   385. BD*(   2) C  18 - C  19   145.8   73.8   104.8  319.8  90.5    104.7  320.5  89.7
   390. BD*(   2) C  20 - C  21    33.0   26.8   104.7  320.8  89.9    104.8  320.7  89.9
   395. BD*(   2) C  22 - C  23    90.4  230.7    75.1  140.8  90.0    104.9  320.6  90.2


 Second Order Perturbation Theory Analysis of Fock Matrix in NBO Basis

     Threshold for printing:   0.25 kcal/mol
                                                                              E(2)  E(j)-E(i) F(i,j)
         Donor NBO (i)                     Acceptor NBO (j)                 kcal/mol   a.u.    a.u. 
 ===================================================================================================

 within unit  1
   1. BD (   1) O   1 - C   2        / 91. RY*(   1) C   2                    1.05    1.69    0.054
   1. BD (   1) O   1 - C   2        /208. RY*(   1) C  15                    0.26    2.05    0.029
   1. BD (   1) O   1 - C   2        /352. BD*(   1) C   2 - C  15            1.08    1.53    0.052
   2. BD (   2) O   1 - C   2        /375. BD*(   1) C  15 - C  16            0.74    0.77    0.030
   2. BD (   2) O   1 - C   2        /377. BD*(   1) C  15 - H  29            0.37    0.85    0.023
   3. BD (   1) C   2 - O   3        /109. RY*(   1) N   4                    0.39    2.07    0.036
   3. BD (   1) C   2 - O   3        /111. RY*(   3) N   4                    0.51    2.05    0.041
   3. BD (   1) C   2 - O   3        /208. RY*(   1) C  15                    0.47    1.82    0.037
   3. BD (   1) C   2 - O   3        /354. BD*(   1) N   4 - C   5            0.45    1.27    0.031
   3. BD (   1) C   2 - O   3        /355. BD*(   1) N   4 - C  12            0.37    1.27    0.028
   3. BD (   1) C   2 - O   3        /376. BD*(   1) C  15 - H  28            0.51    1.34    0.033
   4. BD (   1) C   2 - C  15        / 82. RY*(   1) O   1                    0.70    1.87    0.046
   4. BD (   1) C   2 - C  15        /100. RY*(   1) O   3                    0.54    1.87    0.040
   4. BD (   1) C   2 - C  15        /219. RY*(   3) C  16                    0.56    1.57    0.037
   4. BD (   1) C   2 - C  15        /349. BD*(   1) O   1 - C   2            1.04    1.29    0.046
   4. BD (   1) C   2 - C  15        /353. BD*(   1) O   3 - N   4            1.68    0.88    0.049
   4. BD (   1) C   2 - C  15        /375. BD*(   1) C  15 - C  16            0.57    1.03    0.031
   4. BD (   1) C   2 - C  15        /377. BD*(   1) C  15 - H  29            0.32    1.11    0.024
   4. BD (   1) C   2 - C  15        /378. BD*(   1) C  16 - C  17            1.23    1.04    0.045
   5. BD (   1) O   3 - N   4        / 91. RY*(   1) C   2                    0.68    1.50    0.040
   5. BD (   1) O   3 - N   4        /118. RY*(   1) C   5                    0.36    1.49    0.029
   5. BD (   1) O   3 - N   4        /181. RY*(   1) C  12                    0.36    1.49    0.029
   5. BD (   1) O   3 - N   4        /208. RY*(   1) C  15                    0.34    1.86    0.032
   5. BD (   1) O   3 - N   4        /352. BD*(   1) C   2 - C  15            0.82    1.33    0.042
   5. BD (   1) O   3 - N   4        /356. BD*(   1) C   5 - C   6            0.49    1.35    0.033
   5. BD (   1) O   3 - N   4        /372. BD*(   1) C  11 - C  12            0.53    1.36    0.034
   6. BD (   1) N   4 - C   5        /101. RY*(   2) O   3                    0.34    1.98    0.033
   6. BD (   1) N   4 - C   5        /128. RY*(   2) C   6                    0.43    1.79    0.035
   6. BD (   1) N   4 - C   5        /182. RY*(   2) C  12                    0.46    2.02    0.039
   6. BD (   1) N   4 - C   5        /185. RY*(   5) C  12                    0.32    2.33    0.035
   6. BD (   1) N   4 - C   5        /199. RY*(   1) O  14                    0.30    2.04    0.031
   6. BD (   1) N   4 - C   5        /351. BD*(   1) C   2 - O   3            0.49    1.09    0.030
   6. BD (   1) N   4 - C   5        /355. BD*(   1) N   4 - C  12            0.65    1.19    0.036
   6. BD (   1) N   4 - C   5        /357. BD*(   1) C   5 - O  14            0.39    1.43    0.030
   6. BD (   1) N   4 - C   5        /359. BD*(   1) C   6 - C   7            1.43    1.39    0.056
   6. BD (   1) N   4 - C   5        /373. BD*(   1) C  12 - O  13            1.42    1.43    0.057
   7. BD (   1) N   4 - C  12        /101. RY*(   2) O   3                    0.31    1.99    0.031
   7. BD (   1) N   4 - C  12        /119. RY*(   2) C   5                    0.48    2.01    0.039
   7. BD (   1) N   4 - C  12        /122. RY*(   5) C   5                    0.34    2.25    0.035
   7. BD (   1) N   4 - C  12        /173. RY*(   2) C  11                    0.42    1.79    0.035
   7. BD (   1) N   4 - C  12        /190. RY*(   1) O  13                    0.29    2.04    0.031
   7. BD (   1) N   4 - C  12        /351. BD*(   1) C   2 - O   3            0.46    1.09    0.029
   7. BD (   1) N   4 - C  12        /354. BD*(   1) N   4 - C   5            0.65    1.19    0.036
   7. BD (   1) N   4 - C  12        /357. BD*(   1) C   5 - O  14            1.44    1.43    0.057
   7. BD (   1) N   4 - C  12        /369. BD*(   1) C  10 - C  11            1.45    1.39    0.057
   7. BD (   1) N   4 - C  12        /373. BD*(   1) C  12 - O  13            0.37    1.43    0.029
   8. BD (   1) C   5 - C   6        /136. RY*(   1) C   7                    0.52    1.78    0.039
   8. BD (   1) C   5 - C   6        /172. RY*(   1) C  11                    0.41    1.80    0.034
   8. BD (   1) C   5 - C   6        /199. RY*(   1) O  14                    0.72    1.89    0.047
   8. BD (   1) C   5 - C   6        /353. BD*(   1) O   3 - N   4            2.62    0.87    0.061
   8. BD (   1) C   5 - C   6        /357. BD*(   1) C   5 - O  14            1.04    1.28    0.046
   8. BD (   1) C   5 - C   6        /359. BD*(   1) C   6 - C   7            1.53    1.24    0.055
   8. BD (   1) C   5 - C   6        /361. BD*(   1) C   6 - C  11            1.04    1.20    0.045
   8. BD (   1) C   5 - C   6        /362. BD*(   1) C   7 - C   8            0.91    1.22    0.042
   8. BD (   1) C   5 - C   6        /369. BD*(   1) C  10 - C  11            2.04    1.23    0.064
   9. BD (   1) C   5 - O  14        /118. RY*(   1) C   5                    0.93    1.65    0.050
   9. BD (   1) C   5 - O  14        /354. BD*(   1) N   4 - C   5            0.36    1.47    0.030
   9. BD (   1) C   5 - O  14        /355. BD*(   1) N   4 - C  12            0.51    1.47    0.036
   9. BD (   1) C   5 - O  14        /356. BD*(   1) C   5 - C   6            1.24    1.52    0.056
   9. BD (   1) C   5 - O  14        /361. BD*(   1) C   6 - C  11            0.30    1.64    0.028
  10. BD (   2) C   5 - O  14        /360. BD*(   2) C   6 - C   7            2.06    0.42    0.040
  11. BD (   1) C   6 - C   7        /118. RY*(   1) C   5                    0.47    1.26    0.031
  11. BD (   1) C   6 - C   7        /145. RY*(   1) C   8                    0.53    1.89    0.040
  11. BD (   1) C   6 - C   7        /146. RY*(   2) C   8                    0.59    1.37    0.036
  11. BD (   1) C   6 - C   7        /354. BD*(   1) N   4 - C   5            0.37    1.08    0.026
  11. BD (   1) C   6 - C   7        /356. BD*(   1) C   5 - C   6            1.68    1.13    0.056
  11. BD (   1) C   6 - C   7        /361. BD*(   1) C   6 - C  11            2.78    1.25    0.074
  11. BD (   1) C   6 - C   7        /362. BD*(   1) C   7 - C   8            1.28    1.26    0.051
  11. BD (   1) C   6 - C   7        /363. BD*(   1) C   7 - H  24            0.76    1.18    0.038
  11. BD (   1) C   6 - C   7        /366. BD*(   1) C   8 - H  25            1.14    1.18    0.046
  11. BD (   1) C   6 - C   7        /372. BD*(   1) C  11 - C  12            1.11    1.13    0.045
  12. BD (   2) C   6 - C   7        /120. RY*(   3) C   5                    0.27    1.82    0.031
  12. BD (   2) C   6 - C   7        /123. RY*(   6) C   5                    0.27    1.77    0.030
  12. BD (   2) C   6 - C   7        /130. RY*(   4) C   6                    0.35    1.30    0.030
  12. BD (   2) C   6 - C   7        /149. RY*(   5) C   8                    0.89    1.15    0.045
  12. BD (   2) C   6 - C   7        /175. RY*(   4) C  11                    0.77    1.26    0.043
  12. BD (   2) C   6 - C   7        /358. BD*(   2) C   5 - O  14            9.33    0.28    0.067
  12. BD (   2) C   6 - C   7        /365. BD*(   2) C   8 - C   9            9.04    0.29    0.065
  12. BD (   2) C   6 - C   7        /370. BD*(   2) C  10 - C  11           10.54    0.29    0.071
  13. BD (   1) C   6 - C  11        /136. RY*(   1) C   7                    0.61    1.81    0.042
  13. BD (   1) C   6 - C  11        /163. RY*(   1) C  10                    0.60    1.81    0.042
  13. BD (   1) C   6 - C  11        /184. RY*(   4) C  12                    0.27    1.82    0.028
  13. BD (   1) C   6 - C  11        /356. BD*(   1) C   5 - C   6            0.66    1.11    0.034
  13. BD (   1) C   6 - C  11        /357. BD*(   1) C   5 - O  14            2.04    1.31    0.066
  13. BD (   1) C   6 - C  11        /359. BD*(   1) C   6 - C   7            2.52    1.27    0.072
  13. BD (   1) C   6 - C  11        /363. BD*(   1) C   7 - H  24            1.26    1.17    0.049
  13. BD (   1) C   6 - C  11        /369. BD*(   1) C  10 - C  11            2.55    1.26    0.072
  13. BD (   1) C   6 - C  11        /371. BD*(   1) C  10 - H  27            1.27    1.17    0.049
  13. BD (   1) C   6 - C  11        /372. BD*(   1) C  11 - C  12            0.68    1.11    0.035
  13. BD (   1) C   6 - C  11        /373. BD*(   1) C  12 - O  13            2.11    1.31    0.067
  14. BD (   1) C   7 - C   8        /127. RY*(   1) C   6                    1.03    1.83    0.055
  14. BD (   1) C   7 - C   8        /154. RY*(   1) C   9                    0.40    1.87    0.035
  14. BD (   1) C   7 - C   8        /155. RY*(   2) C   9                    0.66    1.36    0.038
  14. BD (   1) C   7 - C   8        /356. BD*(   1) C   5 - C   6            2.50    1.11    0.067
  14. BD (   1) C   7 - C   8        /359. BD*(   1) C   6 - C   7            1.71    1.26    0.059
  14. BD (   1) C   7 - C   8        /363. BD*(   1) C   7 - H  24            0.68    1.17    0.036
  14. BD (   1) C   7 - C   8        /364. BD*(   1) C   8 - C   9            1.19    1.24    0.049
  14. BD (   1) C   7 - C   8        /366. BD*(   1) C   8 - H  25            0.57    1.17    0.033
  14. BD (   1) C   7 - C   8        /368. BD*(   1) C   9 - H  26            1.11    1.17    0.045
  15. BD (   1) C   7 - H  24        /127. RY*(   1) C   6                    0.36    1.65    0.031
  15. BD (   1) C   7 - H  24        /145. RY*(   1) C   8                    0.31    1.69    0.029
  15. BD (   1) C   7 - H  24        /359. BD*(   1) C   6 - C   7            0.60    1.08    0.032
  15. BD (   1) C   7 - H  24        /361. BD*(   1) C   6 - C  11            2.42    1.05    0.064
  15. BD (   1) C   7 - H  24        /362. BD*(   1) C   7 - C   8            0.46    1.07    0.028
  15. BD (   1) C   7 - H  24        /364. BD*(   1) C   8 - C   9            1.78    1.07    0.055
  16. BD (   1) C   8 - C   9        /137. RY*(   2) C   7                    0.92    1.38    0.045
  16. BD (   1) C   8 - C   9        /164. RY*(   2) C  10                    0.92    1.38    0.045
  16. BD (   1) C   8 - C   9        /362. BD*(   1) C   7 - C   8            1.23    1.25    0.050
  16. BD (   1) C   8 - C   9        /363. BD*(   1) C   7 - H  24            1.20    1.17    0.048
  16. BD (   1) C   8 - C   9        /366. BD*(   1) C   8 - H  25            0.58    1.17    0.033
  16. BD (   1) C   8 - C   9        /367. BD*(   1) C   9 - C  10            1.24    1.25    0.050
  16. BD (   1) C   8 - C   9        /368. BD*(   1) C   9 - H  26            0.58    1.17    0.033
  16. BD (   1) C   8 - C   9        /371. BD*(   1) C  10 - H  27            1.22    1.17    0.048
  17. BD (   2) C   8 - C   9        /140. RY*(   5) C   7                    0.52    1.91    0.044
  17. BD (   2) C   8 - C   9        /149. RY*(   5) C   8                    0.27    1.15    0.024
  17. BD (   2) C   8 - C   9        /158. RY*(   5) C   9                    0.26    1.10    0.024
  17. BD (   2) C   8 - C   9        /167. RY*(   5) C  10                    0.52    1.92    0.044
  17. BD (   2) C   8 - C   9        /360. BD*(   2) C   6 - C   7           10.37    0.29    0.070
  17. BD (   2) C   8 - C   9        /370. BD*(   2) C  10 - C  11           10.47    0.29    0.070
  18. BD (   1) C   8 - H  25        /136. RY*(   1) C   7                    0.29    1.63    0.028
  18. BD (   1) C   8 - H  25        /154. RY*(   1) C   9                    0.33    1.69    0.030
  18. BD (   1) C   8 - H  25        /359. BD*(   1) C   6 - C   7            1.90    1.08    0.057
  18. BD (   1) C   8 - H  25        /362. BD*(   1) C   7 - C   8            0.34    1.07    0.024
  18. BD (   1) C   8 - H  25        /364. BD*(   1) C   8 - C   9            0.36    1.07    0.025
  18. BD (   1) C   8 - H  25        /367. BD*(   1) C   9 - C  10            2.02    1.07    0.059
  19. BD (   1) C   9 - C  10        /145. RY*(   1) C   8                    0.41    1.87    0.035
  19. BD (   1) C   9 - C  10        /146. RY*(   2) C   8                    0.65    1.36    0.038
  19. BD (   1) C   9 - C  10        /172. RY*(   1) C  11                    1.04    1.83    0.055
  19. BD (   1) C   9 - C  10        /364. BD*(   1) C   8 - C   9            1.19    1.25    0.049
  19. BD (   1) C   9 - C  10        /366. BD*(   1) C   8 - H  25            1.10    1.17    0.045
  19. BD (   1) C   9 - C  10        /368. BD*(   1) C   9 - H  26            0.57    1.17    0.032
  19. BD (   1) C   9 - C  10        /369. BD*(   1) C  10 - C  11            1.73    1.26    0.059
  19. BD (   1) C   9 - C  10        /371. BD*(   1) C  10 - H  27            0.68    1.16    0.036
  19. BD (   1) C   9 - C  10        /372. BD*(   1) C  11 - C  12            2.52    1.11    0.068
  20. BD (   1) C   9 - H  26        /145. RY*(   1) C   8                    0.33    1.69    0.030
  20. BD (   1) C   9 - H  26        /163. RY*(   1) C  10                    0.29    1.63    0.027
  20. BD (   1) C   9 - H  26        /362. BD*(   1) C   7 - C   8            2.01    1.07    0.059
  20. BD (   1) C   9 - H  26        /364. BD*(   1) C   8 - C   9            0.36    1.07    0.025
  20. BD (   1) C   9 - H  26        /367. BD*(   1) C   9 - C  10            0.34    1.07    0.024
  20. BD (   1) C   9 - H  26        /369. BD*(   1) C  10 - C  11            1.90    1.08    0.057
  21. BD (   1) C  10 - C  11        /154. RY*(   1) C   9                    0.53    1.89    0.040
  21. BD (   1) C  10 - C  11        /155. RY*(   2) C   9                    0.59    1.37    0.036
  21. BD (   1) C  10 - C  11        /181. RY*(   1) C  12                    0.46    1.26    0.030
  21. BD (   1) C  10 - C  11        /355. BD*(   1) N   4 - C  12            0.37    1.08    0.026
  21. BD (   1) C  10 - C  11        /356. BD*(   1) C   5 - C   6            1.10    1.13    0.045
  21. BD (   1) C  10 - C  11        /361. BD*(   1) C   6 - C  11            2.80    1.25    0.075
  21. BD (   1) C  10 - C  11        /367. BD*(   1) C   9 - C  10            1.29    1.26    0.051
  21. BD (   1) C  10 - C  11        /368. BD*(   1) C   9 - H  26            1.14    1.18    0.047
  21. BD (   1) C  10 - C  11        /371. BD*(   1) C  10 - H  27            0.77    1.18    0.038
  21. BD (   1) C  10 - C  11        /372. BD*(   1) C  11 - C  12            1.71    1.13    0.056
  22. BD (   2) C  10 - C  11        /130. RY*(   4) C   6                    0.75    1.31    0.044
  22. BD (   2) C  10 - C  11        /158. RY*(   5) C   9                    0.91    1.10    0.044
  22. BD (   2) C  10 - C  11        /175. RY*(   4) C  11                    0.35    1.26    0.029
  22. BD (   2) C  10 - C  11        /186. RY*(   6) C  12                    0.28    1.81    0.031
  22. BD (   2) C  10 - C  11        /360. BD*(   2) C   6 - C   7           10.40    0.30    0.071
  22. BD (   2) C  10 - C  11        /365. BD*(   2) C   8 - C   9            8.99    0.29    0.065
  22. BD (   2) C  10 - C  11        /374. BD*(   2) C  12 - O  13            9.59    0.28    0.068
  23. BD (   1) C  10 - H  27        /154. RY*(   1) C   9                    0.31    1.69    0.029
  23. BD (   1) C  10 - H  27        /172. RY*(   1) C  11                    0.36    1.65    0.031
  23. BD (   1) C  10 - H  27        /361. BD*(   1) C   6 - C  11            2.41    1.06    0.064
  23. BD (   1) C  10 - H  27        /364. BD*(   1) C   8 - C   9            1.77    1.07    0.055
  23. BD (   1) C  10 - H  27        /367. BD*(   1) C   9 - C  10            0.46    1.07    0.028
  23. BD (   1) C  10 - H  27        /369. BD*(   1) C  10 - C  11            0.60    1.09    0.032
  24. BD (   1) C  11 - C  12        /127. RY*(   1) C   6                    0.41    1.81    0.035
  24. BD (   1) C  11 - C  12        /163. RY*(   1) C  10                    0.52    1.78    0.039
  24. BD (   1) C  11 - C  12        /190. RY*(   1) O  13                    0.70    1.89    0.046
  24. BD (   1) C  11 - C  12        /353. BD*(   1) O   3 - N   4            2.49    0.88    0.059
  24. BD (   1) C  11 - C  12        /359. BD*(   1) C   6 - C   7            2.04    1.24    0.064
  24. BD (   1) C  11 - C  12        /361. BD*(   1) C   6 - C  11            1.05    1.21    0.045
  24. BD (   1) C  11 - C  12        /367. BD*(   1) C   9 - C  10            0.90    1.22    0.042
  24. BD (   1) C  11 - C  12        /369. BD*(   1) C  10 - C  11            1.56    1.24    0.056
  24. BD (   1) C  11 - C  12        /373. BD*(   1) C  12 - O  13            1.07    1.28    0.047
  25. BD (   1) C  12 - O  13        /181. RY*(   1) C  12                    0.94    1.65    0.050
  25. BD (   1) C  12 - O  13        /354. BD*(   1) N   4 - C   5            0.53    1.47    0.036
  25. BD (   1) C  12 - O  13        /355. BD*(   1) N   4 - C  12            0.35    1.47    0.029
  25. BD (   1) C  12 - O  13        /361. BD*(   1) C   6 - C  11            0.29    1.64    0.028
  25. BD (   1) C  12 - O  13        /372. BD*(   1) C  11 - C  12            1.25    1.52    0.056
  26. BD (   2) C  12 - O  13        /370. BD*(   2) C  10 - C  11            2.02    0.42    0.040
  27. BD (   1) C  15 - C  16        / 93. RY*(   3) C   2                    0.84    1.49    0.045
  27. BD (   1) C  15 - C  16        /227. RY*(   2) C  17                    0.57    1.46    0.037
  27. BD (   1) C  15 - C  16        /349. BD*(   1) O   1 - C   2            0.71    1.23    0.038
  27. BD (   1) C  15 - C  16        /350. BD*(   2) O   1 - C   2            2.29    0.61    0.049
  27. BD (   1) C  15 - C  16        /352. BD*(   1) C   2 - C  15            0.48    1.01    0.028
  27. BD (   1) C  15 - C  16        /376. BD*(   1) C  15 - H  28            0.34    1.05    0.024
  27. BD (   1) C  15 - C  16        /377. BD*(   1) C  15 - H  29            0.34    1.05    0.024
  27. BD (   1) C  15 - C  16        /378. BD*(   1) C  16 - C  17            0.41    0.98    0.026
  27. BD (   1) C  15 - C  16        /381. BD*(   1) C  17 - C  18            1.15    1.00    0.043
  28. BD (   1) C  15 - H  28        /217. RY*(   1) C  16                    0.31    1.50    0.028
  28. BD (   1) C  15 - H  28        /350. BD*(   2) O   1 - C   2            0.61    0.51    0.023
  28. BD (   1) C  15 - H  28        /351. BD*(   1) C   2 - O   3            2.32    0.78    0.055
  28. BD (   1) C  15 - H  28        /379. BD*(   1) C  16 - H  30            1.44    0.94    0.047
  29. BD (   1) C  15 - H  29        / 94. RY*(   4) C   2                    0.26    1.95    0.029
  29. BD (   1) C  15 - H  29        /349. BD*(   1) O   1 - C   2            2.40    1.12    0.066
  29. BD (   1) C  15 - H  29        /350. BD*(   2) O   1 - C   2            1.15    0.51    0.032
  29. BD (   1) C  15 - H  29        /351. BD*(   1) C   2 - O   3            0.37    0.78    0.022
  29. BD (   1) C  15 - H  29        /380. BD*(   1) C  16 - H  31            1.45    0.94    0.047
  30. BD (   1) C  16 - C  17        /209. RY*(   2) C  15                    0.62    1.39    0.037
  30. BD (   1) C  16 - C  17        /236. RY*(   2) C  18                    0.95    1.38    0.046
  30. BD (   1) C  16 - C  17        /352. BD*(   1) C   2 - C  15            0.93    1.01    0.039
  30. BD (   1) C  16 - C  17        /375. BD*(   1) C  15 - C  16            0.49    0.98    0.028
  30. BD (   1) C  16 - C  17        /379. BD*(   1) C  16 - H  30            0.25    1.06    0.021
  30. BD (   1) C  16 - C  17        /381. BD*(   1) C  17 - C  18            0.65    1.01    0.032
  30. BD (   1) C  16 - C  17        /382. BD*(   1) C  17 - H  32            0.31    1.04    0.023
  30. BD (   1) C  16 - C  17        /383. BD*(   1) C  17 - H  33            0.31    1.04    0.023
  30. BD (   1) C  16 - C  17        /384. BD*(   1) C  18 - C  19            0.26    1.14    0.022
  30. BD (   1) C  16 - C  17        /385. BD*(   2) C  18 - C  19            1.34    0.61    0.040
  30. BD (   1) C  16 - C  17        /386. BD*(   1) C  18 - C  23            0.35    1.15    0.025
  31. BD (   1) C  16 - H  30        /208. RY*(   1) C  15                    0.29    1.42    0.026
  31. BD (   1) C  16 - H  30        /226. RY*(   1) C  17                    0.27    1.43    0.025
  31. BD (   1) C  16 - H  30        /376. BD*(   1) C  15 - H  28            1.46    0.94    0.047
  31. BD (   1) C  16 - H  30        /382. BD*(   1) C  17 - H  32            1.49    0.92    0.047
  32. BD (   1) C  16 - H  31        /208. RY*(   1) C  15                    0.34    1.41    0.028
  32. BD (   1) C  16 - H  31        /226. RY*(   1) C  17                    0.29    1.43    0.026
  32. BD (   1) C  16 - H  31        /377. BD*(   1) C  15 - H  29            1.46    0.93    0.047
  32. BD (   1) C  16 - H  31        /383. BD*(   1) C  17 - H  33            1.50    0.92    0.047
  33. BD (   1) C  17 - C  18        /218. RY*(   2) C  16                    0.55    1.55    0.037
  33. BD (   1) C  17 - C  18        /244. RY*(   1) C  19                    0.70    1.78    0.045
  33. BD (   1) C  17 - C  18        /280. RY*(   1) C  23                    0.71    1.78    0.045
  33. BD (   1) C  17 - C  18        /375. BD*(   1) C  15 - C  16            1.03    1.01    0.041
  33. BD (   1) C  17 - C  18        /378. BD*(   1) C  16 - C  17            0.62    1.02    0.032
  33. BD (   1) C  17 - C  18        /382. BD*(   1) C  17 - H  32            0.29    1.08    0.022
  33. BD (   1) C  17 - C  18        /383. BD*(   1) C  17 - H  33            0.29    1.07    0.023
  33. BD (   1) C  17 - C  18        /384. BD*(   1) C  18 - C  19            1.25    1.18    0.049
  33. BD (   1) C  17 - C  18        /386. BD*(   1) C  18 - C  23            1.27    1.18    0.049
  33. BD (   1) C  17 - C  18        /387. BD*(   1) C  19 - C  20            1.31    1.19    0.050
  33. BD (   1) C  17 - C  18        /394. BD*(   1) C  22 - C  23            1.31    1.19    0.050
  34. BD (   1) C  17 - H  32        /379. BD*(   1) C  16 - H  30            1.51    0.95    0.048
  34. BD (   1) C  17 - H  32        /384. BD*(   1) C  18 - C  19            1.85    1.03    0.055
  34. BD (   1) C  17 - H  32        /385. BD*(   2) C  18 - C  19            0.45    0.50    0.021
  35. BD (   1) C  17 - H  33        /217. RY*(   1) C  16                    0.31    1.50    0.027
  35. BD (   1) C  17 - H  33        /380. BD*(   1) C  16 - H  31            1.52    0.94    0.048
  35. BD (   1) C  17 - H  33        /385. BD*(   2) C  18 - C  19            0.53    0.50    0.022
  35. BD (   1) C  17 - H  33        /386. BD*(   1) C  18 - C  23            1.71    1.03    0.053
  36. BD (   1) C  18 - C  19        /226. RY*(   1) C  17                    0.68    1.66    0.042
  36. BD (   1) C  18 - C  19        /253. RY*(   1) C  20                    0.57    1.87    0.041
  36. BD (   1) C  18 - C  19        /254. RY*(   2) C  20                    0.66    1.36    0.038
  36. BD (   1) C  18 - C  19        /280. RY*(   1) C  23                    0.40    1.86    0.035
  36. BD (   1) C  18 - C  19        /381. BD*(   1) C  17 - C  18            1.19    1.12    0.046
  36. BD (   1) C  18 - C  19        /382. BD*(   1) C  17 - H  32            0.39    1.15    0.027
  36. BD (   1) C  18 - C  19        /386. BD*(   1) C  18 - C  23            1.57    1.25    0.056
  36. BD (   1) C  18 - C  19        /387. BD*(   1) C  19 - C  20            1.43    1.27    0.054
  36. BD (   1) C  18 - C  19        /388. BD*(   1) C  19 - H  34            0.58    1.17    0.033
  36. BD (   1) C  18 - C  19        /391. BD*(   1) C  20 - H  35            1.05    1.18    0.045
  36. BD (   1) C  18 - C  19        /397. BD*(   1) C  23 - H  38            1.25    1.17    0.048
  37. BD (   2) C  18 - C  19        /228. RY*(   3) C  17                    0.33    1.21    0.028
  37. BD (   2) C  18 - C  19        /257. RY*(   5) C  20                    0.80    1.50    0.048
  37. BD (   2) C  18 - C  19        /282. RY*(   3) C  23                    0.27    0.90    0.022
  37. BD (   2) C  18 - C  19        /283. RY*(   4) C  23                    0.86    1.15    0.044
  37. BD (   2) C  18 - C  19        /378. BD*(   1) C  16 - C  17            1.46    0.67    0.043
  37. BD (   2) C  18 - C  19        /382. BD*(   1) C  17 - H  32            0.43    0.72    0.024
  37. BD (   2) C  18 - C  19        /383. BD*(   1) C  17 - H  33            0.34    0.72    0.021
  37. BD (   2) C  18 - C  19        /390. BD*(   2) C  20 - C  21           10.81    0.29    0.071
  37. BD (   2) C  18 - C  19        /395. BD*(   2) C  22 - C  23            9.74    0.30    0.068
  38. BD (   1) C  18 - C  23        /226. RY*(   1) C  17                    0.66    1.66    0.042
  38. BD (   1) C  18 - C  23        /244. RY*(   1) C  19                    0.41    1.86    0.035
  38. BD (   1) C  18 - C  23        /271. RY*(   1) C  22                    0.56    1.87    0.041
  38. BD (   1) C  18 - C  23        /272. RY*(   2) C  22                    0.66    1.37    0.038
  38. BD (   1) C  18 - C  23        /381. BD*(   1) C  17 - C  18            1.21    1.12    0.046
  38. BD (   1) C  18 - C  23        /383. BD*(   1) C  17 - H  33            0.37    1.15    0.026
  38. BD (   1) C  18 - C  23        /384. BD*(   1) C  18 - C  19            1.58    1.25    0.056
  38. BD (   1) C  18 - C  23        /388. BD*(   1) C  19 - H  34            1.25    1.17    0.048
  38. BD (   1) C  18 - C  23        /394. BD*(   1) C  22 - C  23            1.43    1.27    0.054
  38. BD (   1) C  18 - C  23        /396. BD*(   1) C  22 - H  37            1.05    1.18    0.045
  38. BD (   1) C  18 - C  23        /397. BD*(   1) C  23 - H  38            0.59    1.17    0.033
  39. BD (   1) C  19 - C  20        /235. RY*(   1) C  18                    0.58    1.85    0.042
  39. BD (   1) C  19 - C  20        /237. RY*(   3) C  18                    0.65    1.64    0.041
  39. BD (   1) C  19 - C  20        /262. RY*(   1) C  21                    0.43    1.89    0.036
  39. BD (   1) C  19 - C  20        /263. RY*(   2) C  21                    0.58    1.35    0.035
  39. BD (   1) C  19 - C  20        /381. BD*(   1) C  17 - C  18            1.75    1.11    0.056
  39. BD (   1) C  19 - C  20        /384. BD*(   1) C  18 - C  19            1.56    1.24    0.056
  39. BD (   1) C  19 - C  20        /388. BD*(   1) C  19 - H  34            0.68    1.16    0.036
  39. BD (   1) C  19 - C  20        /389. BD*(   1) C  20 - C  21            1.26    1.25    0.050
  39. BD (   1) C  19 - C  20        /391. BD*(   1) C  20 - H  35            0.66    1.17    0.035
  39. BD (   1) C  19 - C  20        /393. BD*(   1) C  21 - H  36            1.16    1.16    0.046
  40. BD (   1) C  19 - H  34        /235. RY*(   1) C  18                    0.46    1.67    0.035
  40. BD (   1) C  19 - H  34        /253. RY*(   1) C  20                    0.35    1.68    0.031
  40. BD (   1) C  19 - H  34        /384. BD*(   1) C  18 - C  19            0.44    1.06    0.027
  40. BD (   1) C  19 - H  34        /386. BD*(   1) C  18 - C  23            2.18    1.06    0.061
  40. BD (   1) C  19 - H  34        /387. BD*(   1) C  19 - C  20            0.48    1.08    0.029
  40. BD (   1) C  19 - H  34        /389. BD*(   1) C  20 - C  21            1.90    1.07    0.057
  41. BD (   1) C  20 - C  21        /244. RY*(   1) C  19                    0.32    1.86    0.031
  41. BD (   1) C  20 - C  21        /245. RY*(   2) C  19                    0.74    1.43    0.041
  41. BD (   1) C  20 - C  21        /271. RY*(   1) C  22                    0.44    1.87    0.036
  41. BD (   1) C  20 - C  21        /272. RY*(   2) C  22                    0.71    1.36    0.040
  41. BD (   1) C  20 - C  21        /387. BD*(   1) C  19 - C  20            1.29    1.27    0.051
  41. BD (   1) C  20 - C  21        /388. BD*(   1) C  19 - H  34            1.21    1.17    0.048
  41. BD (   1) C  20 - C  21        /391. BD*(   1) C  20 - H  35            0.59    1.18    0.033
  41. BD (   1) C  20 - C  21        /392. BD*(   1) C  21 - C  22            1.09    1.26    0.047
  41. BD (   1) C  20 - C  21        /393. BD*(   1) C  21 - H  36            0.50    1.17    0.031
  41. BD (   1) C  20 - C  21        /396. BD*(   1) C  22 - H  37            1.28    1.18    0.049
  42. BD (   2) C  20 - C  21        /248. RY*(   5) C  19                    0.52    1.84    0.043
  42. BD (   2) C  20 - C  21        /274. RY*(   4) C  22                    0.73    1.72    0.049
  42. BD (   2) C  20 - C  21        /385. BD*(   2) C  18 - C  19            9.27    0.29    0.066
  42. BD (   2) C  20 - C  21        /395. BD*(   2) C  22 - C  23           11.60    0.30    0.074
  43. BD (   1) C  20 - H  35        /244. RY*(   1) C  19                    0.30    1.66    0.028
  43. BD (   1) C  20 - H  35        /262. RY*(   1) C  21                    0.32    1.71    0.029
  43. BD (   1) C  20 - H  35        /384. BD*(   1) C  18 - C  19            2.05    1.06    0.059
  43. BD (   1) C  20 - H  35        /387. BD*(   1) C  19 - C  20            0.48    1.08    0.029
  43. BD (   1) C  20 - H  35        /389. BD*(   1) C  20 - C  21            0.33    1.06    0.024
  43. BD (   1) C  20 - H  35        /392. BD*(   1) C  21 - C  22            1.83    1.07    0.056
  44. BD (   1) C  21 - C  22        /253. RY*(   1) C  20                    0.44    1.87    0.036
  44. BD (   1) C  21 - C  22        /254. RY*(   2) C  20                    0.72    1.37    0.040
  44. BD (   1) C  21 - C  22        /280. RY*(   1) C  23                    0.32    1.86    0.031
  44. BD (   1) C  21 - C  22        /281. RY*(   2) C  23                    0.75    1.43    0.041
  44. BD (   1) C  21 - C  22        /389. BD*(   1) C  20 - C  21            1.09    1.26    0.047
  44. BD (   1) C  21 - C  22        /391. BD*(   1) C  20 - H  35            1.28    1.18    0.049
  44. BD (   1) C  21 - C  22        /393. BD*(   1) C  21 - H  36            0.50    1.17    0.031
  44. BD (   1) C  21 - C  22        /394. BD*(   1) C  22 - C  23            1.28    1.27    0.051
  44. BD (   1) C  21 - C  22        /396. BD*(   1) C  22 - H  37            0.58    1.18    0.033
  44. BD (   1) C  21 - C  22        /397. BD*(   1) C  23 - H  38            1.21    1.17    0.048
  45. BD (   1) C  21 - H  36        /253. RY*(   1) C  20                    0.36    1.69    0.031
  45. BD (   1) C  21 - H  36        /271. RY*(   1) C  22                    0.36    1.69    0.031
  45. BD (   1) C  21 - H  36        /387. BD*(   1) C  19 - C  20            1.97    1.09    0.058
  45. BD (   1) C  21 - H  36        /389. BD*(   1) C  20 - C  21            0.29    1.08    0.022
  45. BD (   1) C  21 - H  36        /392. BD*(   1) C  21 - C  22            0.29    1.08    0.022
  45. BD (   1) C  21 - H  36        /394. BD*(   1) C  22 - C  23            1.97    1.09    0.058
  46. BD (   1) C  22 - C  23        /235. RY*(   1) C  18                    0.57    1.85    0.041
  46. BD (   1) C  22 - C  23        /237. RY*(   3) C  18                    0.66    1.64    0.042
  46. BD (   1) C  22 - C  23        /262. RY*(   1) C  21                    0.43    1.89    0.036
  46. BD (   1) C  22 - C  23        /263. RY*(   2) C  21                    0.58    1.35    0.036
  46. BD (   1) C  22 - C  23        /381. BD*(   1) C  17 - C  18            1.76    1.11    0.056
  46. BD (   1) C  22 - C  23        /386. BD*(   1) C  18 - C  23            1.56    1.24    0.056
  46. BD (   1) C  22 - C  23        /392. BD*(   1) C  21 - C  22            1.25    1.25    0.050
  46. BD (   1) C  22 - C  23        /393. BD*(   1) C  21 - H  36            1.16    1.16    0.047
  46. BD (   1) C  22 - C  23        /396. BD*(   1) C  22 - H  37            0.65    1.17    0.035
  46. BD (   1) C  22 - C  23        /397. BD*(   1) C  23 - H  38            0.68    1.16    0.036
  47. BD (   2) C  22 - C  23        /239. RY*(   5) C  18                    0.25    2.15    0.032
  47. BD (   2) C  22 - C  23        /266. RY*(   5) C  21                    0.96    0.96    0.042
  47. BD (   2) C  22 - C  23        /283. RY*(   4) C  23                    0.27    1.14    0.025
  47. BD (   2) C  22 - C  23        /385. BD*(   2) C  18 - C  19           11.46    0.28    0.071
  47. BD (   2) C  22 - C  23        /390. BD*(   2) C  20 - C  21            9.35    0.28    0.065
  48. BD (   1) C  22 - H  37        /262. RY*(   1) C  21                    0.32    1.71    0.029
  48. BD (   1) C  22 - H  37        /280. RY*(   1) C  23                    0.30    1.66    0.028
  48. BD (   1) C  22 - H  37        /386. BD*(   1) C  18 - C  23            2.05    1.06    0.059
  48. BD (   1) C  22 - H  37        /389. BD*(   1) C  20 - C  21            1.84    1.06    0.056
  48. BD (   1) C  22 - H  37        /392. BD*(   1) C  21 - C  22            0.33    1.07    0.024
  48. BD (   1) C  22 - H  37        /394. BD*(   1) C  22 - C  23            0.47    1.08    0.028
  49. BD (   1) C  23 - H  38        /235. RY*(   1) C  18                    0.46    1.67    0.035
  49. BD (   1) C  23 - H  38        /271. RY*(   1) C  22                    0.35    1.68    0.031
  49. BD (   1) C  23 - H  38        /384. BD*(   1) C  18 - C  19            2.19    1.06    0.061
  49. BD (   1) C  23 - H  38        /386. BD*(   1) C  18 - C  23            0.45    1.06    0.028
  49. BD (   1) C  23 - H  38        /392. BD*(   1) C  21 - C  22            1.89    1.07    0.057
  49. BD (   1) C  23 - H  38        /394. BD*(   1) C  22 - C  23            0.48    1.08    0.029
  50. CR (   1) O   1                / 91. RY*(   1) C   2                    4.11   19.46    0.359
  50. CR (   1) O   1                /352. BD*(   1) C   2 - C  15            0.46   19.29    0.120
  51. CR (   1) C   2                /209. RY*(   2) C  15                    0.36   11.00    0.079
  51. CR (   1) C   2                /210. RY*(   3) C  15                    0.34   11.14    0.077
  51. CR (   1) C   2                /351. BD*(   1) C   2 - O   3            0.42   10.50    0.087
  51. CR (   1) C   2                /353. BD*(   1) O   3 - N   4            0.33   10.44    0.075
  52. CR (   1) O   3                / 91. RY*(   1) C   2                    0.51   19.61    0.126
  52. CR (   1) O   3                / 92. RY*(   2) C   2                    0.79   20.45    0.161
  52. CR (   1) O   3                / 94. RY*(   4) C   2                    0.27   20.49    0.094
  52. CR (   1) O   3                /111. RY*(   3) N   4                    0.57   20.20    0.136
  52. CR (   1) O   3                /354. BD*(   1) N   4 - C   5            0.28   19.42    0.096
  52. CR (   1) O   3                /355. BD*(   1) N   4 - C  12            0.27   19.42    0.095
  53. CR (   1) N   4                /119. RY*(   2) C   5                    0.98   15.50    0.156
  53. CR (   1) N   4                /182. RY*(   2) C  12                    0.97   15.51    0.155
  53. CR (   1) N   4                /351. BD*(   1) C   2 - O   3            0.47   14.58    0.108
  53. CR (   1) N   4                /353. BD*(   1) O   3 - N   4            0.39   14.52    0.095
  54. CR (   1) C   5                /127. RY*(   1) C   6                    0.35   11.34    0.079
  54. CR (   1) C   5                /353. BD*(   1) O   3 - N   4            0.41   10.41    0.083
  54. CR (   1) C   5                /355. BD*(   1) N   4 - C  12            0.48   10.57    0.092
  54. CR (   1) C   5                /359. BD*(   1) C   6 - C   7            0.55   10.77    0.097
  54. CR (   1) C   5                /361. BD*(   1) C   6 - C  11            0.26   10.74    0.067
  55. CR (   1) C   6                /119. RY*(   2) C   5                    0.49   11.28    0.094
  55. CR (   1) C   6                /137. RY*(   2) C   7                    0.87   10.77    0.122
  55. CR (   1) C   6                /172. RY*(   1) C  11                    0.36   11.23    0.080
  55. CR (   1) C   6                /173. RY*(   2) C  11                    0.55   11.07    0.098
  55. CR (   1) C   6                /357. BD*(   1) C   5 - O  14            0.48   10.70    0.091
  55. CR (   1) C   6                /361. BD*(   1) C   6 - C  11            0.41   10.63    0.084
  55. CR (   1) C   6                /362. BD*(   1) C   7 - C   8            0.37   10.64    0.080
  55. CR (   1) C   6                /363. BD*(   1) C   7 - H  24            0.33   10.56    0.075
  55. CR (   1) C   6                /369. BD*(   1) C  10 - C  11            0.61   10.66    0.102
  55. CR (   1) C   6                /372. BD*(   1) C  11 - C  12            0.31   10.51    0.073
  56. CR (   1) C   7                /129. RY*(   3) C   6                    0.70   10.82    0.110
  56. CR (   1) C   7                /146. RY*(   2) C   8                    0.63   10.74    0.104
  56. CR (   1) C   7                /147. RY*(   3) C   8                    0.33   10.78    0.076
  56. CR (   1) C   7                /289. RY*(   1) H  24                    0.39   10.44    0.081
  56. CR (   1) C   7                /356. BD*(   1) C   5 - C   6            0.72   10.50    0.112
  56. CR (   1) C   7                /361. BD*(   1) C   6 - C  11            0.64   10.62    0.105
  56. CR (   1) C   7                /364. BD*(   1) C   8 - C   9            0.45   10.63    0.088
  56. CR (   1) C   7                /366. BD*(   1) C   8 - H  25            0.28   10.56    0.069
  57. CR (   1) C   8                /137. RY*(   2) C   7                    0.38   10.77    0.081
  57. CR (   1) C   8                /139. RY*(   4) C   7                    0.35   10.72    0.077
  57. CR (   1) C   8                /155. RY*(   2) C   9                    0.80   10.75    0.117
  57. CR (   1) C   8                /293. RY*(   1) H  25                    0.39   10.45    0.080
  57. CR (   1) C   8                /359. BD*(   1) C   6 - C   7            0.47   10.66    0.090
  57. CR (   1) C   8                /363. BD*(   1) C   7 - H  24            0.33   10.56    0.075
  57. CR (   1) C   8                /367. BD*(   1) C   9 - C  10            0.47   10.64    0.090
  57. CR (   1) C   8                /368. BD*(   1) C   9 - H  26            0.29   10.56    0.070
  58. CR (   1) C   9                /146. RY*(   2) C   8                    0.81   10.75    0.118
  58. CR (   1) C   9                /164. RY*(   2) C  10                    0.38   10.77    0.080
  58. CR (   1) C   9                /166. RY*(   4) C  10                    0.35   10.71    0.078
  58. CR (   1) C   9                /297. RY*(   1) H  26                    0.38   10.45    0.080
  58. CR (   1) C   9                /362. BD*(   1) C   7 - C   8            0.47   10.64    0.090
  58. CR (   1) C   9                /366. BD*(   1) C   8 - H  25            0.28   10.56    0.069
  58. CR (   1) C   9                /369. BD*(   1) C  10 - C  11            0.47   10.66    0.090
  58. CR (   1) C   9                /371. BD*(   1) C  10 - H  27            0.34   10.56    0.075
  59. CR (   1) C  10                /155. RY*(   2) C   9                    0.64   10.74    0.105
  59. CR (   1) C  10                /156. RY*(   3) C   9                    0.33   10.77    0.076
  59. CR (   1) C  10                /174. RY*(   3) C  11                    0.70   10.82    0.110
  59. CR (   1) C  10                /301. RY*(   1) H  27                    0.39   10.43    0.080
  59. CR (   1) C  10                /361. BD*(   1) C   6 - C  11            0.64   10.62    0.105
  59. CR (   1) C  10                /364. BD*(   1) C   8 - C   9            0.45   10.63    0.088
  59. CR (   1) C  10                /368. BD*(   1) C   9 - H  26            0.28   10.56    0.069
  59. CR (   1) C  10                /372. BD*(   1) C  11 - C  12            0.73   10.50    0.112
  60. CR (   1) C  11                /127. RY*(   1) C   6                    0.35   11.23    0.079
  60. CR (   1) C  11                /128. RY*(   2) C   6                    0.56   11.06    0.100
  60. CR (   1) C  11                /164. RY*(   2) C  10                    0.86   10.77    0.122
  60. CR (   1) C  11                /182. RY*(   2) C  12                    0.49   11.29    0.094
  60. CR (   1) C  11                /356. BD*(   1) C   5 - C   6            0.31   10.50    0.073
  60. CR (   1) C  11                /359. BD*(   1) C   6 - C   7            0.61   10.66    0.102
  60. CR (   1) C  11                /361. BD*(   1) C   6 - C  11            0.41   10.63    0.084
  60. CR (   1) C  11                /367. BD*(   1) C   9 - C  10            0.37   10.64    0.080
  60. CR (   1) C  11                /371. BD*(   1) C  10 - H  27            0.34   10.56    0.075
  60. CR (   1) C  11                /373. BD*(   1) C  12 - O  13            0.50   10.70    0.092
  61. CR (   1) C  12                /172. RY*(   1) C  11                    0.34   11.34    0.079
  61. CR (   1) C  12                /353. BD*(   1) O   3 - N   4            0.38   10.41    0.080
  61. CR (   1) C  12                /354. BD*(   1) N   4 - C   5            0.48   10.57    0.093
  61. CR (   1) C  12                /361. BD*(   1) C   6 - C  11            0.25   10.74    0.066
  61. CR (   1) C  12                /369. BD*(   1) C  10 - C  11            0.55   10.77    0.098
  62. CR (   1) O  13                /181. RY*(   1) C  12                    3.62   19.43    0.336
  62. CR (   1) O  13                /355. BD*(   1) N   4 - C  12            0.26   19.26    0.092
  62. CR (   1) O  13                /372. BD*(   1) C  11 - C  12            0.48   19.30    0.124
  63. CR (   1) O  14                /118. RY*(   1) C   5                    3.61   19.43    0.336
  63. CR (   1) O  14                /354. BD*(   1) N   4 - C   5            0.27   19.25    0.094
  63. CR (   1) O  14                /356. BD*(   1) C   5 - C   6            0.48   19.30    0.124
  64. CR (   1) C  15                / 92. RY*(   2) C   2                    0.30   11.49    0.074
  64. CR (   1) C  15                / 97. RY*(   7) C   2                    0.32   10.88    0.075
  64. CR (   1) C  15                /220. RY*(   4) C  16                    0.28   10.91    0.069
  64. CR (   1) C  15                /305. RY*(   1) H  28                    0.37   10.48    0.079
  64. CR (   1) C  15                /309. RY*(   1) H  29                    0.37   10.48    0.079
  64. CR (   1) C  15                /349. BD*(   1) O   1 - C   2            0.51   10.71    0.094
  65. CR (   1) C  16                /211. RY*(   4) C  15                    0.34   10.80    0.077
  65. CR (   1) C  16                /313. RY*(   1) H  30                    0.36   10.51    0.078
  65. CR (   1) C  16                /317. RY*(   1) H  31                    0.34   10.49    0.075
  66. CR (   1) C  17                /220. RY*(   4) C  16                    0.30   10.92    0.072
  66. CR (   1) C  17                /235. RY*(   1) C  18                    0.26   11.23    0.068
  66. CR (   1) C  17                /321. RY*(   1) H  32                    0.32   10.49    0.074
  66. CR (   1) C  17                /325. RY*(   1) H  33                    0.33   10.49    0.074
  66. CR (   1) C  17                /384. BD*(   1) C  18 - C  19            0.40   10.62    0.083
  66. CR (   1) C  17                /386. BD*(   1) C  18 - C  23            0.41   10.62    0.083
  67. CR (   1) C  18                /245. RY*(   2) C  19                    0.90   10.82    0.125
  67. CR (   1) C  18                /281. RY*(   2) C  23                    0.90   10.82    0.125
  67. CR (   1) C  18                /387. BD*(   1) C  19 - C  20            0.42   10.67    0.085
  67. CR (   1) C  18                /388. BD*(   1) C  19 - H  34            0.28   10.57    0.069
  67. CR (   1) C  18                /394. BD*(   1) C  22 - C  23            0.42   10.67    0.085
  67. CR (   1) C  18                /397. BD*(   1) C  23 - H  38            0.29   10.57    0.070
  68. CR (   1) C  19                /235. RY*(   1) C  18                    0.27   11.23    0.070
  68. CR (   1) C  19                /237. RY*(   3) C  18                    0.73   11.03    0.113
  68. CR (   1) C  19                /254. RY*(   2) C  20                    0.74   10.74    0.113
  68. CR (   1) C  19                /255. RY*(   3) C  20                    0.25   10.78    0.066
  68. CR (   1) C  19                /329. RY*(   1) H  34                    0.37   10.45    0.079
  68. CR (   1) C  19                /381. BD*(   1) C  17 - C  18            0.51   10.49    0.093
  68. CR (   1) C  19                /386. BD*(   1) C  18 - C  23            0.51   10.63    0.093
  68. CR (   1) C  19                /389. BD*(   1) C  20 - C  21            0.46   10.63    0.089
  68. CR (   1) C  19                /391. BD*(   1) C  20 - H  35            0.29   10.56    0.071
  69. CR (   1) C  20                /245. RY*(   2) C  19                    0.25   10.80    0.066
  69. CR (   1) C  20                /246. RY*(   3) C  19                    0.32   10.81    0.074
  69. CR (   1) C  20                /263. RY*(   2) C  21                    0.69   10.74    0.108
  69. CR (   1) C  20                /333. RY*(   1) H  35                    0.39   10.45    0.080
  69. CR (   1) C  20                /384. BD*(   1) C  18 - C  19            0.53   10.63    0.095
  69. CR (   1) C  20                /388. BD*(   1) C  19 - H  34            0.32   10.55    0.074
  69. CR (   1) C  20                /392. BD*(   1) C  21 - C  22            0.42   10.64    0.085
  69. CR (   1) C  20                /393. BD*(   1) C  21 - H  36            0.29   10.55    0.070
  70. CR (   1) C  21                /254. RY*(   2) C  20                    0.73   10.76    0.112
  70. CR (   1) C  21                /255. RY*(   3) C  20                    0.27   10.80    0.068
  70. CR (   1) C  21                /272. RY*(   2) C  22                    0.73   10.76    0.112
  70. CR (   1) C  21                /273. RY*(   3) C  22                    0.27   10.78    0.068
  70. CR (   1) C  21                /337. RY*(   1) H  36                    0.40   10.45    0.081
  70. CR (   1) C  21                /387. BD*(   1) C  19 - C  20            0.45   10.66    0.087
  70. CR (   1) C  21                /391. BD*(   1) C  20 - H  35            0.30   10.57    0.071
  70. CR (   1) C  21                /394. BD*(   1) C  22 - C  23            0.44   10.66    0.087
  70. CR (   1) C  21                /396. BD*(   1) C  22 - H  37            0.30   10.57    0.071
  71. CR (   1) C  22                /263. RY*(   2) C  21                    0.69   10.74    0.109
  71. CR (   1) C  22                /281. RY*(   2) C  23                    0.27   10.80    0.068
  71. CR (   1) C  22                /282. RY*(   3) C  23                    0.48   10.71    0.090
  71. CR (   1) C  22                /341. RY*(   1) H  37                    0.39   10.45    0.081
  71. CR (   1) C  22                /386. BD*(   1) C  18 - C  23            0.53   10.63    0.095
  71. CR (   1) C  22                /389. BD*(   1) C  20 - C  21            0.42   10.64    0.085
  71. CR (   1) C  22                /393. BD*(   1) C  21 - H  36            0.29   10.55    0.070
  71. CR (   1) C  22                /397. BD*(   1) C  23 - H  38            0.32   10.55    0.074
  72. CR (   1) C  23                /235. RY*(   1) C  18                    0.28   11.23    0.071
  72. CR (   1) C  23                /237. RY*(   3) C  18                    0.78   11.03    0.117
  72. CR (   1) C  23                /272. RY*(   2) C  22                    0.73   10.74    0.112
  72. CR (   1) C  23                /273. RY*(   3) C  22                    0.26   10.76    0.066
  72. CR (   1) C  23                /345. RY*(   1) H  38                    0.37   10.45    0.079
  72. CR (   1) C  23                /381. BD*(   1) C  17 - C  18            0.52   10.49    0.094
  72. CR (   1) C  23                /384. BD*(   1) C  18 - C  19            0.51   10.63    0.094
  72. CR (   1) C  23                /392. BD*(   1) C  21 - C  22            0.46   10.63    0.089
  72. CR (   1) C  23                /396. BD*(   1) C  22 - H  37            0.29   10.56    0.070
  73. LP (   1) O   1                / 91. RY*(   1) C   2                    8.31    1.24    0.128
  73. LP (   1) O   1                /351. BD*(   1) C   2 - O   3            0.53    0.95    0.029
  73. LP (   1) O   1                /352. BD*(   1) C   2 - C  15            1.54    1.07    0.051
  74. LP (   2) O   1                / 92. RY*(   2) C   2                    1.44    1.68    0.065
  74. LP (   2) O   1                / 94. RY*(   4) C   2                    1.59    1.73    0.069
  74. LP (   2) O   1                /351. BD*(   1) C   2 - O   3           20.97    0.56    0.138
  74. LP (   2) O   1                /352. BD*(   1) C   2 - C  15            8.41    0.68    0.099
  75. LP (   1) O   3                / 91. RY*(   1) C   2                    0.94    1.19    0.042
  75. LP (   1) O   3                / 92. RY*(   2) C   2                    0.25    2.02    0.029
  75. LP (   1) O   3                / 94. RY*(   4) C   2                    0.57    2.07    0.043
  75. LP (   1) O   3                /109. RY*(   1) N   4                    0.41    1.80    0.034
  75. LP (   1) O   3                /111. RY*(   3) N   4                    0.67    1.77    0.044
  75. LP (   1) O   3                /349. BD*(   1) O   1 - C   2            2.61    1.24    0.072
  75. LP (   1) O   3                /354. BD*(   1) N   4 - C   5            0.87    1.00    0.038
  75. LP (   1) O   3                /355. BD*(   1) N   4 - C  12            0.83    1.00    0.037
  76. LP (   2) O   3                / 95. RY*(   5) C   2                    0.90    2.26    0.059
  76. LP (   2) O   3                / 98. RY*(   8) C   2                    0.29    2.11    0.032
  76. LP (   2) O   3                /112. RY*(   4) N   4                    0.70    3.03    0.061
  76. LP (   2) O   3                /350. BD*(   2) O   1 - C   2           16.94    0.37    0.100
  76. LP (   2) O   3                /354. BD*(   1) N   4 - C   5            2.44    0.74    0.054
  76. LP (   2) O   3                /355. BD*(   1) N   4 - C  12            2.56    0.74    0.056
  77. LP (   1) N   4                /102. RY*(   3) O   3                    0.53    2.10    0.045
  77. LP (   1) N   4                /120. RY*(   3) C   5                    0.88    1.87    0.056
  77. LP (   1) N   4                /183. RY*(   3) C  12                    0.86    1.93    0.055
  77. LP (   1) N   4                /186. RY*(   6) C  12                    0.27    1.86    0.031
  77. LP (   1) N   4                /351. BD*(   1) C   2 - O   3            2.13    0.59    0.047
  77. LP (   1) N   4                /352. BD*(   1) C   2 - C  15            0.28    0.71    0.019
  77. LP (   1) N   4                /358. BD*(   2) C   5 - O  14           19.39    0.33    0.103
  77. LP (   1) N   4                /374. BD*(   2) C  12 - O  13           19.95    0.33    0.104
  78. LP (   1) O  13                /181. RY*(   1) C  12                    7.43    1.21    0.120
  78. LP (   1) O  13                /355. BD*(   1) N   4 - C  12            0.88    1.03    0.039
  78. LP (   1) O  13                /372. BD*(   1) C  11 - C  12            1.60    1.08    0.053
  79. LP (   2) O  13                /182. RY*(   2) C  12                    1.14    1.47    0.054
  79. LP (   2) O  13                /184. RY*(   4) C  12                    0.91    1.39    0.047
  79. LP (   2) O  13                /185. RY*(   5) C  12                    1.19    1.79    0.061
  79. LP (   2) O  13                /197. RY*(   8) O  13                    0.26    3.27    0.038
  79. LP (   2) O  13                /355. BD*(   1) N   4 - C  12           16.46    0.64    0.131
  79. LP (   2) O  13                /372. BD*(   1) C  11 - C  12            9.64    0.69    0.105
  80. LP (   1) O  14                /118. RY*(   1) C   5                    7.38    1.21    0.119
  80. LP (   1) O  14                /354. BD*(   1) N   4 - C   5            0.87    1.03    0.039
  80. LP (   1) O  14                /356. BD*(   1) C   5 - C   6            1.65    1.08    0.054
  81. LP (   2) O  14                /119. RY*(   2) C   5                    1.14    1.46    0.054
  81. LP (   2) O  14                /121. RY*(   4) C   5                    1.07    1.51    0.053
  81. LP (   2) O  14                /122. RY*(   5) C   5                    1.13    1.69    0.057
  81. LP (   2) O  14                /203. RY*(   5) O  14                    0.27    3.27    0.039
  81. LP (   2) O  14                /354. BD*(   1) N   4 - C   5           16.78    0.64    0.132
  81. LP (   2) O  14                /356. BD*(   1) C   5 - C   6            9.70    0.68    0.105
 350. BD*(   2) O   1 - C   2        / 83. RY*(   2) O   1                    0.57    1.12    0.108
 350. BD*(   2) O   1 - C   2        / 95. RY*(   5) C   2                    0.71    1.89    0.155
 350. BD*(   2) O   1 - C   2        /375. BD*(   1) C  15 - C  16            0.50    0.36    0.056
 351. BD*(   1) C   2 - O   3        / 92. RY*(   2) C   2                    1.39    1.12    0.180
 351. BD*(   1) C   2 - O   3        /100. RY*(   1) O   3                    0.27    0.92    0.073
 351. BD*(   1) C   2 - O   3        /104. RY*(   5) O   3                    0.27    2.68    0.127
 351. BD*(   1) C   2 - O   3        /349. BD*(   1) O   1 - C   2            0.35    0.34    0.049
 351. BD*(   1) C   2 - O   3        /376. BD*(   1) C  15 - H  28            0.30    0.17    0.032
 351. BD*(   1) C   2 - O   3        /377. BD*(   1) C  15 - H  29            0.46    0.16    0.039
 354. BD*(   1) N   4 - C   5        /110. RY*(   2) N   4                    0.30    0.80    0.082
 354. BD*(   1) N   4 - C   5        /113. RY*(   5) N   4                    0.49    0.91    0.113
 354. BD*(   1) N   4 - C   5        /119. RY*(   2) C   5                    1.27    0.82    0.165
 354. BD*(   1) N   4 - C   5        /122. RY*(   5) C   5                    0.26    1.06    0.089
 354. BD*(   1) N   4 - C   5        /357. BD*(   1) C   5 - O  14            0.39    0.25    0.050
 354. BD*(   1) N   4 - C   5        /359. BD*(   1) C   6 - C   7            0.33    0.20    0.040
 354. BD*(   1) N   4 - C   5        /361. BD*(   1) C   6 - C  11            0.95    0.17    0.060
 354. BD*(   1) N   4 - C   5        /372. BD*(   1) C  11 - C  12            2.27    0.05    0.043
 354. BD*(   1) N   4 - C   5        /373. BD*(   1) C  12 - O  13            0.36    0.24    0.047
 355. BD*(   1) N   4 - C  12        /110. RY*(   2) N   4                    0.28    0.80    0.080
 355. BD*(   1) N   4 - C  12        /113. RY*(   5) N   4                    0.53    0.91    0.119
 355. BD*(   1) N   4 - C  12        /182. RY*(   2) C  12                    1.23    0.83    0.165
 355. BD*(   1) N   4 - C  12        /356. BD*(   1) C   5 - C   6            2.40    0.05    0.043
 355. BD*(   1) N   4 - C  12        /357. BD*(   1) C   5 - O  14            0.35    0.25    0.048
 355. BD*(   1) N   4 - C  12        /361. BD*(   1) C   6 - C  11            0.96    0.17    0.061
 355. BD*(   1) N   4 - C  12        /369. BD*(   1) C  10 - C  11            0.33    0.20    0.040
 355. BD*(   1) N   4 - C  12        /373. BD*(   1) C  12 - O  13            0.36    0.24    0.048
 358. BD*(   2) C   5 - O  14        /120. RY*(   3) C   5                    0.49    1.54    0.105
 358. BD*(   2) C   5 - O  14        /124. RY*(   7) C   5                    0.52    1.38    0.103
 358. BD*(   2) C   5 - O  14        /200. RY*(   2) O  14                    0.75    1.11    0.111
 358. BD*(   2) C   5 - O  14        /360. BD*(   2) C   6 - C   7           66.63    0.01    0.074
 360. BD*(   2) C   6 - C   7        /131. RY*(   5) C   6                    0.58    1.48    0.091
 360. BD*(   2) C   6 - C   7        /138. RY*(   3) C   7                    1.58    0.82    0.112
 360. BD*(   2) C   6 - C   7        /149. RY*(   5) C   8                    0.34    0.85    0.053
 365. BD*(   2) C   8 - C   9        /148. RY*(   4) C   8                    0.43    1.65    0.087
 365. BD*(   2) C   8 - C   9        /149. RY*(   5) C   8                    0.36    0.86    0.057
 365. BD*(   2) C   8 - C   9        /157. RY*(   4) C   9                    0.39    1.69    0.084
 365. BD*(   2) C   8 - C   9        /158. RY*(   5) C   9                    0.43    0.81    0.061
 370. BD*(   2) C  10 - C  11        /158. RY*(   5) C   9                    0.34    0.80    0.051
 370. BD*(   2) C  10 - C  11        /165. RY*(   3) C  10                    1.60    0.82    0.112
 370. BD*(   2) C  10 - C  11        /176. RY*(   5) C  11                    0.55    1.53    0.090
 374. BD*(   2) C  12 - O  13        /183. RY*(   3) C  12                    0.54    1.60    0.111
 374. BD*(   2) C  12 - O  13        /187. RY*(   7) C  12                    0.55    1.34    0.103
 374. BD*(   2) C  12 - O  13        /191. RY*(   2) O  13                    0.77    1.10    0.111
 374. BD*(   2) C  12 - O  13        /370. BD*(   2) C  10 - C  11           57.07    0.02    0.075
 385. BD*(   2) C  18 - C  19        /241. RY*(   7) C  18                    0.29    1.75    0.066
 385. BD*(   2) C  18 - C  19        /246. RY*(   3) C  19                    0.96    0.72    0.077
 385. BD*(   2) C  18 - C  19        /247. RY*(   4) C  19                    0.74    0.84    0.073
 385. BD*(   2) C  18 - C  19        /257. RY*(   5) C  20                    0.29    1.21    0.055
 385. BD*(   2) C  18 - C  19        /283. RY*(   4) C  23                    0.30    0.86    0.047
 385. BD*(   2) C  18 - C  19        /378. BD*(   1) C  16 - C  17            0.78    0.38    0.049
 385. BD*(   2) C  18 - C  19        /383. BD*(   1) C  17 - H  33            0.32    0.43    0.034
 385. BD*(   2) C  18 - C  19        /395. BD*(   2) C  22 - C  23          140.37    0.01    0.081
 390. BD*(   2) C  20 - C  21        /256. RY*(   4) C  20                    0.90    1.28    0.103
 390. BD*(   2) C  20 - C  21        /265. RY*(   4) C  21                    0.34    1.81    0.076
 390. BD*(   2) C  20 - C  21        /266. RY*(   5) C  21                    0.73    0.68    0.068
 395. BD*(   2) C  22 - C  23        /266. RY*(   5) C  21                    0.31    0.68    0.046
 395. BD*(   2) C  22 - C  23        /275. RY*(   5) C  22                    1.02    1.06    0.105
 395. BD*(   2) C  22 - C  23        /284. RY*(   5) C  23                    0.47    1.63    0.088


 Natural Bond Orbitals (Summary):

                                                            Principal Delocalizations
           NBO                        Occupancy    Energy   (geminal,vicinal,remote)
 ====================================================================================
 Molecular unit  1  (C18H15NO4)
     1. BD (   1) O   1 - C   2          0.99808    -1.24599  352(g),91(g),208(v)
     2. BD (   2) O   1 - C   2          0.99587    -0.52688  375(v),377(v)
     3. BD (   1) C   2 - O   3          0.99413    -1.01794  111(v),376(v),208(v),354(v)
                                                    109(v),355(v)
     4. BD (   1) C   2 - C  15          0.98581    -0.78691  353(v),378(v),349(g),82(v)
                                                    375(g),219(v),100(v),377(g)
     5. BD (   1) O   3 - N   4          0.99464    -1.05380  352(v),91(v),372(v),356(v)
                                                    181(v),118(v),208(r)
     6. BD (   1) N   4 - C   5          0.99211    -0.93268  359(v),373(v),355(g),351(v)
                                                    182(v),128(v),357(g),101(v)
                                                    185(v),199(v)
     7. BD (   1) N   4 - C  12          0.99205    -0.93376  369(v),357(v),354(g),351(v)
                                                    119(v),173(v),373(g),122(v)
                                                    101(v),190(v)
     8. BD (   1) C   5 - C   6          0.98279    -0.77992  353(v),369(v),359(g),357(g)
                                                    361(g),362(v),199(v),136(v)
                                                    172(v)
     9. BD (   1) C   5 - O  14          0.99726    -1.21461  356(g),118(g),355(v),354(g)
                                                    361(v)
    10. BD (   2) C   5 - O  14          0.98638    -0.50610  360(v)
    11. BD (   1) C   6 - C   7          0.98640    -0.82529  361(g),356(g),362(g),366(v)
                                                    372(v),363(g),146(v),145(v)
                                                    118(v),354(v)
    12. BD (   2) C   6 - C   7          0.81955    -0.38487  370(v),358(v),365(v),149(v)
                                                    175(v),130(g),120(v),123(v)
    13. BD (   1) C   6 - C  11          0.97980    -0.81009  369(g),359(g),373(v),357(v)
                                                    371(v),363(v),372(g),356(g)
                                                    136(v),163(v),184(v)
    14. BD (   1) C   7 - C   8          0.98855    -0.80725  356(v),359(g),364(g),368(v)
                                                    127(v),363(g),155(v),366(g)
                                                    154(v)
    15. BD (   1) C   7 - H  24          0.98932    -0.62885  361(v),364(v),359(g),362(g)
                                                    127(v),145(v)
    16. BD (   1) C   8 - C   9          0.99013    -0.81546  367(g),362(g),371(v),363(v)
                                                    137(v),164(v),368(g),366(g)
    17. BD (   2) C   8 - C   9          0.82337    -0.38246  370(v),360(v),167(v),140(v)
                                                    149(g),158(g)
    18. BD (   1) C   8 - H  25          0.98969    -0.62921  367(v),359(v),364(g),362(g)
                                                    154(v),136(v)
    19. BD (   1) C   9 - C  10          0.98854    -0.80799  372(v),369(g),364(g),366(v)
                                                    172(v),371(g),146(v),368(g)
                                                    145(v)
    20. BD (   1) C   9 - H  26          0.98971    -0.62990  362(v),369(v),364(g),367(g)
                                                    145(v),163(v)
    21. BD (   1) C  10 - C  11          0.98639    -0.82577  361(g),372(g),367(g),368(v)
                                                    356(v),371(g),155(v),154(v)
                                                    181(v),355(v)
    22. BD (   2) C  10 - C  11          0.82031    -0.38555  360(v),374(v),365(v),158(v)
                                                    130(v),175(g),186(v)
    23. BD (   1) C  10 - H  27          0.98941    -0.63081  361(v),364(v),369(g),367(g)
                                                    172(v),154(v)
    24. BD (   1) C  11 - C  12          0.98287    -0.78189  353(v),359(v),369(g),373(g)
                                                    361(g),367(v),190(v),163(v)
                                                    127(v)
    25. BD (   1) C  12 - O  13          0.99721    -1.21701  372(g),181(g),354(v),355(g)
                                                    361(v)
    26. BD (   2) C  12 - O  13          0.98689    -0.50919  370(v)
    27. BD (   1) C  15 - C  16          0.97989    -0.72642  350(v),381(v),93(v),349(v)
                                                    227(v),352(g),378(g),376(g)
                                                    377(g)
    28. BD (   1) C  15 - H  28          0.98484    -0.61776  351(v),379(v),350(v),217(v)
    29. BD (   1) C  15 - H  29          0.98493    -0.62055  349(v),380(v),350(v),351(v)
                                                    94(v)
    30. BD (   1) C  16 - C  17          0.98390    -0.73468  385(v),236(v),352(v),381(g)
                                                    209(v),375(g),386(v),382(g)
                                                    383(g),384(v),379(g)
    31. BD (   1) C  16 - H  30          0.98891    -0.61414  382(v),376(v),208(v),226(v)
    32. BD (   1) C  16 - H  31          0.98896    -0.61325  383(v),377(v),208(v),226(v)
    33. BD (   1) C  17 - C  18          0.98607    -0.76529  387(v),394(v),386(g),384(g)
                                                    375(v),280(v),244(v),378(g)
                                                    218(v),383(g),382(g)
    34. BD (   1) C  17 - H  32          0.98839    -0.62021  384(v),379(v),385(v)
    35. BD (   1) C  17 - H  33          0.98773    -0.62026  386(v),380(v),385(v),217(v)
    36. BD (   1) C  18 - C  19          0.98684    -0.84168  386(g),387(g),397(v),381(g)
                                                    391(v),226(v),254(v),388(g)
                                                    253(v),280(v),382(v)
    37. BD (   2) C  18 - C  19          0.83633    -0.41368  390(v),395(v),378(v),283(v)
                                                    257(v),382(v),383(v),228(v)
                                                    282(v)
    38. BD (   1) C  18 - C  23          0.98691    -0.84188  384(g),394(g),388(v),381(g)
                                                    396(v),272(v),226(v),397(g)
                                                    271(v),244(v),383(v)
    39. BD (   1) C  19 - C  20          0.98921    -0.83158  381(v),384(g),389(g),393(v)
                                                    388(g),391(g),237(v),235(v)
                                                    263(v),262(v)
    40. BD (   1) C  19 - H  34          0.98971    -0.65087  386(v),389(v),387(g),235(v)
                                                    384(g),253(v)
    41. BD (   1) C  20 - C  21          0.99016    -0.84154  387(g),396(v),388(v),392(g)
                                                    245(v),272(v),391(g),393(g)
                                                    271(v),244(v)
    42. BD (   2) C  20 - C  21          0.83714    -0.41187  395(v),385(v),274(v),248(v)
    43. BD (   1) C  20 - H  35          0.98973    -0.64740  384(v),392(v),387(g),389(g)
                                                    262(v),244(v)
    44. BD (   1) C  21 - C  22          0.99017    -0.84205  394(g),391(v),397(v),389(g)
                                                    281(v),254(v),396(g),393(g)
                                                    253(v),280(v)
    45. BD (   1) C  21 - H  36          0.99005    -0.65939  394(v),387(v),253(v),271(v)
                                                    389(g),392(g)
    46. BD (   1) C  22 - C  23          0.98920    -0.83110  381(v),386(g),392(g),393(v)
                                                    397(g),237(v),396(g),263(v)
                                                    235(v),262(v)
    47. BD (   2) C  22 - C  23          0.81866    -0.40010  385(v),390(v),266(v),283(g)
                                                    239(v)
    48. BD (   1) C  22 - H  37          0.98972    -0.64750  386(v),389(v),394(g),392(g)
                                                    262(v),280(v)
    49. BD (   1) C  23 - H  38          0.98971    -0.65018  384(v),392(v),394(g),235(v)
                                                    386(g),271(v)
    50. CR (   1) O   1                  0.99985   -19.00973  91(v),352(v)
    51. CR (   1) C   2                  0.99964   -10.34515  351(g),209(v),210(v),353(v)
    52. CR (   1) O   3                  0.99983   -19.16442  92(v),111(v),91(v),354(v)
                                                    355(v),94(v)
    53. CR (   1) N   4                  0.99949   -14.42468  119(v),182(v),351(v),353(g)
    54. CR (   1) C   5                  0.99957   -10.31666  359(v),355(v),353(v),127(v)
                                                    361(v)
    55. CR (   1) C   6                  0.99937   -10.20393  137(v),369(v),173(v),119(v)
                                                    357(v),361(g),362(v),172(v)
                                                    363(v),372(v)
    56. CR (   1) C   7                  0.99945   -10.19578  356(v),129(v),361(v),146(v)
                                                    364(v),289(v),147(v),366(v)
    57. CR (   1) C   8                  0.99949   -10.20387  155(v),367(v),359(v),293(v)
                                                    137(v),139(v),363(v),368(v)
    58. CR (   1) C   9                  0.99949   -10.20423  146(v),362(v),369(v),297(v)
                                                    164(v),166(v),371(v),366(v)
    59. CR (   1) C  10                  0.99945   -10.19669  372(v),174(v),361(v),155(v)
                                                    364(v),301(v),156(v),368(v)
    60. CR (   1) C  11                  0.99937   -10.20357  164(v),359(v),128(v),373(v)
                                                    182(v),361(g),367(v),127(v)
                                                    371(v),356(v)
    61. CR (   1) C  12                  0.99957   -10.31798  369(v),354(v),353(v),172(v)
                                                    361(v)
    62. CR (   1) O  13                  0.99986   -19.00140  181(v),372(v),355(v)
    63. CR (   1) O  14                  0.99986   -18.99900  118(v),356(v),354(v)
    64. CR (   1) C  15                  0.99952   -10.21032  349(v),305(v),309(v),97(v)
                                                    92(v),220(v)
    65. CR (   1) C  16                  0.99956   -10.21311  313(v),211(v),317(v)
    66. CR (   1) C  17                  0.99953   -10.21078  386(v),384(v),325(v),321(v)
                                                    220(v),235(v)
    67. CR (   1) C  18                  0.99942   -10.23780  281(v),245(v),394(v),387(v)
                                                    397(v),388(v)
    68. CR (   1) C  19                  0.99944   -10.21650  254(v),237(v),381(v),386(v)
                                                    389(v),329(v),391(v),235(v)
                                                    255(v)
    69. CR (   1) C  20                  0.99948   -10.21832  263(v),384(v),392(v),333(v)
                                                    388(v),246(v),393(v),245(v)
    70. CR (   1) C  21                  0.99947   -10.23370  272(v),254(v),387(v),394(v)
                                                    337(v),391(v),396(v),273(v)
                                                    255(v)
    71. CR (   1) C  22                  0.99948   -10.21863  263(v),386(v),282(v),389(v)
                                                    341(v),397(v),393(v),281(v)
    72. CR (   1) C  23                  0.99944   -10.21605  237(v),272(v),381(v),384(v)
                                                    392(v),345(v),396(v),235(v)
                                                    273(v)
    73. LP (   1) O   1                  0.98709    -0.78793  91(v),352(v),351(v)
    74. LP (   2) O   1                  0.91192    -0.40100  351(v),352(v),94(v),92(v)
    75. LP (   1) O   3                  0.98508    -0.74080  349(v),91(v),354(v),355(v)
                                                    111(v),94(v),109(v)
    76. LP (   2) O   3                  0.92033    -0.48157  350(v),355(v),354(v),95(v)
                                                    112(v),98(v)
    77. LP (   1) N   4                  0.85226    -0.43384  374(v),358(v),351(v),120(v)
                                                    183(v),102(v),352(r),186(v)
    78. LP (   1) O  13                  0.98821    -0.77773  181(v),372(v),355(v)
    79. LP (   2) O  13                  0.92132    -0.38429  355(v),372(v),185(v),182(v)
                                                    184(v),197(g)
    80. LP (   1) O  14                  0.98848    -0.77472  118(v),356(v),354(v)
    81. LP (   2) O  14                  0.92097    -0.38142  354(v),356(v),119(v),122(v)
                                                    121(v),203(g)
    82. RY*(   1) O   1                  0.00127     1.08570   
    83. RY*(   2) O   1                  0.00019     1.00402   
    84. RY*(   3) O   1                  0.00008     1.43253   
    85. RY*(   4) O   1                  0.00004     1.38794   
    86. RY*(   5) O   1                  0.00000     2.55892   
    87. RY*(   6) O   1                  0.00001     2.76824   
    88. RY*(   7) O   1                  0.00000     2.69266   
    89. RY*(   8) O   1                  0.00000     2.60565   
    90. RY*(   9) O   1                  0.00001     2.77769   
    91. RY*(   1) C   2                  0.01171     0.44721   
    92. RY*(   2) C   2                  0.00476     1.28206   
    93. RY*(   3) C   2                  0.00272     0.75865   
    94. RY*(   4) C   2                  0.00227     1.32895   
    95. RY*(   5) C   2                  0.00189     1.77604   
    96. RY*(   6) C   2                  0.00061     2.17482   
    97. RY*(   7) C   2                  0.00039     0.66540   
    98. RY*(   8) C   2                  0.00018     1.62932   
    99. RY*(   9) C   2                  0.00002     2.01304   
   100. RY*(   1) O   3                  0.00226     1.07865   
   101. RY*(   2) O   3                  0.00184     1.05143   
   102. RY*(   3) O   3                  0.00075     1.66710   
   103. RY*(   4) O   3                  0.00045     1.31100   
   104. RY*(   5) O   3                  0.00007     2.83899   
   105. RY*(   6) O   3                  0.00006     2.59271   
   106. RY*(   7) O   3                  0.00001     2.56039   
   107. RY*(   8) O   3                  0.00002     2.49435   
   108. RY*(   9) O   3                  0.00001     2.68791   
   109. RY*(   1) N   4                  0.00192     1.05648   
   110. RY*(   2) N   4                  0.00173     1.05750   
   111. RY*(   3) N   4                  0.00095     1.03186   
   112. RY*(   4) N   4                  0.00072     2.54403   
   113. RY*(   5) N   4                  0.00055     1.16113   
   114. RY*(   6) N   4                  0.00026     1.98091   
   115. RY*(   7) N   4                  0.00024     2.57281   
   116. RY*(   8) N   4                  0.00013     2.14405   
   117. RY*(   9) N   4                  0.00003     2.43563   
   118. RY*(   1) C   5                  0.00910     0.43299   
   119. RY*(   2) C   5                  0.00571     1.07475   
   120. RY*(   3) C   5                  0.00234     1.43643   
   121. RY*(   4) C   5                  0.00206     1.13295   
   122. RY*(   5) C   5                  0.00136     1.31130   
   123. RY*(   6) C   5                  0.00051     1.38129   
   124. RY*(   7) C   5                  0.00024     1.27511   
   125. RY*(   8) C   5                  0.00018     2.02285   
   126. RY*(   9) C   5                  0.00001     2.01439   
   127. RY*(   1) C   6                  0.00296     1.02409   
   128. RY*(   2) C   6                  0.00188     0.85791   
   129. RY*(   3) C   6                  0.00112     0.62721   
   130. RY*(   4) C   6                  0.00055     0.91975   
   131. RY*(   5) C   6                  0.00038     1.38877   
   132. RY*(   6) C   6                  0.00013     2.27520   
   133. RY*(   7) C   6                  0.00013     1.75708   
   134. RY*(   8) C   6                  0.00008     2.13307   
   135. RY*(   9) C   6                  0.00001     2.07051   
   136. RY*(   1) C   7                  0.00324     1.00002   
   137. RY*(   2) C   7                  0.00150     0.56908   
   138. RY*(   3) C   7                  0.00059     0.73510   
   139. RY*(   4) C   7                  0.00045     0.51202   
   140. RY*(   5) C   7                  0.00022     1.53197   
   141. RY*(   6) C   7                  0.00005     2.23873   
   142. RY*(   7) C   7                  0.00003     2.23652   
   143. RY*(   8) C   7                  0.00000     1.77510   
   144. RY*(   9) C   7                  0.00001     2.10381   
   145. RY*(   1) C   8                  0.00266     1.06101   
   146. RY*(   2) C   8                  0.00126     0.54877   
   147. RY*(   3) C   8                  0.00046     0.58049   
   148. RY*(   4) C   8                  0.00034     1.54893   
   149. RY*(   5) C   8                  0.00026     0.76401   
   150. RY*(   6) C   8                  0.00008     2.24798   
   151. RY*(   7) C   8                  0.00002     2.10209   
   152. RY*(   8) C   8                  0.00000     1.71376   
   153. RY*(   9) C   8                  0.00000     2.06988   
   154. RY*(   1) C   9                  0.00265     1.06053   
   155. RY*(   2) C   9                  0.00126     0.54831   
   156. RY*(   3) C   9                  0.00046     0.57788   
   157. RY*(   4) C   9                  0.00034     1.59791   
   158. RY*(   5) C   9                  0.00027     0.71367   
   159. RY*(   6) C   9                  0.00008     2.24694   
   160. RY*(   7) C   9                  0.00002     2.10354   
   161. RY*(   8) C   9                  0.00000     1.75911   
   162. RY*(   9) C   9                  0.00000     2.02414   
   163. RY*(   1) C  10                  0.00322     0.99693   
   164. RY*(   2) C  10                  0.00150     0.56816   
   165. RY*(   3) C  10                  0.00060     0.73061   
   166. RY*(   4) C  10                  0.00045     0.50886   
   167. RY*(   5) C  10                  0.00023     1.53496   
   168. RY*(   6) C  10                  0.00005     2.23777   
   169. RY*(   7) C  10                  0.00003     2.23652   
   170. RY*(   8) C  10                  0.00000     1.80169   
   171. RY*(   9) C  10                  0.00000     2.07465   
   172. RY*(   1) C  11                  0.00296     1.02116   
   173. RY*(   2) C  11                  0.00187     0.86118   
   174. RY*(   3) C  11                  0.00111     0.62547   
   175. RY*(   4) C  11                  0.00056     0.87127   
   176. RY*(   5) C  11                  0.00039     1.43821   
   177. RY*(   6) C  11                  0.00013     1.77405   
   178. RY*(   7) C  11                  0.00013     2.25941   
   179. RY*(   8) C  11                  0.00008     2.13190   
   180. RY*(   9) C  11                  0.00001     2.07156   
   181. RY*(   1) C  12                  0.00917     0.43169   
   182. RY*(   2) C  12                  0.00563     1.08642   
   183. RY*(   3) C  12                  0.00235     1.49212   
   184. RY*(   4) C  12                  0.00202     1.00511   
   185. RY*(   5) C  12                  0.00133     1.40175   
   186. RY*(   6) C  12                  0.00050     1.42593   
   187. RY*(   7) C  12                  0.00023     1.23603   
   188. RY*(   8) C  12                  0.00019     1.99401   
   189. RY*(   9) C  12                  0.00001     2.01007   
   190. RY*(   1) O  13                  0.00121     1.10728   
   191. RY*(   2) O  13                  0.00032     0.99478   
   192. RY*(   3) O  13                  0.00013     1.50910   
   193. RY*(   4) O  13                  0.00004     0.94304   
   194. RY*(   5) O  13                  0.00001     3.08747   
   195. RY*(   6) O  13                  0.00000     2.66879   
   196. RY*(   7) O  13                  0.00000     2.61184   
   197. RY*(   8) O  13                  0.00001     2.88786   
   198. RY*(   9) O  13                  0.00000     2.72536   
   199. RY*(   1) O  14                  0.00121     1.11084   
   200. RY*(   2) O  14                  0.00030     1.00250   
   201. RY*(   3) O  14                  0.00012     1.49855   
   202. RY*(   4) O  14                  0.00004     0.95211   
   203. RY*(   5) O  14                  0.00000     2.89323   
   204. RY*(   6) O  14                  0.00000     2.53359   
   205. RY*(   7) O  14                  0.00000     2.75730   
   206. RY*(   8) O  14                  0.00001     3.09113   
   207. RY*(   9) O  14                  0.00000     2.72217   
   208. RY*(   1) C  15                  0.00276     0.80125   
   209. RY*(   2) C  15                  0.00170     0.65573   
   210. RY*(   3) C  15                  0.00067     0.79090   
   211. RY*(   4) C  15                  0.00044     0.58628   
   212. RY*(   5) C  15                  0.00014     2.03096   
   213. RY*(   6) C  15                  0.00010     2.03079   
   214. RY*(   7) C  15                  0.00003     1.97721   
   215. RY*(   8) C  15                  0.00003     2.14091   
   216. RY*(   9) C  15                  0.00002     1.99746   
   217. RY*(   1) C  16                  0.00175     0.87825   
   218. RY*(   2) C  16                  0.00133     0.78341   
   219. RY*(   3) C  16                  0.00122     0.77862   
   220. RY*(   4) C  16                  0.00027     0.70457   
   221. RY*(   5) C  16                  0.00019     1.90687   
   222. RY*(   6) C  16                  0.00005     1.98117   
   223. RY*(   7) C  16                  0.00005     1.80139   
   224. RY*(   8) C  16                  0.00001     2.11318   
   225. RY*(   9) C  16                  0.00000     2.08002   
   226. RY*(   1) C  17                  0.00360     0.81333   
   227. RY*(   2) C  17                  0.00164     0.73162   
   228. RY*(   3) C  17                  0.00057     0.79234   
   229. RY*(   4) C  17                  0.00039     0.67727   
   230. RY*(   5) C  17                  0.00018     2.01208   
   231. RY*(   6) C  17                  0.00008     1.71681   
   232. RY*(   7) C  17                  0.00005     2.02650   
   233. RY*(   8) C  17                  0.00000     2.21769   
   234. RY*(   9) C  17                  0.00001     2.03226   
   235. RY*(   1) C  18                  0.00276     1.01768   
   236. RY*(   2) C  18                  0.00191     0.64101   
   237. RY*(   3) C  18                  0.00152     0.81249   
   238. RY*(   4) C  18                  0.00052     0.70388   
   239. RY*(   5) C  18                  0.00045     1.74681   
   240. RY*(   6) C  18                  0.00022     2.19031   
   241. RY*(   7) C  18                  0.00009     1.62932   
   242. RY*(   8) C  18                  0.00008     2.00097   
   243. RY*(   9) C  18                  0.00001     2.01885   
   244. RY*(   1) C  19                  0.00300     1.01561   
   245. RY*(   2) C  19                  0.00135     0.58558   
   246. RY*(   3) C  19                  0.00059     0.59645   
   247. RY*(   4) C  19                  0.00051     0.71805   
   248. RY*(   5) C  19                  0.00025     1.42628   
   249. RY*(   6) C  19                  0.00006     2.20283   
   250. RY*(   7) C  19                  0.00003     2.21380   
   251. RY*(   8) C  19                  0.00001     1.78565   
   252. RY*(   9) C  19                  0.00000     2.02384   
   253. RY*(   1) C  20                  0.00277     1.03009   
   254. RY*(   2) C  20                  0.00140     0.52321   
   255. RY*(   3) C  20                  0.00043     0.56508   
   256. RY*(   4) C  20                  0.00041     1.15255   
   257. RY*(   5) C  20                  0.00031     1.08140   
   258. RY*(   6) C  20                  0.00007     2.24347   
   259. RY*(   7) C  20                  0.00003     2.10735   
   260. RY*(   8) C  20                  0.00000     1.79753   
   261. RY*(   9) C  20                  0.00000     1.97985   
   262. RY*(   1) C  21                  0.00249     1.06074   
   263. RY*(   2) C  21                  0.00118     0.52304   
   264. RY*(   3) C  21                  0.00051     0.53958   
   265. RY*(   4) C  21                  0.00039     1.68496   
   266. RY*(   5) C  21                  0.00032     0.56110   
   267. RY*(   6) C  21                  0.00008     2.22586   
   268. RY*(   7) C  21                  0.00002     2.04265   
   269. RY*(   8) C  21                  0.00000     1.67039   
   270. RY*(   9) C  21                  0.00000     2.04037   
   271. RY*(   1) C  22                  0.00277     1.03084   
   272. RY*(   2) C  22                  0.00140     0.52316   
   273. RY*(   3) C  22                  0.00043     0.54743   
   274. RY*(   4) C  22                  0.00036     1.30487   
   275. RY*(   5) C  22                  0.00034     0.94720   
   276. RY*(   6) C  22                  0.00007     2.24327   
   277. RY*(   7) C  22                  0.00003     2.10583   
   278. RY*(   8) C  22                  0.00000     1.79573   
   279. RY*(   9) C  22                  0.00000     1.97993   
   280. RY*(   1) C  23                  0.00301     1.01648   
   281. RY*(   2) C  23                  0.00133     0.58557   
   282. RY*(   3) C  23                  0.00058     0.48780   
   283. RY*(   4) C  23                  0.00047     0.73758   
   284. RY*(   5) C  23                  0.00027     1.51173   
   285. RY*(   6) C  23                  0.00006     2.20537   
   286. RY*(   7) C  23                  0.00002     2.21121   
   287. RY*(   8) C  23                  0.00000     1.97364   
   288. RY*(   9) C  23                  0.00001     1.83884   
   289. RY*(   1) H  24                  0.00096     0.24155   
   290. RY*(   2) H  24                  0.00007     1.55133   
   291. RY*(   3) H  24                  0.00004     2.16052   
   292. RY*(   4) H  24                  0.00004     1.97273   
   293. RY*(   1) H  25                  0.00071     0.24486   
   294. RY*(   2) H  25                  0.00007     1.53432   
   295. RY*(   3) H  25                  0.00004     1.86144   
   296. RY*(   4) H  25                  0.00003     2.23190   
   297. RY*(   1) H  26                  0.00071     0.24391   
   298. RY*(   2) H  26                  0.00007     1.53346   
   299. RY*(   3) H  26                  0.00003     2.13215   
   300. RY*(   4) H  26                  0.00004     1.95925   
   301. RY*(   1) H  27                  0.00098     0.23736   
   302. RY*(   2) H  27                  0.00007     1.54882   
   303. RY*(   3) H  27                  0.00003     2.14269   
   304. RY*(   4) H  27                  0.00004     1.98475   
   305. RY*(   1) H  28                  0.00111     0.27085   
   306. RY*(   2) H  28                  0.00007     1.73173   
   307. RY*(   3) H  28                  0.00007     1.73556   
   308. RY*(   4) H  28                  0.00002     2.17446   
   309. RY*(   1) H  29                  0.00126     0.26695   
   310. RY*(   2) H  29                  0.00007     1.72007   
   311. RY*(   3) H  29                  0.00007     1.74378   
   312. RY*(   4) H  29                  0.00002     2.18083   
   313. RY*(   1) H  30                  0.00173     0.29713   
   314. RY*(   2) H  30                  0.00009     1.71294   
   315. RY*(   3) H  30                  0.00005     1.72812   
   316. RY*(   4) H  30                  0.00002     2.23451   
   317. RY*(   1) H  31                  0.00141     0.27636   
   318. RY*(   2) H  31                  0.00009     1.71513   
   319. RY*(   3) H  31                  0.00005     1.73643   
   320. RY*(   4) H  31                  0.00002     2.21342   
   321. RY*(   1) H  32                  0.00117     0.27552   
   322. RY*(   2) H  32                  0.00008     1.70416   
   323. RY*(   3) H  32                  0.00006     1.71070   
   324. RY*(   4) H  32                  0.00002     2.20014   
   325. RY*(   1) H  33                  0.00117     0.27535   
   326. RY*(   2) H  33                  0.00009     1.70901   
   327. RY*(   3) H  33                  0.00006     1.71583   
   328. RY*(   4) H  33                  0.00002     2.19747   
   329. RY*(   1) H  34                  0.00075     0.23809   
   330. RY*(   2) H  34                  0.00007     1.52258   
   331. RY*(   3) H  34                  0.00004     1.94916   
   332. RY*(   4) H  34                  0.00003     2.12655   
   333. RY*(   1) H  35                  0.00072     0.22738   
   334. RY*(   2) H  35                  0.00006     1.51847   
   335. RY*(   3) H  35                  0.00004     1.93324   
   336. RY*(   4) H  35                  0.00003     2.12132   
   337. RY*(   1) H  36                  0.00075     0.21355   
   338. RY*(   2) H  36                  0.00007     1.50938   
   339. RY*(   3) H  36                  0.00003     2.21554   
   340. RY*(   4) H  36                  0.00003     1.83081   
   341. RY*(   1) H  37                  0.00072     0.22734   
   342. RY*(   2) H  37                  0.00006     1.51828   
   343. RY*(   3) H  37                  0.00004     1.93058   
   344. RY*(   4) H  37                  0.00003     2.12406   
   345. RY*(   1) H  38                  0.00074     0.23759   
   346. RY*(   2) H  38                  0.00007     1.52414   
   347. RY*(   3) H  38                  0.00004     1.95279   
   348. RY*(   4) H  38                  0.00003     2.12414   
   349. BD*(   1) O   1 - C   2          0.01011     0.50194   
   350. BD*(   2) O   1 - C   2          0.08634    -0.11153   
   351. BD*(   1) C   2 - O   3          0.07166     0.15856   
   352. BD*(   1) C   2 - C  15          0.02611     0.27918   
   353. BD*(   1) O   3 - N   4          0.02104     0.09366   
   354. BD*(   1) N   4 - C   5          0.05490     0.25543   
   355. BD*(   1) N   4 - C  12          0.05419     0.25566   
   356. BD*(   1) C   5 - C   6          0.03707     0.30076   
   357. BD*(   1) C   5 - O  14          0.00577     0.50080   
   358. BD*(   2) C   5 - O  14          0.10716    -0.10347  360(v),200(g),124(g),120(g)
   359. BD*(   1) C   6 - C   7          0.01208     0.45578   
   360. BD*(   2) C   6 - C   7          0.16459    -0.08945  370(v),365(v),358(v),138(g)
                                                    131(g),149(v)
   361. BD*(   1) C   6 - C  11          0.01541     0.42452   
   362. BD*(   1) C   7 - C   8          0.00744     0.43831   
   363. BD*(   1) C   7 - H  24          0.00717     0.35818   
   364. BD*(   1) C   8 - C   9          0.00801     0.43768   
   365. BD*(   2) C   8 - C   9          0.15050    -0.09652  370(v),360(v),148(g),158(g)
                                                    157(g),149(g)
   366. BD*(   1) C   8 - H  25          0.00641     0.35925   
   367. BD*(   1) C   9 - C  10          0.00747     0.43762   
   368. BD*(   1) C   9 - H  26          0.00642     0.35832   
   369. BD*(   1) C  10 - C  11          0.01217     0.45487   
   370. BD*(   2) C  10 - C  11          0.16646    -0.09035  360(v),365(v),374(v),165(g)
                                                    176(g),158(v)
   371. BD*(   1) C  10 - H  27          0.00722     0.35524   
   372. BD*(   1) C  11 - C  12          0.03669     0.30236   
   373. BD*(   1) C  12 - O  13          0.00589     0.49530   
   374. BD*(   2) C  12 - O  13          0.11077    -0.10731  370(v),191(g),187(g),183(g)
   375. BD*(   1) C  15 - C  16          0.00643     0.24754   
   376. BD*(   1) C  15 - H  28          0.00618     0.32534   
   377. BD*(   1) C  15 - H  29          0.00685     0.31946   
   378. BD*(   1) C  16 - C  17          0.00839     0.25291   
   379. BD*(   1) C  16 - H  30          0.00776     0.32618   
   380. BD*(   1) C  16 - H  31          0.00776     0.32306   
   381. BD*(   1) C  17 - C  18          0.01119     0.27712   
   382. BD*(   1) C  17 - H  32          0.00706     0.31029   
   383. BD*(   1) C  17 - H  33          0.00732     0.30898   
   384. BD*(   1) C  18 - C  19          0.01281     0.40980   
   385. BD*(   2) C  18 - C  19          0.18386    -0.12452  390(v),395(v),246(g),378(v)
                                                    247(g),383(v),283(v),257(v)
                                                    241(g)
   386. BD*(   1) C  18 - C  23          0.01270     0.41118   
   387. BD*(   1) C  19 - C  20          0.00811     0.42827   
   388. BD*(   1) C  19 - H  34          0.00707     0.32770   
   389. BD*(   1) C  20 - C  21          0.00808     0.41746   
   390. BD*(   2) C  20 - C  21          0.17101    -0.12264  385(v),395(v),256(g),266(g)
                                                    265(g)
   391. BD*(   1) C  20 - H  35          0.00665     0.34062   
   392. BD*(   1) C  21 - C  22          0.00806     0.41784   
   393. BD*(   1) C  21 - H  36          0.00658     0.33229   
   394. BD*(   1) C  22 - C  23          0.00812     0.42758   
   395. BD*(   2) C  22 - C  23          0.15488    -0.11450  390(v),385(v),275(g),284(g)
                                                    266(v)
   396. BD*(   1) C  22 - H  37          0.00664     0.34067   
   397. BD*(   1) C  23 - H  38          0.00707     0.32843   
       -------------------------------
              Total Lewis   78.93975  ( 97.4565%)
        Valence non-Lewis    1.86961  (  2.3082%)
        Rydberg non-Lewis    0.19064  (  0.2354%)
       -------------------------------
            Total unit  1   81.00000  (100.0000%)
           Charge unit  1    0.00000


 ***************************************************
 *******         Beta  spin orbitals         *******
 ***************************************************


 NATURAL POPULATIONS:  Natural atomic orbital occupancies 
                                                          
   NAO  Atom  No  lang   Type(AO)    Occupancy      Energy
 ----------------------------------------------------------
     1    O    1  S      Cor( 1S)     0.99985     -19.00731
     2    O    1  S      Val( 2S)     0.84428      -1.00143
     3    O    1  S      Ryd( 3S)     0.00069       1.36086
     4    O    1  px     Val( 2p)     0.83875      -0.40668
     5    O    1  px     Ryd( 3p)     0.00100       1.03326
     6    O    1  py     Val( 2p)     0.73230      -0.38464
     7    O    1  py     Ryd( 3p)     0.00031       0.98639
     8    O    1  pz     Val( 2p)     0.82485      -0.44557
     9    O    1  pz     Ryd( 3p)     0.00057       0.93380
    10    O    1  dxy    Ryd( 3d)     0.00023       2.59487
    11    O    1  dxz    Ryd( 3d)     0.00071       3.04008
    12    O    1  dyz    Ryd( 3d)     0.00083       2.73171
    13    O    1  dx2y2  Ryd( 3d)     0.00021       2.60673
    14    O    1  dz2    Ryd( 3d)     0.00083       3.04688

    15    C    2  S      Cor( 1S)     0.99964     -10.34515
    16    C    2  S      Val( 2S)     0.38366      -0.27643
    17    C    2  S      Ryd( 3S)     0.00271       0.48414
    18    C    2  px     Val( 2p)     0.43602      -0.18901
    19    C    2  px     Ryd( 3p)     0.00500       0.63705
    20    C    2  py     Val( 2p)     0.38801      -0.24989
    21    C    2  py     Ryd( 3p)     0.00248       0.49728
    22    C    2  pz     Val( 2p)     0.33682      -0.11427
    23    C    2  pz     Ryd( 3p)     0.01074       0.45750
    24    C    2  dxy    Ryd( 3d)     0.00072       1.87465
    25    C    2  dxz    Ryd( 3d)     0.00181       2.17272
    26    C    2  dyz    Ryd( 3d)     0.00197       1.88300
    27    C    2  dx2y2  Ryd( 3d)     0.00069       1.90077
    28    C    2  dz2    Ryd( 3d)     0.00198       2.22438

    29    O    3  S      Cor( 1S)     0.99982     -19.16271
    30    O    3  S      Val( 2S)     0.81237      -1.00777
    31    O    3  S      Ryd( 3S)     0.00154       1.33467
    32    O    3  px     Val( 2p)     0.69429      -0.45306
    33    O    3  px     Ryd( 3p)     0.00133       1.20522
    34    O    3  py     Val( 2p)     0.84054      -0.47021
    35    O    3  py     Ryd( 3p)     0.00162       1.03471
    36    O    3  pz     Val( 2p)     0.81622      -0.49375
    37    O    3  pz     Ryd( 3p)     0.00110       0.98160
    38    O    3  dxy    Ryd( 3d)     0.00044       2.85717
    39    O    3  dxz    Ryd( 3d)     0.00065       2.72994
    40    O    3  dyz    Ryd( 3d)     0.00058       2.60323
    41    O    3  dx2y2  Ryd( 3d)     0.00028       2.71653
    42    O    3  dz2    Ryd( 3d)     0.00071       2.84417

    43    N    4  S      Cor( 1S)     0.99949     -14.42190
    44    N    4  S      Val( 2S)     0.60033      -0.64211
    45    N    4  S      Ryd( 3S)     0.00224       0.98677
    46    N    4  px     Val( 2p)     0.54362      -0.38104
    47    N    4  px     Ryd( 3p)     0.00200       1.13112
    48    N    4  py     Val( 2p)     0.62776      -0.40375
    49    N    4  py     Ryd( 3p)     0.00113       1.11015
    50    N    4  pz     Val( 2p)     0.75086      -0.40743
    51    N    4  pz     Ryd( 3p)     0.00195       0.79540
    52    N    4  dxy    Ryd( 3d)     0.00080       2.61701
    53    N    4  dxz    Ryd( 3d)     0.00047       2.18111
    54    N    4  dyz    Ryd( 3d)     0.00031       2.21511
    55    N    4  dx2y2  Ryd( 3d)     0.00081       2.57089
    56    N    4  dz2    Ryd( 3d)     0.00042       2.43381

    57    C    5  S      Cor( 1S)     0.99958     -10.31679
    58    C    5  S      Val( 2S)     0.37123      -0.23958
    59    C    5  S      Ryd( 3S)     0.00297       0.43004
    60    C    5  px     Val( 2p)     0.43396      -0.16435
    61    C    5  px     Ryd( 3p)     0.00457       0.59677
    62    C    5  py     Val( 2p)     0.41091      -0.12256
    63    C    5  py     Ryd( 3p)     0.01036       0.49411
    64    C    5  pz     Val( 2p)     0.40857      -0.24935
    65    C    5  pz     Ryd( 3p)     0.00115       0.42497
    66    C    5  dxy    Ryd( 3d)     0.00237       2.25661
    67    C    5  dxz    Ryd( 3d)     0.00048       1.76934
    68    C    5  dyz    Ryd( 3d)     0.00175       1.86916
    69    C    5  dx2y2  Ryd( 3d)     0.00106       2.29204
    70    C    5  dz2    Ryd( 3d)     0.00042       1.99469

    71    C    6  S      Cor( 1S)     0.99937     -10.20297
    72    C    6  S      Val( 2S)     0.43922      -0.24678
    73    C    6  S      Ryd( 3S)     0.00136       0.46599
    74    C    6  px     Val( 2p)     0.55907      -0.20990
    75    C    6  px     Ryd( 3p)     0.00216       0.93314
    76    C    6  py     Val( 2p)     0.53309      -0.20437
    77    C    6  py     Ryd( 3p)     0.00297       0.88766
    78    C    6  pz     Val( 2p)     0.47552      -0.23665
    79    C    6  pz     Ryd( 3p)     0.00064       0.53389
    80    C    6  dxy    Ryd( 3d)     0.00054       2.31555
    81    C    6  dxz    Ryd( 3d)     0.00036       1.83431
    82    C    6  dyz    Ryd( 3d)     0.00020       1.80299
    83    C    6  dx2y2  Ryd( 3d)     0.00030       2.27363
    84    C    6  dz2    Ryd( 3d)     0.00023       2.04175

    85    C    7  S      Cor( 1S)     0.99945     -10.19591
    86    C    7  S      Val( 2S)     0.47376      -0.26578
    87    C    7  S      Ryd( 3S)     0.00070       0.44457
    88    C    7  px     Val( 2p)     0.54537      -0.16967
    89    C    7  px     Ryd( 3p)     0.00218       0.58824
    90    C    7  py     Val( 2p)     0.58847      -0.18952
    91    C    7  py     Ryd( 3p)     0.00336       0.82657
    92    C    7  pz     Val( 2p)     0.48054      -0.22912
    93    C    7  pz     Ryd( 3p)     0.00055       0.44515
    94    C    7  dxy    Ryd( 3d)     0.00031       2.35267
    95    C    7  dxz    Ryd( 3d)     0.00021       1.85190
    96    C    7  dyz    Ryd( 3d)     0.00024       1.84116
    97    C    7  dx2y2  Ryd( 3d)     0.00040       2.30617
    98    C    7  dz2    Ryd( 3d)     0.00020       2.05773

    99    C    8  S      Cor( 1S)     0.99948     -10.20288
   100    C    8  S      Val( 2S)     0.48029      -0.28033
   101    C    8  S      Ryd( 3S)     0.00060       0.45938
   102    C    8  px     Val( 2p)     0.59892      -0.18870
   103    C    8  px     Ryd( 3p)     0.00313       0.89633
   104    C    8  py     Val( 2p)     0.52621      -0.16739
   105    C    8  py     Ryd( 3p)     0.00184       0.52658
   106    C    8  pz     Val( 2p)     0.43246      -0.22388
   107    C    8  pz     Ryd( 3p)     0.00039       0.45045
   108    C    8  dxy    Ryd( 3d)     0.00037       2.25925
   109    C    8  dxz    Ryd( 3d)     0.00021       1.81458
   110    C    8  dyz    Ryd( 3d)     0.00026       1.85805
   111    C    8  dx2y2  Ryd( 3d)     0.00038       2.36034
   112    C    8  dz2    Ryd( 3d)     0.00022       2.05147

   113    C    9  S      Cor( 1S)     0.99948     -10.20320
   114    C    9  S      Val( 2S)     0.48010      -0.28054
   115    C    9  S      Ryd( 3S)     0.00060       0.45862
   116    C    9  px     Val( 2p)     0.54269      -0.17057
   117    C    9  px     Ryd( 3p)     0.00217       0.61837
   118    C    9  py     Val( 2p)     0.57827      -0.18530
   119    C    9  py     Ryd( 3p)     0.00274       0.79091
   120    C    9  pz     Val( 2p)     0.43558      -0.22512
   121    C    9  pz     Ryd( 3p)     0.00043       0.46202
   122    C    9  dxy    Ryd( 3d)     0.00038       2.33640
   123    C    9  dxz    Ryd( 3d)     0.00027       1.83351
   124    C    9  dyz    Ryd( 3d)     0.00021       1.83984
   125    C    9  dx2y2  Ryd( 3d)     0.00037       2.28339
   126    C    9  dz2    Ryd( 3d)     0.00021       2.04936

   127    C   10  S      Cor( 1S)     0.99945     -10.19683
   128    C   10  S      Val( 2S)     0.47335      -0.26644
   129    C   10  S      Ryd( 3S)     0.00070       0.44254
   130    C   10  px     Val( 2p)     0.55256      -0.17728
   131    C   10  px     Ryd( 3p)     0.00270       0.64765
   132    C   10  py     Val( 2p)     0.58123      -0.18438
   133    C   10  py     Ryd( 3p)     0.00285       0.76469
   134    C   10  pz     Val( 2p)     0.48204      -0.23013
   135    C   10  pz     Ryd( 3p)     0.00054       0.44141
   136    C   10  dxy    Ryd( 3d)     0.00038       2.34179
   137    C   10  dxz    Ryd( 3d)     0.00022       1.83382
   138    C   10  dyz    Ryd( 3d)     0.00023       1.85783
   139    C   10  dx2y2  Ryd( 3d)     0.00033       2.31389
   140    C   10  dz2    Ryd( 3d)     0.00020       2.05822

   141    C   11  S      Cor( 1S)     0.99937     -10.20269
   142    C   11  S      Val( 2S)     0.43882      -0.24654
   143    C   11  S      Ryd( 3S)     0.00134       0.46424
   144    C   11  px     Val( 2p)     0.54455      -0.21226
   145    C   11  px     Ryd( 3p)     0.00293       0.95183
   146    C   11  py     Val( 2p)     0.55508      -0.20449
   147    C   11  py     Ryd( 3p)     0.00217       0.86677
   148    C   11  pz     Val( 2p)     0.47322      -0.23632
   149    C   11  pz     Ryd( 3p)     0.00064       0.53508
   150    C   11  dxy    Ryd( 3d)     0.00036       2.32214
   151    C   11  dxz    Ryd( 3d)     0.00018       1.79200
   152    C   11  dyz    Ryd( 3d)     0.00036       1.85680
   153    C   11  dx2y2  Ryd( 3d)     0.00047       2.25878
   154    C   11  dz2    Ryd( 3d)     0.00025       2.03991

   155    C   12  S      Cor( 1S)     0.99957     -10.31809
   156    C   12  S      Val( 2S)     0.37140      -0.24138
   157    C   12  S      Ryd( 3S)     0.00295       0.43319
   158    C   12  px     Val( 2p)     0.45249      -0.15055
   159    C   12  px     Ryd( 3p)     0.00848       0.55082
   160    C   12  py     Val( 2p)     0.39383      -0.14416
   161    C   12  py     Ryd( 3p)     0.00628       0.54761
   162    C   12  pz     Val( 2p)     0.40569      -0.24825
   163    C   12  pz     Ryd( 3p)     0.00109       0.42262
   164    C   12  dxy    Ryd( 3d)     0.00090       2.26968
   165    C   12  dxz    Ryd( 3d)     0.00117       1.81948
   166    C   12  dyz    Ryd( 3d)     0.00104       1.85188
   167    C   12  dx2y2  Ryd( 3d)     0.00253       2.25350
   168    C   12  dz2    Ryd( 3d)     0.00045       1.97958

   169    O   13  S      Cor( 1S)     0.99986     -18.99986
   170    O   13  S      Val( 2S)     0.84205      -0.97862
   171    O   13  S      Ryd( 3S)     0.00066       1.49922
   172    O   13  px     Val( 2p)     0.84460      -0.42054
   173    O   13  px     Ryd( 3p)     0.00068       0.99995
   174    O   13  py     Val( 2p)     0.86266      -0.40305
   175    O   13  py     Ryd( 3p)     0.00097       1.02416
   176    O   13  pz     Val( 2p)     0.71023      -0.36880
   177    O   13  pz     Ryd( 3p)     0.00039       0.97054
   178    O   13  dxy    Ryd( 3d)     0.00061       3.12077
   179    O   13  dxz    Ryd( 3d)     0.00063       2.68250
   180    O   13  dyz    Ryd( 3d)     0.00037       2.62306
   181    O   13  dx2y2  Ryd( 3d)     0.00083       2.88605
   182    O   13  dz2    Ryd( 3d)     0.00020       2.73848

   183    O   14  S      Cor( 1S)     0.99986     -18.99704
   184    O   14  S      Val( 2S)     0.84257      -0.97451
   185    O   14  S      Ryd( 3S)     0.00067       1.50400
   186    O   14  px     Val( 2p)     0.88950      -0.37614
   187    O   14  px     Ryd( 3p)     0.00131       1.09991
   188    O   14  py     Val( 2p)     0.80140      -0.43394
   189    O   14  py     Ryd( 3p)     0.00034       0.93192
   190    O   14  pz     Val( 2p)     0.70209      -0.36410
   191    O   14  pz     Ryd( 3p)     0.00034       0.97080
   192    O   14  dxy    Ryd( 3d)     0.00083       2.89387
   193    O   14  dxz    Ryd( 3d)     0.00004       2.53765
   194    O   14  dyz    Ryd( 3d)     0.00099       2.77688
   195    O   14  dx2y2  Ryd( 3d)     0.00062       3.12058
   196    O   14  dz2    Ryd( 3d)     0.00021       2.74221

   197    C   15  S      Cor( 1S)     0.99952     -10.21020
   198    C   15  S      Val( 2S)     0.52221      -0.35847
   199    C   15  S      Ryd( 3S)     0.00081       0.81316
   200    C   15  px     Val( 2p)     0.51919      -0.22882
   201    C   15  px     Ryd( 3p)     0.00145       0.50423
   202    C   15  py     Val( 2p)     0.57588      -0.22058
   203    C   15  py     Ryd( 3p)     0.00075       0.45300
   204    C   15  pz     Val( 2p)     0.62947      -0.22411
   205    C   15  pz     Ryd( 3p)     0.00279       0.71492
   206    C   15  dxy    Ryd( 3d)     0.00029       2.10391
   207    C   15  dxz    Ryd( 3d)     0.00011       1.95925
   208    C   15  dyz    Ryd( 3d)     0.00041       2.31891
   209    C   15  dx2y2  Ryd( 3d)     0.00031       2.01215
   210    C   15  dz2    Ryd( 3d)     0.00035       2.15380

   211    C   16  S      Cor( 1S)     0.99955     -10.21290
   212    C   16  S      Val( 2S)     0.51050      -0.35024
   213    C   16  S      Ryd( 3S)     0.00086       0.80475
   214    C   16  px     Val( 2p)     0.48808      -0.20806
   215    C   16  px     Ryd( 3p)     0.00118       0.55394
   216    C   16  py     Val( 2p)     0.56607      -0.21310
   217    C   16  py     Ryd( 3p)     0.00078       0.48589
   218    C   16  pz     Val( 2p)     0.61848      -0.21784
   219    C   16  pz     Ryd( 3p)     0.00154       0.66480
   220    C   16  dxy    Ryd( 3d)     0.00037       2.12376
   221    C   16  dxz    Ryd( 3d)     0.00023       1.96785
   222    C   16  dyz    Ryd( 3d)     0.00045       2.28235
   223    C   16  dx2y2  Ryd( 3d)     0.00028       2.03151
   224    C   16  dz2    Ryd( 3d)     0.00029       2.14009

   225    C   17  S      Cor( 1S)     0.99954     -10.21089
   226    C   17  S      Val( 2S)     0.50678      -0.34791
   227    C   17  S      Ryd( 3S)     0.00067       0.78667
   228    C   17  px     Val( 2p)     0.51900      -0.21580
   229    C   17  px     Ryd( 3p)     0.00104       0.47039
   230    C   17  py     Val( 2p)     0.56566      -0.21974
   231    C   17  py     Ryd( 3p)     0.00115       0.49896
   232    C   17  pz     Val( 2p)     0.62507      -0.23018
   233    C   17  pz     Ryd( 3p)     0.00354       0.71278
   234    C   17  dxy    Ryd( 3d)     0.00041       2.12514
   235    C   17  dxz    Ryd( 3d)     0.00019       1.97757
   236    C   17  dyz    Ryd( 3d)     0.00036       2.32301
   237    C   17  dx2y2  Ryd( 3d)     0.00020       2.00626
   238    C   17  dz2    Ryd( 3d)     0.00031       2.14359

   239    C   18  S      Cor( 1S)     0.99942     -10.23470
   240    C   18  S      Val( 2S)     0.43689      -0.27332
   241    C   18  S      Ryd( 3S)     0.00097       0.50628
   242    C   18  px     Val( 2p)     0.40716      -0.22066
   243    C   18  px     Ryd( 3p)     0.00225       0.72859
   244    C   18  py     Val( 2p)     0.45650      -0.22035
   245    C   18  py     Ryd( 3p)     0.00188       0.77034
   246    C   18  pz     Val( 2p)     0.52978      -0.21050
[truncated: 260,652 more chars]
