# Supplementary material for: Machine-Learning-Guided Discovery of Electrochemical Reactions
Source: J Am Chem Soc. 2022 Dec 2;144(49):22599–610. doi: 10.1021/jacs.2c08997 (PMC9756344; doi:10.1021/jacs.2c08997)
Supplement: Supplementary file 4 — ja2c08997_si_004.zip [file ja2c08997_si_004.zip › Reactivity Prediction/Ologs_notimes/27.log]

 Entering Gaussian System, Link 0=g16
 Input=27.com
 Output=27.log
 Initial command:
  
 Copyright (c) 1988-2019, Gaussian, Inc.  All Rights Reserved.
  
 This is part of the Gaussian(R) 16 program.  It is based on
 the Gaussian(R) 09 system (copyright 2009, Gaussian, Inc.),
 the Gaussian(R) 03 system (copyright 2003, Gaussian, Inc.),
 the Gaussian(R) 98 system (copyright 1998, Gaussian, Inc.),
 the Gaussian(R) 94 system (copyright 1995, Gaussian, Inc.),
 the Gaussian 92(TM) system (copyright 1992, Gaussian, Inc.),
 the Gaussian 90(TM) system (copyright 1990, Gaussian, Inc.),
 the Gaussian 88(TM) system (copyright 1988, Gaussian, Inc.),
 the Gaussian 86(TM) system (copyright 1986, Carnegie Mellon
 University), and the Gaussian 82(TM) system (copyright 1983,
 Carnegie Mellon University). Gaussian is a federally registered
 trademark of Gaussian, Inc.
  
 This software contains proprietary and confidential information,
 including trade secrets, belonging to Gaussian, Inc.
  
 This software is provided under written license and may be
 used, copied, transmitted, or stored only in accord with that
 written license.
  
 The following legend is applicable only to US Government
 contracts under FAR:
  
                    RESTRICTED RIGHTS LEGEND
  
 Use, reproduction and disclosure by the US Government is
 subject to restrictions as set forth in subparagraphs (a)
 and (c) of the Commercial Computer Software - Restricted
 Rights clause in FAR 52.227-19.
  
 Gaussian, Inc.
 340 Quinnipiac St., Bldg. 40, Wallingford CT 06492
  
  
 ---------------------------------------------------------------
 Warning -- This program may not be used in any manner that
 competes with the business of Gaussian, Inc. or will provide
 assistance to any competitor of Gaussian, Inc.  The licensee
 of this program is prohibited from giving any competitor of
 Gaussian, Inc. access to this program.  By using this program,
 the user acknowledges that Gaussian, Inc. is engaged in the
 business of creating and licensing software in the field of
 computational chemistry and represents and warrants to the
 licensee that it is not a competitor of Gaussian, Inc. and that
 it will not use this program in any manner prohibited above.
 ---------------------------------------------------------------
  

 Cite this work as:
 Gaussian 16, Revision C.01,
 M. J. Frisch, G. W. Trucks, H. B. Schlegel, G. E. Scuseria, 
 M. A. Robb, J. R. Cheeseman, G. Scalmani, V. Barone, 
 G. A. Petersson, H. Nakatsuji, X. Li, M. Caricato, A. V. Marenich, 
 J. Bloino, B. G. Janesko, R. Gomperts, B. Mennucci, H. P. Hratchian, 
 J. V. Ortiz, A. F. Izmaylov, J. L. Sonnenberg, D. Williams-Young, 
 F. Ding, F. Lipparini, F. Egidi, J. Goings, B. Peng, A. Petrone, 
 T. Henderson, D. Ranasinghe, V. G. Zakrzewski, J. Gao, N. Rega, 
 G. Zheng, W. Liang, M. Hada, M. Ehara, K. Toyota, R. Fukuda, 
 J. Hasegawa, M. Ishida, T. Nakajima, Y. Honda, O. Kitao, H. Nakai, 
 T. Vreven, K. Throssell, J. A. Montgomery, Jr., J. E. Peralta, 
 F. Ogliaro, M. J. Bearpark, J. J. Heyd, E. N. Brothers, K. N. Kudin, 
 V. N. Staroverov, T. A. Keith, R. Kobayashi, J. Normand, 
 K. Raghavachari, A. P. Rendell, J. C. Burant, S. S. Iyengar, 
 J. Tomasi, M. Cossi, J. M. Millam, M. Klene, C. Adamo, R. Cammi, 
 J. W. Ochterski, R. L. Martin, K. Morokuma, O. Farkas, 
 J. B. Foresman, and D. J. Fox, Gaussian, Inc., Wallingford CT, 2019.
 
 ******************************************
 Gaussian 16:  ES64L-G16RevC.01  3-Jul-2019
                13-Mar-2021 
 ******************************************
 %nprocshared=16
 Will use up to   16 processors via shared memory.
 %mem=7GB
 -----------------------------------------
 # b3lyp/def2svp geom=NewRedundant pop=NBO
 -----------------------------------------
 1/29=4000,38=1,172=1/1;
 2/12=2,17=6,18=5,40=1/2;
 3/5=43,7=101,11=2,25=1,30=1,74=-5/1,2,3;
 4//1;
 5/5=2,38=5/2;
 6/7=2,8=2,9=2,10=2,28=1,40=1/1,7;
 99/5=1,9=1/99;
 --
 27
 --
 Symbolic Z-matrix:
 Charge =  1 Multiplicity = 2
 O                    -3.80729   0.3229    0.98049 
 C                    -4.012     0.00961  -0.17627 
 O                    -5.21136  -0.0008   -0.79732 
 C                    -6.43603   0.37259  -0.09272 
 C                    -7.51067   0.21127  -1.16637 
 C                    -6.3494    1.82779   0.37283 
 C                    -6.68423  -0.58913   1.07132 
 N                    -3.04143  -0.40022  -1.04326 
 C                    -1.63499  -0.35256  -0.68973 
 C                    -1.02806   1.04539  -0.88667 
 C                     0.45796   1.06999  -0.52629 
 C                     1.23222   0.01586  -1.34237 
 C                     2.70479   0.04071  -1.03354 
 O                     2.90479  -0.26793   0.31552 
 N                     4.21655  -0.27852   0.67385 
 C                     4.91399   0.91155   0.97023 
 C                     6.33333   0.46104   1.0951 
 C                     7.4629    1.18317   1.45538 
 C                     8.68843   0.50053   1.48003 
 C                     8.76476  -0.86039   1.15336 
 C                     7.61806  -1.58326   0.79136 
 C                     6.40965  -0.90026   0.76838 
 C                     5.04317  -1.39214   0.4172 
 O                     4.67289  -2.46069   0.00804 
 O                     4.42325   2.0036    1.08053 
 O                     3.61556   0.2748   -1.76944 
 C                     0.6341   -1.3886   -1.12391 
 C                    -0.85438  -1.40931  -1.47561 
 H                    -7.30392   0.87261  -2.02115 
 H                    -8.49933   0.4664   -0.75666 
 H                    -7.53875  -0.82668  -1.53039 
 H                    -5.56824   1.94968   1.13296 
 H                    -7.31526   2.13866   0.79995 
 H                    -6.12359   2.48683  -0.47991 
 H                    -6.69594  -1.62888   0.70928 
 H                    -5.90398  -0.48771   1.83543 
 H                    -7.66238  -0.37373   1.52829 
 H                    -3.30807  -0.52782  -2.0125 
 H                    -1.57919  -0.59348   0.38408 
 H                    -1.58333   1.76519  -0.26633 
 H                    -1.16561   1.3468   -1.94115 
 H                     0.88413   2.07024  -0.7012 
 H                     0.58748   0.85526   0.54673 
 H                     1.16485   0.27103  -2.41204 
 H                     7.3905    2.24351   1.70461 
 H                     9.59906   1.03712   1.75572 
 H                     9.73374  -1.36397   1.17939 
 H                     7.66464  -2.64258   0.53184 
 H                     0.77266  -1.67296  -0.06854 
 H                     1.18293  -2.12995  -1.72543 
 H                    -0.97834  -1.21715  -2.55818 
 H                    -1.28061  -2.40542  -1.2776 
 
 Stoichiometry    C20H24N2O6(1+,2)
 Framework group  C1[X(C20H24N2O6)]
 Deg. of freedom   150
 Full point group                 C1      NOp   1
 Largest Abelian subgroup         C1      NOp   1
 Largest concise Abelian subgroup C1      NOp   1
                         Standard orientation:                         
 ---------------------------------------------------------------------
 Center     Atomic      Atomic             Coordinates (Angstroms)
 Number     Number       Type             X           Y           Z
 ---------------------------------------------------------------------
      1          8           0        4.600482    0.877152   -1.094417
      2          6           0        4.890159    0.018478   -0.283910
      3          8           0        6.136391   -0.294909    0.131993
      4          6           0        7.310380    0.399915   -0.392098
      5          6           0        8.464943   -0.276040    0.345221
      6          6           0        7.239252    1.887382   -0.039615
      7          6           0        7.423403    0.171893   -1.900984
      8          7           0        3.981516   -0.787914    0.337173
      9          6           0        2.553046   -0.581685    0.187999
     10          6           0        2.017572    0.511912    1.125400
     11          6           0        0.508411    0.700958    0.965886
     12          6           0       -0.233129   -0.630778    1.196644
     13          6           0       -1.724538   -0.467743    1.080107
     14          8           0       -2.048987   -0.044973   -0.212645
     15          7           0       -3.385775    0.114713   -0.404321
     16          6           0       -4.060744    1.281086    0.013448
     17          6           0       -5.501401    0.942183   -0.193253
     18          6           0       -6.629543    1.734414   -0.029357
     19          6           0       -7.877450    1.146957   -0.286577
     20          6           0       -7.976780   -0.190256   -0.694779
     21          6           0       -6.831464   -0.983819   -0.859153
     22          6           0       -5.600738   -0.395381   -0.601605
     23          6           0       -4.228849   -0.982520   -0.677485
     24          8           0       -3.865590   -2.105799   -0.906841
     25          8           0       -3.540579    2.281196    0.431497
     26          8           0       -2.560609   -0.653178    1.912242
     27          6           0        0.291513   -1.719053    0.238331
     28          6           0        1.802538   -1.900291    0.392179
     29          1           0        8.355888   -0.147422    1.432574
     30          1           0        9.424372    0.163702    0.034542
     31          1           0        8.484808   -1.353726    0.124214
     32          1           0        6.401880    2.372325   -0.555854
     33          1           0        8.176595    2.383670   -0.334644
     34          1           0        7.110953    2.014855    1.046558
     35          1           0        7.426729   -0.906506   -2.123104
     36          1           0        6.585831    0.641298   -2.431155
     37          1           0        8.366892    0.601565   -2.271388
     38          1           0        4.323987   -1.390439    1.076424
     39          1           0        2.397925   -0.239952   -0.848048
     40          1           0        2.545065    1.453842    0.911448
     41          1           0        2.254727    0.232944    2.168291
     42          1           0        0.136203    1.466135    1.664930
     43          1           0        0.280924    1.063972   -0.049359
     44          1           0       -0.066300   -0.958023    2.235368
     45          1           0       -6.538838    2.773724    0.292023
     46          1           0       -8.787390    1.738931   -0.165087
     47          1           0       -8.962644   -0.620330   -0.885289
     48          1           0       -6.895551   -2.027227   -1.173585
     49          1           0        0.053911   -1.424992   -0.796530
     50          1           0       -0.231962   -2.669801    0.424606
     51          1           0        2.024446   -2.287637    1.404586
     52          1           0        2.173010   -2.650095   -0.324514
 ---------------------------------------------------------------------
 Rotational constants (GHZ):           0.6534109           0.0500902           0.0489818
 Standard basis: def2SVP (5D, 7F)
 There are   540 symmetry adapted cartesian basis functions of A   symmetry.
 There are   512 symmetry adapted basis functions of A   symmetry.
   512 basis functions,   868 primitive gaussians,   540 cartesian basis functions
   103 alpha electrons      102 beta electrons
       nuclear repulsion energy      2531.8041151982 Hartrees.
 NAtoms=   52 NActive=   52 NUniq=   52 SFac= 1.00D+00 NAtFMM=   60 NAOKFM=F Big=F
 Integral buffers will be    131072 words long.
 Raffenetti 2 integral format.
 Two-electron integral symmetry is turned on.
 One-electron integrals computed using PRISM.
   1 Symmetry operations used in ECPInt.
 ECPInt:  NShTT=   28920 NPrTT=  104632 LenC2=   20862 LenP2D=   50500.
 LDataN:  DoStor=T MaxTD1= 4 Len=   56
 NBasis=   512 RedAO= T EigKep=  2.83D-04  NBF=   512
 NBsUse=   512 1.00D-06 EigRej= -1.00D+00 NBFU=   512
 ExpMin= 1.22D-01 ExpMax= 2.27D+03 ExpMxC= 3.41D+02 IAcc=3 IRadAn=         5 AccDes= 0.00D+00
 Harris functional with IExCor=  402 and IRadAn=       5 diagonalized for initial guess.
 HarFok:  IExCor=  402 AccDes= 0.00D+00 IRadAn=         5 IDoV= 1 UseB2=F ITyADJ=14
 ICtDFT=  3500011 ScaDFX=  1.000000  1.000000  1.000000  1.000000
 FoFCou: FMM=F IPFlag=           0 FMFlag=      100000 FMFlg1=           0
         NFxFlg=           0 DoJE=T BraDBF=F KetDBF=T FulRan=T
         wScrn=  0.000000 ICntrl=       500 IOpCl=  0 I1Cent=   200000004 NGrid=           0
         NMat0=    1 NMatS0=      1 NMatT0=    0 NMatD0=    1 NMtDS0=    0 NMtDT0=    0
 Petite list used in FoFCou.
 Initial guess <Sx>= 0.0000 <Sy>= 0.0000 <Sz>= 0.5000 <S**2>= 0.7500 S= 0.5000
 Requested convergence on RMS density matrix=1.00D-08 within 128 cycles.
 Requested convergence on MAX density matrix=1.00D-06.
 Requested convergence on             energy=1.00D-06.
 No special actions if energy rises.
 Integral accuracy reduced to 1.0D-05 until final iterations.
 EnCoef did     2 forward-backward iterations
 EnCoef did     2 forward-backward iterations
 EnCoef did     3 forward-backward iterations
 EnCoef did     1 forward-backward iterations
 EnCoef did   100 forward-backward iterations
 Rare condition: small coef for last iteration:  0.000D+00
 EnCoef did   100 forward-backward iterations
 Rare condition: small coef for last iteration:  0.000D+00
 EnCoef did   100 forward-backward iterations
 Rare condition: small coef for last iteration:  0.000D+00
 Initial convergence to 1.0D-05 achieved.  Increase integral accuracy.
 Restarting incremental Fock formation.
 SCF Done:  E(UB3LYP) =  -1336.18180655     A.U. after   42 cycles
            NFock= 42  Conv=0.82D-08     -V/T= 2.0098
 <Sx>= 0.0000 <Sy>= 0.0000 <Sz>= 0.5000 <S**2>= 0.7563 S= 0.5032
 <L.S>= 0.000000000000E+00
 Annihilation of the first spin contaminant:
 S**2 before annihilation     0.7563,   after     0.7500

 **********************************************************************

            Population analysis using the SCF Density.

 **********************************************************************

 Orbital symmetries:
 Alpha Orbitals:
       Occupied  (A) (A) (A) (A) (A) (A) (A) (A) (A) (A) (A) (A)
                 (A) (A) (A) (A) (A) (A) (A) (A) (A) (A) (A) (A)
                 (A) (A) (A) (A) (A) (A) (A) (A) (A) (A) (A) (A)
                 (A) (A) (A) (A) (A) (A) (A) (A) (A) (A) (A) (A)
                 (A) (A) (A) (A) (A) (A) (A) (A) (A) (A) (A) (A)
                 (A) (A) (A) (A) (A) (A) (A) (A) (A) (A) (A) (A)
                 (A) (A) (A) (A) (A) (A) (A) (A) (A) (A) (A) (A)
                 (A) (A) (A) (A) (A) (A) (A) (A) (A) (A) (A) (A)
                 (A) (A) (A) (A) (A) (A) (A)
       Virtual   (A) (A) (A) (A) (A) (A) (A) (A) (A) (A) (A) (A)
                 (A) (A) (A) (A) (A) (A) (A) (A) (A) (A) (A) (A)
                 (A) (A) (A) (A) (A) (A) (A) (A) (A) (A) (A) (A)
                 (A) (A) (A) (A) (A) (A) (A) (A) (A) (A) (A) (A)
                 (A) (A) (A) (A) (A) (A) (A) (A) (A) (A) (A) (A)
                 (A) (A) (A) (A) (A) (A) (A) (A) (A) (A) (A) (A)
                 (A) (A) (A) (A) (A) (A) (A) (A) (A) (A) (A) (A)
                 (A) (A) (A) (A) (A) (A) (A) (A) (A) (A) (A) (A)
                 (A) (A) (A) (A) (A) (A) (A) (A) (A) (A) (A) (A)
                 (A) (A) (A) (A) (A) (A) (A) (A) (A) (A) (A) (A)
                 (A) (A) (A) (A) (A) (A) (A) (A) (A) (A) (A) (A)
                 (A) (A) (A) (A) (A) (A) (A) (A) (A) (A) (A) (A)
                 (A) (A) (A) (A) (A) (A) (A) (A) (A) (A) (A) (A)
                 (A) (A) (A) (A) (A) (A) (A) (A) (A) (A) (A) (A)
                 (A) (A) (A) (A) (A) (A) (A) (A) (A) (A) (A) (A)
                 (A) (A) (A) (A) (A) (A) (A) (A) (A) (A) (A) (A)
                 (A) (A) (A) (A) (A) (A) (A) (A) (A) (A) (A) (A)
                 (A) (A) (A) (A) (A) (A) (A) (A) (A) (A) (A) (A)
                 (A) (A) (A) (A) (A) (A) (A) (A) (A) (A) (A) (A)
                 (A) (A) (A) (A) (A) (A) (A) (A) (A) (A) (A) (A)
                 (A) (A) (A) (A) (A) (A) (A) (A) (A) (A) (A) (A)
                 (A) (A) (A) (A) (A) (A) (A) (A) (A) (A) (A) (A)
                 (A) (A) (A) (A) (A) (A) (A) (A) (A) (A) (A) (A)
                 (A) (A) (A) (A) (A) (A) (A) (A) (A) (A) (A) (A)
                 (A) (A) (A) (A) (A) (A) (A) (A) (A) (A) (A) (A)
                 (A) (A) (A) (A) (A) (A) (A) (A) (A) (A) (A) (A)
                 (A) (A) (A) (A) (A) (A) (A) (A) (A) (A) (A) (A)
                 (A) (A) (A) (A) (A) (A) (A) (A) (A) (A) (A) (A)
                 (A) (A) (A) (A) (A) (A) (A) (A) (A) (A) (A) (A)
                 (A) (A) (A) (A) (A) (A) (A) (A) (A) (A) (A) (A)
                 (A) (A) (A) (A) (A) (A) (A) (A) (A) (A) (A) (A)
                 (A) (A) (A) (A) (A) (A) (A) (A) (A) (A) (A) (A)
                 (A) (A) (A) (A) (A) (A) (A) (A) (A) (A) (A) (A)
                 (A) (A) (A) (A) (A) (A) (A) (A) (A) (A) (A) (A)
                 (A)
 Beta  Orbitals:
       Occupied  (A) (A) (A) (A) (A) (A) (A) (A) (A) (A) (A) (A)
                 (A) (A) (A) (A) (A) (A) (A) (A) (A) (A) (A) (A)
                 (A) (A) (A) (A) (A) (A) (A) (A) (A) (A) (A) (A)
                 (A) (A) (A) (A) (A) (A) (A) (A) (A) (A) (A) (A)
                 (A) (A) (A) (A) (A) (A) (A) (A) (A) (A) (A) (A)
                 (A) (A) (A) (A) (A) (A) (A) (A) (A) (A) (A) (A)
                 (A) (A) (A) (A) (A) (A) (A) (A) (A) (A) (A) (A)
                 (A) (A) (A) (A) (A) (A) (A) (A) (A) (A) (A) (A)
                 (A) (A) (A) (A) (A) (A)
       Virtual   (A) (A) (A) (A) (A) (A) (A) (A) (A) (A) (A) (A)
                 (A) (A) (A) (A) (A) (A) (A) (A) (A) (A) (A) (A)
                 (A) (A) (A) (A) (A) (A) (A) (A) (A) (A) (A) (A)
                 (A) (A) (A) (A) (A) (A) (A) (A) (A) (A) (A) (A)
                 (A) (A) (A) (A) (A) (A) (A) (A) (A) (A) (A) (A)
                 (A) (A) (A) (A) (A) (A) (A) (A) (A) (A) (A) (A)
                 (A) (A) (A) (A) (A) (A) (A) (A) (A) (A) (A) (A)
                 (A) (A) (A) (A) (A) (A) (A) (A) (A) (A) (A) (A)
                 (A) (A) (A) (A) (A) (A) (A) (A) (A) (A) (A) (A)
                 (A) (A) (A) (A) (A) (A) (A) (A) (A) (A) (A) (A)
                 (A) (A) (A) (A) (A) (A) (A) (A) (A) (A) (A) (A)
                 (A) (A) (A) (A) (A) (A) (A) (A) (A) (A) (A) (A)
                 (A) (A) (A) (A) (A) (A) (A) (A) (A) (A) (A) (A)
                 (A) (A) (A) (A) (A) (A) (A) (A) (A) (A) (A) (A)
                 (A) (A) (A) (A) (A) (A) (A) (A) (A) (A) (A) (A)
                 (A) (A) (A) (A) (A) (A) (A) (A) (A) (A) (A) (A)
                 (A) (A) (A) (A) (A) (A) (A) (A) (A) (A) (A) (A)
                 (A) (A) (A) (A) (A) (A) (A) (A) (A) (A) (A) (A)
                 (A) (A) (A) (A) (A) (A) (A) (A) (A) (A) (A) (A)
                 (A) (A) (A) (A) (A) (A) (A) (A) (A) (A) (A) (A)
                 (A) (A) (A) (A) (A) (A) (A) (A) (A) (A) (A) (A)
                 (A) (A) (A) (A) (A) (A) (A) (A) (A) (A) (A) (A)
                 (A) (A) (A) (A) (A) (A) (A) (A) (A) (A) (A) (A)
                 (A) (A) (A) (A) (A) (A) (A) (A) (A) (A) (A) (A)
                 (A) (A) (A) (A) (A) (A) (A) (A) (A) (A) (A) (A)
                 (A) (A) (A) (A) (A) (A) (A) (A) (A) (A) (A) (A)
                 (A) (A) (A) (A) (A) (A) (A) (A) (A) (A) (A) (A)
                 (A) (A) (A) (A) (A) (A) (A) (A) (A) (A) (A) (A)
                 (A) (A) (A) (A) (A) (A) (A) (A) (A) (A) (A) (A)
                 (A) (A) (A) (A) (A) (A) (A) (A) (A) (A) (A) (A)
                 (A) (A) (A) (A) (A) (A) (A) (A) (A) (A) (A) (A)
                 (A) (A) (A) (A) (A) (A) (A) (A) (A) (A) (A) (A)
                 (A) (A) (A) (A) (A) (A) (A) (A) (A) (A) (A) (A)
                 (A) (A) (A) (A) (A) (A) (A) (A) (A) (A) (A) (A)
                 (A) (A)
 The electronic state is 2-A.
 Alpha  occ. eigenvalues --  -19.35166 -19.30084 -19.26365 -19.26281 -19.25392
 Alpha  occ. eigenvalues --  -19.25119 -14.55890 -14.54759 -10.47820 -10.44637
 Alpha  occ. eigenvalues --  -10.43291 -10.43162 -10.37621 -10.35829 -10.34150
 Alpha  occ. eigenvalues --  -10.34075 -10.33519 -10.33478 -10.33179 -10.33076
 Alpha  occ. eigenvalues --  -10.33048 -10.32899 -10.32516 -10.31950 -10.31749
 Alpha  occ. eigenvalues --  -10.27432 -10.27413 -10.27325  -1.28389  -1.23413
 Alpha  occ. eigenvalues --   -1.18063  -1.16555  -1.15636  -1.14553  -1.09763
 Alpha  occ. eigenvalues --   -1.05594  -0.98882  -0.97149  -0.92045  -0.90195
 Alpha  occ. eigenvalues --   -0.88426  -0.88091  -0.87792  -0.81573  -0.80149
 Alpha  occ. eigenvalues --   -0.78592  -0.78275  -0.77849  -0.76123  -0.74499
 Alpha  occ. eigenvalues --   -0.74033  -0.73139  -0.72133  -0.69167  -0.67691
 Alpha  occ. eigenvalues --   -0.65180  -0.64623  -0.63990  -0.62952  -0.61917
 Alpha  occ. eigenvalues --   -0.61601  -0.60233  -0.59196  -0.58536  -0.58283
 Alpha  occ. eigenvalues --   -0.58244  -0.57773  -0.57312  -0.56627  -0.56110
 Alpha  occ. eigenvalues --   -0.55900  -0.55554  -0.55195  -0.54828  -0.54056
 Alpha  occ. eigenvalues --   -0.52735  -0.52031  -0.51774  -0.51622  -0.50262
 Alpha  occ. eigenvalues --   -0.50103  -0.49781  -0.49350  -0.49027  -0.48699
 Alpha  occ. eigenvalues --   -0.48479  -0.48305  -0.46730  -0.46505  -0.46272
 Alpha  occ. eigenvalues --   -0.46009  -0.45702  -0.45422  -0.44896  -0.42960
 Alpha  occ. eigenvalues --   -0.42494  -0.41724  -0.41498  -0.41084  -0.40802
 Alpha  occ. eigenvalues --   -0.39609  -0.39473  -0.38954
 Alpha virt. eigenvalues --   -0.20276  -0.15945  -0.12843  -0.10195  -0.09199
 Alpha virt. eigenvalues --   -0.07469  -0.06439  -0.05261  -0.04880  -0.03591
 Alpha virt. eigenvalues --   -0.03107  -0.02735  -0.02249  -0.01149   0.00009
 Alpha virt. eigenvalues --    0.00293   0.01106   0.01881   0.02231   0.02347
 Alpha virt. eigenvalues --    0.02587   0.03024   0.03169   0.03441   0.03553
 Alpha virt. eigenvalues --    0.03935   0.03949   0.04288   0.04381   0.04441
 Alpha virt. eigenvalues --    0.05679   0.06522   0.07317   0.07906   0.07961
 Alpha virt. eigenvalues --    0.09261   0.09462   0.10163   0.10386   0.10434
 Alpha virt. eigenvalues --    0.11068   0.11541   0.11994   0.12223   0.12394
 Alpha virt. eigenvalues --    0.13348   0.13771   0.14661   0.14712   0.16067
 Alpha virt. eigenvalues --    0.17118   0.18100   0.18635   0.19827   0.20555
 Alpha virt. eigenvalues --    0.21573   0.22003   0.24177   0.24446   0.25607
 Alpha virt. eigenvalues --    0.26978   0.27880   0.28381   0.28676   0.29729
 Alpha virt. eigenvalues --    0.29845   0.30538   0.31619   0.31944   0.32413
 Alpha virt. eigenvalues --    0.32673   0.33056   0.34017   0.34456   0.34842
 Alpha virt. eigenvalues --    0.35083   0.35801   0.36549   0.37047   0.37669
 Alpha virt. eigenvalues --    0.38535   0.39036   0.41270   0.42304   0.43157
 Alpha virt. eigenvalues --    0.43974   0.44200   0.44994   0.46304   0.46395
 Alpha virt. eigenvalues --    0.47545   0.47952   0.48261   0.49142   0.49175
 Alpha virt. eigenvalues --    0.49366   0.50054   0.50510   0.50700   0.51216
 Alpha virt. eigenvalues --    0.51576   0.51930   0.52119   0.52268   0.52970
 Alpha virt. eigenvalues --    0.53188   0.53560   0.53716   0.53941   0.54376
 Alpha virt. eigenvalues --    0.54385   0.54683   0.55070   0.55297   0.55705
 Alpha virt. eigenvalues --    0.55902   0.56322   0.56490   0.56638   0.56950
 Alpha virt. eigenvalues --    0.57571   0.57776   0.57900   0.58604   0.58801
 Alpha virt. eigenvalues --    0.59027   0.59401   0.59495   0.60380   0.60764
 Alpha virt. eigenvalues --    0.60902   0.61129   0.61872   0.62249   0.62812
 Alpha virt. eigenvalues --    0.63181   0.63778   0.64052   0.64176   0.65591
 Alpha virt. eigenvalues --    0.66176   0.67180   0.69087   0.70315   0.71580
 Alpha virt. eigenvalues --    0.72017   0.73114   0.73421   0.76609   0.77078
 Alpha virt. eigenvalues --    0.78536   0.79985   0.80339   0.81194   0.82477
 Alpha virt. eigenvalues --    0.83943   0.88612   0.89063   0.89676   0.89787
 Alpha virt. eigenvalues --    0.90712   0.91924   0.93051   0.94250   0.94674
 Alpha virt. eigenvalues --    0.95474   0.95856   0.96547   0.98253   0.98821
 Alpha virt. eigenvalues --    0.98927   1.00767   1.00827   1.02144   1.03324
 Alpha virt. eigenvalues --    1.03538   1.04418   1.05550   1.06648   1.07594
 Alpha virt. eigenvalues --    1.08677   1.09409   1.10259   1.11540   1.12076
 Alpha virt. eigenvalues --    1.12269   1.12556   1.13589   1.14342   1.15946
 Alpha virt. eigenvalues --    1.16682   1.17979   1.18455   1.18701   1.19816
 Alpha virt. eigenvalues --    1.20231   1.22596   1.22841   1.23589   1.24312
 Alpha virt. eigenvalues --    1.25071   1.26429   1.29555   1.30728   1.33796
 Alpha virt. eigenvalues --    1.34579   1.34898   1.35913   1.37204   1.37668
 Alpha virt. eigenvalues --    1.40952   1.42306   1.43468   1.44010   1.44179
 Alpha virt. eigenvalues --    1.44390   1.44690   1.47031   1.47951   1.48691
 Alpha virt. eigenvalues --    1.48873   1.49768   1.52121   1.53222   1.54260
 Alpha virt. eigenvalues --    1.55195   1.56126   1.57269   1.58359   1.58691
 Alpha virt. eigenvalues --    1.59310   1.59539   1.60202   1.60416   1.60863
 Alpha virt. eigenvalues --    1.61604   1.62335   1.63213   1.63786   1.64141
 Alpha virt. eigenvalues --    1.64478   1.64675   1.65848   1.66523   1.67024
 Alpha virt. eigenvalues --    1.67665   1.69168   1.69980   1.71325   1.71651
 Alpha virt. eigenvalues --    1.72282   1.72709   1.72883   1.73187   1.73570
 Alpha virt. eigenvalues --    1.73902   1.74032   1.74239   1.74751   1.75268
 Alpha virt. eigenvalues --    1.75464   1.75728   1.76553   1.76764   1.77664
 Alpha virt. eigenvalues --    1.78338   1.79082   1.79297   1.80510   1.80763
 Alpha virt. eigenvalues --    1.81117   1.81269   1.82171   1.83119   1.83834
 Alpha virt. eigenvalues --    1.84122   1.84735   1.85233   1.85892   1.86363
 Alpha virt. eigenvalues --    1.87765   1.88111   1.89192   1.89876   1.90334
 Alpha virt. eigenvalues --    1.90788   1.90998   1.91562   1.94874   1.97275
 Alpha virt. eigenvalues --    1.97658   1.98186   2.00376   2.00583   2.01375
 Alpha virt. eigenvalues --    2.02229   2.04638   2.04991   2.05439   2.07367
 Alpha virt. eigenvalues --    2.08938   2.09224   2.10038   2.10338   2.10981
 Alpha virt. eigenvalues --    2.11286   2.12217   2.14336   2.15801   2.18235
 Alpha virt. eigenvalues --    2.18454   2.20197   2.20868   2.22503   2.22957
 Alpha virt. eigenvalues --    2.25097   2.27698   2.28084   2.28754   2.30217
 Alpha virt. eigenvalues --    2.30471   2.30885   2.31796   2.32611   2.33734
 Alpha virt. eigenvalues --    2.34901   2.36209   2.37235   2.38033   2.38079
 Alpha virt. eigenvalues --    2.39126   2.39736   2.40383   2.41747   2.43011
 Alpha virt. eigenvalues --    2.45190   2.45893   2.46458   2.49953   2.50114
 Alpha virt. eigenvalues --    2.50653   2.50845   2.52242   2.52631   2.52984
 Alpha virt. eigenvalues --    2.53272   2.53382   2.55282   2.55829   2.56703
 Alpha virt. eigenvalues --    2.56784   2.57740   2.58504   2.59207   2.59863
 Alpha virt. eigenvalues --    2.60553   2.65403   2.67256   2.68334   2.68478
 Alpha virt. eigenvalues --    2.69856   2.71626   2.72158   2.73785   2.75025
 Alpha virt. eigenvalues --    2.75409   2.76325   2.76961   2.77245   2.77920
 Alpha virt. eigenvalues --    2.79562   2.80959   2.82464   2.83464   2.84326
 Alpha virt. eigenvalues --    2.85413   2.85694   2.85749   2.86315   2.87274
 Alpha virt. eigenvalues --    2.88498   2.89712   2.90739   2.91967   2.92949
 Alpha virt. eigenvalues --    2.94444   2.94624   2.97727   2.98570   3.04429
 Alpha virt. eigenvalues --    3.05077   3.06819   3.08139   3.09133   3.09460
 Alpha virt. eigenvalues --    3.09781   3.12706   3.20005   3.29203   3.33057
 Alpha virt. eigenvalues --    3.35330   3.39301   3.50798   3.52859   3.54633
 Alpha virt. eigenvalues --    3.56603   3.56998   3.59000   3.65141
  Beta  occ. eigenvalues --  -19.35081 -19.29981 -19.26320 -19.25960 -19.25364
  Beta  occ. eigenvalues --  -19.25126 -14.55621 -14.53975 -10.47924 -10.44632
  Beta  occ. eigenvalues --  -10.43314 -10.43182 -10.37594 -10.35821 -10.34038
  Beta  occ. eigenvalues --  -10.33971 -10.33410 -10.33373 -10.33165 -10.33116
  Beta  occ. eigenvalues --  -10.33088 -10.32773 -10.32488 -10.31932 -10.31740
  Beta  occ. eigenvalues --  -10.27413 -10.27396 -10.27321  -1.28144  -1.22994
  Beta  occ. eigenvalues --   -1.17972  -1.16527  -1.15561  -1.14069  -1.08363
  Beta  occ. eigenvalues --   -1.05312  -0.98623  -0.96908  -0.91896  -0.89915
  Beta  occ. eigenvalues --   -0.88367  -0.87769  -0.87587  -0.81365  -0.80043
  Beta  occ. eigenvalues --   -0.78481  -0.78202  -0.77686  -0.75744  -0.74199
  Beta  occ. eigenvalues --   -0.73827  -0.72939  -0.71956  -0.69007  -0.67542
  Beta  occ. eigenvalues --   -0.64824  -0.64230  -0.63899  -0.62623  -0.61447
  Beta  occ. eigenvalues --   -0.60759  -0.60131  -0.58951  -0.58395  -0.58206
  Beta  occ. eigenvalues --   -0.58090  -0.57488  -0.57207  -0.56597  -0.56000
  Beta  occ. eigenvalues --   -0.55734  -0.55494  -0.54981  -0.54411  -0.53746
  Beta  occ. eigenvalues --   -0.52387  -0.51912  -0.51573  -0.51541  -0.50183
  Beta  occ. eigenvalues --   -0.49744  -0.49320  -0.49078  -0.48920  -0.48500
  Beta  occ. eigenvalues --   -0.48397  -0.48127  -0.46624  -0.46304  -0.46133
  Beta  occ. eigenvalues --   -0.45834  -0.45361  -0.44718  -0.44543  -0.41987
  Beta  occ. eigenvalues --   -0.41451  -0.41265  -0.40646  -0.40001  -0.39367
  Beta  occ. eigenvalues --   -0.38807  -0.37416
  Beta virt. eigenvalues --   -0.36158  -0.19922  -0.15628  -0.12813  -0.09438
  Beta virt. eigenvalues --   -0.08695  -0.07298  -0.06242  -0.05078  -0.04702
  Beta virt. eigenvalues --   -0.03512  -0.03074  -0.02519  -0.02181  -0.01094
  Beta virt. eigenvalues --    0.00082   0.00304   0.01161   0.01931   0.02259
  Beta virt. eigenvalues --    0.02383   0.02664   0.03078   0.03237   0.03548
  Beta virt. eigenvalues --    0.03589   0.04003   0.04283   0.04387   0.04499
  Beta virt. eigenvalues --    0.04546   0.05848   0.06585   0.07420   0.07929
  Beta virt. eigenvalues --    0.07978   0.09375   0.09512   0.10237   0.10413
  Beta virt. eigenvalues --    0.10480   0.11155   0.11675   0.12179   0.12422
  Beta virt. eigenvalues --    0.12529   0.13499   0.13867   0.14737   0.14751
  Beta virt. eigenvalues --    0.16179   0.17189   0.18238   0.18776   0.19894
  Beta virt. eigenvalues --    0.20855   0.21652   0.22130   0.24244   0.24540
  Beta virt. eigenvalues --    0.25720   0.27096   0.27967   0.28461   0.28767
  Beta virt. eigenvalues --    0.29834   0.29917   0.30684   0.31777   0.32064
  Beta virt. eigenvalues --    0.32537   0.32767   0.33179   0.34205   0.34551
  Beta virt. eigenvalues --    0.35029   0.35186   0.35970   0.36732   0.37150
  Beta virt. eigenvalues --    0.37668   0.38672   0.39192   0.41380   0.42348
  Beta virt. eigenvalues --    0.43200   0.44087   0.44464   0.45145   0.46429
  Beta virt. eigenvalues --    0.46528   0.47647   0.48059   0.48343   0.49243
  Beta virt. eigenvalues --    0.49276   0.49545   0.50231   0.50665   0.50850
  Beta virt. eigenvalues --    0.51486   0.51679   0.52003   0.52153   0.52340
  Beta virt. eigenvalues --    0.53073   0.53258   0.53630   0.53770   0.54004
  Beta virt. eigenvalues --    0.54424   0.54433   0.54741   0.55139   0.55343
  Beta virt. eigenvalues --    0.55746   0.55964   0.56414   0.56561   0.56741
  Beta virt. eigenvalues --    0.57028   0.57670   0.57851   0.57966   0.58679
  Beta virt. eigenvalues --    0.58899   0.59160   0.59500   0.59667   0.60572
  Beta virt. eigenvalues --    0.60831   0.60958   0.61187   0.61972   0.62295
  Beta virt. eigenvalues --    0.62861   0.63222   0.63858   0.64194   0.64336
  Beta virt. eigenvalues --    0.65739   0.66204   0.67454   0.69151   0.70670
  Beta virt. eigenvalues --    0.71737   0.72117   0.73416   0.73464   0.76898
  Beta virt. eigenvalues --    0.77250   0.78713   0.80298   0.80412   0.81629
  Beta virt. eigenvalues --    0.82604   0.84140   0.88777   0.89194   0.89726
  Beta virt. eigenvalues --    0.89858   0.90875   0.92275   0.93364   0.94298
  Beta virt. eigenvalues --    0.94836   0.95682   0.96127   0.96635   0.98354
  Beta virt. eigenvalues --    0.98973   0.99071   1.00825   1.00973   1.02211
  Beta virt. eigenvalues --    1.03414   1.03647   1.04555   1.05708   1.06879
  Beta virt. eigenvalues --    1.07785   1.08748   1.09588   1.10375   1.11764
  Beta virt. eigenvalues --    1.12204   1.12494   1.12714   1.13698   1.14490
  Beta virt. eigenvalues --    1.16155   1.16810   1.18123   1.18629   1.18782
  Beta virt. eigenvalues --    1.19963   1.20389   1.22719   1.22949   1.23880
  Beta virt. eigenvalues --    1.24550   1.25256   1.26629   1.29694   1.30820
  Beta virt. eigenvalues --    1.33889   1.34621   1.34927   1.35992   1.37307
  Beta virt. eigenvalues --    1.37760   1.41042   1.42426   1.43608   1.44022
  Beta virt. eigenvalues --    1.44230   1.44405   1.44801   1.47140   1.48004
  Beta virt. eigenvalues --    1.48762   1.48978   1.49881   1.52172   1.53279
  Beta virt. eigenvalues --    1.54317   1.55265   1.56206   1.57260   1.58443
  Beta virt. eigenvalues --    1.58858   1.59539   1.59651   1.60320   1.60608
  Beta virt. eigenvalues --    1.60996   1.61659   1.62435   1.63287   1.63877
  Beta virt. eigenvalues --    1.64420   1.64574   1.64768   1.65917   1.66598
  Beta virt. eigenvalues --    1.67076   1.67786   1.69315   1.70092   1.71366
  Beta virt. eigenvalues --    1.71737   1.72375   1.72819   1.72943   1.73244
  Beta virt. eigenvalues --    1.73750   1.73967   1.74071   1.74286   1.74826
  Beta virt. eigenvalues --    1.75339   1.75513   1.75849   1.76680   1.76908
  Beta virt. eigenvalues --    1.77757   1.78410   1.79169   1.79393   1.80597
  Beta virt. eigenvalues --    1.80780   1.81155   1.81422   1.82358   1.83262
  Beta virt. eigenvalues --    1.83911   1.84137   1.84812   1.85343   1.86064
  Beta virt. eigenvalues --    1.86446   1.87881   1.88239   1.89332   1.89950
  Beta virt. eigenvalues --    1.90409   1.90938   1.91034   1.91732   1.94987
  Beta virt. eigenvalues --    1.97499   1.97900   1.98398   2.00608   2.00744
  Beta virt. eigenvalues --    2.01432   2.02385   2.04765   2.05212   2.05604
  Beta virt. eigenvalues --    2.07454   2.09030   2.09259   2.10216   2.10570
  Beta virt. eigenvalues --    2.11031   2.11393   2.12438   2.14557   2.16191
  Beta virt. eigenvalues --    2.18520   2.18885   2.20328   2.21312   2.22535
  Beta virt. eigenvalues --    2.23166   2.25150   2.28120   2.28310   2.28807
  Beta virt. eigenvalues --    2.30440   2.30564   2.31007   2.32017   2.33114
  Beta virt. eigenvalues --    2.33852   2.34949   2.36418   2.37416   2.38318
  Beta virt. eigenvalues --    2.38465   2.39358   2.40001   2.40539   2.41988
  Beta virt. eigenvalues --    2.43421   2.45368   2.45970   2.46561   2.50310
  Beta virt. eigenvalues --    2.50494   2.50838   2.51276   2.52668   2.52993
  Beta virt. eigenvalues --    2.53080   2.53335   2.53693   2.55409   2.56501
  Beta virt. eigenvalues --    2.56809   2.57097   2.57843   2.58697   2.59241
  Beta virt. eigenvalues --    2.59901   2.60614   2.65619   2.67647   2.68480
  Beta virt. eigenvalues --    2.68647   2.70048   2.71759   2.72420   2.74107
  Beta virt. eigenvalues --    2.75261   2.75698   2.76513   2.77072   2.77448
  Beta virt. eigenvalues --    2.78057   2.79626   2.81338   2.82843   2.83532
  Beta virt. eigenvalues --    2.84499   2.85488   2.85789   2.85803   2.86466
  Beta virt. eigenvalues --    2.87484   2.88638   2.89845   2.90830   2.92277
  Beta virt. eigenvalues --    2.93076   2.94504   2.94673   2.97811   2.98706
  Beta virt. eigenvalues --    3.04757   3.05087   3.06855   3.08250   3.09346
  Beta virt. eigenvalues --    3.09834   3.10051   3.12760   3.20293   3.29245
  Beta virt. eigenvalues --    3.33302   3.35392   3.39406   3.50900   3.52877
  Beta virt. eigenvalues --    3.54688   3.56815   3.57059   3.59237   3.65304
          Condensed to atoms (all electrons):
          Atomic-Atomic Spin Densities.
 Mulliken charges and spin densities:
               1          2
     1  O   -0.201453   0.125530
     2  C    0.275792  -0.056458
     3  O   -0.311362   0.038365
     4  C   -0.094364   0.002472
     5  C    0.069205   0.001700
     6  C    0.055389   0.009164
     7  C    0.053584   0.006500
     8  N   -0.043999   0.378225
     9  C   -0.042658   0.000974
    10  C    0.093166   0.061218
    11  C    0.040059   0.008797
    12  C   -0.105544   0.006707
    13  C    0.232714   0.000891
    14  O   -0.215044   0.023169
    15  N   -0.094004   0.117536
    16  C    0.243755  -0.013561
    17  C   -0.009094   0.074064
    18  C   -0.010707  -0.034781
    19  C    0.057152   0.081784
    20  C    0.056378   0.078861
    21  C   -0.010475  -0.034922
    22  C   -0.008153   0.080098
    23  C    0.245020  -0.015705
    24  O   -0.118290   0.011678
    25  O   -0.119842  -0.001940
    26  O   -0.138122   0.018693
    27  C    0.042023   0.002864
    28  C    0.067314   0.010728
    29  H    0.023059  -0.000099
    30  H    0.035472   0.000179
    31  H    0.024754   0.000519
    32  H    0.043901  -0.000245
    33  H    0.038765   0.000957
    34  H    0.019751  -0.000225
    35  H    0.023365   0.001038
    36  H    0.044585   0.001073
    37  H    0.040008   0.003122
    38  H    0.171284  -0.012419
    39  H    0.052282   0.009890
    40  H    0.045602  -0.001807
    41  H    0.015181  -0.001536
    42  H    0.052750   0.010264
    43  H    0.037649  -0.000428
    44  H    0.033366   0.000938
    45  H    0.032996   0.000949
    46  H    0.041404  -0.003553
    47  H    0.041267  -0.003403
    48  H    0.032729   0.000936
    49  H    0.034760   0.000386
    50  H    0.048195   0.004252
    51  H    0.012308   0.000133
    52  H    0.046126   0.006428
 Sum of Mulliken charges =   1.00000   1.00000
 Mulliken charges and spin densities with hydrogens summed into heavy atoms:
               1          2
     1  O   -0.201453   0.125530
     2  C    0.275792  -0.056458
     3  O   -0.311362   0.038365
     4  C   -0.094364   0.002472
     5  C    0.152490   0.002299
     6  C    0.157806   0.009650
     7  C    0.161541   0.011733
     8  N    0.127284   0.365806
     9  C    0.009624   0.010864
    10  C    0.153949   0.057875
    11  C    0.130458   0.018633
    12  C   -0.072178   0.007645
    13  C    0.232714   0.000891
    14  O   -0.215044   0.023169
    15  N   -0.094004   0.117536
    16  C    0.243755  -0.013561
    17  C   -0.009094   0.074064
    18  C    0.022289  -0.033832
    19  C    0.098555   0.078232
    20  C    0.097645   0.075458
    21  C    0.022255  -0.033986
    22  C   -0.008153   0.080098
    23  C    0.245020  -0.015705
    24  O   -0.118290   0.011678
    25  O   -0.119842  -0.001940
    26  O   -0.138122   0.018693
    27  C    0.124978   0.007502
    28  C    0.125748   0.017289
 Electronic spatial extent (au):  <R**2>=          20825.2498
 Charge=              1.0000 electrons
 Dipole moment (field-independent basis, Debye):
    X=              0.3304    Y=             -1.1520    Z=              0.5097  Tot=              1.3023
 Quadrupole moment (field-independent basis, Debye-Ang):
   XX=             31.9960   YY=           -156.8583   ZZ=           -159.9991
   XY=            -11.6621   XZ=             14.2341   YZ=             -0.5106
 Traceless Quadrupole moment (field-independent basis, Debye-Ang):
   XX=            126.9498   YY=            -61.9045   ZZ=            -65.0453
   XY=            -11.6621   XZ=             14.2341   YZ=             -0.5106
 Octapole moment (field-independent basis, Debye-Ang**2):
  XXX=           -293.6490  YYY=             -6.2288  ZZZ=              1.6272  XYY=             16.9872
  XXY=             75.9287  XXZ=            -90.7152  XZZ=             39.4282  YZZ=             -2.6947
  YYZ=              6.5067  XYZ=             -7.7730
 Hexadecapole moment (field-independent basis, Debye-Ang**3):
 XXXX=         -13035.6744 YYYY=          -1420.5484 ZZZZ=           -863.2373 XXXY=           -137.6664
 XXXZ=            234.3922 YYYX=            -54.8092 YYYZ=            -14.1953 ZZZX=             -2.9429
 ZZZY=              6.9344 XXYY=          -4133.5742 XXZZ=          -4358.9484 YYZZ=           -378.9128
 XXYZ=             54.2317 YYXZ=              4.5822 ZZXY=             -4.1679
 N-N= 2.531804115198D+03 E-N=-8.151288674948D+03  KE= 1.323219602813D+03
                          Isotropic Fermi Contact Couplings
        Atom                 a.u.       MegaHertz       Gauss      10(-4) cm-1
     1  O(17)              0.03924     -23.78495      -8.48706      -7.93381
     2  C(13)             -0.02923     -32.86380     -11.72662     -10.96218
     3  O(17)              0.00848      -5.13858      -1.83357      -1.71405
     4  C(13)             -0.00152      -1.71173      -0.61079      -0.57097
     5  C(13)              0.00136       1.52523       0.54424       0.50876
     6  C(13)              0.00456       5.13091       1.83084       1.71149
     7  C(13)              0.00506       5.68978       2.03025       1.89791
     8  N(14)              0.11173      36.09942      12.88117      12.04147
     9  C(13)             -0.01358     -15.26261      -5.44608      -5.09106
    10  C(13)              0.02134      23.99348       8.56147       8.00336
    11  C(13)             -0.00056      -0.63018      -0.22486      -0.21020
    12  C(13)              0.00216       2.42450       0.86512       0.80872
    13  C(13)             -0.00441      -4.95404      -1.76773      -1.65249
    14  O(17)              0.02158     -13.08299      -4.66833      -4.36401
    15  N(14)              0.04394      14.19872       5.06646       4.73618
    16  C(13)             -0.00695      -7.81761      -2.78952      -2.60767
    17  C(13)              0.00982      11.04170       3.93995       3.68311
    18  C(13)             -0.00820      -9.21982      -3.28986      -3.07540
    19  C(13)              0.01050      11.80492       4.21229       3.93770
    20  C(13)              0.01008      11.33713       4.04537       3.78166
    21  C(13)             -0.00826      -9.28838      -3.31432      -3.09827
    22  C(13)              0.01196      13.44011       4.79577       4.48314
    23  C(13)             -0.00862      -9.68626      -3.45630      -3.23099
    24  O(17)              0.00312      -1.89432      -0.67594      -0.63188
    25  O(17)             -0.00133       0.80834       0.28843       0.26963
    26  O(17)              0.00535      -3.24326      -1.15728      -1.08184
    27  C(13)              0.00284       3.19719       1.14084       1.06647
    28  C(13)              0.00997      11.20491       3.99819       3.73755
    29  H(1)              -0.00002      -0.10039      -0.03582      -0.03349
    30  H(1)               0.00005       0.21082       0.07523       0.07032
    31  H(1)               0.00008       0.35818       0.12781       0.11947
    32  H(1)              -0.00008      -0.35115      -0.12530      -0.11713
    33  H(1)               0.00038       1.68618       0.60167       0.56245
    34  H(1)              -0.00011      -0.48107      -0.17166      -0.16047
    35  H(1)               0.00031       1.39406       0.49743       0.46501
    36  H(1)               0.00130       5.79617       2.06822       1.93340
    37  H(1)               0.00123       5.48598       1.95753       1.82993
    38  H(1)              -0.00558     -24.95533      -8.90468      -8.32420
    39  H(1)               0.00538      24.02828       8.57389       8.01497
    40  H(1)              -0.00034      -1.52038      -0.54251      -0.50714
    41  H(1)              -0.00081      -3.64070      -1.29909      -1.21441
    42  H(1)               0.00457      20.44400       7.29493       6.81938
    43  H(1)              -0.00010      -0.45105      -0.16095      -0.15046
    44  H(1)               0.00027       1.18619       0.42326       0.39567
    45  H(1)               0.00027       1.21188       0.43243       0.40424
    46  H(1)              -0.00109      -4.87074      -1.73800      -1.62470
    47  H(1)              -0.00104      -4.64219      -1.65645      -1.54847
    48  H(1)               0.00026       1.16340       0.41513       0.38807
    49  H(1)               0.00027       1.22126       0.43577       0.40737
    50  H(1)               0.00195       8.72352       3.11277       2.90985
    51  H(1)               0.00015       0.65223       0.23273       0.21756
    52  H(1)               0.00172       7.67346       2.73808       2.55959
 --------------------------------------------------------
       Center         ----  Spin Dipole Couplings  ----
                      3XX-RR        3YY-RR        3ZZ-RR
 --------------------------------------------------------
     1   Atom        0.059594     -0.132129      0.072535
     2   Atom        0.020374     -0.001274     -0.019100
     3   Atom       -0.041948      0.113312     -0.071364
     4   Atom       -0.002056      0.006305     -0.004249
     5   Atom        0.003830     -0.001919     -0.001911
     6   Atom       -0.006103      0.014223     -0.008120
     7   Atom        0.008284     -0.005402     -0.002882
     8   Atom       -0.427117      0.310953      0.116165
     9   Atom       -0.023444      0.012456      0.010988
    10   Atom       -0.007965      0.026749     -0.018784
    11   Atom        0.013904     -0.000503     -0.013400
    12   Atom        0.006905      0.000946     -0.007851
    13   Atom        0.003340     -0.009422      0.006082
    14   Atom       -0.050151     -0.040504      0.090654
    15   Atom       -0.132626     -0.084243      0.216869
    16   Atom        0.003136      0.003522     -0.006657
    17   Atom       -0.041387     -0.034939      0.076326
    18   Atom        0.013855      0.008791     -0.022646
    19   Atom       -0.043957     -0.031632      0.075588
    20   Atom       -0.041461     -0.032699      0.074159
    21   Atom        0.014365      0.008501     -0.022865
    22   Atom       -0.043795     -0.025611      0.069406
    23   Atom        0.004726      0.005716     -0.010442
    24   Atom        0.045107     -0.021229     -0.023878
    25   Atom        0.000682      0.002597     -0.003279
    26   Atom       -0.000087     -0.030975      0.031062
    27   Atom        0.000044      0.005437     -0.005482
    28   Atom       -0.000555      0.014142     -0.013587
    29   Atom        0.001256     -0.001079     -0.000176
    30   Atom        0.001394     -0.000665     -0.000729
    31   Atom        0.001602     -0.000473     -0.001128
    32   Atom        0.000981      0.001149     -0.002130
    33   Atom        0.001504     -0.000237     -0.001267
    34   Atom       -0.000149     -0.000037      0.000186
    35   Atom        0.000677     -0.000059     -0.000618
    36   Atom        0.001658     -0.002784      0.001126
    37   Atom        0.001266     -0.000460     -0.000806
    38   Atom       -0.028223      0.008277      0.019946
    39   Atom        0.000301     -0.002528      0.002227
    40   Atom       -0.000331      0.005972     -0.005641
    41   Atom       -0.002908     -0.004886      0.007794
    42   Atom        0.000016     -0.000575      0.000559
    43   Atom        0.002189     -0.002077     -0.000113
    44   Atom        0.001179     -0.001619      0.000440
    45   Atom        0.001271      0.000278     -0.001549
    46   Atom        0.001684     -0.000119     -0.001565
    47   Atom        0.003347     -0.002191     -0.001157
    48   Atom        0.001521      0.000066     -0.001587
    49   Atom        0.002339     -0.001782     -0.000558
    50   Atom        0.001073      0.000734     -0.001807
    51   Atom       -0.000108      0.000950     -0.000842
    52   Atom        0.001216      0.001846     -0.003062
 --------------------------------------------------------
                        XY            XZ            YZ
 --------------------------------------------------------
     1   Atom       -0.214605     -0.336325      0.186230
     2   Atom        0.014294      0.002058     -0.049243
     3   Atom       -0.083390     -0.047677      0.080393
     4   Atom       -0.004778     -0.003004      0.006823
     5   Atom       -0.001841      0.001944     -0.000906
     6   Atom        0.004217      0.000628      0.003065
     7   Atom       -0.006222     -0.008936      0.003131
     8   Atom       -0.021113     -0.015052      0.632459
     9   Atom       -0.005737     -0.003719      0.051191
    10   Atom       -0.058965     -0.038838      0.051941
    11   Atom       -0.016844     -0.002301      0.001806
    12   Atom       -0.008930      0.000456     -0.000902
    13   Atom       -0.003292      0.009848     -0.005602
    14   Atom        0.025333     -0.060316     -0.062635
    15   Atom        0.029925     -0.072435     -0.153253
    16   Atom       -0.001667      0.000165      0.004853
    17   Atom        0.001789     -0.008260     -0.028125
    18   Atom       -0.001168      0.002259      0.010460
    19   Atom        0.001447     -0.007701     -0.036005
    20   Atom        0.004538     -0.012552     -0.031966
    21   Atom       -0.000546      0.002402      0.010548
    22   Atom       -0.005359      0.013511     -0.046834
    23   Atom        0.001496     -0.000415      0.002589
    24   Atom        0.008893      0.049897      0.014311
    25   Atom        0.002115      0.000717      0.006915
    26   Atom       -0.010909      0.050421     -0.015223
    27   Atom        0.005394      0.000169      0.000248
    28   Atom        0.016475      0.001175      0.002020
    29   Atom        0.000060      0.001105     -0.000093
    30   Atom        0.000165      0.000124     -0.000108
    31   Atom       -0.000791      0.000188     -0.000133
    32   Atom        0.001943      0.000740     -0.000109
    33   Atom        0.001376     -0.000541     -0.000031
    34   Atom        0.001400      0.000513      0.001037
    35   Atom       -0.000232     -0.001614      0.000534
    36   Atom       -0.000462     -0.000801     -0.001495
    37   Atom        0.001145     -0.001302     -0.000385
    38   Atom       -0.017519      0.020733     -0.023512
    39   Atom       -0.001629      0.004871     -0.007081
    40   Atom        0.000871     -0.003917      0.000678
    41   Atom       -0.003159     -0.001689      0.001129
    42   Atom       -0.000981     -0.000594      0.003071
    43   Atom       -0.001320      0.000923     -0.000375
    44   Atom        0.000156     -0.000960     -0.000687
    45   Atom       -0.000443      0.000052      0.000536
    46   Atom       -0.006390     -0.001909      0.000127
    47   Atom        0.005621      0.002208      0.000436
    48   Atom        0.000300      0.000352      0.000565
    49   Atom        0.000112      0.001257      0.000707
    50   Atom        0.001026     -0.000159     -0.000339
    51   Atom        0.002730     -0.002273     -0.003711
    52   Atom        0.003441      0.000256      0.002241
 --------------------------------------------------------


 ---------------------------------------------------------------------------------
              Anisotropic Spin Dipole Couplings in Principal Axis System
 ---------------------------------------------------------------------------------

       Atom             a.u.   MegaHertz   Gauss  10(-4) cm-1        Axes

              Baa    -0.2848    20.606     7.353     6.874  0.7396  0.5231  0.4235
     1 O(17)  Bbb    -0.2399    17.361     6.195     5.791 -0.1708  0.7546 -0.6336
              Bcc     0.5247   -37.967   -13.548   -12.664  0.6510 -0.3963 -0.6474
 
              Baa    -0.0617    -8.273    -2.952    -2.760 -0.1313  0.6450  0.7528
     2 C(13)  Bbb     0.0177     2.370     0.846     0.790  0.9098 -0.2232  0.3499
              Bcc     0.0440     5.904     2.107     1.969  0.3937  0.7308 -0.5576
 
              Baa    -0.1090     7.888     2.815     2.631  0.4342 -0.1578  0.8869
     3 O(17)  Bbb    -0.0744     5.385     1.922     1.796  0.8125  0.4937 -0.3100
              Bcc     0.1834   -13.273    -4.736    -4.428 -0.3889  0.8552  0.3426
 
              Baa    -0.0077    -1.032    -0.368    -0.344  0.1529 -0.3904  0.9078
     4 C(13)  Bbb    -0.0042    -0.567    -0.202    -0.189  0.9150  0.4029  0.0191
              Bcc     0.0119     1.598     0.570     0.533 -0.3732  0.8278  0.4189
 
              Baa    -0.0028    -0.379    -0.135    -0.126 -0.0247  0.6824  0.7305
     5 C(13)  Bbb    -0.0022    -0.295    -0.105    -0.098  0.4052  0.6749 -0.6167
              Bcc     0.0050     0.674     0.240     0.225  0.9139 -0.2808  0.2931
 
              Baa    -0.0085    -1.145    -0.409    -0.382 -0.0362 -0.1268  0.9913
     6 C(13)  Bbb    -0.0069    -0.932    -0.332    -0.311  0.9804 -0.1968  0.0106
              Bcc     0.0155     2.077     0.741     0.693  0.1938  0.9722  0.1314
 
              Baa    -0.0080    -1.080    -0.385    -0.360  0.5487  0.5910  0.5912
     7 C(13)  Bbb    -0.0075    -1.007    -0.359    -0.336 -0.0836  0.7425 -0.6646
              Bcc     0.0155     2.087     0.745     0.696  0.8318 -0.3153 -0.4568
 
              Baa    -0.4294   -16.561    -5.909    -5.524  0.7956  0.4065 -0.4493
     8 N(14)  Bbb    -0.4246   -16.375    -5.843    -5.462  0.6055 -0.5088  0.6119
              Bcc     0.8540    32.937    11.753    10.986 -0.0202  0.7589  0.6509
 
              Baa    -0.0396    -5.313    -1.896    -1.772 -0.0874 -0.7034  0.7054
     9 C(13)  Bbb    -0.0238    -3.199    -1.141    -1.067  0.9932 -0.0069  0.1162
              Bcc     0.0634     8.512     3.037     2.839 -0.0769  0.7108  0.6992
 
              Baa    -0.0528    -7.085    -2.528    -2.363  0.2643 -0.3823  0.8855
    10 C(13)  Bbb    -0.0521    -6.988    -2.493    -2.331  0.8055  0.5924  0.0153
              Bcc     0.1049    14.073     5.022     4.694 -0.5304  0.7092  0.4645
 
              Baa    -0.0136    -1.831    -0.654    -0.611 -0.0022 -0.1389  0.9903
    11 C(13)  Bbb    -0.0116    -1.555    -0.555    -0.519  0.5548  0.8238  0.1168
              Bcc     0.0252     3.387     1.209     1.130  0.8320 -0.5497 -0.0752
 
              Baa    -0.0080    -1.070    -0.382    -0.357  0.0738  0.1732  0.9821
    12 C(13)  Bbb    -0.0054    -0.725    -0.259    -0.242  0.5818  0.7924 -0.1834
              Bcc     0.0134     1.795     0.641     0.599  0.8100 -0.5849  0.0422
 
              Baa    -0.0112    -1.508    -0.538    -0.503  0.0113  0.9533  0.3020
    13 C(13)  Bbb    -0.0050    -0.673    -0.240    -0.224  0.7791  0.1809 -0.6002
              Bcc     0.0162     2.180     0.778     0.727  0.6268 -0.2420  0.7406
 
              Baa    -0.0730     5.281     1.884     1.761  0.9360 -0.2473  0.2504
    14 O(17)  Bbb    -0.0655     4.737     1.690     1.580  0.1283  0.9023  0.4116
              Bcc     0.1384   -10.018    -3.575    -3.342 -0.3277 -0.3531  0.8763
 
              Baa    -0.1486    -5.732    -2.045    -1.912  0.2390  0.8777  0.4154
    15 N(14)  Bbb    -0.1469    -5.664    -2.021    -1.889  0.9542 -0.2916  0.0672
              Bcc     0.2955    11.397     4.067     3.801 -0.1801 -0.3803  0.9072
 
              Baa    -0.0087    -1.161    -0.414    -0.387 -0.0663 -0.3773  0.9237
    16 C(13)  Bbb     0.0025     0.330     0.118     0.110  0.8949  0.3870  0.2223
              Bcc     0.0062     0.831     0.297     0.277 -0.4414  0.8413  0.3120
 
              Baa    -0.0420    -5.641    -2.013    -1.882  0.9113  0.3816  0.1543
    17 C(13)  Bbb    -0.0416    -5.578    -1.990    -1.861 -0.4061  0.8949  0.1850
              Bcc     0.0836    11.219     4.003     3.742 -0.0674 -0.2313  0.9705
 
              Baa    -0.0260    -3.484    -1.243    -1.162 -0.0627 -0.2895  0.9551
    18 C(13)  Bbb     0.0119     1.591     0.568     0.531  0.2096  0.9318  0.2962
              Bcc     0.0141     1.894     0.676     0.632  0.9758 -0.2188 -0.0023
 
              Baa    -0.0448    -6.006    -2.143    -2.004  0.9277  0.3372  0.1602
    19 C(13)  Bbb    -0.0423    -5.671    -2.023    -1.892 -0.3686  0.8955  0.2495
              Bcc     0.0870    11.677     4.167     3.895 -0.0594 -0.2905  0.9550
 
              Baa    -0.0434    -5.827    -2.079    -1.944  0.8744 -0.4837 -0.0382
    20 C(13)  Bbb    -0.0410    -5.498    -1.962    -1.834  0.4737  0.8339  0.2832
              Bcc     0.0844    11.326     4.041     3.778 -0.1052 -0.2657  0.9583
 
              Baa    -0.0262    -3.520    -1.256    -1.174 -0.0604 -0.2909  0.9548
    21 C(13)  Bbb     0.0117     1.571     0.561     0.524 -0.0632  0.9558  0.2872
              Bcc     0.0145     1.949     0.695     0.650  0.9962  0.0430  0.0761
 
              Baa    -0.0454    -6.095    -2.175    -2.033  0.9585 -0.2061 -0.1968
    22 C(13)  Bbb    -0.0448    -6.008    -2.144    -2.004  0.2638  0.9030  0.3392
              Bcc     0.0902    12.102     4.318     4.037  0.1078 -0.3770  0.9199
 
              Baa    -0.0109    -1.459    -0.521    -0.487  0.0414 -0.1577  0.9866
    23 C(13)  Bbb     0.0039     0.519     0.185     0.173  0.8465 -0.5190 -0.1185
              Bcc     0.0070     0.940     0.335     0.314  0.5307  0.8401  0.1120
 
              Baa    -0.0525     3.800     1.356     1.267 -0.4171 -0.2774  0.8655
    24 O(17)  Bbb    -0.0210     1.520     0.542     0.507 -0.2618  0.9486  0.1778
              Bcc     0.0735    -5.319    -1.898    -1.774  0.8703  0.1524  0.4683
 
              Baa    -0.0079     0.571     0.204     0.191  0.0687 -0.5587  0.8265
    25 O(17)  Bbb     0.0001    -0.005    -0.002    -0.002  0.9546 -0.2040 -0.2172
              Bcc     0.0078    -0.566    -0.202    -0.189  0.2900  0.8039  0.5193
 
              Baa    -0.0373     2.699     0.963     0.900  0.7926 -0.0857 -0.6036
    26 O(17)  Bbb    -0.0344     2.487     0.887     0.830  0.1762  0.9800  0.0922
              Bcc     0.0717    -5.186    -1.851    -1.730  0.5837 -0.1795  0.7919
 
              Baa    -0.0055    -0.736    -0.263    -0.246 -0.0160 -0.0148  0.9998
    27 C(13)  Bbb    -0.0033    -0.441    -0.158    -0.147  0.8505 -0.5259  0.0058
              Bcc     0.0088     1.178     0.420     0.393  0.5257  0.8504  0.0210
 
              Baa    -0.0137    -1.843    -0.658    -0.615  0.0055 -0.0755  0.9971
    28 C(13)  Bbb    -0.0112    -1.508    -0.538    -0.503  0.8396 -0.5413 -0.0456
              Bcc     0.0250     3.351     1.196     1.118  0.5432  0.8374  0.0604
 
              Baa    -0.0011    -0.595    -0.212    -0.198 -0.1505  0.9506  0.2717
    29 H(1)   Bbb    -0.0007    -0.395    -0.141    -0.132 -0.4532 -0.3106  0.8356
              Bcc     0.0019     0.990     0.353     0.330  0.8786  0.0027  0.4775
 
              Baa    -0.0008    -0.442    -0.158    -0.147 -0.0894  0.6121  0.7857
    30 H(1)   Bbb    -0.0006    -0.313    -0.112    -0.104 -0.0269  0.7871 -0.6162
              Bcc     0.0014     0.754     0.269     0.252  0.9956  0.0762  0.0539
 
              Baa    -0.0012    -0.616    -0.220    -0.206 -0.0178  0.1719  0.9849
    31 H(1)   Bbb    -0.0007    -0.389    -0.139    -0.130  0.3285  0.9314 -0.1567
              Bcc     0.0019     1.006     0.359     0.335  0.9443 -0.3208  0.0730
 
              Baa    -0.0024    -1.285    -0.459    -0.429 -0.3181  0.2022  0.9262
    32 H(1)   Bbb    -0.0006    -0.341    -0.122    -0.114 -0.6409  0.6741 -0.3672
              Bcc     0.0030     1.626     0.580     0.542  0.6986  0.7104  0.0849
 
              Baa    -0.0015    -0.774    -0.276    -0.258  0.3204 -0.3408  0.8839
    33 H(1)   Bbb    -0.0009    -0.468    -0.167    -0.156 -0.3689  0.8145  0.4478
              Bcc     0.0023     1.242     0.443     0.414  0.8725  0.4696 -0.1352
 
              Baa    -0.0016    -0.845    -0.302    -0.282 -0.6294  0.7362 -0.2487
    34 H(1)   Bbb    -0.0004    -0.219    -0.078    -0.073 -0.5494 -0.1953  0.8124
              Bcc     0.0020     1.064     0.380     0.355  0.5495  0.6480  0.5274
 
              Baa    -0.0018    -0.944    -0.337    -0.315  0.5287 -0.1866  0.8280
    35 H(1)   Bbb    -0.0001    -0.067    -0.024    -0.022  0.3093  0.9508  0.0168
              Bcc     0.0019     1.010     0.361     0.337  0.7904 -0.2472 -0.5605
 
              Baa    -0.0034    -1.807    -0.645    -0.603  0.1383  0.9326  0.3334
    36 H(1)   Bbb     0.0011     0.579     0.207     0.193  0.6630 -0.3373  0.6683
              Bcc     0.0023     1.228     0.438     0.410  0.7357  0.1287 -0.6650
 
              Baa    -0.0015    -0.785    -0.280    -0.262  0.4985 -0.2476  0.8308
    37 H(1)   Bbb    -0.0009    -0.494    -0.176    -0.165 -0.2262  0.8880  0.4004
              Bcc     0.0024     1.279     0.456     0.427  0.8369  0.3875 -0.3867
 
              Baa    -0.0379   -20.227    -7.217    -6.747  0.9416  0.2337 -0.2424
    38 H(1)   Bbb    -0.0101    -5.379    -1.919    -1.794 -0.0307  0.7766  0.6293
              Bcc     0.0480    25.606     9.137     8.541  0.3354 -0.5851  0.7384
 
              Baa    -0.0080    -4.250    -1.516    -1.418 -0.2211  0.7483  0.6255
    39 H(1)   Bbb    -0.0019    -1.016    -0.362    -0.339  0.8595  0.4526 -0.2376
              Bcc     0.0099     5.266     1.879     1.756  0.4609 -0.4850  0.7432
 
              Baa    -0.0078    -4.157    -1.483    -1.387  0.4703 -0.0731  0.8795
    40 H(1)   Bbb     0.0017     0.907     0.324     0.302  0.8736 -0.1026 -0.4757
              Bcc     0.0061     3.250     1.160     1.084  0.1250  0.9920  0.0156
 
              Baa    -0.0072    -3.846    -1.372    -1.283  0.5937  0.8047  0.0063
    41 H(1)   Bbb    -0.0011    -0.561    -0.200    -0.187  0.7835 -0.5798  0.2236
              Bcc     0.0083     4.407     1.573     1.470 -0.1836  0.1278  0.9747
 
              Baa    -0.0032    -1.696    -0.605    -0.566  0.1233  0.7762 -0.6183
    42 H(1)   Bbb    -0.0003    -0.150    -0.054    -0.050  0.9453  0.0978  0.3113
              Bcc     0.0035     1.846     0.659     0.616 -0.3020  0.6228  0.7217
 
              Baa    -0.0025    -1.311    -0.468    -0.437  0.2638  0.9633  0.0501
    43 H(1)   Bbb    -0.0004    -0.232    -0.083    -0.077 -0.3150  0.0370  0.9484
              Bcc     0.0029     1.543     0.551     0.515  0.9117 -0.2659  0.3132
 
              Baa    -0.0018    -0.978    -0.349    -0.326  0.0489  0.9502  0.3079
    44 H(1)   Bbb    -0.0001    -0.044    -0.016    -0.015  0.6037 -0.2737  0.7487
              Bcc     0.0019     1.022     0.365     0.341  0.7957  0.1493 -0.5870
 
              Baa    -0.0017    -0.909    -0.324    -0.303 -0.0573 -0.2725  0.9604
    45 H(1)   Bbb     0.0003     0.137     0.049     0.046  0.3734  0.8864  0.2738
              Bcc     0.0014     0.772     0.276     0.258  0.9259 -0.3743 -0.0510
 
              Baa    -0.0060    -3.193    -1.139    -1.065  0.6554  0.7081  0.2627
    46 H(1)   Bbb    -0.0015    -0.806    -0.287    -0.269 -0.0481 -0.3080  0.9502
              Bcc     0.0075     3.999     1.427     1.334  0.7538 -0.6354 -0.1678
 
              Baa    -0.0058    -3.113    -1.111    -1.038 -0.5448  0.8189  0.1808
    47 H(1)   Bbb    -0.0015    -0.818    -0.292    -0.273 -0.1069 -0.2817  0.9535
              Bcc     0.0074     3.931     1.403     1.311  0.8317  0.5001  0.2410
 
              Baa    -0.0018    -0.950    -0.339    -0.317 -0.0766 -0.2802  0.9569
    48 H(1)   Bbb     0.0001     0.071     0.025     0.024 -0.2648  0.9310  0.2514
              Bcc     0.0016     0.879     0.314     0.293  0.9613  0.2341  0.1455
 
              Baa    -0.0022    -1.148    -0.410    -0.383  0.1110  0.8732 -0.4746
    49 H(1)   Bbb    -0.0007    -0.365    -0.130    -0.122 -0.3516  0.4812  0.8030
              Bcc     0.0028     1.513     0.540     0.505  0.9295  0.0777  0.3604
 
              Baa    -0.0019    -0.988    -0.352    -0.330  0.0098  0.1262  0.9920
    50 H(1)   Bbb    -0.0001    -0.066    -0.023    -0.022 -0.6556  0.7498 -0.0889
              Bcc     0.0020     1.053     0.376     0.351  0.7550  0.6495 -0.0901
 
              Baa    -0.0038    -2.011    -0.717    -0.671  0.0482  0.6001  0.7985
    51 H(1)   Bbb    -0.0022    -1.165    -0.416    -0.389  0.8614 -0.4296  0.2709
              Bcc     0.0060     3.176     1.133     1.059  0.5056  0.6747 -0.5376
 
              Baa    -0.0042    -2.238    -0.799    -0.747  0.2518 -0.4594  0.8518
    52 H(1)   Bbb    -0.0012    -0.639    -0.228    -0.213  0.7359 -0.4808 -0.4768
              Bcc     0.0054     2.878     1.027     0.960  0.6286  0.7468  0.2170
 

 ---------------------------------------------------------------------------------

 ******************************Gaussian NBO Version 3.1******************************
             N A T U R A L   A T O M I C   O R B I T A L   A N D
          N A T U R A L   B O N D   O R B I T A L   A N A L Y S I S
 ******************************Gaussian NBO Version 3.1******************************
       /RESON  / : Allow strongly delocalized NBO set

 Analyzing the SCF density

 Job title: 27                                                              

 Storage needed:    795108 in NPA,   1052830 in NBO ( 939510056 available)
 GSVD:  LWork=      170560 too small for GESVD, short by       10700 words or       10700 for optimal perf.


 NATURAL POPULATIONS:  Natural atomic orbital occupancies 
                                                          
   NAO  Atom  No  lang   Type(AO)    Occupancy
 --------------------------------------------
     1    O    1  S      Cor( 1S)     1.99972
     2    O    1  S      Val( 2S)     1.70459
     3    O    1  S      Ryd( 3S)     0.00111
     4    O    1  px     Val( 2p)     1.77942
     5    O    1  px     Ryd( 3p)     0.00102
     6    O    1  py     Val( 2p)     1.55896
     7    O    1  py     Ryd( 3p)     0.00083
     8    O    1  pz     Val( 2p)     1.51675
     9    O    1  pz     Ryd( 3p)     0.00080
    10    O    1  dxy    Ryd( 3d)     0.00090
    11    O    1  dxz    Ryd( 3d)     0.00083
    12    O    1  dyz    Ryd( 3d)     0.00110
    13    O    1  dx2y2  Ryd( 3d)     0.00094
    14    O    1  dz2    Ryd( 3d)     0.00158

    15    C    2  S      Cor( 1S)     1.99933
    16    C    2  S      Val( 2S)     0.66934
    17    C    2  S      Ryd( 3S)     0.00229
    18    C    2  px     Val( 2p)     0.73491
    19    C    2  px     Ryd( 3p)     0.01044
    20    C    2  py     Val( 2p)     0.78341
    21    C    2  py     Ryd( 3p)     0.01392
    22    C    2  pz     Val( 2p)     0.78622
    23    C    2  pz     Ryd( 3p)     0.01277
    24    C    2  dxy    Ryd( 3d)     0.00420
    25    C    2  dxz    Ryd( 3d)     0.00383
    26    C    2  dyz    Ryd( 3d)     0.00169
    27    C    2  dx2y2  Ryd( 3d)     0.00333
    28    C    2  dz2    Ryd( 3d)     0.00372

    29    O    3  S      Cor( 1S)     1.99962
    30    O    3  S      Val( 2S)     1.59544
    31    O    3  S      Ryd( 3S)     0.00209
    32    O    3  px     Val( 2p)     1.42470
    33    O    3  px     Ryd( 3p)     0.00126
    34    O    3  py     Val( 2p)     1.75890
    35    O    3  py     Ryd( 3p)     0.00205
    36    O    3  pz     Val( 2p)     1.78381
    37    O    3  pz     Ryd( 3p)     0.00210
    38    O    3  dxy    Ryd( 3d)     0.00086
    39    O    3  dxz    Ryd( 3d)     0.00084
    40    O    3  dyz    Ryd( 3d)     0.00073
    41    O    3  dx2y2  Ryd( 3d)     0.00074
    42    O    3  dz2    Ryd( 3d)     0.00077

    43    C    4  S      Cor( 1S)     1.99878
    44    C    4  S      Val( 2S)     0.87480
    45    C    4  S      Ryd( 3S)     0.00119
    46    C    4  px     Val( 2p)     0.79501
    47    C    4  px     Ryd( 3p)     0.00391
    48    C    4  py     Val( 2p)     0.99115
    49    C    4  py     Ryd( 3p)     0.00532
    50    C    4  pz     Val( 2p)     1.03299
    51    C    4  pz     Ryd( 3p)     0.00515
    52    C    4  dxy    Ryd( 3d)     0.00166
    53    C    4  dxz    Ryd( 3d)     0.00144
    54    C    4  dyz    Ryd( 3d)     0.00112
    55    C    4  dx2y2  Ryd( 3d)     0.00138
    56    C    4  dz2    Ryd( 3d)     0.00140

    57    C    5  S      Cor( 1S)     1.99912
    58    C    5  S      Val( 2S)     1.08398
    59    C    5  S      Ryd( 3S)     0.00114
    60    C    5  px     Val( 2p)     1.13913
    61    C    5  px     Ryd( 3p)     0.00211
    62    C    5  py     Val( 2p)     1.20352
    63    C    5  py     Ryd( 3p)     0.00330
    64    C    5  pz     Val( 2p)     1.19710
    65    C    5  pz     Ryd( 3p)     0.00334
    66    C    5  dxy    Ryd( 3d)     0.00045
    67    C    5  dxz    Ryd( 3d)     0.00040
    68    C    5  dyz    Ryd( 3d)     0.00023
    69    C    5  dx2y2  Ryd( 3d)     0.00058
    70    C    5  dz2    Ryd( 3d)     0.00075

    71    C    6  S      Cor( 1S)     1.99911
    72    C    6  S      Val( 2S)     1.08577
    73    C    6  S      Ryd( 3S)     0.00120
    74    C    6  px     Val( 2p)     1.24780
    75    C    6  px     Ryd( 3p)     0.00211
    76    C    6  py     Val( 2p)     1.08089
    77    C    6  py     Ryd( 3p)     0.00216
    78    C    6  pz     Val( 2p)     1.22685
    79    C    6  pz     Ryd( 3p)     0.00346
    80    C    6  dxy    Ryd( 3d)     0.00047
    81    C    6  dxz    Ryd( 3d)     0.00032
    82    C    6  dyz    Ryd( 3d)     0.00033
    83    C    6  dx2y2  Ryd( 3d)     0.00057
    84    C    6  dz2    Ryd( 3d)     0.00072

    85    C    7  S      Cor( 1S)     1.99911
    86    C    7  S      Val( 2S)     1.08582
    87    C    7  S      Ryd( 3S)     0.00121
    88    C    7  px     Val( 2p)     1.24230
    89    C    7  px     Ryd( 3p)     0.00224
    90    C    7  py     Val( 2p)     1.23245
    91    C    7  py     Ryd( 3p)     0.00334
    92    C    7  pz     Val( 2p)     1.08323
    93    C    7  pz     Ryd( 3p)     0.00219
    94    C    7  dxy    Ryd( 3d)     0.00036
    95    C    7  dxz    Ryd( 3d)     0.00042
    96    C    7  dyz    Ryd( 3d)     0.00033
    97    C    7  dx2y2  Ryd( 3d)     0.00057
    98    C    7  dz2    Ryd( 3d)     0.00072

    99    N    8  S      Cor( 1S)     1.99915
   100    N    8  S      Val( 2S)     1.27319
   101    N    8  S      Ryd( 3S)     0.00188
   102    N    8  px     Val( 2p)     1.33789
   103    N    8  px     Ryd( 3p)     0.00227
   104    N    8  py     Val( 2p)     1.40949
   105    N    8  py     Ryd( 3p)     0.00320
   106    N    8  pz     Val( 2p)     1.44824
   107    N    8  pz     Ryd( 3p)     0.00290
   108    N    8  dxy    Ryd( 3d)     0.00076
   109    N    8  dxz    Ryd( 3d)     0.00063
   110    N    8  dyz    Ryd( 3d)     0.00046
   111    N    8  dx2y2  Ryd( 3d)     0.00041
   112    N    8  dz2    Ryd( 3d)     0.00034

   113    C    9  S      Cor( 1S)     1.99896
   114    C    9  S      Val( 2S)     0.92589
   115    C    9  S      Ryd( 3S)     0.00263
   116    C    9  px     Val( 2p)     0.82749
   117    C    9  px     Ryd( 3p)     0.00513
   118    C    9  py     Val( 2p)     1.07704
   119    C    9  py     Ryd( 3p)     0.00399
   120    C    9  pz     Val( 2p)     1.19309
   121    C    9  pz     Ryd( 3p)     0.00381
   122    C    9  dxy    Ryd( 3d)     0.00093
   123    C    9  dxz    Ryd( 3d)     0.00069
   124    C    9  dyz    Ryd( 3d)     0.00087
   125    C    9  dx2y2  Ryd( 3d)     0.00152
   126    C    9  dz2    Ryd( 3d)     0.00112

   127    C   10  S      Cor( 1S)     1.99906
   128    C   10  S      Val( 2S)     1.01820
   129    C   10  S      Ryd( 3S)     0.00118
   130    C   10  px     Val( 2p)     1.08591
   131    C   10  px     Ryd( 3p)     0.00256
   132    C   10  py     Val( 2p)     1.14475
   133    C   10  py     Ryd( 3p)     0.00561
   134    C   10  pz     Val( 2p)     1.16021
   135    C   10  pz     Ryd( 3p)     0.00280
   136    C   10  dxy    Ryd( 3d)     0.00069
   137    C   10  dxz    Ryd( 3d)     0.00050
   138    C   10  dyz    Ryd( 3d)     0.00059
   139    C   10  dx2y2  Ryd( 3d)     0.00061
   140    C   10  dz2    Ryd( 3d)     0.00079

   141    C   11  S      Cor( 1S)     1.99910
   142    C   11  S      Val( 2S)     1.01090
   143    C   11  S      Ryd( 3S)     0.00125
   144    C   11  px     Val( 2p)     1.04106
   145    C   11  px     Ryd( 3p)     0.00283
   146    C   11  py     Val( 2p)     1.11153
   147    C   11  py     Ryd( 3p)     0.00335
   148    C   11  pz     Val( 2p)     1.24724
   149    C   11  pz     Ryd( 3p)     0.00505
   150    C   11  dxy    Ryd( 3d)     0.00065
   151    C   11  dxz    Ryd( 3d)     0.00043
   152    C   11  dyz    Ryd( 3d)     0.00066
   153    C   11  dx2y2  Ryd( 3d)     0.00068
   154    C   11  dz2    Ryd( 3d)     0.00071

   155    C   12  S      Cor( 1S)     1.99891
   156    C   12  S      Val( 2S)     0.96614
   157    C   12  S      Ryd( 3S)     0.00243
   158    C   12  px     Val( 2p)     1.07148
   159    C   12  px     Ryd( 3p)     0.00414
   160    C   12  py     Val( 2p)     1.08440
   161    C   12  py     Ryd( 3p)     0.00238
   162    C   12  pz     Val( 2p)     1.20656
   163    C   12  pz     Ryd( 3p)     0.00578
   164    C   12  dxy    Ryd( 3d)     0.00049
   165    C   12  dxz    Ryd( 3d)     0.00029
   166    C   12  dyz    Ryd( 3d)     0.00081
   167    C   12  dx2y2  Ryd( 3d)     0.00112
   168    C   12  dz2    Ryd( 3d)     0.00101

   169    C   13  S      Cor( 1S)     1.99920
   170    C   13  S      Val( 2S)     0.75579
   171    C   13  S      Ryd( 3S)     0.00672
   172    C   13  px     Val( 2p)     0.90045
   173    C   13  px     Ryd( 3p)     0.01452
   174    C   13  py     Val( 2p)     0.74740
   175    C   13  py     Ryd( 3p)     0.00660
   176    C   13  pz     Val( 2p)     0.66968
   177    C   13  pz     Ryd( 3p)     0.01717
   178    C   13  dxy    Ryd( 3d)     0.00206
   179    C   13  dxz    Ryd( 3d)     0.00246
   180    C   13  dyz    Ryd( 3d)     0.00311
   181    C   13  dx2y2  Ryd( 3d)     0.00196
   182    C   13  dz2    Ryd( 3d)     0.00465

   183    O   14  S      Cor( 1S)     1.99965
   184    O   14  S      Val( 2S)     1.62112
   185    O   14  S      Ryd( 3S)     0.00316
   186    O   14  px     Val( 2p)     1.31790
   187    O   14  px     Ryd( 3p)     0.00206
   188    O   14  py     Val( 2p)     1.80817
   189    O   14  py     Ryd( 3p)     0.00374
   190    O   14  pz     Val( 2p)     1.61909
   191    O   14  pz     Ryd( 3p)     0.00230
   192    O   14  dxy    Ryd( 3d)     0.00067
   193    O   14  dxz    Ryd( 3d)     0.00112
   194    O   14  dyz    Ryd( 3d)     0.00085
   195    O   14  dx2y2  Ryd( 3d)     0.00124
   196    O   14  dz2    Ryd( 3d)     0.00135

   197    N   15  S      Cor( 1S)     1.99898
   198    N   15  S      Val( 2S)     1.20553
   199    N   15  S      Ryd( 3S)     0.00464
   200    N   15  px     Val( 2p)     1.00220
   201    N   15  px     Ryd( 3p)     0.00538
   202    N   15  py     Val( 2p)     1.36419
   203    N   15  py     Ryd( 3p)     0.00137
   204    N   15  pz     Val( 2p)     1.57140
   205    N   15  pz     Ryd( 3p)     0.00351
   206    N   15  dxy    Ryd( 3d)     0.00173
   207    N   15  dxz    Ryd( 3d)     0.00128
   208    N   15  dyz    Ryd( 3d)     0.00042
   209    N   15  dx2y2  Ryd( 3d)     0.00143
   210    N   15  dz2    Ryd( 3d)     0.00069

   211    C   16  S      Cor( 1S)     1.99915
   212    C   16  S      Val( 2S)     0.74065
   213    C   16  S      Ryd( 3S)     0.00595
   214    C   16  px     Val( 2p)     0.93126
   215    C   16  px     Ryd( 3p)     0.01134
   216    C   16  py     Val( 2p)     0.76476
   217    C   16  py     Ryd( 3p)     0.01667
   218    C   16  pz     Val( 2p)     0.80319
   219    C   16  pz     Ryd( 3p)     0.00412
   220    C   16  dxy    Ryd( 3d)     0.00308
   221    C   16  dxz    Ryd( 3d)     0.00149
   222    C   16  dyz    Ryd( 3d)     0.00248
   223    C   16  dx2y2  Ryd( 3d)     0.00354
   224    C   16  dz2    Ryd( 3d)     0.00164

   225    C   17  S      Cor( 1S)     1.99875
   226    C   17  S      Val( 2S)     0.88156
   227    C   17  S      Ryd( 3S)     0.00274
   228    C   17  px     Val( 2p)     1.11268
   229    C   17  px     Ryd( 3p)     0.00525
   230    C   17  py     Val( 2p)     1.08487
   231    C   17  py     Ryd( 3p)     0.00477
   232    C   17  pz     Val( 2p)     0.99311
   233    C   17  pz     Ryd( 3p)     0.00156
   234    C   17  dxy    Ryd( 3d)     0.00063
   235    C   17  dxz    Ryd( 3d)     0.00047
   236    C   17  dyz    Ryd( 3d)     0.00061
   237    C   17  dx2y2  Ryd( 3d)     0.00105
   238    C   17  dz2    Ryd( 3d)     0.00050

   239    C   18  S      Cor( 1S)     1.99890
   240    C   18  S      Val( 2S)     0.94659
   241    C   18  S      Ryd( 3S)     0.00141
   242    C   18  px     Val( 2p)     1.05773
   243    C   18  px     Ryd( 3p)     0.00424
   244    C   18  py     Val( 2p)     1.19036
   245    C   18  py     Ryd( 3p)     0.00656
   246    C   18  pz     Val( 2p)     0.96337
   247    C   18  pz     Ryd( 3p)     0.00147
   248    C   18  dxy    Ryd( 3d)     0.00076
   249    C   18  dxz    Ryd( 3d)     0.00046
   250    C   18  dyz    Ryd( 3d)     0.00048
   251    C   18  dx2y2  Ryd( 3d)     0.00064
   252    C   18  dz2    Ryd( 3d)     0.00042

   253    C   19  S      Cor( 1S)     1.99897
   254    C   19  S      Val( 2S)     0.96371
   255    C   19  S      Ryd( 3S)     0.00120
   256    C   19  px     Val( 2p)     1.15570
   257    C   19  px     Ryd( 3p)     0.00557
   258    C   19  py     Val( 2p)     1.09057
   259    C   19  py     Ryd( 3p)     0.00424
   260    C   19  pz     Val( 2p)     0.92154
   261    C   19  pz     Ryd( 3p)     0.00089
   262    C   19  dxy    Ryd( 3d)     0.00075
   263    C   19  dxz    Ryd( 3d)     0.00050
   264    C   19  dyz    Ryd( 3d)     0.00049
   265    C   19  dx2y2  Ryd( 3d)     0.00074
   266    C   19  dz2    Ryd( 3d)     0.00042

   267    C   20  S      Cor( 1S)     1.99897
   268    C   20  S      Val( 2S)     0.96356
   269    C   20  S      Ryd( 3S)     0.00120
   270    C   20  px     Val( 2p)     1.17331
   271    C   20  px     Ryd( 3p)     0.00588
   272    C   20  py     Val( 2p)     1.07065
   273    C   20  py     Ryd( 3p)     0.00389
   274    C   20  pz     Val( 2p)     0.92584
   275    C   20  pz     Ryd( 3p)     0.00095
   276    C   20  dxy    Ryd( 3d)     0.00073
   277    C   20  dxz    Ryd( 3d)     0.00049
   278    C   20  dyz    Ryd( 3d)     0.00050
   279    C   20  dx2y2  Ryd( 3d)     0.00076
   280    C   20  dz2    Ryd( 3d)     0.00041

   281    C   21  S      Cor( 1S)     1.99890
   282    C   21  S      Val( 2S)     0.94649
   283    C   21  S      Ryd( 3S)     0.00141
   284    C   21  px     Val( 2p)     1.05556
   285    C   21  px     Ryd( 3p)     0.00407
   286    C   21  py     Val( 2p)     1.19307
   287    C   21  py     Ryd( 3p)     0.00676
   288    C   21  pz     Val( 2p)     0.96280
   289    C   21  pz     Ryd( 3p)     0.00143
   290    C   21  dxy    Ryd( 3d)     0.00071
   291    C   21  dxz    Ryd( 3d)     0.00047
   292    C   21  dyz    Ryd( 3d)     0.00048
   293    C   21  dx2y2  Ryd( 3d)     0.00069
   294    C   21  dz2    Ryd( 3d)     0.00042

   295    C   22  S      Cor( 1S)     1.99875
   296    C   22  S      Val( 2S)     0.88132
   297    C   22  S      Ryd( 3S)     0.00273
   298    C   22  px     Val( 2p)     1.11779
   299    C   22  px     Ryd( 3p)     0.00497
   300    C   22  py     Val( 2p)     1.07581
   301    C   22  py     Ryd( 3p)     0.00522
   302    C   22  pz     Val( 2p)     0.99696
   303    C   22  pz     Ryd( 3p)     0.00136
   304    C   22  dxy    Ryd( 3d)     0.00076
   305    C   22  dxz    Ryd( 3d)     0.00052
   306    C   22  dyz    Ryd( 3d)     0.00055
   307    C   22  dx2y2  Ryd( 3d)     0.00091
   308    C   22  dz2    Ryd( 3d)     0.00052

   309    C   23  S      Cor( 1S)     1.99915
   310    C   23  S      Val( 2S)     0.74123
   311    C   23  S      Ryd( 3S)     0.00596
   312    C   23  px     Val( 2p)     0.92543
   313    C   23  px     Ryd( 3p)     0.01008
   314    C   23  py     Val( 2p)     0.76686
   315    C   23  py     Ryd( 3p)     0.01900
   316    C   23  pz     Val( 2p)     0.80611
   317    C   23  pz     Ryd( 3p)     0.00299
   318    C   23  dxy    Ryd( 3d)     0.00432
   319    C   23  dxz    Ryd( 3d)     0.00104
   320    C   23  dyz    Ryd( 3d)     0.00336
   321    C   23  dx2y2  Ryd( 3d)     0.00248
   322    C   23  dz2    Ryd( 3d)     0.00105

   323    O   24  S      Cor( 1S)     1.99972
   324    O   24  S      Val( 2S)     1.68502
   325    O   24  S      Ryd( 3S)     0.00132
   326    O   24  px     Val( 2p)     1.80861
   327    O   24  px     Ryd( 3p)     0.00240
   328    O   24  py     Val( 2p)     1.61072
   329    O   24  py     Ryd( 3p)     0.00086
   330    O   24  pz     Val( 2p)     1.39826
   331    O   24  pz     Ryd( 3p)     0.00070
   332    O   24  dxy    Ryd( 3d)     0.00149
   333    O   24  dxz    Ryd( 3d)     0.00024
   334    O   24  dyz    Ryd( 3d)     0.00177
   335    O   24  dx2y2  Ryd( 3d)     0.00135
   336    O   24  dz2    Ryd( 3d)     0.00052

   337    O   25  S      Cor( 1S)     1.99972
   338    O   25  S      Val( 2S)     1.68466
   339    O   25  S      Ryd( 3S)     0.00133
   340    O   25  px     Val( 2p)     1.79629
   341    O   25  px     Ryd( 3p)     0.00220
   342    O   25  py     Val( 2p)     1.61296
   343    O   25  py     Ryd( 3p)     0.00113
   344    O   25  pz     Val( 2p)     1.41321
   345    O   25  pz     Ryd( 3p)     0.00063
   346    O   25  dxy    Ryd( 3d)     0.00126
   347    O   25  dxz    Ryd( 3d)     0.00052
   348    O   25  dyz    Ryd( 3d)     0.00137
   349    O   25  dx2y2  Ryd( 3d)     0.00141
   350    O   25  dz2    Ryd( 3d)     0.00081

   351    O   26  S      Cor( 1S)     1.99970
   352    O   26  S      Val( 2S)     1.68731
   353    O   26  S      Ryd( 3S)     0.00145
   354    O   26  px     Val( 2p)     1.72045
   355    O   26  px     Ryd( 3p)     0.00178
   356    O   26  py     Val( 2p)     1.43303
   357    O   26  py     Ryd( 3p)     0.00052
   358    O   26  pz     Val( 2p)     1.67705
   359    O   26  pz     Ryd( 3p)     0.00146
   360    O   26  dxy    Ryd( 3d)     0.00104
   361    O   26  dxz    Ryd( 3d)     0.00121
   362    O   26  dyz    Ryd( 3d)     0.00110
   363    O   26  dx2y2  Ryd( 3d)     0.00072
   364    O   26  dz2    Ryd( 3d)     0.00150

   365    C   27  S      Cor( 1S)     1.99911
   366    C   27  S      Val( 2S)     1.00872
   367    C   27  S      Ryd( 3S)     0.00124
   368    C   27  px     Val( 2p)     1.06906
   369    C   27  px     Ryd( 3p)     0.00306
   370    C   27  py     Val( 2p)     1.16188
   371    C   27  py     Ryd( 3p)     0.00563
   372    C   27  pz     Val( 2p)     1.17129
   373    C   27  pz     Ryd( 3p)     0.00278
   374    C   27  dxy    Ryd( 3d)     0.00063
   375    C   27  dxz    Ryd( 3d)     0.00046
   376    C   27  dyz    Ryd( 3d)     0.00057
   377    C   27  dx2y2  Ryd( 3d)     0.00067
   378    C   27  dz2    Ryd( 3d)     0.00081

   379    C   28  S      Cor( 1S)     1.99907
   380    C   28  S      Val( 2S)     1.00998
   381    C   28  S      Ryd( 3S)     0.00109
   382    C   28  px     Val( 2p)     1.07359
   383    C   28  px     Ryd( 3p)     0.00287
   384    C   28  py     Val( 2p)     1.10447
   385    C   28  py     Ryd( 3p)     0.00345
   386    C   28  pz     Val( 2p)     1.23515
   387    C   28  pz     Ryd( 3p)     0.00487
   388    C   28  dxy    Ryd( 3d)     0.00072
   389    C   28  dxz    Ryd( 3d)     0.00049
   390    C   28  dyz    Ryd( 3d)     0.00063
   391    C   28  dx2y2  Ryd( 3d)     0.00057
   392    C   28  dz2    Ryd( 3d)     0.00070

   393    H   29  S      Val( 1S)     0.76953
   394    H   29  S      Ryd( 2S)     0.00168
   395    H   29  px     Ryd( 2p)     0.00015
   396    H   29  py     Ryd( 2p)     0.00017
   397    H   29  pz     Ryd( 2p)     0.00070

   398    H   30  S      Val( 1S)     0.76161
   399    H   30  S      Ryd( 2S)     0.00085
   400    H   30  px     Ryd( 2p)     0.00061
   401    H   30  py     Ryd( 2p)     0.00023
   402    H   30  pz     Ryd( 2p)     0.00020

   403    H   31  S      Val( 1S)     0.76859
   404    H   31  S      Ryd( 2S)     0.00166
   405    H   31  px     Ryd( 2p)     0.00015
   406    H   31  py     Ryd( 2p)     0.00069
   407    H   31  pz     Ryd( 2p)     0.00018

   408    H   32  S      Val( 1S)     0.75725
   409    H   32  S      Ryd( 2S)     0.00158
   410    H   32  px     Ryd( 2p)     0.00053
   411    H   32  py     Ryd( 2p)     0.00025
   412    H   32  pz     Ryd( 2p)     0.00030

   413    H   33  S      Val( 1S)     0.75699
   414    H   33  S      Ryd( 2S)     0.00096
   415    H   33  px     Ryd( 2p)     0.00054
   416    H   33  py     Ryd( 2p)     0.00028
   417    H   33  pz     Ryd( 2p)     0.00022

   418    H   34  S      Val( 1S)     0.77263
   419    H   34  S      Ryd( 2S)     0.00169
   420    H   34  px     Ryd( 2p)     0.00019
   421    H   34  py     Ryd( 2p)     0.00013
   422    H   34  pz     Ryd( 2p)     0.00069

   423    H   35  S      Val( 1S)     0.77015
   424    H   35  S      Ryd( 2S)     0.00165
   425    H   35  px     Ryd( 2p)     0.00018
   426    H   35  py     Ryd( 2p)     0.00067
   427    H   35  pz     Ryd( 2p)     0.00015

   428    H   36  S      Val( 1S)     0.75687
   429    H   36  S      Ryd( 2S)     0.00163
   430    H   36  px     Ryd( 2p)     0.00052
   431    H   36  py     Ryd( 2p)     0.00028
   432    H   36  pz     Ryd( 2p)     0.00027

   433    H   37  S      Val( 1S)     0.75559
   434    H   37  S      Ryd( 2S)     0.00094
   435    H   37  px     Ryd( 2p)     0.00056
   436    H   37  py     Ryd( 2p)     0.00026
   437    H   37  pz     Ryd( 2p)     0.00022

   438    H   38  S      Val( 1S)     0.56484
   439    H   38  S      Ryd( 2S)     0.00315
   440    H   38  px     Ryd( 2p)     0.00038
   441    H   38  py     Ryd( 2p)     0.00076
   442    H   38  pz     Ryd( 2p)     0.00090

   443    H   39  S      Val( 1S)     0.72829
   444    H   39  S      Ryd( 2S)     0.00408
   445    H   39  px     Ryd( 2p)     0.00010
   446    H   39  py     Ryd( 2p)     0.00017
   447    H   39  pz     Ryd( 2p)     0.00075

   448    H   40  S      Val( 1S)     0.74052
   449    H   40  S      Ryd( 2S)     0.00232
   450    H   40  px     Ryd( 2p)     0.00026
   451    H   40  py     Ryd( 2p)     0.00058
   452    H   40  pz     Ryd( 2p)     0.00018

   453    H   41  S      Val( 1S)     0.76872
   454    H   41  S      Ryd( 2S)     0.00281
   455    H   41  px     Ryd( 2p)     0.00016
   456    H   41  py     Ryd( 2p)     0.00017
   457    H   41  pz     Ryd( 2p)     0.00069

   458    H   42  S      Val( 1S)     0.73514
   459    H   42  S      Ryd( 2S)     0.00198
   460    H   42  px     Ryd( 2p)     0.00018
   461    H   42  py     Ryd( 2p)     0.00046
   462    H   42  pz     Ryd( 2p)     0.00038

   463    H   43  S      Val( 1S)     0.75692
   464    H   43  S      Ryd( 2S)     0.00264
   465    H   43  px     Ryd( 2p)     0.00019
   466    H   43  py     Ryd( 2p)     0.00025
   467    H   43  pz     Ryd( 2p)     0.00061

   468    H   44  S      Val( 1S)     0.73428
   469    H   44  S      Ryd( 2S)     0.00348
   470    H   44  px     Ryd( 2p)     0.00015
   471    H   44  py     Ryd( 2p)     0.00015
   472    H   44  pz     Ryd( 2p)     0.00069

   473    H   45  S      Val( 1S)     0.73773
   474    H   45  S      Ryd( 2S)     0.00194
   475    H   45  px     Ryd( 2p)     0.00009
   476    H   45  py     Ryd( 2p)     0.00079
   477    H   45  pz     Ryd( 2p)     0.00020

   478    H   46  S      Val( 1S)     0.74850
   479    H   46  S      Ryd( 2S)     0.00141
   480    H   46  px     Ryd( 2p)     0.00062
   481    H   46  py     Ryd( 2p)     0.00031
   482    H   46  pz     Ryd( 2p)     0.00013

   483    H   47  S      Val( 1S)     0.74842
   484    H   47  S      Ryd( 2S)     0.00141
   485    H   47  px     Ryd( 2p)     0.00071
   486    H   47  py     Ryd( 2p)     0.00020
   487    H   47  pz     Ryd( 2p)     0.00014

   488    H   48  S      Val( 1S)     0.73795
   489    H   48  S      Ryd( 2S)     0.00193
   490    H   48  px     Ryd( 2p)     0.00008
   491    H   48  py     Ryd( 2p)     0.00081
   492    H   48  pz     Ryd( 2p)     0.00020

   493    H   49  S      Val( 1S)     0.75857
   494    H   49  S      Ryd( 2S)     0.00268
   495    H   49  px     Ryd( 2p)     0.00020
   496    H   49  py     Ryd( 2p)     0.00018
   497    H   49  pz     Ryd( 2p)     0.00067

   498    H   50  S      Val( 1S)     0.74014
   499    H   50  S      Ryd( 2S)     0.00205
   500    H   50  px     Ryd( 2p)     0.00025
   501    H   50  py     Ryd( 2p)     0.00060
   502    H   50  pz     Ryd( 2p)     0.00017

   503    H   51  S      Val( 1S)     0.77318
   504    H   51  S      Ryd( 2S)     0.00270
   505    H   51  px     Ryd( 2p)     0.00014
   506    H   51  py     Ryd( 2p)     0.00028
   507    H   51  pz     Ryd( 2p)     0.00061

   508    H   52  S      Val( 1S)     0.74181
   509    H   52  S      Ryd( 2S)     0.00202
   510    H   52  px     Ryd( 2p)     0.00017
   511    H   52  py     Ryd( 2p)     0.00045
   512    H   52  pz     Ryd( 2p)     0.00039

 WARNING:  1 low occupancy (<1.9990e) core orbital  found on  C    4
           1 low occupancy (<1.9990e) core orbital  found on  C    9
           1 low occupancy (<1.9990e) core orbital  found on  C   12
           1 low occupancy (<1.9990e) core orbital  found on  N   15
           1 low occupancy (<1.9990e) core orbital  found on  C   17
           1 low occupancy (<1.9990e) core orbital  found on  C   18
           1 low occupancy (<1.9990e) core orbital  found on  C   19
           1 low occupancy (<1.9990e) core orbital  found on  C   20
           1 low occupancy (<1.9990e) core orbital  found on  C   21
           1 low occupancy (<1.9990e) core orbital  found on  C   22


 Summary of Natural Population Analysis:                  
                                                          
                                       Natural Population 
                Natural  -----------------------------------------------
    Atom  No    Charge         Core      Valence    Rydberg      Total
 -----------------------------------------------------------------------
      O    1   -0.56855      1.99972     6.55972    0.00910     8.56855
      C    2    0.97061      1.99933     2.97387    0.05619     5.02939
      O    3   -0.57390      1.99962     6.56284    0.01144     8.57390
      C    4    0.28469      1.99878     3.69395    0.02258     5.71531
      C    5   -0.63514      1.99912     4.62373    0.01229     6.63514
      C    6   -0.65176      1.99911     4.64131    0.01133     6.65176
      C    7   -0.65429      1.99911     4.64380    0.01138     6.65429
      N    8   -0.48083      1.99915     5.46882    0.01286     7.48083
      C    9   -0.04315      1.99896     4.02350    0.02069     6.04315
      C   10   -0.42346      1.99906     4.40906    0.01534     6.42346
      C   11   -0.42544      1.99910     4.41072    0.01561     6.42544
      C   12   -0.34595      1.99891     4.32858    0.01846     6.34595
      C   13    0.86822      1.99920     3.07332    0.05926     5.13178
      O   14   -0.38244      1.99965     6.36629    0.01650     8.38244
      N   15   -0.16276      1.99898     5.14332    0.02046     7.16276
      C   16    0.71067      1.99915     3.23985    0.05033     5.28933
      C   17   -0.08855      1.99875     4.07223    0.01757     6.08855
      C   18   -0.17339      1.99890     4.15805    0.01644     6.17339
      C   19   -0.14529      1.99897     4.13152    0.01480     6.14529
      C   20   -0.14715      1.99897     4.13337    0.01481     6.14715
      C   21   -0.17326      1.99890     4.15793    0.01643     6.17326
      C   22   -0.08815      1.99875     4.07187    0.01753     6.08815
      C   23    0.71094      1.99915     3.23964    0.05027     5.28906
      O   24   -0.51298      1.99972     6.50261    0.01065     8.51298
      O   25   -0.51750      1.99972     6.50712    0.01066     8.51750
      O   26   -0.52832      1.99970     6.51784    0.01078     8.52832
      C   27   -0.42590      1.99911     4.41095    0.01584     6.42590
      C   28   -0.43765      1.99907     4.42319    0.01539     6.43765
      H   29    0.22778      0.00000     0.76953    0.00269     0.77222
      H   30    0.23650      0.00000     0.76161    0.00189     0.76350
      H   31    0.22874      0.00000     0.76859    0.00267     0.77126
      H   32    0.24010      0.00000     0.75725    0.00265     0.75990
      H   33    0.24102      0.00000     0.75699    0.00200     0.75898
      H   34    0.22467      0.00000     0.77263    0.00270     0.77533
      H   35    0.22719      0.00000     0.77015    0.00266     0.77281
      H   36    0.24043      0.00000     0.75687    0.00271     0.75957
      H   37    0.24242      0.00000     0.75559    0.00199     0.75758
      H   38    0.42997      0.00000     0.56484    0.00519     0.57003
      H   39    0.26661      0.00000     0.72829    0.00510     0.73339
      H   40    0.25615      0.00000     0.74052    0.00333     0.74385
      H   41    0.22745      0.00000     0.76872    0.00383     0.77255
      H   42    0.26185      0.00000     0.73514    0.00301     0.73815
      H   43    0.23939      0.00000     0.75692    0.00369     0.76061
      H   44    0.26124      0.00000     0.73428    0.00448     0.73876
      H   45    0.25924      0.00000     0.73773    0.00303     0.74076
      H   46    0.24904      0.00000     0.74850    0.00247     0.75096
      H   47    0.24912      0.00000     0.74842    0.00247     0.75088
      H   48    0.25904      0.00000     0.73795    0.00301     0.74096
      H   49    0.23770      0.00000     0.75857    0.00373     0.76230
      H   50    0.25680      0.00000     0.74014    0.00306     0.74320
      H   51    0.22308      0.00000     0.77318    0.00374     0.77692
      H   52    0.25517      0.00000     0.74181    0.00303     0.74483
 =======================================================================
   * Total *    1.00000     55.97664   148.37324    0.65012   205.00000

                                 Natural Population      
 --------------------------------------------------------
   Core                      55.97664 ( 99.9583% of  56)
   Valence                  148.37324 ( 99.5794% of 149)
   Natural Minimal Basis    204.34988 ( 99.6829% of 205)
   Natural Rydberg Basis      0.65012 (  0.3171% of 205)
 --------------------------------------------------------

    Atom  No          Natural Electron Configuration
 ----------------------------------------------------------------------------
      O    1      [core]2S( 1.70)2p( 4.86)3d( 0.01)
      C    2      [core]2S( 0.67)2p( 2.30)3p( 0.04)3d( 0.02)
      O    3      [core]2S( 1.60)2p( 4.97)3p( 0.01)
      C    4      [core]2S( 0.87)2p( 2.82)3p( 0.01)3d( 0.01)
      C    5      [core]2S( 1.08)2p( 3.54)3p( 0.01)
      C    6      [core]2S( 1.09)2p( 3.56)3p( 0.01)
      C    7      [core]2S( 1.09)2p( 3.56)3p( 0.01)
      N    8      [core]2S( 1.27)2p( 4.20)3p( 0.01)
      C    9      [core]2S( 0.93)2p( 3.10)3p( 0.01)3d( 0.01)
      C   10      [core]2S( 1.02)2p( 3.39)3p( 0.01)
      C   11      [core]2S( 1.01)2p( 3.40)3p( 0.01)
      C   12      [core]2S( 0.97)2p( 3.36)3p( 0.01)
      C   13      [core]2S( 0.76)2p( 2.32)3S( 0.01)3p( 0.04)3d( 0.01)
      O   14      [core]2S( 1.62)2p( 4.75)3p( 0.01)3d( 0.01)
      N   15      [core]2S( 1.21)2p( 3.94)3p( 0.01)3d( 0.01)
      C   16      [core]2S( 0.74)2p( 2.50)3S( 0.01)3p( 0.03)3d( 0.01)
      C   17      [core]2S( 0.88)2p( 3.19)3p( 0.01)
      C   18      [core]2S( 0.95)2p( 3.21)3p( 0.01)
      C   19      [core]2S( 0.96)2p( 3.17)3p( 0.01)
      C   20      [core]2S( 0.96)2p( 3.17)3p( 0.01)
      C   21      [core]2S( 0.95)2p( 3.21)3p( 0.01)
      C   22      [core]2S( 0.88)2p( 3.19)3p( 0.01)
      C   23      [core]2S( 0.74)2p( 2.50)3S( 0.01)3p( 0.03)3d( 0.01)
      O   24      [core]2S( 1.69)2p( 4.82)3d( 0.01)
      O   25      [core]2S( 1.68)2p( 4.82)3d( 0.01)
      O   26      [core]2S( 1.69)2p( 4.83)3d( 0.01)
      C   27      [core]2S( 1.01)2p( 3.40)3p( 0.01)
      C   28      [core]2S( 1.01)2p( 3.41)3p( 0.01)
      H   29            1S( 0.77)
      H   30            1S( 0.76)
      H   31            1S( 0.77)
      H   32            1S( 0.76)
      H   33            1S( 0.76)
      H   34            1S( 0.77)
      H   35            1S( 0.77)
      H   36            1S( 0.76)
      H   37            1S( 0.76)
      H   38            1S( 0.56)
      H   39            1S( 0.73)
      H   40            1S( 0.74)
      H   41            1S( 0.77)
      H   42            1S( 0.74)
      H   43            1S( 0.76)
      H   44            1S( 0.73)
      H   45            1S( 0.74)
      H   46            1S( 0.75)
      H   47            1S( 0.75)
      H   48            1S( 0.74)
      H   49            1S( 0.76)
      H   50            1S( 0.74)
      H   51            1S( 0.77)
      H   52            1S( 0.74)


 ***************************************************
 *******         Alpha spin orbitals         *******
 ***************************************************


 NATURAL POPULATIONS:  Natural atomic orbital occupancies 
                                                          
   NAO  Atom  No  lang   Type(AO)    Occupancy      Energy
 ----------------------------------------------------------
     1    O    1  S      Cor( 1S)     0.99986     -19.01628
     2    O    1  S      Val( 2S)     0.85325      -1.00420
     3    O    1  S      Ryd( 3S)     0.00054       1.43215
     4    O    1  px     Val( 2p)     0.91385      -0.40262
     5    O    1  px     Ryd( 3p)     0.00048       1.09080
     6    O    1  py     Val( 2p)     0.78964      -0.41921
     7    O    1  py     Ryd( 3p)     0.00039       0.97739
     8    O    1  pz     Val( 2p)     0.78549      -0.41830
     9    O    1  pz     Ryd( 3p)     0.00037       0.96918
    10    O    1  dxy    Ryd( 3d)     0.00047       2.73364
    11    O    1  dxz    Ryd( 3d)     0.00041       2.71487
    12    O    1  dyz    Ryd( 3d)     0.00055       3.07734
    13    O    1  dx2y2  Ryd( 3d)     0.00047       2.74397
    14    O    1  dz2    Ryd( 3d)     0.00083       2.70492

    15    C    2  S      Cor( 1S)     0.99966     -10.37201
    16    C    2  S      Val( 2S)     0.33219      -0.23227
    17    C    2  S      Ryd( 3S)     0.00114       0.29572
    18    C    2  px     Val( 2p)     0.36452      -0.14004
    19    C    2  px     Ryd( 3p)     0.00513       0.63698
    20    C    2  py     Val( 2p)     0.38338      -0.18802
    21    C    2  py     Ryd( 3p)     0.00692       0.45222
    22    C    2  pz     Val( 2p)     0.38220      -0.20318
    23    C    2  pz     Ryd( 3p)     0.00641       0.43191
    24    C    2  dxy    Ryd( 3d)     0.00205       2.04804
    25    C    2  dxz    Ryd( 3d)     0.00205       2.00417
    26    C    2  dyz    Ryd( 3d)     0.00087       2.14947
    27    C    2  dx2y2  Ryd( 3d)     0.00167       2.06110
    28    C    2  dz2    Ryd( 3d)     0.00201       1.88812

    29    O    3  S      Cor( 1S)     0.99981     -19.09400
    30    O    3  S      Val( 2S)     0.79793      -0.98261
    31    O    3  S      Ryd( 3S)     0.00103       1.44017
    32    O    3  px     Val( 2p)     0.71498      -0.46074
    33    O    3  px     Ryd( 3p)     0.00064       1.39141
    34    O    3  py     Val( 2p)     0.89414      -0.45976
    35    O    3  py     Ryd( 3p)     0.00101       1.07179
    36    O    3  pz     Val( 2p)     0.89375      -0.45637
    37    O    3  pz     Ryd( 3p)     0.00104       1.06149
    38    O    3  dxy    Ryd( 3d)     0.00043       2.82058
    39    O    3  dxz    Ryd( 3d)     0.00042       2.81335
    40    O    3  dyz    Ryd( 3d)     0.00037       2.63188
    41    O    3  dx2y2  Ryd( 3d)     0.00036       2.84879
    42    O    3  dz2    Ryd( 3d)     0.00040       2.64670

    43    C    4  S      Cor( 1S)     0.99939     -10.24138
    44    C    4  S      Val( 2S)     0.43725      -0.29030
    45    C    4  S      Ryd( 3S)     0.00059       0.78030
    46    C    4  px     Val( 2p)     0.39754      -0.18361
    47    C    4  px     Ryd( 3p)     0.00195       0.65525
    48    C    4  py     Val( 2p)     0.49707      -0.19686
    49    C    4  py     Ryd( 3p)     0.00265       0.62112
    50    C    4  pz     Val( 2p)     0.51663      -0.20094
    51    C    4  pz     Ryd( 3p)     0.00258       0.62684
    52    C    4  dxy    Ryd( 3d)     0.00083       2.07161
    53    C    4  dxz    Ryd( 3d)     0.00072       2.03145
    54    C    4  dyz    Ryd( 3d)     0.00056       1.99165
    55    C    4  dx2y2  Ryd( 3d)     0.00070       2.07927
    56    C    4  dz2    Ryd( 3d)     0.00071       2.15875

    57    C    5  S      Cor( 1S)     0.99956     -10.15010
    58    C    5  S      Val( 2S)     0.54204      -0.32401
    59    C    5  S      Ryd( 3S)     0.00057       0.77567
    60    C    5  px     Val( 2p)     0.57015      -0.16850
    61    C    5  px     Ryd( 3p)     0.00106       0.45718
    62    C    5  py     Val( 2p)     0.60200      -0.16882
    63    C    5  py     Ryd( 3p)     0.00165       0.53868
    64    C    5  pz     Val( 2p)     0.59860      -0.16869
    65    C    5  pz     Ryd( 3p)     0.00167       0.53471
    66    C    5  dxy    Ryd( 3d)     0.00022       2.14121
    67    C    5  dxz    Ryd( 3d)     0.00020       2.10556
    68    C    5  dyz    Ryd( 3d)     0.00011       2.05637
    69    C    5  dx2y2  Ryd( 3d)     0.00029       2.26453
    70    C    5  dz2    Ryd( 3d)     0.00037       2.35310

    71    C    6  S      Cor( 1S)     0.99956     -10.15082
    72    C    6  S      Val( 2S)     0.54307      -0.32558
    73    C    6  S      Ryd( 3S)     0.00060       0.76879
    74    C    6  px     Val( 2p)     0.62396      -0.17350
    75    C    6  px     Ryd( 3p)     0.00106       0.56311
    76    C    6  py     Val( 2p)     0.54443      -0.16923
    77    C    6  py     Ryd( 3p)     0.00108       0.43150
    78    C    6  pz     Val( 2p)     0.61364      -0.17109
    79    C    6  pz     Ryd( 3p)     0.00173       0.56031
    80    C    6  dxy    Ryd( 3d)     0.00023       2.20672
    81    C    6  dxz    Ryd( 3d)     0.00016       2.16086
    82    C    6  dyz    Ryd( 3d)     0.00016       2.06325
    83    C    6  dx2y2  Ryd( 3d)     0.00029       2.18204
    84    C    6  dz2    Ryd( 3d)     0.00036       2.33005

    85    C    7  S      Cor( 1S)     0.99956     -10.15062
    86    C    7  S      Val( 2S)     0.54311      -0.32561
    87    C    7  S      Ryd( 3S)     0.00061       0.76862
    88    C    7  px     Val( 2p)     0.62326      -0.17394
    89    C    7  px     Ryd( 3p)     0.00110       0.56075
    90    C    7  py     Val( 2p)     0.61696      -0.17168
    91    C    7  py     Ryd( 3p)     0.00169       0.56524
    92    C    7  pz     Val( 2p)     0.54191      -0.16813
    93    C    7  pz     Ryd( 3p)     0.00110       0.43030
    94    C    7  dxy    Ryd( 3d)     0.00018       2.18203
    95    C    7  dxz    Ryd( 3d)     0.00021       2.17072
    96    C    7  dyz    Ryd( 3d)     0.00016       2.07470
    97    C    7  dx2y2  Ryd( 3d)     0.00028       2.29938
    98    C    7  dz2    Ryd( 3d)     0.00037       2.21706

    99    N    8  S      Cor( 1S)     0.99958     -14.39099
   100    N    8  S      Val( 2S)     0.64324      -0.70654
   101    N    8  S      Ryd( 3S)     0.00095       0.96517
   102    N    8  px     Val( 2p)     0.67278      -0.42076
   103    N    8  px     Ryd( 3p)     0.00113       1.03197
   104    N    8  py     Val( 2p)     0.80268      -0.44529
   105    N    8  py     Ryd( 3p)     0.00170       0.87290
   106    N    8  pz     Val( 2p)     0.79972      -0.43694
   107    N    8  pz     Ryd( 3p)     0.00161       0.93645
   108    N    8  dxy    Ryd( 3d)     0.00039       2.45021
   109    N    8  dxz    Ryd( 3d)     0.00032       2.39828
   110    N    8  dyz    Ryd( 3d)     0.00016       2.53155
   111    N    8  dx2y2  Ryd( 3d)     0.00018       2.43461
   112    N    8  dz2    Ryd( 3d)     0.00016       2.29547

   113    C    9  S      Cor( 1S)     0.99947     -10.25265
   114    C    9  S      Val( 2S)     0.46181      -0.33134
   115    C    9  S      Ryd( 3S)     0.00131       0.81829
   116    C    9  px     Val( 2p)     0.40960      -0.20787
   117    C    9  px     Ryd( 3p)     0.00255       0.63587
   118    C    9  py     Val( 2p)     0.54360      -0.24052
   119    C    9  py     Ryd( 3p)     0.00204       0.55703
   120    C    9  pz     Val( 2p)     0.60222      -0.24416
   121    C    9  pz     Ryd( 3p)     0.00194       0.64445
   122    C    9  dxy    Ryd( 3d)     0.00052       2.04229
   123    C    9  dxz    Ryd( 3d)     0.00038       1.93176
   124    C    9  dyz    Ryd( 3d)     0.00047       2.07202
   125    C    9  dx2y2  Ryd( 3d)     0.00075       2.10419
   126    C    9  dz2    Ryd( 3d)     0.00056       2.22336

   127    C   10  S      Cor( 1S)     0.99954     -10.20329
   128    C   10  S      Val( 2S)     0.51031      -0.34800
   129    C   10  S      Ryd( 3S)     0.00060       0.87177
   130    C   10  px     Val( 2p)     0.54832      -0.21430
   131    C   10  px     Ryd( 3p)     0.00132       0.49920
   132    C   10  py     Val( 2p)     0.58667      -0.21936
   133    C   10  py     Ryd( 3p)     0.00280       0.62041
   134    C   10  pz     Val( 2p)     0.58680      -0.21566
   135    C   10  pz     Ryd( 3p)     0.00140       0.56270
   136    C   10  dxy    Ryd( 3d)     0.00035       2.11957
   137    C   10  dxz    Ryd( 3d)     0.00026       2.00421
   138    C   10  dyz    Ryd( 3d)     0.00032       2.08329
   139    C   10  dx2y2  Ryd( 3d)     0.00032       2.13287
   140    C   10  dz2    Ryd( 3d)     0.00039       2.24540

   141    C   11  S      Cor( 1S)     0.99955     -10.19481
   142    C   11  S      Val( 2S)     0.50526      -0.33405
   143    C   11  S      Ryd( 3S)     0.00063       0.86638
   144    C   11  px     Val( 2p)     0.52353      -0.20297
   145    C   11  px     Ryd( 3p)     0.00142       0.53958
   146    C   11  py     Val( 2p)     0.55809      -0.20116
   147    C   11  py     Ryd( 3p)     0.00173       0.50553
   148    C   11  pz     Val( 2p)     0.62350      -0.21096
   149    C   11  pz     Ryd( 3p)     0.00260       0.69746
   150    C   11  dxy    Ryd( 3d)     0.00033       2.07176
   151    C   11  dxz    Ryd( 3d)     0.00022       2.01404
   152    C   11  dyz    Ryd( 3d)     0.00033       2.22286
   153    C   11  dx2y2  Ryd( 3d)     0.00035       2.13250
   154    C   11  dz2    Ryd( 3d)     0.00036       2.19514

   155    C   12  S      Cor( 1S)     0.99946     -10.20451
   156    C   12  S      Val( 2S)     0.48317      -0.32582
   157    C   12  S      Ryd( 3S)     0.00121       0.89467
   158    C   12  px     Val( 2p)     0.53738      -0.23620
   159    C   12  px     Ryd( 3p)     0.00208       0.69862
   160    C   12  py     Val( 2p)     0.54362      -0.22111
   161    C   12  py     Ryd( 3p)     0.00119       0.56922
   162    C   12  pz     Val( 2p)     0.60335      -0.22095
   163    C   12  pz     Ryd( 3p)     0.00292       0.76644
   164    C   12  dxy    Ryd( 3d)     0.00025       2.00991
   165    C   12  dxz    Ryd( 3d)     0.00014       1.96977
   166    C   12  dyz    Ryd( 3d)     0.00041       2.09183
   167    C   12  dx2y2  Ryd( 3d)     0.00056       2.13823
   168    C   12  dz2    Ryd( 3d)     0.00051       2.25800

   169    C   13  S      Cor( 1S)     0.99960     -10.33794
   170    C   13  S      Val( 2S)     0.37747      -0.26516
   171    C   13  S      Ryd( 3S)     0.00334       0.49809
   172    C   13  px     Val( 2p)     0.45060      -0.15888
   173    C   13  px     Ryd( 3p)     0.00726       0.66642
   174    C   13  py     Val( 2p)     0.37333      -0.24905
   175    C   13  py     Ryd( 3p)     0.00330       0.48509
   176    C   13  pz     Val( 2p)     0.33482      -0.13411
   177    C   13  pz     Ryd( 3p)     0.00864       0.52300
   178    C   13  dxy    Ryd( 3d)     0.00103       1.85052
   179    C   13  dxz    Ryd( 3d)     0.00124       2.22659
   180    C   13  dyz    Ryd( 3d)     0.00156       1.88669
   181    C   13  dx2y2  Ryd( 3d)     0.00099       2.07120
   182    C   13  dz2    Ryd( 3d)     0.00236       2.12177

   183    O   14  S      Cor( 1S)     0.99983     -19.16272
   184    O   14  S      Val( 2S)     0.81123      -1.00894
   185    O   14  S      Ryd( 3S)     0.00159       1.36596
   186    O   14  px     Val( 2p)     0.65948      -0.45150
   187    O   14  px     Ryd( 3p)     0.00102       1.22679
   188    O   14  py     Val( 2p)     0.90597      -0.48126
   189    O   14  py     Ryd( 3p)     0.00188       1.01790
   190    O   14  pz     Val( 2p)     0.81969      -0.49511
   191    O   14  pz     Ryd( 3p)     0.00118       1.04709
   192    O   14  dxy    Ryd( 3d)     0.00033       2.65650
   193    O   14  dxz    Ryd( 3d)     0.00055       2.69874
   194    O   14  dyz    Ryd( 3d)     0.00043       2.63382
   195    O   14  dx2y2  Ryd( 3d)     0.00061       2.88720
   196    O   14  dz2    Ryd( 3d)     0.00069       2.88310

   197    N   15  S      Cor( 1S)     0.99949     -14.42559
   198    N   15  S      Val( 2S)     0.60519      -0.65283
   199    N   15  S      Ryd( 3S)     0.00237       0.98931
   200    N   15  px     Val( 2p)     0.50317      -0.37367
   201    N   15  px     Ryd( 3p)     0.00269       1.11476
   202    N   15  py     Val( 2p)     0.69044      -0.42250
   203    N   15  py     Ryd( 3p)     0.00068       1.09587
   204    N   15  pz     Val( 2p)     0.83083      -0.42934
   205    N   15  pz     Ryd( 3p)     0.00176       0.81741
   206    N   15  dxy    Ryd( 3d)     0.00087       2.59708
   207    N   15  dxz    Ryd( 3d)     0.00064       2.25318
   208    N   15  dyz    Ryd( 3d)     0.00020       2.22168
   209    N   15  dx2y2  Ryd( 3d)     0.00071       2.55158
   210    N   15  dz2    Ryd( 3d)     0.00033       2.37857

   211    C   16  S      Cor( 1S)     0.99958     -10.31673
   212    C   16  S      Val( 2S)     0.36968      -0.23938
   213    C   16  S      Ryd( 3S)     0.00297       0.43314
   214    C   16  px     Val( 2p)     0.46478      -0.16869
   215    C   16  px     Ryd( 3p)     0.00570       0.59154
   216    C   16  py     Val( 2p)     0.38152      -0.13371
   217    C   16  py     Ryd( 3p)     0.00835       0.50408
   218    C   16  pz     Val( 2p)     0.39931      -0.23414
   219    C   16  pz     Ryd( 3p)     0.00210       0.42927
   220    C   16  dxy    Ryd( 3d)     0.00153       2.22416
   221    C   16  dxz    Ryd( 3d)     0.00077       1.80367
   222    C   16  dyz    Ryd( 3d)     0.00125       1.99834
   223    C   16  dx2y2  Ryd( 3d)     0.00177       2.20604
   224    C   16  dz2    Ryd( 3d)     0.00082       1.95452

   225    C   17  S      Cor( 1S)     0.99937     -10.20581
   226    C   17  S      Val( 2S)     0.44190      -0.25414
   227    C   17  S      Ryd( 3S)     0.00138       0.46248
   228    C   17  px     Val( 2p)     0.55709      -0.21839
   229    C   17  px     Ryd( 3p)     0.00264       0.97857
   230    C   17  py     Val( 2p)     0.54433      -0.20683
   231    C   17  py     Ryd( 3p)     0.00238       0.82541
   232    C   17  pz     Val( 2p)     0.52538      -0.24770
   233    C   17  pz     Ryd( 3p)     0.00079       0.54252
   234    C   17  dxy    Ryd( 3d)     0.00032       2.22369
   235    C   17  dxz    Ryd( 3d)     0.00023       1.80875
   236    C   17  dyz    Ryd( 3d)     0.00031       1.89522
   237    C   17  dx2y2  Ryd( 3d)     0.00053       2.31205
   238    C   17  dz2    Ryd( 3d)     0.00024       2.00293

   239    C   18  S      Cor( 1S)     0.99945     -10.19769
   240    C   18  S      Val( 2S)     0.47257      -0.26648
   241    C   18  S      Ryd( 3S)     0.00071       0.44328
   242    C   18  px     Val( 2p)     0.52788      -0.16727
   243    C   18  px     Ryd( 3p)     0.00212       0.52513
   244    C   18  py     Val( 2p)     0.59397      -0.19527
   245    C   18  py     Ryd( 3p)     0.00329       0.85217
   246    C   18  pz     Val( 2p)     0.47290      -0.22724
   247    C   18  pz     Ryd( 3p)     0.00074       0.47726
   248    C   18  dxy    Ryd( 3d)     0.00038       2.27355
   249    C   18  dxz    Ryd( 3d)     0.00026       1.85311
   250    C   18  dyz    Ryd( 3d)     0.00024       1.91463
   251    C   18  dx2y2  Ryd( 3d)     0.00032       2.33791
   252    C   18  dz2    Ryd( 3d)     0.00021       2.02541

   253    C   19  S      Cor( 1S)     0.99949     -10.20691
   254    C   19  S      Val( 2S)     0.48311      -0.28906
   255    C   19  S      Ryd( 3S)     0.00060       0.45510
   256    C   19  px     Val( 2p)     0.57876      -0.18410
   257    C   19  px     Ryd( 3p)     0.00279       0.78715
   258    C   19  py     Val( 2p)     0.54822      -0.18371
   259    C   19  py     Ryd( 3p)     0.00212       0.62840
   260    C   19  pz     Val( 2p)     0.49278      -0.23695
   261    C   19  pz     Ryd( 3p)     0.00045       0.44633
   262    C   19  dxy    Ryd( 3d)     0.00037       2.31957
   263    C   19  dxz    Ryd( 3d)     0.00025       1.82744
   264    C   19  dyz    Ryd( 3d)     0.00026       1.89617
   265    C   19  dx2y2  Ryd( 3d)     0.00037       2.25217
   266    C   19  dz2    Ryd( 3d)     0.00020       2.01541

   267    C   20  S      Cor( 1S)     0.99949     -10.20673
   268    C   20  S      Val( 2S)     0.48299      -0.28883
   269    C   20  S      Ryd( 3S)     0.00060       0.45505
   270    C   20  px     Val( 2p)     0.58773      -0.18708
   271    C   20  px     Ryd( 3p)     0.00295       0.83219
   272    C   20  py     Val( 2p)     0.53778      -0.18012
   273    C   20  py     Ryd( 3p)     0.00194       0.57679
   274    C   20  pz     Val( 2p)     0.49411      -0.23730
   275    C   20  pz     Ryd( 3p)     0.00048       0.45296
   276    C   20  dxy    Ryd( 3d)     0.00036       2.29280
   277    C   20  dxz    Ryd( 3d)     0.00024       1.82448
   278    C   20  dyz    Ryd( 3d)     0.00026       1.89921
   279    C   20  dx2y2  Ryd( 3d)     0.00038       2.28024
   280    C   20  dz2    Ryd( 3d)     0.00020       2.01494

   281    C   21  S      Cor( 1S)     0.99945     -10.19794
   282    C   21  S      Val( 2S)     0.47251      -0.26668
   283    C   21  S      Ryd( 3S)     0.00071       0.44303
   284    C   21  px     Val( 2p)     0.52683      -0.16649
   285    C   21  px     Ryd( 3p)     0.00204       0.51482
   286    C   21  py     Val( 2p)     0.59527      -0.19658
   287    C   21  py     Ryd( 3p)     0.00340       0.86535
   288    C   21  pz     Val( 2p)     0.47259      -0.22742
   289    C   21  pz     Ryd( 3p)     0.00071       0.47350
   290    C   21  dxy    Ryd( 3d)     0.00035       2.27899
   291    C   21  dxz    Ryd( 3d)     0.00026       1.85384
   292    C   21  dyz    Ryd( 3d)     0.00024       1.90690
   293    C   21  dx2y2  Ryd( 3d)     0.00034       2.33647
   294    C   21  dz2    Ryd( 3d)     0.00021       2.02724

   295    C   22  S      Cor( 1S)     0.99937     -10.20649
   296    C   22  S      Val( 2S)     0.44195      -0.25475
   297    C   22  S      Ryd( 3S)     0.00137       0.46204
   298    C   22  px     Val( 2p)     0.55967      -0.21870
   299    C   22  px     Ryd( 3p)     0.00250       0.97554
   300    C   22  py     Val( 2p)     0.54206      -0.20804
   301    C   22  py     Ryd( 3p)     0.00261       0.83420
   302    C   22  pz     Val( 2p)     0.52695      -0.24832
   303    C   22  pz     Ryd( 3p)     0.00069       0.53540
   304    C   22  dxy    Ryd( 3d)     0.00038       2.22215
   305    C   22  dxz    Ryd( 3d)     0.00025       1.81175
   306    C   22  dyz    Ryd( 3d)     0.00028       1.88399
   307    C   22  dx2y2  Ryd( 3d)     0.00046       2.31625
   308    C   22  dz2    Ryd( 3d)     0.00025       2.00565

   309    C   23  S      Cor( 1S)     0.99958     -10.31803
   310    C   23  S      Val( 2S)     0.36985      -0.24074
   311    C   23  S      Ryd( 3S)     0.00297       0.43286
   312    C   23  px     Val( 2p)     0.46169      -0.17184
   313    C   23  px     Ryd( 3p)     0.00502       0.59941
   314    C   23  py     Val( 2p)     0.38282      -0.12006
   315    C   23  py     Ryd( 3p)     0.00951       0.48537
   316    C   23  pz     Val( 2p)     0.40011      -0.24827
   317    C   23  pz     Ryd( 3p)     0.00153       0.43819
   318    C   23  dxy    Ryd( 3d)     0.00215       2.26268
   319    C   23  dxz    Ryd( 3d)     0.00056       1.74880
   320    C   23  dyz    Ryd( 3d)     0.00169       1.88976
   321    C   23  dx2y2  Ryd( 3d)     0.00124       2.27561
   322    C   23  dz2    Ryd( 3d)     0.00053       2.00389

   323    O   24  S      Cor( 1S)     0.99986     -18.99918
   324    O   24  S      Val( 2S)     0.84259      -0.97793
   325    O   24  S      Ryd( 3S)     0.00066       1.50223
   326    O   24  px     Val( 2p)     0.90977      -0.38708
   327    O   24  px     Ryd( 3p)     0.00119       1.09151
   328    O   24  py     Val( 2p)     0.80543      -0.43155
   329    O   24  py     Ryd( 3p)     0.00043       0.93960
   330    O   24  pz     Val( 2p)     0.69938      -0.36853
   331    O   24  pz     Ryd( 3p)     0.00032       0.96416
   332    O   24  dxy    Ryd( 3d)     0.00075       2.95240
   333    O   24  dxz    Ryd( 3d)     0.00012       2.56133
   334    O   24  dyz    Ryd( 3d)     0.00089       2.79190
   335    O   24  dx2y2  Ryd( 3d)     0.00068       3.02366
   336    O   24  dz2    Ryd( 3d)     0.00026       2.72696

   337    O   25  S      Cor( 1S)     0.99986     -18.99642
   338    O   25  S      Val( 2S)     0.84231      -0.97489
   339    O   25  S      Ryd( 3S)     0.00067       1.50370
   340    O   25  px     Val( 2p)     0.89788      -0.38934
   341    O   25  px     Ryd( 3p)     0.00109       1.07707
   342    O   25  py     Val( 2p)     0.80620      -0.41740
   343    O   25  py     Ryd( 3p)     0.00056       0.96012
   344    O   25  pz     Val( 2p)     0.70618      -0.37220
   345    O   25  pz     Ryd( 3p)     0.00029       0.96374
   346    O   25  dxy    Ryd( 3d)     0.00063       2.97769
   347    O   25  dxz    Ryd( 3d)     0.00026       2.64250
   348    O   25  dyz    Ryd( 3d)     0.00069       2.85837
   349    O   25  dx2y2  Ryd( 3d)     0.00071       2.89398
   350    O   25  dz2    Ryd( 3d)     0.00041       2.69763

   351    O   26  S      Cor( 1S)     0.99985     -19.00288
   352    O   26  S      Val( 2S)     0.84379      -0.99930
   353    O   26  S      Ryd( 3S)     0.00072       1.38922
   354    O   26  px     Val( 2p)     0.86335      -0.42657
   355    O   26  px     Ryd( 3p)     0.00089       1.00820
   356    O   26  py     Val( 2p)     0.71711      -0.38134
   357    O   26  py     Ryd( 3p)     0.00026       0.99345
   358    O   26  pz     Val( 2p)     0.84403      -0.42616
   359    O   26  pz     Ryd( 3p)     0.00073       0.98349
   360    O   26  dxy    Ryd( 3d)     0.00052       2.66408
   361    O   26  dxz    Ryd( 3d)     0.00061       3.12358
   362    O   26  dyz    Ryd( 3d)     0.00055       2.67971
   363    O   26  dx2y2  Ryd( 3d)     0.00036       2.75421
   364    O   26  dz2    Ryd( 3d)     0.00075       2.82191

   365    C   27  S      Cor( 1S)     0.99956     -10.19292
   366    C   27  S      Val( 2S)     0.50445      -0.33120
   367    C   27  S      Ryd( 3S)     0.00062       0.86843
   368    C   27  px     Val( 2p)     0.53467      -0.20080
   369    C   27  px     Ryd( 3p)     0.00153       0.55642
   370    C   27  py     Val( 2p)     0.58263      -0.20492
   371    C   27  py     Ryd( 3p)     0.00284       0.63259
   372    C   27  pz     Val( 2p)     0.58557      -0.20265
   373    C   27  pz     Ryd( 3p)     0.00139       0.55414
   374    C   27  dxy    Ryd( 3d)     0.00032       2.12837
   375    C   27  dxz    Ryd( 3d)     0.00023       2.00477
   376    C   27  dyz    Ryd( 3d)     0.00029       2.09878
   377    C   27  dx2y2  Ryd( 3d)     0.00033       2.14586
   378    C   27  dz2    Ryd( 3d)     0.00041       2.26834

   379    C   28  S      Cor( 1S)     0.99954     -10.19941
   380    C   28  S      Val( 2S)     0.50544      -0.34232
   381    C   28  S      Ryd( 3S)     0.00055       0.85350
   382    C   28  px     Val( 2p)     0.53726      -0.21175
   383    C   28  px     Ryd( 3p)     0.00148       0.49477
   384    C   28  py     Val( 2p)     0.55690      -0.21007
   385    C   28  py     Ryd( 3p)     0.00175       0.49020
   386    C   28  pz     Val( 2p)     0.61766      -0.21827
   387    C   28  pz     Ryd( 3p)     0.00250       0.69241
   388    C   28  dxy    Ryd( 3d)     0.00037       2.06913
   389    C   28  dxz    Ryd( 3d)     0.00025       2.00191
   390    C   28  dyz    Ryd( 3d)     0.00032       2.21753
   391    C   28  dx2y2  Ryd( 3d)     0.00028       2.10670
   392    C   28  dz2    Ryd( 3d)     0.00035       2.17904

   393    H   29  S      Val( 1S)     0.38474      -0.01346
   394    H   29  S      Ryd( 2S)     0.00084       0.28419
   395    H   29  px     Ryd( 2p)     0.00007       1.71374
   396    H   29  py     Ryd( 2p)     0.00009       1.71356
   397    H   29  pz     Ryd( 2p)     0.00035       2.28403

   398    H   30  S      Val( 1S)     0.38085      -0.01312
   399    H   30  S      Ryd( 2S)     0.00043       0.29157
   400    H   30  px     Ryd( 2p)     0.00030       2.15367
   401    H   30  py     Ryd( 2p)     0.00012       1.79144
   402    H   30  pz     Ryd( 2p)     0.00010       1.74740

   403    H   31  S      Val( 1S)     0.38445      -0.01282
   404    H   31  S      Ryd( 2S)     0.00083       0.28456
   405    H   31  px     Ryd( 2p)     0.00007       1.71280
   406    H   31  py     Ryd( 2p)     0.00034       2.27344
   407    H   31  pz     Ryd( 2p)     0.00009       1.72538

   408    H   32  S      Val( 1S)     0.37859      -0.00082
   409    H   32  S      Ryd( 2S)     0.00077       0.31775
   410    H   32  px     Ryd( 2p)     0.00026       2.06017
   411    H   32  py     Ryd( 2p)     0.00012       1.81594
   412    H   32  pz     Ryd( 2p)     0.00015       1.84238

   413    H   33  S      Val( 1S)     0.37875      -0.01381
   414    H   33  S      Ryd( 2S)     0.00047       0.28806
   415    H   33  px     Ryd( 2p)     0.00027       2.12673
   416    H   33  py     Ryd( 2p)     0.00014       1.81247
   417    H   33  pz     Ryd( 2p)     0.00011       1.75816

   418    H   34  S      Val( 1S)     0.38623      -0.01921
   419    H   34  S      Ryd( 2S)     0.00084       0.28484
   420    H   34  px     Ryd( 2p)     0.00010       1.73544
   421    H   34  py     Ryd( 2p)     0.00007       1.69603
   422    H   34  pz     Ryd( 2p)     0.00034       2.27232

   423    H   35  S      Val( 1S)     0.38549      -0.01764
   424    H   35  S      Ryd( 2S)     0.00083       0.28592
   425    H   35  px     Ryd( 2p)     0.00009       1.72703
   426    H   35  py     Ryd( 2p)     0.00034       2.26283
   427    H   35  pz     Ryd( 2p)     0.00008       1.71567

   428    H   36  S      Val( 1S)     0.37881      -0.00205
   429    H   36  S      Ryd( 2S)     0.00079       0.31768
   430    H   36  px     Ryd( 2p)     0.00026       2.05498
   431    H   36  py     Ryd( 2p)     0.00014       1.82347
   432    H   36  pz     Ryd( 2p)     0.00014       1.83862

   433    H   37  S      Val( 1S)     0.37884      -0.01401
   434    H   37  S      Ryd( 2S)     0.00047       0.28808
   435    H   37  px     Ryd( 2p)     0.00028       2.13753
   436    H   37  py     Ryd( 2p)     0.00013       1.80455
   437    H   37  pz     Ryd( 2p)     0.00011       1.75419

   438    H   38  S      Val( 1S)     0.27781      -0.05041
   439    H   38  S      Ryd( 2S)     0.00155       0.27946
   440    H   38  px     Ryd( 2p)     0.00018       1.82871
   441    H   38  py     Ryd( 2p)     0.00040       1.81434
   442    H   38  pz     Ryd( 2p)     0.00046       1.92624

   443    H   39  S      Val( 1S)     0.36806      -0.04557
   444    H   39  S      Ryd( 2S)     0.00200       0.27128
   445    H   39  px     Ryd( 2p)     0.00005       1.85370
   446    H   39  py     Ryd( 2p)     0.00009       1.77256
   447    H   39  pz     Ryd( 2p)     0.00038       2.18235

   448    H   40  S      Val( 1S)     0.36967      -0.03116
   449    H   40  S      Ryd( 2S)     0.00113       0.26609
   450    H   40  px     Ryd( 2p)     0.00013       1.85626
   451    H   40  py     Ryd( 2p)     0.00029       2.12474
   452    H   40  pz     Ryd( 2p)     0.00009       1.74138

   453    H   41  S      Val( 1S)     0.38358      -0.05710
   454    H   41  S      Ryd( 2S)     0.00140       0.25642
   455    H   41  px     Ryd( 2p)     0.00008       1.76191
   456    H   41  py     Ryd( 2p)     0.00009       1.75835
   457    H   41  pz     Ryd( 2p)     0.00034       2.18539

   458    H   42  S      Val( 1S)     0.37161      -0.02699
   459    H   42  S      Ryd( 2S)     0.00104       0.25261
   460    H   42  px     Ryd( 2p)     0.00009       1.80467
   461    H   42  py     Ryd( 2p)     0.00023       1.97619
   462    H   42  pz     Ryd( 2p)     0.00020       1.95345

   463    H   43  S      Val( 1S)     0.37830      -0.03568
   464    H   43  S      Ryd( 2S)     0.00133       0.28959
   465    H   43  px     Ryd( 2p)     0.00009       1.75939
   466    H   43  py     Ryd( 2p)     0.00012       1.79832
   467    H   43  pz     Ryd( 2p)     0.00031       2.20508

   468    H   44  S      Val( 1S)     0.36739      -0.03161
   469    H   44  S      Ryd( 2S)     0.00175       0.26381
   470    H   44  px     Ryd( 2p)     0.00008       1.85225
   471    H   44  py     Ryd( 2p)     0.00008       1.76093
   472    H   44  pz     Ryd( 2p)     0.00035       2.20298

   473    H   45  S      Val( 1S)     0.36913      -0.02362
   474    H   45  S      Ryd( 2S)     0.00097       0.22517
   475    H   45  px     Ryd( 2p)     0.00004       1.88368
   476    H   45  py     Ryd( 2p)     0.00040       2.20661
   477    H   45  pz     Ryd( 2p)     0.00010       1.61218

   478    H   46  S      Val( 1S)     0.37323      -0.02747
   479    H   46  S      Ryd( 2S)     0.00070       0.21852
   480    H   46  px     Ryd( 2p)     0.00031       2.13788
   481    H   46  py     Ryd( 2p)     0.00015       1.95167
   482    H   46  pz     Ryd( 2p)     0.00007       1.56544

   483    H   47  S      Val( 1S)     0.37324      -0.02740
   484    H   47  S      Ryd( 2S)     0.00070       0.21854
   485    H   47  px     Ryd( 2p)     0.00035       2.18686
   486    H   47  py     Ryd( 2p)     0.00010       1.89578
   487    H   47  pz     Ryd( 2p)     0.00008       1.57251

   488    H   48  S      Val( 1S)     0.36924      -0.02406
   489    H   48  S      Ryd( 2S)     0.00096       0.22477
   490    H   48  px     Ryd( 2p)     0.00004       1.88121
   491    H   48  py     Ryd( 2p)     0.00040       2.21046
   492    H   48  pz     Ryd( 2p)     0.00010       1.60972

   493    H   49  S      Val( 1S)     0.37936      -0.03590
   494    H   49  S      Ryd( 2S)     0.00133       0.28860
   495    H   49  px     Ryd( 2p)     0.00010       1.78006
   496    H   49  py     Ryd( 2p)     0.00009       1.78229
   497    H   49  pz     Ryd( 2p)     0.00034       2.20353

   498    H   50  S      Val( 1S)     0.37156      -0.02454
   499    H   50  S      Ryd( 2S)     0.00102       0.25484
   500    H   50  px     Ryd( 2p)     0.00012       1.86798
   501    H   50  py     Ryd( 2p)     0.00030       2.13072
   502    H   50  pz     Ryd( 2p)     0.00008       1.74106

   503    H   51  S      Val( 1S)     0.38664      -0.06199
   504    H   51  S      Ryd( 2S)     0.00136       0.26402
   505    H   51  px     Ryd( 2p)     0.00007       1.75795
   506    H   51  py     Ryd( 2p)     0.00014       1.79127
   507    H   51  pz     Ryd( 2p)     0.00031       2.17079

   508    H   52  S      Val( 1S)     0.37310      -0.03613
   509    H   52  S      Ryd( 2S)     0.00107       0.23877
   510    H   52  px     Ryd( 2p)     0.00009       1.79001
   511    H   52  py     Ryd( 2p)     0.00022       1.95845
   512    H   52  pz     Ryd( 2p)     0.00020       1.95500


 Summary of Natural Population Analysis:                  
                                                          
                                       Natural Population 
                Natural  -----------------------------------------------
    Atom  No    Charge         Core      Valence    Rydberg      Total
 -----------------------------------------------------------------------
      O    1   -0.34662      0.99986     3.34223    0.00452     4.34662
      C    2    0.50980      0.99966     1.46229    0.02825     2.49020
      O    3   -0.30631      0.99981     3.30080    0.00569     4.30631
      C    4    0.14084      0.99939     1.84848    0.01129     2.85916
      C    5   -0.31851      0.99956     2.31279    0.00616     3.31851
      C    6   -0.33033      0.99956     2.32510    0.00568     3.33033
      C    7   -0.33052      0.99956     2.32525    0.00571     3.33052
      N    8   -0.42461      0.99958     2.91842    0.00661     3.92461
      C    9   -0.02722      0.99947     2.01722    0.01052     3.02722
      C   10   -0.23940      0.99954     2.23210    0.00776     3.23940
      C   11   -0.21789      0.99955     2.21038    0.00796     3.21789
      C   12   -0.17626      0.99946     2.16752    0.00928     3.17626
      C   13    0.43448      0.99960     1.53621    0.02971     2.56552
      O   14   -0.20449      0.99983     3.19638    0.00829     4.20449
      N   15   -0.13936      0.99949     2.62962    0.01025     3.63936
      C   16    0.35986      0.99958     1.61530    0.02527     2.64014
      C   17   -0.07689      0.99937     2.06870    0.00881     3.07689
      C   18   -0.07503      0.99945     2.06731    0.00827     3.07503
      C   19   -0.10977      0.99949     2.10286    0.00742     3.10977
      C   20   -0.10953      0.99949     2.10261    0.00743     3.10953
      C   21   -0.07492      0.99945     2.06720    0.00827     3.07492
      C   22   -0.07880      0.99937     2.07064    0.00879     3.07880
      C   23    0.36076      0.99958     1.61447    0.02519     2.63924
      O   24   -0.26234      0.99986     3.25718    0.00530     4.26234
      O   25   -0.25772      0.99986     3.25256    0.00530     4.25772
      O   26   -0.27353      0.99985     3.26829    0.00539     4.27353
      C   27   -0.21484      0.99956     2.20732    0.00796     3.21484
      C   28   -0.22465      0.99954     2.21726    0.00785     3.22465
      H   29    0.11392      0.00000     0.38474    0.00134     0.38608
      H   30    0.11821      0.00000     0.38085    0.00094     0.38179
      H   31    0.11421      0.00000     0.38445    0.00134     0.38579
      H   32    0.12011      0.00000     0.37859    0.00131     0.37989
      H   33    0.12025      0.00000     0.37875    0.00099     0.37975
      H   34    0.11242      0.00000     0.38623    0.00134     0.38758
      H   35    0.11318      0.00000     0.38549    0.00133     0.38682
      H   36    0.11986      0.00000     0.37881    0.00133     0.38014
      H   37    0.12017      0.00000     0.37884    0.00100     0.37983
      H   38    0.21960      0.00000     0.27781    0.00259     0.28040
      H   39    0.12941      0.00000     0.36806    0.00253     0.37059
      H   40    0.12869      0.00000     0.36967    0.00164     0.37131
      H   41    0.11452      0.00000     0.38358    0.00190     0.38548
      H   42    0.12683      0.00000     0.37161    0.00156     0.37317
      H   43    0.11985      0.00000     0.37830    0.00185     0.38015
      H   44    0.13036      0.00000     0.36739    0.00225     0.36964
      H   45    0.12936      0.00000     0.36913    0.00151     0.37064
      H   46    0.12554      0.00000     0.37323    0.00123     0.37446
      H   47    0.12553      0.00000     0.37324    0.00123     0.37447
      H   48    0.12926      0.00000     0.36924    0.00150     0.37074
      H   49    0.11878      0.00000     0.37936    0.00186     0.38122
      H   50    0.12691      0.00000     0.37156    0.00153     0.37309
      H   51    0.11149      0.00000     0.38664    0.00187     0.38851
      H   52    0.12532      0.00000     0.37310    0.00158     0.37468
 =======================================================================
   * Total *   -0.00000     27.98835    74.68517    0.32648   103.00000

                                 Natural Population      
 --------------------------------------------------------
   Core                      27.98835 ( 99.9584% of  28)
   Valence                   74.68517 ( 99.5802% of  75)
   Natural Minimal Basis    102.67352 ( 99.6830% of 103)
   Natural Rydberg Basis      0.32648 (  0.3170% of 103)
 --------------------------------------------------------

    Atom  No          Natural Electron Configuration
 ----------------------------------------------------------------------------
      O    1      [core]2S( 0.85)2p( 2.49)
      C    2      [core]2S( 0.33)2p( 1.13)3p( 0.02)3d( 0.01)
      O    3      [core]2S( 0.80)2p( 2.50)
      C    4      [core]2S( 0.44)2p( 1.41)3p( 0.01)
      C    5      [core]2S( 0.54)2p( 1.77)
      C    6      [core]2S( 0.54)2p( 1.78)
      C    7      [core]2S( 0.54)2p( 1.78)
      N    8      [core]2S( 0.64)2p( 2.28)
      C    9      [core]2S( 0.46)2p( 1.56)3p( 0.01)
      C   10      [core]2S( 0.51)2p( 1.72)3p( 0.01)
      C   11      [core]2S( 0.51)2p( 1.71)3p( 0.01)
      C   12      [core]2S( 0.48)2p( 1.68)3p( 0.01)
      C   13      [core]2S( 0.38)2p( 1.16)3p( 0.02)3d( 0.01)
      O   14      [core]2S( 0.81)2p( 2.39)
      N   15      [core]2S( 0.61)2p( 2.02)3p( 0.01)
      C   16      [core]2S( 0.37)2p( 1.25)3p( 0.02)3d( 0.01)
      C   17      [core]2S( 0.44)2p( 1.63)3p( 0.01)
      C   18      [core]2S( 0.47)2p( 1.59)3p( 0.01)
      C   19      [core]2S( 0.48)2p( 1.62)3p( 0.01)
      C   20      [core]2S( 0.48)2p( 1.62)3p( 0.01)
      C   21      [core]2S( 0.47)2p( 1.59)3p( 0.01)
      C   22      [core]2S( 0.44)2p( 1.63)3p( 0.01)
      C   23      [core]2S( 0.37)2p( 1.24)3p( 0.02)3d( 0.01)
      O   24      [core]2S( 0.84)2p( 2.41)
      O   25      [core]2S( 0.84)2p( 2.41)
      O   26      [core]2S( 0.84)2p( 2.42)
      C   27      [core]2S( 0.50)2p( 1.70)3p( 0.01)
      C   28      [core]2S( 0.51)2p( 1.71)3p( 0.01)
      H   29            1S( 0.38)
      H   30            1S( 0.38)
      H   31            1S( 0.38)
      H   32            1S( 0.38)
      H   33            1S( 0.38)
      H   34            1S( 0.39)
      H   35            1S( 0.39)
      H   36            1S( 0.38)
      H   37            1S( 0.38)
      H   38            1S( 0.28)
      H   39            1S( 0.37)
      H   40            1S( 0.37)
      H   41            1S( 0.38)
      H   42            1S( 0.37)
      H   43            1S( 0.38)
      H   44            1S( 0.37)
      H   45            1S( 0.37)
      H   46            1S( 0.37)
      H   47            1S( 0.37)
      H   48            1S( 0.37)
      H   49            1S( 0.38)
      H   50            1S( 0.37)
      H   51            1S( 0.39)
      H   52            1S( 0.37)


 NATURAL BOND ORBITAL ANALYSIS, alpha spin orbitals:

                       Occupancies       Lewis Structure    Low   High
           Occ.    -------------------  -----------------   occ   occ
  Cycle   Thresh.   Lewis   Non-Lewis     CR  BD  3C  LP    (L)   (NL)   Dev
 =============================================================================
   1(1)    0.90    99.86359   3.13641     28  58   0  17     4      6    0.04
   2(2)    0.90    99.86359   3.13641     28  58   0  17     4      6    0.04
   3(1)    0.80   101.01197   1.98803     28  61   0  14     0      6    0.04
 -----------------------------------------------------------------------------

 Structure accepted: No low occupancy Lewis orbitals

 --------------------------------------------------------
   Core                     27.98835 ( 99.958% of  28)
   Valence Lewis            73.02362 ( 97.365% of  75)
  ==================       ============================
   Total Lewis             101.01197 ( 98.070% of 103)
  -----------------------------------------------------
   Valence non-Lewis         1.73969 (  1.689% of 103)
   Rydberg non-Lewis         0.24834 (  0.241% of 103)
  ==================       ============================
   Total non-Lewis           1.98803 (  1.930% of 103)
 --------------------------------------------------------


       (Occupancy)   Bond orbital/ Coefficients/ Hybrids
 ---------------------------------------------------------------------------------
     1. (0.99740) BD ( 1) O   1 - C   2  
                ( 71.52%)   0.8457* O   1 s(  7.48%)p12.35( 92.38%)d 0.02(  0.13%)
                                           -0.0000  0.2734 -0.0090  0.0432  0.0010
                                            0.3816 -0.0059  0.8811  0.0084  0.0022
                                            0.0077 -0.0123  0.0109  0.0316
                ( 28.48%)   0.5337* C   2 s(  6.76%)p13.73( 92.80%)d 0.07(  0.44%)
                                            0.0000  0.2600 -0.0004 -0.1309 -0.0049
                                            0.8481  0.0002  0.4362 -0.0359 -0.0202
                                           -0.0065 -0.0121 -0.0369 -0.0499
     2. (0.99644) BD ( 2) O   1 - C   2  
                ( 67.18%)   0.8197* O   1 s( 33.77%)p 1.96( 66.13%)d 0.00(  0.10%)
                                            0.0000 -0.5808  0.0199 -0.1748 -0.0048
                                            0.7799  0.0159 -0.1488 -0.0133  0.0116
                                           -0.0044  0.0202  0.0186  0.0086
                ( 32.82%)   0.5729* C   2 s( 29.13%)p 2.42( 70.60%)d 0.01(  0.27%)
                                            0.0001 -0.5396  0.0079  0.1349  0.0126
                                           -0.2236 -0.0454  0.7968  0.0275  0.0067
                                           -0.0180  0.0362  0.0024 -0.0326
     3. (0.99480) BD ( 1) C   2 - O   3  
                ( 31.27%)   0.5592* C   2 s( 30.25%)p 2.30( 69.45%)d 0.01(  0.30%)
                                            0.0002 -0.5499 -0.0124 -0.7965 -0.0083
                                            0.1444  0.0238 -0.1947 -0.0259  0.0217
                                           -0.0278  0.0048 -0.0376  0.0189
                ( 68.73%)   0.8291* O   3 s( 31.43%)p 2.18( 68.50%)d 0.00(  0.07%)
                                           -0.0000 -0.5604 -0.0129  0.7641  0.0117
                                           -0.1842  0.0030  0.2591 -0.0017  0.0138
                                           -0.0158  0.0063 -0.0130  0.0063
     4. (0.99295) BD ( 1) C   2 - N   8  
                ( 35.64%)   0.5970* C   2 s( 33.72%)p 1.96( 66.11%)d 0.01(  0.17%)
                                           -0.0002  0.5807 -0.0050 -0.5707  0.0159
                                           -0.4516 -0.0179  0.3615  0.0098  0.0278
                                           -0.0235 -0.0195  0.0006 -0.0056
                ( 64.36%)   0.8023* N   8 s( 35.66%)p 1.80( 64.30%)d 0.00(  0.04%)
                                           -0.0001  0.5970  0.0120  0.5490 -0.0191
                                            0.4608 -0.0005 -0.3591  0.0029  0.0145
                                           -0.0083 -0.0076 -0.0006 -0.0052
     5. (0.99178) BD ( 1) O   3 - C   4  
                ( 72.27%)   0.8501* O   3 s( 35.91%)p 1.78( 64.05%)d 0.00(  0.04%)
                                            0.0001  0.5992 -0.0054  0.6334 -0.0018
                                            0.3888 -0.0063 -0.2966  0.0059  0.0125
                                           -0.0105 -0.0133 -0.0013 -0.0021
                ( 27.73%)   0.5266* C   4 s( 16.15%)p 5.17( 83.53%)d 0.02(  0.32%)
                                           -0.0003  0.4018  0.0079 -0.7618  0.0022
                                           -0.4060 -0.0220  0.2987  0.0205  0.0366
                                           -0.0272 -0.0149  0.0233 -0.0187
     6. (0.98691) BD ( 1) C   4 - C   5  
                ( 51.88%)   0.7203* C   4 s( 27.16%)p 2.68( 72.79%)d 0.00(  0.05%)
                                           -0.0000  0.5210  0.0104  0.6403 -0.0160
                                           -0.3814 -0.0063  0.4149  0.0042 -0.0138
                                            0.0144 -0.0099  0.0041 -0.0016
                ( 48.12%)   0.6937* C   5 s( 29.91%)p 2.34( 70.04%)d 0.00(  0.05%)
                                            0.0006  0.5469  0.0023 -0.6346 -0.0077
                                            0.3684 -0.0042 -0.4024  0.0031 -0.0124
                                            0.0137 -0.0079  0.0079 -0.0037
     7. (0.98841) BD ( 1) C   4 - C   6  
                ( 51.49%)   0.7175* C   4 s( 28.33%)p 2.53( 71.62%)d 0.00(  0.05%)
                                            0.0001  0.5322 -0.0067 -0.0766  0.0048
                                            0.8181  0.0028  0.2024  0.0055 -0.0048
                                           -0.0009  0.0098 -0.0175 -0.0085
                ( 48.51%)   0.6965* C   6 s( 29.29%)p 2.41( 70.66%)d 0.00(  0.05%)
                                            0.0005  0.5412 -0.0012  0.0276 -0.0051
                                           -0.8182 -0.0008 -0.1906  0.0018 -0.0004
                                           -0.0004  0.0084 -0.0180 -0.0097
     8. (0.98836) BD ( 1) C   4 - C   7  
                ( 51.51%)   0.7177* C   4 s( 28.35%)p 2.53( 71.60%)d 0.00(  0.05%)
                                            0.0001  0.5324 -0.0070  0.0261  0.0057
                                           -0.1374 -0.0047 -0.8345 -0.0024 -0.0004
                                            0.0001  0.0072 -0.0009  0.0208
                ( 48.49%)   0.6964* C   7 s( 29.26%)p 2.42( 70.69%)d 0.00(  0.05%)
                                            0.0005  0.5409 -0.0013 -0.0728 -0.0049
                                            0.1211 -0.0023  0.8288 -0.0001 -0.0003
                                           -0.0040  0.0053  0.0002  0.0208
     9. (0.99314) BD ( 1) C   5 - H  29  
                ( 61.42%)   0.7837* C   5 s( 23.32%)p 3.29( 76.64%)d 0.00(  0.04%)
                                           -0.0001  0.4829  0.0012 -0.0769  0.0165
                                            0.0977 -0.0134  0.8663 -0.0009 -0.0001
                                           -0.0049  0.0051  0.0002  0.0189
                ( 38.58%)   0.6212* H  29 s( 99.92%)p 0.00(  0.08%)
                                            0.9996 -0.0012  0.0013 -0.0022 -0.0285
    10. (0.99008) BD ( 1) C   5 - H  30  
                ( 61.64%)   0.7851* C   5 s( 23.39%)p 3.27( 76.57%)d 0.00(  0.04%)
                                           -0.0001  0.4836 -0.0016  0.7680  0.0127
                                            0.3429 -0.0133 -0.2404  0.0135  0.0129
                                           -0.0095 -0.0049  0.0087 -0.0068
                ( 38.36%)   0.6194* H  30 s( 99.92%)p 0.00(  0.08%)
                                            0.9996  0.0001 -0.0264 -0.0100  0.0066
    11. (0.99313) BD ( 1) C   5 - H  31  
                ( 61.44%)   0.7839* C   5 s( 23.32%)p 3.29( 76.64%)d 0.00(  0.04%)
                                            0.0001 -0.4829 -0.0012 -0.0255 -0.0149
                                            0.8581 -0.0014  0.1702 -0.0151 -0.0008
                                            0.0004 -0.0080  0.0163  0.0087
                ( 38.56%)   0.6209* H  31 s( 99.92%)p 0.00(  0.08%)
                                           -0.9996  0.0011  0.0019 -0.0282 -0.0045
    12. (0.99324) BD ( 1) C   6 - H  32  
                ( 62.10%)   0.7880* C   6 s( 24.05%)p 3.16( 75.91%)d 0.00(  0.04%)
                                            0.0001 -0.4904 -0.0011  0.6625 -0.0085
                                           -0.3958 -0.0169  0.4038 -0.0094  0.0103
                                           -0.0127  0.0071 -0.0080  0.0028
                ( 37.90%)   0.6156* H  32 s( 99.91%)p 0.00(  0.09%)
                                           -0.9996  0.0017 -0.0221  0.0134 -0.0138
    13. (0.98871) BD ( 1) C   6 - H  33  
                ( 61.83%)   0.7863* C   6 s( 23.57%)p 3.24( 76.39%)d 0.00(  0.04%)
                                           -0.0002  0.4855  0.0012  0.7409 -0.0071
                                            0.4003  0.0193 -0.2330  0.0063  0.0116
                                           -0.0087 -0.0038  0.0106 -0.0074
                ( 38.17%)   0.6178* H  33 s( 99.92%)p 0.00(  0.08%)
                                            0.9996 -0.0005 -0.0237 -0.0151  0.0069
    14. (0.99284) BD ( 1) C   6 - H  34  
                ( 61.25%)   0.7826* C   6 s( 23.01%)p 3.34( 76.95%)d 0.00(  0.04%)
                                           -0.0001  0.4797  0.0009 -0.1038  0.0005
                                            0.1123  0.0208  0.8635 -0.0037  0.0004
                                           -0.0040  0.0023  0.0009  0.0198
                ( 38.75%)   0.6225* H  34 s( 99.92%)p 0.00(  0.08%)
                                            0.9996 -0.0012  0.0028 -0.0052 -0.0279
    15. (0.99284) BD ( 1) C   7 - H  35  
                ( 61.33%)   0.7831* C   7 s( 23.03%)p 3.34( 76.93%)d 0.00(  0.04%)
                                            0.0001 -0.4799 -0.0009 -0.0022 -0.0019
                                            0.8565 -0.0056  0.1876  0.0202 -0.0001
                                            0.0005 -0.0054  0.0167  0.0102
                ( 38.67%)   0.6219* H  35 s( 99.92%)p 0.00(  0.08%)
                                           -0.9996  0.0010  0.0006 -0.0275 -0.0076
    16. (0.99324) BD ( 1) C   7 - H  36  
                ( 62.08%)   0.7879* C   7 s( 24.06%)p 3.15( 75.90%)d 0.00(  0.04%)
                                           -0.0001  0.4906  0.0012 -0.6609  0.0108
                                            0.3679 -0.0070 -0.4318 -0.0171 -0.0116
                                            0.0117 -0.0071  0.0074 -0.0047
                ( 37.92%)   0.6158* H  36 s( 99.91%)p 0.00(  0.09%)
                                            0.9996 -0.0023  0.0221 -0.0126  0.0150
    17. (0.98874) BD ( 1) C   7 - H  37  
                ( 61.82%)   0.7863* C   7 s( 23.57%)p 3.24( 76.39%)d 0.00(  0.04%)
                                           -0.0002  0.4854  0.0013  0.7466 -0.0043
                                            0.3401 -0.0053 -0.3008 -0.0204  0.0122
                                           -0.0082 -0.0037  0.0101 -0.0078
                ( 38.18%)   0.6179* H  37 s( 99.92%)p 0.00(  0.08%)
                                            0.9996 -0.0003 -0.0242 -0.0106  0.0120
    18. (0.99141) BD ( 1) N   8 - C   9  
                ( 64.06%)   0.8003* N   8 s( 36.92%)p 1.71( 63.06%)d 0.00(  0.02%)
                                           -0.0000 -0.6075  0.0084  0.7853  0.0099
                                           -0.0935 -0.0083  0.0705  0.0070  0.0066
                                           -0.0011  0.0020 -0.0102  0.0074
                ( 35.94%)   0.5995* C   9 s( 20.95%)p 3.76( 78.89%)d 0.01(  0.16%)
                                           -0.0001 -0.4568 -0.0298 -0.8730 -0.0178
                                            0.1208  0.0191 -0.1074 -0.0013  0.0098
                                           -0.0087  0.0013 -0.0323  0.0183
    19. (0.99201) BD ( 1) N   8 - H  38  
                ( 72.61%)   0.8521* N   8 s( 26.43%)p 2.78( 73.54%)d 0.00(  0.03%)
                                            0.0003  0.5141 -0.0006  0.2807 -0.0034
                                           -0.5095  0.0110  0.6300 -0.0073 -0.0054
                                            0.0092 -0.0101 -0.0019  0.0068
                ( 27.39%)   0.5233* H  38 s( 99.76%)p 0.00(  0.24%)
                                            0.9988 -0.0090 -0.0189  0.0294 -0.0338
    20. (0.98825) BD ( 1) C   9 - C  10  
                ( 50.85%)   0.7131* C   9 s( 28.23%)p 2.54( 71.72%)d 0.00(  0.05%)
                                            0.0001  0.5313 -0.0020 -0.2593  0.0155
                                            0.6054  0.0102  0.5320 -0.0041 -0.0079
                                           -0.0074  0.0184 -0.0077  0.0032
                ( 49.15%)   0.7011* C  10 s( 27.13%)p 2.68( 72.81%)d 0.00(  0.06%)
                                            0.0003  0.5208  0.0013  0.3030  0.0223
                                           -0.6078  0.0073 -0.5161 -0.0073 -0.0103
                                           -0.0085  0.0185 -0.0086  0.0007
    21. (0.98713) BD ( 1) C   9 - C  28  
                ( 51.53%)   0.7178* C   9 s( 28.25%)p 2.54( 71.71%)d 0.00(  0.05%)
                                            0.0001  0.5315  0.0034 -0.3951  0.0258
                                           -0.7391 -0.0042  0.1172 -0.0172  0.0135
                                           -0.0025 -0.0061 -0.0117 -0.0096
                ( 48.47%)   0.6962* C  28 s( 27.32%)p 2.66( 72.62%)d 0.00(  0.05%)
                                            0.0004  0.5227  0.0027  0.4267  0.0196
                                            0.7285 -0.0045 -0.1137 -0.0123  0.0168
                                           -0.0020 -0.0040 -0.0100 -0.0114
    22. (0.98327) BD ( 1) C   9 - H  39  
                ( 63.39%)   0.7962* C   9 s( 22.55%)p 3.43( 77.40%)d 0.00(  0.04%)
                                            0.0003 -0.4747  0.0140  0.1085 -0.0037
                                           -0.2674  0.0063  0.8310 -0.0046  0.0000
                                           -0.0027  0.0108  0.0018 -0.0179
                ( 36.61%)   0.6051* H  39 s( 99.90%)p 0.00(  0.10%)
                                           -0.9994  0.0083 -0.0040  0.0103 -0.0302
    23. (0.98789) BD ( 1) C  10 - C  11  
                ( 50.61%)   0.7114* C  10 s( 28.24%)p 2.54( 71.72%)d 0.00(  0.04%)
                                            0.0002  0.5314  0.0035 -0.8351  0.0003
                                            0.1091  0.0326 -0.0825  0.0082 -0.0016
                                            0.0054  0.0006  0.0172 -0.0097
                ( 49.39%)   0.7028* C  11 s( 27.71%)p 2.61( 72.24%)d 0.00(  0.05%)
                                            0.0002  0.5264  0.0063  0.8386  0.0062
                                           -0.0987  0.0315  0.0905  0.0115 -0.0073
                                            0.0038 -0.0007  0.0172 -0.0110
    24. (0.98792) BD ( 1) C  10 - H  40  
                ( 62.92%)   0.7932* C  10 s( 22.80%)p 3.38( 77.16%)d 0.00(  0.04%)
                                           -0.0001  0.4775  0.0051  0.4183 -0.0063
                                            0.7549 -0.0051 -0.1624  0.0179  0.0140
                                           -0.0044 -0.0071 -0.0076 -0.0083
                ( 37.08%)   0.6089* H  40 s( 99.91%)p 0.00(  0.09%)
                                            0.9995 -0.0033 -0.0143 -0.0261  0.0043
    25. (0.98897) BD ( 1) C  10 - H  41  
                ( 61.71%)   0.7856* C  10 s( 21.72%)p 3.60( 78.23%)d 0.00(  0.04%)
                                           -0.0002  0.4660 -0.0066  0.1863  0.0081
                                           -0.2177  0.0251  0.8363  0.0048 -0.0027
                                            0.0069 -0.0113 -0.0012  0.0161
                ( 38.29%)   0.6188* H  41 s( 99.91%)p 0.00(  0.09%)
                                            0.9995 -0.0046 -0.0071  0.0035 -0.0287
    26. (0.98057) BD ( 1) C  11 - C  12  
                ( 48.42%)   0.6958* C  11 s( 26.80%)p 2.73( 73.15%)d 0.00(  0.05%)
                                            0.0005  0.5177 -0.0016 -0.4250 -0.0090
                                           -0.7308  0.0070  0.1287  0.0137  0.0148
                                           -0.0025 -0.0047 -0.0106 -0.0108
                ( 51.58%)   0.7182* C  12 s( 26.71%)p 2.74( 73.25%)d 0.00(  0.04%)
                                            0.0000  0.5169  0.0002  0.4027 -0.0148
                                            0.7437  0.0084 -0.1287  0.0178  0.0107
                                           -0.0034 -0.0063 -0.0111 -0.0099
    27. (0.98896) BD ( 1) C  11 - H  42  
                ( 62.74%)   0.7921* C  11 s( 23.13%)p 3.32( 76.83%)d 0.00(  0.04%)
                                           -0.0001  0.4809  0.0050 -0.2906  0.0042
                                            0.6079  0.0054  0.5603 -0.0181 -0.0078
                                           -0.0074  0.0155 -0.0057  0.0032
                ( 37.26%)   0.6104* H  42 s( 99.91%)p 0.00(  0.09%)
                                            0.9995 -0.0018  0.0099 -0.0227 -0.0177
    28. (0.98867) BD ( 1) C  11 - H  43  
                ( 62.20%)   0.7887* C  11 s( 22.24%)p 3.49( 77.71%)d 0.00(  0.04%)
                                            0.0002 -0.4716  0.0078  0.1746  0.0066
                                           -0.2928 -0.0244  0.8125 -0.0100  0.0020
                                           -0.0063  0.0089  0.0006 -0.0175
                ( 37.80%)   0.6148* H  43 s( 99.91%)p 0.00(  0.09%)
                                           -0.9995  0.0044 -0.0080  0.0133 -0.0258
    29. (0.98284) BD ( 1) C  12 - C  13  
                ( 51.63%)   0.7185* C  12 s( 25.07%)p 2.99( 74.86%)d 0.00(  0.06%)
                                            0.0004  0.5005  0.0142 -0.8551 -0.0056
                                            0.1005 -0.0038 -0.0837  0.0151 -0.0053
                                            0.0055 -0.0002  0.0200 -0.0124
                ( 48.37%)   0.6955* C  13 s( 41.90%)p 1.39( 58.04%)d 0.00(  0.05%)
                                            0.0000  0.6469  0.0235  0.7501 -0.0363
                                           -0.0898 -0.0017  0.0899  0.0159 -0.0023
                                           -0.0021  0.0019  0.0182 -0.0136
    30. (0.98024) BD ( 1) C  12 - C  27  
                ( 51.65%)   0.7187* C  12 s( 26.69%)p 2.74( 73.27%)d 0.00(  0.04%)
                                            0.0000  0.5167  0.0001  0.2837 -0.0166
                                           -0.6054 -0.0142 -0.5339  0.0110 -0.0046
                                           -0.0057  0.0169 -0.0062  0.0032
                ( 48.35%)   0.6953* C  27 s( 26.81%)p 2.73( 73.14%)d 0.00(  0.05%)
                                            0.0005  0.5178 -0.0017 -0.3038 -0.0107
                                            0.5990 -0.0117  0.5290  0.0085 -0.0083
                                           -0.0071  0.0174 -0.0079  0.0014
    31. (0.98150) BD ( 1) C  12 - H  44  
                ( 63.21%)   0.7951* C  12 s( 21.44%)p 3.66( 78.52%)d 0.00(  0.04%)
                                           -0.0004  0.4630 -0.0077  0.1583 -0.0078
                                           -0.2636  0.0016  0.8310 -0.0029 -0.0011
                                            0.0031 -0.0098 -0.0006  0.0169
                ( 36.79%)   0.6065* H  44 s( 99.91%)p 0.00(  0.09%)
                                            0.9995 -0.0052 -0.0017  0.0089 -0.0292
    32. (0.99398) BD ( 1) C  13 - O  14  
                ( 28.81%)   0.5368* C  13 s( 24.32%)p 3.10( 75.33%)d 0.01(  0.35%)
                                           -0.0000  0.4931 -0.0039 -0.2992  0.0092
                                            0.2607  0.0113 -0.7708 -0.0381 -0.0084
                                            0.0271 -0.0273 -0.0036  0.0443
                ( 71.19%)   0.8437* O  14 s( 32.61%)p 2.06( 67.32%)d 0.00(  0.07%)
                                            0.0001  0.5710 -0.0046  0.1723  0.0059
                                           -0.2477 -0.0005  0.7630  0.0007  0.0007
                                           -0.0022 -0.0128 -0.0015  0.0227
    33. (0.99779) BD ( 1) C  13 - O  26  
                ( 33.04%)   0.5748* C  13 s( 33.61%)p 1.97( 66.14%)d 0.01(  0.25%)
                                            0.0000  0.5783 -0.0405 -0.5814 -0.0457
                                           -0.1166 -0.0119  0.5522  0.0515  0.0092
                                           -0.0426 -0.0068  0.0217  0.0066
                ( 66.96%)   0.8183* O  26 s( 45.32%)p 1.20( 54.59%)d 0.00(  0.09%)
                                           -0.0000  0.6729 -0.0225  0.5111  0.0146
                                            0.1208  0.0036 -0.5193 -0.0155  0.0061
                                           -0.0254 -0.0055  0.0100  0.0076
    34. (0.99538) BD ( 2) C  13 - O  26  
                ( 32.21%)   0.5675* C  13 s(  0.00%)p 1.00( 99.56%)d 0.00(  0.44%)
                                            0.0000 -0.0023 -0.0003  0.0813 -0.0015
                                            0.9515 -0.0175  0.2888 -0.0057 -0.0471
                                           -0.0106  0.0390  0.0050  0.0220
                ( 67.79%)   0.8233* O  26 s(  0.00%)p 1.00( 99.84%)d 0.00(  0.16%)
                                            0.0000 -0.0026  0.0001  0.0764  0.0005
                                            0.9521  0.0060  0.2933  0.0019  0.0263
                                            0.0057 -0.0254 -0.0041 -0.0145
    35. (0.99470) BD ( 1) O  14 - N  15  
                ( 55.82%)   0.7472* O  14 s( 22.90%)p 3.36( 76.98%)d 0.01(  0.13%)
                                            0.0000  0.4780  0.0224 -0.8610 -0.0118
                                            0.1047  0.0089 -0.1285 -0.0260 -0.0036
                                           -0.0037 -0.0004  0.0310 -0.0169
                ( 44.18%)   0.6646* N  15 s( 23.72%)p 3.21( 76.12%)d 0.01(  0.16%)
                                            0.0001  0.4858  0.0354  0.8556 -0.0448
                                           -0.1031 -0.0010  0.1273  0.0136 -0.0095
                                            0.0154 -0.0019  0.0309 -0.0176
    36. (0.99198) BD ( 1) N  15 - C  16  
                ( 65.04%)   0.8065* N  15 s( 37.23%)p 1.69( 62.74%)d 0.00(  0.03%)
                                            0.0002  0.6101 -0.0052 -0.3028 -0.0186
                                            0.6850 -0.0025  0.2571  0.0049 -0.0104
                                           -0.0062  0.0103 -0.0066 -0.0048
                ( 34.96%)   0.5913* C  16 s( 27.93%)p 2.57( 71.90%)d 0.01(  0.18%)
                                           -0.0000  0.5285  0.0013  0.5040  0.0384
                                           -0.6449  0.0064 -0.2177 -0.0062 -0.0299
                                           -0.0103  0.0160 -0.0161 -0.0156
    37. (0.99203) BD ( 1) N  15 - C  23  
                ( 64.97%)   0.8060* N  15 s( 37.22%)p 1.69( 62.74%)d 0.00(  0.03%)
                                            0.0002  0.6101 -0.0052 -0.4034 -0.0180
                                           -0.6628  0.0020 -0.1582  0.0060  0.0143
                                            0.0006  0.0020 -0.0056 -0.0094
                ( 35.03%)   0.5919* C  23 s( 27.97%)p 2.57( 71.85%)d 0.01(  0.18%)
                                           -0.0000  0.5289  0.0013  0.5949  0.0371
                                            0.5820 -0.0069  0.1563 -0.0103  0.0343
                                            0.0094  0.0114 -0.0075 -0.0174
    38. (0.98281) BD ( 1) C  16 - C  17  
                ( 47.68%)   0.6905* C  16 s( 37.69%)p 1.65( 62.25%)d 0.00(  0.06%)
                                            0.0000 -0.6136 -0.0206  0.7801 -0.0152
                                            0.0801 -0.0301  0.0788 -0.0141 -0.0129
                                           -0.0074 -0.0013 -0.0175  0.0097
                ( 52.32%)   0.7234* C  17 s( 29.43%)p 2.40( 70.52%)d 0.00(  0.05%)
                                           -0.0001 -0.5425  0.0023 -0.7838  0.0238
                                           -0.2688 -0.0198 -0.1331 -0.0040 -0.0061
                                           -0.0041 -0.0009 -0.0176  0.0112
    39. (0.99722) BD ( 1) C  16 - O  25  
                ( 34.31%)   0.5858* C  16 s( 33.91%)p 1.94( 65.88%)d 0.01(  0.21%)
                                           -0.0000  0.5811 -0.0377  0.3639  0.0307
                                            0.6747  0.0488  0.2597  0.0209  0.0306
                                            0.0124  0.0209 -0.0181 -0.0155
                ( 65.69%)   0.8105* O  25 s( 44.08%)p 1.27( 55.83%)d 0.00(  0.09%)
                                           -0.0000  0.6635 -0.0231 -0.3150 -0.0083
                                           -0.6167 -0.0183 -0.2799 -0.0079  0.0184
                                            0.0079  0.0151 -0.0141 -0.0079
    40. (0.98626) BD ( 2) C  16 - O  25  
                ( 33.60%)   0.5797* C  16 s(  0.02%)p99.99( 99.65%)d21.79(  0.33%)
                                            0.0000  0.0124  0.0008 -0.0493 -0.0028
                                           -0.3440  0.0136  0.9353 -0.0252 -0.0120
                                            0.0242  0.0368  0.0159  0.0318
                ( 66.40%)   0.8149* O  25 s(  0.02%)p99.99( 99.83%)d 9.66(  0.15%)
                                           -0.0000  0.0126 -0.0003 -0.0624 -0.0007
                                           -0.3741 -0.0033  0.9243  0.0080  0.0081
                                           -0.0144 -0.0254 -0.0112 -0.0223
    41. (0.98647) BD ( 1) C  17 - C  18  
                ( 51.85%)   0.7201* C  17 s( 37.96%)p 1.63( 62.01%)d 0.00(  0.03%)
                                           -0.0001  0.6160  0.0068 -0.6108  0.0122
                                            0.4854  0.0221  0.1039  0.0073 -0.0136
                                           -0.0026  0.0027  0.0053 -0.0096
                ( 48.15%)   0.6939* C  18 s( 34.78%)p 1.87( 65.17%)d 0.00(  0.05%)
                                            0.0001  0.5897  0.0094  0.6786  0.0194
                                           -0.4275  0.0228 -0.0862  0.0082 -0.0177
                                           -0.0035  0.0039  0.0055 -0.0123
    42. (0.81919) BD ( 2) C  17 - C  18  
                ( 54.83%)   0.7405* C  17 s(  0.00%)p 1.00( 99.99%)d 0.00(  0.01%)
                                           -0.0000  0.0023  0.0015 -0.0647 -0.0006
                                           -0.2888 -0.0025  0.9551  0.0089  0.0029
                                           -0.0104  0.0014  0.0010 -0.0006
                ( 45.17%)   0.6721* C  18 s(  0.00%)p 1.00( 99.94%)d 0.00(  0.06%)
                                           -0.0000  0.0008  0.0005 -0.0617 -0.0005
                                           -0.2893 -0.0023  0.9549  0.0081 -0.0014
                                            0.0091 -0.0195 -0.0069 -0.0102
    43. (0.97993) BD ( 1) C  17 - C  22  
                ( 49.98%)   0.7069* C  17 s( 32.50%)p 2.08( 67.46%)d 0.00(  0.05%)
                                           -0.0001  0.5701  0.0018 -0.0859 -0.0022
                                           -0.7798  0.0030 -0.2430  0.0009 -0.0007
                                            0.0003  0.0111 -0.0150 -0.0101
                ( 50.02%)   0.7073* C  22 s( 32.52%)p 2.07( 67.43%)d 0.00(  0.04%)
                                           -0.0001  0.5703  0.0016  0.0305 -0.0027
                                            0.7863 -0.0027  0.2347 -0.0007  0.0048
                                            0.0022  0.0106 -0.0142 -0.0102
    44. (0.98861) BD ( 1) C  18 - C  19  
                ( 50.30%)   0.7092* C  18 s( 35.23%)p 1.84( 64.72%)d 0.00(  0.05%)
                                           -0.0000  0.5934  0.0117 -0.7283 -0.0239
                                           -0.3083  0.0340 -0.1410  0.0088  0.0148
                                            0.0063  0.0044  0.0084 -0.0104
                ( 49.70%)   0.7050* C  19 s( 35.49%)p 1.82( 64.47%)d 0.00(  0.04%)
                                            0.0000  0.5957  0.0056  0.7042 -0.0116
                                            0.3528  0.0371  0.1507  0.0104  0.0121
                                            0.0056  0.0026  0.0127 -0.0103
    45. (0.98933) BD ( 1) C  18 - H  45  
                ( 63.11%)   0.7944* C  18 s( 29.90%)p 2.34( 70.08%)d 0.00(  0.03%)
                                           -0.0003  0.5466 -0.0154  0.0596 -0.0053
                                            0.7981 -0.0079  0.2452 -0.0026  0.0027
                                            0.0010  0.0085 -0.0119 -0.0075
                ( 36.89%)   0.6074* H  45 s( 99.90%)p 0.00(  0.10%)
                                            0.9995 -0.0028 -0.0028 -0.0306 -0.0096
    46. (0.99021) BD ( 1) C  19 - C  20  
                ( 50.00%)   0.7071* C  19 s( 35.49%)p 1.82( 64.46%)d 0.00(  0.05%)
                                            0.0000  0.5957  0.0087 -0.0713 -0.0398
                                           -0.7633 -0.0070 -0.2351 -0.0046  0.0003
                                            0.0001  0.0105 -0.0169 -0.0084
                ( 50.00%)   0.7071* C  20 s( 35.49%)p 1.82( 64.47%)d 0.00(  0.05%)
                                            0.0000  0.5956  0.0087  0.0423 -0.0383
                                            0.7665  0.0137  0.2319  0.0017  0.0047
                                            0.0014  0.0104 -0.0162 -0.0084
    47. (0.82509) BD ( 2) C  19 - C  20  
                ( 50.01%)   0.7072* C  19 s(  0.00%)p 1.00( 99.94%)d 0.00(  0.06%)
                                            0.0000  0.0004  0.0005 -0.0605  0.0004
                                           -0.2883  0.0018  0.9553 -0.0061 -0.0021
                                            0.0112 -0.0178 -0.0065 -0.0089
                ( 49.99%)   0.7071* C  20 s(  0.00%)p 1.00( 99.94%)d 0.00(  0.06%)
                                            0.0000  0.0005  0.0005 -0.0602  0.0004
                                           -0.2863  0.0018  0.9559 -0.0061 -0.0052
                                            0.0133  0.0155  0.0044  0.0104
    48. (0.98971) BD ( 1) C  19 - H  46  
                ( 62.66%)   0.7916* C  19 s( 28.92%)p 2.46( 71.05%)d 0.00(  0.03%)
                                            0.0003 -0.5376  0.0131  0.7027 -0.0083
                                           -0.4561  0.0043 -0.0929  0.0007  0.0127
                                            0.0025 -0.0020 -0.0060  0.0086
                ( 37.34%)   0.6111* H  46 s( 99.90%)p 0.00(  0.10%)
                                           -0.9995  0.0027 -0.0263  0.0172  0.0036
    49. (0.98860) BD ( 1) C  20 - C  21  
                ( 49.69%)   0.7049* C  20 s( 35.48%)p 1.82( 64.47%)d 0.00(  0.05%)
                                            0.0001  0.5957  0.0057  0.6433 -0.0169
                                           -0.4683 -0.0347 -0.1001 -0.0115 -0.0158
                                           -0.0031  0.0024  0.0082 -0.0108
                ( 50.31%)   0.7093* C  21 s( 35.25%)p 1.84( 64.70%)d 0.00(  0.05%)
                                           -0.0000  0.5936  0.0117 -0.6734 -0.0286
                                            0.4298 -0.0295  0.0843 -0.0106 -0.0172
                                           -0.0035  0.0039  0.0032 -0.0111
    50. (0.98971) BD ( 1) C  20 - H  47  
                ( 62.65%)   0.7915* C  20 s( 28.93%)p 2.46( 71.04%)d 0.00(  0.03%)
                                            0.0003 -0.5377  0.0131  0.7611 -0.0088
                                            0.3307 -0.0028  0.1473 -0.0015 -0.0099
                                           -0.0045 -0.0023 -0.0096  0.0081
                ( 37.35%)   0.6111* H  47 s( 99.90%)p 0.00(  0.10%)
                                           -0.9995  0.0027 -0.0285 -0.0125 -0.0056
    51. (0.98648) BD ( 1) C  21 - C  22  
                ( 48.14%)   0.6938* C  21 s( 34.77%)p 1.87( 65.18%)d 0.00(  0.05%)
                                            0.0001  0.5896  0.0094  0.7333  0.0158
                                            0.3066 -0.0258  0.1379 -0.0067  0.0145
                                            0.0065  0.0043  0.0108 -0.0117
                ( 51.86%)   0.7202* C  22 s( 37.95%)p 1.63( 62.02%)d 0.00(  0.03%)
                                           -0.0001  0.6160  0.0067 -0.6745  0.0088
                                           -0.3735 -0.0238 -0.1584 -0.0067  0.0108
                                            0.0050  0.0029  0.0092 -0.0091
    52. (0.81984) BD ( 2) C  21 - C  22  
                ( 45.04%)   0.6711* C  21 s(  0.00%)p 1.00( 99.94%)d 0.00(  0.06%)
                                           -0.0000  0.0008  0.0005 -0.0614 -0.0006
                                           -0.2849 -0.0028  0.9562  0.0082 -0.0048
                                            0.0115  0.0176  0.0052  0.0114
                ( 54.96%)   0.7413* C  22 s(  0.00%)p 1.00( 99.99%)d 0.00(  0.01%)
                                           -0.0000  0.0026  0.0010 -0.0645 -0.0007
                                           -0.2848 -0.0028  0.9563  0.0088  0.0032
                                           -0.0103  0.0005  0.0008 -0.0008
    53. (0.98934) BD ( 1) C  21 - H  48  
                ( 63.10%)   0.7943* C  21 s( 29.89%)p 2.35( 70.09%)d 0.00(  0.03%)
                                            0.0003 -0.5465  0.0154  0.0590  0.0043
                                            0.7991 -0.0086  0.2423 -0.0024 -0.0008
                                           -0.0005 -0.0084  0.0123  0.0075
                ( 36.90%)   0.6075* H  48 s( 99.90%)p 0.00(  0.10%)
                                           -0.9995  0.0027 -0.0018 -0.0308 -0.0091
    54. (0.98290) BD ( 1) C  22 - C  23  
                ( 52.30%)   0.7232* C  22 s( 29.41%)p 2.40( 70.54%)d 0.00(  0.05%)
                                            0.0001  0.5423 -0.0022  0.7342 -0.0263
                                           -0.4005 -0.0154 -0.0712 -0.0065 -0.0120
                                           -0.0008  0.0008  0.0147 -0.0115
                ( 47.70%)   0.6907* C  23 s( 37.70%)p 1.65( 62.24%)d 0.00(  0.06%)
                                           -0.0000  0.6137  0.0204 -0.7583  0.0106
                                            0.2143 -0.0345  0.0110 -0.0055 -0.0186
                                           -0.0028  0.0003  0.0123 -0.0108
    55. (0.99723) BD ( 1) C  23 - O  24  
                ( 34.28%)   0.5855* C  23 s( 33.86%)p 1.95( 65.93%)d 0.01(  0.21%)
                                           -0.0000  0.5807 -0.0378  0.2585  0.0228
                                           -0.7476 -0.0557 -0.1726 -0.0111 -0.0250
                                           -0.0052  0.0149 -0.0289 -0.0198
                ( 65.72%)   0.8107* O  24 s( 44.04%)p 1.27( 55.87%)d 0.00(  0.09%)
                                           -0.0000  0.6632 -0.0230 -0.2177 -0.0055
                                            0.7039  0.0205  0.1242  0.0039 -0.0142
                                           -0.0026  0.0084 -0.0214 -0.0124
    56. (0.98665) BD ( 2) C  23 - O  24  
                ( 33.32%)   0.5773* C  23 s(  0.01%)p99.99( 99.65%)d24.79(  0.34%)
                                            0.0000  0.0117  0.0011 -0.0412 -0.0034
                                           -0.2292  0.0033  0.9703 -0.0281 -0.0020
                                            0.0196 -0.0502 -0.0121 -0.0186
                ( 66.68%)   0.8166* O  24 s(  0.01%)p99.99( 99.83%)d11.21(  0.15%)
                                           -0.0000  0.0117 -0.0002 -0.0515 -0.0005
                                           -0.1994 -0.0016  0.9777  0.0084  0.0005
                                           -0.0114  0.0345  0.0080  0.0125
    57. (0.98778) BD ( 1) C  27 - C  28  
                ( 49.32%)   0.7023* C  27 s( 27.72%)p 2.61( 72.24%)d 0.00(  0.05%)
                                            0.0002  0.5264  0.0061  0.8385  0.0000
                                           -0.1048 -0.0333  0.0846 -0.0084 -0.0016
                                            0.0051  0.0001  0.0182 -0.0103
                ( 50.68%)   0.7119* C  28 s( 28.30%)p 2.53( 71.66%)d 0.00(  0.04%)
                                            0.0002  0.5320  0.0032 -0.8363 -0.0029
                                            0.0949 -0.0321 -0.0842 -0.0108 -0.0075
                                            0.0031 -0.0009  0.0154 -0.0103
    58. (0.98864) BD ( 1) C  27 - H  49  
                ( 62.09%)   0.7880* C  27 s( 22.22%)p 3.50( 77.74%)d 0.00(  0.04%)
                                            0.0002 -0.4713  0.0078  0.1839  0.0111
                                           -0.2321  0.0244  0.8300  0.0050  0.0021
                                           -0.0062  0.0114  0.0014 -0.0162
                ( 37.91%)   0.6157* H  49 s( 99.91%)p 0.00(  0.09%)
                                           -0.9995  0.0044 -0.0090  0.0044 -0.0284
    59. (0.98880) BD ( 1) C  27 - H  50  
                ( 62.74%)   0.7921* C  27 s( 23.14%)p 3.32( 76.82%)d 0.00(  0.04%)
                                            0.0001 -0.4810 -0.0048  0.4120 -0.0041
                                            0.7583 -0.0051 -0.1521  0.0182 -0.0137
                                            0.0032  0.0063  0.0089  0.0087
                ( 37.26%)   0.6104* H  50 s( 99.91%)p 0.00(  0.09%)
                                           -0.9995  0.0025 -0.0144 -0.0265  0.0027
    60. (0.98861) BD ( 1) C  28 - H  51  
                ( 61.41%)   0.7837* C  28 s( 21.58%)p 3.63( 78.38%)d 0.00(  0.05%)
                                            0.0002 -0.4645  0.0078 -0.1795 -0.0002
                                            0.3123  0.0247 -0.8083  0.0112  0.0023
                                           -0.0076  0.0093  0.0003 -0.0175
                ( 38.59%)   0.6212* H  51 s( 99.91%)p 0.00(  0.09%)
                                           -0.9995  0.0046  0.0048 -0.0144  0.0255
    61. (0.98813) BD ( 1) C  28 - H  52  
                ( 62.58%)   0.7911* C  28 s( 22.68%)p 3.41( 77.28%)d 0.00(  0.04%)
                                            0.0001 -0.4763 -0.0044 -0.2921  0.0066
                                            0.6013  0.0053  0.5706 -0.0177  0.0079
                                            0.0084 -0.0150  0.0048 -0.0036
                ( 37.42%)   0.6117* H  52 s( 99.91%)p 0.00(  0.09%)
                                           -0.9996  0.0015  0.0093 -0.0218 -0.0182
    62. (0.99986) CR ( 1) O   1           s(100.00%)p 0.00(  0.00%)
                                            1.0000 -0.0004 -0.0000  0.0002 -0.0000
                                           -0.0002 -0.0000  0.0002  0.0000 -0.0000
                                            0.0000 -0.0000 -0.0000  0.0000
    63. (0.99966) CR ( 1) C   2           s(100.00%)
                                            1.0000  0.0003  0.0000  0.0000  0.0000
                                           -0.0001 -0.0000 -0.0000  0.0000  0.0000
                                            0.0000 -0.0000  0.0000  0.0000
    64. (0.99981) CR ( 1) O   3           s(100.00%)p 0.00(  0.00%)
                                            1.0000 -0.0003  0.0000 -0.0001 -0.0000
                                            0.0001  0.0000 -0.0001 -0.0000 -0.0000
                                            0.0000 -0.0000 -0.0000  0.0000
    65. (0.99939) CR ( 1) C   4           s(100.00%)p 0.00(  0.00%)
                                            1.0000  0.0000  0.0000 -0.0002 -0.0000
                                           -0.0002 -0.0000  0.0002  0.0000  0.0000
                                           -0.0000 -0.0000  0.0000 -0.0000
    66. (0.99956) CR ( 1) C   5           s(100.00%)p 0.00(  0.00%)
                                            1.0000 -0.0002 -0.0000  0.0005  0.0000
                                           -0.0003  0.0000  0.0003  0.0000  0.0000
                                           -0.0000  0.0000 -0.0000  0.0000
    67. (0.99956) CR ( 1) C   6           s(100.00%)p 0.00(  0.00%)
                                            1.0000 -0.0001  0.0000  0.0000  0.0000
                                            0.0005  0.0000  0.0001  0.0000  0.0000
                                           -0.0000 -0.0000  0.0000  0.0000
    68. (0.99956) CR ( 1) C   7           s(100.00%)p 0.00(  0.00%)
                                            1.0000 -0.0001  0.0000  0.0001  0.0000
                                           -0.0001  0.0000 -0.0005 -0.0000  0.0000
                                            0.0000 -0.0000  0.0000 -0.0000
    69. (0.99958) CR ( 1) N   8           s(100.00%)p 0.00(  0.00%)
                                            1.0000 -0.0001  0.0000  0.0000 -0.0000
                                            0.0001 -0.0000 -0.0003  0.0000  0.0000
                                           -0.0000  0.0000  0.0000 -0.0000
    70. (0.99947) CR ( 1) C   9           s(100.00%)p 0.00(  0.00%)
                                            1.0000 -0.0000 -0.0000 -0.0000 -0.0000
                                            0.0001 -0.0000 -0.0004  0.0000  0.0000
                                            0.0000 -0.0000 -0.0000  0.0000
    71. (0.99954) CR ( 1) C  10           s(100.00%)p 0.00(  0.00%)
                                            1.0000 -0.0001 -0.0000  0.0002 -0.0000
                                            0.0002 -0.0000  0.0003  0.0000  0.0000
                                            0.0000 -0.0000 -0.0000  0.0000
    72. (0.99955) CR ( 1) C  11           s(100.00%)p 0.00(  0.00%)
                                            1.0000 -0.0002 -0.0000 -0.0000  0.0000
                                            0.0005 -0.0000 -0.0002 -0.0000 -0.0000
                                            0.0000  0.0000  0.0000  0.0000
    73. (0.99945) CR ( 1) C  12           s(100.00%)p 0.00(  0.00%)
                                            1.0000 -0.0000 -0.0000  0.0004 -0.0000
                                           -0.0001  0.0000  0.0003 -0.0000  0.0000
                                           -0.0000 -0.0000 -0.0000  0.0000
    74. (0.99960) CR ( 1) C  13           s(100.00%)
                                            1.0000 -0.0000  0.0000 -0.0000  0.0000
                                            0.0000  0.0000 -0.0001 -0.0000 -0.0000
                                            0.0000 -0.0000 -0.0000  0.0000
    75. (0.99983) CR ( 1) O  14           s(100.00%)p 0.00(  0.00%)
                                            1.0000 -0.0002  0.0000 -0.0001  0.0000
                                           -0.0000  0.0000  0.0001 -0.0000  0.0000
                                           -0.0000  0.0000  0.0000 -0.0000
    76. (0.99949) CR ( 1) N  15           s(100.00%)p 0.00(  0.00%)
                                            1.0000 -0.0003  0.0000  0.0001  0.0000
                                            0.0001  0.0000 -0.0002 -0.0000  0.0000
                                            0.0000 -0.0000 -0.0000  0.0000
    77. (0.99958) CR ( 1) C  16           s(100.00%)
                                            1.0000  0.0001 -0.0000 -0.0000  0.0000
                                            0.0000  0.0000 -0.0000  0.0000  0.0000
                                            0.0000  0.0000 -0.0000 -0.0000
    78. (0.99937) CR ( 1) C  17           s(100.00%)p 0.00(  0.00%)
                                            1.0000  0.0000  0.0000 -0.0001  0.0000
                                           -0.0001 -0.0000  0.0000  0.0000 -0.0000
                                           -0.0000  0.0000 -0.0000 -0.0000
    79. (0.99945) CR ( 1) C  18           s(100.00%)p 0.00(  0.00%)
                                            1.0000  0.0001 -0.0000 -0.0001 -0.0000
                                            0.0003 -0.0000  0.0001 -0.0000  0.0000
                                            0.0000  0.0000 -0.0000 -0.0000
    80. (0.99949) CR ( 1) C  19           s(100.00%)p 0.00(  0.00%)
                                            1.0000  0.0001 -0.0000 -0.0002  0.0000
                                            0.0001 -0.0000  0.0000 -0.0000 -0.0000
                                           -0.0000  0.0000  0.0000 -0.0000
    81. (0.99949) CR ( 1) C  20           s(100.00%)p 0.00(  0.00%)
                                            1.0000  0.0001 -0.0000 -0.0003  0.0000
                                           -0.0001  0.0000 -0.0001  0.0000  0.0000
                                            0.0000  0.0000  0.0000 -0.0000
    82. (0.99945) CR ( 1) C  21           s(100.00%)p 0.00(  0.00%)
                                            1.0000  0.0001 -0.0000 -0.0001 -0.0000
                                           -0.0003  0.0000 -0.0001  0.0000 -0.0000
                                           -0.0000  0.0000 -0.0000 -0.0000
    83. (0.99937) CR ( 1) C  22           s(100.00%)p 0.00(  0.00%)
                                            1.0000  0.0000  0.0000 -0.0001  0.0000
                                            0.0001 -0.0000  0.0001  0.0000  0.0000
                                            0.0000  0.0000 -0.0000 -0.0000
    84. (0.99958) CR ( 1) C  23           s(100.00%)
                                            1.0000  0.0001 -0.0000 -0.0000  0.0000
                                           -0.0000 -0.0000 -0.0000 -0.0000 -0.0000
                                           -0.0000  0.0000 -0.0000 -0.0000
    85. (0.99986) CR ( 1) O  24           s(100.00%)p 0.00(  0.00%)
                                            1.0000 -0.0004 -0.0000 -0.0001  0.0000
                                            0.0004 -0.0000  0.0001  0.0000 -0.0000
                                           -0.0000  0.0000 -0.0000 -0.0000
    86. (0.99986) CR ( 1) O  25           s(100.00%)p 0.00(  0.00%)
                                            1.0000 -0.0004 -0.0000 -0.0002  0.0000
                                           -0.0003  0.0000 -0.0001  0.0000  0.0000
                                            0.0000  0.0000 -0.0000 -0.0000
    87. (0.99985) CR ( 1) O  26           s(100.00%)p 0.00(  0.00%)
                                            1.0000 -0.0004 -0.0000  0.0002  0.0000
                                            0.0001  0.0000 -0.0003 -0.0000  0.0000
                                           -0.0000 -0.0000  0.0000  0.0000
    88. (0.99955) CR ( 1) C  27           s(100.00%)p 0.00(  0.00%)
                                            1.0000 -0.0002 -0.0000 -0.0001  0.0000
                                           -0.0003  0.0000 -0.0004 -0.0000  0.0000
                                            0.0000 -0.0000 -0.0000  0.0000
    89. (0.99954) CR ( 1) C  28           s(100.00%)p 0.00(  0.00%)
                                            1.0000 -0.0002 -0.0000  0.0001 -0.0000
                                           -0.0004  0.0000  0.0001  0.0000 -0.0000
                                            0.0000  0.0000 -0.0000  0.0000
    90. (0.98662) LP ( 1) O   1           s( 58.78%)p 0.70( 41.20%)d 0.00(  0.02%)
                                            0.0005  0.7666  0.0115 -0.1453 -0.0003
                                            0.4559  0.0019 -0.4279 -0.0021  0.0022
                                           -0.0044  0.0112  0.0046 -0.0014
    91. (0.92169) LP ( 2) O   1           s(  0.00%)p 1.00( 99.91%)d 0.00(  0.09%)
                                            0.0001  0.0022 -0.0000 -0.9723  0.0092
                                           -0.1916  0.0036  0.1300 -0.0021  0.0198
                                           -0.0190 -0.0070 -0.0106  0.0044
    92. (0.97687) LP ( 1) O   3           s( 32.64%)p 2.06( 67.32%)d 0.00(  0.03%)
                                            0.0003  0.5713  0.0001  0.0871  0.0045
                                           -0.6029  0.0021  0.5497 -0.0020  0.0057
                                           -0.0051  0.0139  0.0087 -0.0044
    93. (0.90091) LP ( 2) O   3           s(  0.01%)p99.99( 99.93%)d 3.80(  0.06%)
                                            0.0000  0.0121 -0.0004 -0.0789  0.0001
                                            0.6715  0.0016  0.7363  0.0010 -0.0097
                                           -0.0082  0.0008 -0.0083 -0.0181
    94. (0.90361) LP ( 1) N   8           s(  0.95%)p99.99( 99.04%)d 0.01(  0.01%)
                                           -0.0001  0.0973  0.0025  0.0511  0.0007
                                           -0.7203 -0.0093 -0.6847 -0.0105 -0.0046
                                           -0.0056 -0.0044  0.0057  0.0043
    95. (0.98461) LP ( 1) O  14           s( 44.50%)p 1.25( 55.46%)d 0.00(  0.03%)
                                            0.0003  0.6671 -0.0007  0.4704 -0.0035
                                            0.1355 -0.0005 -0.5612  0.0026 -0.0041
                                            0.0161  0.0027 -0.0048 -0.0044
    96. (0.92187) LP ( 2) O  14           s(  0.00%)p 1.00( 99.94%)d 0.00(  0.06%)
                                           -0.0000  0.0009  0.0001  0.0728 -0.0004
                                            0.9532 -0.0058  0.2923 -0.0018 -0.0147
                                           -0.0030  0.0169  0.0034  0.0097
    97. (0.85415) LP ( 1) N  15           s(  1.68%)p58.34( 98.31%)d 0.01(  0.01%)
                                           -0.0002  0.1291  0.0139  0.1001 -0.0151
                                            0.2836  0.0046 -0.9446 -0.0113 -0.0019
                                            0.0075  0.0031 -0.0025 -0.0049
    98. (0.98838) LP ( 1) O  24           s( 55.97%)p 0.79( 44.02%)d 0.00(  0.02%)
                                            0.0005  0.7480  0.0132  0.2100 -0.0011
                                           -0.6170  0.0017 -0.1237  0.0002  0.0062
                                            0.0014 -0.0043  0.0086  0.0071
    99. (0.92100) LP ( 2) O  24           s(  0.02%)p99.99( 99.89%)d 5.87(  0.09%)
                                            0.0000  0.0125 -0.0008 -0.9512  0.0118
                                           -0.2868  0.0037 -0.1087  0.0024 -0.0247
                                           -0.0047 -0.0047  0.0164 -0.0010
   100. (0.98835) LP ( 1) O  25           s( 55.92%)p 0.79( 44.06%)d 0.00(  0.02%)
                                            0.0005  0.7477  0.0133  0.2967 -0.0014
                                            0.5469 -0.0015  0.2312 -0.0008 -0.0078
                                           -0.0034 -0.0074  0.0053  0.0053
   101. (0.92006) LP ( 2) O  25           s(  0.02%)p99.99( 99.89%)d 5.37(  0.09%)
                                            0.0000  0.0131 -0.0008 -0.8987  0.0113
                                            0.4230 -0.0061  0.1104 -0.0004  0.0177
                                            0.0081 -0.0071  0.0222 -0.0018
   102. (0.98676) LP ( 1) O  26           s( 54.70%)p 0.83( 45.28%)d 0.00(  0.02%)
                                            0.0006  0.7395  0.0134 -0.4751  0.0014
                                           -0.1031 -0.0005  0.4652  0.0012 -0.0024
                                            0.0112  0.0032 -0.0060 -0.0038
   103. (0.91267) LP ( 2) O  26           s(  0.01%)p99.99( 99.89%)d 7.63(  0.09%)
                                            0.0001  0.0101 -0.0046  0.7110 -0.0098
                                           -0.2582  0.0037  0.6531 -0.0095 -0.0017
                                           -0.0024  0.0091  0.0160 -0.0245
   104. (0.00042) RY*( 1) O   1           s(  3.27%)p29.34( 95.98%)d 0.23(  0.75%)
                                            0.0000  0.0005  0.1809 -0.0062 -0.9451
                                           -0.0048 -0.1014  0.0011  0.2369  0.0519
                                           -0.0369 -0.0353 -0.0312  0.0349
   105. (0.00034) RY*( 2) O   1           s(  0.32%)p99.99( 97.71%)d 6.25(  1.97%)
                                            0.0000 -0.0002  0.0562 -0.0016 -0.0931
                                            0.0039 -0.6909  0.0064 -0.7008 -0.0397
                                           -0.0447  0.0035 -0.0675 -0.1075
   106. (0.00012) RY*( 3) O   1           s( 83.03%)p 0.16( 13.51%)d 0.04(  3.46%)
                                            0.0000  0.0078  0.9112  0.0118  0.1046
                                           -0.0169  0.2794  0.0158 -0.2132  0.0263
                                           -0.0515 -0.0660 -0.1434  0.0794
   107. (0.00005) RY*( 4) O   1           s(  6.97%)p12.23( 85.23%)d 1.12(  7.80%)
   108. (0.00001) RY*( 5) O   1           s(  0.00%)p 1.00(  1.96%)d49.97( 98.04%)
   109. (0.00001) RY*( 6) O   1           s(  0.22%)p 2.61(  0.58%)d99.99( 99.20%)
   110. (0.00001) RY*( 7) O   1           s(  1.13%)p 1.07(  1.21%)d86.54( 97.66%)
   111. (0.00001) RY*( 8) O   1           s(  3.91%)p 0.51(  1.99%)d24.05( 94.10%)
   112. (0.00000) RY*( 9) O   1           s(  1.11%)p 1.98(  2.20%)d86.80( 96.68%)
   113. (0.01243) RY*( 1) C   2           s(  2.72%)p35.59( 96.67%)d 0.23(  0.62%)
                                            0.0000  0.0020  0.1648 -0.0299  0.3806
                                            0.0509 -0.6509 -0.0487  0.6263  0.0018
                                            0.0024  0.0408  0.0632 -0.0229
   114. (0.00508) RY*( 2) C   2           s(  0.02%)p99.99( 56.40%)d99.99( 43.58%)
                                            0.0000  0.0096  0.0106  0.0302 -0.6768
                                            0.0048 -0.2890 -0.0139  0.1459  0.3979
                                           -0.4266 -0.1172 -0.2848  0.0252
   115. (0.00339) RY*( 3) C   2           s(  0.03%)p82.82(  2.09%)d99.99( 97.88%)
                                           -0.0000  0.0010  0.0159 -0.0017 -0.0445
                                            0.0489  0.0714  0.0539  0.0923  0.3105
                                            0.1539 -0.0843  0.3911  0.8359
   116. (0.00218) RY*( 4) C   2           s( 14.65%)p 2.64( 38.63%)d 3.19( 46.72%)
                                           -0.0000 -0.0012  0.3827 -0.0491 -0.5963
                                           -0.0063 -0.0677  0.0070  0.1538 -0.4629
                                            0.4087  0.1050  0.2651 -0.0672
   117. (0.00173) RY*( 5) C   2           s(  2.23%)p22.50( 50.18%)d21.34( 47.59%)
                                            0.0000 -0.0021  0.1493  0.0005  0.0274
                                           -0.0121 -0.4650 -0.0111 -0.5334  0.3921
                                            0.5392  0.0604 -0.1515 -0.0692
   118. (0.00099) RY*( 6) C   2           s( 14.35%)p 0.16(  2.34%)d 5.81( 83.31%)
                                           -0.0000 -0.0091  0.3787  0.0163  0.1217
                                           -0.0263 -0.0175  0.0203 -0.0835 -0.3723
                                           -0.0070 -0.4385 -0.5954  0.3843
   119. (0.00076) RY*( 7) C   2           s(  3.32%)p12.02( 39.95%)d17.07( 56.72%)
                                            0.0000  0.0009  0.1823 -0.0001  0.0529
                                            0.0007 -0.3726 -0.0152 -0.5076 -0.2809
                                           -0.5491  0.0587  0.4151  0.1053
   120. (0.00037) RY*( 8) C   2           s( 62.44%)p 0.24( 14.73%)d 0.37( 22.83%)
                                            0.0000  0.0076  0.7902  0.0044  0.1426
                                            0.0082  0.3528 -0.0067  0.0483  0.3731
                                           -0.1719  0.1829  0.0485 -0.1541
   121. (0.00001) RY*( 9) C   2           s(  0.40%)p 0.15(  0.06%)d99.99( 99.55%)
   122. (0.00157) RY*( 1) O   3           s( 46.98%)p 1.04( 48.87%)d 0.09(  4.15%)
                                            0.0000 -0.0082  0.6854  0.0087  0.1213
                                           -0.0016 -0.4839  0.0031  0.4896  0.0056
                                            0.0218  0.0633  0.1681 -0.0935
   123. (0.00113) RY*( 2) O   3           s(  0.01%)p99.99( 95.43%)d99.99(  4.56%)
                                           -0.0000 -0.0002  0.0110 -0.0002  0.0894
                                            0.0026 -0.6714  0.0020 -0.7039 -0.0838
                                           -0.1095 -0.0205  0.1027  0.1250
   124. (0.00057) RY*( 3) O   3           s(  0.41%)p99.99( 91.68%)d19.45(  7.91%)
                                            0.0000 -0.0041  0.0637  0.0008 -0.9388
                                           -0.0073 -0.1800  0.0073  0.0545  0.1199
                                           -0.1532 -0.0733 -0.1715  0.0806
   125. (0.00039) RY*( 4) O   3           s( 51.95%)p 0.79( 40.94%)d 0.14(  7.10%)
                                           -0.0000  0.0038  0.7208  0.0075 -0.0011
                                            0.0019  0.4669 -0.0011 -0.4374  0.0066
                                           -0.0504 -0.0576 -0.2261  0.1185
   126. (0.00005) RY*( 5) O   3           s(  0.11%)p42.02(  4.69%)d99.99( 95.20%)
   127. (0.00005) RY*( 6) O   3           s(  0.15%)p33.59(  5.12%)d99.99( 94.73%)
   128. (0.00000) RY*( 7) O   3           s(  0.00%)p 1.00(  0.76%)d99.99( 99.24%)
   129. (0.00001) RY*( 8) O   3           s(  0.32%)p29.11(  9.18%)d99.99( 90.50%)
   130. (0.00001) RY*( 9) O   3           s(  0.07%)p48.03(  3.53%)d99.99( 96.40%)
   131. (0.00315) RY*( 1) C   4           s(  0.03%)p99.99( 99.56%)d13.08(  0.41%)
                                           -0.0000  0.0175 -0.0022 -0.0234 -0.1952
                                           -0.0128  0.7068  0.0094 -0.6761 -0.0470
                                            0.0401 -0.0096 -0.0080  0.0103
   132. (0.00214) RY*( 2) C   4           s( 12.76%)p 6.14( 78.27%)d 0.70(  8.97%)
                                           -0.0000 -0.0046  0.3571 -0.0118 -0.8602
                                            0.0158 -0.1993 -0.0157  0.0491 -0.1098
                                            0.1347  0.0868  0.2046 -0.1008
   133. (0.00187) RY*( 3) C   4           s(  0.02%)p99.99( 98.81%)d64.20(  1.17%)
                                            0.0000 -0.0002  0.0135 -0.0001 -0.1036
                                           -0.0032  0.6679 -0.0044  0.7289 -0.0236
                                           -0.0247 -0.0061  0.0625  0.0812
   134. (0.00058) RY*( 4) C   4           s(  0.96%)p 1.02(  0.98%)d99.99( 98.07%)
                                           -0.0000  0.0043  0.0978 -0.0357  0.0631
                                           -0.0120 -0.0601  0.0189 -0.0197 -0.8023
                                           -0.0749  0.0815 -0.0982  0.5613
   135. (0.00058) RY*( 5) C   4           s(  1.04%)p 0.94(  0.97%)d94.63( 97.99%)
                                            0.0000  0.0039  0.1017 -0.0306  0.0540
                                           -0.0222  0.0302  0.0044  0.0667 -0.0336
                                            0.7543  0.2154 -0.5939 -0.1034
   136. (0.00040) RY*( 6) C   4           s(  1.33%)p 3.94(  5.24%)d70.27( 93.43%)
                                            0.0000  0.0023  0.1153  0.0046  0.2207
                                           -0.0075  0.0517  0.0076 -0.0292 -0.0055
                                           -0.0178  0.8893  0.3598 -0.1170
   137. (0.00036) RY*( 7) C   4           s(  0.00%)p 1.00(  0.41%)d99.99( 99.59%)
                                            0.0000 -0.0001  0.0002  0.0018 -0.0027
                                           -0.0143  0.0418 -0.0156  0.0440 -0.4383
                                           -0.3936  0.0263 -0.3305 -0.7341
   138. (0.00029) RY*( 8) C   4           s( 21.52%)p 0.67( 14.39%)d 2.98( 64.10%)
                                           -0.0000  0.0014  0.4639 -0.0039  0.3741
                                            0.0147  0.0567 -0.0138 -0.0173 -0.2422
                                            0.3528 -0.3833  0.4847 -0.2756
   139. (0.00021) RY*( 9) C   4           s( 62.36%)p 0.03(  1.83%)d 0.57( 35.81%)
                                            0.0000 -0.0017  0.7897  0.0140  0.1238
                                            0.0044  0.0437 -0.0028 -0.0286  0.2966
                                           -0.3527  0.0188 -0.3425  0.1675
   140. (0.00203) RY*( 1) C   5           s(  0.00%)p 1.00( 93.85%)d 0.07(  6.15%)
                                            0.0000  0.0000  0.0014 -0.0014 -0.0699
                                            0.0131  0.6561  0.0141  0.7091 -0.1027
                                           -0.0895  0.0069 -0.0885 -0.1872
   141. (0.00151) RY*( 2) C   5           s(  9.94%)p 8.76( 87.07%)d 0.30(  2.99%)
                                           -0.0000  0.0082  0.3152  0.0043  0.4763
                                            0.0081  0.6115 -0.0071 -0.5193 -0.0351
                                            0.0092 -0.0454 -0.1413  0.0807
   142. (0.00066) RY*( 3) C   5           s( 59.60%)p 0.67( 39.87%)d 0.01(  0.53%)
                                            0.0000  0.0111  0.7720  0.0103 -0.6250
                                           -0.0055  0.0244  0.0060 -0.0856  0.0389
                                           -0.0387  0.0469  0.0066 -0.0035
   143. (0.00012) RY*( 4) C   5           s( 24.95%)p 2.45( 61.23%)d 0.55( 13.82%)
                                           -0.0000 -0.0216  0.4990 -0.0210  0.5893
                                            0.0066 -0.3478 -0.0083  0.3788  0.2574
                                           -0.2346  0.1036  0.0583 -0.0534
   144. (0.00001) RY*( 5) C   5           s(  2.70%)p 2.11(  5.69%)d33.98( 91.61%)
   145. (0.00001) RY*( 6) C   5           s(  2.31%)p 1.77(  4.09%)d40.44( 93.60%)
   146. (0.00000) RY*( 7) C   5           s(  0.56%)p 1.43(  0.79%)d99.99( 98.65%)
   147. (0.00001) RY*( 8) C   5           s(  0.01%)p 1.00(  3.12%)d31.06( 96.87%)
   148. (0.00001) RY*( 9) C   5           s(  0.00%)p 1.00(  4.39%)d21.78( 95.61%)
   149. (0.00202) RY*( 1) C   6           s(  0.41%)p99.99( 93.46%)d15.15(  6.14%)
                                           -0.0000  0.0018  0.0636  0.0072  0.3754
                                           -0.0020 -0.2551  0.0131  0.8534 -0.1159
                                            0.0294 -0.1801 -0.0161 -0.1200
   150. (0.00122) RY*( 2) C   6           s( 34.09%)p 1.85( 63.08%)d 0.08(  2.83%)
                                           -0.0000  0.0103  0.5838  0.0093  0.6395
                                            0.0016 -0.2499 -0.0032 -0.3992 -0.1443
                                            0.0016  0.0460  0.0204  0.0704
   151. (0.00054) RY*( 3) C   6           s( 25.62%)p 2.83( 72.62%)d 0.07(  1.76%)
                                            0.0000  0.0138  0.5060 -0.0078 -0.6209
                                            0.0109 -0.5807  0.0049  0.0572  0.1075
                                            0.0180 -0.0679  0.0101 -0.0319
   152. (0.00009) RY*( 4) C   6           s( 32.96%)p 1.50( 49.36%)d 0.54( 17.68%)
   153. (0.00004) RY*( 5) C   6           s(  3.67%)p 3.37( 12.38%)d22.86( 83.95%)
   154. (0.00000) RY*( 6) C   6           s(  0.08%)p 2.89(  0.22%)d99.99( 99.70%)
   155. (0.00001) RY*( 7) C   6           s(  0.42%)p10.77(  4.52%)d99.99( 95.06%)
   156. (0.00001) RY*( 8) C   6           s(  2.33%)p 1.05(  2.45%)d40.88( 95.22%)
   157. (0.00001) RY*( 9) C   6           s(  0.51%)p 3.96(  2.01%)d99.99( 97.49%)
   158. (0.00202) RY*( 1) C   7           s(  0.42%)p99.99( 93.47%)d14.38(  6.10%)
                                            0.0000  0.0019  0.0651  0.0081  0.4362
                                           -0.0125 -0.8324  0.0018  0.2267 -0.0030
                                            0.1290 -0.1855  0.0718  0.0691
   159. (0.00122) RY*( 2) C   7           s( 34.08%)p 1.85( 63.11%)d 0.08(  2.81%)
                                           -0.0000  0.0104  0.5837  0.0089  0.5673
                                            0.0042  0.4366 -0.0004  0.3443 -0.0304
                                            0.1377  0.0678 -0.0571 -0.0193
   160. (0.00056) RY*( 3) C   7           s( 25.80%)p 2.81( 72.61%)d 0.06(  1.58%)
                                            0.0000  0.0139  0.5078 -0.0061 -0.6659
                                           -0.0045 -0.1671 -0.0119  0.5046  0.0068
                                           -0.0895 -0.0771  0.0371 -0.0215
   161. (0.00009) RY*( 4) C   7           s( 32.89%)p 1.50( 49.33%)d 0.54( 17.78%)
   162. (0.00004) RY*( 5) C   7           s(  3.65%)p 3.43( 12.53%)d22.95( 83.81%)
   163. (0.00000) RY*( 6) C   7           s(  0.02%)p 4.80(  0.09%)d99.99( 99.90%)
   164. (0.00001) RY*( 7) C   7           s(  0.40%)p12.64(  5.05%)d99.99( 94.55%)
   165. (0.00000) RY*( 8) C   7           s(  0.02%)p34.37(  0.64%)d99.99( 99.34%)
   166. (0.00001) RY*( 9) C   7           s(  2.80%)p 1.16(  3.25%)d33.59( 93.95%)
   167. (0.00228) RY*( 1) N   8           s(  0.32%)p99.99( 95.51%)d12.85(  4.16%)
                                           -0.0000 -0.0029  0.0569 -0.0021 -0.0031
                                           -0.0097  0.7177 -0.0109  0.6631  0.1435
                                            0.1166 -0.0365  0.0538  0.0568
   168. (0.00130) RY*( 2) N   8           s( 38.73%)p 1.52( 59.04%)d 0.06(  2.23%)
                                           -0.0000 -0.0175  0.6221 -0.0057 -0.4564
                                           -0.0024  0.3909  0.0038 -0.4788  0.0606
                                           -0.0744  0.0407  0.0902 -0.0570
   169. (0.00081) RY*( 3) N   8           s( 12.30%)p 6.47( 79.53%)d 0.66(  8.17%)
                                            0.0000  0.0133  0.3504 -0.0017  0.8624
                                            0.0039  0.1420  0.0001 -0.1774  0.1836
                                           -0.1831  0.0784  0.0267 -0.0873
   170. (0.00048) RY*( 4) N   8           s( 47.50%)p 0.78( 37.06%)d 0.32( 15.44%)
                                           -0.0000  0.0059  0.6892 -0.0116  0.0043
                                           -0.0008 -0.4347  0.0040  0.4260 -0.2667
                                            0.1783 -0.1321 -0.1044  0.1521
   171. (0.00013) RY*( 5) N   8           s(  0.01%)p 1.00(  3.26%)d29.69( 96.73%)
                                            0.0000 -0.0001  0.0096  0.0002  0.0685
                                           -0.0001 -0.0138 -0.0094 -0.1662  0.2883
                                            0.8844  0.0063 -0.1768 -0.2661
   172. (0.00010) RY*( 6) N   8           s(  0.64%)p18.36( 11.73%)d99.99( 87.63%)
   173. (0.00007) RY*( 7) N   8           s(  0.45%)p25.01( 11.21%)d99.99( 88.34%)
   174. (0.00001) RY*( 8) N   8           s(  0.06%)p 5.89(  0.33%)d99.99( 99.61%)
   175. (0.00001) RY*( 9) N   8           s(  0.03%)p68.88(  2.38%)d99.99( 97.59%)
   176. (0.00339) RY*( 1) C   9           s(  9.44%)p 9.25( 87.36%)d 0.34(  3.19%)
                                            0.0000 -0.0165  0.3069  0.0072  0.4255
                                            0.0110  0.5693 -0.0212 -0.6065  0.0864
                                           -0.0893  0.0661 -0.0137 -0.1092
   177. (0.00205) RY*( 2) C   9           s( 21.41%)p 3.28( 70.14%)d 0.39(  8.45%)
                                           -0.0000  0.0164  0.4624 -0.0190 -0.7707
                                            0.0013 -0.0489 -0.0059 -0.3235 -0.1167
                                           -0.0534  0.0717  0.1641 -0.1897
   178. (0.00119) RY*( 3) C   9           s(  0.05%)p99.99( 90.94%)d99.99(  9.02%)
                                           -0.0000  0.0200 -0.0077  0.0060 -0.2888
                                           -0.0116  0.7694  0.0060  0.4835  0.1233
                                            0.1417 -0.2155  0.0909  0.0141
   179. (0.00050) RY*( 4) C   9           s(  7.59%)p 0.53(  4.00%)d11.65( 88.41%)
                                           -0.0000 -0.0045  0.2755 -0.0113  0.0478
                                            0.0151 -0.1933  0.0021  0.0034  0.7033
                                            0.6093  0.0883  0.0964  0.0346
   180. (0.00038) RY*( 5) C   9           s(  7.12%)p 1.16(  8.28%)d11.88( 84.60%)
                                           -0.0000 -0.0107  0.2667 -0.0322  0.2174
                                            0.0046 -0.1206  0.0030  0.1412  0.0356
                                           -0.3192 -0.2571  0.7936  0.2165
   181. (0.00030) RY*( 6) C   9           s( 47.86%)p 0.53( 25.17%)d 0.56( 26.97%)
                                            0.0000 -0.0111  0.6917 -0.0216  0.2677
                                            0.0053 -0.0906 -0.0112  0.4138 -0.3692
                                            0.1240 -0.0464 -0.2977 -0.1651
   182. (0.00015) RY*( 7) C   9           s(  0.44%)p 8.65(  3.84%)d99.99( 95.71%)
                                            0.0000  0.0020  0.0666  0.0005 -0.0054
                                           -0.0225  0.1404 -0.0087  0.1346 -0.1757
                                            0.0474  0.8325  0.1486  0.4571
   183. (0.00011) RY*( 8) C   9           s(  5.69%)p 0.41(  2.33%)d16.17( 91.98%)
                                            0.0000  0.0064  0.2384  0.0259 -0.1384
                                           -0.0038 -0.0225  0.0122 -0.0530  0.2574
                                           -0.3346 -0.2367 -0.4478  0.6965
   184. (0.00006) RY*( 9) C   9           s(  0.41%)p19.87(  8.22%)d99.99( 91.37%)
   185. (0.00303) RY*( 1) C  10           s(  4.75%)p18.97( 90.17%)d 1.07(  5.08%)
                                           -0.0000  0.0197  0.2171 -0.0160 -0.2259
                                           -0.0265 -0.7630  0.0136  0.5171  0.1300
                                           -0.0378  0.0110 -0.0637 -0.1682
   186. (0.00107) RY*( 2) C  10           s(  9.34%)p 8.81( 82.31%)d 0.89(  8.35%)
                                            0.0000 -0.0118  0.3054 -0.0026  0.8889
                                            0.0140 -0.0709  0.0081  0.1664 -0.2163
                                           -0.0614 -0.0432  0.0820 -0.1560
   187. (0.00062) RY*( 3) C  10           s(  4.72%)p15.97( 75.41%)d 4.21( 19.87%)
                                            0.0000 -0.0220  0.2161  0.0128 -0.2243
                                           -0.0059  0.5509 -0.0032  0.6325 -0.1998
                                           -0.3710  0.1392  0.0068 -0.0419
   188. (0.00037) RY*( 4) C  10           s( 75.70%)p 0.27( 20.68%)d 0.05(  3.62%)
                                           -0.0000  0.0057  0.8700  0.0033 -0.2185
                                           -0.0001  0.0015  0.0050 -0.3988 -0.0146
                                           -0.0508 -0.0165  0.1180  0.1387
   189. (0.00015) RY*( 5) C  10           s(  1.40%)p 2.43(  3.41%)d67.95( 95.19%)
                                           -0.0000 -0.0020  0.1183  0.0039 -0.1474
                                           -0.0005  0.0964 -0.0045  0.0549 -0.5081
                                            0.6338 -0.1658 -0.4113 -0.3088
   190. (0.00008) RY*( 6) C  10           s(  1.30%)p12.32( 16.01%)d63.64( 82.69%)
   191. (0.00006) RY*( 7) C  10           s(  1.27%)p 4.30(  5.48%)d73.18( 93.25%)
   192. (0.00001) RY*( 8) C  10           s(  1.55%)p 4.18(  6.49%)d59.22( 91.96%)
   193. (0.00001) RY*( 9) C  10           s(  0.08%)p 1.58(  0.12%)d99.99( 99.80%)
   194. (0.00292) RY*( 1) C  11           s(  3.91%)p23.29( 91.15%)d 1.26(  4.94%)
                                           -0.0000  0.0210  0.1967  0.0113  0.1149
                                           -0.0183 -0.3841 -0.0260 -0.8658 -0.0649
                                           -0.0832  0.1712 -0.0478 -0.0817
   195. (0.00158) RY*( 2) C  11           s( 15.73%)p 4.99( 78.50%)d 0.37(  5.77%)
                                            0.0000 -0.0064  0.3966  0.0004 -0.8708
                                            0.0050  0.1327  0.0023 -0.0958  0.1179
                                            0.0222  0.0302  0.1990 -0.0524
   196. (0.00069) RY*( 3) C  11           s(  3.88%)p19.64( 76.25%)d 5.12( 19.87%)
                                            0.0000 -0.0236  0.1956 -0.0140  0.3085
                                           -0.0017  0.7751 -0.0011 -0.2575  0.3648
                                           -0.2000  0.0105  0.0879 -0.1333
   197. (0.00024) RY*( 4) C  11           s( 69.65%)p 0.32( 22.26%)d 0.12(  8.09%)
                                           -0.0000  0.0050  0.8346 -0.0050  0.2916
                                            0.0028 -0.2258 -0.0051  0.2941 -0.0481
                                           -0.1493 -0.2154  0.0090  0.0994
   198. (0.00014) RY*( 5) C  11           s(  4.10%)p 0.71(  2.90%)d22.68( 93.00%)
                                            0.0000 -0.0005  0.2025 -0.0056  0.1578
                                            0.0016 -0.0044 -0.0018  0.0633  0.2208
                                            0.8350  0.4183  0.0080 -0.0949
   199. (0.00006) RY*( 6) C  11           s(  1.17%)p16.10( 18.75%)d68.74( 80.08%)
   200. (0.00006) RY*( 7) C  11           s(  0.41%)p10.15(  4.15%)d99.99( 95.44%)
   201. (0.00001) RY*( 8) C  11           s(  0.84%)p 5.88(  4.93%)d99.99( 94.23%)
   202. (0.00001) RY*( 9) C  11           s(  0.42%)p 2.79(  1.18%)d99.99( 98.40%)
   203. (0.00302) RY*( 1) C  12           s(  8.96%)p 9.78( 87.62%)d 0.38(  3.42%)
                                            0.0000 -0.0209  0.2986  0.0087  0.0249
                                           -0.0065 -0.2724  0.0191  0.8949  0.0125
                                           -0.0258  0.0954 -0.0101 -0.1556
   204. (0.00212) RY*( 2) C  12           s( 12.84%)p 6.44( 82.64%)d 0.35(  4.53%)
                                           -0.0000  0.0220  0.3576  0.0163  0.8939
                                           -0.0007 -0.0236 -0.0026 -0.1629 -0.0337
                                            0.0037 -0.0107  0.1891 -0.0907
   205. (0.00096) RY*( 3) C  12           s(  0.00%)p 1.00( 93.39%)d 0.07(  6.60%)
                                            0.0000 -0.0003  0.0063 -0.0010  0.0737
                                           -0.0111  0.9230 -0.0032  0.2765  0.0241
                                            0.0301  0.2127  0.0670  0.1218
   206. (0.00079) RY*( 4) C  12           s( 77.17%)p 0.26( 20.08%)d 0.04(  2.75%)
                                            0.0000 -0.0055  0.8785  0.0035 -0.3582
                                           -0.0018  0.0976  0.0050 -0.2508  0.0422
                                           -0.0627  0.0188 -0.1372  0.0509
   207. (0.00026) RY*( 5) C  12           s(  0.23%)p10.54(  2.43%)d99.99( 97.34%)
                                            0.0000 -0.0048  0.0477  0.0116 -0.1319
                                            0.0019 -0.0094 -0.0088  0.0810 -0.0317
                                           -0.4044 -0.3843  0.7414  0.3339
   208. (0.00019) RY*( 6) C  12           s(  0.00%)p 1.00(  1.37%)d71.76( 98.63%)
                                           -0.0000  0.0001  0.0016 -0.0004 -0.0090
                                           -0.0018 -0.1125 -0.0008 -0.0317  0.8770
                                            0.2889  0.2245  0.2392  0.1613
   209. (0.00011) RY*( 7) C  12           s(  0.00%)p 1.00(  5.48%)d17.26( 94.52%)
                                            0.0000 -0.0017  0.0058  0.0106 -0.1095
                                            0.0191 -0.1712  0.0115 -0.1133 -0.3745
                                            0.0685  0.7993  0.3962  0.0660
   210. (0.00011) RY*( 8) C  12           s(  0.01%)p 1.00(  6.28%)d14.91( 93.71%)
                                            0.0000 -0.0036  0.0089  0.0171 -0.1856
                                           -0.0152  0.1458  0.0074 -0.0810  0.0404
                                            0.1703 -0.1254  0.3930 -0.8581
   211. (0.00003) RY*( 9) C  12           s(  0.86%)p 0.96(  0.82%)d99.99( 98.32%)
   212. (0.01140) RY*( 1) C  13           s(  7.80%)p11.72( 91.40%)d 0.10(  0.80%)
                                           -0.0000  0.0456  0.2755 -0.0137  0.5759
                                           -0.0223  0.1793  0.0776 -0.7372 -0.0052
                                            0.0407 -0.0254 -0.0444  0.0608
   213. (0.00500) RY*( 2) C  13           s( 10.73%)p 5.17( 55.50%)d 3.15( 33.77%)
                                            0.0000  0.0225  0.3269 -0.0227  0.5641
                                            0.0120 -0.1831 -0.0315  0.4490 -0.0014
                                           -0.1167  0.1927  0.2627 -0.4668
   214. (0.00314) RY*( 3) C  13           s(  0.01%)p 1.00( 91.44%)d 0.09(  8.56%)
                                           -0.0000 -0.0006  0.0089  0.0027  0.0743
                                            0.0324  0.9094  0.0104  0.2841  0.2724
                                            0.0802 -0.0625  0.0237 -0.0209
   215. (0.00258) RY*( 4) C  13           s( 27.90%)p 0.57( 16.01%)d 2.01( 56.10%)
                                           -0.0000 -0.0021  0.5282  0.0011  0.1324
                                           -0.0068 -0.1339  0.0215  0.3523  0.0393
                                            0.0337 -0.2394 -0.3569  0.6112
   216. (0.00183) RY*( 5) C  13           s(  0.00%)p 1.00(  2.16%)d45.33( 97.84%)
                                            0.0000  0.0000  0.0012 -0.0041  0.0127
                                           -0.0505  0.1303 -0.0156  0.0406 -0.2719
                                           -0.0096  0.7991  0.2251  0.4638
   217. (0.00079) RY*( 6) C  13           s( 48.90%)p 0.63( 31.02%)d 0.41( 20.08%)
                                            0.0000 -0.0067  0.6992 -0.0467 -0.5282
                                            0.0025  0.0853  0.0048 -0.1473 -0.1074
                                            0.2899  0.0919  0.1363 -0.2797
   218. (0.00058) RY*( 7) C  13           s(  4.63%)p 1.41(  6.54%)d19.17( 88.83%)
                                            0.0000 -0.0138  0.2148  0.0029 -0.2097
                                            0.0122  0.0567 -0.0400 -0.1283  0.2814
                                           -0.8944  0.0922 -0.0252  0.0003
   219. (0.00013) RY*( 8) C  13           s(  0.00%)p 1.00(  6.82%)d13.66( 93.18%)
                                            0.0000  0.0002  0.0024 -0.0024  0.0194
                                           -0.0257  0.2477 -0.0078  0.0760 -0.8611
                                           -0.2845 -0.2011 -0.2251 -0.1350
   220. (0.00003) RY*( 9) C  13           s(  0.20%)p 0.17(  0.03%)d99.99( 99.77%)
   221. (0.00208) RY*( 1) O  14           s( 49.21%)p 0.89( 43.56%)d 0.15(  7.23%)
                                            0.0000 -0.0097  0.7014  0.0171  0.5313
                                           -0.0029 -0.0400  0.0032 -0.3890 -0.0657
                                            0.2535 -0.0371  0.0485 -0.0019
   222. (0.00200) RY*( 2) O  14           s(  0.64%)p99.99( 96.05%)d 5.21(  3.31%)
                                            0.0000 -0.0012  0.0797  0.0022  0.1329
                                            0.0030  0.9404  0.0013  0.2419 -0.1791
                                           -0.0227 -0.0053 -0.0220 -0.0024
   223. (0.00077) RY*( 3) O  14           s( 35.15%)p 1.30( 45.62%)d 0.55( 19.24%)
                                           -0.0000  0.0060  0.5928  0.0040 -0.1287
                                           -0.0012 -0.1825  0.0027  0.6374  0.1135
                                           -0.3854  0.1023  0.0392 -0.1376
   224. (0.00045) RY*( 4) O  14           s( 14.23%)p 5.93( 84.42%)d 0.09(  1.34%)
                                            0.0000 -0.0112  0.3771  0.0228 -0.7969
                                           -0.0042  0.1875  0.0081 -0.4165  0.0042
                                            0.0291 -0.0200 -0.0794  0.0766
   225. (0.00006) RY*( 5) O  14           s(  0.14%)p24.42(  3.41%)d99.99( 96.45%)
   226. (0.00006) RY*( 6) O  14           s(  0.54%)p15.80(  8.50%)d99.99( 90.97%)
   227. (0.00002) RY*( 7) O  14           s(  0.06%)p68.24(  4.41%)d99.99( 95.52%)
   228. (0.00001) RY*( 8) O  14           s(  0.00%)p 1.00(  1.83%)d53.70( 98.17%)
   229. (0.00001) RY*( 9) O  14           s(  0.03%)p99.99( 12.50%)d99.99( 87.47%)
   230. (0.00193) RY*( 1) N  15           s( 46.42%)p 0.96( 44.76%)d 0.19(  8.82%)
                                           -0.0000  0.0014  0.6813 -0.0222  0.0690
                                           -0.0033  0.1881  0.0165 -0.6377 -0.0820
                                            0.2806 -0.0309 -0.0306  0.0285
   231. (0.00175) RY*( 2) N  15           s( 42.48%)p 1.15( 48.97%)d 0.20(  8.55%)
                                            0.0000 -0.0025  0.6518 -0.0216  0.3409
                                            0.0036 -0.2032 -0.0065  0.5759  0.0278
                                           -0.1767  0.0349  0.1824 -0.1379
   232. (0.00096) RY*( 3) N  15           s(  8.40%)p10.43( 87.59%)d 0.48(  4.01%)
                                            0.0000 -0.0483  0.2857 -0.0353 -0.8912
                                            0.0005 -0.0167  0.0065  0.2830 -0.0310
                                            0.1572  0.0235 -0.1179  0.0022
   233. (0.00074) RY*( 4) N  15           s(  0.00%)p 1.00( 11.93%)d 7.38( 88.07%)
                                           -0.0000  0.0001  0.0004 -0.0010  0.0270
                                           -0.0139  0.3291 -0.0042  0.1002 -0.8684
                                           -0.2781 -0.1118 -0.1756 -0.0769
   234. (0.00054) RY*( 5) N  15           s(  0.00%)p 1.00( 88.09%)d 0.14( 11.91%)
                                           -0.0000  0.0001  0.0008  0.0008  0.0699
                                            0.0086  0.8951  0.0027  0.2734  0.3206
                                            0.1041  0.0304  0.0637  0.0227
   235. (0.00026) RY*( 6) N  15           s(  0.20%)p87.46( 17.51%)d99.99( 82.29%)
                                            0.0000 -0.0153  0.0421 -0.0147 -0.2731
                                            0.0009  0.1123  0.0003 -0.2961  0.1186
                                           -0.6571  0.0432  0.5467 -0.2761
   236. (0.00024) RY*( 7) N  15           s(  1.98%)p 0.49(  0.97%)d48.93( 97.05%)
                                           -0.0000  0.0093  0.1405  0.0323  0.0112
                                           -0.0035  0.0287  0.0038 -0.0876  0.2827
                                           -0.5453  0.2216 -0.7261  0.1299
   237. (0.00013) RY*( 8) N  15           s(  0.00%)p 1.00(  0.02%)d99.99( 99.98%)
                                            0.0000 -0.0005  0.0008  0.0006 -0.0021
                                            0.0091 -0.0098  0.0027 -0.0059  0.1985
                                           -0.0183 -0.8194 -0.2442 -0.4785
   238. (0.00003) RY*( 9) N  15           s(  0.65%)p 0.40(  0.26%)d99.99( 99.09%)
   239. (0.00914) RY*( 1) C  16           s(  9.64%)p 9.34( 90.10%)d 0.03(  0.25%)
                                            0.0000  0.0665  0.3034  0.0101 -0.3759
                                            0.0328 -0.8046  0.0140 -0.3331 -0.0005
                                           -0.0026  0.0069 -0.0486 -0.0099
   240. (0.00575) RY*( 2) C  16           s(  0.75%)p93.98( 70.27%)d38.77( 28.99%)
                                            0.0000  0.0206  0.0840  0.0364 -0.7636
                                           -0.0235  0.3346 -0.0106  0.0744  0.3215
                                            0.1463 -0.1634  0.3705 -0.0335
   241. (0.00234) RY*( 3) C  16           s(  0.88%)p34.19( 30.18%)d78.10( 68.94%)
                                            0.0000 -0.0004  0.0940  0.0050  0.0285
                                            0.0303  0.2099 -0.0551 -0.5029 -0.1711
                                            0.1708  0.5476  0.3148  0.4815
   242. (0.00208) RY*( 4) C  16           s( 48.47%)p 0.34( 16.24%)d 0.73( 35.28%)
                                            0.0000 -0.0034  0.6962  0.0064 -0.1282
                                            0.0263  0.3748  0.0148 -0.0677 -0.4041
                                           -0.1998 -0.0905 -0.3641 -0.0942
   243. (0.00134) RY*( 5) C  16           s( 28.47%)p 0.87( 24.91%)d 1.64( 46.62%)
                                            0.0000 -0.0094  0.5335  0.0295  0.4945
                                            0.0077 -0.0546  0.0119 -0.0227  0.2733
                                            0.1068 -0.3123  0.5278 -0.0634
   244. (0.00051) RY*( 6) C  16           s(  1.97%)p12.94( 25.48%)d36.85( 72.55%)
                                            0.0000  0.0074  0.1401  0.0081 -0.0639
                                            0.0052 -0.1308  0.0093  0.4831  0.0256
                                           -0.6950  0.3295  0.2759  0.2392
   245. (0.00023) RY*( 7) C  16           s(  1.25%)p29.74( 37.27%)d49.06( 61.48%)
                                            0.0000  0.0091  0.1116  0.0095 -0.0601
                                            0.0128 -0.1797 -0.0071  0.5800 -0.4889
                                            0.5683  0.0133  0.1192  0.1959
   246. (0.00018) RY*( 8) C  16           s(  8.50%)p 0.66(  5.64%)d10.10( 85.86%)
                                           -0.0000 -0.0204  0.2908  0.0019  0.0579
                                           -0.0251  0.0135 -0.0149  0.2280  0.6200
                                            0.2803  0.3634 -0.4766  0.1910
   247. (0.00001) RY*( 9) C  16           s(  0.52%)p 0.47(  0.24%)d99.99( 99.24%)
   248. (0.00295) RY*( 1) C  17           s(  0.59%)p99.99( 94.83%)d 7.80(  4.58%)
                                            0.0000  0.0111  0.0758 -0.0221 -0.7478
                                            0.0066 -0.5741  0.0006 -0.2428  0.1052
                                            0.0480 -0.0368  0.1746 -0.0240
   249. (0.00189) RY*( 2) C  17           s( 28.84%)p 2.33( 67.20%)d 0.14(  3.97%)
                                           -0.0000  0.0167  0.5367  0.0210  0.5336
                                            0.0076 -0.5917  0.0033 -0.1912 -0.1858
                                           -0.0522  0.0158 -0.0326 -0.0329
   250. (0.00112) RY*( 3) C  17           s( 70.07%)p 0.39( 27.43%)d 0.04(  2.50%)
                                            0.0000 -0.0172  0.8369 -0.0041 -0.2719
                                           -0.0052  0.4291 -0.0031  0.1273  0.1341
                                            0.0617  0.0256 -0.0363 -0.0343
   251. (0.00056) RY*( 4) C  17           s(  0.00%)p 1.00( 68.42%)d 0.46( 31.58%)
                                           -0.0000  0.0012  0.0009  0.0008 -0.0355
                                            0.0013 -0.2778 -0.0032  0.7783 -0.0834
                                            0.3227 -0.3916 -0.1301 -0.1854
   252. (0.00038) RY*( 5) C  17           s(  0.05%)p99.99( 31.14%)d99.99( 68.80%)
                                           -0.0000  0.0003  0.0231  0.0008 -0.0264
                                            0.0031 -0.1786 -0.0100  0.5279  0.0821
                                           -0.3949  0.6108  0.2523  0.2977
   253. (0.00013) RY*( 6) C  17           s(  0.01%)p 1.00(  0.41%)d99.99( 99.58%)
                                            0.0000 -0.0000  0.0092 -0.0010  0.0302
                                            0.0006 -0.0156 -0.0094  0.0538  0.3449
                                           -0.7587 -0.4209  0.0124 -0.3519
   254. (0.00013) RY*( 7) C  17           s(  0.10%)p33.16(  3.24%)d99.99( 96.67%)
                                            0.0000 -0.0081  0.0302 -0.0075  0.1319
                                           -0.0219  0.1196 -0.0058  0.0103 -0.1217
                                            0.1321 -0.1879  0.9381 -0.1379
   255. (0.00009) RY*( 8) C  17           s(  0.06%)p99.99(  7.32%)d99.99( 92.62%)
   256. (0.00001) RY*( 9) C  17           s(  0.40%)p 0.05(  0.02%)d99.99( 99.58%)
   257. (0.00324) RY*( 1) C  18           s(  0.08%)p99.99( 95.01%)d64.49(  4.92%)
                                           -0.0000  0.0252 -0.0112  0.0022 -0.3662
                                           -0.0307 -0.8567 -0.0089 -0.2848  0.0224
                                           -0.0057  0.0725 -0.2083 -0.0024
   258. (0.00151) RY*( 2) C  18           s(  1.85%)p51.98( 96.00%)d 1.17(  2.16%)
                                            0.0000  0.0150  0.1351 -0.0277  0.9109
                                           -0.0040 -0.3556 -0.0030 -0.0537  0.1303
                                            0.0354  0.0325 -0.0460 -0.0123
   259. (0.00059) RY*( 3) C  18           s(  0.21%)p99.99( 77.75%)d99.99( 22.04%)
                                            0.0000 -0.0002  0.0455 -0.0003  0.0437
                                           -0.0032  0.2592  0.0145 -0.8415  0.1209
                                           -0.4272  0.1303  0.0746  0.0273
   260. (0.00045) RY*( 4) C  18           s( 95.02%)p 0.02(  1.69%)d 0.03(  3.28%)
                                            0.0000 -0.0056  0.9748  0.0050 -0.1246
                                            0.0219 -0.0083  0.0056  0.0282 -0.1006
                                            0.0132 -0.0305  0.1367 -0.0541
   261. (0.00022) RY*( 5) C  18           s(  0.01%)p 1.00( 18.90%)d 4.29( 81.10%)
                                            0.0000 -0.0001  0.0078 -0.0002 -0.0276
                                           -0.0004 -0.1250  0.0018  0.4154  0.2560
                                           -0.8482 -0.0637  0.0242 -0.1464
   262. (0.00005) RY*( 6) C  18           s(  1.13%)p 2.37(  2.68%)d85.10( 96.19%)
   263. (0.00003) RY*( 7) C  18           s(  1.75%)p 2.19(  3.84%)d53.90( 94.41%)
   264. (0.00001) RY*( 8) C  18           s(  0.02%)p99.99(  2.49%)d99.99( 97.49%)
   265. (0.00000) RY*( 9) C  18           s(  0.03%)p51.24(  1.75%)d99.99( 98.22%)
   266. (0.00265) RY*( 1) C  19           s(  0.33%)p99.99( 92.49%)d21.44(  7.18%)
                                           -0.0000  0.0291  0.0500  0.0287  0.7947
                                           -0.0166 -0.5296 -0.0033 -0.1086 -0.2338
                                           -0.0596 -0.0262  0.1039 -0.0459
   267. (0.00126) RY*( 2) C  19           s(  1.01%)p96.87( 97.62%)d 1.36(  1.37%)
                                           -0.0000 -0.0019  0.1004  0.0161 -0.5541
                                            0.0303 -0.7727  0.0101 -0.2660  0.0538
                                            0.0230 -0.0229  0.0981 -0.0113
   268. (0.00046) RY*( 3) C  19           s( 91.83%)p 0.01(  1.16%)d 0.08(  7.01%)
                                            0.0000 -0.0031  0.9583 -0.0176  0.0701
                                            0.0086  0.0761  0.0010  0.0221  0.2222
                                            0.0707  0.0786 -0.0545 -0.0811
   269. (0.00035) RY*( 4) C  19           s(  0.00%)p 1.00( 17.47%)d 4.72( 82.53%)
                                            0.0000  0.0000  0.0016 -0.0005  0.0249
                                           -0.0026  0.1187  0.0090 -0.3999 -0.1687
                                            0.3893  0.6544  0.1926  0.4241
   270. (0.00026) RY*( 5) C  19           s(  0.00%)p 1.00( 74.94%)d 0.33( 25.05%)
                                            0.0000 -0.0000  0.0047 -0.0004 -0.0506
                                           -0.0013 -0.2483  0.0045  0.8278 -0.1371
                                            0.4296  0.1617  0.0262  0.1426
   271. (0.00008) RY*( 6) C  19           s(  0.16%)p 8.12(  1.33%)d99.99( 98.51%)
   272. (0.00002) RY*( 7) C  19           s(  6.70%)p 0.86(  5.76%)d13.06( 87.54%)
   273. (0.00000) RY*( 8) C  19           s(  0.00%)p 1.00(  7.32%)d12.66( 92.68%)
   274. (0.00000) RY*( 9) C  19           s(  0.05%)p38.04(  1.99%)d99.99( 97.96%)
   275. (0.00265) RY*( 1) C  20           s(  0.34%)p99.99( 92.51%)d21.36(  7.16%)
                                           -0.0000  0.0291  0.0501  0.0308  0.8627
                                            0.0116  0.3875  0.0053  0.1719  0.1877
                                            0.0711 -0.0206  0.1718 -0.0370
   276. (0.00126) RY*( 2) C  20           s(  1.01%)p97.07( 97.63%)d 1.36(  1.37%)
                                           -0.0000 -0.0019  0.1003  0.0114 -0.4333
                                           -0.0327  0.8567 -0.0091  0.2309 -0.0823
                                           -0.0189 -0.0230  0.0765 -0.0132
   277. (0.00046) RY*( 3) C  20           s( 91.86%)p 0.01(  1.16%)d 0.08(  6.98%)
                                            0.0000 -0.0031  0.9584 -0.0187  0.0581
                                           -0.0052 -0.0839 -0.0032 -0.0284 -0.1964
                                           -0.0579  0.0763 -0.1201 -0.0877
   278. (0.00035) RY*( 4) C  20           s(  0.00%)p 1.00( 18.65%)d 4.36( 81.35%)
                                            0.0000 -0.0001  0.0006  0.0005 -0.0258
                                            0.0028 -0.1252 -0.0088  0.4124  0.0340
                                           -0.3000  0.7188  0.2536  0.3760
   279. (0.00026) RY*( 5) C  20           s(  0.00%)p 1.00( 73.79%)d 0.36( 26.21%)
                                           -0.0000  0.0000  0.0053 -0.0004 -0.0509
                                           -0.0015 -0.2474  0.0046  0.8210 -0.1083
                                            0.4069 -0.2509 -0.1108 -0.0976
   280. (0.00008) RY*( 6) C  20           s(  0.17%)p 7.80(  1.32%)d99.99( 98.51%)
   281. (0.00002) RY*( 7) C  20           s(  6.68%)p 0.86(  5.75%)d13.12( 87.57%)
   282. (0.00000) RY*( 8) C  20           s(  0.01%)p 1.00(  6.93%)d13.44( 93.07%)
   283. (0.00000) RY*( 9) C  20           s(  0.05%)p48.14(  2.34%)d99.99( 97.61%)
   284. (0.00324) RY*( 1) C  21           s(  0.08%)p99.99( 95.00%)d61.56(  4.92%)
                                           -0.0000  0.0252 -0.0128  0.0067 -0.2364
                                            0.0299  0.9108  0.0097  0.2523  0.0444
                                            0.0008  0.0718 -0.2051 -0.0025
   285. (0.00150) RY*( 2) C  21           s(  1.89%)p50.78( 95.94%)d 1.15(  2.17%)
                                            0.0000  0.0151  0.1366 -0.0268  0.9514
                                            0.0085  0.2001  0.0010  0.1157 -0.1082
                                           -0.0398  0.0296 -0.0848 -0.0175
   286. (0.00060) RY*( 3) C  21           s(  0.24%)p99.99( 77.69%)d92.25( 22.07%)
                                            0.0000 -0.0003  0.0489 -0.0006  0.0422
                                           -0.0056  0.2470  0.0140 -0.8449  0.1339
                                           -0.4401 -0.0520  0.0159 -0.0788
   287. (0.00045) RY*( 4) C  21           s( 94.94%)p 0.02(  1.77%)d 0.03(  3.29%)
                                            0.0000 -0.0057  0.9744  0.0017 -0.1253
                                           -0.0217  0.0079 -0.0078  0.0368  0.0343
                                            0.0568 -0.0188  0.1615 -0.0455
   288. (0.00022) RY*( 5) C  21           s(  0.00%)p 1.00( 18.95%)d 4.28( 81.04%)
                                            0.0000 -0.0001  0.0066 -0.0003 -0.0284
                                           -0.0005 -0.1243  0.0018  0.4162  0.2407
                                           -0.8255  0.2348  0.1232  0.0262
   289. (0.00005) RY*( 6) C  21           s(  1.15%)p 2.35(  2.70%)d83.71( 96.15%)
   290. (0.00003) RY*( 7) C  21           s(  1.74%)p 2.21(  3.83%)d54.37( 94.43%)
   291. (0.00000) RY*( 8) C  21           s(  0.01%)p99.99(  2.69%)d99.99( 97.29%)
   292. (0.00001) RY*( 9) C  21           s(  0.04%)p42.33(  1.52%)d99.99( 98.44%)
   293. (0.00295) RY*( 1) C  22           s(  0.65%)p99.99( 94.77%)d 7.04(  4.58%)
                                            0.0000  0.0113  0.0799 -0.0225 -0.6489
                                           -0.0028  0.7095 -0.0022  0.1507 -0.1576
                                           -0.0323 -0.0385  0.1328 -0.0286
   294. (0.00188) RY*( 2) C  22           s( 27.98%)p 2.43( 67.92%)d 0.15(  4.10%)
                                            0.0000  0.0168  0.5287  0.0197  0.6228
                                           -0.0109  0.5187 -0.0020  0.1476  0.1878
                                            0.0628  0.0199  0.0271 -0.0254
   295. (0.00112) RY*( 3) C  22           s( 70.87%)p 0.38( 26.72%)d 0.03(  2.41%)
                                           -0.0000 -0.0170  0.8417 -0.0032 -0.3265
                                            0.0065 -0.3822  0.0009 -0.1205 -0.1270
                                           -0.0168  0.0433 -0.0706 -0.0282
   296. (0.00056) RY*( 4) C  22           s(  0.00%)p 1.00( 68.02%)d 0.47( 31.98%)
                                            0.0000  0.0009  0.0008  0.0006 -0.0282
                                            0.0005 -0.2000 -0.0034  0.7996 -0.1279
                                            0.3740  0.3180  0.1032  0.2277
   297. (0.00038) RY*( 5) C  22           s(  0.05%)p99.99( 31.58%)d99.99( 68.36%)
                                            0.0000  0.0004  0.0234  0.0008 -0.0229
                                            0.0030 -0.1442 -0.0101  0.5426  0.1643
                                           -0.4728 -0.5317 -0.1243 -0.3673
   298. (0.00013) RY*( 6) C  22           s(  0.00%)p 1.00(  0.51%)d99.99( 99.49%)
                                           -0.0000  0.0028 -0.0005  0.0011 -0.0119
                                           -0.0028  0.0189 -0.0100  0.0668  0.1546
                                           -0.7416  0.5982 -0.0041  0.2515
   299. (0.00013) RY*( 7) C  22           s(  0.10%)p31.10(  3.11%)d99.99( 96.79%)
                                            0.0000 -0.0076  0.0307 -0.0042  0.1180
                                            0.0224 -0.1219  0.0047 -0.0428 -0.1951
                                           -0.1564 -0.0794  0.9417 -0.1106
   300. (0.00009) RY*( 8) C  22           s(  0.05%)p99.99(  7.37%)d99.99( 92.58%)
   301. (0.00001) RY*( 9) C  22           s(  0.41%)p 0.05(  0.02%)d99.99( 99.57%)
   302. (0.00912) RY*( 1) C  23           s(  9.61%)p 9.38( 90.14%)d 0.03(  0.25%)
                                            0.0000  0.0664  0.3029  0.0049 -0.2498
                                           -0.0361  0.8962 -0.0071  0.1854  0.0143
                                            0.0038  0.0267 -0.0391  0.0024
   303. (0.00567) RY*( 2) C  23           s(  0.75%)p93.16( 70.22%)d38.51( 29.03%)
                                            0.0000  0.0206  0.0843  0.0393 -0.8040
                                            0.0200 -0.2130  0.0032 -0.0916 -0.4443
                                           -0.0818 -0.0549  0.2878  0.0190
   304. (0.00236) RY*( 3) C  23           s(  0.92%)p31.91( 29.24%)d76.23( 69.85%)
                                            0.0000 -0.0002  0.0957  0.0032  0.0188
                                            0.0053  0.0999 -0.0631 -0.5273  0.0428
                                            0.1206 -0.7700 -0.0975 -0.2823
   305. (0.00209) RY*( 4) C  23           s( 47.99%)p 0.34( 16.42%)d 0.74( 35.59%)
                                           -0.0000 -0.0033  0.6927  0.0019 -0.1769
                                           -0.0306 -0.2511 -0.0029 -0.2625  0.5072
                                            0.1122  0.2468 -0.1101  0.1142
   306. (0.00135) RY*( 5) C  23           s( 28.93%)p 0.86( 24.86%)d 1.60( 46.21%)
                                           -0.0000 -0.0093  0.5378  0.0277  0.4973
                                           -0.0171 -0.0110  0.0044 -0.0084 -0.4369
                                           -0.0908 -0.0488  0.5042  0.0804
   307. (0.00051) RY*( 6) C  23           s(  1.94%)p13.17( 25.57%)d37.33( 72.48%)
                                            0.0000  0.0075  0.1392  0.0072 -0.0667
                                           -0.0106 -0.1528  0.0047  0.4772  0.3386
                                           -0.6642 -0.3675  0.0856 -0.1635
   308. (0.00024) RY*( 7) C  23           s(  1.24%)p30.56( 37.77%)d49.35( 60.99%)
                                            0.0000  0.0093  0.1108  0.0077 -0.0608
                                           -0.0081 -0.1677 -0.0133  0.5879  0.0631
                                            0.7058 -0.3135  0.0971  0.0116
   309. (0.00019) RY*( 8) C  23           s(  8.55%)p 0.69(  5.87%)d10.01( 85.58%)
                                           -0.0000 -0.0201  0.2918  0.0059  0.0446
                                            0.0287 -0.1469  0.0014  0.1851 -0.4805
                                           -0.0927 -0.0309 -0.7826 -0.0534
   310. (0.00001) RY*( 9) C  23           s(  0.52%)p 0.48(  0.25%)d99.99( 99.23%)
   311. (0.00121) RY*( 1) O  24           s(  2.22%)p43.42( 96.58%)d 0.54(  1.19%)
                                           -0.0000  0.0017  0.1491 -0.0104 -0.9237
                                            0.0022 -0.2967  0.0005 -0.1561 -0.0883
                                           -0.0132 -0.0156  0.0591 -0.0159
   312. (0.00031) RY*( 2) O  24           s(  2.43%)p39.18( 95.34%)d 0.91(  2.22%)
                                           -0.0000  0.0003  0.1560  0.0006 -0.0783
                                            0.0062 -0.1794 -0.0132  0.9565 -0.0160
                                           -0.0264  0.1369  0.0269  0.0426
   313. (0.00013) RY*( 3) O  24           s( 94.78%)p 0.05(  4.89%)d 0.00(  0.33%)
                                           -0.0000  0.0054  0.9735 -0.0060  0.1697
                                            0.0228  0.0394  0.0070 -0.1339 -0.0315
                                            0.0139 -0.0100 -0.0192 -0.0406
   314. (0.00004) RY*( 4) O  24           s(  0.13%)p99.99( 97.28%)d20.02(  2.59%)
   315. (0.00001) RY*( 5) O  24           s(  0.23%)p 4.18(  0.96%)d99.99( 98.81%)
   316. (0.00000) RY*( 6) O  24           s(  0.01%)p 1.00(  0.12%)d99.99( 99.88%)
   317. (0.00000) RY*( 7) O  24           s(  0.01%)p99.99(  2.16%)d99.99( 97.83%)
   318. (0.00001) RY*( 8) O  24           s(  0.01%)p99.99(  2.30%)d99.99( 97.69%)
   319. (0.00000) RY*( 9) O  24           s(  0.14%)p 5.43(  0.77%)d99.99( 99.09%)
   320. (0.00120) RY*( 1) O  25           s(  2.25%)p42.88( 96.58%)d 0.52(  1.17%)
                                            0.0000  0.0017  0.1501 -0.0108 -0.8676
                                           -0.0006  0.4561 -0.0005  0.0696  0.0600
                                            0.0324 -0.0164  0.0812 -0.0144
   321. (0.00030) RY*( 2) O  25           s(  2.66%)p35.82( 95.16%)d 0.82(  2.19%)
                                           -0.0000  0.0003  0.1630  0.0002 -0.0950
                                            0.0020 -0.3724 -0.0145  0.8965  0.0367
                                           -0.0302 -0.0957 -0.0439 -0.0924
   322. (0.00013) RY*( 3) O  25           s( 94.53%)p 0.05(  5.16%)d 0.00(  0.31%)
                                           -0.0000  0.0054  0.9722 -0.0093  0.1708
                                           -0.0219  0.0221 -0.0066 -0.1460  0.0183
                                            0.0336  0.0385  0.0068 -0.0119
   323. (0.00004) RY*( 4) O  25           s(  0.14%)p99.99( 97.23%)d18.99(  2.63%)
   324. (0.00001) RY*( 5) O  25           s(  0.13%)p 7.46(  0.94%)d99.99( 98.94%)
   325. (0.00000) RY*( 6) O  25           s(  0.12%)p 3.68(  0.43%)d99.99( 99.45%)
   326. (0.00000) RY*( 7) O  25           s(  0.05%)p41.14(  2.13%)d99.99( 97.81%)
   327. (0.00000) RY*( 8) O  25           s(  0.01%)p 1.00(  1.80%)d54.49( 98.19%)
   328. (0.00000) RY*( 9) O  25           s(  0.09%)p10.80(  0.96%)d99.99( 98.95%)
   329. (0.00134) RY*( 1) O  26           s( 12.34%)p 7.04( 86.87%)d 0.06(  0.79%)
                                           -0.0000  0.0007  0.3512  0.0154  0.6744
                                           -0.0016 -0.2391  0.0011  0.5970 -0.0009
                                           -0.0240  0.0211  0.0536 -0.0637
   330. (0.00018) RY*( 2) O  26           s(  0.00%)p 1.00( 97.42%)d 0.03(  2.58%)
                                           -0.0000  0.0001  0.0045  0.0009 -0.0803
                                            0.0108 -0.9404  0.0032 -0.2887 -0.0166
                                            0.0070  0.1327  0.0435  0.0770
   331. (0.00006) RY*( 3) O  26           s( 64.98%)p 0.51( 33.08%)d 0.03(  1.94%)
   332. (0.00004) RY*( 4) O  26           s( 14.14%)p 4.50( 63.67%)d 1.57( 22.19%)
   333. (0.00000) RY*( 5) O  26           s(  0.75%)p 2.19(  1.65%)d99.99( 97.60%)
   334. (0.00001) RY*( 6) O  26           s(  7.25%)p 1.70( 12.31%)d11.09( 80.44%)
   335. (0.00000) RY*( 7) O  26           s(  0.18%)p11.15(  1.98%)d99.99( 97.85%)
   336. (0.00000) RY*( 8) O  26           s(  0.09%)p 6.85(  0.62%)d99.99( 99.29%)
   337. (0.00000) RY*( 9) O  26           s(  0.24%)p11.94(  2.81%)d99.99( 96.96%)
   338. (0.00292) RY*( 1) C  27           s(  3.75%)p24.35( 91.37%)d 1.30(  4.88%)
                                           -0.0000  0.0212  0.1925  0.0154  0.2206
                                            0.0274  0.7760 -0.0122 -0.5116  0.1277
                                           -0.0419  0.0197 -0.0612 -0.1631
   339. (0.00158) RY*( 2) C  27           s( 16.04%)p 4.88( 78.29%)d 0.35(  5.67%)
                                            0.0000 -0.0063  0.4004 -0.0007 -0.8738
                                           -0.0053  0.0918 -0.0008 -0.1048 -0.1580
                                           -0.0714 -0.0446  0.1201 -0.1012
   340. (0.00068) RY*( 3) C  27           s(  3.57%)p21.54( 76.89%)d 5.47( 19.54%)
                                            0.0000 -0.0237  0.1874 -0.0136  0.1795
                                            0.0045 -0.5403  0.0011 -0.6668 -0.2051
                                           -0.3586  0.1368  0.0147 -0.0759
   341. (0.00024) RY*( 4) C  27           s( 68.33%)p 0.33( 22.25%)d 0.14(  9.41%)
                                           -0.0000  0.0051  0.8266 -0.0051  0.3152
                                            0.0012 -0.0270 -0.0058  0.3498  0.0961
                                           -0.1133  0.0165  0.1273  0.2358
   342. (0.00014) RY*( 5) C  27           s(  5.21%)p 0.64(  3.35%)d17.55( 91.43%)
                                            0.0000 -0.0004  0.2283 -0.0059  0.1643
                                            0.0008 -0.0613 -0.0021  0.0525 -0.5572
                                            0.5370 -0.1534 -0.3140 -0.4397
   343. (0.00007) RY*( 6) C  27           s(  1.73%)p 7.65( 13.22%)d49.17( 85.05%)
   344. (0.00005) RY*( 7) C  27           s(  0.26%)p33.79(  8.69%)d99.99( 91.05%)
   345. (0.00001) RY*( 8) C  27           s(  0.14%)p 1.82(  0.25%)d99.99( 99.62%)
   346. (0.00001) RY*( 9) C  27           s(  1.09%)p 5.29(  5.75%)d85.75( 93.17%)
   347. (0.00296) RY*( 1) C  28           s(  3.51%)p25.98( 91.27%)d 1.49(  5.22%)
                                           -0.0000  0.0220  0.1861 -0.0116 -0.2282
                                            0.0177  0.4085  0.0268  0.8322 -0.0739
                                           -0.0913  0.1730 -0.0556 -0.0732
   348. (0.00139) RY*( 2) C  28           s( 10.15%)p 8.31( 84.39%)d 0.54(  5.46%)
                                            0.0000 -0.0075  0.3186 -0.0043  0.8821
                                           -0.0139 -0.1163  0.0050  0.2282  0.1153
                                            0.0113  0.0816  0.1734 -0.0664
   349. (0.00059) RY*( 3) C  28           s(  4.66%)p15.89( 74.12%)d 4.55( 21.22%)
                                            0.0000 -0.0222  0.2148  0.0130 -0.3118
                                            0.0046 -0.7647 -0.0001  0.2429  0.3850
                                           -0.2070  0.0162  0.0583 -0.1320
   350. (0.00030) RY*( 4) C  28           s( 77.71%)p 0.23( 17.57%)d 0.06(  4.72%)
                                            0.0000  0.0042  0.8815  0.0002 -0.1808
                                           -0.0046  0.2122  0.0027 -0.3130 -0.0068
                                           -0.0628 -0.1777 -0.0126  0.1070
   351. (0.00014) RY*( 5) C  28           s(  1.65%)p 0.88(  1.45%)d58.80( 96.90%)
                                            0.0000 -0.0014  0.1284  0.0020 -0.1108
                                           -0.0005 -0.0472 -0.0029 -0.0040  0.2089
                                            0.8861  0.3644 -0.0794 -0.0334
   352. (0.00008) RY*( 6) C  28           s(  1.39%)p14.44( 20.01%)d56.73( 78.61%)
   353. (0.00004) RY*( 7) C  28           s(  0.00%)p 1.00(  4.98%)d19.09( 95.02%)
   354. (0.00001) RY*( 8) C  28           s(  0.44%)p11.07(  4.90%)d99.99( 94.66%)
   355. (0.00001) RY*( 9) C  28           s(  0.59%)p 2.34(  1.38%)d99.99( 98.03%)
   356. (0.00085) RY*( 1) H  29           s( 98.66%)p 0.01(  1.34%)
                                            0.0043  0.9933  0.0328  0.0147  0.1099
   357. (0.00009) RY*( 2) H  29           s(  0.04%)p99.99( 99.96%)
   358. (0.00006) RY*( 3) H  29           s(  0.00%)p 1.00(100.00%)
   359. (0.00002) RY*( 4) H  29           s(  1.37%)p71.94( 98.63%)
   360. (0.00044) RY*( 1) H  30           s( 95.97%)p 0.04(  4.03%)
                                            0.0058  0.9796  0.1871  0.0614 -0.0387
   361. (0.00010) RY*( 2) H  30           s(  0.00%)p 1.00(100.00%)
   362. (0.00006) RY*( 3) H  30           s(  0.02%)p99.99( 99.98%)
   363. (0.00001) RY*( 4) H  30           s(  4.09%)p23.44( 95.91%)
   364. (0.00084) RY*( 1) H  31           s( 98.65%)p 0.01(  1.35%)
                                            0.0042  0.9932  0.0460 -0.1049 -0.0197
   365. (0.00009) RY*( 2) H  31           s(  0.05%)p99.99( 99.95%)
   366. (0.00006) RY*( 3) H  31           s(  0.00%)p 1.00(100.00%)
   367. (0.00002) RY*( 4) H  31           s(  1.38%)p71.32( 98.62%)
   368. (0.00078) RY*( 1) H  32           s( 98.16%)p 0.02(  1.84%)
                                            0.0052  0.9908 -0.1207 -0.0014 -0.0615
   369. (0.00010) RY*( 2) H  32           s(  0.37%)p99.99( 99.63%)
   370. (0.00007) RY*( 3) H  32           s(  0.56%)p99.99( 99.44%)
   371. (0.00002) RY*( 4) H  32           s(  1.00%)p99.46( 99.00%)
   372. (0.00049) RY*( 1) H  33           s( 96.93%)p 0.03(  3.07%)
                                            0.0055  0.9845  0.1279  0.1169 -0.0266
   373. (0.00010) RY*( 2) H  33           s(  0.00%)p 1.00(100.00%)
                                            0.0000  0.0032 -0.3723  0.1732 -0.9118
   374. (0.00006) RY*( 3) H  33           s(  0.00%)p 1.00(100.00%)
   375. (0.00002) RY*( 4) H  33           s(  3.15%)p30.73( 96.85%)
   376. (0.00085) RY*( 1) H  34           s( 98.79%)p 0.01(  1.21%)
                                            0.0042  0.9939  0.0038  0.0432  0.1010
   377. (0.00009) RY*( 2) H  34           s(  0.02%)p99.99( 99.98%)
   378. (0.00006) RY*( 3) H  34           s(  0.01%)p 1.00( 99.99%)
   379. (0.00002) RY*( 4) H  34           s(  1.26%)p78.19( 98.74%)
   380. (0.00084) RY*( 1) H  35           s( 98.78%)p 0.01(  1.22%)
                                            0.0041  0.9939  0.0193 -0.0966 -0.0500
   381. (0.00009) RY*( 2) H  35           s(  0.02%)p99.99( 99.98%)
   382. (0.00006) RY*( 3) H  35           s(  0.01%)p 1.00( 99.99%)
   383. (0.00002) RY*( 4) H  35           s(  1.28%)p77.37( 98.72%)
   384. (0.00080) RY*( 1) H  36           s( 98.37%)p 0.02(  1.63%)
                                            0.0056  0.9918 -0.1176  0.0488 -0.0091
   385. (0.00010) RY*( 2) H  36           s(  0.28%)p99.99( 99.72%)
   386. (0.00007) RY*( 3) H  36           s(  0.51%)p99.99( 99.49%)
   387. (0.00002) RY*( 4) H  36           s(  0.93%)p99.99( 99.07%)
   388. (0.00049) RY*( 1) H  37           s( 96.93%)p 0.03(  3.07%)
                                            0.0053  0.9845  0.1335  0.0510 -0.1013
   389. (0.00010) RY*( 2) H  37           s(  0.00%)p 1.00(100.00%)
                                            0.0001  0.0009 -0.4514  0.8807 -0.1436
   390. (0.00007) RY*( 3) H  37           s(  0.01%)p 1.00( 99.99%)
   391. (0.00002) RY*( 4) H  37           s(  3.15%)p30.79( 96.85%)
   392. (0.00157) RY*( 1) H  38           s( 99.44%)p 0.01(  0.56%)
                                            0.0123  0.9971  0.0291 -0.0182  0.0662
   393. (0.00026) RY*( 2) H  38           s(  0.09%)p99.99( 99.91%)
                                           -0.0004  0.0308 -0.0129 -0.7475 -0.6634
   394. (0.00009) RY*( 3) H  38           s(  0.00%)p 1.00(100.00%)
   395. (0.00002) RY*( 4) H  38           s(  0.69%)p99.99( 99.31%)
   396. (0.00204) RY*( 1) H  39           s( 99.47%)p 0.01(  0.53%)
                                            0.0090  0.9973  0.0614  0.0321 -0.0213
   397. (0.00005) RY*( 2) H  39           s(  0.41%)p99.99( 99.59%)
   398. (0.00006) RY*( 3) H  39           s(  0.13%)p99.99( 99.87%)
   399. (0.00002) RY*( 4) H  39           s(  0.09%)p99.99( 99.91%)
   400. (0.00114) RY*( 1) H  40           s( 99.61%)p 0.00(  0.39%)
                                            0.0049  0.9981  0.0521  0.0302 -0.0152
   401. (0.00008) RY*( 2) H  40           s(  0.02%)p99.99( 99.98%)
   402. (0.00006) RY*( 3) H  40           s(  0.11%)p99.99( 99.89%)
   403. (0.00002) RY*( 4) H  40           s(  0.35%)p99.99( 99.65%)
   404. (0.00141) RY*( 1) H  41           s( 99.69%)p 0.00(  0.31%)
                                            0.0062  0.9984  0.0143 -0.0118  0.0528
   405. (0.00008) RY*( 2) H  41           s(  0.01%)p99.99( 99.99%)
   406. (0.00006) RY*( 3) H  41           s(  0.00%)p 1.00(100.00%)
   407. (0.00002) RY*( 4) H  41           s(  0.39%)p99.99( 99.61%)
   408. (0.00104) RY*( 1) H  42           s( 99.79%)p 0.00(  0.21%)
                                            0.0032  0.9989 -0.0201  0.0379  0.0166
   409. (0.00009) RY*( 2) H  42           s(  0.00%)p 1.00(100.00%)
   410. (0.00005) RY*( 3) H  42           s(  0.00%)p 1.00(100.00%)
   411. (0.00002) RY*( 4) H  42           s(  0.30%)p99.99( 99.70%)
   412. (0.00134) RY*( 1) H  43           s( 99.69%)p 0.00(  0.31%)
                                            0.0059  0.9984 -0.0288  0.0013 -0.0476
   413. (0.00008) RY*( 2) H  43           s(  0.03%)p99.99( 99.97%)
   414. (0.00007) RY*( 3) H  43           s(  0.09%)p99.99( 99.91%)
   415. (0.00002) RY*( 4) H  43           s(  0.29%)p99.99( 99.71%)
   416. (0.00176) RY*( 1) H  44           s( 99.86%)p 0.00(  0.14%)
                                            0.0063  0.9993  0.0155 -0.0106  0.0326
   417. (0.00008) RY*( 2) H  44           s(  0.02%)p99.99( 99.98%)
   418. (0.00005) RY*( 3) H  44           s(  0.00%)p 1.00(100.00%)
   419. (0.00002) RY*( 4) H  44           s(  0.22%)p99.99( 99.78%)
   420. (0.00097) RY*( 1) H  45           s( 99.76%)p 0.00(  0.24%)
                                            0.0043  0.9988 -0.0000  0.0473  0.0141
   421. (0.00007) RY*( 2) H  45           s(  0.00%)p 1.00(100.00%)
   422. (0.00003) RY*( 3) H  45           s(  0.35%)p99.99( 99.65%)
   423. (0.00004) RY*( 4) H  45           s(  0.00%)p 1.00(100.00%)
   424. (0.00071) RY*( 1) H  46           s( 99.51%)p 0.00(  0.49%)
                                            0.0049  0.9975 -0.0587  0.0374  0.0081
   425. (0.00007) RY*( 2) H  46           s(  0.00%)p 1.00(100.00%)
   426. (0.00004) RY*( 3) H  46           s(  0.18%)p99.99( 99.82%)
   427. (0.00003) RY*( 4) H  46           s(  0.42%)p99.99( 99.58%)
   428. (0.00071) RY*( 1) H  47           s( 99.51%)p 0.00(  0.49%)
                                            0.0049  0.9975 -0.0635 -0.0274 -0.0122
   429. (0.00007) RY*( 2) H  47           s(  0.00%)p 1.00(100.00%)
   430. (0.00004) RY*( 3) H  47           s(  0.11%)p99.99( 99.89%)
   431. (0.00003) RY*( 4) H  47           s(  0.49%)p99.99( 99.51%)
   432. (0.00097) RY*( 1) H  48           s( 99.75%)p 0.00(  0.25%)
                                            0.0043  0.9988 -0.0075 -0.0469 -0.0150
   433. (0.00007) RY*( 2) H  48           s(  0.00%)p 1.00(100.00%)
   434. (0.00003) RY*( 3) H  48           s(  0.35%)p99.99( 99.65%)
   435. (0.00004) RY*( 4) H  48           s(  0.01%)p 1.00( 99.99%)
   436. (0.00135) RY*( 1) H  49           s( 99.67%)p 0.00(  0.33%)
                                            0.0059  0.9983 -0.0289  0.0301 -0.0396
   437. (0.00007) RY*( 2) H  49           s(  0.03%)p99.99( 99.97%)
   438. (0.00008) RY*( 3) H  49           s(  0.09%)p99.99( 99.91%)
   439. (0.00002) RY*( 4) H  49           s(  0.30%)p99.99( 99.70%)
   440. (0.00103) RY*( 1) H  50           s( 99.79%)p 0.00(  0.21%)
                                            0.0039  0.9989 -0.0272 -0.0369 -0.0020
   441. (0.00008) RY*( 2) H  50           s(  0.00%)p 1.00(100.00%)
   442. (0.00005) RY*( 3) H  50           s(  0.00%)p 1.00(100.00%)
   443. (0.00002) RY*( 4) H  50           s(  0.30%)p99.99( 99.70%)
   444. (0.00137) RY*( 1) H  51           s( 99.63%)p 0.00(  0.37%)
                                            0.0063  0.9981  0.0266 -0.0177  0.0522
   445. (0.00009) RY*( 2) H  51           s(  0.02%)p99.99( 99.98%)
   446. (0.00006) RY*( 3) H  51           s(  0.02%)p99.99( 99.98%)
   447. (0.00002) RY*( 4) H  51           s(  0.43%)p99.99( 99.57%)
   448. (0.00108) RY*( 1) H  52           s( 99.62%)p 0.00(  0.38%)
                                            0.0032  0.9981  0.0369 -0.0431 -0.0231
   449. (0.00008) RY*( 2) H  52           s(  0.00%)p 1.00(100.00%)
   450. (0.00006) RY*( 3) H  52           s(  0.04%)p99.99( 99.96%)
   451. (0.00002) RY*( 4) H  52           s(  0.42%)p99.99( 99.58%)
   452. (0.14428) BD*( 1) O   1 - C   2  
                ( 28.48%)   0.5337* O   1 s(  7.48%)p12.35( 92.38%)d 0.02(  0.13%)
                                            0.0000 -0.2734  0.0090 -0.0432 -0.0010
                                           -0.3816  0.0059 -0.8811 -0.0084 -0.0022
                                           -0.0077  0.0123 -0.0109 -0.0316
                ( 71.52%)  -0.8457* C   2 s(  6.76%)p13.73( 92.80%)d 0.07(  0.44%)
                                           -0.0000 -0.2600  0.0004  0.1309  0.0049
                                           -0.8481 -0.0002 -0.4362  0.0359  0.0202
                                            0.0065  0.0121  0.0369  0.0499
   453. (0.04156) BD*( 2) O   1 - C   2  
                ( 32.82%)   0.5729* O   1 s( 33.77%)p 1.96( 66.13%)d 0.00(  0.10%)
                                           -0.0000  0.5808 -0.0199  0.1748  0.0048
                                           -0.7799 -0.0159  0.1488  0.0133 -0.0116
                                            0.0044 -0.0202 -0.0186 -0.0086
                ( 67.18%)  -0.8197* C   2 s( 29.13%)p 2.42( 70.60%)d 0.01(  0.27%)
                                           -0.0001  0.5396 -0.0079 -0.1349 -0.0126
                                            0.2236  0.0454 -0.7968 -0.0275 -0.0067
                                            0.0180 -0.0362 -0.0024  0.0326
   454. (0.04665) BD*( 1) C   2 - O   3  
                ( 68.73%)   0.8291* C   2 s( 30.25%)p 2.30( 69.45%)d 0.01(  0.30%)
                                            0.0002 -0.5499 -0.0124 -0.7965 -0.0083
                                            0.1444  0.0238 -0.1947 -0.0259  0.0217
                                           -0.0278  0.0048 -0.0376  0.0189
                ( 31.27%)  -0.5592* O   3 s( 31.43%)p 2.18( 68.50%)d 0.00(  0.07%)
                                           -0.0000 -0.5604 -0.0129  0.7641  0.0117
                                           -0.1842  0.0030  0.2591 -0.0017  0.0138
                                           -0.0158  0.0063 -0.0130  0.0063
   455. (0.03790) BD*( 1) C   2 - N   8  
                ( 64.36%)   0.8023* C   2 s( 33.72%)p 1.96( 66.11%)d 0.01(  0.17%)
                                           -0.0002  0.5807 -0.0050 -0.5707  0.0159
                                           -0.4516 -0.0179  0.3615  0.0098  0.0278
                                           -0.0235 -0.0195  0.0006 -0.0056
                ( 35.64%)  -0.5970* N   8 s( 35.66%)p 1.80( 64.30%)d 0.00(  0.04%)
                                           -0.0001  0.5970  0.0120  0.5490 -0.0191
                                            0.4608 -0.0005 -0.3591  0.0029  0.0145
                                           -0.0083 -0.0076 -0.0006 -0.0052
   456. (0.03556) BD*( 1) O   3 - C   4  
                ( 27.73%)   0.5266* O   3 s( 35.91%)p 1.78( 64.05%)d 0.00(  0.04%)
                                           -0.0001 -0.5992  0.0054 -0.6334  0.0018
                                           -0.3888  0.0063  0.2966 -0.0059 -0.0125
                                            0.0105  0.0133  0.0013  0.0021
                ( 72.27%)  -0.8501* C   4 s( 16.15%)p 5.17( 83.53%)d 0.02(  0.32%)
                                            0.0003 -0.4018 -0.0079  0.7618 -0.0022
                                            0.4060  0.0220 -0.2987 -0.0205 -0.0366
                                            0.0272  0.0149 -0.0233  0.0187
   457. (0.01165) BD*( 1) C   4 - C   5  
                ( 48.12%)   0.6937* C   4 s( 27.16%)p 2.68( 72.79%)d 0.00(  0.05%)
                                            0.0000 -0.5210 -0.0104 -0.6403  0.0160
                                            0.3814  0.0063 -0.4149 -0.0042  0.0138
                                           -0.0144  0.0099 -0.0041  0.0016
                ( 51.88%)  -0.7203* C   5 s( 29.91%)p 2.34( 70.04%)d 0.00(  0.05%)
                                           -0.0006 -0.5469 -0.0023  0.6346  0.0077
                                           -0.3684  0.0042  0.4024 -0.0031  0.0124
                                           -0.0137  0.0079 -0.0079  0.0037
   458. (0.01426) BD*( 1) C   4 - C   6  
                ( 48.51%)   0.6965* C   4 s( 28.33%)p 2.53( 71.62%)d 0.00(  0.05%)
                                           -0.0001 -0.5322  0.0067  0.0766 -0.0048
                                           -0.8181 -0.0028 -0.2024 -0.0055  0.0048
                                            0.0009 -0.0098  0.0175  0.0085
                ( 51.49%)  -0.7175* C   6 s( 29.29%)p 2.41( 70.66%)d 0.00(  0.05%)
                                           -0.0005 -0.5412  0.0012 -0.0276  0.0051
                                            0.8182  0.0008  0.1906 -0.0018  0.0004
                                            0.0004 -0.0084  0.0180  0.0097
   459. (0.01422) BD*( 1) C   4 - C   7  
                ( 48.49%)   0.6964* C   4 s( 28.35%)p 2.53( 71.60%)d 0.00(  0.05%)
                                           -0.0001 -0.5324  0.0070 -0.0261 -0.0057
                                            0.1374  0.0047  0.8345  0.0024  0.0004
                                           -0.0001 -0.0072  0.0009 -0.0208
                ( 51.51%)  -0.7177* C   7 s( 29.26%)p 2.42( 70.69%)d 0.00(  0.05%)
                                           -0.0005 -0.5409  0.0013  0.0728  0.0049
                                           -0.1211  0.0023 -0.8288  0.0001  0.0003
                                            0.0040 -0.0053 -0.0002 -0.0208
   460. (0.00304) BD*( 1) C   5 - H  29  
                ( 38.58%)   0.6212* C   5 s( 23.32%)p 3.29( 76.64%)d 0.00(  0.04%)
                                            0.0001 -0.4829 -0.0012  0.0769 -0.0165
                                           -0.0977  0.0134 -0.8663  0.0009  0.0001
                                            0.0049 -0.0051 -0.0002 -0.0189
                ( 61.42%)  -0.7837* H  29 s( 99.92%)p 0.00(  0.08%)
                                           -0.9996  0.0012 -0.0013  0.0022  0.0285
   461. (0.00223) BD*( 1) C   5 - H  30  
                ( 38.36%)   0.6194* C   5 s( 23.39%)p 3.27( 76.57%)d 0.00(  0.04%)
                                            0.0001 -0.4836  0.0016 -0.7680 -0.0127
                                           -0.3429  0.0133  0.2404 -0.0135 -0.0129
                                            0.0095  0.0049 -0.0087  0.0068
                ( 61.64%)  -0.7851* H  30 s( 99.92%)p 0.00(  0.08%)
                                           -0.9996 -0.0001  0.0264  0.0100 -0.0066
   462. (0.00303) BD*( 1) C   5 - H  31  
                ( 38.56%)   0.6209* C   5 s( 23.32%)p 3.29( 76.64%)d 0.00(  0.04%)
                                           -0.0001  0.4829  0.0012  0.0255  0.0149
                                           -0.8581  0.0014 -0.1702  0.0151  0.0008
                                           -0.0004  0.0080 -0.0163 -0.0087
                ( 61.44%)  -0.7839* H  31 s( 99.92%)p 0.00(  0.08%)
                                            0.9996 -0.0011 -0.0019  0.0282  0.0045
   463. (0.00398) BD*( 1) C   6 - H  32  
                ( 37.90%)   0.6156* C   6 s( 24.05%)p 3.16( 75.91%)d 0.00(  0.04%)
                                           -0.0001  0.4904  0.0011 -0.6625  0.0085
                                            0.3958  0.0169 -0.4038  0.0094 -0.0103
                                            0.0127 -0.0071  0.0080 -0.0028
                ( 62.10%)  -0.7880* H  32 s( 99.91%)p 0.00(  0.09%)
                                            0.9996 -0.0017  0.0221 -0.0134  0.0138
   464. (0.00274) BD*( 1) C   6 - H  33  
                ( 38.17%)   0.6178* C   6 s( 23.57%)p 3.24( 76.39%)d 0.00(  0.04%)
                                            0.0002 -0.4855 -0.0012 -0.7409  0.0071
                                           -0.4003 -0.0193  0.2330 -0.0063 -0.0116
                                            0.0087  0.0038 -0.0106  0.0074
                ( 61.83%)  -0.7863* H  33 s( 99.92%)p 0.00(  0.08%)
                                           -0.9996  0.0005  0.0237  0.0151 -0.0069
   465. (0.00303) BD*( 1) C   6 - H  34  
                ( 38.75%)   0.6225* C   6 s( 23.01%)p 3.34( 76.95%)d 0.00(  0.04%)
                                            0.0001 -0.4797 -0.0009  0.1038 -0.0005
                                           -0.1123 -0.0208 -0.8635  0.0037 -0.0004
                                            0.0040 -0.0023 -0.0009 -0.0198
                ( 61.25%)  -0.7826* H  34 s( 99.92%)p 0.00(  0.08%)
                                           -0.9996  0.0012 -0.0028  0.0052  0.0279
   466. (0.00301) BD*( 1) C   7 - H  35  
                ( 38.67%)   0.6219* C   7 s( 23.03%)p 3.34( 76.93%)d 0.00(  0.04%)
                                           -0.0001  0.4799  0.0009  0.0022  0.0019
                                           -0.8565  0.0056 -0.1876 -0.0202  0.0001
                                           -0.0005  0.0054 -0.0167 -0.0102
                ( 61.33%)  -0.7831* H  35 s( 99.92%)p 0.00(  0.08%)
                                            0.9996 -0.0010 -0.0006  0.0275  0.0076
   467. (0.00396) BD*( 1) C   7 - H  36  
                ( 37.92%)   0.6158* C   7 s( 24.06%)p 3.15( 75.90%)d 0.00(  0.04%)
                                            0.0001 -0.4906 -0.0012  0.6609 -0.0108
                                           -0.3679  0.0070  0.4318  0.0171  0.0116
                                           -0.0117  0.0071 -0.0074  0.0047
                ( 62.08%)  -0.7879* H  36 s( 99.91%)p 0.00(  0.09%)
                                           -0.9996  0.0023 -0.0221  0.0126 -0.0150
   468. (0.00273) BD*( 1) C   7 - H  37  
                ( 38.18%)   0.6179* C   7 s( 23.57%)p 3.24( 76.39%)d 0.00(  0.04%)
                                            0.0002 -0.4854 -0.0013 -0.7466  0.0043
                                           -0.3401  0.0053  0.3008  0.0204 -0.0122
                                            0.0082  0.0037 -0.0101  0.0078
                ( 61.82%)  -0.7863* H  37 s( 99.92%)p 0.00(  0.08%)
                                           -0.9996  0.0003  0.0242  0.0106 -0.0120
   469. (0.01595) BD*( 1) N   8 - C   9  
                ( 35.94%)   0.5995* N   8 s( 36.92%)p 1.71( 63.06%)d 0.00(  0.02%)
                                            0.0000  0.6075 -0.0084 -0.7853 -0.0099
                                            0.0935  0.0083 -0.0705 -0.0070 -0.0066
                                            0.0011 -0.0020  0.0102 -0.0074
                ( 64.06%)  -0.8003* C   9 s( 20.95%)p 3.76( 78.89%)d 0.01(  0.16%)
                                            0.0001  0.4568  0.0298  0.8730  0.0178
                                           -0.1208 -0.0191  0.1074  0.0013 -0.0098
                                            0.0087 -0.0013  0.0323 -0.0183
   470. (0.00930) BD*( 1) N   8 - H  38  
                ( 27.39%)   0.5233* N   8 s( 26.43%)p 2.78( 73.54%)d 0.00(  0.03%)
                                           -0.0003 -0.5141  0.0006 -0.2807  0.0034
                                            0.5095 -0.0110 -0.6300  0.0073  0.0054
                                           -0.0092  0.0101  0.0019 -0.0068
                ( 72.61%)  -0.8521* H  38 s( 99.76%)p 0.00(  0.24%)
                                           -0.9988  0.0090  0.0189 -0.0294  0.0338
   471. (0.01592) BD*( 1) C   9 - C  10  
                ( 49.15%)   0.7011* C   9 s( 28.23%)p 2.54( 71.72%)d 0.00(  0.05%)
                                           -0.0001 -0.5313  0.0020  0.2593 -0.0155
                                           -0.6054 -0.0102 -0.5320  0.0041  0.0079
                                            0.0074 -0.0184  0.0077 -0.0032
                ( 50.85%)  -0.7131* C  10 s( 27.13%)p 2.68( 72.81%)d 0.00(  0.06%)
                                           -0.0003 -0.5208 -0.0013 -0.3030 -0.0223
                                            0.6078 -0.0073  0.5161  0.0073  0.0103
                                            0.0085 -0.0185  0.0086 -0.0007
   472. (0.01217) BD*( 1) C   9 - C  28  
                ( 48.47%)   0.6962* C   9 s( 28.25%)p 2.54( 71.71%)d 0.00(  0.05%)
                                           -0.0001 -0.5315 -0.0034  0.3951 -0.0258
                                            0.7391  0.0042 -0.1172  0.0172 -0.0135
                                            0.0025  0.0061  0.0117  0.0096
                ( 51.53%)  -0.7178* C  28 s( 27.32%)p 2.66( 72.62%)d 0.00(  0.05%)
                                           -0.0004 -0.5227 -0.0027 -0.4267 -0.0196
                                           -0.7285  0.0045  0.1137  0.0123 -0.0168
                                            0.0020  0.0040  0.0100  0.0114
   473. (0.01332) BD*( 1) C   9 - H  39  
                ( 36.61%)   0.6051* C   9 s( 22.55%)p 3.43( 77.40%)d 0.00(  0.04%)
                                           -0.0003  0.4747 -0.0140 -0.1085  0.0037
                                            0.2674 -0.0063 -0.8310  0.0046 -0.0000
                                            0.0027 -0.0108 -0.0018  0.0179
                ( 63.39%)  -0.7962* H  39 s( 99.90%)p 0.00(  0.10%)
                                            0.9994 -0.0083  0.0040 -0.0103  0.0302
   474. (0.00661) BD*( 1) C  10 - C  11  
                ( 49.39%)   0.7028* C  10 s( 28.24%)p 2.54( 71.72%)d 0.00(  0.04%)
                                           -0.0002 -0.5314 -0.0035  0.8351 -0.0003
                                           -0.1091 -0.0326  0.0825 -0.0082  0.0016
                                           -0.0054 -0.0006 -0.0172  0.0097
                ( 50.61%)  -0.7114* C  11 s( 27.71%)p 2.61( 72.24%)d 0.00(  0.05%)
                                           -0.0002 -0.5264 -0.0063 -0.8386 -0.0062
                                            0.0987 -0.0315 -0.0905 -0.0115  0.0073
                                           -0.0038  0.0007 -0.0172  0.0110
   475. (0.00590) BD*( 1) C  10 - H  40  
                ( 37.08%)   0.6089* C  10 s( 22.80%)p 3.38( 77.16%)d 0.00(  0.04%)
                                            0.0001 -0.4775 -0.0051 -0.4183  0.0063
                                           -0.7549  0.0051  0.1624 -0.0179 -0.0140
                                            0.0044  0.0071  0.0076  0.0083
                ( 62.92%)  -0.7932* H  40 s( 99.91%)p 0.00(  0.09%)
                                           -0.9995  0.0033  0.0143  0.0261 -0.0043
   476. (0.00852) BD*( 1) C  10 - H  41  
                ( 38.29%)   0.6188* C  10 s( 21.72%)p 3.60( 78.23%)d 0.00(  0.04%)
                                            0.0002 -0.4660  0.0066 -0.1863 -0.0081
                                            0.2177 -0.0251 -0.8363 -0.0048  0.0027
                                           -0.0069  0.0113  0.0012 -0.0161
                ( 61.71%)  -0.7856* H  41 s( 99.91%)p 0.00(  0.09%)
                                           -0.9995  0.0046  0.0071 -0.0035  0.0287
   477. (0.01164) BD*( 1) C  11 - C  12  
                ( 51.58%)   0.7182* C  11 s( 26.80%)p 2.73( 73.15%)d 0.00(  0.05%)
                                            0.0005  0.5177 -0.0016 -0.4250 -0.0090
                                           -0.7308  0.0070  0.1287  0.0137  0.0148
                                           -0.0025 -0.0047 -0.0106 -0.0108
                ( 48.42%)  -0.6958* C  12 s( 26.71%)p 2.74( 73.25%)d 0.00(  0.04%)
                                            0.0000  0.5169  0.0002  0.4027 -0.0148
                                            0.7437  0.0084 -0.1287  0.0178  0.0107
                                           -0.0034 -0.0063 -0.0111 -0.0099
   478. (0.00561) BD*( 1) C  11 - H  42  
                ( 37.26%)   0.6104* C  11 s( 23.13%)p 3.32( 76.83%)d 0.00(  0.04%)
                                            0.0001 -0.4809 -0.0050  0.2906 -0.0042
                                           -0.6079 -0.0054 -0.5603  0.0181  0.0078
                                            0.0074 -0.0155  0.0057 -0.0032
                ( 62.74%)  -0.7921* H  42 s( 99.91%)p 0.00(  0.09%)
                                           -0.9995  0.0018 -0.0099  0.0227  0.0177
   479. (0.00796) BD*( 1) C  11 - H  43  
                ( 37.80%)   0.6148* C  11 s( 22.24%)p 3.49( 77.71%)d 0.00(  0.04%)
                                           -0.0002  0.4716 -0.0078 -0.1746 -0.0066
                                            0.2928  0.0244 -0.8125  0.0100 -0.0020
                                            0.0063 -0.0089 -0.0006  0.0175
                ( 62.20%)  -0.7887* H  43 s( 99.91%)p 0.00(  0.09%)
                                            0.9995 -0.0044  0.0080 -0.0133  0.0258
   480. (0.02904) BD*( 1) C  12 - C  13  
                ( 48.37%)   0.6955* C  12 s( 25.07%)p 2.99( 74.86%)d 0.00(  0.06%)
                                           -0.0004 -0.5005 -0.0142  0.8551  0.0056
                                           -0.1005  0.0038  0.0837 -0.0151  0.0053
                                           -0.0055  0.0002 -0.0200  0.0124
                ( 51.63%)  -0.7185* C  13 s( 41.90%)p 1.39( 58.04%)d 0.00(  0.05%)
                                           -0.0000 -0.6469 -0.0235 -0.7501  0.0363
                                            0.0898  0.0017 -0.0899 -0.0159  0.0023
                                            0.0021 -0.0019 -0.0182  0.0136
   481. (0.01159) BD*( 1) C  12 - C  27  
                ( 48.35%)   0.6953* C  12 s( 26.69%)p 2.74( 73.27%)d 0.00(  0.04%)
                                           -0.0000 -0.5167 -0.0001 -0.2837  0.0166
                                            0.6054  0.0142  0.5339 -0.0110  0.0046
                                            0.0057 -0.0169  0.0062 -0.0032
                ( 51.65%)  -0.7187* C  27 s( 26.81%)p 2.73( 73.14%)d 0.00(  0.05%)
                                           -0.0005 -0.5178  0.0017  0.3038  0.0107
                                           -0.5990  0.0117 -0.5290 -0.0085  0.0083
                                            0.0071 -0.0174  0.0079 -0.0014
   482. (0.01056) BD*( 1) C  12 - H  44  
                ( 36.79%)   0.6065* C  12 s( 21.44%)p 3.66( 78.52%)d 0.00(  0.04%)
                                            0.0004 -0.4630  0.0077 -0.1583  0.0078
                                            0.2636 -0.0016 -0.8310  0.0029  0.0011
                                           -0.0031  0.0098  0.0006 -0.0169
                ( 63.21%)  -0.7951* H  44 s( 99.91%)p 0.00(  0.09%)
                                           -0.9995  0.0052  0.0017 -0.0089  0.0292
   483. (0.07177) BD*( 1) C  13 - O  14  
                ( 71.19%)   0.8437* C  13 s( 24.32%)p 3.10( 75.33%)d 0.01(  0.35%)
                                           -0.0000  0.4931 -0.0039 -0.2992  0.0092
                                            0.2607  0.0113 -0.7708 -0.0381 -0.0084
                                            0.0271 -0.0273 -0.0036  0.0443
                ( 28.81%)  -0.5368* O  14 s( 32.61%)p 2.06( 67.32%)d 0.00(  0.07%)
                                            0.0001  0.5710 -0.0046  0.1723  0.0059
                                           -0.2477 -0.0005  0.7630  0.0007  0.0007
                                           -0.0022 -0.0128 -0.0015  0.0227
   484. (0.00910) BD*( 1) C  13 - O  26  
                ( 66.96%)   0.8183* C  13 s( 33.61%)p 1.97( 66.14%)d 0.01(  0.25%)
                                            0.0000  0.5783 -0.0405 -0.5814 -0.0457
                                           -0.1166 -0.0119  0.5522  0.0515  0.0092
                                           -0.0426 -0.0068  0.0217  0.0066
                ( 33.04%)  -0.5748* O  26 s( 45.32%)p 1.20( 54.59%)d 0.00(  0.09%)
                                           -0.0000  0.6729 -0.0225  0.5111  0.0146
                                            0.1208  0.0036 -0.5193 -0.0155  0.0061
                                           -0.0254 -0.0055  0.0100  0.0076
   485. (0.08285) BD*( 2) C  13 - O  26  
                ( 67.79%)   0.8233* C  13 s(  0.00%)p 1.00( 99.56%)d 0.00(  0.44%)
                                            0.0000 -0.0023 -0.0003  0.0813 -0.0015
                                            0.9515 -0.0175  0.2888 -0.0057 -0.0471
                                           -0.0106  0.0390  0.0050  0.0220
                ( 32.21%)  -0.5675* O  26 s(  0.00%)p 1.00( 99.84%)d 0.00(  0.16%)
                                            0.0000 -0.0026  0.0001  0.0764  0.0005
                                            0.9521  0.0060  0.2933  0.0019  0.0263
                                            0.0057 -0.0254 -0.0041 -0.0145
   486. (0.02079) BD*( 1) O  14 - N  15  
                ( 44.18%)   0.6646* O  14 s( 22.90%)p 3.36( 76.98%)d 0.01(  0.13%)
                                           -0.0000 -0.4780 -0.0224  0.8610  0.0118
                                           -0.1047 -0.0089  0.1285  0.0260  0.0036
                                            0.0037  0.0004 -0.0310  0.0169
                ( 55.82%)  -0.7472* N  15 s( 23.72%)p 3.21( 76.12%)d 0.01(  0.16%)
                                           -0.0001 -0.4858 -0.0354 -0.8556  0.0448
                                            0.1031  0.0010 -0.1273 -0.0136  0.0095
                                           -0.0154  0.0019 -0.0309  0.0176
   487. (0.05519) BD*( 1) N  15 - C  16  
                ( 34.96%)   0.5913* N  15 s( 37.23%)p 1.69( 62.74%)d 0.00(  0.03%)
                                           -0.0002 -0.6101  0.0052  0.3028  0.0186
                                           -0.6850  0.0025 -0.2571 -0.0049  0.0104
                                            0.0062 -0.0103  0.0066  0.0048
                ( 65.04%)  -0.8065* C  16 s( 27.93%)p 2.57( 71.90%)d 0.01(  0.18%)
                                            0.0000 -0.5285 -0.0013 -0.5040 -0.0384
                                            0.6449 -0.0064  0.2177  0.0062  0.0299
                                            0.0103 -0.0160  0.0161  0.0156
   488. (0.05464) BD*( 1) N  15 - C  23  
                ( 35.03%)   0.5919* N  15 s( 37.22%)p 1.69( 62.74%)d 0.00(  0.03%)
                                           -0.0002 -0.6101  0.0052  0.4034  0.0180
                                            0.6628 -0.0020  0.1582 -0.0060 -0.0143
                                           -0.0006 -0.0020  0.0056  0.0094
                ( 64.97%)  -0.8060* C  23 s( 27.97%)p 2.57( 71.85%)d 0.01(  0.18%)
                                            0.0000 -0.5289 -0.0013 -0.5949 -0.0371
                                           -0.5820  0.0069 -0.1563  0.0103 -0.0343
                                           -0.0094 -0.0114  0.0075  0.0174
   489. (0.03722) BD*( 1) C  16 - C  17  
                ( 52.32%)   0.7234* C  16 s( 37.69%)p 1.65( 62.25%)d 0.00(  0.06%)
                                            0.0000 -0.6136 -0.0206  0.7801 -0.0152
                                            0.0801 -0.0301  0.0788 -0.0141 -0.0129
                                           -0.0074 -0.0013 -0.0175  0.0097
                ( 47.68%)  -0.6905* C  17 s( 29.43%)p 2.40( 70.52%)d 0.00(  0.05%)
                                           -0.0001 -0.5425  0.0023 -0.7838  0.0238
                                           -0.2688 -0.0198 -0.1331 -0.0040 -0.0061
                                           -0.0041 -0.0009 -0.0176  0.0112
   490. (0.00581) BD*( 1) C  16 - O  25  
                ( 65.69%)   0.8105* C  16 s( 33.91%)p 1.94( 65.88%)d 0.01(  0.21%)
                                           -0.0000  0.5811 -0.0377  0.3639  0.0307
                                            0.6747  0.0488  0.2597  0.0209  0.0306
                                            0.0124  0.0209 -0.0181 -0.0155
                ( 34.31%)  -0.5858* O  25 s( 44.08%)p 1.27( 55.83%)d 0.00(  0.09%)
                                           -0.0000  0.6635 -0.0231 -0.3150 -0.0083
                                           -0.6167 -0.0183 -0.2799 -0.0079  0.0184
                                            0.0079  0.0151 -0.0141 -0.0079
   491. (0.10670) BD*( 2) C  16 - O  25  
                ( 66.40%)   0.8149* C  16 s(  0.02%)p99.99( 99.65%)d21.79(  0.33%)
                                            0.0000  0.0124  0.0008 -0.0493 -0.0028
                                           -0.3440  0.0136  0.9353 -0.0252 -0.0120
                                            0.0242  0.0368  0.0159  0.0318
                ( 33.60%)  -0.5797* O  25 s(  0.02%)p99.99( 99.83%)d 9.66(  0.15%)
                                           -0.0000  0.0126 -0.0003 -0.0624 -0.0007
                                           -0.3741 -0.0033  0.9243  0.0080  0.0081
                                           -0.0144 -0.0254 -0.0112 -0.0223
   492. (0.01208) BD*( 1) C  17 - C  18  
                ( 48.15%)   0.6939* C  17 s( 37.96%)p 1.63( 62.01%)d 0.00(  0.03%)
                                            0.0001 -0.6160 -0.0068  0.6108 -0.0122
                                           -0.4854 -0.0221 -0.1039 -0.0073  0.0136
                                            0.0026 -0.0027 -0.0053  0.0096
                ( 51.85%)  -0.7201* C  18 s( 34.78%)p 1.87( 65.17%)d 0.00(  0.05%)
                                           -0.0001 -0.5897 -0.0094 -0.6786 -0.0194
                                            0.4275 -0.0228  0.0862 -0.0082  0.0177
                                            0.0035 -0.0039 -0.0055  0.0123
   493. (0.16463) BD*( 2) C  17 - C  18  
                ( 45.17%)   0.6721* C  17 s(  0.00%)p 1.00( 99.99%)d 0.00(  0.01%)
                                            0.0000 -0.0023 -0.0015  0.0647  0.0006
                                            0.2888  0.0025 -0.9551 -0.0089 -0.0029
                                            0.0104 -0.0014 -0.0010  0.0006
                ( 54.83%)  -0.7405* C  18 s(  0.00%)p 1.00( 99.94%)d 0.00(  0.06%)
                                            0.0000 -0.0008 -0.0005  0.0617  0.0005
                                            0.2893  0.0023 -0.9549 -0.0081  0.0014
                                           -0.0091  0.0195  0.0069  0.0102
   494. (0.01536) BD*( 1) C  17 - C  22  
                ( 50.02%)   0.7073* C  17 s( 32.50%)p 2.08( 67.46%)d 0.00(  0.05%)
                                           -0.0001  0.5701  0.0018 -0.0859 -0.0022
                                           -0.7798  0.0030 -0.2430  0.0009 -0.0007
                                            0.0003  0.0111 -0.0150 -0.0101
                ( 49.98%)  -0.7069* C  22 s( 32.52%)p 2.07( 67.43%)d 0.00(  0.04%)
                                           -0.0001  0.5703  0.0016  0.0305 -0.0027
                                            0.7863 -0.0027  0.2347 -0.0007  0.0048
                                            0.0022  0.0106 -0.0142 -0.0102
   495. (0.00743) BD*( 1) C  18 - C  19  
                ( 49.70%)   0.7050* C  18 s( 35.23%)p 1.84( 64.72%)d 0.00(  0.05%)
                                            0.0000 -0.5934 -0.0117  0.7283  0.0239
                                            0.3083 -0.0340  0.1410 -0.0088 -0.0148
                                           -0.0063 -0.0044 -0.0084  0.0104
                ( 50.30%)  -0.7092* C  19 s( 35.49%)p 1.82( 64.47%)d 0.00(  0.04%)
                                           -0.0000 -0.5957 -0.0056 -0.7042  0.0116
                                           -0.3528 -0.0371 -0.1507 -0.0104 -0.0121
                                           -0.0056 -0.0026 -0.0127  0.0103
   496. (0.00718) BD*( 1) C  18 - H  45  
                ( 36.89%)   0.6074* C  18 s( 29.90%)p 2.34( 70.08%)d 0.00(  0.03%)
                                            0.0003 -0.5466  0.0154 -0.0596  0.0053
                                           -0.7981  0.0079 -0.2452  0.0026 -0.0027
                                           -0.0010 -0.0085  0.0119  0.0075
                ( 63.11%)  -0.7944* H  45 s( 99.90%)p 0.00(  0.10%)
                                           -0.9995  0.0028  0.0028  0.0306  0.0096
   497. (0.00797) BD*( 1) C  19 - C  20  
                ( 50.00%)   0.7071* C  19 s( 35.49%)p 1.82( 64.46%)d 0.00(  0.05%)
                                           -0.0000 -0.5957 -0.0087  0.0713  0.0398
                                            0.7633  0.0070  0.2351  0.0046 -0.0003
                                           -0.0001 -0.0105  0.0169  0.0084
                ( 50.00%)  -0.7071* C  20 s( 35.49%)p 1.82( 64.47%)d 0.00(  0.05%)
                                           -0.0000 -0.5956 -0.0087 -0.0423  0.0383
                                           -0.7665 -0.0137 -0.2319 -0.0017 -0.0047
                                           -0.0014 -0.0104  0.0162  0.0084
   498. (0.15186) BD*( 2) C  19 - C  20  
                ( 49.99%)   0.7071* C  19 s(  0.00%)p 1.00( 99.94%)d 0.00(  0.06%)
                                           -0.0000 -0.0004 -0.0005  0.0605 -0.0004
                                            0.2883 -0.0018 -0.9553  0.0061  0.0021
                                           -0.0112  0.0178  0.0065  0.0089
                ( 50.01%)  -0.7072* C  20 s(  0.00%)p 1.00( 99.94%)d 0.00(  0.06%)
                                           -0.0000 -0.0005 -0.0005  0.0602 -0.0004
                                            0.2863 -0.0018 -0.9559  0.0061  0.0052
                                           -0.0133 -0.0155 -0.0044 -0.0104
   499. (0.00640) BD*( 1) C  19 - H  46  
                ( 37.34%)   0.6111* C  19 s( 28.92%)p 2.46( 71.05%)d 0.00(  0.03%)
                                           -0.0003  0.5376 -0.0131 -0.7027  0.0083
                                            0.4561 -0.0043  0.0929 -0.0007 -0.0127
                                           -0.0025  0.0020  0.0060 -0.0086
                ( 62.66%)  -0.7916* H  46 s( 99.90%)p 0.00(  0.10%)
                                            0.9995 -0.0027  0.0263 -0.0172 -0.0036
   500. (0.00744) BD*( 1) C  20 - C  21  
                ( 50.31%)   0.7093* C  20 s( 35.48%)p 1.82( 64.47%)d 0.00(  0.05%)
                                            0.0001  0.5957  0.0057  0.6433 -0.0169
                                           -0.4683 -0.0347 -0.1001 -0.0115 -0.0158
                                           -0.0031  0.0024  0.0082 -0.0108
                ( 49.69%)  -0.7049* C  21 s( 35.25%)p 1.84( 64.70%)d 0.00(  0.05%)
                                           -0.0000  0.5936  0.0117 -0.6734 -0.0286
                                            0.4298 -0.0295  0.0843 -0.0106 -0.0172
                                           -0.0035  0.0039  0.0032 -0.0111
   501. (0.00640) BD*( 1) C  20 - H  47  
                ( 37.35%)   0.6111* C  20 s( 28.93%)p 2.46( 71.04%)d 0.00(  0.03%)
                                           -0.0003  0.5377 -0.0131 -0.7611  0.0088
                                           -0.3307  0.0028 -0.1473  0.0015  0.0099
                                            0.0045  0.0023  0.0096 -0.0081
                ( 62.65%)  -0.7915* H  47 s( 99.90%)p 0.00(  0.10%)
                                            0.9995 -0.0027  0.0285  0.0125  0.0056
   502. (0.01210) BD*( 1) C  21 - C  22  
                ( 51.86%)   0.7202* C  21 s( 34.77%)p 1.87( 65.18%)d 0.00(  0.05%)
                                            0.0001  0.5896  0.0094  0.7333  0.0158
                                            0.3066 -0.0258  0.1379 -0.0067  0.0145
                                            0.0065  0.0043  0.0108 -0.0117
                ( 48.14%)  -0.6938* C  22 s( 37.95%)p 1.63( 62.02%)d 0.00(  0.03%)
                                           -0.0001  0.6160  0.0067 -0.6745  0.0088
                                           -0.3735 -0.0238 -0.1584 -0.0067  0.0108
                                            0.0050  0.0029  0.0092 -0.0091
   503. (0.16558) BD*( 2) C  21 - C  22  
                ( 54.96%)   0.7413* C  21 s(  0.00%)p 1.00( 99.94%)d 0.00(  0.06%)
                                           -0.0000  0.0008  0.0005 -0.0614 -0.0006
                                           -0.2849 -0.0028  0.9562  0.0082 -0.0048
                                            0.0115  0.0176  0.0052  0.0114
                ( 45.04%)  -0.6711* C  22 s(  0.00%)p 1.00( 99.99%)d 0.00(  0.01%)
                                           -0.0000  0.0026  0.0010 -0.0645 -0.0007
                                           -0.2848 -0.0028  0.9563  0.0088  0.0032
                                           -0.0103  0.0005  0.0008 -0.0008
   504. (0.00718) BD*( 1) C  21 - H  48  
                ( 36.90%)   0.6075* C  21 s( 29.89%)p 2.35( 70.09%)d 0.00(  0.03%)
                                           -0.0003  0.5465 -0.0154 -0.0590 -0.0043
                                           -0.7991  0.0086 -0.2423  0.0024  0.0008
                                            0.0005  0.0084 -0.0123 -0.0075
                ( 63.10%)  -0.7943* H  48 s( 99.90%)p 0.00(  0.10%)
                                            0.9995 -0.0027  0.0018  0.0308  0.0091
   505. (0.03703) BD*( 1) C  22 - C  23  
                ( 47.70%)   0.6907* C  22 s( 29.41%)p 2.40( 70.54%)d 0.00(  0.05%)
                                           -0.0001 -0.5423  0.0022 -0.7342  0.0263
                                            0.4005  0.0154  0.0712  0.0065  0.0120
                                            0.0008 -0.0008 -0.0147  0.0115
                ( 52.30%)  -0.7232* C  23 s( 37.70%)p 1.65( 62.24%)d 0.00(  0.06%)
                                            0.0000 -0.6137 -0.0204  0.7583 -0.0106
                                           -0.2143  0.0345 -0.0110  0.0055  0.0186
                                            0.0028 -0.0003 -0.0123  0.0108
   506. (0.00584) BD*( 1) C  23 - O  24  
                ( 65.72%)   0.8107* C  23 s( 33.86%)p 1.95( 65.93%)d 0.01(  0.21%)
                                           -0.0000  0.5807 -0.0378  0.2585  0.0228
                                           -0.7476 -0.0557 -0.1726 -0.0111 -0.0250
                                           -0.0052  0.0149 -0.0289 -0.0198
                ( 34.28%)  -0.5855* O  24 s( 44.04%)p 1.27( 55.87%)d 0.00(  0.09%)
                                           -0.0000  0.6632 -0.0230 -0.2177 -0.0055
                                            0.7039  0.0205  0.1242  0.0039 -0.0142
                                           -0.0026  0.0084 -0.0214 -0.0124
   507. (0.10861) BD*( 2) C  23 - O  24  
                ( 66.68%)   0.8166* C  23 s(  0.01%)p99.99( 99.65%)d24.79(  0.34%)
                                            0.0000  0.0117  0.0011 -0.0412 -0.0034
                                           -0.2292  0.0033  0.9703 -0.0281 -0.0020
                                            0.0196 -0.0502 -0.0121 -0.0186
                ( 33.32%)  -0.5773* O  24 s(  0.01%)p99.99( 99.83%)d11.21(  0.15%)
                                           -0.0000  0.0117 -0.0002 -0.0515 -0.0005
                                           -0.1994 -0.0016  0.9777  0.0084  0.0005
                                           -0.0114  0.0345  0.0080  0.0125
   508. (0.00628) BD*( 1) C  27 - C  28  
                ( 50.68%)   0.7119* C  27 s( 27.72%)p 2.61( 72.24%)d 0.00(  0.05%)
                                            0.0002  0.5264  0.0061  0.8385  0.0000
                                           -0.1048 -0.0333  0.0846 -0.0084 -0.0016
                                            0.0051  0.0001  0.0182 -0.0103
                ( 49.32%)  -0.7023* C  28 s( 28.30%)p 2.53( 71.66%)d 0.00(  0.04%)
                                            0.0002  0.5320  0.0032 -0.8363 -0.0029
                                            0.0949 -0.0321 -0.0842 -0.0108 -0.0075
                                            0.0031 -0.0009  0.0154 -0.0103
   509. (0.00795) BD*( 1) C  27 - H  49  
                ( 37.91%)   0.6157* C  27 s( 22.22%)p 3.50( 77.74%)d 0.00(  0.04%)
                                           -0.0002  0.4713 -0.0078 -0.1839 -0.0111
                                            0.2321 -0.0244 -0.8300 -0.0050 -0.0021
                                            0.0062 -0.0114 -0.0014  0.0162
                ( 62.09%)  -0.7880* H  49 s( 99.91%)p 0.00(  0.09%)
                                            0.9995 -0.0044  0.0090 -0.0044  0.0284
   510. (0.00555) BD*( 1) C  27 - H  50  
                ( 37.26%)   0.6104* C  27 s( 23.14%)p 3.32( 76.82%)d 0.00(  0.04%)
                                           -0.0001  0.4810  0.0048 -0.4120  0.0041
                                           -0.7583  0.0051  0.1521 -0.0182  0.0137
                                           -0.0032 -0.0063 -0.0089 -0.0087
                ( 62.74%)  -0.7921* H  50 s( 99.91%)p 0.00(  0.09%)
                                            0.9995 -0.0025  0.0144  0.0265 -0.0027
   511. (0.00897) BD*( 1) C  28 - H  51  
                ( 38.59%)   0.6212* C  28 s( 21.58%)p 3.63( 78.38%)d 0.00(  0.05%)
                                           -0.0002  0.4645 -0.0078  0.1795  0.0002
                                           -0.3123 -0.0247  0.8083 -0.0112 -0.0023
                                            0.0076 -0.0093 -0.0003  0.0175
                ( 61.41%)  -0.7837* H  51 s( 99.91%)p 0.00(  0.09%)
                                            0.9995 -0.0046 -0.0048  0.0144 -0.0255
   512. (0.00585) BD*( 1) C  28 - H  52  
                ( 37.42%)   0.6117* C  28 s( 22.68%)p 3.41( 77.28%)d 0.00(  0.04%)
                                           -0.0001  0.4763  0.0044  0.2921 -0.0066
                                           -0.6013 -0.0053 -0.5706  0.0177 -0.0079
                                           -0.0084  0.0150 -0.0048  0.0036
                ( 62.58%)  -0.7911* H  52 s( 99.91%)p 0.00(  0.09%)
                                            0.9996 -0.0015 -0.0093  0.0218  0.0182


 NHO Directionality and "Bond Bending" (deviations from line of nuclear centers)

         [Thresholds for printing:  angular deviation  >  1.0 degree]
                                    hybrid p-character > 25.0%
                                    orbital occupancy  >  0.10e

                                Line of Centers        Hybrid 1              Hybrid 2
                                ---------------  -------------------   ------------------
                NBO               Theta   Phi    Theta   Phi    Dev    Theta   Phi    Dev
 ========================================================================================
     1. BD (   1) O   1 - C   2    48.2  288.6    23.0   83.3  69.5     65.0   99.1  67.4
     2. BD (   2) O   1 - C   2    48.2  288.6    78.8  282.7  31.0    159.6  118.7  28.3
     3. BD (   1) C   2 - O   3    72.1  345.9    75.0  348.2   3.7      --     --    --
     4. BD (   1) C   2 - N   8    62.9  221.6    62.9  220.2   1.2      --     --    --
     5. BD (   1) O   3 - C   4   111.0   30.6     --     --    --      69.9  209.4   1.5
     6. BD (   1) C   4 - C   5    61.1  329.7    60.3  328.2   1.5      --     --    --
     7. BD (   1) C   4 - C   6    76.7   92.7    75.8   95.0   2.4    103.0  271.6   1.2
     8. BD (   1) C   4 - C   7   170.4  296.4   170.1  282.6   2.3      9.7  123.2   1.2
     9. BD (   1) C   5 - H  29     8.8  130.3     6.8  125.6   2.1      --     --    --
    10. BD (   1) C   5 - H  30   106.4   24.6   105.0   22.9   2.2      --     --    --
    11. BD (   1) C   5 - H  31   101.6  271.1   100.3  272.7   2.1      --     --    --
    12. BD (   1) C   6 - H  32   118.1  149.9   117.0  147.7   2.2      --     --    --
    13. BD (   1) C   6 - H  33   105.5   27.9   105.0   29.8   1.9      --     --    --
    14. BD (   1) C   6 - H  34     9.5  135.2    11.1  127.8   2.1      --     --    --
    15. BD (   1) C   7 - H  35   101.6  270.2   103.7  270.3   2.1      --     --    --
    16. BD (   1) C   7 - H  36   118.9  150.7   121.1  151.0   2.2      --     --    --
    17. BD (   1) C   7 - H  37   109.7   24.5   111.5   24.3   1.9      --     --    --
    18. BD (   1) N   8 - C   9    95.9  171.8     --     --    --      83.1  351.1   1.2
    20. BD (   1) C   9 - C  10    52.4  116.1    51.4  111.6   3.7    127.5  298.4   1.9
    21. BD (   1) C   9 - C  28    82.3  240.4    83.1  243.6   3.3     98.4   58.3   2.1
    22. BD (   1) C   9 - H  39   160.1  114.4   161.2  111.9   1.4      --     --    --
    23. BD (   1) C  10 - C  11    96.0  172.9    95.0  170.4   2.7     83.1  355.4   2.7
    24. BD (   1) C  10 - H  40   101.2   60.8    99.6   61.2   1.7      --     --    --
    25. BD (   1) C  10 - H  41    19.3  310.4    18.0  315.3   2.0      --     --    --
    26. BD (   1) C  11 - C  12    81.4  240.9    80.4  239.0   2.1     97.5   62.7   2.1
    28. BD (   1) C  11 - H  43   157.1  122.1   155.5  119.7   1.8      --     --    --
    29. BD (   1) C  12 - C  13    94.4  173.8     --     --    --      81.6  352.7   4.1
    30. BD (   1) C  12 - C  27   128.4  295.7   127.8  293.3   2.0     51.1  118.2   2.0
    31. BD (   1) C  12 - H  44    19.5  297.0    20.0  299.9   1.1      --     --    --
    32. BD (   1) C  13 - O  14   157.6  127.5   153.8  136.8   5.4      --     --    --
    33. BD (   1) C  13 - O  26    45.8  192.5    46.7  191.6   1.1      --     --    --
    34. BD (   2) C  13 - O  26    45.8  192.5   106.8  265.1  89.8    107.1  265.4  89.8
    35. BD (   1) O  14 - N  15    98.1  173.2   100.0  172.6   1.9     80.2  352.7   1.7
    36. BD (   1) N  15 - C  16    72.8  120.1    70.8  115.2   5.0    105.0  310.3  10.1
    37. BD (   1) N  15 - C  23   101.2  232.5   101.0  237.5   4.9     80.3   42.3  10.1
    38. BD (   1) C  16 - C  17    98.0  193.2    94.8  183.7   9.9     80.4   20.8   7.6
    39. BD (   1) C  16 - O  25    69.7   62.5    71.2   61.4   1.9    112.0  243.0   1.7
    40. BD (   2) C  16 - O  25    69.7   62.5    20.2  261.0  88.9     22.3  260.5  89.0
    41. BD (   1) C  17 - C  18    83.2  144.9    81.9  139.7   5.3     95.5  329.9   5.1
    42. BD (   2) C  17 - C  18    83.2  144.9    17.2  257.4  90.0     17.2  258.0  89.9
    43. BD (   1) C  17 - C  22   106.9  265.8   107.2  263.5   2.1     73.4   88.0   2.1
    44. BD (   1) C  18 - C  19   100.6  205.2    99.4  200.0   5.2     78.5   29.4   4.2
    45. BD (   1) C  18 - H  45    72.9   85.0    73.0   86.1   1.0      --     --    --
    46. BD (   1) C  19 - C  20   106.9  265.8   107.1  261.8   3.8     73.3   89.7   3.8
    47. BD (   2) C  19 - C  20   106.9  265.8    17.1  258.2  89.9     17.0  258.1  89.9
    49. BD (   1) C  20 - C  21    96.7  325.3    97.9  321.2   4.2     84.8  150.3   5.2
    51. BD (   1) C  21 - C  22    79.3   25.6    80.7   20.5   5.1    102.0  210.8   5.3
    52. BD (   2) C  21 - C  22    79.3   25.6    17.0  257.8  89.9     17.0  257.2  90.0
    53. BD (   1) C  21 - H  48   106.7  266.5   106.8  265.4   1.0      --     --    --
    54. BD (   1) C  22 - C  23    92.9  336.8    95.4  329.6   7.7     89.6  166.5  10.0
    55. BD (   1) C  23 - O  24   101.0  287.9   102.2  289.3   1.8     80.4  107.1   1.6
    56. BD (   2) C  23 - O  24   101.0  287.9    13.7  258.8  88.9     11.9  255.5  89.1
    57. BD (   1) C  27 - C  28    84.2  353.2    84.9  350.7   2.6     96.4  175.7   2.6
    58. BD (   1) C  27 - H  49   159.9  128.9   161.2  133.2   1.9      --     --    --
    60. BD (   1) C  28 - H  51    23.8  299.8    25.6  298.1   1.9      --     --    --
    61. BD (   1) C  28 - H  52   130.6  296.3   129.5  295.2   1.4      --     --    --
    90. LP (   1) O   1             --     --    131.8  107.7   --       --     --    --
    91. LP (   2) O   1             --     --     82.6  191.0   --       --     --    --
    92. LP (   1) O   3             --     --     48.0  278.7   --       --     --    --
    93. LP (   2) O   3             --     --     42.6   96.7   --       --     --    --
    94. LP (   1) N   8             --     --    133.5  274.1   --       --     --    --
    95. LP (   1) O  14             --     --    139.0   16.1   --       --     --    --
    96. LP (   2) O  14             --     --     73.0   85.6   --       --     --    --
    97. LP (   1) N  15             --     --    162.6   73.6   --       --     --    --
    98. LP (   1) O  24             --     --    100.8  288.7   --       --     --    --
    99. LP (   2) O  24             --     --     96.2  196.8   --       --     --    --
   100. LP (   1) O  25             --     --     69.6   61.6   --       --     --    --
   101. LP (   2) O  25             --     --     83.6  154.8   --       --     --    --
   102. LP (   1) O  26             --     --     46.1  192.3   --       --     --    --
   103. LP (   2) O  26             --     --     49.2  340.1   --       --     --    --
   452. BD*(   1) O   1 - C   2    48.2  288.6    23.0   83.3  69.5     65.0   99.1  67.4
   491. BD*(   2) C  16 - O  25    69.7   62.5    20.2  261.0  88.9     22.3  260.5  89.0
   493. BD*(   2) C  17 - C  18    83.2  144.9    17.2  257.4  90.0     17.2  258.0  89.9
   498. BD*(   2) C  19 - C  20   106.9  265.8    17.1  258.2  89.9     17.0  258.1  89.9
   503. BD*(   2) C  21 - C  22    79.3   25.6    17.0  257.8  89.9     17.0  257.2  90.0
   507. BD*(   2) C  23 - O  24   101.0  287.9    13.7  258.8  88.9     11.9  255.5  89.1


 Second Order Perturbation Theory Analysis of Fock Matrix in NBO Basis

     Threshold for printing:   0.25 kcal/mol
                                                                              E(2)  E(j)-E(i) F(i,j)
         Donor NBO (i)                     Acceptor NBO (j)                 kcal/mol   a.u.    a.u. 
 ===================================================================================================

 within unit  1
   1. BD (   1) O   1 - C   2        /452. BD*(   1) O   1 - C   2            1.24    0.62    0.038
   2. BD (   2) O   1 - C   2        /113. RY*(   1) C   2                    0.72    1.54    0.042
   2. BD (   2) O   1 - C   2        /455. BD*(   1) C   2 - N   8            0.63    1.39    0.038
   2. BD (   2) O   1 - C   2        /456. BD*(   1) O   3 - C   4            0.33    1.22    0.026
   2. BD (   2) O   1 - C   2        /470. BD*(   1) N   8 - H  38            0.76    1.36    0.041
   3. BD (   1) C   2 - O   3        /131. RY*(   1) C   4                    1.07    1.70    0.054
   3. BD (   1) C   2 - O   3        /168. RY*(   2) N   8                    0.27    2.05    0.030
   3. BD (   1) C   2 - O   3        /457. BD*(   1) C   4 - C   5            0.35    1.33    0.027
   3. BD (   1) C   2 - O   3        /469. BD*(   1) N   8 - C   9            1.34    1.24    0.052
   4. BD (   1) C   2 - N   8        /176. RY*(   1) C   9                    0.83    1.79    0.049
   4. BD (   1) C   2 - N   8        /453. BD*(   2) O   1 - C   2            0.38    1.35    0.029
   4. BD (   1) C   2 - N   8        /456. BD*(   1) O   3 - C   4            1.29    1.13    0.049
   4. BD (   1) C   2 - N   8        /469. BD*(   1) N   8 - C   9            0.93    1.20    0.042
   4. BD (   1) C   2 - N   8        /470. BD*(   1) N   8 - H  38            0.31    1.27    0.025
   4. BD (   1) C   2 - N   8        /472. BD*(   1) C   9 - C  28            0.52    1.25    0.032
   5. BD (   1) O   3 - C   4        /113. RY*(   1) C   2                    0.80    1.41    0.042
   5. BD (   1) O   3 - C   4        /455. BD*(   1) C   2 - N   8            1.25    1.26    0.051
   5. BD (   1) O   3 - C   4        /461. BD*(   1) C   5 - H  30            0.75    1.31    0.040
   5. BD (   1) O   3 - C   4        /464. BD*(   1) C   6 - H  33            0.54    1.31    0.034
   5. BD (   1) O   3 - C   4        /468. BD*(   1) C   7 - H  37            0.54    1.31    0.034
   6. BD (   1) C   4 - C   5        /122. RY*(   1) O   3                    0.62    1.84    0.043
   6. BD (   1) C   4 - C   5        /149. RY*(   1) C   6                    0.53    1.38    0.034
   6. BD (   1) C   4 - C   5        /158. RY*(   1) C   7                    0.53    1.38    0.034
   6. BD (   1) C   4 - C   5        /454. BD*(   1) C   2 - O   3            1.37    0.95    0.046
   6. BD (   1) C   4 - C   5        /458. BD*(   1) C   4 - C   6            0.79    0.99    0.035
   6. BD (   1) C   4 - C   5        /459. BD*(   1) C   4 - C   7            0.79    0.99    0.035
   6. BD (   1) C   4 - C   5        /460. BD*(   1) C   5 - H  29            0.28    1.06    0.022
   6. BD (   1) C   4 - C   5        /462. BD*(   1) C   5 - H  31            0.28    1.06    0.022
   6. BD (   1) C   4 - C   5        /463. BD*(   1) C   6 - H  32            0.95    1.08    0.041
   6. BD (   1) C   4 - C   5        /467. BD*(   1) C   7 - H  36            0.95    1.08    0.041
   7. BD (   1) C   4 - C   6        /123. RY*(   2) O   3                    0.32    1.77    0.030
   7. BD (   1) C   4 - C   6        /140. RY*(   1) C   5                    0.51    1.38    0.034
   7. BD (   1) C   4 - C   6        /158. RY*(   1) C   7                    0.48    1.38    0.033
   7. BD (   1) C   4 - C   6        /159. RY*(   2) C   7                    0.26    1.39    0.024
   7. BD (   1) C   4 - C   6        /457. BD*(   1) C   4 - C   5            0.85    1.00    0.037
   7. BD (   1) C   4 - C   6        /459. BD*(   1) C   4 - C   7            0.66    0.99    0.032
   7. BD (   1) C   4 - C   6        /462. BD*(   1) C   5 - H  31            0.93    1.07    0.040
   7. BD (   1) C   4 - C   6        /463. BD*(   1) C   6 - H  32            0.31    1.08    0.023
   7. BD (   1) C   4 - C   6        /464. BD*(   1) C   6 - H  33            0.26    1.07    0.021
   7. BD (   1) C   4 - C   6        /466. BD*(   1) C   7 - H  35            0.87    1.06    0.039
   8. BD (   1) C   4 - C   7        /123. RY*(   2) O   3                    0.31    1.77    0.030
   8. BD (   1) C   4 - C   7        /140. RY*(   1) C   5                    0.51    1.38    0.034
   8. BD (   1) C   4 - C   7        /149. RY*(   1) C   6                    0.48    1.38    0.033
   8. BD (   1) C   4 - C   7        /150. RY*(   2) C   6                    0.26    1.39    0.024
   8. BD (   1) C   4 - C   7        /457. BD*(   1) C   4 - C   5            0.85    1.00    0.037
   8. BD (   1) C   4 - C   7        /458. BD*(   1) C   4 - C   6            0.67    0.99    0.032
   8. BD (   1) C   4 - C   7        /460. BD*(   1) C   5 - H  29            0.93    1.07    0.040
   8. BD (   1) C   4 - C   7        /465. BD*(   1) C   6 - H  34            0.88    1.06    0.039
   8. BD (   1) C   4 - C   7        /467. BD*(   1) C   7 - H  36            0.30    1.08    0.023
   8. BD (   1) C   4 - C   7        /468. BD*(   1) C   7 - H  37            0.26    1.06    0.021
   9. BD (   1) C   5 - H  29        /456. BD*(   1) O   3 - C   4            0.38    0.71    0.021
   9. BD (   1) C   5 - H  29        /459. BD*(   1) C   4 - C   7            1.78    0.86    0.050
  10. BD (   1) C   5 - H  30        /131. RY*(   1) C   4                    0.48    1.24    0.031
  10. BD (   1) C   5 - H  30        /456. BD*(   1) O   3 - C   4            2.43    0.71    0.053
  11. BD (   1) C   5 - H  31        /456. BD*(   1) O   3 - C   4            0.38    0.71    0.021
  11. BD (   1) C   5 - H  31        /458. BD*(   1) C   4 - C   6            1.78    0.86    0.050
  12. BD (   1) C   6 - H  32        /133. RY*(   3) C   4                    0.42    1.23    0.029
  12. BD (   1) C   6 - H  32        /457. BD*(   1) C   4 - C   5            1.71    0.87    0.049
  13. BD (   1) C   6 - H  33        /133. RY*(   3) C   4                    0.51    1.23    0.032
  13. BD (   1) C   6 - H  33        /456. BD*(   1) O   3 - C   4            3.09    0.71    0.060
  14. BD (   1) C   6 - H  34        /131. RY*(   1) C   4                    0.31    1.24    0.025
  14. BD (   1) C   6 - H  34        /456. BD*(   1) O   3 - C   4            0.35    0.71    0.020
  14. BD (   1) C   6 - H  34        /459. BD*(   1) C   4 - C   7            1.86    0.86    0.051
  15. BD (   1) C   7 - H  35        /131. RY*(   1) C   4                    0.31    1.24    0.025
  15. BD (   1) C   7 - H  35        /456. BD*(   1) O   3 - C   4            0.34    0.71    0.020
  15. BD (   1) C   7 - H  35        /458. BD*(   1) C   4 - C   6            1.86    0.86    0.051
  16. BD (   1) C   7 - H  36        /133. RY*(   3) C   4                    0.44    1.23    0.029
  16. BD (   1) C   7 - H  36        /457. BD*(   1) C   4 - C   5            1.71    0.87    0.049
  17. BD (   1) C   7 - H  37        /133. RY*(   3) C   4                    0.48    1.23    0.031
  17. BD (   1) C   7 - H  37        /456. BD*(   1) O   3 - C   4            3.08    0.71    0.060
  18. BD (   1) N   8 - C   9        /113. RY*(   1) C   2                    0.83    1.37    0.043
  18. BD (   1) N   8 - C   9        /186. RY*(   2) C  10                    0.27    1.56    0.026
  18. BD (   1) N   8 - C   9        /348. RY*(   2) C  28                    0.34    1.52    0.029
  18. BD (   1) N   8 - C   9        /454. BD*(   1) C   2 - O   3            1.39    1.16    0.052
  18. BD (   1) N   8 - C   9        /455. BD*(   1) C   2 - N   8            0.90    1.22    0.043
  18. BD (   1) N   8 - C   9        /470. BD*(   1) N   8 - H  38            0.27    1.19    0.023
  18. BD (   1) N   8 - C   9        /472. BD*(   1) C   9 - C  28            0.27    1.16    0.022
  18. BD (   1) N   8 - C   9        /474. BD*(   1) C  10 - C  11            0.67    1.18    0.036
  18. BD (   1) N   8 - C   9        /508. BD*(   1) C  27 - C  28            0.75    1.19    0.038
  19. BD (   1) N   8 - H  38        /176. RY*(   1) C   9                    0.59    1.62    0.039
  19. BD (   1) N   8 - H  38        /452. BD*(   1) O   1 - C   2            0.44    0.79    0.025
  19. BD (   1) N   8 - H  38        /453. BD*(   2) O   1 - C   2            2.43    1.17    0.068
  19. BD (   1) N   8 - H  38        /454. BD*(   1) C   2 - O   3            0.47    1.06    0.029
  19. BD (   1) N   8 - H  38        /473. BD*(   1) C   9 - H  39            0.69    1.14    0.036
  20. BD (   1) C   9 - C  10        /167. RY*(   1) N   8                    0.77    1.51    0.043
  20. BD (   1) C   9 - C  10        /194. RY*(   1) C  11                    0.70    1.64    0.043
  20. BD (   1) C   9 - C  10        /347. RY*(   1) C  28                    0.66    1.64    0.042
  20. BD (   1) C   9 - C  10        /472. BD*(   1) C   9 - C  28            0.81    0.99    0.036
  20. BD (   1) C   9 - C  10        /473. BD*(   1) C   9 - H  39            0.40    1.06    0.026
  20. BD (   1) C   9 - C  10        /474. BD*(   1) C  10 - C  11            0.59    1.01    0.031
  20. BD (   1) C   9 - C  10        /475. BD*(   1) C  10 - H  40            0.32    1.08    0.024
  20. BD (   1) C   9 - C  10        /478. BD*(   1) C  11 - H  42            0.82    1.09    0.038
  20. BD (   1) C   9 - C  10        /512. BD*(   1) C  28 - H  52            0.93    1.08    0.040
  21. BD (   1) C   9 - C  28        /167. RY*(   1) N   8                    0.27    1.51    0.025
  21. BD (   1) C   9 - C  28        /185. RY*(   1) C  10                    0.68    1.64    0.042
  21. BD (   1) C   9 - C  28        /338. RY*(   1) C  27                    0.68    1.63    0.042
  21. BD (   1) C   9 - C  28        /455. BD*(   1) C   2 - N   8            1.18    1.05    0.045
  21. BD (   1) C   9 - C  28        /471. BD*(   1) C   9 - C  10            0.75    0.98    0.034
  21. BD (   1) C   9 - C  28        /473. BD*(   1) C   9 - H  39            0.47    1.06    0.028
  21. BD (   1) C   9 - C  28        /475. BD*(   1) C  10 - H  40            0.87    1.08    0.039
  21. BD (   1) C   9 - C  28        /508. BD*(   1) C  27 - C  28            0.55    1.02    0.030
  21. BD (   1) C   9 - C  28        /510. BD*(   1) C  27 - H  50            0.82    1.09    0.038
  21. BD (   1) C   9 - C  28        /512. BD*(   1) C  28 - H  52            0.31    1.07    0.023
  22. BD (   1) C   9 - H  39        /470. BD*(   1) N   8 - H  38            1.89    0.90    0.052
  22. BD (   1) C   9 - H  39        /472. BD*(   1) C   9 - C  28            0.30    0.88    0.020
  22. BD (   1) C   9 - H  39        /476. BD*(   1) C  10 - H  41            1.50    0.94    0.048
  22. BD (   1) C   9 - H  39        /511. BD*(   1) C  28 - H  51            1.51    0.94    0.048
  23. BD (   1) C  10 - C  11        /177. RY*(   2) C   9                    0.57    1.65    0.039
  23. BD (   1) C  10 - C  11        /204. RY*(   2) C  12                    0.44    1.56    0.033
  23. BD (   1) C  10 - C  11        /469. BD*(   1) N   8 - C   9            1.61    0.93    0.049
  23. BD (   1) C  10 - C  11        /471. BD*(   1) C   9 - C  10            0.53    0.97    0.029
  23. BD (   1) C  10 - C  11        /475. BD*(   1) C  10 - H  40            0.40    1.06    0.026
  23. BD (   1) C  10 - C  11        /476. BD*(   1) C  10 - H  41            0.30    1.03    0.022
  23. BD (   1) C  10 - C  11        /477. BD*(   1) C  11 - C  12            0.61    0.98    0.031
  23. BD (   1) C  10 - C  11        /478. BD*(   1) C  11 - H  42            0.34    1.07    0.024
  23. BD (   1) C  10 - C  11        /479. BD*(   1) C  11 - H  43            0.26    1.06    0.021
  23. BD (   1) C  10 - C  11        /480. BD*(   1) C  12 - C  13            1.21    1.01    0.044
  24. BD (   1) C  10 - H  40        /196. RY*(   3) C  11                    0.27    1.42    0.025
  24. BD (   1) C  10 - H  40        /472. BD*(   1) C   9 - C  28            1.82    0.86    0.050
  24. BD (   1) C  10 - H  40        /474. BD*(   1) C  10 - C  11            0.29    0.88    0.020
  24. BD (   1) C  10 - H  40        /477. BD*(   1) C  11 - C  12            1.73    0.86    0.049
  25. BD (   1) C  10 - H  41        /473. BD*(   1) C   9 - H  39            1.54    0.93    0.048
  25. BD (   1) C  10 - H  41        /479. BD*(   1) C  11 - H  43            1.48    0.94    0.047
  26. BD (   1) C  11 - C  12        /185. RY*(   1) C  10                    0.62    1.61    0.040
  26. BD (   1) C  11 - C  12        /214. RY*(   3) C  13                    0.65    1.31    0.037
  26. BD (   1) C  11 - C  12        /338. RY*(   1) C  27                    0.59    1.61    0.039
  26. BD (   1) C  11 - C  12        /474. BD*(   1) C  10 - C  11            0.42    0.98    0.026
  26. BD (   1) C  11 - C  12        /475. BD*(   1) C  10 - H  40            0.91    1.05    0.039
  26. BD (   1) C  11 - C  12        /478. BD*(   1) C  11 - H  42            0.28    1.06    0.022
  26. BD (   1) C  11 - C  12        /480. BD*(   1) C  12 - C  13            0.51    1.00    0.029
  26. BD (   1) C  11 - C  12        /481. BD*(   1) C  12 - C  27            0.74    0.97    0.034
  26. BD (   1) C  11 - C  12        /482. BD*(   1) C  12 - H  44            0.41    1.04    0.026
  26. BD (   1) C  11 - C  12        /484. BD*(   1) C  13 - O  26            1.22    1.22    0.049
  26. BD (   1) C  11 - C  12        /485. BD*(   2) C  13 - O  26            1.56    0.61    0.040
  26. BD (   1) C  11 - C  12        /510. BD*(   1) C  27 - H  50            0.93    1.06    0.040
  27. BD (   1) C  11 - H  42        /471. BD*(   1) C   9 - C  10            1.76    0.85    0.049
  27. BD (   1) C  11 - H  42        /474. BD*(   1) C  10 - C  11            0.26    0.88    0.019
  27. BD (   1) C  11 - H  42        /481. BD*(   1) C  12 - C  27            1.69    0.86    0.048
  28. BD (   1) C  11 - H  43        /205. RY*(   3) C  12                    0.36    1.26    0.027
  28. BD (   1) C  11 - H  43        /476. BD*(   1) C  10 - H  41            1.60    0.91    0.048
  28. BD (   1) C  11 - H  43        /482. BD*(   1) C  12 - H  44            1.60    0.93    0.049
  29. BD (   1) C  12 - C  13        /195. RY*(   2) C  11                    0.62    1.47    0.038
  29. BD (   1) C  12 - C  13        /221. RY*(   1) O  14                    0.60    1.93    0.043
  29. BD (   1) C  12 - C  13        /329. RY*(   1) O  26                    0.73    1.90    0.047
  29. BD (   1) C  12 - C  13        /339. RY*(   2) C  27                    0.62    1.47    0.038
  29. BD (   1) C  12 - C  13        /474. BD*(   1) C  10 - C  11            1.04    1.05    0.042
  29. BD (   1) C  12 - C  13        /477. BD*(   1) C  11 - C  12            0.76    1.03    0.035
  29. BD (   1) C  12 - C  13        /481. BD*(   1) C  12 - C  27            0.77    1.03    0.036
  29. BD (   1) C  12 - C  13        /484. BD*(   1) C  13 - O  26            1.09    1.28    0.047
  29. BD (   1) C  12 - C  13        /486. BD*(   1) O  14 - N  15            1.65    0.87    0.048
  29. BD (   1) C  12 - C  13        /508. BD*(   1) C  27 - C  28            1.06    1.05    0.042
  30. BD (   1) C  12 - C  27        /194. RY*(   1) C  11                    0.60    1.61    0.040
  30. BD (   1) C  12 - C  27        /214. RY*(   3) C  13                    0.69    1.30    0.038
  30. BD (   1) C  12 - C  27        /347. RY*(   1) C  28                    0.57    1.60    0.039
  30. BD (   1) C  12 - C  27        /477. BD*(   1) C  11 - C  12            0.73    0.97    0.034
  30. BD (   1) C  12 - C  27        /478. BD*(   1) C  11 - H  42            0.93    1.05    0.040
  30. BD (   1) C  12 - C  27        /480. BD*(   1) C  12 - C  13            0.52    1.00    0.029
  30. BD (   1) C  12 - C  27        /482. BD*(   1) C  12 - H  44            0.42    1.04    0.026
  30. BD (   1) C  12 - C  27        /484. BD*(   1) C  13 - O  26            1.22    1.22    0.049
  30. BD (   1) C  12 - C  27        /485. BD*(   2) C  13 - O  26            1.60    0.61    0.041
  30. BD (   1) C  12 - C  27        /508. BD*(   1) C  27 - C  28            0.42    0.99    0.026
  30. BD (   1) C  12 - C  27        /510. BD*(   1) C  27 - H  50            0.28    1.06    0.022
  30. BD (   1) C  12 - C  27        /512. BD*(   1) C  28 - H  52            0.91    1.05    0.039
  31. BD (   1) C  12 - H  44        /477. BD*(   1) C  11 - C  12            0.26    0.86    0.019
  31. BD (   1) C  12 - H  44        /479. BD*(   1) C  11 - H  43            1.48    0.94    0.047
  31. BD (   1) C  12 - H  44        /481. BD*(   1) C  12 - C  27            0.26    0.86    0.019
  31. BD (   1) C  12 - H  44        /483. BD*(   1) C  13 - O  14            2.95    0.77    0.062
  31. BD (   1) C  12 - H  44        /509. BD*(   1) C  27 - H  49            1.48    0.94    0.047
  32. BD (   1) C  13 - O  14        /203. RY*(   1) C  12                    0.44    1.93    0.037
  32. BD (   1) C  13 - O  14        /230. RY*(   1) N  15                    0.35    2.09    0.034
  32. BD (   1) C  13 - O  14        /232. RY*(   3) N  15                    0.53    2.05    0.042
  32. BD (   1) C  13 - O  14        /482. BD*(   1) C  12 - H  44            0.56    1.35    0.035
  32. BD (   1) C  13 - O  14        /487. BD*(   1) N  15 - C  16            0.40    1.27    0.029
  32. BD (   1) C  13 - O  14        /488. BD*(   1) N  15 - C  23            0.40    1.27    0.029
  33. BD (   1) C  13 - O  26        /203. RY*(   1) C  12                    0.33    2.15    0.034
  33. BD (   1) C  13 - O  26        /212. RY*(   1) C  13                    1.09    1.73    0.055
  33. BD (   1) C  13 - O  26        /480. BD*(   1) C  12 - C  13            1.32    1.53    0.057
  34. BD (   2) C  13 - O  26        /477. BD*(   1) C  11 - C  12            0.77    0.77    0.031
  34. BD (   2) C  13 - O  26        /481. BD*(   1) C  12 - C  27            0.76    0.77    0.031
  35. BD (   1) O  14 - N  15        /203. RY*(   1) C  12                    0.30    1.96    0.031
  35. BD (   1) O  14 - N  15        /212. RY*(   1) C  13                    0.67    1.54    0.041
  35. BD (   1) O  14 - N  15        /239. RY*(   1) C  16                    0.36    1.49    0.029
  35. BD (   1) O  14 - N  15        /302. RY*(   1) C  23                    0.36    1.49    0.029
  35. BD (   1) O  14 - N  15        /480. BD*(   1) C  12 - C  13            0.83    1.34    0.043
  35. BD (   1) O  14 - N  15        /489. BD*(   1) C  16 - C  17            0.51    1.36    0.034
  35. BD (   1) O  14 - N  15        /505. BD*(   1) C  22 - C  23            0.51    1.36    0.034
  36. BD (   1) N  15 - C  16        /222. RY*(   2) O  14                    0.56    1.97    0.042
  36. BD (   1) N  15 - C  16        /249. RY*(   2) C  17                    0.41    1.78    0.034
  36. BD (   1) N  15 - C  16        /303. RY*(   2) C  23                    0.47    2.01    0.039
  36. BD (   1) N  15 - C  16        /306. RY*(   5) C  23                    0.32    2.31    0.035
  36. BD (   1) N  15 - C  16        /320. RY*(   1) O  25                    0.29    2.04    0.031
  36. BD (   1) N  15 - C  16        /483. BD*(   1) C  13 - O  14            0.48    1.10    0.030
  36. BD (   1) N  15 - C  16        /488. BD*(   1) N  15 - C  23            0.64    1.19    0.036
  36. BD (   1) N  15 - C  16        /490. BD*(   1) C  16 - O  25            0.38    1.43    0.030
  36. BD (   1) N  15 - C  16        /492. BD*(   1) C  17 - C  18            1.44    1.39    0.056
  36. BD (   1) N  15 - C  16        /506. BD*(   1) C  23 - O  24            1.43    1.43    0.057
  37. BD (   1) N  15 - C  23        /222. RY*(   2) O  14                    0.56    1.97    0.042
  37. BD (   1) N  15 - C  23        /240. RY*(   2) C  16                    0.48    2.02    0.039
  37. BD (   1) N  15 - C  23        /243. RY*(   5) C  16                    0.32    2.32    0.035
  37. BD (   1) N  15 - C  23        /294. RY*(   2) C  22                    0.41    1.79    0.034
  37. BD (   1) N  15 - C  23        /311. RY*(   1) O  24                    0.29    2.04    0.031
  37. BD (   1) N  15 - C  23        /483. BD*(   1) C  13 - O  14            0.48    1.10    0.030
  37. BD (   1) N  15 - C  23        /487. BD*(   1) N  15 - C  16            0.64    1.19    0.036
  37. BD (   1) N  15 - C  23        /490. BD*(   1) C  16 - O  25            1.42    1.43    0.057
  37. BD (   1) N  15 - C  23        /502. BD*(   1) C  21 - C  22            1.44    1.39    0.057
  37. BD (   1) N  15 - C  23        /506. BD*(   1) C  23 - O  24            0.38    1.43    0.030
  38. BD (   1) C  16 - C  17        /257. RY*(   1) C  18                    0.52    1.78    0.039
  38. BD (   1) C  16 - C  17        /293. RY*(   1) C  22                    0.41    1.80    0.034
  38. BD (   1) C  16 - C  17        /320. RY*(   1) O  25                    0.71    1.89    0.047
  38. BD (   1) C  16 - C  17        /486. BD*(   1) O  14 - N  15            2.55    0.88    0.060
  38. BD (   1) C  16 - C  17        /490. BD*(   1) C  16 - O  25            1.06    1.28    0.047
  38. BD (   1) C  16 - C  17        /492. BD*(   1) C  17 - C  18            1.54    1.24    0.055
  38. BD (   1) C  16 - C  17        /494. BD*(   1) C  17 - C  22            1.04    1.20    0.045
  38. BD (   1) C  16 - C  17        /495. BD*(   1) C  18 - C  19            0.91    1.22    0.042
  38. BD (   1) C  16 - C  17        /502. BD*(   1) C  21 - C  22            2.05    1.23    0.064
  39. BD (   1) C  16 - O  25        /239. RY*(   1) C  16                    0.94    1.65    0.050
  39. BD (   1) C  16 - O  25        /487. BD*(   1) N  15 - C  16            0.36    1.47    0.030
  39. BD (   1) C  16 - O  25        /488. BD*(   1) N  15 - C  23            0.52    1.47    0.036
  39. BD (   1) C  16 - O  25        /489. BD*(   1) C  16 - C  17            1.25    1.52    0.056
  39. BD (   1) C  16 - O  25        /494. BD*(   1) C  17 - C  22            0.30    1.64    0.028
  40. BD (   2) C  16 - O  25        /493. BD*(   2) C  17 - C  18            2.08    0.41    0.040
  41. BD (   1) C  17 - C  18        /239. RY*(   1) C  16                    0.47    1.26    0.031
  41. BD (   1) C  17 - C  18        /266. RY*(   1) C  19                    0.53    1.89    0.040
  41. BD (   1) C  17 - C  18        /267. RY*(   2) C  19                    0.59    1.37    0.036
  41. BD (   1) C  17 - C  18        /487. BD*(   1) N  15 - C  16            0.37    1.08    0.026
  41. BD (   1) C  17 - C  18        /489. BD*(   1) C  16 - C  17            1.69    1.13    0.056
  41. BD (   1) C  17 - C  18        /494. BD*(   1) C  17 - C  22            2.75    1.25    0.074
  41. BD (   1) C  17 - C  18        /495. BD*(   1) C  18 - C  19            1.27    1.26    0.051
  41. BD (   1) C  17 - C  18        /496. BD*(   1) C  18 - H  45            0.76    1.18    0.038
  41. BD (   1) C  17 - C  18        /499. BD*(   1) C  19 - H  46            1.13    1.18    0.046
  41. BD (   1) C  17 - C  18        /505. BD*(   1) C  22 - C  23            1.10    1.13    0.045
  42. BD (   2) C  17 - C  18        /241. RY*(   3) C  16                    0.28    1.80    0.031
  42. BD (   2) C  17 - C  18        /244. RY*(   6) C  16                    0.27    1.78    0.030
  42. BD (   2) C  17 - C  18        /251. RY*(   4) C  17                    0.35    1.29    0.030
  42. BD (   2) C  17 - C  18        /270. RY*(   5) C  19                    0.89    1.14    0.044
  42. BD (   2) C  17 - C  18        /296. RY*(   4) C  22                    0.75    1.30    0.043
  42. BD (   2) C  17 - C  18        /491. BD*(   2) C  16 - O  25            9.29    0.28    0.067
  42. BD (   2) C  17 - C  18        /498. BD*(   2) C  19 - C  20            9.05    0.29    0.065
  42. BD (   2) C  17 - C  18        /503. BD*(   2) C  21 - C  22           10.48    0.29    0.071
  43. BD (   1) C  17 - C  22        /257. RY*(   1) C  18                    0.61    1.81    0.042
  43. BD (   1) C  17 - C  22        /284. RY*(   1) C  21                    0.61    1.81    0.042
  43. BD (   1) C  17 - C  22        /489. BD*(   1) C  16 - C  17            0.67    1.11    0.035
  43. BD (   1) C  17 - C  22        /490. BD*(   1) C  16 - O  25            2.07    1.31    0.066
  43. BD (   1) C  17 - C  22        /492. BD*(   1) C  17 - C  18            2.50    1.27    0.071
  43. BD (   1) C  17 - C  22        /496. BD*(   1) C  18 - H  45            1.26    1.17    0.049
  43. BD (   1) C  17 - C  22        /502. BD*(   1) C  21 - C  22            2.51    1.27    0.071
  43. BD (   1) C  17 - C  22        /504. BD*(   1) C  21 - H  48            1.27    1.17    0.049
  43. BD (   1) C  17 - C  22        /505. BD*(   1) C  22 - C  23            0.67    1.11    0.035
  43. BD (   1) C  17 - C  22        /506. BD*(   1) C  23 - O  24            2.08    1.31    0.066
  44. BD (   1) C  18 - C  19        /248. RY*(   1) C  17                    1.03    1.83    0.055
  44. BD (   1) C  18 - C  19        /275. RY*(   1) C  20                    0.41    1.87    0.035
  44. BD (   1) C  18 - C  19        /276. RY*(   2) C  20                    0.65    1.36    0.038
  44. BD (   1) C  18 - C  19        /489. BD*(   1) C  16 - C  17            2.49    1.11    0.067
  44. BD (   1) C  18 - C  19        /492. BD*(   1) C  17 - C  18            1.70    1.26    0.059
  44. BD (   1) C  18 - C  19        /496. BD*(   1) C  18 - H  45            0.68    1.17    0.036
  44. BD (   1) C  18 - C  19        /497. BD*(   1) C  19 - C  20            1.17    1.24    0.048
  44. BD (   1) C  18 - C  19        /499. BD*(   1) C  19 - H  46            0.56    1.17    0.032
  44. BD (   1) C  18 - C  19        /501. BD*(   1) C  20 - H  47            1.10    1.17    0.045
  45. BD (   1) C  18 - H  45        /248. RY*(   1) C  17                    0.36    1.65    0.031
  45. BD (   1) C  18 - H  45        /266. RY*(   1) C  19                    0.31    1.69    0.029
  45. BD (   1) C  18 - H  45        /492. BD*(   1) C  17 - C  18            0.60    1.08    0.032
  45. BD (   1) C  18 - H  45        /494. BD*(   1) C  17 - C  22            2.42    1.05    0.064
  45. BD (   1) C  18 - H  45        /495. BD*(   1) C  18 - C  19            0.46    1.07    0.028
  45. BD (   1) C  18 - H  45        /497. BD*(   1) C  19 - C  20            1.77    1.07    0.055
  46. BD (   1) C  19 - C  20        /258. RY*(   2) C  18                    0.92    1.39    0.045
  46. BD (   1) C  19 - C  20        /285. RY*(   2) C  21                    0.92    1.39    0.045
  46. BD (   1) C  19 - C  20        /495. BD*(   1) C  18 - C  19            1.21    1.25    0.049
  46. BD (   1) C  19 - C  20        /496. BD*(   1) C  18 - H  45            1.21    1.17    0.048
  46. BD (   1) C  19 - C  20        /499. BD*(   1) C  19 - H  46            0.57    1.18    0.033
  46. BD (   1) C  19 - C  20        /500. BD*(   1) C  20 - C  21            1.21    1.25    0.049
  46. BD (   1) C  19 - C  20        /501. BD*(   1) C  20 - H  47            0.57    1.18    0.033
  46. BD (   1) C  19 - C  20        /504. BD*(   1) C  21 - H  48            1.21    1.17    0.048
  47. BD (   2) C  19 - C  20        /261. RY*(   5) C  18                    0.51    1.92    0.044
  47. BD (   2) C  19 - C  20        /270. RY*(   5) C  19                    0.26    1.14    0.024
  47. BD (   2) C  19 - C  20        /279. RY*(   5) C  20                    0.27    1.16    0.024
  47. BD (   2) C  19 - C  20        /288. RY*(   5) C  21                    0.51    1.92    0.044
  47. BD (   2) C  19 - C  20        /493. BD*(   2) C  17 - C  18           10.39    0.29    0.070
  47. BD (   2) C  19 - C  20        /503. BD*(   2) C  21 - C  22           10.44    0.29    0.070
  48. BD (   1) C  19 - H  46        /257. RY*(   1) C  18                    0.29    1.63    0.028
  48. BD (   1) C  19 - H  46        /275. RY*(   1) C  20                    0.33    1.69    0.030
  48. BD (   1) C  19 - H  46        /492. BD*(   1) C  17 - C  18            1.91    1.09    0.057
  48. BD (   1) C  19 - H  46        /495. BD*(   1) C  18 - C  19            0.34    1.07    0.024
  48. BD (   1) C  19 - H  46        /497. BD*(   1) C  19 - C  20            0.35    1.07    0.024
  48. BD (   1) C  19 - H  46        /500. BD*(   1) C  20 - C  21            2.02    1.07    0.059
  49. BD (   1) C  20 - C  21        /266. RY*(   1) C  19                    0.41    1.87    0.035
  49. BD (   1) C  20 - C  21        /267. RY*(   2) C  19                    0.65    1.36    0.038
  49. BD (   1) C  20 - C  21        /293. RY*(   1) C  22                    1.03    1.83    0.055
  49. BD (   1) C  20 - C  21        /497. BD*(   1) C  19 - C  20            1.17    1.24    0.048
  49. BD (   1) C  20 - C  21        /499. BD*(   1) C  19 - H  46            1.10    1.17    0.045
  49. BD (   1) C  20 - C  21        /501. BD*(   1) C  20 - H  47            0.56    1.17    0.032
  49. BD (   1) C  20 - C  21        /502. BD*(   1) C  21 - C  22            1.71    1.26    0.059
  49. BD (   1) C  20 - C  21        /504. BD*(   1) C  21 - H  48            0.68    1.17    0.036
  49. BD (   1) C  20 - C  21        /505. BD*(   1) C  22 - C  23            2.50    1.11    0.067
  50. BD (   1) C  20 - H  47        /266. RY*(   1) C  19                    0.33    1.69    0.030
  50. BD (   1) C  20 - H  47        /284. RY*(   1) C  21                    0.29    1.63    0.028
  50. BD (   1) C  20 - H  47        /495. BD*(   1) C  18 - C  19            2.02    1.07    0.059
  50. BD (   1) C  20 - H  47        /497. BD*(   1) C  19 - C  20            0.35    1.07    0.024
  50. BD (   1) C  20 - H  47        /500. BD*(   1) C  20 - C  21            0.34    1.07    0.024
  50. BD (   1) C  20 - H  47        /502. BD*(   1) C  21 - C  22            1.91    1.08    0.057
  51. BD (   1) C  21 - C  22        /275. RY*(   1) C  20                    0.53    1.89    0.040
  51. BD (   1) C  21 - C  22        /276. RY*(   2) C  20                    0.59    1.37    0.036
  51. BD (   1) C  21 - C  22        /302. RY*(   1) C  23                    0.47    1.26    0.031
  51. BD (   1) C  21 - C  22        /488. BD*(   1) N  15 - C  23            0.37    1.08    0.026
  51. BD (   1) C  21 - C  22        /489. BD*(   1) C  16 - C  17            1.10    1.13    0.045
  51. BD (   1) C  21 - C  22        /494. BD*(   1) C  17 - C  22            2.76    1.25    0.074
  51. BD (   1) C  21 - C  22        /500. BD*(   1) C  20 - C  21            1.27    1.26    0.051
  51. BD (   1) C  21 - C  22        /501. BD*(   1) C  20 - H  47            1.13    1.18    0.046
  51. BD (   1) C  21 - C  22        /504. BD*(   1) C  21 - H  48            0.76    1.18    0.038
  51. BD (   1) C  21 - C  22        /505. BD*(   1) C  22 - C  23            1.69    1.13    0.056
  52. BD (   2) C  21 - C  22        /251. RY*(   4) C  17                    0.75    1.29    0.044
  52. BD (   2) C  21 - C  22        /279. RY*(   5) C  20                    0.88    1.16    0.045
  52. BD (   2) C  21 - C  22        /296. RY*(   4) C  22                    0.35    1.30    0.030
  52. BD (   2) C  21 - C  22        /304. RY*(   3) C  23                    0.27    1.81    0.031
  52. BD (   2) C  21 - C  22        /307. RY*(   6) C  23                    0.27    1.78    0.031
  52. BD (   2) C  21 - C  22        /493. BD*(   2) C  17 - C  18           10.48    0.30    0.071
  52. BD (   2) C  21 - C  22        /498. BD*(   2) C  19 - C  20            9.01    0.29    0.065
  52. BD (   2) C  21 - C  22        /507. BD*(   2) C  23 - O  24            9.43    0.28    0.068
  53. BD (   1) C  21 - H  48        /275. RY*(   1) C  20                    0.31    1.69    0.029
  53. BD (   1) C  21 - H  48        /293. RY*(   1) C  22                    0.36    1.65    0.031
  53. BD (   1) C  21 - H  48        /494. BD*(   1) C  17 - C  22            2.41    1.05    0.064
  53. BD (   1) C  21 - H  48        /497. BD*(   1) C  19 - C  20            1.77    1.07    0.055
  53. BD (   1) C  21 - H  48        /500. BD*(   1) C  20 - C  21            0.46    1.07    0.028
  53. BD (   1) C  21 - H  48        /502. BD*(   1) C  21 - C  22            0.60    1.08    0.032
  54. BD (   1) C  22 - C  23        /248. RY*(   1) C  17                    0.41    1.81    0.035
  54. BD (   1) C  22 - C  23        /284. RY*(   1) C  21                    0.52    1.78    0.039
  54. BD (   1) C  22 - C  23        /311. RY*(   1) O  24                    0.70    1.89    0.046
  54. BD (   1) C  22 - C  23        /486. BD*(   1) O  14 - N  15            2.53    0.88    0.060
  54. BD (   1) C  22 - C  23        /492. BD*(   1) C  17 - C  18            2.04    1.24    0.064
  54. BD (   1) C  22 - C  23        /494. BD*(   1) C  17 - C  22            1.04    1.20    0.045
  54. BD (   1) C  22 - C  23        /500. BD*(   1) C  20 - C  21            0.91    1.22    0.042
  54. BD (   1) C  22 - C  23        /502. BD*(   1) C  21 - C  22            1.54    1.24    0.055
  54. BD (   1) C  22 - C  23        /506. BD*(   1) C  23 - O  24            1.05    1.28    0.047
  55. BD (   1) C  23 - O  24        /302. RY*(   1) C  23                    0.94    1.65    0.050
  55. BD (   1) C  23 - O  24        /487. BD*(   1) N  15 - C  16            0.52    1.47    0.036
  55. BD (   1) C  23 - O  24        /488. BD*(   1) N  15 - C  23            0.35    1.47    0.030
  55. BD (   1) C  23 - O  24        /494. BD*(   1) C  17 - C  22            0.30    1.64    0.028
  55. BD (   1) C  23 - O  24        /505. BD*(   1) C  22 - C  23            1.25    1.52    0.056
  56. BD (   2) C  23 - O  24        /503. BD*(   2) C  21 - C  22            2.04    0.42    0.040
  57. BD (   1) C  27 - C  28        /177. RY*(   2) C   9                    0.35    1.65    0.030
  57. BD (   1) C  27 - C  28        /204. RY*(   2) C  12                    0.44    1.56    0.033
  57. BD (   1) C  27 - C  28        /469. BD*(   1) N   8 - C   9            1.53    0.92    0.048
  57. BD (   1) C  27 - C  28        /472. BD*(   1) C   9 - C  28            0.59    0.97    0.030
  57. BD (   1) C  27 - C  28        /480. BD*(   1) C  12 - C  13            1.19    1.01    0.044
  57. BD (   1) C  27 - C  28        /481. BD*(   1) C  12 - C  27            0.60    0.97    0.031
  57. BD (   1) C  27 - C  28        /509. BD*(   1) C  27 - H  49            0.26    1.05    0.021
  57. BD (   1) C  27 - C  28        /510. BD*(   1) C  27 - H  50            0.35    1.07    0.024
  57. BD (   1) C  27 - C  28        /511. BD*(   1) C  28 - H  51            0.33    1.03    0.023
  57. BD (   1) C  27 - C  28        /512. BD*(   1) C  28 - H  52            0.40    1.05    0.026
  58. BD (   1) C  27 - H  49        /205. RY*(   3) C  12                    0.37    1.26    0.027
  58. BD (   1) C  27 - H  49        /482. BD*(   1) C  12 - H  44            1.60    0.93    0.049
  58. BD (   1) C  27 - H  49        /511. BD*(   1) C  28 - H  51            1.60    0.91    0.048
  59. BD (   1) C  27 - H  50        /472. BD*(   1) C   9 - C  28            1.79    0.85    0.049
  59. BD (   1) C  27 - H  50        /477. BD*(   1) C  11 - C  12            1.70    0.85    0.048
  59. BD (   1) C  27 - H  50        /508. BD*(   1) C  27 - C  28            0.27    0.87    0.019
  60. BD (   1) C  28 - H  51        /473. BD*(   1) C   9 - H  39            1.63    0.93    0.049
  60. BD (   1) C  28 - H  51        /509. BD*(   1) C  27 - H  49            1.48    0.94    0.047
  61. BD (   1) C  28 - H  52        /340. RY*(   3) C  27                    0.26    1.41    0.025
  61. BD (   1) C  28 - H  52        /471. BD*(   1) C   9 - C  10            1.84    0.85    0.050
  61. BD (   1) C  28 - H  52        /481. BD*(   1) C  12 - C  27            1.73    0.86    0.049
  61. BD (   1) C  28 - H  52        /508. BD*(   1) C  27 - C  28            0.31    0.88    0.021
  62. CR (   1) O   1                /113. RY*(   1) C   2                    3.48   19.48    0.331
  62. CR (   1) O   1                /455. BD*(   1) C   2 - N   8            0.31   19.33    0.100
  63. CR (   1) C   2                /456. BD*(   1) O   3 - C   4            0.78   10.51    0.117
  63. CR (   1) C   2                /469. BD*(   1) N   8 - C   9            0.70   10.57    0.109
  63. CR (   1) C   2                /470. BD*(   1) N   8 - H  38            0.31   10.64    0.073
  64. CR (   1) O   3                /113. RY*(   1) C   2                    0.87   19.55    0.166
  64. CR (   1) O   3                /114. RY*(   2) C   2                    0.54   20.46    0.133
  64. CR (   1) O   3                /131. RY*(   1) C   4                    0.36   19.76    0.107
  64. CR (   1) O   3                /132. RY*(   2) C   4                    1.03   19.88    0.181
  64. CR (   1) O   3                /453. BD*(   2) O   1 - C   2            0.28   19.45    0.095
  65. CR (   1) C   4                /142. RY*(   3) C   5                    0.43   10.89    0.086
  65. CR (   1) C   4                /151. RY*(   3) C   6                    0.31   10.83    0.073
  65. CR (   1) C   4                /160. RY*(   3) C   7                    0.31   10.83    0.073
  65. CR (   1) C   4                /454. BD*(   1) C   2 - O   3            0.50   10.48    0.094
  65. CR (   1) C   4                /456. BD*(   1) O   3 - C   4            0.59   10.38    0.101
  66. CR (   1) C   5                /131. RY*(   1) C   4                    0.74   10.81    0.113
  66. CR (   1) C   5                /138. RY*(   8) C   4                    0.30   11.81    0.076
  66. CR (   1) C   5                /356. RY*(   1) H  29                    0.34   10.48    0.075
  66. CR (   1) C   5                /360. RY*(   1) H  30                    0.36   10.56    0.078
  66. CR (   1) C   5                /364. RY*(   1) H  31                    0.34   10.48    0.075
  67. CR (   1) C   6                /131. RY*(   1) C   4                    0.32   10.82    0.074
  67. CR (   1) C   6                /133. RY*(   3) C   4                    0.80   10.80    0.117
  67. CR (   1) C   6                /368. RY*(   1) H  32                    0.39   10.53    0.081
  67. CR (   1) C   6                /372. RY*(   1) H  33                    0.36   10.54    0.078
  67. CR (   1) C   6                /376. RY*(   1) H  34                    0.33   10.48    0.074
  68. CR (   1) C   7                /131. RY*(   1) C   4                    0.33   10.81    0.075
  68. CR (   1) C   7                /133. RY*(   3) C   4                    0.80   10.80    0.117
  68. CR (   1) C   7                /380. RY*(   1) H  35                    0.33   10.48    0.074
  68. CR (   1) C   7                /384. RY*(   1) H  36                    0.40   10.52    0.082
  68. CR (   1) C   7                /388. RY*(   1) H  37                    0.36   10.54    0.078
  69. CR (   1) N   8                /113. RY*(   1) C   2                    0.28   14.85    0.082
  69. CR (   1) N   8                /114. RY*(   2) C   2                    0.95   15.75    0.155
  69. CR (   1) N   8                /120. RY*(   8) C   2                    0.39   15.13    0.097
  69. CR (   1) N   8                /177. RY*(   2) C   9                    0.26   15.32    0.080
  69. CR (   1) N   8                /180. RY*(   5) C   9                    0.25   16.20    0.080
  69. CR (   1) N   8                /181. RY*(   6) C   9                    0.44   15.39    0.104
  69. CR (   1) N   8                /392. RY*(   1) H  38                    0.30   14.70    0.083
  70. CR (   1) C   9                /187. RY*(   3) C  10                    0.30   11.05    0.072
  70. CR (   1) C   9                /349. RY*(   3) C  28                    0.27   11.07    0.069
  70. CR (   1) C   9                /396. RY*(   1) H  39                    0.38   10.53    0.080
  70. CR (   1) C   9                /455. BD*(   1) C   2 - N   8            0.46   10.56    0.090
  70. CR (   1) C   9                /470. BD*(   1) N   8 - H  38            0.26   10.53    0.067
  71. CR (   1) C  10                /178. RY*(   3) C   9                    0.58   10.89    0.101
  71. CR (   1) C  10                /195. RY*(   2) C  11                    0.27   10.89    0.068
  71. CR (   1) C  10                /400. RY*(   1) H  40                    0.36   10.49    0.078
  71. CR (   1) C  10                /404. RY*(   1) H  41                    0.33   10.48    0.074
  72. CR (   1) C  11                /186. RY*(   2) C  10                    0.31   10.84    0.074
  72. CR (   1) C  11                /205. RY*(   3) C  12                    0.40   10.85    0.083
  72. CR (   1) C  11                /408. RY*(   1) H  42                    0.34   10.46    0.076
  72. CR (   1) C  11                /412. RY*(   1) H  43                    0.35   10.50    0.076
  73. CR (   1) C  12                /196. RY*(   3) C  11                    0.29   11.01    0.071
  73. CR (   1) C  12                /213. RY*(   2) C  13                    0.31   11.31    0.075
  73. CR (   1) C  12                /217. RY*(   6) C  13                    0.28   11.26    0.070
  73. CR (   1) C  12                /340. RY*(   3) C  27                    0.29   11.00    0.071
  73. CR (   1) C  12                /416. RY*(   1) H  44                    0.35   10.48    0.077
  73. CR (   1) C  12                /484. BD*(   1) C  13 - O  26            0.45   10.71    0.088
  74. CR (   1) C  13                /204. RY*(   2) C  12                    0.32   11.18    0.075
  74. CR (   1) C  13                /206. RY*(   4) C  12                    0.31   11.22    0.074
  74. CR (   1) C  13                /480. BD*(   1) C  12 - C  13            0.26   10.62    0.068
  74. CR (   1) C  13                /483. BD*(   1) C  13 - O  14            0.44   10.50    0.089
  74. CR (   1) C  13                /486. BD*(   1) O  14 - N  15            0.32   10.43    0.074
  75. CR (   1) O  14                /212. RY*(   1) C  13                    0.54   19.65    0.131
  75. CR (   1) O  14                /213. RY*(   2) C  13                    0.87   20.27    0.168
  75. CR (   1) O  14                /232. RY*(   3) N  15                    0.58   20.19    0.137
  75. CR (   1) O  14                /487. BD*(   1) N  15 - C  16            0.28   19.42    0.095
  75. CR (   1) O  14                /488. BD*(   1) N  15 - C  23            0.28   19.42    0.095
  76. CR (   1) N  15                /240. RY*(   2) C  16                    0.96   15.51    0.155
  76. CR (   1) N  15                /303. RY*(   2) C  23                    0.96   15.51    0.155
  76. CR (   1) N  15                /483. BD*(   1) C  13 - O  14            0.47   14.59    0.109
  76. CR (   1) N  15                /486. BD*(   1) O  14 - N  15            0.38   14.52    0.094
  77. CR (   1) C  16                /248. RY*(   1) C  17                    0.34   11.34    0.079
  77. CR (   1) C  16                /486. BD*(   1) O  14 - N  15            0.39   10.41    0.081
  77. CR (   1) C  16                /488. BD*(   1) N  15 - C  23            0.48   10.57    0.093
  77. CR (   1) C  16                /492. BD*(   1) C  17 - C  18            0.55   10.77    0.098
  77. CR (   1) C  16                /494. BD*(   1) C  17 - C  22            0.26   10.74    0.067
  78. CR (   1) C  17                /240. RY*(   2) C  16                    0.49   11.29    0.094
  78. CR (   1) C  17                /258. RY*(   2) C  18                    0.87   10.77    0.122
  78. CR (   1) C  17                /293. RY*(   1) C  22                    0.35   11.23    0.080
  78. CR (   1) C  17                /294. RY*(   2) C  22                    0.55   11.06    0.099
  78. CR (   1) C  17                /490. BD*(   1) C  16 - O  25            0.49   10.71    0.091
  78. CR (   1) C  17                /494. BD*(   1) C  17 - C  22            0.40   10.63    0.083
  78. CR (   1) C  17                /495. BD*(   1) C  18 - C  19            0.37   10.64    0.080
  78. CR (   1) C  17                /496. BD*(   1) C  18 - H  45            0.33   10.56    0.075
  78. CR (   1) C  17                /502. BD*(   1) C  21 - C  22            0.61   10.66    0.102
  78. CR (   1) C  17                /505. BD*(   1) C  22 - C  23            0.31   10.51    0.073
  79. CR (   1) C  18                /250. RY*(   3) C  17                    0.71   10.83    0.111
  79. CR (   1) C  18                /267. RY*(   2) C  19                    0.63   10.74    0.104
  79. CR (   1) C  18                /268. RY*(   3) C  19                    0.33   10.78    0.076
  79. CR (   1) C  18                /420. RY*(   1) H  45                    0.39   10.44    0.081
  79. CR (   1) C  18                /489. BD*(   1) C  16 - C  17            0.72   10.50    0.112
  79. CR (   1) C  18                /494. BD*(   1) C  17 - C  22            0.64   10.62    0.105
  79. CR (   1) C  18                /497. BD*(   1) C  19 - C  20            0.45   10.63    0.088
  79. CR (   1) C  18                /499. BD*(   1) C  19 - H  46            0.28   10.55    0.069
  80. CR (   1) C  19                /258. RY*(   2) C  18                    0.38   10.77    0.081
  80. CR (   1) C  19                /260. RY*(   4) C  18                    0.35   10.72    0.077
  80. CR (   1) C  19                /276. RY*(   2) C  20                    0.80   10.75    0.117
  80. CR (   1) C  19                /424. RY*(   1) H  46                    0.39   10.45    0.080
  80. CR (   1) C  19                /492. BD*(   1) C  17 - C  18            0.47   10.66    0.090
  80. CR (   1) C  19                /496. BD*(   1) C  18 - H  45            0.33   10.56    0.075
  80. CR (   1) C  19                /500. BD*(   1) C  20 - C  21            0.47   10.64    0.090
  80. CR (   1) C  19                /501. BD*(   1) C  20 - H  47            0.28   10.56    0.069
  81. CR (   1) C  20                /267. RY*(   2) C  19                    0.80   10.75    0.117
  81. CR (   1) C  20                /285. RY*(   2) C  21                    0.38   10.77    0.081
  81. CR (   1) C  20                /287. RY*(   4) C  21                    0.35   10.72    0.078
  81. CR (   1) C  20                /428. RY*(   1) H  47                    0.39   10.45    0.080
  81. CR (   1) C  20                /495. BD*(   1) C  18 - C  19            0.47   10.64    0.090
  81. CR (   1) C  20                /499. BD*(   1) C  19 - H  46            0.28   10.56    0.069
  81. CR (   1) C  20                /502. BD*(   1) C  21 - C  22            0.47   10.66    0.090
  81. CR (   1) C  20                /504. BD*(   1) C  21 - H  48            0.33   10.56    0.075
  82. CR (   1) C  21                /276. RY*(   2) C  20                    0.63   10.74    0.104
  82. CR (   1) C  21                /277. RY*(   3) C  20                    0.33   10.78    0.076
  82. CR (   1) C  21                /295. RY*(   3) C  22                    0.71   10.83    0.110
  82. CR (   1) C  21                /432. RY*(   1) H  48                    0.39   10.44    0.081
  82. CR (   1) C  21                /494. BD*(   1) C  17 - C  22            0.64   10.62    0.105
  82. CR (   1) C  21                /497. BD*(   1) C  19 - C  20            0.45   10.63    0.088
  82. CR (   1) C  21                /501. BD*(   1) C  20 - H  47            0.28   10.56    0.069
  82. CR (   1) C  21                /505. BD*(   1) C  22 - C  23            0.72   10.50    0.112
  83. CR (   1) C  22                /248. RY*(   1) C  17                    0.35   11.23    0.079
  83. CR (   1) C  22                /249. RY*(   2) C  17                    0.56   11.06    0.099
  83. CR (   1) C  22                /285. RY*(   2) C  21                    0.87   10.77    0.122
  83. CR (   1) C  22                /303. RY*(   2) C  23                    0.49   11.29    0.094
  83. CR (   1) C  22                /489. BD*(   1) C  16 - C  17            0.30   10.51    0.073
  83. CR (   1) C  22                /492. BD*(   1) C  17 - C  18            0.60   10.66    0.102
  83. CR (   1) C  22                /494. BD*(   1) C  17 - C  22            0.40   10.63    0.083
  83. CR (   1) C  22                /500. BD*(   1) C  20 - C  21            0.37   10.64    0.080
  83. CR (   1) C  22                /504. BD*(   1) C  21 - H  48            0.33   10.56    0.075
  83. CR (   1) C  22                /506. BD*(   1) C  23 - O  24            0.49   10.70    0.091
  84. CR (   1) C  23                /293. RY*(   1) C  22                    0.34   11.34    0.079
  84. CR (   1) C  23                /486. BD*(   1) O  14 - N  15            0.39   10.41    0.081
  84. CR (   1) C  23                /487. BD*(   1) N  15 - C  16            0.48   10.57    0.093
  84. CR (   1) C  23                /494. BD*(   1) C  17 - C  22            0.25   10.74    0.066
  84. CR (   1) C  23                /502. BD*(   1) C  21 - C  22            0.55   10.77    0.098
  85. CR (   1) O  24                /302. RY*(   1) C  23                    3.61   19.43    0.336
  85. CR (   1) O  24                /488. BD*(   1) N  15 - C  23            0.27   19.26    0.093
  85. CR (   1) O  24                /505. BD*(   1) C  22 - C  23            0.48   19.30    0.124
  86. CR (   1) O  25                /239. RY*(   1) C  16                    3.61   19.43    0.336
  86. CR (   1) O  25                /487. BD*(   1) N  15 - C  16            0.27   19.25    0.093
  86. CR (   1) O  25                /489. BD*(   1) C  16 - C  17            0.48   19.30    0.124
  87. CR (   1) O  26                /212. RY*(   1) C  13                    3.98   19.49    0.353
  87. CR (   1) O  26                /480. BD*(   1) C  12 - C  13            0.53   19.29    0.129
  88. CR (   1) C  27                /205. RY*(   3) C  12                    0.39   10.85    0.082
  88. CR (   1) C  27                /348. RY*(   2) C  28                    0.31   10.80    0.073
  88. CR (   1) C  27                /436. RY*(   1) H  49                    0.35   10.50    0.076
  88. CR (   1) C  27                /440. RY*(   1) H  50                    0.34   10.46    0.075
  89. CR (   1) C  28                /339. RY*(   2) C  27                    0.26   10.89    0.068
  89. CR (   1) C  28                /444. RY*(   1) H  51                    0.32   10.48    0.073
  89. CR (   1) C  28                /448. RY*(   1) H  52                    0.33   10.46    0.075
  90. LP (   1) O   1                /113. RY*(   1) C   2                    7.00    1.26    0.119
  90. LP (   1) O   1                /454. BD*(   1) C   2 - O   3            0.93    1.05    0.040
  90. LP (   1) O   1                /455. BD*(   1) C   2 - N   8            1.11    1.11    0.045
  91. LP (   2) O   1                /114. RY*(   2) C   2                    1.28    1.76    0.062
  91. LP (   2) O   1                /116. RY*(   4) C   2                    1.39    1.82    0.066
  91. LP (   2) O   1                /454. BD*(   1) C   2 - O   3           14.66    0.64    0.125
  91. LP (   2) O   1                /455. BD*(   1) C   2 - N   8           11.96    0.71    0.119
  92. LP (   1) O   3                /113. RY*(   1) C   2                    1.57    1.10    0.053
  92. LP (   1) O   3                /116. RY*(   4) C   2                    0.40    2.06    0.037
  92. LP (   1) O   3                /118. RY*(   6) C   2                    0.31    2.55    0.036
  92. LP (   1) O   3                /131. RY*(   1) C   4                    0.30    1.31    0.025
  92. LP (   1) O   3                /132. RY*(   2) C   4                    1.74    1.43    0.064
  92. LP (   1) O   3                /452. BD*(   1) O   1 - C   2            1.39    0.62    0.039
  92. LP (   1) O   3                /453. BD*(   2) O   1 - C   2            4.43    1.00    0.085
  92. LP (   1) O   3                /455. BD*(   1) C   2 - N   8            1.04    0.95    0.040
  92. LP (   1) O   3                /457. BD*(   1) C   4 - C   5            0.52    0.93    0.028
  92. LP (   1) O   3                /458. BD*(   1) C   4 - C   6            0.63    0.93    0.031
  92. LP (   1) O   3                /459. BD*(   1) C   4 - C   7            0.59    0.93    0.030
  92. LP (   1) O   3                /461. BD*(   1) C   5 - H  30            0.40    1.00    0.026
  93. LP (   2) O   3                /115. RY*(   3) C   2                    0.83    2.25    0.057
  93. LP (   2) O   3                /117. RY*(   5) C   2                    0.38    1.49    0.032
  93. LP (   2) O   3                /119. RY*(   7) C   2                    0.60    1.65    0.042
  93. LP (   2) O   3                /452. BD*(   1) O   1 - C   2           15.10    0.42    0.103
  93. LP (   2) O   3                /453. BD*(   2) O   1 - C   2            1.75    0.80    0.049
  93. LP (   2) O   3                /458. BD*(   1) C   4 - C   6            1.95    0.73    0.050
  93. LP (   2) O   3                /459. BD*(   1) C   4 - C   7            1.99    0.73    0.050
  94. LP (   1) N   8                /115. RY*(   3) C   2                    0.45    2.26    0.042
  94. LP (   1) N   8                /117. RY*(   5) C   2                    1.19    1.50    0.056
  94. LP (   1) N   8                /178. RY*(   3) C   9                    0.31    1.15    0.025
  94. LP (   1) N   8                /179. RY*(   4) C   9                    0.39    2.24    0.039
  94. LP (   1) N   8                /393. RY*(   2) H  38                    0.46    2.00    0.040
  94. LP (   1) N   8                /452. BD*(   1) O   1 - C   2           16.00    0.43    0.108
  94. LP (   1) N   8                /453. BD*(   2) O   1 - C   2            1.42    0.82    0.044
  94. LP (   1) N   8                /471. BD*(   1) C   9 - C  10            3.48    0.70    0.065
  94. LP (   1) N   8                /472. BD*(   1) C   9 - C  28            0.72    0.71    0.030
  94. LP (   1) N   8                /473. BD*(   1) C   9 - H  39            0.74    0.78    0.032
  94. LP (   1) N   8                /474. BD*(   1) C  10 - C  11            0.34    0.73    0.021
  95. LP (   1) O  14                /212. RY*(   1) C  13                    0.86    1.22    0.041
  95. LP (   1) O  14                /213. RY*(   2) C  13                    0.35    1.85    0.032
  95. LP (   1) O  14                /215. RY*(   4) C  13                    0.41    2.22    0.038
  95. LP (   1) O  14                /230. RY*(   1) N  15                    0.38    1.81    0.033
  95. LP (   1) O  14                /232. RY*(   3) N  15                    0.67    1.77    0.044
  95. LP (   1) O  14                /484. BD*(   1) C  13 - O  26            2.58    1.24    0.072
  95. LP (   1) O  14                /487. BD*(   1) N  15 - C  16            0.87    0.99    0.038
  95. LP (   1) O  14                /488. BD*(   1) N  15 - C  23            0.85    0.99    0.037
  96. LP (   2) O  14                /216. RY*(   5) C  13                    0.88    2.27    0.059
  96. LP (   2) O  14                /219. RY*(   8) C  13                    0.26    2.18    0.031
  96. LP (   2) O  14                /233. RY*(   4) N  15                    0.71    2.99    0.061
  96. LP (   2) O  14                /485. BD*(   2) C  13 - O  26           16.86    0.37    0.100
  96. LP (   2) O  14                /487. BD*(   1) N  15 - C  16            2.50    0.74    0.055
  96. LP (   2) O  14                /488. BD*(   1) N  15 - C  23            2.51    0.74    0.055
  97. LP (   1) N  15                /221. RY*(   1) O  14                    0.37    1.58    0.033
  97. LP (   1) N  15                /223. RY*(   3) O  14                    0.53    2.12    0.046
  97. LP (   1) N  15                /241. RY*(   3) C  16                    0.88    1.85    0.055
  97. LP (   1) N  15                /244. RY*(   6) C  16                    0.26    1.83    0.030
  97. LP (   1) N  15                /304. RY*(   3) C  23                    0.87    1.86    0.055
  97. LP (   1) N  15                /307. RY*(   6) C  23                    0.26    1.83    0.030
  97. LP (   1) N  15                /480. BD*(   1) C  12 - C  13            0.27    0.72    0.019
  97. LP (   1) N  15                /483. BD*(   1) C  13 - O  14            2.14    0.60    0.047
  97. LP (   1) N  15                /491. BD*(   2) C  16 - O  25           19.22    0.33    0.103
  97. LP (   1) N  15                /507. BD*(   2) C  23 - O  24           19.47    0.33    0.103
  98. LP (   1) O  24                /302. RY*(   1) C  23                    7.39    1.21    0.120
  98. LP (   1) O  24                /488. BD*(   1) N  15 - C  23            0.87    1.03    0.039
  98. LP (   1) O  24                /505. BD*(   1) C  22 - C  23            1.64    1.08    0.054
  99. LP (   2) O  24                /303. RY*(   2) C  23                    1.13    1.46    0.053
  99. LP (   2) O  24                /305. RY*(   4) C  23                    0.97    1.47    0.050
  99. LP (   2) O  24                /306. RY*(   5) C  23                    1.18    1.76    0.060
  99. LP (   2) O  24                /488. BD*(   1) N  15 - C  23           16.63    0.64    0.132
  99. LP (   2) O  24                /505. BD*(   1) C  22 - C  23            9.72    0.68    0.105
 100. LP (   1) O  25                /239. RY*(   1) C  16                    7.40    1.21    0.120
 100. LP (   1) O  25                /487. BD*(   1) N  15 - C  16            0.87    1.03    0.039
 100. LP (   1) O  25                /489. BD*(   1) C  16 - C  17            1.64    1.07    0.054
 101. LP (   2) O  25                /240. RY*(   2) C  16                    1.15    1.46    0.054
 101. LP (   2) O  25                /242. RY*(   4) C  16                    0.96    1.46    0.049
 101. LP (   2) O  25                /243. RY*(   5) C  16                    1.18    1.76    0.060
 101. LP (   2) O  25                /487. BD*(   1) N  15 - C  16           16.77    0.63    0.132
 101. LP (   2) O  25                /489. BD*(   1) C  16 - C  17            9.76    0.68    0.105
 102. LP (   1) O  26                /212. RY*(   1) C  13                    7.91    1.27    0.127
 102. LP (   1) O  26                /480. BD*(   1) C  12 - C  13            1.63    1.07    0.053
 102. LP (   1) O  26                /483. BD*(   1) C  13 - O  14            0.52    0.95    0.029
 103. LP (   2) O  26                /213. RY*(   2) C  13                    1.22    1.51    0.057
 103. LP (   2) O  26                /215. RY*(   4) C  13                    1.57    1.88    0.072
 103. LP (   2) O  26                /217. RY*(   6) C  13                    0.51    1.45    0.036
 103. LP (   2) O  26                /480. BD*(   1) C  12 - C  13            8.27    0.68    0.098
 103. LP (   2) O  26                /483. BD*(   1) C  13 - O  14           21.15    0.56    0.138
 452. BD*(   1) O   1 - C   2        /105. RY*(   2) O   1                    0.67    1.02    0.087
 452. BD*(   1) O   1 - C   2        /106. RY*(   3) O   1                    0.37    1.59    0.080
 452. BD*(   1) O   1 - C   2        /112. RY*(   9) O   1                    0.27    2.68    0.089
 452. BD*(   1) O   1 - C   2        /113. RY*(   1) C   2                    0.49    0.49    0.049
 452. BD*(   1) O   1 - C   2        /115. RY*(   3) C   2                    1.20    1.83    0.154
 452. BD*(   1) O   1 - C   2        /118. RY*(   6) C   2                    0.25    1.94    0.074
 452. BD*(   1) O   1 - C   2        /119. RY*(   7) C   2                    0.55    1.23    0.086
 452. BD*(   1) O   1 - C   2        /120. RY*(   8) C   2                    0.31    0.77    0.051
 452. BD*(   1) O   1 - C   2        /453. BD*(   2) O   1 - C   2           16.15    0.38    0.229
 452. BD*(   1) O   1 - C   2        /455. BD*(   1) C   2 - N   8            0.28    0.34    0.028
 483. BD*(   1) C  13 - O  14        /213. RY*(   2) C  13                    1.53    0.95    0.174
 483. BD*(   1) C  13 - O  14        /221. RY*(   1) O  14                    0.46    0.99    0.099
 483. BD*(   1) C  13 - O  14        /226. RY*(   6) O  14                    0.32    2.56    0.134
 483. BD*(   1) C  13 - O  14        /482. BD*(   1) C  12 - H  44            0.30    0.17    0.031
 483. BD*(   1) C  13 - O  14        /484. BD*(   1) C  13 - O  26            0.35    0.34    0.048
 485. BD*(   2) C  13 - O  26        /216. RY*(   5) C  13                    0.69    1.89    0.156
 485. BD*(   2) C  13 - O  26        /330. RY*(   2) O  26                    0.56    1.12    0.110
 485. BD*(   2) C  13 - O  26        /477. BD*(   1) C  11 - C  12            0.38    0.36    0.048
 485. BD*(   2) C  13 - O  26        /481. BD*(   1) C  12 - C  27            0.38    0.36    0.048
 487. BD*(   1) N  15 - C  16        /231. RY*(   2) N  15                    0.27    0.79    0.077
 487. BD*(   1) N  15 - C  16        /234. RY*(   5) N  15                    0.54    0.94    0.121
 487. BD*(   1) N  15 - C  16        /240. RY*(   2) C  16                    1.26    0.83    0.165
 487. BD*(   1) N  15 - C  16        /243. RY*(   5) C  16                    0.25    1.13    0.090
 487. BD*(   1) N  15 - C  16        /490. BD*(   1) C  16 - O  25            0.37    0.25    0.049
 487. BD*(   1) N  15 - C  16        /492. BD*(   1) C  17 - C  18            0.33    0.20    0.040
 487. BD*(   1) N  15 - C  16        /494. BD*(   1) C  17 - C  22            0.97    0.17    0.061
 487. BD*(   1) N  15 - C  16        /505. BD*(   1) C  22 - C  23            2.37    0.05    0.043
 487. BD*(   1) N  15 - C  16        /506. BD*(   1) C  23 - O  24            0.36    0.24    0.047
 488. BD*(   1) N  15 - C  23        /231. RY*(   2) N  15                    0.27    0.79    0.077
 488. BD*(   1) N  15 - C  23        /234. RY*(   5) N  15                    0.54    0.94    0.121
 488. BD*(   1) N  15 - C  23        /303. RY*(   2) C  23                    1.25    0.83    0.165
 488. BD*(   1) N  15 - C  23        /306. RY*(   5) C  23                    0.25    1.12    0.089
 488. BD*(   1) N  15 - C  23        /489. BD*(   1) C  16 - C  17            2.32    0.05    0.043
 488. BD*(   1) N  15 - C  23        /490. BD*(   1) C  16 - O  25            0.35    0.25    0.048
 488. BD*(   1) N  15 - C  23        /494. BD*(   1) C  17 - C  22            0.96    0.17    0.061
 488. BD*(   1) N  15 - C  23        /502. BD*(   1) C  21 - C  22            0.33    0.20    0.040
 488. BD*(   1) N  15 - C  23        /506. BD*(   1) C  23 - O  24            0.37    0.24    0.049
 491. BD*(   2) C  16 - O  25        /241. RY*(   3) C  16                    0.47    1.52    0.102
 491. BD*(   2) C  16 - O  25        /245. RY*(   7) C  16                    0.51    1.39    0.102
 491. BD*(   2) C  16 - O  25        /321. RY*(   2) O  25                    0.75    1.11    0.111
 491. BD*(   2) C  16 - O  25        /493. BD*(   2) C  17 - C  18           74.05    0.01    0.074
 493. BD*(   2) C  17 - C  18        /252. RY*(   5) C  17                    0.56    1.49    0.090
 493. BD*(   2) C  17 - C  18        /259. RY*(   3) C  18                    1.60    0.82    0.112
 493. BD*(   2) C  17 - C  18        /270. RY*(   5) C  19                    0.34    0.85    0.053
 498. BD*(   2) C  19 - C  20        /269. RY*(   4) C  19                    0.43    1.65    0.086
 498. BD*(   2) C  19 - C  20        /270. RY*(   5) C  19                    0.37    0.85    0.057
 498. BD*(   2) C  19 - C  20        /278. RY*(   4) C  20                    0.45    1.64    0.087
 498. BD*(   2) C  19 - C  20        /279. RY*(   5) C  20                    0.34    0.87    0.056
 503. BD*(   2) C  21 - C  22        /279. RY*(   5) C  20                    0.34    0.86    0.053
 503. BD*(   2) C  21 - C  22        /286. RY*(   3) C  21                    1.61    0.82    0.112
 503. BD*(   2) C  21 - C  22        /297. RY*(   5) C  22                    0.57    1.49    0.090
 507. BD*(   2) C  23 - O  24        /304. RY*(   3) C  23                    0.49    1.53    0.104
 507. BD*(   2) C  23 - O  24        /308. RY*(   7) C  23                    0.51    1.38    0.102
 507. BD*(   2) C  23 - O  24        /312. RY*(   2) O  24                    0.76    1.11    0.111
 507. BD*(   2) C  23 - O  24        /503. BD*(   2) C  21 - C  22           68.19    0.01    0.074


 Natural Bond Orbitals (Summary):

                                                            Principal Delocalizations
           NBO                        Occupancy    Energy   (geminal,vicinal,remote)
 ====================================================================================
 Molecular unit  1  (C20H24N2O6)
     1. BD (   1) O   1 - C   2          0.99740    -0.64837  452(g)
     2. BD (   2) O   1 - C   2          0.99644    -1.08274  470(v),113(g),455(g),456(v)
                                                    452(g)
     3. BD (   1) C   2 - O   3          0.99480    -1.03995  469(v),131(v),457(v),168(v)
                                                    456(g)
     4. BD (   1) C   2 - N   8          0.99295    -0.99520  456(v),469(g),176(v),472(v)
                                                    453(g),470(g)
     5. BD (   1) O   3 - C   4          0.99178    -0.94735  455(v),113(v),461(v),468(v)
                                                    464(v)
     6. BD (   1) C   4 - C   5          0.98691    -0.70403  454(v),467(v),463(v),458(g)
                                                    459(g),122(v),158(v),149(v)
                                                    460(g),462(g)
     7. BD (   1) C   4 - C   6          0.98841    -0.70735  462(v),466(v),457(g),459(g)
                                                    140(v),158(v),123(v),463(g)
                                                    159(v),464(g)
     8. BD (   1) C   4 - C   7          0.98836    -0.70668  460(v),465(v),457(g),458(g)
                                                    140(v),149(v),123(v),467(g)
                                                    468(g),150(v)
     9. BD (   1) C   5 - H  29          0.99314    -0.57467  459(v),456(v)
    10. BD (   1) C   5 - H  30          0.99008    -0.57615  456(v),131(v)
    11. BD (   1) C   5 - H  31          0.99313    -0.57459  458(v),456(v)
    12. BD (   1) C   6 - H  32          0.99324    -0.57722  457(v),133(v)
    13. BD (   1) C   6 - H  33          0.98871    -0.57684  456(v),133(v)
    14. BD (   1) C   6 - H  34          0.99284    -0.57645  459(v),456(v),131(v)
    15. BD (   1) C   7 - H  35          0.99284    -0.57602  458(v),456(v),131(v)
    16. BD (   1) C   7 - H  36          0.99324    -0.57811  457(v),133(v)
    17. BD (   1) C   7 - H  37          0.98874    -0.57702  456(v),133(v)
    18. BD (   1) N   8 - C   9          0.99141    -0.91263  454(v),455(g),113(v),508(v)
                                                    474(v),348(v),470(g),186(v)
                                                    472(g)
    19. BD (   1) N   8 - H  38          0.99201    -0.81827  453(v),473(v),176(v),452(v)
                                                    454(v)
    20. BD (   1) C   9 - C  10          0.98825    -0.74462  512(v),478(v),472(g),167(v)
                                                    194(v),347(v),474(g),473(g)
                                                    475(g)
    21. BD (   1) C   9 - C  28          0.98713    -0.74270  455(v),475(v),510(v),471(g)
                                                    338(v),185(v),508(g),473(g)
                                                    512(g),167(v)
    22. BD (   1) C   9 - H  39          0.98327    -0.63025  470(v),511(v),476(v),472(g)
    23. BD (   1) C  10 - C  11          0.98789    -0.72524  469(v),480(v),477(g),177(v)
                                                    471(g),204(v),475(g),478(g)
                                                    476(g),479(g)
    24. BD (   1) C  10 - H  40          0.98792    -0.61091  472(v),477(v),474(g),196(v)
    25. BD (   1) C  10 - H  41          0.98897    -0.61304  473(v),479(v)
    26. BD (   1) C  11 - C  12          0.98057    -0.71443  485(v),484(v),510(v),475(v)
                                                    481(g),214(v),185(v),338(v)
                                                    480(g),474(g),482(g),478(g)
    27. BD (   1) C  11 - H  42          0.98896    -0.60534  471(v),481(v),474(g)
    28. BD (   1) C  11 - H  43          0.98867    -0.60258  476(v),482(v),205(v)
    29. BD (   1) C  12 - C  13          0.98284    -0.77822  486(v),484(g),508(v),474(v)
                                                    481(g),477(g),329(v),195(v)
                                                    339(v),221(v)
    30. BD (   1) C  12 - C  27          0.98024    -0.71355  485(v),484(v),478(v),512(v)
                                                    477(g),214(v),194(v),347(v)
                                                    480(g),508(g),482(g),510(g)
    31. BD (   1) C  12 - H  44          0.98150    -0.60480  483(v),479(v),509(v),481(g)
                                                    477(g)
    32. BD (   1) C  13 - O  14          0.99398    -1.01816  482(v),232(v),203(v),487(v)
                                                    488(v),230(v)
    33. BD (   1) C  13 - O  26          0.99779    -1.24322  480(g),212(g),203(v)
    34. BD (   2) C  13 - O  26          0.99538    -0.52132  477(v),481(v)
    35. BD (   1) O  14 - N  15          0.99470    -1.05503  480(v),212(v),505(v),489(v)
                                                    302(v),239(v),203(r)
    36. BD (   1) N  15 - C  16          0.99198    -0.93321  492(v),506(v),488(g),222(v)
                                                    483(v),303(v),249(v),490(g)
                                                    306(v),320(v)
    37. BD (   1) N  15 - C  23          0.99203    -0.93403  502(v),490(v),487(g),222(v)
                                                    483(v),240(v),294(v),506(g)
                                                    243(v),311(v)
    38. BD (   1) C  16 - C  17          0.98281    -0.78157  486(v),502(v),492(g),490(g)
                                                    494(g),495(v),320(v),257(v)
                                                    293(v)
    39. BD (   1) C  16 - O  25          0.99722    -1.21429  489(g),239(g),488(v),487(g)
                                                    494(v)
    40. BD (   2) C  16 - O  25          0.98626    -0.50622  493(v)
    41. BD (   1) C  17 - C  18          0.98647    -0.82736  494(g),489(g),495(g),499(v)
                                                    505(v),496(g),267(v),266(v)
                                                    239(v),487(v)
    42. BD (   2) C  17 - C  18          0.81919    -0.38697  503(v),491(v),498(v),270(v)
                                                    296(v),251(g),241(v),244(v)
    43. BD (   1) C  17 - C  22          0.97993    -0.81266  502(g),492(g),506(v),490(v)
                                                    504(v),496(v),505(g),489(g)
                                                    284(v),257(v)
    44. BD (   1) C  18 - C  19          0.98861    -0.80988  489(v),492(g),497(g),501(v)
                                                    248(v),496(g),276(v),499(g)
                                                    275(v)
    45. BD (   1) C  18 - H  45          0.98933    -0.63089  494(v),497(v),492(g),495(g)
                                                    248(v),266(v)
    46. BD (   1) C  19 - C  20          0.99021    -0.81853  500(g),495(g),496(v),504(v)
                                                    258(v),285(v),501(g),499(g)
    47. BD (   2) C  19 - C  20          0.82509    -0.38572  503(v),493(v),288(v),261(v)
                                                    279(g),270(g)
    48. BD (   1) C  19 - H  46          0.98971    -0.63189  500(v),492(v),497(g),495(g)
                                                    275(v),257(v)
    49. BD (   1) C  20 - C  21          0.98860    -0.80988  505(v),502(g),497(g),499(v)
                                                    293(v),504(g),267(v),501(g)
                                                    266(v)
    50. BD (   1) C  20 - H  47          0.98971    -0.63179  495(v),502(v),497(g),500(g)
                                                    266(v),284(v)
    51. BD (   1) C  21 - C  22          0.98648    -0.82781  494(g),505(g),500(g),501(v)
                                                    489(v),504(g),276(v),275(v)
                                                    302(v),488(v)
    52. BD (   2) C  21 - C  22          0.81984    -0.38748  493(v),507(v),498(v),279(v)
                                                    251(v),296(g),304(v),307(v)
    53. BD (   1) C  21 - H  48          0.98934    -0.63120  494(v),497(v),502(g),500(g)
                                                    293(v),275(v)
    54. BD (   1) C  22 - C  23          0.98290    -0.78281  486(v),492(v),502(g),506(g)
                                                    494(g),500(v),311(v),284(v)
                                                    248(v)
    55. BD (   1) C  23 - O  24          0.99723    -1.21606  505(g),302(g),487(v),488(g)
                                                    494(v)
    56. BD (   2) C  23 - O  24          0.98665    -0.50801  503(v)
    57. BD (   1) C  27 - C  28          0.98778    -0.72173  469(v),480(v),481(g),472(g)
                                                    204(v),512(g),177(v),510(g)
                                                    511(g),509(g)
    58. BD (   1) C  27 - H  49          0.98864    -0.60156  511(v),482(v),205(v)
    59. BD (   1) C  27 - H  50          0.98880    -0.60208  472(v),477(v),508(g)
    60. BD (   1) C  28 - H  51          0.98861    -0.61235  473(v),509(v)
    61. BD (   1) C  28 - H  52          0.98813    -0.61061  471(v),481(v),508(g),340(v)
    62. CR (   1) O   1                  0.99986   -19.01770  113(v),455(v)
    63. CR (   1) C   2                  0.99966   -10.37230  456(v),469(v),470(v)
    64. CR (   1) O   3                  0.99981   -19.09487  132(v),113(v),114(v),131(v)
                                                    453(v)
    65. CR (   1) C   4                  0.99939   -10.24144  456(g),454(v),142(v),151(v)
                                                    160(v)
    66. CR (   1) C   5                  0.99956   -10.14978  131(v),360(v),364(v),356(v)
                                                    138(v)
    67. CR (   1) C   6                  0.99956   -10.15064  133(v),368(v),372(v),376(v)
                                                    131(v)
    68. CR (   1) C   7                  0.99956   -10.15044  133(v),384(v),388(v),380(v)
                                                    131(v)
    69. CR (   1) N   8                  0.99958   -14.39121  114(v),181(v),120(v),392(v)
                                                    113(v),177(v),180(v)
    70. CR (   1) C   9                  0.99947   -10.25263  455(v),396(v),187(v),349(v)
                                                    470(v)
    71. CR (   1) C  10                  0.99954   -10.20308  178(v),400(v),404(v),195(v)
    72. CR (   1) C  11                  0.99955   -10.19448  205(v),412(v),408(v),186(v)
    73. CR (   1) C  12                  0.99945   -10.20444  484(v),416(v),213(v),340(v)
                                                    196(v),217(v)
    74. CR (   1) C  13                  0.99960   -10.33789  483(g),486(v),204(v),206(v)
                                                    480(g)
    75. CR (   1) O  14                  0.99983   -19.16354  213(v),232(v),212(v),487(v)
                                                    488(v)
    76. CR (   1) N  15                  0.99949   -14.42615  240(v),303(v),483(v),486(g)
    77. CR (   1) C  16                  0.99958   -10.31679  492(v),488(v),486(v),248(v)
                                                    494(v)
    78. CR (   1) C  17                  0.99937   -10.20586  258(v),502(v),294(v),240(v)
                                                    490(v),494(g),495(v),293(v)
                                                    496(v),505(v)
    79. CR (   1) C  18                  0.99945   -10.19786  489(v),250(v),494(v),267(v)
                                                    497(v),420(v),268(v),499(v)
    80. CR (   1) C  19                  0.99949   -10.20708  276(v),500(v),492(v),424(v)
                                                    258(v),260(v),496(v),501(v)
    81. CR (   1) C  20                  0.99949   -10.20689  267(v),502(v),495(v),428(v)
                                                    285(v),287(v),504(v),499(v)
    82. CR (   1) C  21                  0.99945   -10.19810  505(v),295(v),494(v),276(v)
                                                    497(v),432(v),277(v),501(v)
    83. CR (   1) C  22                  0.99937   -10.20654  285(v),492(v),249(v),303(v)
                                                    506(v),494(g),500(v),248(v)
                                                    504(v),489(v)
    84. CR (   1) C  23                  0.99958   -10.31809  502(v),487(v),486(v),293(v)
                                                    494(v)
    85. CR (   1) O  24                  0.99986   -19.00069  302(v),505(v),488(v)
    86. CR (   1) O  25                  0.99986   -18.99793  239(v),489(v),487(v)
    87. CR (   1) O  26                  0.99985   -19.00456  212(v),480(v)
    88. CR (   1) C  27                  0.99955   -10.19258  205(v),436(v),440(v),348(v)
    89. CR (   1) C  28                  0.99954   -10.19915  448(v),444(v),339(v)
    90. LP (   1) O   1                  0.98662    -0.80390  113(v),455(v),454(v)
    91. LP (   2) O   1                  0.92169    -0.40048  454(v),455(v),116(v),114(v)
    92. LP (   1) O   3                  0.97687    -0.64232  453(v),132(v),113(v),452(v)
                                                    455(v),458(v),459(v),457(v)
                                                    116(v),461(r),118(v),131(v)
    93. LP (   2) O   3                  0.90091    -0.44867  452(v),459(v),458(v),453(v)
                                                    115(v),119(v),117(v)
    94. LP (   1) N   8                  0.90361    -0.46175  452(v),471(v),453(v),117(v)
                                                    473(v),472(v),393(v),115(v)
                                                    179(v),474(r),178(v)
    95. LP (   1) O  14                  0.98461    -0.73833  484(v),487(v),488(v),212(v)
                                                    232(v),215(v),230(v),213(v)
    96. LP (   2) O  14                  0.92187    -0.48149  485(v),488(v),487(v),216(v)
                                                    233(v),219(v)
    97. LP (   1) N  15                  0.85415    -0.43645  507(v),491(v),483(v),241(v)
                                                    304(v),223(v),221(v),480(r)
                                                    244(v),307(v)
    98. LP (   1) O  24                  0.98838    -0.77670  302(v),505(v),488(v)
    99. LP (   2) O  24                  0.92100    -0.38331  488(v),505(v),306(v),303(v)
                                                    305(v)
   100. LP (   1) O  25                  0.98835    -0.77390  239(v),489(v),487(v)
   101. LP (   2) O  25                  0.92006    -0.37987  487(v),489(v),243(v),240(v)
                                                    242(v)
   102. LP (   1) O  26                  0.98676    -0.78306  212(v),480(v),483(v)
   103. LP (   2) O  26                  0.91267    -0.39625  483(v),480(v),215(v),213(v)
                                                    217(v)
   104. RY*(   1) O   1                  0.00042     1.11449   
   105. RY*(   2) O   1                  0.00034     0.99018   
   106. RY*(   3) O   1                  0.00012     1.56412   
   107. RY*(   4) O   1                  0.00005     1.03564   
   108. RY*(   5) O   1                  0.00001     2.71502   
   109. RY*(   6) O   1                  0.00001     2.71572   
   110. RY*(   7) O   1                  0.00001     3.01404   
   111. RY*(   8) O   1                  0.00001     2.63218   
   112. RY*(   9) O   1                  0.00000     2.65553   
   113. RY*(   1) C   2                  0.01243     0.45864   
   114. RY*(   2) C   2                  0.00508     1.36167   
   115. RY*(   3) C   2                  0.00339     1.80266   
   116. RY*(   4) C   2                  0.00218     1.41948   
   117. RY*(   5) C   2                  0.00173     1.03868   
   118. RY*(   6) C   2                  0.00099     1.91134   
   119. RY*(   7) C   2                  0.00076     1.20015   
   120. RY*(   8) C   2                  0.00037     0.74269   
   121. RY*(   9) C   2                  0.00001     1.97623   
   122. RY*(   1) O   3                  0.00157     1.13930   
   123. RY*(   2) O   3                  0.00113     1.06543   
   124. RY*(   3) O   3                  0.00057     1.61413   
   125. RY*(   4) O   3                  0.00039     1.60647   
   126. RY*(   5) O   3                  0.00005     2.72025   
   127. RY*(   6) O   3                  0.00005     2.69603   
   128. RY*(   7) O   3                  0.00000     2.64531   
   129. RY*(   8) O   3                  0.00001     2.65438   
   130. RY*(   9) O   3                  0.00001     2.58198   
   131. RY*(   1) C   4                  0.00315     0.66444   
   132. RY*(   2) C   4                  0.00214     0.78828   
   133. RY*(   3) C   4                  0.00187     0.65022   
   134. RY*(   4) C   4                  0.00058     2.06721   
   135. RY*(   5) C   4                  0.00058     2.03435   
   136. RY*(   6) C   4                  0.00040     1.81805   
   137. RY*(   7) C   4                  0.00036     2.04951   
   138. RY*(   8) C   4                  0.00029     1.65912   
   139. RY*(   9) C   4                  0.00021     1.26859   
   140. RY*(   1) C   5                  0.00203     0.67633   
   141. RY*(   2) C   5                  0.00151     0.63167   
   142. RY*(   3) C   5                  0.00066     0.64412   
   143. RY*(   4) C   5                  0.00012     0.73775   
   144. RY*(   5) C   5                  0.00001     2.01608   
   145. RY*(   6) C   5                  0.00001     2.00725   
   146. RY*(   7) C   5                  0.00000     2.04937   
   147. RY*(   8) C   5                  0.00001     2.19556   
   148. RY*(   9) C   5                  0.00001     2.25420   
   149. RY*(   1) C   6                  0.00202     0.67802   
   150. RY*(   2) C   6                  0.00122     0.68552   
   151. RY*(   3) C   6                  0.00054     0.59207   
   152. RY*(   4) C   6                  0.00009     0.83238   
   153. RY*(   5) C   6                  0.00004     1.94580   
   154. RY*(   6) C   6                  0.00000     2.12959   
   155. RY*(   7) C   6                  0.00001     2.04541   
   156. RY*(   8) C   6                  0.00001     2.10668   
   157. RY*(   9) C   6                  0.00001     2.23770   
   158. RY*(   1) C   7                  0.00202     0.67741   
   159. RY*(   2) C   7                  0.00122     0.68514   
   160. RY*(   3) C   7                  0.00056     0.59086   
   161. RY*(   4) C   7                  0.00009     0.83435   
   162. RY*(   5) C   7                  0.00004     1.94124   
   163. RY*(   6) C   7                  0.00000     2.10788   
   164. RY*(   7) C   7                  0.00001     2.06917   
   165. RY*(   8) C   7                  0.00000     2.22337   
   166. RY*(   9) C   7                  0.00001     2.12595   
   167. RY*(   1) N   8                  0.00228     0.76870   
   168. RY*(   2) N   8                  0.00130     1.00816   
   169. RY*(   3) N   8                  0.00081     1.19630   
   170. RY*(   4) N   8                  0.00048     1.43940   
   171. RY*(   5) N   8                  0.00013     2.16848   
   172. RY*(   6) N   8                  0.00010     2.30361   
   173. RY*(   7) N   8                  0.00007     2.42879   
   174. RY*(   8) N   8                  0.00001     2.36596   
   175. RY*(   9) N   8                  0.00001     2.23162   
   176. RY*(   1) C   9                  0.00339     0.79686   
   177. RY*(   2) C   9                  0.00205     0.92887   
   178. RY*(   3) C   9                  0.00119     0.68355   
   179. RY*(   4) C   9                  0.00050     1.77464   
   180. RY*(   5) C   9                  0.00038     1.80668   
   181. RY*(   6) C   9                  0.00030     1.00069   
   182. RY*(   7) C   9                  0.00015     1.94071   
   183. RY*(   8) C   9                  0.00011     2.06523   
   184. RY*(   9) C   9                  0.00006     2.01388   
   185. RY*(   1) C  10                  0.00303     0.89288   
   186. RY*(   2) C  10                  0.00107     0.64999   
   187. RY*(   3) C  10                  0.00062     0.79802   
   188. RY*(   4) C  10                  0.00037     0.84765   
   189. RY*(   5) C  10                  0.00015     1.86431   
   190. RY*(   6) C  10                  0.00008     1.84007   
   191. RY*(   7) C  10                  0.00006     2.03730   
   192. RY*(   8) C  10                  0.00001     2.15724   
   193. RY*(   9) C  10                  0.00001     2.03701   
   194. RY*(   1) C  11                  0.00292     0.89377   
   195. RY*(   2) C  11                  0.00158     0.68912   
   196. RY*(   3) C  11                  0.00069     0.80550   
   197. RY*(   4) C  11                  0.00024     0.87247   
   198. RY*(   5) C  11                  0.00014     1.85087   
   199. RY*(   6) C  11                  0.00006     1.79976   
   200. RY*(   7) C  11                  0.00006     2.08406   
   201. RY*(   8) C  11                  0.00001     2.20157   
   202. RY*(   9) C  11                  0.00001     2.03432   
   203. RY*(   1) C  12                  0.00302     0.90742   
   204. RY*(   2) C  12                  0.00212     0.83874   
   205. RY*(   3) C  12                  0.00096     0.66041   
   206. RY*(   4) C  12                  0.00079     0.87957   
   207. RY*(   5) C  12                  0.00026     1.99622   
   208. RY*(   6) C  12                  0.00019     1.88951   
   209. RY*(   7) C  12                  0.00011     2.00945   
   210. RY*(   8) C  12                  0.00011     2.11251   
   211. RY*(   9) C  12                  0.00003     2.09126   
   212. RY*(   1) C  13                  0.01140     0.48403   
   213. RY*(   2) C  13                  0.00500     1.10926   
   214. RY*(   3) C  13                  0.00314     0.59078   
   215. RY*(   4) C  13                  0.00258     1.48520   
   216. RY*(   5) C  13                  0.00183     1.78367   
   217. RY*(   6) C  13                  0.00079     1.05263   
   218. RY*(   7) C  13                  0.00058     2.03074   
   219. RY*(   8) C  13                  0.00013     1.69634   
   220. RY*(   9) C  13                  0.00003     2.04407   
   221. RY*(   1) O  14                  0.00208     1.14815   
   222. RY*(   2) O  14                  0.00200     1.03229   
   223. RY*(   3) O  14                  0.00077     1.67866   
   224. RY*(   4) O  14                  0.00045     1.35475   
   225. RY*(   5) O  14                  0.00006     2.62481   
   226. RY*(   6) O  14                  0.00006     2.71903   
   227. RY*(   7) O  14                  0.00002     2.74149   
   228. RY*(   8) O  14                  0.00001     2.56426   
   229. RY*(   9) O  14                  0.00001     2.54424   
   230. RY*(   1) N  15                  0.00193     1.06857   
   231. RY*(   2) N  15                  0.00175     1.04353   
   232. RY*(   3) N  15                  0.00096     1.03013   
   233. RY*(   4) N  15                  0.00074     2.50738   
   234. RY*(   5) N  15                  0.00054     1.19504   
   235. RY*(   6) N  15                  0.00026     2.02811   
   236. RY*(   7) N  15                  0.00024     2.55150   
   237. RY*(   8) N  15                  0.00013     2.14713   
   238. RY*(   9) N  15                  0.00003     2.43288   
   239. RY*(   1) C  16                  0.00914     0.43417   
   240. RY*(   2) C  16                  0.00575     1.08130   
   241. RY*(   3) C  16                  0.00234     1.41431   
   242. RY*(   4) C  16                  0.00208     1.07884   
   243. RY*(   5) C  16                  0.00134     1.38109   
   244. RY*(   6) C  16                  0.00051     1.39509   
   245. RY*(   7) C  16                  0.00023     1.28484   
   246. RY*(   8) C  16                  0.00018     2.01424   
   247. RY*(   9) C  16                  0.00001     2.01416   
   248. RY*(   1) C  17                  0.00295     1.02315   
   249. RY*(   2) C  17                  0.00189     0.84897   
   250. RY*(   3) C  17                  0.00112     0.63512   
   251. RY*(   4) C  17                  0.00056     0.90527   
   252. RY*(   5) C  17                  0.00038     1.40210   
   253. RY*(   6) C  17                  0.00013     1.74627   
   254. RY*(   7) C  17                  0.00013     2.28156   
   255. RY*(   8) C  17                  0.00009     2.13026   
   256. RY*(   9) C  17                  0.00001     2.06862   
   257. RY*(   1) C  18                  0.00324     0.99806   
   258. RY*(   2) C  18                  0.00151     0.56648   
   259. RY*(   3) C  18                  0.00059     0.72506   
   260. RY*(   4) C  18                  0.00045     0.50869   
   261. RY*(   5) C  18                  0.00022     1.53836   
   262. RY*(   6) C  18                  0.00005     2.23743   
   263. RY*(   7) C  18                  0.00003     2.23532   
   264. RY*(   8) C  18                  0.00001     1.87311   
   265. RY*(   9) C  18                  0.00000     2.00218   
   266. RY*(   1) C  19                  0.00265     1.06013   
   267. RY*(   2) C  19                  0.00126     0.54691   
   268. RY*(   3) C  19                  0.00046     0.57825   
   269. RY*(   4) C  19                  0.00035     1.55340   
   270. RY*(   5) C  19                  0.00026     0.75404   
   271. RY*(   6) C  19                  0.00008     2.24482   
   272. RY*(   7) C  19                  0.00002     2.09833   
   273. RY*(   8) C  19                  0.00000     1.70943   
   274. RY*(   9) C  19                  0.00000     2.06695   
   275. RY*(   1) C  20                  0.00265     1.05976   
   276. RY*(   2) C  20                  0.00126     0.54686   
   277. RY*(   3) C  20                  0.00046     0.57774   
   278. RY*(   4) C  20                  0.00035     1.53718   
   279. RY*(   5) C  20                  0.00026     0.77028   
   280. RY*(   6) C  20                  0.00008     2.24490   
   281. RY*(   7) C  20                  0.00002     2.09925   
   282. RY*(   8) C  20                  0.00000     1.73362   
   283. RY*(   9) C  20                  0.00000     2.04359   
   284. RY*(   1) C  21                  0.00324     0.99712   
   285. RY*(   2) C  21                  0.00150     0.56674   
   286. RY*(   3) C  21                  0.00060     0.72532   
   287. RY*(   4) C  21                  0.00045     0.50875   
   288. RY*(   5) C  21                  0.00022     1.53736   
   289. RY*(   6) C  21                  0.00005     2.23643   
   290. RY*(   7) C  21                  0.00003     2.23581   
   291. RY*(   8) C  21                  0.00000     1.86484   
   292. RY*(   9) C  21                  0.00001     2.00998   
   293. RY*(   1) C  22                  0.00295     1.02188   
   294. RY*(   2) C  22                  0.00188     0.85528   
   295. RY*(   3) C  22                  0.00112     0.62939   
   296. RY*(   4) C  22                  0.00056     0.90995   
   297. RY*(   5) C  22                  0.00038     1.39598   
   298. RY*(   6) C  22                  0.00013     1.77081   
   299. RY*(   7) C  22                  0.00013     2.25575   
   300. RY*(   8) C  22                  0.00009     2.12945   
   301. RY*(   9) C  22                  0.00001     2.06820   
   302. RY*(   1) C  23                  0.00912     0.43347   
   303. RY*(   2) C  23                  0.00567     1.08100   
   304. RY*(   3) C  23                  0.00236     1.42607   
   305. RY*(   4) C  23                  0.00209     1.08384   
   306. RY*(   5) C  23                  0.00135     1.37341   
   307. RY*(   6) C  23                  0.00051     1.39323   
   308. RY*(   7) C  23                  0.00024     1.27865   
   309. RY*(   8) C  23                  0.00019     2.00746   
   310. RY*(   9) C  23                  0.00001     2.01267   
   311. RY*(   1) O  24                  0.00121     1.10811   
   312. RY*(   2) O  24                  0.00031     1.00077   
   313. RY*(   3) O  24                  0.00013     1.50175   
   314. RY*(   4) O  24                  0.00004     0.94754   
   315. RY*(   5) O  24                  0.00001     2.94536   
   316. RY*(   6) O  24                  0.00000     2.56069   
   317. RY*(   7) O  24                  0.00000     2.77003   
   318. RY*(   8) O  24                  0.00001     3.00062   
   319. RY*(   9) O  24                  0.00000     2.71048   
   320. RY*(   1) O  25                  0.00120     1.11066   
   321. RY*(   2) O  25                  0.00030     1.00326   
   322. RY*(   3) O  25                  0.00013     1.50136   
   323. RY*(   4) O  25                  0.00004     0.94951   
   324. RY*(   5) O  25                  0.00001     2.96470   
   325. RY*(   6) O  25                  0.00000     2.63388   
   326. RY*(   7) O  25                  0.00000     2.83397   
   327. RY*(   8) O  25                  0.00000     2.88373   
   328. RY*(   9) O  25                  0.00000     2.68531   
   329. RY*(   1) O  26                  0.00134     1.11830   
   330. RY*(   2) O  26                  0.00018     1.01299   
   331. RY*(   3) O  26                  0.00006     1.42215   
   332. RY*(   4) O  26                  0.00004     1.36888   
   333. RY*(   5) O  26                  0.00000     2.62048   
   334. RY*(   6) O  26                  0.00001     2.67440   
   335. RY*(   7) O  26                  0.00000     2.66167   
   336. RY*(   8) O  26                  0.00000     2.75016   
   337. RY*(   9) O  26                  0.00000     2.78085   
   338. RY*(   1) C  27                  0.00292     0.89137   
   339. RY*(   2) C  27                  0.00158     0.69137   
   340. RY*(   3) C  27                  0.00068     0.80003   
   341. RY*(   4) C  27                  0.00024     0.88813   
   342. RY*(   5) C  27                  0.00014     1.83377   
   343. RY*(   6) C  27                  0.00007     1.91474   
   344. RY*(   7) C  27                  0.00005     1.98145   
   345. RY*(   8) C  27                  0.00001     2.03519   
   346. RY*(   9) C  27                  0.00001     2.20787   
   347. RY*(   1) C  28                  0.00296     0.89104   
   348. RY*(   2) C  28                  0.00139     0.60865   
   349. RY*(   3) C  28                  0.00059     0.82048   
   350. RY*(   4) C  28                  0.00030     0.85066   
   351. RY*(   5) C  28                  0.00014     1.87714   
   352. RY*(   6) C  28                  0.00008     1.76926   
   353. RY*(   7) C  28                  0.00004     2.07272   
   354. RY*(   8) C  28                  0.00001     2.18790   
   355. RY*(   9) C  28                  0.00001     2.01268   
   356. RY*(   1) H  29                  0.00085     0.33408   
   357. RY*(   2) H  29                  0.00009     1.72120   
   358. RY*(   3) H  29                  0.00006     1.74498   
   359. RY*(   4) H  29                  0.00002     2.18762   
   360. RY*(   1) H  30                  0.00044     0.41511   
   361. RY*(   2) H  30                  0.00010     1.72478   
   362. RY*(   3) H  30                  0.00006     1.69682   
   363. RY*(   4) H  30                  0.00001     2.14021   
   364. RY*(   1) H  31                  0.00084     0.33479   
   365. RY*(   2) H  31                  0.00009     1.72127   
   366. RY*(   3) H  31                  0.00006     1.74493   
   367. RY*(   4) H  31                  0.00002     2.18758   
   368. RY*(   1) H  32                  0.00078     0.37877   
   369. RY*(   2) H  32                  0.00010     1.71919   
   370. RY*(   3) H  32                  0.00007     1.72186   
   371. RY*(   4) H  32                  0.00002     2.20839   
   372. RY*(   1) H  33                  0.00049     0.38513   
   373. RY*(   2) H  33                  0.00010     1.72968   
   374. RY*(   3) H  33                  0.00006     1.70707   
   375. RY*(   4) H  33                  0.00002     2.15612   
   376. RY*(   1) H  34                  0.00085     0.33153   
   377. RY*(   2) H  34                  0.00009     1.72773   
   378. RY*(   3) H  34                  0.00006     1.73924   
   379. RY*(   4) H  34                  0.00002     2.18256   
   380. RY*(   1) H  35                  0.00084     0.33301   
   381. RY*(   2) H  35                  0.00009     1.72815   
   382. RY*(   3) H  35                  0.00006     1.73907   
   383. RY*(   4) H  35                  0.00002     2.18371   
   384. RY*(   1) H  36                  0.00080     0.37342   
   385. RY*(   2) H  36                  0.00010     1.72109   
   386. RY*(   3) H  36                  0.00007     1.72320   
   387. RY*(   4) H  36                  0.00002     2.20870   
   388. RY*(   1) H  37                  0.00049     0.38492   
   389. RY*(   2) H  37                  0.00010     1.72931   
   390. RY*(   3) H  37                  0.00007     1.70602   
   391. RY*(   4) H  37                  0.00002     2.15675   
   392. RY*(   1) H  38                  0.00157     0.30397   
   393. RY*(   2) H  38                  0.00026     1.54296   
   394. RY*(   3) H  38                  0.00009     1.77118   
   395. RY*(   4) H  38                  0.00002     2.20919   
   396. RY*(   1) H  39                  0.00204     0.28006   
   397. RY*(   2) H  39                  0.00005     1.90289   
   398. RY*(   3) H  39                  0.00006     1.71995   
   399. RY*(   4) H  39                  0.00002     2.16587   
   400. RY*(   1) H  40                  0.00114     0.28347   
   401. RY*(   2) H  40                  0.00008     1.74256   
   402. RY*(   3) H  40                  0.00006     1.73295   
   403. RY*(   4) H  40                  0.00002     2.22056   
   404. RY*(   1) H  41                  0.00141     0.27314   
   405. RY*(   2) H  41                  0.00008     1.77954   
   406. RY*(   3) H  41                  0.00006     1.71601   
   407. RY*(   4) H  41                  0.00002     2.18433   
   408. RY*(   1) H  42                  0.00104     0.26564   
   409. RY*(   2) H  42                  0.00009     1.75903
[truncated: 327,515 more chars]
