# Supplementary material for: Machine-Learning-Guided Discovery of Electrochemical Reactions
Source: J Am Chem Soc. 2022 Dec 2;144(49):22599–610. doi: 10.1021/jacs.2c08997 (PMC9756344; doi:10.1021/jacs.2c08997)
Supplement: Supplementary file 4 — ja2c08997_si_004.zip [file ja2c08997_si_004.zip › Reactivity Prediction/Ologs_notimes/31.log]

 Entering Gaussian System, Link 0=g16
 Input=31.gjf
 Output=31.log
 Initial command:
  
 Copyright (c) 1988-2019, Gaussian, Inc.  All Rights Reserved.
  
 This is part of the Gaussian(R) 16 program.  It is based on
 the Gaussian(R) 09 system (copyright 2009, Gaussian, Inc.),
 the Gaussian(R) 03 system (copyright 2003, Gaussian, Inc.),
 the Gaussian(R) 98 system (copyright 1998, Gaussian, Inc.),
 the Gaussian(R) 94 system (copyright 1995, Gaussian, Inc.),
 the Gaussian 92(TM) system (copyright 1992, Gaussian, Inc.),
 the Gaussian 90(TM) system (copyright 1990, Gaussian, Inc.),
 the Gaussian 88(TM) system (copyright 1988, Gaussian, Inc.),
 the Gaussian 86(TM) system (copyright 1986, Carnegie Mellon
 University), and the Gaussian 82(TM) system (copyright 1983,
 Carnegie Mellon University). Gaussian is a federally registered
 trademark of Gaussian, Inc.
  
 This software contains proprietary and confidential information,
 including trade secrets, belonging to Gaussian, Inc.
  
 This software is provided under written license and may be
 used, copied, transmitted, or stored only in accord with that
 written license.
  
 The following legend is applicable only to US Government
 contracts under FAR:
  
                    RESTRICTED RIGHTS LEGEND
  
 Use, reproduction and disclosure by the US Government is
 subject to restrictions as set forth in subparagraphs (a)
 and (c) of the Commercial Computer Software - Restricted
 Rights clause in FAR 52.227-19.
  
 Gaussian, Inc.
 340 Quinnipiac St., Bldg. 40, Wallingford CT 06492
  
  
 ---------------------------------------------------------------
 Warning -- This program may not be used in any manner that
 competes with the business of Gaussian, Inc. or will provide
 assistance to any competitor of Gaussian, Inc.  The licensee
 of this program is prohibited from giving any competitor of
 Gaussian, Inc. access to this program.  By using this program,
 the user acknowledges that Gaussian, Inc. is engaged in the
 business of creating and licensing software in the field of
 computational chemistry and represents and warrants to the
 licensee that it is not a competitor of Gaussian, Inc. and that
 it will not use this program in any manner prohibited above.
 ---------------------------------------------------------------
  

 Cite this work as:
 Gaussian 16, Revision C.01,
 M. J. Frisch, G. W. Trucks, H. B. Schlegel, G. E. Scuseria, 
 M. A. Robb, J. R. Cheeseman, G. Scalmani, V. Barone, 
 G. A. Petersson, H. Nakatsuji, X. Li, M. Caricato, A. V. Marenich, 
 J. Bloino, B. G. Janesko, R. Gomperts, B. Mennucci, H. P. Hratchian, 
 J. V. Ortiz, A. F. Izmaylov, J. L. Sonnenberg, D. Williams-Young, 
 F. Ding, F. Lipparini, F. Egidi, J. Goings, B. Peng, A. Petrone, 
 T. Henderson, D. Ranasinghe, V. G. Zakrzewski, J. Gao, N. Rega, 
 G. Zheng, W. Liang, M. Hada, M. Ehara, K. Toyota, R. Fukuda, 
 J. Hasegawa, M. Ishida, T. Nakajima, Y. Honda, O. Kitao, H. Nakai, 
 T. Vreven, K. Throssell, J. A. Montgomery, Jr., J. E. Peralta, 
 F. Ogliaro, M. J. Bearpark, J. J. Heyd, E. N. Brothers, K. N. Kudin, 
 V. N. Staroverov, T. A. Keith, R. Kobayashi, J. Normand, 
 K. Raghavachari, A. P. Rendell, J. C. Burant, S. S. Iyengar, 
 J. Tomasi, M. Cossi, J. M. Millam, M. Klene, C. Adamo, R. Cammi, 
 J. W. Ochterski, R. L. Martin, K. Morokuma, O. Farkas, 
 J. B. Foresman, and D. J. Fox, Gaussian, Inc., Wallingford CT, 2019.
 
 ******************************************
 Gaussian 16:  ES64L-G16RevC.01  3-Jul-2019
                15-Mar-2021 
 ******************************************
 %nprocshared=4
 Will use up to    4 processors via shared memory.
 %mem=1500MB
 -------------------------------------------------
 # b3lyp empiricaldispersion=gd3bj pop=nbo def2svp
 -------------------------------------------------
 1/38=1,172=1/1;
 2/12=2,17=6,18=5,40=1/2;
 3/5=43,7=101,11=2,25=1,30=1,74=-5,124=41/1,2,3;
 4//1;
 5/5=2,38=5/2;
 6/7=2,8=2,9=2,10=2,28=1,40=1/1,7;
 99/5=1,9=1/99;
 ----------------------------------------------------------------
 O=C(ON1C(C(C=CC=C2)=C2C1=O)=O)[C@H](CC3=CC=CC=C3)NC(OC(C)(C)C)=O
 ----------------------------------------------------------------
 Symbolic Z-matrix:
 Charge =  1 Multiplicity = 2
 O                     1.40871   0.4846   -1.41694 
 C                     0.83321   0.19365  -0.41181 
 O                     1.47799  -0.02856   0.79522 
 N                     2.83643  -0.02818   0.68565 
 C                     3.602     1.15824   0.74023 
 C                     4.97473   0.69647   0.36982 
 C                     6.16475   1.41011   0.32963 
 C                     7.32041   0.72185  -0.06966 
 C                     7.27133  -0.63612  -0.41329 
 C                     6.06484  -1.35082  -0.36917 
 C                     4.92577  -0.66241   0.02614 
 C                     3.51875  -1.14306   0.15625 
 O                     3.015    -2.20212  -0.11353 
 O                     3.19006   2.24986   1.02488 
 C                    -0.64516  -0.07586  -0.24402 
 C                    -0.85257  -1.61993  -0.1897 
 C                    -2.29615  -1.9906    0.02611 
 C                    -2.80983  -2.12784   1.32363 
 C                    -4.15594  -2.43402   1.53122 
 C                    -5.01174  -2.6058    0.43885 
 C                    -4.51133  -2.46869  -0.85852 
 C                    -3.16378  -2.16201  -1.06141 
 N                    -1.36069   0.56341  -1.3161 
 C                    -2.55184   1.23432  -1.21103 
 O                    -2.9906    1.22119   0.06046 
 C                    -4.25329   1.8538    0.44619 
 C                    -5.41598   1.2055   -0.306 
 C                    -4.16934   3.36011   0.19673 
 C                    -4.34072   1.54772   1.93977 
 O                    -3.10189   1.75783  -2.15625 
 H                     6.18928   2.46835   0.59637 
 H                     8.27426   1.252    -0.1165 
 H                     8.18763  -1.14389  -0.72253 
 H                     6.01311  -2.4077   -0.63736 
 H                    -0.97622   0.35282   0.71039 
 H                    -0.48149  -2.04414  -1.1358 
 H                    -0.22075  -2.02359   0.61463 
 H                    -2.14464  -1.99379   2.18128 
 H                    -4.53838  -2.54266   2.54908 
 H                    -6.06524  -2.84693   0.59891 
 H                    -5.17338  -2.59822  -1.71784 
 H                    -2.77875  -2.05225  -2.07785 
 H                    -0.92928   0.585    -2.23361 
 H                    -5.34867   1.40794  -1.38171 
 H                    -6.36753   1.60773   0.07459 
 H                    -5.40851   0.11812  -0.14613 
 H                    -5.07493   3.85056   0.58567 
 H                    -3.29754   3.78545   0.7177 
 H                    -4.08229   3.57393  -0.87575 
 H                    -3.477     1.97337   2.47267 
 H                    -4.35287   0.46063   2.10444 
 H                    -5.25986   1.98058   2.36193 
 
 Stoichiometry    C22H22N2O6(1+,2)
 Framework group  C1[X(C22H22N2O6)]
 Deg. of freedom   150
 Full point group                 C1      NOp   1
 Largest Abelian subgroup         C1      NOp   1
 Largest concise Abelian subgroup C1      NOp   1
                         Standard orientation:                         
 ---------------------------------------------------------------------
 Center     Atomic      Atomic             Coordinates (Angstroms)
 Number     Number       Type             X           Y           Z
 ---------------------------------------------------------------------
      1          8           0        1.408705   -0.484604    1.416939
      2          6           0        0.833210   -0.193654    0.411810
      3          8           0        1.477993    0.028563   -0.795220
      4          7           0        2.836425    0.028175   -0.685650
      5          6           0        3.602000   -1.158236   -0.740230
      6          6           0        4.974730   -0.696465   -0.369818
      7          6           0        6.164746   -1.410110   -0.329634
      8          6           0        7.320405   -0.721845    0.069660
      9          6           0        7.271331    0.636118    0.413293
     10          6           0        6.064840    1.350817    0.369165
     11          6           0        4.925767    0.662412   -0.026142
     12          6           0        3.518752    1.143055   -0.156253
     13          8           0        3.015003    2.202122    0.113527
     14          8           0        3.190064   -2.249860   -1.024881
     15          6           0       -0.645159    0.075863    0.244024
     16          6           0       -0.852572    1.619932    0.189698
     17          6           0       -2.296148    1.990597   -0.026110
     18          6           0       -2.809827    2.127843   -1.323634
     19          6           0       -4.155935    2.434019   -1.531221
     20          6           0       -5.011740    2.605801   -0.438848
     21          6           0       -4.511331    2.468685    0.858520
     22          6           0       -3.163779    2.162009    1.061411
     23          7           0       -1.360685   -0.563411    1.316103
     24          6           0       -2.551843   -1.234317    1.211033
     25          8           0       -2.990596   -1.221188   -0.060464
     26          6           0       -4.253291   -1.853795   -0.446187
     27          6           0       -5.415984   -1.205502    0.305998
     28          6           0       -4.169340   -3.360114   -0.196727
     29          6           0       -4.340724   -1.547716   -1.939773
     30          8           0       -3.101887   -1.757834    2.156245
     31          1           0        6.189275   -2.468353   -0.596367
     32          1           0        8.274257   -1.252000    0.116498
     33          1           0        8.187625    1.143894    0.722528
     34          1           0        6.013108    2.407695    0.637357
     35          1           0       -0.976222   -0.352821   -0.710390
     36          1           0       -0.481487    2.044141    1.135802
     37          1           0       -0.220749    2.023585   -0.614631
     38          1           0       -2.144644    1.993785   -2.181277
     39          1           0       -4.538385    2.542664   -2.549075
     40          1           0       -6.065240    2.846932   -0.598905
     41          1           0       -5.173380    2.598223    1.717843
     42          1           0       -2.778747    2.052246    2.077850
     43          1           0       -0.929276   -0.584996    2.233612
     44          1           0       -5.348672   -1.407935    1.381708
     45          1           0       -6.367531   -1.607734   -0.074588
     46          1           0       -5.408513   -0.118122    0.146134
     47          1           0       -5.074933   -3.850560   -0.585674
     48          1           0       -3.297544   -3.785450   -0.717698
     49          1           0       -4.082293   -3.573934    0.875745
     50          1           0       -3.476997   -1.973371   -2.472665
     51          1           0       -4.352867   -0.460631   -2.104437
     52          1           0       -5.259861   -1.980584   -2.361928
 ---------------------------------------------------------------------
 Rotational constants (GHZ):           0.3429084           0.0732266           0.0661685
 Standard basis: def2SVP (5D, 7F)
 There are   560 symmetry adapted cartesian basis functions of A   symmetry.
 There are   530 symmetry adapted basis functions of A   symmetry.
   530 basis functions,   904 primitive gaussians,   560 cartesian basis functions
   108 alpha electrons      107 beta electrons
       nuclear repulsion energy      2896.9167568964 Hartrees.
 NAtoms=   52 NActive=   52 NUniq=   52 SFac= 1.00D+00 NAtFMM=   60 NAOKFM=F Big=F
 Integral buffers will be    131072 words long.
 Raffenetti 2 integral format.
 Two-electron integral symmetry is turned on.
 Nuclear repulsion after empirical dispersion term =     2896.7999780741 Hartrees.
 One-electron integrals computed using PRISM.
   1 Symmetry operations used in ECPInt.
 ECPInt:  NShTT=   30381 NPrTT=  111141 LenC2=   24334 LenP2D=   58753.
 LDataN:  DoStor=T MaxTD1= 4 Len=   56
 NBasis=   530 RedAO= T EigKep=  2.75D-04  NBF=   530
 NBsUse=   530 1.00D-06 EigRej= -1.00D+00 NBFU=   530
 ExpMin= 1.22D-01 ExpMax= 2.27D+03 ExpMxC= 3.41D+02 IAcc=3 IRadAn=         5 AccDes= 0.00D+00
 Harris functional with IExCor=  402 and IRadAn=       5 diagonalized for initial guess.
 HarFok:  IExCor=  402 AccDes= 0.00D+00 IRadAn=         5 IDoV= 1 UseB2=F ITyADJ=14
 ICtDFT=  3500011 ScaDFX=  1.000000  1.000000  1.000000  1.000000
 FoFCou: FMM=F IPFlag=           0 FMFlag=      100000 FMFlg1=           0
         NFxFlg=           0 DoJE=T BraDBF=F KetDBF=T FulRan=T
         wScrn=  0.000000 ICntrl=       500 IOpCl=  0 I1Cent=   200000004 NGrid=           0
         NMat0=    1 NMatS0=      1 NMatT0=    0 NMatD0=    1 NMtDS0=    0 NMtDT0=    0
 Petite list used in FoFCou.
 Initial guess <Sx>= 0.0000 <Sy>= 0.0000 <Sz>= 0.5000 <S**2>= 0.7500 S= 0.5000
 Requested convergence on RMS density matrix=1.00D-08 within 128 cycles.
 Requested convergence on MAX density matrix=1.00D-06.
 Requested convergence on             energy=1.00D-06.
 No special actions if energy rises.
 Integral accuracy reduced to 1.0D-05 until final iterations.
 EnCoef did     3 forward-backward iterations
 EnCoef did     1 forward-backward iterations
 EnCoef did     2 forward-backward iterations
 EnCoef did     3 forward-backward iterations
 EnCoef did     6 forward-backward iterations
 EnCoef did     2 forward-backward iterations
 EnCoef did    21 forward-backward iterations
 Initial convergence to 1.0D-05 achieved.  Increase integral accuracy.
 SCF Done:  E(UB3LYP) =  -1411.24460999     A.U. after   35 cycles
            NFock= 35  Conv=0.75D-08     -V/T= 2.0098
 <Sx>= 0.0000 <Sy>= 0.0000 <Sz>= 0.5000 <S**2>= 0.7558 S= 0.5029
 <L.S>= 0.000000000000E+00
 Annihilation of the first spin contaminant:
 S**2 before annihilation     0.7558,   after     0.7500

 **********************************************************************

            Population analysis using the SCF Density.

 **********************************************************************

 Orbital symmetries:
 Alpha Orbitals:
       Occupied  (A) (A) (A) (A) (A) (A) (A) (A) (A) (A) (A) (A)
                 (A) (A) (A) (A) (A) (A) (A) (A) (A) (A) (A) (A)
                 (A) (A) (A) (A) (A) (A) (A) (A) (A) (A) (A) (A)
                 (A) (A) (A) (A) (A) (A) (A) (A) (A) (A) (A) (A)
                 (A) (A) (A) (A) (A) (A) (A) (A) (A) (A) (A) (A)
                 (A) (A) (A) (A) (A) (A) (A) (A) (A) (A) (A) (A)
                 (A) (A) (A) (A) (A) (A) (A) (A) (A) (A) (A) (A)
                 (A) (A) (A) (A) (A) (A) (A) (A) (A) (A) (A) (A)
                 (A) (A) (A) (A) (A) (A) (A) (A) (A) (A) (A) (A)
       Virtual   (A) (A) (A) (A) (A) (A) (A) (A) (A) (A) (A) (A)
                 (A) (A) (A) (A) (A) (A) (A) (A) (A) (A) (A) (A)
                 (A) (A) (A) (A) (A) (A) (A) (A) (A) (A) (A) (A)
                 (A) (A) (A) (A) (A) (A) (A) (A) (A) (A) (A) (A)
                 (A) (A) (A) (A) (A) (A) (A) (A) (A) (A) (A) (A)
                 (A) (A) (A) (A) (A) (A) (A) (A) (A) (A) (A) (A)
                 (A) (A) (A) (A) (A) (A) (A) (A) (A) (A) (A) (A)
                 (A) (A) (A) (A) (A) (A) (A) (A) (A) (A) (A) (A)
                 (A) (A) (A) (A) (A) (A) (A) (A) (A) (A) (A) (A)
                 (A) (A) (A) (A) (A) (A) (A) (A) (A) (A) (A) (A)
                 (A) (A) (A) (A) (A) (A) (A) (A) (A) (A) (A) (A)
                 (A) (A) (A) (A) (A) (A) (A) (A) (A) (A) (A) (A)
                 (A) (A) (A) (A) (A) (A) (A) (A) (A) (A) (A) (A)
                 (A) (A) (A) (A) (A) (A) (A) (A) (A) (A) (A) (A)
                 (A) (A) (A) (A) (A) (A) (A) (A) (A) (A) (A) (A)
                 (A) (A) (A) (A) (A) (A) (A) (A) (A) (A) (A) (A)
                 (A) (A) (A) (A) (A) (A) (A) (A) (A) (A) (A) (A)
                 (A) (A) (A) (A) (A) (A) (A) (A) (A) (A) (A) (A)
                 (A) (A) (A) (A) (A) (A) (A) (A) (A) (A) (A) (A)
                 (A) (A) (A) (A) (A) (A) (A) (A) (A) (A) (A) (A)
                 (A) (A) (A) (A) (A) (A) (A) (A) (A) (A) (A) (A)
                 (A) (A) (A) (A) (A) (A) (A) (A) (A) (A) (A) (A)
                 (A) (A) (A) (A) (A) (A) (A) (A) (A) (A) (A) (A)
                 (A) (A) (A) (A) (A) (A) (A) (A) (A) (A) (A) (A)
                 (A) (A) (A) (A) (A) (A) (A) (A) (A) (A) (A) (A)
                 (A) (A) (A) (A) (A) (A) (A) (A) (A) (A) (A) (A)
                 (A) (A) (A) (A) (A) (A) (A) (A) (A) (A) (A) (A)
                 (A) (A) (A) (A) (A) (A) (A) (A) (A) (A) (A) (A)
                 (A) (A) (A) (A) (A) (A) (A) (A) (A) (A) (A) (A)
                 (A) (A) (A) (A) (A) (A) (A) (A) (A) (A) (A) (A)
                 (A) (A) (A) (A) (A) (A) (A) (A) (A) (A) (A) (A)
                 (A) (A) (A) (A) (A) (A) (A) (A) (A) (A) (A) (A)
                 (A) (A) (A) (A) (A) (A) (A) (A) (A) (A) (A) (A)
                 (A) (A) (A) (A) (A) (A) (A) (A) (A) (A) (A) (A)
                 (A) (A) (A) (A) (A) (A) (A) (A) (A) (A) (A) (A)
                 (A) (A)
 Beta  Orbitals:
       Occupied  (A) (A) (A) (A) (A) (A) (A) (A) (A) (A) (A) (A)
                 (A) (A) (A) (A) (A) (A) (A) (A) (A) (A) (A) (A)
                 (A) (A) (A) (A) (A) (A) (A) (A) (A) (A) (A) (A)
                 (A) (A) (A) (A) (A) (A) (A) (A) (A) (A) (A) (A)
                 (A) (A) (A) (A) (A) (A) (A) (A) (A) (A) (A) (A)
                 (A) (A) (A) (A) (A) (A) (A) (A) (A) (A) (A) (A)
                 (A) (A) (A) (A) (A) (A) (A) (A) (A) (A) (A) (A)
                 (A) (A) (A) (A) (A) (A) (A) (A) (A) (A) (A) (A)
                 (A) (A) (A) (A) (A) (A) (A) (A) (A) (A) (A)
       Virtual   (A) (A) (A) (A) (A) (A) (A) (A) (A) (A) (A) (A)
                 (A) (A) (A) (A) (A) (A) (A) (A) (A) (A) (A) (A)
                 (A) (A) (A) (A) (A) (A) (A) (A) (A) (A) (A) (A)
                 (A) (A) (A) (A) (A) (A) (A) (A) (A) (A) (A) (A)
                 (A) (A) (A) (A) (A) (A) (A) (A) (A) (A) (A) (A)
                 (A) (A) (A) (A) (A) (A) (A) (A) (A) (A) (A) (A)
                 (A) (A) (A) (A) (A) (A) (A) (A) (A) (A) (A) (A)
                 (A) (A) (A) (A) (A) (A) (A) (A) (A) (A) (A) (A)
                 (A) (A) (A) (A) (A) (A) (A) (A) (A) (A) (A) (A)
                 (A) (A) (A) (A) (A) (A) (A) (A) (A) (A) (A) (A)
                 (A) (A) (A) (A) (A) (A) (A) (A) (A) (A) (A) (A)
                 (A) (A) (A) (A) (A) (A) (A) (A) (A) (A) (A) (A)
                 (A) (A) (A) (A) (A) (A) (A) (A) (A) (A) (A) (A)
                 (A) (A) (A) (A) (A) (A) (A) (A) (A) (A) (A) (A)
                 (A) (A) (A) (A) (A) (A) (A) (A) (A) (A) (A) (A)
                 (A) (A) (A) (A) (A) (A) (A) (A) (A) (A) (A) (A)
                 (A) (A) (A) (A) (A) (A) (A) (A) (A) (A) (A) (A)
                 (A) (A) (A) (A) (A) (A) (A) (A) (A) (A) (A) (A)
                 (A) (A) (A) (A) (A) (A) (A) (A) (A) (A) (A) (A)
                 (A) (A) (A) (A) (A) (A) (A) (A) (A) (A) (A) (A)
                 (A) (A) (A) (A) (A) (A) (A) (A) (A) (A) (A) (A)
                 (A) (A) (A) (A) (A) (A) (A) (A) (A) (A) (A) (A)
                 (A) (A) (A) (A) (A) (A) (A) (A) (A) (A) (A) (A)
                 (A) (A) (A) (A) (A) (A) (A) (A) (A) (A) (A) (A)
                 (A) (A) (A) (A) (A) (A) (A) (A) (A) (A) (A) (A)
                 (A) (A) (A) (A) (A) (A) (A) (A) (A) (A) (A) (A)
                 (A) (A) (A) (A) (A) (A) (A) (A) (A) (A) (A) (A)
                 (A) (A) (A) (A) (A) (A) (A) (A) (A) (A) (A) (A)
                 (A) (A) (A) (A) (A) (A) (A) (A) (A) (A) (A) (A)
                 (A) (A) (A) (A) (A) (A) (A) (A) (A) (A) (A) (A)
                 (A) (A) (A) (A) (A) (A) (A) (A) (A) (A) (A) (A)
                 (A) (A) (A) (A) (A) (A) (A) (A) (A) (A) (A) (A)
                 (A) (A) (A) (A) (A) (A) (A) (A) (A) (A) (A) (A)
                 (A) (A) (A) (A) (A) (A) (A) (A) (A) (A) (A) (A)
                 (A) (A) (A) (A) (A) (A) (A) (A) (A) (A) (A) (A)
                 (A) (A) (A)
 The electronic state is 2-A.
 Alpha  occ. eigenvalues --  -19.36361 -19.29688 -19.28767 -19.25073 -19.24597
 Alpha  occ. eigenvalues --  -19.24387 -14.54957 -14.52260 -10.47206 -10.46912
 Alpha  occ. eigenvalues --  -10.42932 -10.42640 -10.40597 -10.36796 -10.36123
 Alpha  occ. eigenvalues --  -10.35669 -10.35658 -10.35321 -10.34865 -10.34263
 Alpha  occ. eigenvalues --  -10.34061 -10.32852 -10.32793 -10.32141 -10.32117
 Alpha  occ. eigenvalues --  -10.32087 -10.32034 -10.28296 -10.28004 -10.27321
 Alpha  occ. eigenvalues --   -1.29313  -1.22591  -1.19622  -1.16331  -1.16018
 Alpha  occ. eigenvalues --   -1.13524  -1.08661  -1.05199  -1.01379  -0.97849
 Alpha  occ. eigenvalues --   -0.94913  -0.91506  -0.90525  -0.89282  -0.87851
 Alpha  occ. eigenvalues --   -0.87375  -0.82451  -0.79916  -0.79479  -0.79067
 Alpha  occ. eigenvalues --   -0.78530  -0.76795  -0.75775  -0.73665  -0.73205
 Alpha  occ. eigenvalues --   -0.72465  -0.69539  -0.68623  -0.67127  -0.66364
 Alpha  occ. eigenvalues --   -0.64026  -0.63522  -0.63028  -0.62393  -0.61717
 Alpha  occ. eigenvalues --   -0.61057  -0.60299  -0.59349  -0.59164  -0.58658
 Alpha  occ. eigenvalues --   -0.57900  -0.57529  -0.57159  -0.56421  -0.56272
 Alpha  occ. eigenvalues --   -0.55736  -0.55514  -0.55469  -0.54989  -0.54753
 Alpha  occ. eigenvalues --   -0.54581  -0.53085  -0.52037  -0.51570  -0.51529
 Alpha  occ. eigenvalues --   -0.50058  -0.49502  -0.49417  -0.49302  -0.49035
 Alpha  occ. eigenvalues --   -0.48910  -0.48024  -0.47870  -0.46984  -0.46837
 Alpha  occ. eigenvalues --   -0.46195  -0.44744  -0.44650  -0.42647  -0.41852
 Alpha  occ. eigenvalues --   -0.41626  -0.41098  -0.40822  -0.40635  -0.40163
 Alpha  occ. eigenvalues --   -0.38610  -0.38501  -0.38397
 Alpha virt. eigenvalues --   -0.19481  -0.17777  -0.16333  -0.15048  -0.14713
 Alpha virt. eigenvalues --   -0.08986  -0.08207  -0.07007  -0.05771  -0.05357
 Alpha virt. eigenvalues --   -0.04829  -0.03909  -0.03003  -0.02551  -0.02121
 Alpha virt. eigenvalues --   -0.01935  -0.00878  -0.00784   0.00077   0.00238
 Alpha virt. eigenvalues --    0.00951   0.01788   0.02536   0.02672   0.03262
 Alpha virt. eigenvalues --    0.03562   0.03855   0.04176   0.04712   0.04933
 Alpha virt. eigenvalues --    0.05111   0.05171   0.06993   0.07063   0.07666
 Alpha virt. eigenvalues --    0.08258   0.08635   0.09290   0.09464   0.10027
 Alpha virt. eigenvalues --    0.10235   0.10934   0.12668   0.13075   0.13478
 Alpha virt. eigenvalues --    0.14300   0.14512   0.15177   0.15756   0.16655
 Alpha virt. eigenvalues --    0.16923   0.17384   0.17951   0.18890   0.19575
 Alpha virt. eigenvalues --    0.20936   0.22491   0.22828   0.22953   0.24326
 Alpha virt. eigenvalues --    0.24774   0.25116   0.25901   0.26544   0.27293
 Alpha virt. eigenvalues --    0.28305   0.28364   0.28981   0.29409   0.30377
 Alpha virt. eigenvalues --    0.30924   0.31441   0.32457   0.32744   0.32891
 Alpha virt. eigenvalues --    0.33205   0.33693   0.34744   0.35414   0.35961
 Alpha virt. eigenvalues --    0.36288   0.36844   0.37286   0.37926   0.38137
 Alpha virt. eigenvalues --    0.38316   0.39064   0.40736   0.41043   0.41898
 Alpha virt. eigenvalues --    0.42541   0.42870   0.43423   0.44819   0.45323
 Alpha virt. eigenvalues --    0.46277   0.46543   0.46668   0.47833   0.48250
 Alpha virt. eigenvalues --    0.48879   0.49417   0.49850   0.50270   0.50926
 Alpha virt. eigenvalues --    0.51302   0.51679   0.51878   0.52295   0.52712
 Alpha virt. eigenvalues --    0.52882   0.53016   0.53300   0.53804   0.54188
 Alpha virt. eigenvalues --    0.54280   0.54565   0.55093   0.55305   0.55519
 Alpha virt. eigenvalues --    0.56054   0.56178   0.56468   0.56846   0.57110
 Alpha virt. eigenvalues --    0.57418   0.57956   0.58397   0.58550   0.59157
 Alpha virt. eigenvalues --    0.59835   0.59973   0.60622   0.60681   0.61455
 Alpha virt. eigenvalues --    0.61887   0.62170   0.62632   0.62906   0.63404
 Alpha virt. eigenvalues --    0.63889   0.64139   0.65011   0.65652   0.65981
 Alpha virt. eigenvalues --    0.66346   0.67925   0.68891   0.69881   0.72051
 Alpha virt. eigenvalues --    0.72641   0.74085   0.74595   0.75971   0.76616
 Alpha virt. eigenvalues --    0.77642   0.77844   0.78548   0.79296   0.80735
 Alpha virt. eigenvalues --    0.81283   0.81890   0.83855   0.84497   0.85885
 Alpha virt. eigenvalues --    0.88955   0.90004   0.90589   0.90967   0.91205
 Alpha virt. eigenvalues --    0.92768   0.93998   0.94425   0.94918   0.95780
 Alpha virt. eigenvalues --    0.97910   0.98231   0.99732   1.00107   1.01286
 Alpha virt. eigenvalues --    1.01938   1.02582   1.03345   1.04683   1.05385
 Alpha virt. eigenvalues --    1.06104   1.06762   1.08460   1.09496   1.09574
 Alpha virt. eigenvalues --    1.10004   1.10207   1.11480   1.12085   1.12660
 Alpha virt. eigenvalues --    1.13160   1.13933   1.14056   1.14646   1.15106
 Alpha virt. eigenvalues --    1.16153   1.16488   1.17513   1.18123   1.18588
 Alpha virt. eigenvalues --    1.19224   1.20801   1.22101   1.24499   1.25375
 Alpha virt. eigenvalues --    1.27100   1.29236   1.30412   1.32767   1.34114
 Alpha virt. eigenvalues --    1.34421   1.34598   1.35289   1.36526   1.37967
 Alpha virt. eigenvalues --    1.40172   1.40865   1.42959   1.43629   1.43988
 Alpha virt. eigenvalues --    1.45110   1.45340   1.47577   1.47698   1.48351
 Alpha virt. eigenvalues --    1.50802   1.51435   1.52334   1.52773   1.53622
 Alpha virt. eigenvalues --    1.54949   1.55364   1.56071   1.56131   1.57515
 Alpha virt. eigenvalues --    1.58402   1.59237   1.59506   1.60122   1.60756
 Alpha virt. eigenvalues --    1.61153   1.61331   1.61794   1.62181   1.62781
 Alpha virt. eigenvalues --    1.63326   1.63655   1.64136   1.64536   1.65320
 Alpha virt. eigenvalues --    1.65524   1.66383   1.67081   1.67780   1.68494
 Alpha virt. eigenvalues --    1.68598   1.70785   1.71539   1.71704   1.72569
 Alpha virt. eigenvalues --    1.73344   1.73874   1.74104   1.74318   1.74835
 Alpha virt. eigenvalues --    1.75722   1.76182   1.76554   1.77621   1.78178
 Alpha virt. eigenvalues --    1.78609   1.79537   1.80513   1.80946   1.81497
 Alpha virt. eigenvalues --    1.82104   1.82545   1.83097   1.83472   1.83975
 Alpha virt. eigenvalues --    1.84792   1.84986   1.85387   1.85886   1.86419
 Alpha virt. eigenvalues --    1.87248   1.87922   1.88612   1.89818   1.91318
 Alpha virt. eigenvalues --    1.92134   1.92846   1.93906   1.96026   1.96098
 Alpha virt. eigenvalues --    1.97965   1.98961   1.99109   2.01211   2.01506
 Alpha virt. eigenvalues --    2.01606   2.01757   2.03550   2.03833   2.04473
 Alpha virt. eigenvalues --    2.07151   2.08720   2.09359   2.10268   2.11137
 Alpha virt. eigenvalues --    2.11303   2.12426   2.13100   2.14510   2.15335
 Alpha virt. eigenvalues --    2.15904   2.16869   2.18897   2.19287   2.19694
 Alpha virt. eigenvalues --    2.20687   2.21586   2.23435   2.23569   2.25397
 Alpha virt. eigenvalues --    2.26114   2.28203   2.28395   2.28927   2.30084
 Alpha virt. eigenvalues --    2.30470   2.33260   2.33949   2.34772   2.35929
 Alpha virt. eigenvalues --    2.37003   2.39069   2.39716   2.40229   2.41336
 Alpha virt. eigenvalues --    2.41790   2.45741   2.46229   2.47016   2.47296
 Alpha virt. eigenvalues --    2.47600   2.48354   2.49688   2.51314   2.51431
 Alpha virt. eigenvalues --    2.53065   2.53194   2.53522   2.54451   2.55541
 Alpha virt. eigenvalues --    2.56274   2.56935   2.57521   2.57593   2.57790
 Alpha virt. eigenvalues --    2.58211   2.59702   2.60586   2.60922   2.61324
 Alpha virt. eigenvalues --    2.64812   2.66301   2.68552   2.68939   2.70966
 Alpha virt. eigenvalues --    2.71669   2.72515   2.72662   2.73968   2.74226
 Alpha virt. eigenvalues --    2.75834   2.77007   2.77595   2.77919   2.80531
 Alpha virt. eigenvalues --    2.81612   2.83235   2.84005   2.84525   2.85679
 Alpha virt. eigenvalues --    2.86569   2.86672   2.88143   2.89915   2.91320
 Alpha virt. eigenvalues --    2.92221   2.93633   2.95371   2.96609   2.97900
 Alpha virt. eigenvalues --    2.99355   3.05427   3.05793   3.06916   3.08898
 Alpha virt. eigenvalues --    3.09521   3.10850   3.12878   3.15458   3.17803
 Alpha virt. eigenvalues --    3.29676   3.35348   3.36004   3.38695   3.46895
 Alpha virt. eigenvalues --    3.49515   3.53383   3.54557   3.55472   3.57782
 Alpha virt. eigenvalues --    3.61484   3.64671
  Beta  occ. eigenvalues --  -19.36319 -19.29633 -19.28736 -19.25077 -19.24597
  Beta  occ. eigenvalues --  -19.24176 -14.54838 -14.51841 -10.47180 -10.46976
  Beta  occ. eigenvalues --  -10.42941 -10.42649 -10.40523 -10.36581 -10.36122
  Beta  occ. eigenvalues --  -10.35598 -10.35373 -10.35144 -10.34787 -10.34270
  Beta  occ. eigenvalues --  -10.34140 -10.32795 -10.32736 -10.32154 -10.32075
  Beta  occ. eigenvalues --  -10.32051 -10.32024 -10.28295 -10.27995 -10.27316
  Beta  occ. eigenvalues --   -1.29185  -1.22375  -1.19548  -1.16324  -1.16002
  Beta  occ. eigenvalues --   -1.13203  -1.07948  -1.05042  -1.00881  -0.97689
  Beta  occ. eigenvalues --   -0.94481  -0.91307  -0.90229  -0.89102  -0.87458
  Beta  occ. eigenvalues --   -0.87343  -0.82119  -0.79761  -0.79429  -0.79033
  Beta  occ. eigenvalues --   -0.78505  -0.76621  -0.75509  -0.73426  -0.73035
  Beta  occ. eigenvalues --   -0.72352  -0.69378  -0.68362  -0.67032  -0.66144
  Beta  occ. eigenvalues --   -0.63920  -0.63390  -0.62829  -0.61861  -0.61601
  Beta  occ. eigenvalues --   -0.60787  -0.60077  -0.59304  -0.59012  -0.58346
  Beta  occ. eigenvalues --   -0.57774  -0.57458  -0.57087  -0.56215  -0.56130
  Beta  occ. eigenvalues --   -0.55681  -0.55446  -0.55339  -0.54932  -0.54561
  Beta  occ. eigenvalues --   -0.54286  -0.52741  -0.51778  -0.51474  -0.50760
  Beta  occ. eigenvalues --   -0.49924  -0.49437  -0.49310  -0.49235  -0.48745
  Beta  occ. eigenvalues --   -0.48563  -0.47977  -0.47811  -0.46895  -0.46781
  Beta  occ. eigenvalues --   -0.45904  -0.44577  -0.44363  -0.41497  -0.41425
  Beta  occ. eigenvalues --   -0.40551  -0.40452  -0.39950  -0.39641  -0.38551
  Beta  occ. eigenvalues --   -0.38351  -0.37479
  Beta virt. eigenvalues --   -0.35680  -0.19305  -0.16560  -0.15697  -0.14831
  Beta virt. eigenvalues --   -0.14244  -0.08598  -0.07917  -0.06879  -0.05645
  Beta virt. eigenvalues --   -0.05229  -0.04744  -0.03805  -0.02895  -0.02458
  Beta virt. eigenvalues --   -0.02060  -0.01503  -0.00740  -0.00663   0.00228
  Beta virt. eigenvalues --    0.00525   0.00957   0.01865   0.02631   0.02761
  Beta virt. eigenvalues --    0.03321   0.03599   0.03892   0.04250   0.04897
  Beta virt. eigenvalues --    0.05046   0.05289   0.05359   0.07022   0.07140
  Beta virt. eigenvalues --    0.07703   0.08333   0.08697   0.09500   0.09732
  Beta virt. eigenvalues --    0.10103   0.10315   0.10998   0.12719   0.13143
  Beta virt. eigenvalues --    0.13529   0.14321   0.14616   0.15376   0.15939
  Beta virt. eigenvalues --    0.16776   0.17085   0.17516   0.18083   0.18963
  Beta virt. eigenvalues --    0.19643   0.20987   0.22598   0.22909   0.23037
  Beta virt. eigenvalues --    0.24510   0.24882   0.25232   0.25968   0.26676
  Beta virt. eigenvalues --    0.27390   0.28361   0.28608   0.29073   0.29540
  Beta virt. eigenvalues --    0.30523   0.31042   0.31599   0.32547   0.32979
  Beta virt. eigenvalues --    0.33031   0.33341   0.33850   0.35123   0.35533
  Beta virt. eigenvalues --    0.36036   0.36410   0.36965   0.37436   0.38005
  Beta virt. eigenvalues --    0.38261   0.38486   0.39164   0.40906   0.41278
  Beta virt. eigenvalues --    0.41977   0.42742   0.43058   0.43539   0.44896
  Beta virt. eigenvalues --    0.45475   0.46440   0.46751   0.46863   0.48082
  Beta virt. eigenvalues --    0.48406   0.49064   0.49575   0.49971   0.50427
  Beta virt. eigenvalues --    0.51013   0.51407   0.51793   0.52030   0.52423
  Beta virt. eigenvalues --    0.52766   0.52942   0.53102   0.53358   0.53890
  Beta virt. eigenvalues --    0.54273   0.54551   0.54667   0.55170   0.55425
  Beta virt. eigenvalues --    0.55565   0.56085   0.56237   0.56537   0.56911
  Beta virt. eigenvalues --    0.57198   0.57525   0.58127   0.58489   0.58678
  Beta virt. eigenvalues --    0.59309   0.59882   0.60041   0.60703   0.60826
  Beta virt. eigenvalues --    0.61504   0.61974   0.62284   0.62708   0.62957
  Beta virt. eigenvalues --    0.63462   0.64021   0.64226   0.65090   0.65727
  Beta virt. eigenvalues --    0.66072   0.66474   0.68026   0.69114   0.69925
  Beta virt. eigenvalues --    0.72199   0.72848   0.74132   0.74723   0.76274
  Beta virt. eigenvalues --    0.76752   0.77747   0.77930   0.78745   0.79435
  Beta virt. eigenvalues --    0.80882   0.81324   0.81978   0.83973   0.84699
  Beta virt. eigenvalues --    0.86087   0.89065   0.90102   0.90643   0.91064
  Beta virt. eigenvalues --    0.91290   0.92843   0.94085   0.94647   0.95116
  Beta virt. eigenvalues --    0.95958   0.98027   0.98353   0.99825   1.00193
  Beta virt. eigenvalues --    1.01490   1.02005   1.02660   1.03375   1.04747
  Beta virt. eigenvalues --    1.05612   1.06307   1.06892   1.08841   1.09569
  Beta virt. eigenvalues --    1.09983   1.10163   1.10329   1.11619   1.12241
  Beta virt. eigenvalues --    1.12860   1.13204   1.14176   1.14257   1.14700
  Beta virt. eigenvalues --    1.15466   1.16301   1.16752   1.17657   1.18173
  Beta virt. eigenvalues --    1.18661   1.19380   1.20900   1.22287   1.24658
  Beta virt. eigenvalues --    1.25519   1.27282   1.29382   1.30506   1.32863
  Beta virt. eigenvalues --    1.34187   1.34494   1.34640   1.35318   1.36625
  Beta virt. eigenvalues --    1.38012   1.40250   1.40926   1.43037   1.43664
  Beta virt. eigenvalues --    1.44024   1.45155   1.45405   1.47608   1.47755
  Beta virt. eigenvalues --    1.48413   1.50869   1.51511   1.52414   1.52907
  Beta virt. eigenvalues --    1.53747   1.55039   1.55394   1.56134   1.56310
  Beta virt. eigenvalues --    1.57684   1.58559   1.59471   1.59699   1.60342
  Beta virt. eigenvalues --    1.60997   1.61247   1.61514   1.61972   1.62231
  Beta virt. eigenvalues --    1.62994   1.63551   1.63797   1.64260   1.64644
  Beta virt. eigenvalues --    1.65493   1.65602   1.66499   1.67118   1.67919
  Beta virt. eigenvalues --    1.68638   1.68784   1.70883   1.71662   1.71847
  Beta virt. eigenvalues --    1.72677   1.73384   1.73980   1.74140   1.74411
  Beta virt. eigenvalues --    1.74880   1.75793   1.76242   1.76638   1.77712
  Beta virt. eigenvalues --    1.78284   1.78727   1.79655   1.80577   1.81154
  Beta virt. eigenvalues --    1.81527   1.82291   1.82686   1.83255   1.83634
  Beta virt. eigenvalues --    1.84149   1.84872   1.85030   1.85520   1.85921
  Beta virt. eigenvalues --    1.86524   1.87327   1.88031   1.88730   1.89893
  Beta virt. eigenvalues --    1.91369   1.92314   1.92967   1.94025   1.96177
  Beta virt. eigenvalues --    1.96270   1.98128   1.99061   1.99220   2.01361
  Beta virt. eigenvalues --    2.01574   2.01703   2.01918   2.03641   2.04041
  Beta virt. eigenvalues --    2.04896   2.07411   2.08852   2.09405   2.10369
  Beta virt. eigenvalues --    2.11252   2.11377   2.12753   2.13497   2.14747
  Beta virt. eigenvalues --    2.15568   2.16181   2.17209   2.19066   2.19569
  Beta virt. eigenvalues --    2.19932   2.20913   2.21903   2.23466   2.23627
  Beta virt. eigenvalues --    2.25432   2.26342   2.28382   2.28455   2.29074
  Beta virt. eigenvalues --    2.30186   2.30753   2.33419   2.34174   2.34801
  Beta virt. eigenvalues --    2.36115   2.37194   2.39209   2.40243   2.40517
  Beta virt. eigenvalues --    2.41433   2.42168   2.46103   2.46597   2.47209
  Beta virt. eigenvalues --    2.47387   2.47987   2.48778   2.50011   2.51501
  Beta virt. eigenvalues --    2.51622   2.53124   2.53565   2.53609   2.54572
  Beta virt. eigenvalues --    2.55561   2.56396   2.57076   2.57632   2.57811
  Beta virt. eigenvalues --    2.58078   2.58237   2.59705   2.60670   2.60942
  Beta virt. eigenvalues --    2.61484   2.64968   2.66432   2.68643   2.69022
  Beta virt. eigenvalues --    2.71142   2.71816   2.72584   2.72870   2.74245
  Beta virt. eigenvalues --    2.74378   2.76078   2.77095   2.77638   2.78264
  Beta virt. eigenvalues --    2.80579   2.81808   2.83278   2.84145   2.84829
  Beta virt. eigenvalues --    2.85761   2.86635   2.86697   2.88352   2.89977
  Beta virt. eigenvalues --    2.91371   2.92364   2.93675   2.95382   2.96669
  Beta virt. eigenvalues --    2.97954   2.99488   3.05433   3.05856   3.07022
  Beta virt. eigenvalues --    3.08941   3.09619   3.11149   3.12934   3.15596
  Beta virt. eigenvalues --    3.17950   3.29684   3.35486   3.36032   3.38817
  Beta virt. eigenvalues --    3.47004   3.49587   3.53385   3.54603   3.55561
  Beta virt. eigenvalues --    3.57807   3.61634   3.64751
          Condensed to atoms (all electrons):
          Atomic-Atomic Spin Densities.
 Mulliken charges and spin densities:
               1          2
     1  O   -0.147929   0.013825
     2  C    0.247219   0.010722
     3  O   -0.210502   0.011019
     4  N   -0.117863   0.052547
     5  C    0.246528  -0.006628
     6  C   -0.018158   0.041477
     7  C   -0.014417  -0.018868
     8  C    0.050179   0.044070
     9  C    0.049167   0.044610
    10  C   -0.014785  -0.018860
    11  C   -0.010219   0.040832
    12  C    0.239078  -0.006672
    13  O   -0.144752  -0.001368
    14  O   -0.118717   0.000352
    15  C    0.062742   0.020740
    16  C    0.114777   0.018617
    17  C    0.002693   0.165589
    18  C    0.033516   0.125680
    19  C    0.034292  -0.070004
    20  C    0.066273   0.214666
    21  C    0.042162   0.055057
    22  C    0.015715  -0.013812
    23  N   -0.119576   0.210848
    24  C    0.264975  -0.035850
    25  O   -0.343588   0.018966
    26  C   -0.078832  -0.000146
    27  C    0.056088   0.003413
    28  C    0.059460   0.001984
    29  C    0.064147   0.000677
    30  O   -0.196470   0.082440
    31  H    0.027878   0.000500
    32  H    0.034089  -0.001926
    33  H    0.033324  -0.001945
    34  H    0.024531   0.000502
    35  H    0.074568   0.002756
    36  H    0.045978   0.003778
    37  H    0.064021   0.011142
    38  H    0.023669  -0.005511
    39  H    0.036804   0.001844
    40  H    0.046997  -0.008942
    41  H    0.040855  -0.002830
    42  H    0.016215  -0.000214
    43  H    0.171798  -0.006782
    44  H    0.049380   0.000017
    45  H    0.034928   0.001824
    46  H   -0.004184  -0.001051
    47  H    0.033475   0.001181
    48  H    0.021647   0.000039
    49  H    0.050257  -0.000119
    50  H    0.024003  -0.000070
    51  H    0.001759  -0.000053
    52  H    0.034805  -0.000066
 Sum of Mulliken charges =   1.00000   1.00000
 Mulliken charges and spin densities with hydrogens summed into heavy atoms:
               1          2
     1  O   -0.147929   0.013825
     2  C    0.247219   0.010722
     3  O   -0.210502   0.011019
     4  N   -0.117863   0.052547
     5  C    0.246528  -0.006628
     6  C   -0.018158   0.041477
     7  C    0.013461  -0.018368
     8  C    0.084268   0.042144
     9  C    0.082490   0.042665
    10  C    0.009746  -0.018358
    11  C   -0.010219   0.040832
    12  C    0.239078  -0.006672
    13  O   -0.144752  -0.001368
    14  O   -0.118717   0.000352
    15  C    0.137310   0.023496
    16  C    0.224776   0.033537
    17  C    0.002693   0.165589
    18  C    0.057185   0.120169
    19  C    0.071096  -0.068160
    20  C    0.113270   0.205724
    21  C    0.083017   0.052227
    22  C    0.031930  -0.014026
    23  N    0.052222   0.204066
    24  C    0.264975  -0.035850
    25  O   -0.343588   0.018966
    26  C   -0.078832  -0.000146
    27  C    0.136212   0.004204
    28  C    0.164839   0.003086
    29  C    0.124714   0.000488
    30  O   -0.196470   0.082440
 Electronic spatial extent (au):  <R**2>=          15760.2013
 Charge=              1.0000 electrons
 Dipole moment (field-independent basis, Debye):
    X=             -2.2772    Y=              4.5943    Z=             -1.3613  Tot=              5.3053
 Quadrupole moment (field-independent basis, Debye-Ang):
   XX=            -31.9750   YY=           -158.1146   ZZ=           -165.5528
   XY=            -15.6879   XZ=             10.8415   YZ=              2.8235
 Traceless Quadrupole moment (field-independent basis, Debye-Ang):
   XX=             86.5724   YY=            -39.5671   ZZ=            -47.0053
   XY=            -15.6879   XZ=             10.8415   YZ=              2.8235
 Octapole moment (field-independent basis, Debye-Ang**2):
  XXX=            315.6678  YYY=            -11.7401  ZZZ=             -4.3654  XYY=            -68.7378
  XXY=             58.2006  XXZ=            -16.1284  XZZ=            -33.3437  YZZ=             23.7415
  YYZ=             -5.3218  XYZ=             -7.7928
 Hexadecapole moment (field-independent basis, Debye-Ang**3):
 XXXX=         -10666.2537 YYYY=          -2992.3344 ZZZZ=          -1060.4922 XXXY=           -395.3230
 XXXZ=            373.3694 YYYX=              4.4976 YYYZ=             -1.5091 ZZZX=             20.6189
 ZZZY=              4.9546 XXYY=          -2789.7673 XXZZ=          -3025.6848 YYZZ=           -660.7634
 XXYZ=            115.3497 YYXZ=             65.3357 ZZXY=            -62.1772
 N-N= 2.896799978074D+03 E-N=-9.053575480769D+03  KE= 1.397487957988D+03
                          Isotropic Fermi Contact Couplings
        Atom                 a.u.       MegaHertz       Gauss      10(-4) cm-1
     1  O(17)              0.00310      -1.88104      -0.67120      -0.62745
     2  C(13)              0.00239       2.68293       0.95734       0.89493
     3  O(17)             -0.00078       0.47396       0.16912       0.15810
     4  N(14)              0.01709       5.52178       1.97031       1.84187
     5  C(13)             -0.00360      -4.04670      -1.44396      -1.34983
     6  C(13)              0.00550       6.18768       2.20792       2.06399
     7  C(13)             -0.00447      -5.02722      -1.79384      -1.67690
     8  C(13)              0.00557       6.26340       2.23494       2.08925
     9  C(13)              0.00565       6.35026       2.26593       2.11822
    10  C(13)             -0.00443      -4.98141      -1.77749      -1.66162
    11  C(13)              0.00541       6.07838       2.16892       2.02753
    12  C(13)             -0.00338      -3.80508      -1.35775      -1.26924
    13  O(17)             -0.00065       0.39191       0.13984       0.13073
    14  O(17)             -0.00020       0.12300       0.04389       0.04103
    15  C(13)              0.00277       3.11062       1.10995       1.03759
    16  C(13)              0.00464       5.21613       1.86124       1.73991
    17  C(13)              0.01910      21.46954       7.66087       7.16147
    18  C(13)              0.01658      18.63889       6.65082       6.21726
    19  C(13)             -0.01674     -18.82115      -6.71585      -6.27806
    20  C(13)              0.03080      34.62352      12.35453      11.54916
    21  C(13)              0.00347       3.90071       1.39187       1.30114
    22  C(13)             -0.00606      -6.81754      -2.43267      -2.27409
    23  N(14)              0.05940      19.19191       6.84815       6.40173
    24  C(13)             -0.01728     -19.42431      -6.93108      -6.47925
    25  O(17)              0.00772      -4.68190      -1.67062      -1.56171
    26  C(13)             -0.00076      -0.85004      -0.30332      -0.28354
    27  C(13)              0.00462       5.19124       1.85236       1.73161
    28  C(13)              0.00100       1.12362       0.40094       0.37480
    29  C(13)              0.00023       0.25980       0.09270       0.08666
    30  O(17)              0.02579     -15.63250      -5.57807      -5.21444
    31  H(1)               0.00014       0.61696       0.22015       0.20580
    32  H(1)              -0.00059      -2.61817      -0.93423      -0.87333
    33  H(1)              -0.00059      -2.64229      -0.94284      -0.88137
    34  H(1)               0.00014       0.61775       0.22043       0.20606
    35  H(1)               0.00074       3.29381       1.17531       1.09870
    36  H(1)               0.00135       6.02750       2.15076       2.01056
    37  H(1)               0.00466      20.84598       7.43837       6.95347
    38  H(1)              -0.00176      -7.87222      -2.80901      -2.62589
    39  H(1)               0.00052       2.30429       0.82223       0.76863
    40  H(1)              -0.00276     -12.32390      -4.39747      -4.11081
    41  H(1)              -0.00089      -3.99807      -1.42661      -1.33361
    42  H(1)               0.00002       0.08040       0.02869       0.02682
    43  H(1)              -0.00300     -13.39982      -4.78139      -4.46970
    44  H(1)               0.00023       1.03833       0.37050       0.34635
    45  H(1)               0.00072       3.20980       1.14534       1.07067
    46  H(1)               0.00009       0.41142       0.14680       0.13723
    47  H(1)               0.00050       2.24619       0.80150       0.74925
    48  H(1)               0.00006       0.25308       0.09030       0.08442
    49  H(1)              -0.00003      -0.12948      -0.04620      -0.04319
    50  H(1)              -0.00002      -0.07161      -0.02555      -0.02389
    51  H(1)               0.00005       0.22029       0.07860       0.07348
    52  H(1)              -0.00002      -0.10755      -0.03837      -0.03587
 --------------------------------------------------------
       Center         ----  Spin Dipole Couplings  ----
                      3XX-RR        3YY-RR        3ZZ-RR
 --------------------------------------------------------
     1   Atom        0.049135     -0.029528     -0.019606
     2   Atom        0.033406     -0.016768     -0.016638
     3   Atom       -0.035975     -0.011238      0.047213
     4   Atom       -0.055361     -0.048699      0.104060
     5   Atom        0.001858      0.001835     -0.003693
     6   Atom       -0.018883     -0.017057      0.035940
     7   Atom        0.007057      0.005031     -0.012089
     8   Atom       -0.021840     -0.019113      0.040953
     9   Atom       -0.021372     -0.019008      0.040380
    10   Atom        0.007177      0.004991     -0.012167
    11   Atom       -0.020881     -0.019821      0.040701
    12   Atom        0.002290      0.001040     -0.003330
    13   Atom        0.004593      0.002836     -0.007429
    14   Atom        0.010254      0.000281     -0.010535
    15   Atom       -0.021541      0.064549     -0.043007
    16   Atom       -0.036386      0.076870     -0.040484
    17   Atom       -0.083084      0.171206     -0.088122
    18   Atom       -0.060344      0.127933     -0.067589
    19   Atom        0.023299     -0.046452      0.023153
    20   Atom       -0.095636      0.207723     -0.112088
    21   Atom       -0.027036      0.059249     -0.032212
    22   Atom        0.002546     -0.002090     -0.000456
    23   Atom       -0.115390      0.317167     -0.201777
    24   Atom        0.004938     -0.016410      0.011472
    25   Atom       -0.041881      0.072098     -0.030217
    26   Atom       -0.001491      0.002754     -0.001264
    27   Atom        0.000868      0.001807     -0.002675
    28   Atom       -0.001000      0.003626     -0.002626
    29   Atom       -0.000989     -0.000418      0.001407
    30   Atom        0.122475      0.031417     -0.153892
    31   Atom        0.000836      0.000070     -0.000906
    32   Atom        0.001681     -0.000582     -0.001099
    33   Atom        0.001195     -0.000769     -0.000426
    34   Atom        0.000895      0.000030     -0.000925
    35   Atom       -0.002266     -0.001764      0.004029
    36   Atom       -0.001864     -0.000327      0.002191
    37   Atom        0.002746     -0.003357      0.000611
    38   Atom       -0.004951     -0.002933      0.007885
    39   Atom        0.000915     -0.002863      0.001948
    40   Atom        0.014794     -0.001662     -0.013131
    41   Atom       -0.003407     -0.002777      0.006184
    42   Atom       -0.002567     -0.000933      0.003500
    43   Atom       -0.008968     -0.009130      0.018098
    44   Atom        0.001326     -0.000571     -0.000755
    45   Atom        0.001017      0.000108     -0.001125
    46   Atom       -0.000726      0.003968     -0.003242
    47   Atom        0.000160      0.000333     -0.000493
    48   Atom       -0.000583      0.001101     -0.000518
    49   Atom       -0.000596      0.001272     -0.000676
    50   Atom       -0.000678      0.000256      0.000423
    51   Atom       -0.000353      0.000186      0.000167
    52   Atom       -0.000133      0.000141     -0.000008
 --------------------------------------------------------
                        XY            XZ            YZ
 --------------------------------------------------------
     1   Atom        0.021464     -0.025485     -0.012637
     2   Atom        0.005720     -0.005415     -0.002213
     3   Atom        0.005993     -0.012242     -0.050869
     4   Atom        0.014197     -0.043798     -0.056769
     5   Atom       -0.000966      0.000820      0.000739
     6   Atom        0.004980     -0.015893     -0.019172
     7   Atom       -0.001068      0.003567      0.004791
     8   Atom        0.002241     -0.011404     -0.016029
     9   Atom        0.003907     -0.013139     -0.016577
    10   Atom       -0.000784      0.003633      0.004850
    11   Atom        0.002266     -0.010557     -0.014100
    12   Atom        0.000298      0.001036      0.002136
    13   Atom        0.000368     -0.002743      0.002269
    14   Atom       -0.002917     -0.006008      0.005263
    15   Atom       -0.047618     -0.002573     -0.003477
    16   Atom        0.004118      0.000948     -0.012660
    17   Atom        0.040334      0.003223      0.003297
    18   Atom        0.052890      0.001370      0.002292
    19   Atom       -0.014937     -0.002061     -0.001071
    20   Atom        0.064912      0.002469      0.001751
    21   Atom        0.029966      0.002791      0.004078
    22   Atom        0.004941     -0.000003      0.004386
    23   Atom       -0.254947     -0.058909      0.125722
    24   Atom        0.028644      0.000913     -0.010222
    25   Atom       -0.015772      0.021188     -0.059815
    26   Atom        0.001199      0.000805     -0.001250
    27   Atom        0.004210      0.002651      0.001750
    28   Atom        0.003469      0.000283      0.000511
    29   Atom        0.000714      0.000902      0.000333
    30   Atom       -0.237690      0.053314     -0.056079
    31   Atom       -0.000332      0.000162      0.000251
    32   Atom       -0.003419     -0.000492     -0.000507
    33   Atom        0.003315      0.001280      0.000721
    34   Atom        0.000174      0.000314      0.000262
    35   Atom       -0.001693      0.002013      0.002536
    36   Atom        0.001980      0.003855      0.001620
    37   Atom        0.000906     -0.005427     -0.001993
    38   Atom       -0.000265     -0.008588      0.001831
    39   Atom       -0.001006     -0.001067     -0.000130
    40   Atom       -0.003655      0.006431     -0.001330
    41   Atom        0.000006     -0.005229      0.001110
    42   Atom       -0.002032     -0.001027     -0.000273
    43   Atom       -0.005930      0.016242      0.001563
    44   Atom        0.000606      0.000216     -0.001455
    45   Atom        0.000961      0.000562      0.000030
    46   Atom        0.000850      0.000312     -0.001625
    47   Atom        0.000765      0.000612      0.000428
    48   Atom        0.000262      0.000111      0.001007
    49   Atom        0.001427      0.000548      0.000489
    50   Atom        0.000315      0.000483      0.001102
    51   Atom        0.000748      0.001215      0.001523
    52   Atom        0.000562      0.000674      0.000666
 --------------------------------------------------------


 ---------------------------------------------------------------------------------
              Anisotropic Spin Dipole Couplings in Principal Axis System
 ---------------------------------------------------------------------------------

       Atom             a.u.   MegaHertz   Gauss  10(-4) cm-1        Axes

              Baa    -0.0384     2.777     0.991     0.926 -0.0709  0.8694  0.4889
     1 O(17)  Bbb    -0.0255     1.847     0.659     0.616  0.3994 -0.4244  0.8126
              Bcc     0.0639    -4.625    -1.650    -1.543  0.9140  0.2529 -0.3172
 
              Baa    -0.0189    -2.539    -0.906    -0.847 -0.0086  0.7279  0.6856
     2 C(13)  Bbb    -0.0157    -2.113    -0.754    -0.705  0.1580 -0.6760  0.7198
              Bcc     0.0347     4.652     1.660     1.552  0.9874  0.1145 -0.1092
 
              Baa    -0.0409     2.963     1.057     0.988  0.2682  0.8178  0.5092
     3 O(17)  Bbb    -0.0373     2.701     0.964     0.901  0.9561 -0.2908 -0.0365
              Bcc     0.0783    -5.664    -2.021    -1.889 -0.1182 -0.4966  0.8599
 
              Baa    -0.0676    -2.606    -0.930    -0.869  0.2549  0.8968  0.3617
     4 N(14)  Bbb    -0.0665    -2.564    -0.915    -0.855  0.9377 -0.3206  0.1341
              Bcc     0.1340     5.170     1.845     1.724 -0.2362 -0.3050  0.9226
 
              Baa    -0.0039    -0.529    -0.189    -0.177 -0.1631 -0.1519  0.9748
     5 C(13)  Bbb     0.0011     0.152     0.054     0.051  0.6793  0.6993  0.2226
              Bcc     0.0028     0.378     0.135     0.126  0.7155 -0.6985  0.0108
 
              Baa    -0.0234    -3.136    -1.119    -1.046  0.5312  0.7542  0.3861
     6 C(13)  Bbb    -0.0230    -3.091    -1.103    -1.031  0.8104 -0.5852  0.0281
              Bcc     0.0464     6.226     2.222     2.077 -0.2472 -0.2980  0.9220
 
              Baa    -0.0140    -1.878    -0.670    -0.626 -0.1740 -0.2496  0.9526
     7 C(13)  Bbb     0.0063     0.841     0.300     0.281  0.0888  0.9594  0.2676
              Bcc     0.0077     1.037     0.370     0.346  0.9807 -0.1312  0.1448
 
              Baa    -0.0241    -3.239    -1.156    -1.080  0.8540  0.4503  0.2605
     8 C(13)  Bbb    -0.0228    -3.058    -1.091    -1.020 -0.4929  0.8606  0.1282
              Bcc     0.0469     6.297     2.247     2.100 -0.1665 -0.2379  0.9569
 
              Baa    -0.0243    -3.263    -1.164    -1.088  0.8893 -0.4528  0.0646
     9 C(13)  Bbb    -0.0231    -3.101    -1.106    -1.034  0.4136  0.8564  0.3092
              Bcc     0.0474     6.364     2.271     2.123 -0.1953 -0.2482  0.9488
 
              Baa    -0.0141    -1.891    -0.675    -0.631 -0.1720 -0.2493  0.9530
    10 C(13)  Bbb     0.0062     0.839     0.299     0.280 -0.1017  0.9668  0.2345
              Bcc     0.0078     1.052     0.375     0.351  0.9798  0.0566  0.1916
 
              Baa    -0.0230    -3.081    -1.099    -1.028  0.2088  0.9469  0.2444
    11 C(13)  Bbb    -0.0226    -3.035    -1.083    -1.012  0.9647 -0.2405  0.1073
              Bcc     0.0456     6.116     2.182     2.040 -0.1604 -0.2133  0.9637
 
              Baa    -0.0043    -0.578    -0.206    -0.193 -0.1287 -0.3614  0.9235
    12 C(13)  Bbb     0.0015     0.195     0.069     0.065 -0.5657  0.7916  0.2310
              Bcc     0.0029     0.384     0.137     0.128  0.8145  0.4927  0.3063
 
              Baa    -0.0085     0.614     0.219     0.205  0.2064 -0.1986  0.9581
    13 O(17)  Bbb     0.0033    -0.238    -0.085    -0.079  0.1038  0.9781  0.1804
              Bcc     0.0052    -0.376    -0.134    -0.125  0.9729 -0.0622 -0.2225
 
              Baa    -0.0136     0.982     0.350     0.328  0.1962 -0.3119  0.9296
    14 O(17)  Bbb     0.0003    -0.020    -0.007    -0.007  0.3922  0.8939  0.2171
              Bcc     0.0133    -0.962    -0.343    -0.321  0.8987 -0.3220 -0.2978
 
              Baa    -0.0466    -6.257    -2.233    -2.087  0.6261  0.2908  0.7235
    15 C(13)  Bbb    -0.0391    -5.247    -1.872    -1.750 -0.6661 -0.2829  0.6901
              Bcc     0.0857    11.504     4.105     3.837 -0.4053  0.9140 -0.0166
 
              Baa    -0.0422    -5.659    -2.019    -1.888 -0.2371  0.1108  0.9651
    16 C(13)  Bbb    -0.0362    -4.856    -1.733    -1.620  0.9709 -0.0085  0.2395
              Bcc     0.0784    10.515     3.752     3.507  0.0348  0.9938 -0.1056
 
              Baa    -0.0915   -12.278    -4.381    -4.095  0.7701 -0.1104 -0.6283
    17 C(13)  Bbb    -0.0860   -11.542    -4.118    -3.850  0.6193 -0.1071  0.7778
              Bcc     0.1775    23.819     8.499     7.945  0.1531  0.9881  0.0141
 
              Baa    -0.0743    -9.966    -3.556    -3.324  0.9617 -0.2503 -0.1114
    18 C(13)  Bbb    -0.0675    -9.063    -3.234    -3.023  0.1047 -0.0400  0.9937
              Bcc     0.1418    19.029     6.790     6.347  0.2532  0.9673  0.0122
 
              Baa    -0.0495    -6.649    -2.372    -2.218  0.2014  0.9793  0.0201
    19 C(13)  Bbb     0.0224     3.002     1.071     1.001  0.3993 -0.1008  0.9113
              Bcc     0.0272     3.647     1.301     1.216  0.8944 -0.1755 -0.4113
 
              Baa    -0.1131   -15.180    -5.417    -5.064 -0.4352  0.0832  0.8965
    20 C(13)  Bbb    -0.1079   -14.482    -5.168    -4.831  0.8776 -0.1829  0.4431
              Bcc     0.2210    29.662    10.584     9.894  0.2008  0.9796  0.0066
 
              Baa    -0.0369    -4.950    -1.766    -1.651  0.9120 -0.2712 -0.3077
    21 C(13)  Bbb    -0.0320    -4.290    -1.531    -1.431  0.2806 -0.1347  0.9503
              Bcc     0.0689     9.240     3.297     3.082  0.2992  0.9531  0.0467
 
              Baa    -0.0073    -0.986    -0.352    -0.329 -0.3884  0.7774 -0.4947
    22 C(13)  Bbb     0.0007     0.098     0.035     0.033 -0.5779  0.2127  0.7879
              Bcc     0.0066     0.888     0.317     0.296  0.7178  0.5919  0.3667
 
              Baa    -0.2336    -9.008    -3.214    -3.005  0.9049  0.3715  0.2076
    23 N(14)  Bbb    -0.2306    -8.893    -3.173    -2.966 -0.1085 -0.2701  0.9567
              Bcc     0.4642    17.902     6.388     5.971 -0.4115  0.8883  0.2041
 
              Baa    -0.0379    -5.089    -1.816    -1.698 -0.5493  0.8162  0.1791
    24 C(13)  Bbb     0.0112     1.509     0.538     0.503  0.3820  0.0547  0.9225
              Bcc     0.0267     3.581     1.278     1.194  0.7432  0.5751 -0.3419
 
              Baa    -0.0656     4.746     1.693     1.583 -0.5245  0.2880  0.8012
    25 O(17)  Bbb    -0.0378     2.734     0.976     0.912  0.8365  0.3497  0.4219
              Bcc     0.1034    -7.480    -2.669    -2.495 -0.1587  0.8915 -0.4243
 
              Baa    -0.0027    -0.367    -0.131    -0.122  0.7055 -0.3003 -0.6419
    26 C(13)  Bbb    -0.0006    -0.076    -0.027    -0.025  0.6797  0.0304  0.7328
              Bcc     0.0033     0.443     0.158     0.148  0.2006  0.9533 -0.2256
 
              Baa    -0.0042    -0.558    -0.199    -0.186 -0.5596  0.1561  0.8140
    27 C(13)  Bbb    -0.0024    -0.327    -0.117    -0.109 -0.5112  0.7081 -0.4872
              Bcc     0.0066     0.885     0.316     0.295  0.6524  0.6887  0.3164
 
              Baa    -0.0029    -0.383    -0.137    -0.128  0.8823 -0.4684 -0.0468
    28 C(13)  Bbb    -0.0027    -0.358    -0.128    -0.119  0.0077 -0.0851  0.9963
              Bcc     0.0055     0.741     0.265     0.247  0.4707  0.8794  0.0715
 
              Baa    -0.0016    -0.214    -0.076    -0.071  0.8609 -0.4645 -0.2074
    29 C(13)  Bbb    -0.0003    -0.034    -0.012    -0.011  0.3698  0.8515 -0.3718
              Bcc     0.0018     0.248     0.088     0.083  0.3493  0.2433  0.9049
 
              Baa    -0.1747    12.643     4.511     4.217  0.3521  0.6012  0.7174
    30 O(17)  Bbb    -0.1564    11.318     4.038     3.775 -0.5471 -0.4897  0.6789
              Bcc     0.3311   -23.960    -8.550    -7.992  0.7594 -0.6315  0.1565
 
              Baa    -0.0010    -0.533    -0.190    -0.178 -0.1326 -0.2657  0.9549
    31 H(1)   Bbb     0.0000     0.019     0.007     0.006  0.3146  0.9023  0.2948
              Bcc     0.0010     0.513     0.183     0.171  0.9399 -0.3395  0.0360
 
              Baa    -0.0033    -1.748    -0.624    -0.583  0.5609  0.7693  0.3059
    32 H(1)   Bbb    -0.0009    -0.467    -0.167    -0.156 -0.1635 -0.2593  0.9519
              Bcc     0.0042     2.216     0.791     0.739  0.8116 -0.5839 -0.0197
 
              Baa    -0.0033    -1.739    -0.620    -0.580 -0.6091  0.7896  0.0740
    33 H(1)   Bbb    -0.0009    -0.468    -0.167    -0.156 -0.1987 -0.2423  0.9496
              Bcc     0.0041     2.207     0.787     0.736  0.7678  0.5637  0.3045
 
              Baa    -0.0010    -0.549    -0.196    -0.183 -0.1382 -0.2161  0.9665
    34 H(1)   Bbb     0.0000     0.017     0.006     0.006 -0.2561  0.9505  0.1759
              Bcc     0.0010     0.532     0.190     0.177  0.9567  0.2232  0.1867
 
              Baa    -0.0049    -2.600    -0.928    -0.867  0.6823  0.6478 -0.3388
    35 H(1)   Bbb    -0.0004    -0.188    -0.067    -0.063  0.7072 -0.7023  0.0815
              Bcc     0.0052     2.788     0.995     0.930  0.1851  0.2952  0.9373
 
              Baa    -0.0044    -2.351    -0.839    -0.784  0.8625 -0.2421 -0.4444
    36 H(1)   Bbb    -0.0011    -0.597    -0.213    -0.199  0.0159  0.8906 -0.4544
              Bcc     0.0055     2.948     1.052     0.983  0.5059  0.3849  0.7720
 
              Baa    -0.0047    -2.526    -0.901    -0.843  0.3804  0.6710  0.6364
    37 H(1)   Bbb    -0.0028    -1.511    -0.539    -0.504 -0.5407  0.7197 -0.4356
              Bcc     0.0076     4.037     1.440     1.346  0.7503  0.1784 -0.6366
 
              Baa    -0.0093    -4.967    -1.772    -1.657  0.8867 -0.0932  0.4528
    38 H(1)   Bbb    -0.0031    -1.643    -0.586    -0.548  0.1345  0.9891 -0.0598
              Bcc     0.0124     6.610     2.359     2.205 -0.4423  0.1139  0.8896
 
              Baa    -0.0031    -1.678    -0.599    -0.560  0.2592  0.9626  0.0790
    39 H(1)   Bbb     0.0005     0.263     0.094     0.088  0.7900 -0.2584  0.5560
              Bcc     0.0027     1.415     0.505     0.472 -0.5556  0.0817  0.8275
 
              Baa    -0.0146    -7.770    -2.772    -2.592 -0.2089  0.0416  0.9771
    40 H(1)   Bbb    -0.0024    -1.301    -0.464    -0.434  0.2066  0.9784  0.0025
              Bcc     0.0170     9.070     3.237     3.026  0.9559 -0.2024  0.2129
 
              Baa    -0.0058    -3.082    -1.100    -1.028  0.9002 -0.1529  0.4077
    41 H(1)   Bbb    -0.0028    -1.493    -0.533    -0.498  0.1759  0.9842 -0.0193
              Bcc     0.0086     4.575     1.632     1.526 -0.3984  0.0891  0.9129
 
              Baa    -0.0041    -2.173    -0.775    -0.725  0.8270  0.5465  0.1319
    42 H(1)   Bbb     0.0004     0.215     0.077     0.072 -0.5367  0.8373 -0.1043
              Bcc     0.0037     1.958     0.699     0.653 -0.1674  0.0154  0.9858
 
              Baa    -0.0199   -10.644    -3.798    -3.550  0.7954  0.4879 -0.3596
    43 H(1)   Bbb    -0.0058    -3.090    -1.103    -1.031 -0.4290  0.8723  0.2346
              Bcc     0.0257    13.734     4.901     4.581  0.4281 -0.0323  0.9031
 
              Baa    -0.0022    -1.182    -0.422    -0.394 -0.1610  0.6870  0.7086
    44 H(1)   Bbb     0.0007     0.364     0.130     0.121  0.3591 -0.6280  0.6904
              Bcc     0.0015     0.818     0.292     0.273  0.9193  0.3656 -0.1456
 
              Baa    -0.0013    -0.695    -0.248    -0.232 -0.3037  0.1867  0.9343
    45 H(1)   Bbb    -0.0004    -0.218    -0.078    -0.073 -0.4431  0.8404 -0.3119
              Bcc     0.0017     0.913     0.326     0.305  0.8434  0.5088  0.1725
 
              Baa    -0.0037    -1.960    -0.699    -0.654 -0.1660  0.2228  0.9606
    46 H(1)   Bbb    -0.0008    -0.405    -0.145    -0.135  0.9750 -0.1087  0.1937
              Bcc     0.0044     2.365     0.844     0.789  0.1476  0.9688 -0.1992
 
              Baa    -0.0009    -0.459    -0.164    -0.153 -0.5360  0.0410  0.8432
    47 H(1)   Bbb    -0.0005    -0.240    -0.086    -0.080 -0.5470  0.7439 -0.3839
              Bcc     0.0013     0.700     0.250     0.233  0.6431  0.6670  0.3763
 
              Baa    -0.0010    -0.534    -0.191    -0.178  0.0330 -0.4351  0.8998
    48 H(1)   Bbb    -0.0006    -0.330    -0.118    -0.110  0.9912 -0.1012 -0.0853
              Bcc     0.0016     0.864     0.308     0.288  0.1282  0.8947  0.4280
 
              Baa    -0.0015    -0.781    -0.279    -0.260  0.8528 -0.3808 -0.3573
    49 H(1)   Bbb    -0.0007    -0.398    -0.142    -0.133  0.2135 -0.3701  0.9041
              Bcc     0.0022     1.179     0.421     0.393  0.4766  0.8474  0.2343
 
              Baa    -0.0009    -0.476    -0.170    -0.159  0.7776  0.3110 -0.5465
    50 H(1)   Bbb    -0.0007    -0.371    -0.132    -0.124 -0.5796  0.6916 -0.4311
              Bcc     0.0016     0.847     0.302     0.282  0.2439  0.6519  0.7180
 
              Baa    -0.0015    -0.820    -0.293    -0.273 -0.4833 -0.4527  0.7493
    51 H(1)   Bbb    -0.0009    -0.463    -0.165    -0.155  0.7493 -0.6566  0.0866
              Bcc     0.0024     1.283     0.458     0.428  0.4528  0.6033  0.6565
 
              Baa    -0.0008    -0.400    -0.143    -0.134 -0.6923 -0.0970  0.7150
    52 H(1)   Bbb    -0.0005    -0.280    -0.100    -0.093 -0.4930  0.7872 -0.3706
              Bcc     0.0013     0.680     0.243     0.227  0.5269  0.6091  0.5928
 

 ---------------------------------------------------------------------------------

 ******************************Gaussian NBO Version 3.1******************************
             N A T U R A L   A T O M I C   O R B I T A L   A N D
          N A T U R A L   B O N D   O R B I T A L   A N A L Y S I S
 ******************************Gaussian NBO Version 3.1******************************
       /RESON  / : Allow strongly delocalized NBO set

 Analyzing the SCF density

 Job title: O=C(ON1C(C(C=CC=C2)=C2C1=O)=O)[C@H](CC3=CC=CC=C3)NC(OC(C)(C)C)=O

 Storage needed:    851394 in NPA,   1127908 in NBO ( 196593960 available)
 GSVD:  LWork=      185860 too small for GESVD, short by        2276 words or        2276 for optimal perf.


 NATURAL POPULATIONS:  Natural atomic orbital occupancies 
                                                          
   NAO  Atom  No  lang   Type(AO)    Occupancy
 --------------------------------------------
     1    O    1  S      Cor( 1S)     1.99970
     2    O    1  S      Val( 2S)     1.68884
     3    O    1  S      Ryd( 3S)     0.00115
     4    O    1  px     Val( 2p)     1.75761
     5    O    1  px     Ryd( 3p)     0.00235
     6    O    1  py     Val( 2p)     1.41792
     7    O    1  py     Ryd( 3p)     0.00048
     8    O    1  pz     Val( 2p)     1.65780
     9    O    1  pz     Ryd( 3p)     0.00124
    10    O    1  dxy    Ryd( 3d)     0.00061
    11    O    1  dxz    Ryd( 3d)     0.00131
    12    O    1  dyz    Ryd( 3d)     0.00150
    13    O    1  dx2y2  Ryd( 3d)     0.00058
    14    O    1  dz2    Ryd( 3d)     0.00165

    15    C    2  S      Cor( 1S)     1.99922
    16    C    2  S      Val( 2S)     0.75134
    17    C    2  S      Ryd( 3S)     0.00594
    18    C    2  px     Val( 2p)     0.88877
    19    C    2  px     Ryd( 3p)     0.01056
    20    C    2  py     Val( 2p)     0.76410
    21    C    2  py     Ryd( 3p)     0.00663
    22    C    2  pz     Val( 2p)     0.68417
    23    C    2  pz     Ryd( 3p)     0.02131
    24    C    2  dxy    Ryd( 3d)     0.00144
    25    C    2  dxz    Ryd( 3d)     0.00353
    26    C    2  dyz    Ryd( 3d)     0.00365
    27    C    2  dx2y2  Ryd( 3d)     0.00153
    28    C    2  dz2    Ryd( 3d)     0.00426

    29    O    3  S      Cor( 1S)     1.99965
    30    O    3  S      Val( 2S)     1.61412
    31    O    3  S      Ryd( 3S)     0.00258
    32    O    3  px     Val( 2p)     1.25876
    33    O    3  px     Ryd( 3p)     0.00188
    34    O    3  py     Val( 2p)     1.81949
    35    O    3  py     Ryd( 3p)     0.00393
    36    O    3  pz     Val( 2p)     1.66895
    37    O    3  pz     Ryd( 3p)     0.00229
    38    O    3  dxy    Ryd( 3d)     0.00039
    39    O    3  dxz    Ryd( 3d)     0.00141
    40    O    3  dyz    Ryd( 3d)     0.00110
    41    O    3  dx2y2  Ryd( 3d)     0.00106
    42    O    3  dz2    Ryd( 3d)     0.00147

    43    N    4  S      Cor( 1S)     1.99897
    44    N    4  S      Val( 2S)     1.20550
    45    N    4  S      Ryd( 3S)     0.00466
    46    N    4  px     Val( 2p)     0.97871
    47    N    4  px     Ryd( 3p)     0.00505
    48    N    4  py     Val( 2p)     1.37304
    49    N    4  py     Ryd( 3p)     0.00126
    50    N    4  pz     Val( 2p)     1.62176
    51    N    4  pz     Ryd( 3p)     0.00391
    52    N    4  dxy    Ryd( 3d)     0.00156
    53    N    4  dxz    Ryd( 3d)     0.00106
    54    N    4  dyz    Ryd( 3d)     0.00045
    55    N    4  dx2y2  Ryd( 3d)     0.00154
    56    N    4  dz2    Ryd( 3d)     0.00078

    57    C    5  S      Cor( 1S)     1.99915
    58    C    5  S      Val( 2S)     0.74078
    59    C    5  S      Ryd( 3S)     0.00582
    60    C    5  px     Val( 2p)     0.92608
    61    C    5  px     Ryd( 3p)     0.01049
    62    C    5  py     Val( 2p)     0.75881
    63    C    5  py     Ryd( 3p)     0.01853
    64    C    5  pz     Val( 2p)     0.80870
    65    C    5  pz     Ryd( 3p)     0.00315
    66    C    5  dxy    Ryd( 3d)     0.00389
    67    C    5  dxz    Ryd( 3d)     0.00119
    68    C    5  dyz    Ryd( 3d)     0.00320
    69    C    5  dx2y2  Ryd( 3d)     0.00286
    70    C    5  dz2    Ryd( 3d)     0.00114

    71    C    6  S      Cor( 1S)     1.99874
    72    C    6  S      Val( 2S)     0.87818
    73    C    6  S      Ryd( 3S)     0.00271
    74    C    6  px     Val( 2p)     1.11169
    75    C    6  px     Ryd( 3p)     0.00493
    76    C    6  py     Val( 2p)     1.08486
    77    C    6  py     Ryd( 3p)     0.00514
    78    C    6  pz     Val( 2p)     1.01493
    79    C    6  pz     Ryd( 3p)     0.00152
    80    C    6  dxy    Ryd( 3d)     0.00068
    81    C    6  dxz    Ryd( 3d)     0.00054
    82    C    6  dyz    Ryd( 3d)     0.00058
    83    C    6  dx2y2  Ryd( 3d)     0.00097
    84    C    6  dz2    Ryd( 3d)     0.00044

    85    C    7  S      Cor( 1S)     1.99890
    86    C    7  S      Val( 2S)     0.94459
    87    C    7  S      Ryd( 3S)     0.00139
    88    C    7  px     Val( 2p)     1.05343
    89    C    7  px     Ryd( 3p)     0.00396
    90    C    7  py     Val( 2p)     1.19676
    91    C    7  py     Ryd( 3p)     0.00676
    92    C    7  pz     Val( 2p)     0.95941
    93    C    7  pz     Ryd( 3p)     0.00142
    94    C    7  dxy    Ryd( 3d)     0.00073
    95    C    7  dxz    Ryd( 3d)     0.00047
    96    C    7  dyz    Ryd( 3d)     0.00048
    97    C    7  dx2y2  Ryd( 3d)     0.00067
    98    C    7  dz2    Ryd( 3d)     0.00043

    99    C    8  S      Cor( 1S)     1.99897
   100    C    8  S      Val( 2S)     0.96005
   101    C    8  S      Ryd( 3S)     0.00119
   102    C    8  px     Val( 2p)     1.16102
   103    C    8  px     Ryd( 3p)     0.00566
   104    C    8  py     Val( 2p)     1.08794
   105    C    8  py     Ryd( 3p)     0.00420
   106    C    8  pz     Val( 2p)     0.93987
   107    C    8  pz     Ryd( 3p)     0.00091
   108    C    8  dxy    Ryd( 3d)     0.00074
   109    C    8  dxz    Ryd( 3d)     0.00047
   110    C    8  dyz    Ryd( 3d)     0.00049
   111    C    8  dx2y2  Ryd( 3d)     0.00073
   112    C    8  dz2    Ryd( 3d)     0.00043

   113    C    9  S      Cor( 1S)     1.99897
   114    C    9  S      Val( 2S)     0.95975
   115    C    9  S      Ryd( 3S)     0.00119
   116    C    9  px     Val( 2p)     1.15168
   117    C    9  px     Ryd( 3p)     0.00549
   118    C    9  py     Val( 2p)     1.08543
   119    C    9  py     Ryd( 3p)     0.00417
   120    C    9  pz     Val( 2p)     0.95369
   121    C    9  pz     Ryd( 3p)     0.00112
   122    C    9  dxy    Ryd( 3d)     0.00073
   123    C    9  dxz    Ryd( 3d)     0.00049
   124    C    9  dyz    Ryd( 3d)     0.00050
   125    C    9  dx2y2  Ryd( 3d)     0.00073
   126    C    9  dz2    Ryd( 3d)     0.00040

   127    C   10  S      Cor( 1S)     1.99890
   128    C   10  S      Val( 2S)     0.94404
   129    C   10  S      Ryd( 3S)     0.00139
   130    C   10  px     Val( 2p)     1.05518
   131    C   10  px     Ryd( 3p)     0.00405
   132    C   10  py     Val( 2p)     1.19583
   133    C   10  py     Ryd( 3p)     0.00670
   134    C   10  pz     Val( 2p)     0.95986
   135    C   10  pz     Ryd( 3p)     0.00135
   136    C   10  dxy    Ryd( 3d)     0.00073
   137    C   10  dxz    Ryd( 3d)     0.00050
   138    C   10  dyz    Ryd( 3d)     0.00047
   139    C   10  dx2y2  Ryd( 3d)     0.00067
   140    C   10  dz2    Ryd( 3d)     0.00042

   141    C   11  S      Cor( 1S)     1.99874
   142    C   11  S      Val( 2S)     0.87656
   143    C   11  S      Ryd( 3S)     0.00267
   144    C   11  px     Val( 2p)     1.10868
   145    C   11  px     Ryd( 3p)     0.00498
   146    C   11  py     Val( 2p)     1.08642
   147    C   11  py     Ryd( 3p)     0.00505
   148    C   11  pz     Val( 2p)     1.02230
   149    C   11  pz     Ryd( 3p)     0.00150
   150    C   11  dxy    Ryd( 3d)     0.00069
   151    C   11  dxz    Ryd( 3d)     0.00045
   152    C   11  dyz    Ryd( 3d)     0.00059
   153    C   11  dx2y2  Ryd( 3d)     0.00094
   154    C   11  dz2    Ryd( 3d)     0.00053

   155    C   12  S      Cor( 1S)     1.99915
   156    C   12  S      Val( 2S)     0.74225
   157    C   12  S      Ryd( 3S)     0.00587
   158    C   12  px     Val( 2p)     0.93261
   159    C   12  px     Ryd( 3p)     0.01097
   160    C   12  py     Val( 2p)     0.76182
   161    C   12  py     Ryd( 3p)     0.01791
   162    C   12  pz     Val( 2p)     0.79705
   163    C   12  pz     Ryd( 3p)     0.00309
   164    C   12  dxy    Ryd( 3d)     0.00333
   165    C   12  dxz    Ryd( 3d)     0.00129
   166    C   12  dyz    Ryd( 3d)     0.00303
   167    C   12  dx2y2  Ryd( 3d)     0.00327
   168    C   12  dz2    Ryd( 3d)     0.00134

   169    O   13  S      Cor( 1S)     1.99972
   170    O   13  S      Val( 2S)     1.68348
   171    O   13  S      Ryd( 3S)     0.00131
   172    O   13  px     Val( 2p)     1.78751
   173    O   13  px     Ryd( 3p)     0.00224
   174    O   13  py     Val( 2p)     1.60981
   175    O   13  py     Ryd( 3p)     0.00101
   176    O   13  pz     Val( 2p)     1.45205
   177    O   13  pz     Ryd( 3p)     0.00078
   178    O   13  dxy    Ryd( 3d)     0.00134
   179    O   13  dxz    Ryd( 3d)     0.00040
   180    O   13  dyz    Ryd( 3d)     0.00154
   181    O   13  dx2y2  Ryd( 3d)     0.00145
   182    O   13  dz2    Ryd( 3d)     0.00056

   183    O   14  S      Cor( 1S)     1.99972
   184    O   14  S      Val( 2S)     1.68404
   185    O   14  S      Ryd( 3S)     0.00135
   186    O   14  px     Val( 2p)     1.79467
   187    O   14  px     Ryd( 3p)     0.00233
   188    O   14  py     Val( 2p)     1.62817
   189    O   14  py     Ryd( 3p)     0.00100
   190    O   14  pz     Val( 2p)     1.40185
   191    O   14  pz     Ryd( 3p)     0.00061
   192    O   14  dxy    Ryd( 3d)     0.00145
   193    O   14  dxz    Ryd( 3d)     0.00031
   194    O   14  dyz    Ryd( 3d)     0.00168
   195    O   14  dx2y2  Ryd( 3d)     0.00136
   196    O   14  dz2    Ryd( 3d)     0.00059

   197    C   15  S      Cor( 1S)     1.99891
   198    C   15  S      Val( 2S)     0.94902
   199    C   15  S      Ryd( 3S)     0.00280
   200    C   15  px     Val( 2p)     1.04018
   201    C   15  px     Ryd( 3p)     0.00532
   202    C   15  py     Val( 2p)     1.02947
   203    C   15  py     Ryd( 3p)     0.00350
   204    C   15  pz     Val( 2p)     1.08179
   205    C   15  pz     Ryd( 3p)     0.00588
   206    C   15  dxy    Ryd( 3d)     0.00074
   207    C   15  dxz    Ryd( 3d)     0.00084
   208    C   15  dyz    Ryd( 3d)     0.00126
   209    C   15  dx2y2  Ryd( 3d)     0.00125
   210    C   15  dz2    Ryd( 3d)     0.00100

   211    C   16  S      Cor( 1S)     1.99904
   212    C   16  S      Val( 2S)     1.02009
   213    C   16  S      Ryd( 3S)     0.00166
   214    C   16  px     Val( 2p)     1.11662
   215    C   16  px     Ryd( 3p)     0.00329
   216    C   16  py     Val( 2p)     1.02317
   217    C   16  py     Ryd( 3p)     0.00192
   218    C   16  pz     Val( 2p)     1.27242
   219    C   16  pz     Ryd( 3p)     0.00810
   220    C   16  dxy    Ryd( 3d)     0.00051
   221    C   16  dxz    Ryd( 3d)     0.00061
   222    C   16  dyz    Ryd( 3d)     0.00047
   223    C   16  dx2y2  Ryd( 3d)     0.00078
   224    C   16  dz2    Ryd( 3d)     0.00063

   225    C   17  S      Cor( 1S)     1.99883
   226    C   17  S      Val( 2S)     0.87190
   227    C   17  S      Ryd( 3S)     0.00267
   228    C   17  px     Val( 2p)     1.06581
   229    C   17  px     Ryd( 3p)     0.00504
   230    C   17  py     Val( 2p)     0.90294
   231    C   17  py     Ryd( 3p)     0.00412
   232    C   17  pz     Val( 2p)     1.09845
   233    C   17  pz     Ryd( 3p)     0.00375
   234    C   17  dxy    Ryd( 3d)     0.00057
   235    C   17  dxz    Ryd( 3d)     0.00098
   236    C   17  dyz    Ryd( 3d)     0.00068
   237    C   17  dx2y2  Ryd( 3d)     0.00057
   238    C   17  dz2    Ryd( 3d)     0.00077

   239    C   18  S      Cor( 1S)     1.99886
   240    C   18  S      Val( 2S)     0.94896
   241    C   18  S      Ryd( 3S)     0.00197
   242    C   18  px     Val( 2p)     1.11691
   243    C   18  px     Ryd( 3p)     0.00462
   244    C   18  py     Val( 2p)     0.92481
   245    C   18  py     Ryd( 3p)     0.00147
   246    C   18  pz     Val( 2p)     1.14235
   247    C   18  pz     Ryd( 3p)     0.00515
   248    C   18  dxy    Ryd( 3d)     0.00050
   249    C   18  dxz    Ryd( 3d)     0.00078
   250    C   18  dyz    Ryd( 3d)     0.00044
   251    C   18  dx2y2  Ryd( 3d)     0.00048
   252    C   18  dz2    Ryd( 3d)     0.00065

   253    C   19  S      Cor( 1S)     1.99895
   254    C   19  S      Val( 2S)     0.95677
   255    C   19  S      Ryd( 3S)     0.00124
   256    C   19  px     Val( 2p)     1.07372
   257    C   19  px     Ryd( 3p)     0.00448
   258    C   19  py     Val( 2p)     0.97992
   259    C   19  py     Ryd( 3p)     0.00109
   260    C   19  pz     Val( 2p)     1.19158
   261    C   19  pz     Ryd( 3p)     0.00629
   262    C   19  dxy    Ryd( 3d)     0.00045
   263    C   19  dxz    Ryd( 3d)     0.00074
   264    C   19  dyz    Ryd( 3d)     0.00046
   265    C   19  dx2y2  Ryd( 3d)     0.00046
   266    C   19  dz2    Ryd( 3d)     0.00066

   267    C   20  S      Cor( 1S)     1.99892
   268    C   20  S      Val( 2S)     0.96671
   269    C   20  S      Ryd( 3S)     0.00125
   270    C   20  px     Val( 2p)     1.18770
   271    C   20  px     Ryd( 3p)     0.00568
   272    C   20  py     Val( 2p)     0.88138
   273    C   20  py     Ryd( 3p)     0.00107
   274    C   20  pz     Val( 2p)     1.06477
   275    C   20  pz     Ryd( 3p)     0.00399
   276    C   20  dxy    Ryd( 3d)     0.00045
   277    C   20  dxz    Ryd( 3d)     0.00076
   278    C   20  dyz    Ryd( 3d)     0.00060
   279    C   20  dx2y2  Ryd( 3d)     0.00050
   280    C   20  dz2    Ryd( 3d)     0.00070

   281    C   21  S      Cor( 1S)     1.99894
   282    C   21  S      Val( 2S)     0.95997
   283    C   21  S      Ryd( 3S)     0.00115
   284    C   21  px     Val( 2p)     1.10827
   285    C   21  px     Ryd( 3p)     0.00484
   286    C   21  py     Val( 2p)     0.92630
   287    C   21  py     Ryd( 3p)     0.00103
   288    C   21  pz     Val( 2p)     1.15145
   289    C   21  pz     Ryd( 3p)     0.00570
   290    C   21  dxy    Ryd( 3d)     0.00050
   291    C   21  dxz    Ryd( 3d)     0.00077
   292    C   21  dyz    Ryd( 3d)     0.00047
   293    C   21  dx2y2  Ryd( 3d)     0.00047
   294    C   21  dz2    Ryd( 3d)     0.00067

   295    C   22  S      Cor( 1S)     1.99887
   296    C   22  S      Val( 2S)     0.94467
   297    C   22  S      Ryd( 3S)     0.00187
   298    C   22  px     Val( 2p)     1.08330
   299    C   22  px     Ryd( 3p)     0.00406
   300    C   22  py     Val( 2p)     0.98425
   301    C   22  py     Ryd( 3p)     0.00138
   302    C   22  pz     Val( 2p)     1.18275
   303    C   22  pz     Ryd( 3p)     0.00612
   304    C   22  dxy    Ryd( 3d)     0.00044
   305    C   22  dxz    Ryd( 3d)     0.00076
   306    C   22  dyz    Ryd( 3d)     0.00043
   307    C   22  dx2y2  Ryd( 3d)     0.00045
   308    C   22  dz2    Ryd( 3d)     0.00062

   309    N   23  S      Cor( 1S)     1.99917
   310    N   23  S      Val( 2S)     1.25750
   311    N   23  S      Ryd( 3S)     0.00240
   312    N   23  px     Val( 2p)     1.40611
   313    N   23  px     Ryd( 3p)     0.00253
   314    N   23  py     Val( 2p)     1.51217
   315    N   23  py     Ryd( 3p)     0.00410
   316    N   23  pz     Val( 2p)     1.39820
   317    N   23  pz     Ryd( 3p)     0.00279
   318    N   23  dxy    Ryd( 3d)     0.00047
   319    N   23  dxz    Ryd( 3d)     0.00045
   320    N   23  dyz    Ryd( 3d)     0.00026
   321    N   23  dx2y2  Ryd( 3d)     0.00044
   322    N   23  dz2    Ryd( 3d)     0.00065

   323    C   24  S      Cor( 1S)     1.99933
   324    C   24  S      Val( 2S)     0.66253
   325    C   24  S      Ryd( 3S)     0.00308
   326    C   24  px     Val( 2p)     0.79197
   327    C   24  px     Ryd( 3p)     0.00721
   328    C   24  py     Val( 2p)     0.80956
   329    C   24  py     Ryd( 3p)     0.00635
   330    C   24  pz     Val( 2p)     0.69974
   331    C   24  pz     Ryd( 3p)     0.02249
   332    C   24  dxy    Ryd( 3d)     0.00224
   333    C   24  dxz    Ryd( 3d)     0.00349
   334    C   24  dyz    Ryd( 3d)     0.00354
   335    C   24  dx2y2  Ryd( 3d)     0.00258
   336    C   24  dz2    Ryd( 3d)     0.00515

   337    O   25  S      Cor( 1S)     1.99962
   338    O   25  S      Val( 2S)     1.59249
   339    O   25  S      Ryd( 3S)     0.00209
   340    O   25  px     Val( 2p)     1.63639
   341    O   25  px     Ryd( 3p)     0.00154
   342    O   25  py     Val( 2p)     1.77115
   343    O   25  py     Ryd( 3p)     0.00209
   344    O   25  pz     Val( 2p)     1.59902
   345    O   25  pz     Ryd( 3p)     0.00162
   346    O   25  dxy    Ryd( 3d)     0.00051
   347    O   25  dxz    Ryd( 3d)     0.00082
   348    O   25  dyz    Ryd( 3d)     0.00082
   349    O   25  dx2y2  Ryd( 3d)     0.00037
   350    O   25  dz2    Ryd( 3d)     0.00125

   351    C   26  S      Cor( 1S)     1.99878
   352    C   26  S      Val( 2S)     0.87259
   353    C   26  S      Ryd( 3S)     0.00115
   354    C   26  px     Val( 2p)     0.76994
   355    C   26  px     Ryd( 3p)     0.00466
   356    C   26  py     Val( 2p)     1.00634
   357    C   26  py     Ryd( 3p)     0.00432
   358    C   26  pz     Val( 2p)     1.04036
   359    C   26  pz     Ryd( 3p)     0.00549
   360    C   26  dxy    Ryd( 3d)     0.00162
   361    C   26  dxz    Ryd( 3d)     0.00128
   362    C   26  dyz    Ryd( 3d)     0.00106
   363    C   26  dx2y2  Ryd( 3d)     0.00160
   364    C   26  dz2    Ryd( 3d)     0.00139

   365    C   27  S      Cor( 1S)     1.99909
   366    C   27  S      Val( 2S)     1.08012
   367    C   27  S      Ryd( 3S)     0.00119
   368    C   27  px     Val( 2p)     1.14597
   369    C   27  px     Ryd( 3p)     0.00182
   370    C   27  py     Val( 2p)     1.19341
   371    C   27  py     Ryd( 3p)     0.00271
   372    C   27  pz     Val( 2p)     1.21998
   373    C   27  pz     Ryd( 3p)     0.00303
   374    C   27  dxy    Ryd( 3d)     0.00038
   375    C   27  dxz    Ryd( 3d)     0.00044
   376    C   27  dyz    Ryd( 3d)     0.00023
   377    C   27  dx2y2  Ryd( 3d)     0.00064
   378    C   27  dz2    Ryd( 3d)     0.00073

   379    C   28  S      Cor( 1S)     1.99912
   380    C   28  S      Val( 2S)     1.08489
   381    C   28  S      Ryd( 3S)     0.00116
   382    C   28  px     Val( 2p)     1.23597
   383    C   28  px     Ryd( 3p)     0.00230
   384    C   28  py     Val( 2p)     1.07392
   385    C   28  py     Ryd( 3p)     0.00205
   386    C   28  pz     Val( 2p)     1.24904
   387    C   28  pz     Ryd( 3p)     0.00353
   388    C   28  dxy    Ryd( 3d)     0.00041
   389    C   28  dxz    Ryd( 3d)     0.00040
   390    C   28  dyz    Ryd( 3d)     0.00033
   391    C   28  dx2y2  Ryd( 3d)     0.00061
   392    C   28  dz2    Ryd( 3d)     0.00065

   393    C   29  S      Cor( 1S)     1.99910
   394    C   29  S      Val( 2S)     1.08082
   395    C   29  S      Ryd( 3S)     0.00112
   396    C   29  px     Val( 2p)     1.23867
   397    C   29  px     Ryd( 3p)     0.00312
   398    C   29  py     Val( 2p)     1.22039
   399    C   29  py     Ryd( 3p)     0.00345
   400    C   29  pz     Val( 2p)     1.08099
   401    C   29  pz     Ryd( 3p)     0.00196
   402    C   29  dxy    Ryd( 3d)     0.00033
   403    C   29  dxz    Ryd( 3d)     0.00046
   404    C   29  dyz    Ryd( 3d)     0.00031
   405    C   29  dx2y2  Ryd( 3d)     0.00061
   406    C   29  dz2    Ryd( 3d)     0.00071

   407    O   30  S      Cor( 1S)     1.99972
   408    O   30  S      Val( 2S)     1.70061
   409    O   30  S      Ryd( 3S)     0.00127
   410    O   30  px     Val( 2p)     1.66440
   411    O   30  px     Ryd( 3p)     0.00109
   412    O   30  py     Val( 2p)     1.53472
   413    O   30  py     Ryd( 3p)     0.00085
   414    O   30  pz     Val( 2p)     1.67454
   415    O   30  pz     Ryd( 3p)     0.00084
   416    O   30  dxy    Ryd( 3d)     0.00061
   417    O   30  dxz    Ryd( 3d)     0.00120
   418    O   30  dyz    Ryd( 3d)     0.00124
   419    O   30  dx2y2  Ryd( 3d)     0.00083
   420    O   30  dz2    Ryd( 3d)     0.00152

   421    H   31  S      Val( 1S)     0.74084
   422    H   31  S      Ryd( 2S)     0.00195
   423    H   31  px     Ryd( 2p)     0.00008
   424    H   31  py     Ryd( 2p)     0.00082
   425    H   31  pz     Ryd( 2p)     0.00018

   426    H   32  S      Val( 1S)     0.75091
   427    H   32  S      Ryd( 2S)     0.00142
   428    H   32  px     Ryd( 2p)     0.00067
   429    H   32  py     Ryd( 2p)     0.00026
   430    H   32  pz     Ryd( 2p)     0.00013

   431    H   33  S      Val( 1S)     0.75122
   432    H   33  S      Ryd( 2S)     0.00142
   433    H   33  px     Ryd( 2p)     0.00062
   434    H   33  py     Ryd( 2p)     0.00025
   435    H   33  pz     Ryd( 2p)     0.00019

   436    H   34  S      Val( 1S)     0.74266
   437    H   34  S      Ryd( 2S)     0.00194
   438    H   34  px     Ryd( 2p)     0.00008
   439    H   34  py     Ryd( 2p)     0.00082
   440    H   34  pz     Ryd( 2p)     0.00019

   441    H   35  S      Val( 1S)     0.70344
   442    H   35  S      Ryd( 2S)     0.00381
   443    H   35  px     Ryd( 2p)     0.00027
   444    H   35  py     Ryd( 2p)     0.00024
   445    H   35  pz     Ryd( 2p)     0.00058

   446    H   36  S      Val( 1S)     0.73644
   447    H   36  S      Ryd( 2S)     0.00260
   448    H   36  px     Ryd( 2p)     0.00022
   449    H   36  py     Ryd( 2p)     0.00027
   450    H   36  pz     Ryd( 2p)     0.00055

   451    H   37  S      Val( 1S)     0.71724
   452    H   37  S      Ryd( 2S)     0.00294
   453    H   37  px     Ryd( 2p)     0.00040
   454    H   37  py     Ryd( 2p)     0.00026
   455    H   37  pz     Ryd( 2p)     0.00042

   456    H   38  S      Val( 1S)     0.75441
   457    H   38  S      Ryd( 2S)     0.00151
   458    H   38  px     Ryd( 2p)     0.00034
   459    H   38  py     Ryd( 2p)     0.00015
   460    H   38  pz     Ryd( 2p)     0.00058

   461    H   39  S      Val( 1S)     0.74495
   462    H   39  S      Ryd( 2S)     0.00138
   463    H   39  px     Ryd( 2p)     0.00018
   464    H   39  py     Ryd( 2p)     0.00014
   465    H   39  pz     Ryd( 2p)     0.00074

   466    H   40  S      Val( 1S)     0.74788
   467    H   40  S      Ryd( 2S)     0.00145
   468    H   40  px     Ryd( 2p)     0.00081
   469    H   40  py     Ryd( 2p)     0.00016
   470    H   40  pz     Ryd( 2p)     0.00009

   471    H   41  S      Val( 1S)     0.74523
   472    H   41  S      Ryd( 2S)     0.00144
   473    H   41  px     Ryd( 2p)     0.00037
   474    H   41  py     Ryd( 2p)     0.00013
   475    H   41  pz     Ryd( 2p)     0.00056

   476    H   42  S      Val( 1S)     0.75267
   477    H   42  S      Ryd( 2S)     0.00162
   478    H   42  px     Ryd( 2p)     0.00016
   479    H   42  py     Ryd( 2p)     0.00016
   480    H   42  pz     Ryd( 2p)     0.00075

   481    H   43  S      Val( 1S)     0.55490
   482    H   43  S      Ryd( 2S)     0.00434
   483    H   43  px     Ryd( 2p)     0.00047
   484    H   43  py     Ryd( 2p)     0.00038
   485    H   43  pz     Ryd( 2p)     0.00116

   486    H   44  S      Val( 1S)     0.75168
   487    H   44  S      Ryd( 2S)     0.00177
   488    H   44  px     Ryd( 2p)     0.00018
   489    H   44  py     Ryd( 2p)     0.00018
   490    H   44  pz     Ryd( 2p)     0.00071

   491    H   45  S      Val( 1S)     0.75853
   492    H   45  S      Ryd( 2S)     0.00097
   493    H   45  px     Ryd( 2p)     0.00059
   494    H   45  py     Ryd( 2p)     0.00024
   495    H   45  pz     Ryd( 2p)     0.00021

   496    H   46  S      Val( 1S)     0.79078
   497    H   46  S      Ryd( 2S)     0.00301
   498    H   46  px     Ryd( 2p)     0.00016
   499    H   46  py     Ryd( 2p)     0.00064
   500    H   46  pz     Ryd( 2p)     0.00019

   501    H   47  S      Val( 1S)     0.76042
   502    H   47  S      Ryd( 2S)     0.00097
   503    H   47  px     Ryd( 2p)     0.00051
   504    H   47  py     Ryd( 2p)     0.00028
   505    H   47  pz     Ryd( 2p)     0.00025

   506    H   48  S      Val( 1S)     0.77119
   507    H   48  S      Ryd( 2S)     0.00164
   508    H   48  px     Ryd( 2p)     0.00050
   509    H   48  py     Ryd( 2p)     0.00023
   510    H   48  pz     Ryd( 2p)     0.00029

   511    H   49  S      Val( 1S)     0.75232
   512    H   49  S      Ryd( 2S)     0.00168
   513    H   49  px     Ryd( 2p)     0.00019
   514    H   49  py     Ryd( 2p)     0.00016
   515    H   49  pz     Ryd( 2p)     0.00072

   516    H   50  S      Val( 1S)     0.76931
   517    H   50  S      Ryd( 2S)     0.00173
   518    H   50  px     Ryd( 2p)     0.00049
   519    H   50  py     Ryd( 2p)     0.00025
   520    H   50  pz     Ryd( 2p)     0.00026

   521    H   51  S      Val( 1S)     0.78430
   522    H   51  S      Ryd( 2S)     0.00217
   523    H   51  px     Ryd( 2p)     0.00020
   524    H   51  py     Ryd( 2p)     0.00065
   525    H   51  pz     Ryd( 2p)     0.00014

   526    H   52  S      Val( 1S)     0.76140
   527    H   52  S      Ryd( 2S)     0.00087
   528    H   52  px     Ryd( 2p)     0.00053
   529    H   52  py     Ryd( 2p)     0.00026
   530    H   52  pz     Ryd( 2p)     0.00023

 WARNING:  1 low occupancy (<1.9990e) core orbital  found on  N    4
           1 low occupancy (<1.9990e) core orbital  found on  C    6
           1 low occupancy (<1.9990e) core orbital  found on  C    7
           1 low occupancy (<1.9990e) core orbital  found on  C    8
           1 low occupancy (<1.9990e) core orbital  found on  C    9
           1 low occupancy (<1.9990e) core orbital  found on  C   10
           1 low occupancy (<1.9990e) core orbital  found on  C   11
           1 low occupancy (<1.9990e) core orbital  found on  C   15
           1 low occupancy (<1.9990e) core orbital  found on  C   17
           1 low occupancy (<1.9990e) core orbital  found on  C   18
           1 low occupancy (<1.9990e) core orbital  found on  C   19
           1 low occupancy (<1.9990e) core orbital  found on  C   20
           1 low occupancy (<1.9990e) core orbital  found on  C   21
           1 low occupancy (<1.9990e) core orbital  found on  C   22
           1 low occupancy (<1.9990e) core orbital  found on  C   26


 Summary of Natural Population Analysis:                  
                                                          
                                       Natural Population 
                Natural  -----------------------------------------------
    Atom  No    Charge         Core      Valence    Rydberg      Total
 -----------------------------------------------------------------------
      O    1   -0.53273      1.99970     6.52216    0.01087     8.53273
      C    2    0.85355      1.99922     3.08838    0.05885     5.14645
      O    3   -0.37707      1.99965     6.36132    0.01611     8.37707
      N    4   -0.19827      1.99897     5.17902    0.02028     7.19827
      C    5    0.71620      1.99915     3.23437    0.05028     5.28380
      C    6   -0.10591      1.99874     4.08966    0.01751     6.10591
      C    7   -0.16940      1.99890     4.15419    0.01631     6.16940
      C    8   -0.16265      1.99897     4.14887    0.01481     6.16265
      C    9   -0.16433      1.99897     4.15055    0.01482     6.16433
      C   10   -0.17007      1.99890     4.15491    0.01627     6.17007
      C   11   -0.11011      1.99874     4.09396    0.01741     6.11011
      C   12    0.71703      1.99915     3.23373    0.05010     5.28297
      O   13   -0.54318      1.99972     6.53285    0.01062     8.54318
      O   14   -0.51913      1.99972     6.50873    0.01068     8.51913
      C   15   -0.12195      1.99891     4.10046    0.02259     6.12195
      C   16   -0.44931      1.99904     4.43230    0.01797     6.44931
      C   17    0.04293      1.99883     3.93910    0.01914     5.95707
      C   18   -0.14795      1.99886     4.13303    0.01606     6.14795
      C   19   -0.21680      1.99895     4.20199    0.01587     6.21680
      C   20   -0.11449      1.99892     4.10057    0.01500     6.11449
      C   21   -0.16053      1.99894     4.14599    0.01560     6.16053
      C   22   -0.20998      1.99887     4.19497    0.01614     6.20998
      N   23   -0.58722      1.99917     5.57397    0.01408     7.58722
      C   24    0.98073      1.99933     2.96379    0.05615     5.01927
      O   25   -0.60976      1.99962     6.59905    0.01109     8.60976
      C   26    0.28942      1.99878     3.68923    0.02256     5.71058
      C   27   -0.64975      1.99909     4.63949    0.01117     6.64975
      C   28   -0.65437      1.99912     4.64382    0.01143     6.65437
      C   29   -0.63203      1.99910     4.62086    0.01207     6.63203
      O   30   -0.58343      1.99972     6.57427    0.00945     8.58343
      H   31    0.25612      0.00000     0.74084    0.00304     0.74388
      H   32    0.24662      0.00000     0.75091    0.00247     0.75338
      H   33    0.24630      0.00000     0.75122    0.00248     0.75370
      H   34    0.25431      0.00000     0.74266    0.00303     0.74569
      H   35    0.29167      0.00000     0.70344    0.00489     0.70833
      H   36    0.25993      0.00000     0.73644    0.00363     0.74007
      H   37    0.27874      0.00000     0.71724    0.00402     0.72126
      H   38    0.24301      0.00000     0.75441    0.00258     0.75699
      H   39    0.25261      0.00000     0.74495    0.00244     0.74739
      H   40    0.24961      0.00000     0.74788    0.00251     0.75039
      H   41    0.25227      0.00000     0.74523    0.00250     0.74773
      H   42    0.24464      0.00000     0.75267    0.00270     0.75536
      H   43    0.43874      0.00000     0.55490    0.00635     0.56126
      H   44    0.24548      0.00000     0.75168    0.00283     0.75452
      H   45    0.23946      0.00000     0.75853    0.00201     0.76054
      H   46    0.20523      0.00000     0.79078    0.00399     0.79477
      H   47    0.23757      0.00000     0.76042    0.00201     0.76243
      H   48    0.22615      0.00000     0.77119    0.00266     0.77385
      H   49    0.24493      0.00000     0.75232    0.00275     0.75507
      H   50    0.22795      0.00000     0.76931    0.00274     0.77205
      H   51    0.21254      0.00000     0.78430    0.00316     0.78746
      H   52    0.23671      0.00000     0.76140    0.00190     0.76329
 =======================================================================
   * Total *    1.00000     59.97372   154.34831    0.67797   215.00000

                                 Natural Population      
 --------------------------------------------------------
   Core                      59.97372 ( 99.9562% of  60)
   Valence                  154.34831 ( 99.5796% of 155)
   Natural Minimal Basis    214.32203 ( 99.6847% of 215)
   Natural Rydberg Basis      0.67797 (  0.3153% of 215)
 --------------------------------------------------------

    Atom  No          Natural Electron Configuration
 ----------------------------------------------------------------------------
      O    1      [core]2S( 1.69)2p( 4.83)3d( 0.01)
      C    2      [core]2S( 0.75)2p( 2.34)3S( 0.01)3p( 0.04)3d( 0.01)
      O    3      [core]2S( 1.61)2p( 4.75)3p( 0.01)3d( 0.01)
      N    4      [core]2S( 1.21)2p( 3.97)3p( 0.01)3d( 0.01)
      C    5      [core]2S( 0.74)2p( 2.49)3S( 0.01)3p( 0.03)3d( 0.01)
      C    6      [core]2S( 0.88)2p( 3.21)3p( 0.01)
      C    7      [core]2S( 0.94)2p( 3.21)3p( 0.01)
      C    8      [core]2S( 0.96)2p( 3.19)3p( 0.01)
      C    9      [core]2S( 0.96)2p( 3.19)3p( 0.01)
      C   10      [core]2S( 0.94)2p( 3.21)3p( 0.01)
      C   11      [core]2S( 0.88)2p( 3.22)3p( 0.01)
      C   12      [core]2S( 0.74)2p( 2.49)3S( 0.01)3p( 0.03)3d( 0.01)
      O   13      [core]2S( 1.68)2p( 4.85)3d( 0.01)
      O   14      [core]2S( 1.68)2p( 4.82)3d( 0.01)
      C   15      [core]2S( 0.95)2p( 3.15)3p( 0.01)3d( 0.01)
      C   16      [core]2S( 1.02)2p( 3.41)3p( 0.01)
      C   17      [core]2S( 0.87)2p( 3.07)3p( 0.01)
      C   18      [core]2S( 0.95)2p( 3.18)3p( 0.01)
      C   19      [core]2S( 0.96)2p( 3.25)3p( 0.01)
      C   20      [core]2S( 0.97)2p( 3.13)3p( 0.01)
      C   21      [core]2S( 0.96)2p( 3.19)3p( 0.01)
      C   22      [core]2S( 0.94)2p( 3.25)3p( 0.01)
      N   23      [core]2S( 1.26)2p( 4.32)3p( 0.01)
      C   24      [core]2S( 0.66)2p( 2.30)3p( 0.04)3d( 0.02)
      O   25      [core]2S( 1.59)2p( 5.01)3p( 0.01)
      C   26      [core]2S( 0.87)2p( 2.82)3p( 0.01)3d( 0.01)
      C   27      [core]2S( 1.08)2p( 3.56)3p( 0.01)
      C   28      [core]2S( 1.08)2p( 3.56)3p( 0.01)
      C   29      [core]2S( 1.08)2p( 3.54)3p( 0.01)
      O   30      [core]2S( 1.70)2p( 4.87)3d( 0.01)
      H   31            1S( 0.74)
      H   32            1S( 0.75)
      H   33            1S( 0.75)
      H   34            1S( 0.74)
      H   35            1S( 0.70)
      H   36            1S( 0.74)
      H   37            1S( 0.72)
      H   38            1S( 0.75)
      H   39            1S( 0.74)
      H   40            1S( 0.75)
      H   41            1S( 0.75)
      H   42            1S( 0.75)
      H   43            1S( 0.55)
      H   44            1S( 0.75)
      H   45            1S( 0.76)
      H   46            1S( 0.79)
      H   47            1S( 0.76)
      H   48            1S( 0.77)
      H   49            1S( 0.75)
      H   50            1S( 0.77)
      H   51            1S( 0.78)
      H   52            1S( 0.76)


 ***************************************************
 *******         Alpha spin orbitals         *******
 ***************************************************


 NATURAL POPULATIONS:  Natural atomic orbital occupancies 
                                                          
   NAO  Atom  No  lang   Type(AO)    Occupancy      Energy
 ----------------------------------------------------------
     1    O    1  S      Cor( 1S)     0.99985     -19.02723
     2    O    1  S      Val( 2S)     0.84450      -1.02251
     3    O    1  S      Ryd( 3S)     0.00057       1.36758
     4    O    1  px     Val( 2p)     0.88474      -0.43326
     5    O    1  px     Ryd( 3p)     0.00121       1.02553
     6    O    1  py     Val( 2p)     0.70894      -0.40626
     7    O    1  py     Ryd( 3p)     0.00024       0.96816
     8    O    1  pz     Val( 2p)     0.82969      -0.46395
     9    O    1  pz     Ryd( 3p)     0.00063       0.93061
    10    O    1  dxy    Ryd( 3d)     0.00031       2.59372
    11    O    1  dxz    Ryd( 3d)     0.00065       3.00501
    12    O    1  dyz    Ryd( 3d)     0.00075       2.75637
    13    O    1  dx2y2  Ryd( 3d)     0.00029       2.59964
    14    O    1  dz2    Ryd( 3d)     0.00082       2.97648

    15    C    2  S      Cor( 1S)     0.99961     -10.36570
    16    C    2  S      Val( 2S)     0.37603      -0.29471
    17    C    2  S      Ryd( 3S)     0.00297       0.45995
    18    C    2  px     Val( 2p)     0.44784      -0.20535
    19    C    2  px     Ryd( 3p)     0.00526       0.64884
    20    C    2  py     Val( 2p)     0.38190      -0.27626
    21    C    2  py     Ryd( 3p)     0.00343       0.46919
    22    C    2  pz     Val( 2p)     0.34162      -0.14429
    23    C    2  pz     Ryd( 3p)     0.01066       0.47172
    24    C    2  dxy    Ryd( 3d)     0.00071       1.80825
    25    C    2  dxz    Ryd( 3d)     0.00180       2.20067
    26    C    2  dyz    Ryd( 3d)     0.00183       1.86436
    27    C    2  dx2y2  Ryd( 3d)     0.00079       1.96949
    28    C    2  dz2    Ryd( 3d)     0.00215       2.16414

    29    O    3  S      Cor( 1S)     0.99982     -19.17342
    30    O    3  S      Val( 2S)     0.80693      -1.01789
    31    O    3  S      Ryd( 3S)     0.00129       1.37146
    32    O    3  px     Val( 2p)     0.62886      -0.45772
    33    O    3  px     Ryd( 3p)     0.00094       1.26955
    34    O    3  py     Val( 2p)     0.91156      -0.49171
    35    O    3  py     Ryd( 3p)     0.00197       0.98335
    36    O    3  pz     Val( 2p)     0.83955      -0.51108
    37    O    3  pz     Ryd( 3p)     0.00116       0.97636
    38    O    3  dxy    Ryd( 3d)     0.00019       2.63588
    39    O    3  dxz    Ryd( 3d)     0.00071       2.79447
    40    O    3  dyz    Ryd( 3d)     0.00055       2.55996
    41    O    3  dx2y2  Ryd( 3d)     0.00053       2.90927
    42    O    3  dz2    Ryd( 3d)     0.00074       2.82440

    43    N    4  S      Cor( 1S)     0.99949     -14.41721
    44    N    4  S      Val( 2S)     0.60373      -0.64478
    45    N    4  S      Ryd( 3S)     0.00237       0.99009
    46    N    4  px     Val( 2p)     0.49090      -0.36585
    47    N    4  px     Ryd( 3p)     0.00253       1.13107
    48    N    4  py     Val( 2p)     0.68909      -0.41670
    49    N    4  py     Ryd( 3p)     0.00063       1.10174
    50    N    4  pz     Val( 2p)     0.83186      -0.42124
    51    N    4  pz     Ryd( 3p)     0.00198       0.81033
    52    N    4  dxy    Ryd( 3d)     0.00078       2.55106
    53    N    4  dxz    Ryd( 3d)     0.00053       2.22846
    54    N    4  dyz    Ryd( 3d)     0.00022       2.23472
    55    N    4  dx2y2  Ryd( 3d)     0.00077       2.60472
    56    N    4  dz2    Ryd( 3d)     0.00038       2.40259

    57    C    5  S      Cor( 1S)     0.99958     -10.31123
    58    C    5  S      Val( 2S)     0.37007      -0.23327
    59    C    5  S      Ryd( 3S)     0.00291       0.43350
    60    C    5  px     Val( 2p)     0.46254      -0.16769
    61    C    5  px     Ryd( 3p)     0.00525       0.59555
    62    C    5  py     Val( 2p)     0.37912      -0.11049
    63    C    5  py     Ryd( 3p)     0.00927       0.49537
    64    C    5  pz     Val( 2p)     0.40333      -0.23910
    65    C    5  pz     Ryd( 3p)     0.00160       0.43148
    66    C    5  dxy    Ryd( 3d)     0.00194       2.25739
    67    C    5  dxz    Ryd( 3d)     0.00062       1.80009
    68    C    5  dyz    Ryd( 3d)     0.00160       1.90010
    69    C    5  dx2y2  Ryd( 3d)     0.00143       2.26819
    70    C    5  dz2    Ryd( 3d)     0.00057       1.98395

    71    C    6  S      Cor( 1S)     0.99937     -10.19320
    72    C    6  S      Val( 2S)     0.43971      -0.24018
    73    C    6  S      Ryd( 3S)     0.00136       0.47016
    74    C    6  px     Val( 2p)     0.55709      -0.20846
    75    C    6  px     Ryd( 3p)     0.00247       0.97210
    76    C    6  py     Val( 2p)     0.54380      -0.19478
    77    C    6  py     Ryd( 3p)     0.00257       0.84890
    78    C    6  pz     Val( 2p)     0.52230      -0.23478
    79    C    6  pz     Ryd( 3p)     0.00076       0.55312
    80    C    6  dxy    Ryd( 3d)     0.00034       2.23998
    81    C    6  dxz    Ryd( 3d)     0.00027       1.84305
    82    C    6  dyz    Ryd( 3d)     0.00030       1.88064
    83    C    6  dx2y2  Ryd( 3d)     0.00049       2.32486
    84    C    6  dz2    Ryd( 3d)     0.00021       2.01403

    85    C    7  S      Cor( 1S)     0.99945     -10.18707
    86    C    7  S      Val( 2S)     0.47190      -0.25528
    87    C    7  S      Ryd( 3S)     0.00070       0.45183
    88    C    7  px     Val( 2p)     0.52603      -0.15789
    89    C    7  px     Ryd( 3p)     0.00199       0.52340
    90    C    7  py     Val( 2p)     0.59783      -0.18450
    91    C    7  py     Ryd( 3p)     0.00339       0.88109
    92    C    7  pz     Val( 2p)     0.47501      -0.21691
    93    C    7  pz     Ryd( 3p)     0.00071       0.47740
    94    C    7  dxy    Ryd( 3d)     0.00036       2.28295
    95    C    7  dxz    Ryd( 3d)     0.00025       1.89185
    96    C    7  dyz    Ryd( 3d)     0.00024       1.90406
    97    C    7  dx2y2  Ryd( 3d)     0.00034       2.34612
    98    C    7  dz2    Ryd( 3d)     0.00021       2.03068

    99    C    8  S      Cor( 1S)     0.99948     -10.19271
   100    C    8  S      Val( 2S)     0.48070      -0.27323
   101    C    8  S      Ryd( 3S)     0.00060       0.46532
   102    C    8  px     Val( 2p)     0.58146      -0.17555
   103    C    8  px     Ryd( 3p)     0.00283       0.82038
   104    C    8  py     Val( 2p)     0.54504      -0.16847
   105    C    8  py     Ryd( 3p)     0.00210       0.61894
   106    C    8  pz     Val( 2p)     0.48729      -0.22120
   107    C    8  pz     Ryd( 3p)     0.00046       0.45477
   108    C    8  dxy    Ryd( 3d)     0.00037       2.31722
   109    C    8  dxz    Ryd( 3d)     0.00023       1.86092
   110    C    8  dyz    Ryd( 3d)     0.00026       1.90462
   111    C    8  dx2y2  Ryd( 3d)     0.00036       2.27271
   112    C    8  dz2    Ryd( 3d)     0.00021       2.02569

   113    C    9  S      Cor( 1S)     0.99948     -10.19276
   114    C    9  S      Val( 2S)     0.48056      -0.27332
   115    C    9  S      Ryd( 3S)     0.00060       0.46473
   116    C    9  px     Val( 2p)     0.57697      -0.17435
   117    C    9  px     Ryd( 3p)     0.00275       0.79826
   118    C    9  py     Val( 2p)     0.54388      -0.16843
   119    C    9  py     Ryd( 3p)     0.00209       0.61082
   120    C    9  pz     Val( 2p)     0.49414      -0.22332
   121    C    9  pz     Ryd( 3p)     0.00056       0.48372
   122    C    9  dxy    Ryd( 3d)     0.00037       2.32020
   123    C    9  dxz    Ryd( 3d)     0.00024       1.87204
   124    C    9  dyz    Ryd( 3d)     0.00026       1.89741
   125    C    9  dx2y2  Ryd( 3d)     0.00037       2.27103
   126    C    9  dz2    Ryd( 3d)     0.00019       2.02049

   127    C   10  S      Cor( 1S)     0.99945     -10.18798
   128    C   10  S      Val( 2S)     0.47163      -0.25593
   129    C   10  S      Ryd( 3S)     0.00070       0.45026
   130    C   10  px     Val( 2p)     0.52691      -0.15939
   131    C   10  px     Ryd( 3p)     0.00203       0.52629
   132    C   10  py     Val( 2p)     0.59736      -0.18562
   133    C   10  py     Ryd( 3p)     0.00336       0.87918
   134    C   10  pz     Val( 2p)     0.47522      -0.21714
   135    C   10  pz     Ryd( 3p)     0.00068       0.47148
   136    C   10  dxy    Ryd( 3d)     0.00036       2.28160
   137    C   10  dxz    Ryd( 3d)     0.00026       1.88859
   138    C   10  dyz    Ryd( 3d)     0.00023       1.90692
   139    C   10  dx2y2  Ryd( 3d)     0.00033       2.34162
   140    C   10  dz2    Ryd( 3d)     0.00021       2.03361

   141    C   11  S      Cor( 1S)     0.99937     -10.19344
   142    C   11  S      Val( 2S)     0.43889      -0.23990
   143    C   11  S      Ryd( 3S)     0.00134       0.46832
   144    C   11  px     Val( 2p)     0.55509      -0.20897
   145    C   11  px     Ryd( 3p)     0.00250       0.97448
   146    C   11  py     Val( 2p)     0.54410      -0.19601
   147    C   11  py     Ryd( 3p)     0.00253       0.84266
   148    C   11  pz     Val( 2p)     0.52674      -0.23551
   149    C   11  pz     Ryd( 3p)     0.00076       0.55667
   150    C   11  dxy    Ryd( 3d)     0.00035       2.22099
   151    C   11  dxz    Ryd( 3d)     0.00022       1.85889
   152    C   11  dyz    Ryd( 3d)     0.00030       1.89249
   153    C   11  dx2y2  Ryd( 3d)     0.00047       2.32269
   154    C   11  dz2    Ryd( 3d)     0.00026       2.00892

   155    C   12  S      Cor( 1S)     0.99957     -10.31361
   156    C   12  S      Val( 2S)     0.37081      -0.23639
   157    C   12  S      Ryd( 3S)     0.00294       0.43806
   158    C   12  px     Val( 2p)     0.46587      -0.16885
   159    C   12  px     Ryd( 3p)     0.00550       0.60901
   160    C   12  py     Val( 2p)     0.38058      -0.12587
   161    C   12  py     Ryd( 3p)     0.00896       0.49855
   162    C   12  pz     Val( 2p)     0.39747      -0.23343
   163    C   12  pz     Ryd( 3p)     0.00157       0.42935
   164    C   12  dxy    Ryd( 3d)     0.00167       2.25381
   165    C   12  dxz    Ryd( 3d)     0.00066       1.81655
   166    C   12  dyz    Ryd( 3d)     0.00151       1.96835
   167    C   12  dx2y2  Ryd( 3d)     0.00163       2.20928
   168    C   12  dz2    Ryd( 3d)     0.00068       1.95222

   169    O   13  S      Cor( 1S)     0.99986     -18.99633
   170    O   13  S      Val( 2S)     0.84173      -0.97585
   171    O   13  S      Ryd( 3S)     0.00066       1.50161
   172    O   13  px     Val( 2p)     0.89378      -0.39085
   173    O   13  px     Ryd( 3p)     0.00112       1.08002
   174    O   13  py     Val( 2p)     0.80485      -0.42475
   175    O   13  py     Ryd( 3p)     0.00050       0.94927
   176    O   13  pz     Val( 2p)     0.72534      -0.37049
   177    O   13  pz     Ryd( 3p)     0.00038       0.97540
   178    O   13  dxy    Ryd( 3d)     0.00067       3.00692
   179    O   13  dxz    Ryd( 3d)     0.00020       2.59840
   180    O   13  dyz    Ryd( 3d)     0.00077       2.79878
   181    O   13  dx2y2  Ryd( 3d)     0.00072       2.94258
   182    O   13  dz2    Ryd( 3d)     0.00028       2.71979

   183    O   14  S      Cor( 1S)     0.99986     -18.99073
   184    O   14  S      Val( 2S)     0.84202      -0.97002
   185    O   14  S      Ryd( 3S)     0.00068       1.50546
   186    O   14  px     Val( 2p)     0.89819      -0.38032
   187    O   14  px     Ryd( 3p)     0.00116       1.08774
   188    O   14  py     Val( 2p)     0.81409      -0.42253
   189    O   14  py     Ryd( 3p)     0.00050       0.95483
   190    O   14  pz     Val( 2p)     0.70025      -0.36258
   191    O   14  pz     Ryd( 3p)     0.00029       0.96902
   192    O   14  dxy    Ryd( 3d)     0.00073       2.96958
   193    O   14  dxz    Ryd( 3d)     0.00015       2.58860
   194    O   14  dyz    Ryd( 3d)     0.00084       2.81227
   195    O   14  dx2y2  Ryd( 3d)     0.00068       2.99847
   196    O   14  dz2    Ryd( 3d)     0.00030       2.72656

   197    C   15  S      Cor( 1S)     0.99945     -10.28559
   198    C   15  S      Val( 2S)     0.47434      -0.36301
   199    C   15  S      Ryd( 3S)     0.00139       0.80907
   200    C   15  px     Val( 2p)     0.52171      -0.27515
   201    C   15  px     Ryd( 3p)     0.00267       0.60279
   202    C   15  py     Val( 2p)     0.52752      -0.26281
   203    C   15  py     Ryd( 3p)     0.00173       0.50951
   204    C   15  pz     Val( 2p)     0.53982      -0.25331
   205    C   15  pz     Ryd( 3p)     0.00298       0.67636
   206    C   15  dxy    Ryd( 3d)     0.00038       1.91731
   207    C   15  dxz    Ryd( 3d)     0.00041       2.04937
   208    C   15  dyz    Ryd( 3d)     0.00063       2.05461
   209    C   15  dx2y2  Ryd( 3d)     0.00073       2.11572
   210    C   15  dz2    Ryd( 3d)     0.00051       2.14079

   211    C   16  S      Cor( 1S)     0.99952     -10.23116
   212    C   16  S      Val( 2S)     0.50982      -0.36914
   213    C   16  S      Ryd( 3S)     0.00082       0.79577
   214    C   16  px     Val( 2p)     0.55709      -0.23598
   215    C   16  px     Ryd( 3p)     0.00164       0.51712
   216    C   16  py     Val( 2p)     0.52706      -0.24296
   217    C   16  py     Ryd( 3p)     0.00101       0.43146
   218    C   16  pz     Val( 2p)     0.63595      -0.25290
   219    C   16  pz     Ryd( 3p)     0.00405       0.75159
   220    C   16  dxy    Ryd( 3d)     0.00028       1.97665
   221    C   16  dxz    Ryd( 3d)     0.00030       2.22390
   222    C   16  dyz    Ryd( 3d)     0.00023       2.08062
   223    C   16  dx2y2  Ryd( 3d)     0.00045       2.11452
   224    C   16  dz2    Ryd( 3d)     0.00033       2.12193

   225    C   17  S      Cor( 1S)     0.99942     -10.23180
   226    C   17  S      Val( 2S)     0.43814      -0.28202
   227    C   17  S      Ryd( 3S)     0.00135       0.51716
   228    C   17  px     Val( 2p)     0.53555      -0.21897
   229    C   17  px     Ryd( 3p)     0.00253       0.93652
   230    C   17  py     Val( 2p)     0.52026      -0.26948
   231    C   17  py     Ryd( 3p)     0.00228       0.55723
   232    C   17  pz     Val( 2p)     0.54925      -0.21672
   233    C   17  pz     Ryd( 3p)     0.00187       0.74347
   234    C   17  dxy    Ryd( 3d)     0.00032       1.84609
   235    C   17  dxz    Ryd( 3d)     0.00050       2.28117
   236    C   17  dyz    Ryd( 3d)     0.00037       1.78437
   237    C   17  dx2y2  Ryd( 3d)     0.00027       2.02103
   238    C   17  dz2    Ryd( 3d)     0.00037       2.23491

   239    C   18  S      Cor( 1S)     0.99943     -10.21891
   240    C   18  S      Val( 2S)     0.47648      -0.29861
   241    C   18  S      Ryd( 3S)     0.00098       0.46571
   242    C   18  px     Val( 2p)     0.56278      -0.20724
   243    C   18  px     Ryd( 3p)     0.00232       0.70180
   244    C   18  py     Val( 2p)     0.51383      -0.26477
   245    C   18  py     Ryd( 3p)     0.00077       0.44866
   246    C   18  pz     Val( 2p)     0.57112      -0.20306
   247    C   18  pz     Ryd( 3p)     0.00258       0.73213
   248    C   18  dxy    Ryd( 3d)     0.00023       1.83915
   249    C   18  dxz    Ryd( 3d)     0.00039       2.33946
   250    C   18  dyz    Ryd( 3d)     0.00027       1.81603
   251    C   18  dx2y2  Ryd( 3d)     0.00022       2.06081
   252    C   18  dz2    Ryd( 3d)     0.00031       2.23560

   253    C   19  S      Cor( 1S)     0.99947     -10.21153
   254    C   19  S      Val( 2S)     0.47689      -0.29122
   255    C   19  S      Ryd( 3S)     0.00063       0.49247
   256    C   19  px     Val( 2p)     0.53452      -0.18921
   257    C   19  px     Ryd( 3p)     0.00225       0.54716
   258    C   19  py     Val( 2p)     0.47239      -0.24336
   259    C   19  py     Ryd( 3p)     0.00053       0.46617
   260    C   19  pz     Val( 2p)     0.59450      -0.20417
   261    C   19  pz     Ryd( 3p)     0.00317       0.83665
   262    C   19  dxy    Ryd( 3d)     0.00027       1.85853
   263    C   19  dxz    Ryd( 3d)     0.00037       2.29424
   264    C   19  dyz    Ryd( 3d)     0.00024       1.79878
   265    C   19  dx2y2  Ryd( 3d)     0.00024       2.09876
   266    C   19  dz2    Ryd( 3d)     0.00033       2.26909

   267    C   20  S      Cor( 1S)     0.99946     -10.22562
   268    C   20  S      Val( 2S)     0.48684      -0.31246
   269    C   20  S      Ryd( 3S)     0.00063       0.49166
   270    C   20  px     Val( 2p)     0.59922      -0.21456
   271    C   20  px     Ryd( 3p)     0.00286       0.84950
   272    C   20  py     Val( 2p)     0.52507      -0.26856
   273    C   20  py     Ryd( 3p)     0.00062       0.47051
   274    C   20  pz     Val( 2p)     0.53344      -0.18976
   275    C   20  pz     Ryd( 3p)     0.00198       0.50889
   276    C   20  dxy    Ryd( 3d)     0.00023       1.82271
   277    C   20  dxz    Ryd( 3d)     0.00038       2.25344
   278    C   20  dyz    Ryd( 3d)     0.00032       1.80020
   279    C   20  dx2y2  Ryd( 3d)     0.00022       2.06252
   280    C   20  dz2    Ryd( 3d)     0.00034       2.29045

   281    C   21  S      Cor( 1S)     0.99947     -10.21830
   282    C   21  S      Val( 2S)     0.48062      -0.29987
   283    C   21  S      Ryd( 3S)     0.00058       0.48775
   284    C   21  px     Val( 2p)     0.55663      -0.19668
   285    C   21  px     Ryd( 3p)     0.00243       0.63724
   286    C   21  py     Val( 2p)     0.48944      -0.25373
   287    C   21  py     Ryd( 3p)     0.00055       0.45476
   288    C   21  pz     Val( 2p)     0.57484      -0.20169
   289    C   21  pz     Ryd( 3p)     0.00286       0.74685
   290    C   21  dxy    Ryd( 3d)     0.00024       1.85132
   291    C   21  dxz    Ryd( 3d)     0.00039       2.33477
   292    C   21  dyz    Ryd( 3d)     0.00029       1.79640
   293    C   21  dx2y2  Ryd( 3d)     0.00023       2.07035
   294    C   21  dz2    Ryd( 3d)     0.00032       2.23078

   295    C   22  S      Cor( 1S)     0.99943     -10.20935
   296    C   22  S      Val( 2S)     0.47194      -0.28606
   297    C   22  S      Ryd( 3S)     0.00094       0.50349
   298    C   22  px     Val( 2p)     0.54143      -0.19665
   299    C   22  px     Ryd( 3p)     0.00205       0.60911
   300    C   22  py     Val( 2p)     0.49322      -0.25150
   301    C   22  py     Ryd( 3p)     0.00072       0.47891
   302    C   22  pz     Val( 2p)     0.59078      -0.20606
   303    C   22  pz     Ryd( 3p)     0.00308       0.82973
   304    C   22  dxy    Ryd( 3d)     0.00024       1.85979
   305    C   22  dxz    Ryd( 3d)     0.00038       2.29359
   306    C   22  dyz    Ryd( 3d)     0.00023       1.81341
   307    C   22  dx2y2  Ryd( 3d)     0.00023       2.09816
   308    C   22  dz2    Ryd( 3d)     0.00030       2.29708

   309    N   23  S      Cor( 1S)     0.99958     -14.36996
   310    N   23  S      Val( 2S)     0.63228      -0.67831
   311    N   23  S      Ryd( 3S)     0.00120       0.96088
   312    N   23  px     Val( 2p)     0.72179      -0.41679
   313    N   23  px     Ryd( 3p)     0.00134       0.97393
   314    N   23  py     Val( 2p)     0.82870      -0.42608
   315    N   23  py     Ryd( 3p)     0.00221       0.84325
   316    N   23  pz     Val( 2p)     0.70530      -0.40123
   317    N   23  pz     Ryd( 3p)     0.00140       1.09449
   318    N   23  dxy    Ryd( 3d)     0.00021       2.44567
   319    N   23  dxz    Ryd( 3d)     0.00022       2.59430
   320    N   23  dyz    Ryd( 3d)     0.00012       2.30577
   321    N   23  dx2y2  Ryd( 3d)     0.00021       2.28366
   322    N   23  dz2    Ryd( 3d)     0.00032       2.60103

   323    C   24  S      Cor( 1S)     0.99966     -10.36186
   324    C   24  S      Val( 2S)     0.32981      -0.21384
   325    C   24  S      Ryd( 3S)     0.00154       0.35686
   326    C   24  px     Val( 2p)     0.39087      -0.16260
   327    C   24  px     Ryd( 3p)     0.00358       0.56513
   328    C   24  py     Val( 2p)     0.39709      -0.22098
   329    C   24  py     Ryd( 3p)     0.00318       0.51477
   330    C   24  pz     Val( 2p)     0.34894      -0.11217
   331    C   24  pz     Ryd( 3p)     0.01125       0.44697
   332    C   24  dxy    Ryd( 3d)     0.00112       2.00423
   333    C   24  dxz    Ryd( 3d)     0.00177       2.17200
   334    C   24  dyz    Ryd( 3d)     0.00176       1.98757
   335    C   24  dx2y2  Ryd( 3d)     0.00144       1.86391
   336    C   24  dz2    Ryd( 3d)     0.00257       2.25099

   337    O   25  S      Cor( 1S)     0.99981     -19.09017
   338    O   25  S      Val( 2S)     0.79643      -0.97965
   339    O   25  S      Ryd( 3S)     0.00104       1.44593
   340    O   25  px     Val( 2p)     0.81838      -0.45773
   341    O   25  px     Ryd( 3p)     0.00077       1.28095
   342    O   25  py     Val( 2p)     0.89374      -0.45211
   343    O   25  py     Ryd( 3p)     0.00103       1.12000
   344    O   25  pz     Val( 2p)     0.80051      -0.46695
   345    O   25  pz     Ryd( 3p)     0.00081       1.25048
   346    O   25  dxy    Ryd( 3d)     0.00025       2.70945
   347    O   25  dxz    Ryd( 3d)     0.00041       2.79159
   348    O   25  dyz    Ryd( 3d)     0.00041       2.63584
   349    O   25  dx2y2  Ryd( 3d)     0.00018       2.64841
   350    O   25  dz2    Ryd( 3d)     0.00063       2.99866

   351    C   26  S      Cor( 1S)     0.99939     -10.24401
   352    C   26  S      Val( 2S)     0.43624      -0.29203
   353    C   26  S      Ryd( 3S)     0.00057       0.77349
   354    C   26  px     Val( 2p)     0.38473      -0.17664
   355    C   26  px     Ryd( 3p)     0.00232       0.59508
   356    C   26  py     Val( 2p)     0.50349      -0.20093
   357    C   26  py     Ryd( 3p)     0.00216       0.61162
   358    C   26  pz     Val( 2p)     0.52027      -0.21038
   359    C   26  pz     Ryd( 3p)     0.00273       0.68982
   360    C   26  dxy    Ryd( 3d)     0.00081       2.06078
   361    C   26  dxz    Ryd( 3d)     0.00064       2.01075
   362    C   26  dyz    Ryd( 3d)     0.00053       1.95895
   363    C   26  dx2y2  Ryd( 3d)     0.00080       2.11446
   364    C   26  dz2    Ryd( 3d)     0.00070       2.19601

   365    C   27  S      Cor( 1S)     0.99955     -10.15566
   366    C   27  S      Val( 2S)     0.54031      -0.32765
   367    C   27  S      Ryd( 3S)     0.00060       0.79412
   368    C   27  px     Val( 2p)     0.57333      -0.17930
   369    C   27  px     Ryd( 3p)     0.00091       0.47408
   370    C   27  py     Val( 2p)     0.59733      -0.17179
   371    C   27  py     Ryd( 3p)     0.00136       0.56077
   372    C   27  pz     Val( 2p)     0.61018      -0.17782
   373    C   27  pz     Ryd( 3p)     0.00151       0.54156
   374    C   27  dxy    Ryd( 3d)     0.00019       2.11209
   375    C   27  dxz    Ryd( 3d)     0.00022       2.13869
   376    C   27  dyz    Ryd( 3d)     0.00011       2.06504
   377    C   27  dx2y2  Ryd( 3d)     0.00032       2.28261
   378    C   27  dz2    Ryd( 3d)     0.00036       2.34267

   379    C   28  S      Cor( 1S)     0.99956     -10.14961
   380    C   28  S      Val( 2S)     0.54247      -0.32440
   381    C   28  S      Ryd( 3S)     0.00058       0.77238
   382    C   28  px     Val( 2p)     0.61813      -0.17279
   383    C   28  px     Ryd( 3p)     0.00115       0.56560
   384    C   28  py     Val( 2p)     0.53782      -0.16725
   385    C   28  py     Ryd( 3p)     0.00102       0.42482
   386    C   28  pz     Val( 2p)     0.62453      -0.17056
   387    C   28  pz     Ryd( 3p)     0.00176       0.56551
   388    C   28  dxy    Ryd( 3d)     0.00021       2.16669
   389    C   28  dxz    Ryd( 3d)     0.00020       2.19387
   390    C   28  dyz    Ryd( 3d)     0.00016       2.09194
   391    C   28  dx2y2  Ryd( 3d)     0.00030       2.18847
   392    C   28  dz2    Ryd( 3d)     0.00033       2.31093

   393    C   29  S      Cor( 1S)     0.99955     -10.15916
   394    C   29  S      Val( 2S)     0.54042      -0.33137
   395    C   29  S      Ryd( 3S)     0.00056       0.78585
   396    C   29  px     Val( 2p)     0.61934      -0.18097
   397    C   29  px     Ryd( 3p)     0.00156       0.54565
   398    C   29  py     Val( 2p)     0.61021      -0.17567
   399    C   29  py     Ryd( 3p)     0.00173       0.56318
   400    C   29  pz     Val( 2p)     0.54082      -0.17684
   401    C   29  pz     Ryd( 3p)     0.00098       0.41879
   402    C   29  dxy    Ryd( 3d)     0.00016       2.15961
   403    C   29  dxz    Ryd( 3d)     0.00023       2.17331
   404    C   29  dyz    Ryd( 3d)     0.00015       2.05943
   405    C   29  dx2y2  Ryd( 3d)     0.00031       2.30227
   406    C   29  dz2    Ryd( 3d)     0.00036       2.19937

   407    O   30  S      Cor( 1S)     0.99986     -18.99627
   408    O   30  S      Val( 2S)     0.85094      -0.98386
   409    O   30  S      Ryd( 3S)     0.00063       1.45612
   410    O   30  px     Val( 2p)     0.85545      -0.39106
   411    O   30  px     Ryd( 3p)     0.00053       1.05286
   412    O   30  py     Val( 2p)     0.78374      -0.38399
   413    O   30  py     Ryd( 3p)     0.00040       1.00641
   414    O   30  pz     Val( 2p)     0.83804      -0.41106
   415    O   30  pz     Ryd( 3p)     0.00041       1.00230
   416    O   30  dxy    Ryd( 3d)     0.00031       2.70354
   417    O   30  dxz    Ryd( 3d)     0.00061       2.92266
   418    O   30  dyz    Ryd( 3d)     0.00064       2.88993
   419    O   30  dx2y2  Ryd( 3d)     0.00042       2.62919
   420    O   30  dz2    Ryd( 3d)     0.00076       2.92019

   421    H   31  S      Val( 1S)     0.37056      -0.01636
   422    H   31  S      Ryd( 2S)     0.00097       0.23205
   423    H   31  px     Ryd( 2p)     0.00004       1.87988
   424    H   31  py     Ryd( 2p)     0.00041       2.23573
   425    H   31  pz     Ryd( 2p)     0.00009       1.61155

   426    H   32  S      Val( 1S)     0.37490      -0.01797
   427    H   32  S      Ryd( 2S)     0.00071       0.22700
   428    H   32  px     Ryd( 2p)     0.00033       2.16621
   429    H   32  py     Ryd( 2p)     0.00013       1.94573
   430    H   32  pz     Ryd( 2p)     0.00007       1.57416

   431    H   33  S      Val( 1S)     0.37506      -0.01852
   432    H   33  S      Ryd( 2S)     0.00071       0.22638
   433    H   33  px     Ryd( 2p)     0.00031       2.14196
   434    H   33  py     Ryd( 2p)     0.00012       1.93708
   435    H   33  pz     Ryd( 2p)     0.00010       1.60577

   436    H   34  S      Val( 1S)     0.37147      -0.01907
   437    H   34  S      Ryd( 2S)     0.00097       0.22894
   438    H   34  px     Ryd( 2p)     0.00004       1.87891
   439    H   34  py     Ryd( 2p)     0.00041       2.23229
   440    H   34  pz     Ryd( 2p)     0.00009       1.61010

   441    H   35  S      Val( 1S)     0.35252      -0.05641
   442    H   35  S      Ryd( 2S)     0.00190       0.27603
   443    H   35  px     Ryd( 2p)     0.00014       1.85291
   444    H   35  py     Ryd( 2p)     0.00012       1.80844
   445    H   35  pz     Ryd( 2p)     0.00029       2.14812

   446    H   36  S      Val( 1S)     0.36976      -0.06356
   447    H   36  S      Ryd( 2S)     0.00131       0.25019
   448    H   36  px     Ryd( 2p)     0.00011       1.78918
   449    H   36  py     Ryd( 2p)     0.00013       1.79172
   450    H   36  pz     Ryd( 2p)     0.00028       2.11033

   451    H   37  S      Val( 1S)     0.36295      -0.05559
   452    H   37  S      Ryd( 2S)     0.00152       0.27241
   453    H   37  px     Ryd( 2p)     0.00020       1.90283
   454    H   37  py     Ryd( 2p)     0.00012       1.76524
   455    H   37  pz     Ryd( 2p)     0.00022       2.02106

   456    H   38  S      Val( 1S)     0.37551      -0.05758
   457    H   38  S      Ryd( 2S)     0.00075       0.21756
   458    H   38  px     Ryd( 2p)     0.00017       1.99742
   459    H   38  py     Ryd( 2p)     0.00008       1.54795
   460    H   38  pz     Ryd( 2p)     0.00028       2.08997

   461    H   39  S      Val( 1S)     0.37300      -0.04010
   462    H   39  S      Ryd( 2S)     0.00069       0.21124
   463    H   39  px     Ryd( 2p)     0.00009       1.88212
   464    H   39  py     Ryd( 2p)     0.00007       1.54948
   465    H   39  pz     Ryd( 2p)     0.00037       2.20018

   466    H   40  S      Val( 1S)     0.37134      -0.04612
   467    H   40  S      Ryd( 2S)     0.00072       0.20296
   468    H   40  px     Ryd( 2p)     0.00040       2.20204
   469    H   40  py     Ryd( 2p)     0.00009       1.56696
   470    H   40  pz     Ryd( 2p)     0.00004       1.84945

   471    H   41  S      Val( 1S)     0.37180      -0.04214
   472    H   41  S      Ryd( 2S)     0.00072       0.20596
   473    H   41  px     Ryd( 2p)     0.00018       1.97802
   474    H   41  py     Ryd( 2p)     0.00007       1.55571
   475    H   41  pz     Ryd( 2p)     0.00028       2.09634

   476    H   42  S      Val( 1S)     0.37621      -0.05233
   477    H   42  S      Ryd( 2S)     0.00081       0.22465
   478    H   42  px     Ryd( 2p)     0.00008       1.91352
   479    H   42  py     Ryd( 2p)     0.00008       1.56723
   480    H   42  pz     Ryd( 2p)     0.00038       2.19656

   481    H   43  S      Val( 1S)     0.27502      -0.02888
   482    H   43  S      Ryd( 2S)     0.00214       0.30809
   483    H   43  px     Ryd( 2p)     0.00024       1.84252
   484    H   43  py     Ryd( 2p)     0.00020       1.63231
   485    H   43  pz     Ryd( 2p)     0.00058       2.17802

   486    H   44  S      Val( 1S)     0.37581      -0.00323
   487    H   44  S      Ryd( 2S)     0.00087       0.31613
   488    H   44  px     Ryd( 2p)     0.00009       1.69812
   489    H   44  py     Ryd( 2p)     0.00009       1.74539
   490    H   44  pz     Ryd( 2p)     0.00035       2.28937

   491    H   45  S      Val( 1S)     0.37985      -0.02247
   492    H   45  S      Ryd( 2S)     0.00049       0.28179
   493    H   45  px     Ryd( 2p)     0.00029       2.14064
   494    H   45  py     Ryd( 2p)     0.00012       1.79149
   495    H   45  pz     Ryd( 2p)     0.00011       1.77258

   496    H   46  S      Val( 1S)     0.39517      -0.02965
   497    H   46  S      Ryd( 2S)     0.00153       0.51194
   498    H   46  px     Ryd( 2p)     0.00008       1.68867
   499    H   46  py     Ryd( 2p)     0.00032       2.30722
   500    H   46  pz     Ryd( 2p)     0.00009       1.72553

   501    H   47  S      Val( 1S)     0.38061      -0.01626
   502    H   47  S      Ryd( 2S)     0.00048       0.28731
   503    H   47  px     Ryd( 2p)     0.00026       2.09526
   504    H   47  py     Ryd( 2p)     0.00014       1.80472
   505    H   47  pz     Ryd( 2p)     0.00012       1.79778

   506    H   48  S      Val( 1S)     0.38560      -0.01779
   507    H   48  S      Ryd( 2S)     0.00082       0.28593
   508    H   48  px     Ryd( 2p)     0.00025       2.07610
   509    H   48  py     Ryd( 2p)     0.00011       1.78592
   510    H   48  pz     Ryd( 2p)     0.00014       1.84792

   511    H   49  S      Val( 1S)     0.37615       0.00346
   512    H   49  S      Ryd( 2S)     0.00083       0.32080
   513    H   49  px     Ryd( 2p)     0.00010       1.73023
   514    H   49  py     Ryd( 2p)     0.00008       1.71660
   515    H   49  pz     Ryd( 2p)     0.00036       2.28411

   516    H   50  S      Val( 1S)     0.38464      -0.02336
   517    H   50  S      Ryd( 2S)     0.00086       0.28538
   518    H   50  px     Ryd( 2p)     0.00024       2.06288
   519    H   50  py     Ryd( 2p)     0.00013       1.79855
   520    H   50  pz     Ryd( 2p)     0.00013       1.84327

   521    H   51  S      Val( 1S)     0.39223      -0.02899
   522    H   51  S      Ryd( 2S)     0.00109       0.44240
   523    H   51  px     Ryd( 2p)     0.00010       1.70894
   524    H   51  py     Ryd( 2p)     0.00033       2.29095
   525    H   51  pz     Ryd( 2p)     0.00007       1.70914

   526    H   52  S      Val( 1S)     0.38067      -0.02254
   527    H   52  S      Ryd( 2S)     0.00043       0.28200
   528    H   52  px     Ryd( 2p)     0.00027       2.10800
   529    H   52  py     Ryd( 2p)     0.00013       1.80879
   530    H   52  pz     Ryd( 2p)     0.00012       1.76768


 Summary of Natural Population Analysis:                  
                                                          
                                       Natural Population 
                Natural  -----------------------------------------------
    Atom  No    Charge         Core      Valence    Rydberg      Total
 -----------------------------------------------------------------------
      O    1   -0.27318      0.99985     3.26787    0.00547     4.27318
      C    2    0.42340      0.99961     1.54739    0.02959     2.57660
      O    3   -0.19480      0.99982     3.18691    0.00807     4.19480
      N    4   -0.12526      0.99949     2.61558    0.01019     3.62526
      C    5    0.36017      0.99958     1.61506    0.02519     2.63983
      C    6   -0.07104      0.99937     2.06290    0.00877     3.07104
      C    7   -0.07840      0.99945     2.07077    0.00818     3.07840
      C    8   -0.10139      0.99948     2.09449    0.00742     3.10139
      C    9   -0.10245      0.99948     2.09554    0.00742     3.10245
      C   10   -0.07873      0.99945     2.07113    0.00816     3.07873
      C   11   -0.07291      0.99937     2.06482    0.00872     3.07291
      C   12    0.36059      0.99957     1.61473    0.02511     2.63941
      O   13   -0.27086      0.99986     3.26570    0.00530     4.27086
      O   14   -0.25974      0.99986     3.25455    0.00533     4.25974
      C   15   -0.07428      0.99945     2.06339    0.01144     3.07428
      C   16   -0.23856      0.99952     2.22992    0.00911     3.23856
      C   17   -0.05247      0.99942     2.04319    0.00985     3.05247
      C   18   -0.13172      0.99943     2.12420    0.00808     3.13172
      C   19   -0.08580      0.99947     2.07830    0.00803     3.08580
      C   20   -0.15160      0.99946     2.14456    0.00759     3.15160
      C   21   -0.10890      0.99947     2.10153    0.00790     3.10890
      C   22   -0.10498      0.99943     2.09737    0.00817     3.10498
      N   23   -0.39489      0.99958     2.88806    0.00724     3.89489
      C   24    0.50541      0.99966     1.46671    0.02821     2.49459
      O   25   -0.31440      0.99981     3.30906    0.00553     4.31440
      C   26    0.14461      0.99939     1.84473    0.01126     2.85539
      C   27   -0.32629      0.99955     2.32116    0.00558     3.32629
      C   28   -0.32822      0.99956     2.32295    0.00571     3.32822
      C   29   -0.31637      0.99955     2.31079    0.00604     3.31637
      O   30   -0.33274      0.99986     3.32816    0.00472     4.33274
      H   31    0.12792      0.00000     0.37056    0.00152     0.37208
      H   32    0.12386      0.00000     0.37490    0.00124     0.37614
      H   33    0.12371      0.00000     0.37506    0.00124     0.37629
      H   34    0.12702      0.00000     0.37147    0.00151     0.37298
      H   35    0.14504      0.00000     0.35252    0.00244     0.35496
      H   36    0.12841      0.00000     0.36976    0.00183     0.37159
      H   37    0.13499      0.00000     0.36295    0.00207     0.36501
      H   38    0.12320      0.00000     0.37551    0.00129     0.37680
      H   39    0.12578      0.00000     0.37300    0.00122     0.37422
      H   40    0.12741      0.00000     0.37134    0.00125     0.37259
      H   41    0.12695      0.00000     0.37180    0.00125     0.37305
      H   42    0.12244      0.00000     0.37621    0.00135     0.37756
      H   43    0.22182      0.00000     0.27502    0.00315     0.27818
      H   44    0.12278      0.00000     0.37581    0.00141     0.37722
      H   45    0.11914      0.00000     0.37985    0.00101     0.38086
      H   46    0.10280      0.00000     0.39517    0.00203     0.39720
      H   47    0.11839      0.00000     0.38061    0.00101     0.38161
      H   48    0.11307      0.00000     0.38560    0.00133     0.38693
      H   49    0.12248      0.00000     0.37615    0.00136     0.37752
      H   50    0.11400      0.00000     0.38464    0.00137     0.38600
      H   51    0.10618      0.00000     0.39223    0.00159     0.39382
      H   52    0.11838      0.00000     0.38067    0.00095     0.38162
 =======================================================================
   * Total *   -0.00000     29.98688    77.67236    0.34076   108.00000

                                 Natural Population      
 --------------------------------------------------------
   Core                      29.98688 ( 99.9563% of  30)
   Valence                   77.67236 ( 99.5800% of  78)
   Natural Minimal Basis    107.65924 ( 99.6845% of 108)
   Natural Rydberg Basis      0.34076 (  0.3155% of 108)
 --------------------------------------------------------

    Atom  No          Natural Electron Configuration
 ----------------------------------------------------------------------------
      O    1      [core]2S( 0.84)2p( 2.42)
      C    2      [core]2S( 0.38)2p( 1.17)3p( 0.02)3d( 0.01)
      O    3      [core]2S( 0.81)2p( 2.38)
      N    4      [core]2S( 0.60)2p( 2.01)3p( 0.01)
      C    5      [core]2S( 0.37)2p( 1.24)3p( 0.02)3d( 0.01)
      C    6      [core]2S( 0.44)2p( 1.62)3p( 0.01)
      C    7      [core]2S( 0.47)2p( 1.60)3p( 0.01)
      C    8      [core]2S( 0.48)2p( 1.61)3p( 0.01)
      C    9      [core]2S( 0.48)2p( 1.61)3p( 0.01)
      C   10      [core]2S( 0.47)2p( 1.60)3p( 0.01)
      C   11      [core]2S( 0.44)2p( 1.63)3p( 0.01)
      C   12      [core]2S( 0.37)2p( 1.24)3p( 0.02)3d( 0.01)
      O   13      [core]2S( 0.84)2p( 2.42)
      O   14      [core]2S( 0.84)2p( 2.41)
      C   15      [core]2S( 0.47)2p( 1.59)3p( 0.01)
      C   16      [core]2S( 0.51)2p( 1.72)3p( 0.01)
      C   17      [core]2S( 0.44)2p( 1.61)3p( 0.01)
      C   18      [core]2S( 0.48)2p( 1.65)3p( 0.01)
      C   19      [core]2S( 0.48)2p( 1.60)3p( 0.01)
      C   20      [core]2S( 0.49)2p( 1.66)3p( 0.01)
      C   21      [core]2S( 0.48)2p( 1.62)3p( 0.01)
      C   22      [core]2S( 0.47)2p( 1.63)3p( 0.01)
      N   23      [core]2S( 0.63)2p( 2.26)
      C   24      [core]2S( 0.33)2p( 1.14)3p( 0.02)3d( 0.01)
      O   25      [core]2S( 0.80)2p( 2.51)
      C   26      [core]2S( 0.44)2p( 1.41)3p( 0.01)
      C   27      [core]2S( 0.54)2p( 1.78)
      C   28      [core]2S( 0.54)2p( 1.78)
      C   29      [core]2S( 0.54)2p( 1.77)
      O   30      [core]2S( 0.85)2p( 2.48)
      H   31            1S( 0.37)
      H   32            1S( 0.37)
      H   33            1S( 0.38)
      H   34            1S( 0.37)
      H   35            1S( 0.35)
      H   36            1S( 0.37)
      H   37            1S( 0.36)
      H   38            1S( 0.38)
      H   39            1S( 0.37)
      H   40            1S( 0.37)
      H   41            1S( 0.37)
      H   42            1S( 0.38)
      H   43            1S( 0.28)
      H   44            1S( 0.38)
      H   45            1S( 0.38)
      H   46            1S( 0.40)
      H   47            1S( 0.38)
      H   48            1S( 0.39)
      H   49            1S( 0.38)
      H   50            1S( 0.38)
      H   51            1S( 0.39)
      H   52            1S( 0.38)


 NATURAL BOND ORBITAL ANALYSIS, alpha spin orbitals:

                       Occupancies       Lewis Structure    Low   High
           Occ.    -------------------  -----------------   occ   occ
  Cycle   Thresh.   Lewis   Non-Lewis     CR  BD  3C  LP    (L)   (NL)   Dev
 =============================================================================
   1(1)    0.90   103.25311   4.74689     30  58   0  20     8      9    0.04
   2(2)    0.90   103.25311   4.74689     30  58   0  20     8      9    0.04
   3(1)    0.80   105.47366   2.52634     30  64   0  14     0      9    0.04
 -----------------------------------------------------------------------------

 Structure accepted: No low occupancy Lewis orbitals

 --------------------------------------------------------
   Core                     29.98689 ( 99.956% of  30)
   Valence Lewis            75.48677 ( 96.778% of  78)
  ==================       ============================
   Total Lewis             105.47366 ( 97.661% of 108)
  -----------------------------------------------------
   Valence non-Lewis         2.26597 (  2.098% of 108)
   Rydberg non-Lewis         0.26037 (  0.241% of 108)
  ==================       ============================
   Total non-Lewis           2.52634 (  2.339% of 108)
 --------------------------------------------------------


       (Occupancy)   Bond orbital/ Coefficients/ Hybrids
 ---------------------------------------------------------------------------------
     1. (0.99792) BD ( 1) O   1 - C   2  
                ( 66.85%)   0.8176* O   1 s( 45.02%)p 1.22( 54.89%)d 0.00(  0.09%)
                                           -0.0000  0.6706 -0.0213 -0.3563 -0.0096
                                            0.1862  0.0044 -0.6220 -0.0188 -0.0060
                                            0.0209 -0.0107  0.0031  0.0166
                ( 33.15%)   0.5758* C   2 s( 33.48%)p 1.98( 66.28%)d 0.01(  0.23%)
                                            0.0000  0.5777 -0.0331  0.4105  0.0356
                                           -0.1945 -0.0180  0.6718  0.0601 -0.0097
                                            0.0359 -0.0158  0.0081  0.0254
     2. (0.99534) BD ( 2) O   1 - C   2  
                ( 67.72%)   0.8229* O   1 s(  0.00%)p 1.00( 99.84%)d 0.00(  0.16%)
                                            0.0000 -0.0035  0.0001  0.1089  0.0013
                                            0.9677  0.0068  0.2236  0.0012 -0.0178
                                           -0.0080 -0.0303 -0.0119 -0.0131
                ( 32.28%)   0.5682* C   2 s(  0.03%)p99.99( 99.55%)d15.47(  0.43%)
                                           -0.0000 -0.0144  0.0082  0.1110 -0.0057
                                            0.9657 -0.0154  0.2244 -0.0009  0.0290
                                            0.0122  0.0500  0.0182  0.0208
     3. (0.99421) BD ( 1) C   2 - O   3  
                ( 29.81%)   0.5460* C   2 s( 26.42%)p 2.77( 73.24%)d 0.01(  0.33%)
                                            0.0000  0.5140 -0.0025  0.4800 -0.0004
                                            0.1149  0.0009 -0.6982 -0.0371  0.0091
                                           -0.0431 -0.0137  0.0085  0.0333
                ( 70.19%)   0.8378* O   3 s( 32.17%)p 2.11( 67.76%)d 0.00(  0.07%)
                                            0.0001  0.5672 -0.0018 -0.3692 -0.0076
                                           -0.1322 -0.0028  0.7237 -0.0004  0.0017
                                           -0.0096 -0.0074  0.0007  0.0241
     4. (0.98319) BD ( 1) C   2 - C  15  
                ( 47.80%)   0.6914* C   2 s( 39.86%)p 1.51( 60.08%)d 0.00(  0.06%)
                                           -0.0001 -0.6310 -0.0195  0.7655 -0.0313
                                           -0.1077  0.0166  0.0451  0.0003  0.0078
                                           -0.0084 -0.0008 -0.0181  0.0128
                ( 52.20%)   0.7225* C  15 s( 25.76%)p 2.88( 74.18%)d 0.00(  0.06%)
                                           -0.0003 -0.5074 -0.0102 -0.8363  0.0037
                                            0.1767  0.0174 -0.1038  0.0070  0.0083
                                           -0.0070  0.0002 -0.0194  0.0119
     5. (0.99442) BD ( 1) O   3 - N   4  
                ( 56.86%)   0.7541* O   3 s( 23.68%)p 3.22( 76.19%)d 0.01(  0.13%)
                                            0.0000  0.4863  0.0180  0.8701  0.0169
                                           -0.0008  0.0063  0.0635 -0.0228 -0.0023
                                            0.0172 -0.0010  0.0284 -0.0120
                ( 43.14%)   0.6568* N   4 s( 23.21%)p 3.30( 76.62%)d 0.01(  0.17%)
                                            0.0001  0.4804  0.0359 -0.8712  0.0408
                                           -0.0059 -0.0018 -0.0696  0.0245  0.0015
                                           -0.0010  0.0006  0.0351 -0.0215
     6. (0.99188) BD ( 1) N   4 - C   5  
                ( 65.11%)   0.8069* N   4 s( 37.75%)p 1.65( 62.21%)d 0.00(  0.03%)
                                           -0.0002 -0.6144  0.0045 -0.3482 -0.0170
                                            0.7059 -0.0008  0.0480 -0.0096  0.0121
                                           -0.0019  0.0017  0.0085  0.0094
                ( 34.89%)   0.5907* C   5 s( 27.77%)p 2.60( 72.06%)d 0.01(  0.18%)
                                            0.0000 -0.5269 -0.0001  0.5553  0.0355
                                           -0.6408  0.0042 -0.0061  0.0177  0.0343
                                            0.0024 -0.0028  0.0130  0.0201
     7. (0.99191) BD ( 1) N   4 - C  12  
                ( 64.85%)   0.8053* N   4 s( 37.38%)p 1.67( 62.59%)d 0.00(  0.03%)
                                            0.0002  0.6113 -0.0054  0.3096  0.0144
                                            0.6652 -0.0041  0.2954  0.0090  0.0090
                                            0.0066  0.0122 -0.0067 -0.0034
                ( 35.15%)   0.5929* C  12 s( 27.81%)p 2.59( 72.02%)d 0.01(  0.17%)
                                           -0.0000  0.5273  0.0011 -0.5069 -0.0328
                                           -0.6041  0.0085 -0.3113 -0.0157  0.0293
                                            0.0131  0.0201 -0.0128 -0.0122
     8. (0.98232) BD ( 1) C   5 - C   6  
                ( 47.89%)   0.6920* C   5 s( 37.91%)p 1.64( 62.03%)d 0.00(  0.06%)
                                           -0.0001  0.6153  0.0221  0.7527 -0.0118
                                            0.1444 -0.0332  0.1779 -0.0074  0.0159
                                            0.0091  0.0034  0.0139 -0.0085
                ( 52.11%)   0.7219* C   6 s( 29.27%)p 2.41( 70.68%)d 0.00(  0.05%)
                                            0.0001  0.5410 -0.0021 -0.7377  0.0252
                                           -0.3330 -0.0179 -0.2253 -0.0002  0.0087
                                            0.0088  0.0028  0.0156 -0.0098
     9. (0.99725) BD ( 1) C   5 - O  14  
                ( 34.27%)   0.5854* C   5 s( 33.86%)p 1.95( 65.92%)d 0.01(  0.21%)
                                           -0.0000  0.5807 -0.0384 -0.2872 -0.0258
                                           -0.7263 -0.0537 -0.2134 -0.0148  0.0269
                                            0.0074  0.0184 -0.0257 -0.0181
                ( 65.73%)   0.8108* O  14 s( 44.22%)p 1.26( 55.69%)d 0.00(  0.09%)
                                           -0.0000  0.6646 -0.0233  0.2519  0.0064
                                            0.6845  0.0202  0.1565  0.0047  0.0161
                                            0.0032  0.0103 -0.0195 -0.0116
    10. (0.98647) BD ( 2) C   5 - O  14  
                ( 33.48%)   0.5786* C   5 s(  0.02%)p99.99( 99.64%)d21.25(  0.34%)
                                            0.0000  0.0125  0.0018 -0.1999  0.0102
                                           -0.1927  0.0022  0.9584 -0.0271  0.0145
                                           -0.0185 -0.0476 -0.0045 -0.0236
                ( 66.52%)   0.8156* O  14 s(  0.01%)p99.99( 99.83%)d11.65(  0.15%)
                                           -0.0000  0.0115 -0.0004 -0.1911 -0.0015
                                           -0.1620 -0.0012  0.9672  0.0082 -0.0090
                                            0.0107  0.0332  0.0034  0.0152
    11. (0.98616) BD ( 1) C   6 - C   7  
                ( 51.81%)   0.7198* C   6 s( 37.97%)p 1.63( 62.00%)d 0.00(  0.03%)
                                           -0.0001  0.6161  0.0071  0.6504 -0.0090
                                           -0.4430 -0.0231  0.0060 -0.0079 -0.0130
                                            0.0013  0.0004  0.0070 -0.0101
                ( 48.19%)   0.6942* C   7 s( 34.82%)p 1.87( 65.12%)d 0.00(  0.05%)
                                            0.0001  0.5900  0.0093 -0.7102 -0.0165
                                            0.3799 -0.0244 -0.0386 -0.0094 -0.0170
                                            0.0014  0.0005  0.0082 -0.0128
    12. (0.81993) BD ( 2) C   6 - C   7  
                ( 54.36%)   0.7373* C   6 s(  0.00%)p 1.00( 99.99%)d 0.00(  0.01%)
                                           -0.0000  0.0025  0.0008 -0.1784 -0.0014
                                           -0.2454 -0.0023  0.9528  0.0081 -0.0025
                                            0.0097 -0.0015 -0.0023  0.0028
                ( 45.64%)   0.6756* C   7 s(  0.00%)p 1.00( 99.94%)d 0.00(  0.06%)
                                           -0.0000  0.0008  0.0002 -0.1820 -0.0012
                                           -0.2447 -0.0021  0.9520  0.0068 -0.0011
                                           -0.0114  0.0194  0.0074  0.0055
    13. (0.97943) BD ( 1) C   6 - C  11  
                ( 49.94%)   0.7067* C   6 s( 32.64%)p 2.06( 67.31%)d 0.00(  0.04%)
                                           -0.0001  0.5713  0.0019 -0.0018  0.0027
                                            0.7950 -0.0031  0.2029 -0.0001 -0.0043
                                            0.0002  0.0085 -0.0150 -0.0115
                ( 50.06%)   0.7075* C  11 s( 32.63%)p 2.06( 67.32%)d 0.00(  0.04%)
                                           -0.0001  0.5712  0.0015  0.0564  0.0024
                                           -0.7940  0.0032 -0.1988  0.0015  0.0016
                                            0.0016  0.0101 -0.0149 -0.0108
    14. (0.98839) BD ( 1) C   7 - C   8  
                ( 50.38%)   0.7098* C   7 s( 35.34%)p 1.83( 64.61%)d 0.00(  0.05%)
                                           -0.0000  0.5944  0.0114  0.6783  0.0269
                                            0.3665 -0.0324  0.2234 -0.0032  0.0152
                                            0.0085  0.0065  0.0050 -0.0090
                ( 49.62%)   0.7044* C   8 s( 35.44%)p 1.82( 64.51%)d 0.00(  0.05%)
                                            0.0001  0.5953  0.0062 -0.6495  0.0151
                                           -0.4101 -0.0368 -0.2313 -0.0067  0.0135
                                            0.0089  0.0050  0.0095 -0.0090
    15. (0.98937) BD ( 1) C   7 - H  31  
                ( 62.96%)   0.7935* C   7 s( 29.74%)p 2.36( 70.23%)d 0.00(  0.03%)
                                            0.0003 -0.5451  0.0154 -0.0288 -0.0045
                                            0.8123 -0.0081  0.2038 -0.0030  0.0001
                                           -0.0006 -0.0073  0.0128  0.0080
                ( 37.04%)   0.6086* H  31 s( 99.90%)p 0.00(  0.10%)
                                           -0.9995  0.0028  0.0006 -0.0310 -0.0078
    16. (0.98995) BD ( 1) C   8 - C   9  
                ( 49.99%)   0.7070* C   8 s( 35.60%)p 1.81( 64.35%)d 0.00(  0.05%)
                                           -0.0000 -0.5966 -0.0087  0.0137 -0.0381
                                           -0.7762 -0.0101 -0.1981 -0.0099  0.0036
                                            0.0005 -0.0086  0.0168  0.0096
                ( 50.01%)   0.7072* C   9 s( 35.62%)p 1.81( 64.34%)d 0.00(  0.05%)
                                           -0.0000 -0.5967 -0.0086 -0.0425 -0.0388
                                            0.7759  0.0109  0.1946 -0.0046 -0.0010
                                           -0.0006 -0.0094  0.0169  0.0092
    17. (0.81914) BD ( 2) C   8 - C   9  
                ( 49.91%)   0.7064* C   8 s(  0.00%)p 1.00( 99.95%)d 0.00(  0.05%)
                                            0.0000  0.0003  0.0002 -0.1830  0.0013
                                           -0.2463  0.0017  0.9514 -0.0068 -0.0002
                                           -0.0131  0.0173  0.0071  0.0038
                ( 50.09%)   0.7078* C   9 s(  0.00%)p 1.00( 99.95%)d 0.00(  0.05%)
                                            0.0000  0.0003  0.0002 -0.1827  0.0014
                                           -0.2483  0.0018  0.9510 -0.0070  0.0064
                                           -0.0101 -0.0158 -0.0023 -0.0117
    18. (0.98967) BD ( 1) C   8 - H  32  
                ( 62.49%)   0.7905* C   8 s( 28.85%)p 2.46( 71.12%)d 0.00(  0.03%)
                                           -0.0003  0.5370 -0.0129  0.7369 -0.0082
                                           -0.4084  0.0039  0.0358 -0.0006 -0.0121
                                            0.0014 -0.0002  0.0076 -0.0091
                ( 37.51%)   0.6125* H  32 s( 99.90%)p 0.00(  0.10%)
                                            0.9995 -0.0024 -0.0275  0.0152 -0.0014
    19. (0.98837) BD ( 1) C   9 - C  10  
                ( 49.59%)   0.7042* C   9 s( 35.43%)p 1.82( 64.53%)d 0.00(  0.05%)
                                            0.0001  0.5952  0.0064 -0.6798  0.0123
                                            0.4256  0.0366 -0.0197  0.0119 -0.0149
                                            0.0019 -0.0003  0.0102 -0.0113
                ( 50.41%)   0.7100* C  10 s( 35.38%)p 1.82( 64.57%)d 0.00(  0.04%)
                                           -0.0000  0.5947  0.0115  0.7053  0.0246
                                           -0.3813  0.0316  0.0342  0.0130 -0.0168
                                            0.0006  0.0006  0.0058 -0.0116
    20. (0.98967) BD ( 1) C   9 - H  33  
                ( 62.47%)   0.7904* C   9 s( 28.85%)p 2.46( 71.12%)d 0.00(  0.03%)
                                           -0.0003  0.5370 -0.0130  0.7079 -0.0078
                                            0.3915 -0.0039  0.2381 -0.0025  0.0110
                                            0.0071  0.0041  0.0071 -0.0071
                ( 37.53%)   0.6126* H  33 s( 99.90%)p 0.00(  0.10%)
                                            0.9995 -0.0024 -0.0264 -0.0145 -0.0089
    21. (0.98618) BD ( 1) C  10 - C  11  
                ( 48.17%)   0.6941* C  10 s( 34.83%)p 1.87( 65.12%)d 0.00(  0.05%)
                                            0.0001  0.5901  0.0090 -0.6835 -0.0181
                                           -0.3631  0.0246 -0.2264  0.0029  0.0153
                                            0.0094  0.0064  0.0074 -0.0101
                ( 51.83%)   0.7199* C  11 s( 37.99%)p 1.63( 61.98%)d 0.00(  0.03%)
                                           -0.0001  0.6163  0.0066  0.6181 -0.0106
                                            0.4305  0.0230  0.2275  0.0038  0.0117
                                            0.0075  0.0049  0.0062 -0.0081
    22. (0.82077) BD ( 2) C  10 - C  11  
                ( 45.52%)   0.6747* C  10 s(  0.00%)p 1.00( 99.94%)d 0.00(  0.06%)
                                           -0.0000  0.0007  0.0001 -0.1817 -0.0012
                                           -0.2496 -0.0015  0.9508  0.0069  0.0063
                                           -0.0081 -0.0180 -0.0033 -0.0122
                ( 54.48%)   0.7381* C  11 s(  0.00%)p 1.00( 99.99%)d 0.00(  0.01%)
                                           -0.0001  0.0020  0.0007 -0.1785 -0.0013
                                           -0.2495 -0.0019  0.9517  0.0078 -0.0026
                                            0.0093  0.0006 -0.0016  0.0036
    23. (0.98944) BD ( 1) C  10 - H  34  
                ( 62.87%)   0.7929* C  10 s( 29.70%)p 2.37( 70.28%)d 0.00(  0.03%)
                                           -0.0003  0.5447 -0.0153 -0.0302  0.0054
                                            0.8117 -0.0080  0.2069 -0.0011 -0.0020
                                            0.0001  0.0072 -0.0128 -0.0081
                ( 37.13%)   0.6093* H  34 s( 99.90%)p 0.00(  0.10%)
                                            0.9995 -0.0027  0.0016 -0.0309 -0.0079
    24. (0.98243) BD ( 1) C  11 - C  12  
                ( 51.95%)   0.7208* C  11 s( 29.26%)p 2.42( 70.69%)d 0.00(  0.05%)
                                            0.0001  0.5409 -0.0014 -0.7629  0.0233
                                            0.3482  0.0180 -0.0530  0.0083 -0.0098
                                            0.0044 -0.0009  0.0160 -0.0115
                ( 48.05%)   0.6932* C  12 s( 38.14%)p 1.62( 61.80%)d 0.00(  0.06%)
                                           -0.0000  0.6172  0.0209  0.7637 -0.0157
                                           -0.1533  0.0314  0.0997  0.0096 -0.0159
                                            0.0011 -0.0017  0.0150 -0.0107
    25. (0.99718) BD ( 1) C  12 - O  13  
                ( 34.18%)   0.5846* C  12 s( 33.61%)p 1.97( 66.18%)d 0.01(  0.21%)
                                           -0.0000  0.5785 -0.0386 -0.3465 -0.0283
                                            0.7165  0.0533  0.1568  0.0126 -0.0316
                                           -0.0075  0.0133 -0.0219 -0.0205
                ( 65.82%)   0.8113* O  13 s( 44.37%)p 1.25( 55.54%)d 0.00(  0.09%)
                                           -0.0000  0.6658 -0.0227  0.3081  0.0083
                                           -0.6512 -0.0199 -0.1896 -0.0058 -0.0184
                                           -0.0057  0.0105 -0.0164 -0.0113
    26. (0.98731) BD ( 2) C  12 - O  13  
                ( 32.72%)   0.5720* C  12 s(  0.02%)p99.99( 99.63%)d21.96(  0.35%)
                                            0.0000  0.0123  0.0030 -0.1929  0.0110
                                           -0.3064  0.0114  0.9297 -0.0241 -0.0010
                                           -0.0276  0.0432  0.0220  0.0198
                ( 67.28%)   0.8202* O  13 s(  0.02%)p99.99( 99.83%)d 9.44(  0.15%)
                                           -0.0000  0.0126 -0.0002 -0.1782 -0.0012
                                           -0.3400 -0.0030  0.9225  0.0079  0.0011
                                            0.0157 -0.0289 -0.0144 -0.0146
    27. (0.97598) BD ( 1) C  15 - C  16  
                ( 51.27%)   0.7160* C  15 s( 27.66%)p 2.61( 72.30%)d 0.00(  0.05%)
                                            0.0001  0.5259 -0.0046 -0.1416  0.0061
                                            0.8383 -0.0075 -0.0012 -0.0072 -0.0012
                                            0.0006  0.0006 -0.0187 -0.0111
                ( 48.73%)   0.6981* C  16 s( 25.64%)p 2.90( 74.31%)d 0.00(  0.06%)
                                            0.0005  0.5063  0.0036  0.1110  0.0042
                                           -0.8543 -0.0083  0.0294 -0.0003 -0.0032
                                            0.0005 -0.0012 -0.0200 -0.0124
    28. (0.99080) BD ( 1) C  15 - N  23  
                ( 38.10%)   0.6172* C  15 s( 22.68%)p 3.40( 77.18%)d 0.01(  0.13%)
                                           -0.0001  0.4757  0.0218 -0.4489 -0.0068
                                           -0.3729 -0.0173  0.6562  0.0202  0.0125
                                           -0.0224 -0.0220  0.0013  0.0143
                ( 61.90%)   0.7868* N  23 s( 36.42%)p 1.75( 63.55%)d 0.00(  0.03%)
                                           -0.0000  0.6035 -0.0015  0.3965 -0.0006
                                            0.3548  0.0013 -0.5937 -0.0089  0.0072
                                           -0.0084 -0.0094  0.0014  0.0069
    29. (0.98043) BD ( 1) C  15 - H  35  
                ( 64.72%)   0.8045* C  15 s( 23.92%)p 3.18( 76.05%)d 0.00(  0.04%)
                                            0.0003 -0.4889  0.0122  0.2786 -0.0079
                                            0.3548  0.0016  0.7462 -0.0087 -0.0019
                                           -0.0070 -0.0129  0.0015 -0.0115
                ( 35.28%)   0.5940* H  35 s( 99.89%)p 0.00(  0.11%)
                                           -0.9994  0.0062 -0.0113 -0.0141 -0.0275
    30. (0.98558) BD ( 1) C  16 - C  17  
                ( 49.44%)   0.7031* C  16 s( 28.82%)p 2.47( 71.14%)d 0.00(  0.05%)
                                            0.0003  0.5367  0.0082 -0.8081  0.0052
                                            0.2087  0.0220 -0.1197 -0.0007 -0.0057
                                            0.0054 -0.0014  0.0165 -0.0110
                ( 50.56%)   0.7111* C  17 s( 31.69%)p 2.15( 68.28%)d 0.00(  0.03%)
                                            0.0001  0.5628 -0.0110  0.7936 -0.0179
                                           -0.1950  0.0229  0.1189 -0.0031 -0.0093
                                            0.0038 -0.0015  0.0132 -0.0078
    31. (0.98830) BD ( 1) C  16 - H  36  
                ( 62.96%)   0.7935* C  16 s( 22.41%)p 3.46( 77.55%)d 0.00(  0.04%)
                                           -0.0002  0.4734 -0.0038  0.2916  0.0111
                                            0.3441  0.0172  0.7559 -0.0172  0.0034
                                            0.0095  0.0098 -0.0001  0.0141
                ( 37.04%)   0.6086* H  36 s( 99.90%)p 0.00(  0.10%)
                                            0.9995 -0.0030 -0.0120 -0.0154 -0.0239
    32. (0.98621) BD ( 1) C  16 - H  37  
                ( 63.52%)   0.7970* C  16 s( 23.07%)p 3.33( 76.89%)d 0.00(  0.04%)
                                           -0.0002  0.4804 -0.0020  0.4989  0.0052
                                            0.3271  0.0160 -0.6421  0.0185  0.0052
                                           -0.0150 -0.0079  0.0034  0.0077
                ( 36.48%)   0.6040* H  37 s( 99.90%)p 0.00(  0.10%)
                                            0.9995 -0.0023 -0.0197 -0.0142  0.0198
    33. (0.98641) BD ( 1) C  17 - C  18  
                ( 51.05%)   0.7145* C  17 s( 33.91%)p 1.95( 66.05%)d 0.00(  0.04%)
                                           -0.0001  0.5823  0.0058 -0.2809  0.0138
                                            0.0730  0.0004 -0.7588 -0.0160 -0.0012
                                            0.0127 -0.0024  0.0022  0.0157
                ( 48.95%)   0.6996* C  18 s( 35.32%)p 1.83( 64.63%)d 0.00(  0.05%)
                                            0.0001  0.5943  0.0037  0.3113  0.0226
                                           -0.0871 -0.0016  0.7357 -0.0080 -0.0014
                                            0.0118 -0.0034  0.0022  0.0178
    34. (0.84004) BD ( 2) C  17 - C  18  
                ( 50.60%)   0.7114* C  17 s(  0.03%)p99.99( 99.92%)d 1.57(  0.05%)
                                           -0.0000  0.0126  0.0128  0.2276  0.0061
                                            0.9731 -0.0031  0.0192  0.0020 -0.0150
                                           -0.0036 -0.0146 -0.0074 -0.0001
                ( 49.40%)   0.7028* C  18 s(  0.00%)p 1.00( 99.94%)d 0.00(  0.06%)
                                            0.0000  0.0035  0.0038  0.2209  0.0018
                                            0.9748  0.0041  0.0190  0.0005 -0.0027
                                            0.0055  0.0229 -0.0007  0.0008
    35. (0.98607) BD ( 1) C  17 - C  22  
                ( 51.24%)   0.7158* C  17 s( 34.36%)p 1.91( 65.60%)d 0.00(  0.04%)
                                           -0.0001  0.5861  0.0033 -0.4881  0.0098
                                            0.0938  0.0025  0.6392  0.0180 -0.0024
                                           -0.0168  0.0023  0.0069  0.0072
                ( 48.76%)   0.6983* C  22 s( 35.31%)p 1.83( 64.64%)d 0.00(  0.05%)
                                            0.0001  0.5942  0.0036  0.5104  0.0198
                                           -0.1043  0.0011 -0.6120  0.0134 -0.0034
                                           -0.0171  0.0035  0.0072  0.0104
    36. (0.98879) BD ( 1) C  18 - C  19  
                ( 50.64%)   0.7116* C  18 s( 35.93%)p 1.78( 64.03%)d 0.00(  0.04%)
                                            0.0000  0.5993  0.0118 -0.7674 -0.0013
                                            0.1744  0.0022 -0.1390 -0.0407 -0.0074
                                            0.0025 -0.0005  0.0162 -0.0098
                ( 49.36%)   0.7026* C  19 s( 35.38%)p 1.82( 64.57%)d 0.00(  0.05%)
                                            0.0001  0.5948  0.0081  0.7765  0.0162
                                           -0.1765  0.0007  0.1000 -0.0378 -0.0082
                                            0.0076 -0.0017  0.0166 -0.0079
    37. (0.98978) BD ( 1) C  18 - H  38  
                ( 62.46%)   0.7903* C  18 s( 28.66%)p 2.49( 71.31%)d 0.00(  0.03%)
                                            0.0004 -0.5352  0.0140 -0.5138  0.0130
                                            0.1054 -0.0048  0.6617  0.0026  0.0026
                                            0.0140 -0.0029 -0.0059 -0.0066
                ( 37.54%)   0.6127* H  38 s( 99.90%)p 0.00(  0.10%)
                                           -0.9995  0.0030  0.0180 -0.0031 -0.0254
    38. (0.98964) BD ( 1) C  19 - C  20  
                ( 49.79%)   0.7056* C  19 s( 35.16%)p 1.84( 64.80%)d 0.00(  0.05%)
                                            0.0001  0.5928  0.0100 -0.5100 -0.0382
                                            0.1015  0.0104  0.6130 -0.0159 -0.0027
                                           -0.0168  0.0031  0.0068  0.0113
                ( 50.21%)   0.7086* C  20 s( 35.55%)p 1.81( 64.41%)d 0.00(  0.04%)
                                            0.0000  0.5962  0.0067  0.4711 -0.0235
                                           -0.0951  0.0081 -0.6415 -0.0326 -0.0033
                                           -0.0176  0.0038  0.0073  0.0063
    39. (0.82567) BD ( 2) C  19 - C  20  
                ( 46.03%)   0.6784* C  19 s(  0.00%)p 1.00( 99.93%)d 0.00(  0.06%)
                                            0.0000  0.0002  0.0060  0.2188 -0.0012
                                            0.9752 -0.0063  0.0203 -0.0001 -0.0027
                                            0.0055  0.0241 -0.0006  0.0011
                ( 53.97%)   0.7347* C  20 s(  0.01%)p 1.00( 99.94%)d 0.00(  0.05%)
                                            0.0000  0.0010  0.0076  0.2211 -0.0020
                                            0.9747 -0.0133  0.0188  0.0002  0.0197
                                           -0.0007 -0.0050  0.0095 -0.0002
    40. (0.98958) BD ( 1) C  19 - H  39  
                ( 62.69%)   0.7918* C  19 s( 29.37%)p 2.40( 70.61%)d 0.00(  0.03%)
                                            0.0003 -0.5417  0.0136  0.2950 -0.0032
                                           -0.0825 -0.0018  0.7824 -0.0087  0.0016
                                           -0.0091  0.0024 -0.0029 -0.0135
                ( 37.31%)   0.6108* H  39 s( 99.90%)p 0.00(  0.10%)
                                           -0.9995  0.0020 -0.0110  0.0038 -0.0293
    41. (0.98975) BD ( 1) C  20 - C  21  
                ( 50.08%)   0.7077* C  20 s( 35.25%)p 1.84( 64.71%)d 0.00(  0.05%)
                                            0.0001  0.5937  0.0059  0.2626 -0.0313
                                           -0.0747  0.0111  0.7556  0.0240 -0.0015
                                            0.0138 -0.0041  0.0022  0.0156
                ( 49.92%)   0.7065* C  21 s( 35.07%)p 1.85( 64.88%)d 0.00(  0.05%)
                                            0.0001  0.5921  0.0080 -0.3117 -0.0400
                                            0.0827  0.0130 -0.7369  0.0049 -0.0009
                                            0.0112 -0.0028  0.0020  0.0184
    42. (0.98993) BD ( 1) C  20 - H  40  
                ( 62.87%)   0.7929* C  20 s( 29.11%)p 2.43( 70.86%)d 0.00(  0.03%)
                                            0.0003 -0.5394  0.0133  0.8117 -0.0088
                                           -0.1860  0.0002  0.1228 -0.0003  0.0058
                                           -0.0037  0.0009 -0.0124  0.0080
                ( 37.13%)   0.6093* H  40 s( 99.90%)p 0.00(  0.10%)
                                           -0.9995  0.0036 -0.0305  0.0074 -0.0048
    43. (0.98873) BD ( 1) C  21 - C  22  
                ( 49.66%)   0.7047* C  21 s( 35.68%)p 1.80( 64.27%)d 0.00(  0.04%)
                                            0.0001  0.5973  0.0072  0.7697  0.0030
                                           -0.1745  0.0010  0.1349  0.0411 -0.0080
                                            0.0021 -0.0005  0.0167 -0.0094
                ( 50.34%)   0.7095* C  22 s( 35.63%)p 1.81( 64.33%)d 0.00(  0.04%)
                                            0.0000  0.5967  0.0147 -0.7751 -0.0152
                                            0.1769  0.0029 -0.0969  0.0391 -0.0076
                                            0.0074 -0.0017  0.0161 -0.0080
    44. (0.81906) BD ( 2) C  21 - C  22  
                ( 49.74%)   0.7053* C  21 s(  0.00%)p 1.00( 99.94%)d 0.00(  0.05%)
                                           -0.0000  0.0009  0.0062  0.2172 -0.0017
                                            0.9756 -0.0083  0.0183 -0.0013  0.0179
                                           -0.0021 -0.0114  0.0082 -0.0003
                ( 50.26%)   0.7090* C  22 s(  0.01%)p 1.00( 99.95%)d 0.00(  0.05%)
                                            0.0000  0.0019  0.0076  0.2214  0.0013
                                            0.9747 -0.0048  0.0206 -0.0005 -0.0134
                                           -0.0037 -0.0153 -0.0064 -0.0006
    45. (0.98969) BD ( 1) C  21 - H  41  
                ( 62.81%)   0.7925* C  21 s( 29.14%)p 2.43( 70.83%)d 0.00(  0.03%)
                                           -0.0003  0.5397 -0.0132 -0.5113  0.0068
                                            0.1010  0.0001  0.6607 -0.0063 -0.0023
                                           -0.0135  0.0026  0.0059  0.0069
                ( 37.19%)   0.6098* H  41 s( 99.90%)p 0.00(  0.10%)
                                            0.9995 -0.0027  0.0190 -0.0041 -0.0250
    46. (0.98960) BD ( 1) C  22 - H  42  
                ( 62.39%)   0.7899* C  22 s( 28.97%)p 2.45( 71.00%)d 0.00(  0.03%)
                                           -0.0004  0.5380 -0.0139  0.2968 -0.0135
                                           -0.0849  0.0066  0.7839 -0.0009 -0.0018
                                            0.0097 -0.0030  0.0029  0.0134
                ( 37.61%)   0.6133* H  42 s( 99.90%)p 0.00(  0.10%)
                                            0.9995 -0.0025 -0.0098  0.0023 -0.0294
    47. (0.99256) BD ( 1) N  23 - C  24  
                ( 64.31%)   0.8019* N  23 s( 36.91%)p 1.71( 63.05%)d 0.00(  0.03%)
                                            0.0001 -0.6075 -0.0109  0.6912 -0.0114
                                            0.3835 -0.0122  0.0730  0.0127 -0.0132
                                           -0.0038 -0.0017 -0.0079  0.0083
                ( 35.69%)   0.5974* C  24 s( 33.28%)p 2.00( 66.55%)d 0.01(  0.17%)
                                            0.0002 -0.5769  0.0032 -0.7102 -0.0070
                                           -0.3910  0.0053 -0.0874 -0.0221 -0.0302
                                           -0.0005 -0.0010 -0.0169  0.0226
    48. (0.99101) BD ( 1) N  23 - H  43  
                ( 72.83%)   0.8534* N  23 s( 26.54%)p 2.77( 73.44%)d 0.00(  0.02%)
                                            0.0003  0.5151 -0.0040  0.3752 -0.0058
                                           -0.0069 -0.0003  0.7703 -0.0119 -0.0000
                                            0.0100 -0.0012  0.0019  0.0116
                ( 27.17%)   0.5212* H  43 s( 99.76%)p 0.00(  0.24%)
                                            0.9988 -0.0097 -0.0195  0.0038 -0.0442
    49. (0.99528) BD ( 1) C  24 - O  25  
                ( 30.74%)   0.5545* C  24 s( 30.52%)p 2.27( 69.17%)d 0.01(  0.31%)
                                           -0.0001  0.5520  0.0203 -0.3373  0.0061
                                           -0.0272  0.0083 -0.7589 -0.0337 -0.0032
                                            0.0299 -0.0009  0.0036  0.0471
                ( 69.26%)   0.8322* O  25 s( 32.36%)p 2.09( 67.57%)d 0.00(  0.07%)
                                            0.0000  0.5688  0.0122  0.2706  0.0077
                                           -0.0000  0.0020  0.7761  0.0094 -0.0009
                                            0.0077 -0.0040  0.0003  0.0241
    50. (0.99772) BD ( 1) C  24 - O  30  
                ( 27.88%)   0.5280* C  24 s(  0.06%)p99.99( 99.45%)d 8.28(  0.49%)
                                           -0.0000  0.0237  0.0057 -0.5041  0.0123
                                            0.8335 -0.0262  0.2117 -0.0042 -0.0112
                                           -0.0337  0.0405  0.0404  0.0192
                ( 72.12%)   0.8492* O  30 s(  0.06%)p99.99( 99.79%)d 2.31(  0.15%)
                                           -0.0000  0.0251 -0.0007 -0.4693 -0.0011
                                            0.8661  0.0026  0.1662 -0.0006  0.0069
                                            0.0169 -0.0229 -0.0225 -0.0094
    51. (0.99715) BD ( 2) C  24 - O  30  
                ( 34.15%)   0.5843* C  24 s( 35.98%)p 1.77( 63.81%)d 0.01(  0.22%)
                                           -0.0002  0.5996 -0.0144 -0.3521 -0.0173
                                           -0.3831 -0.0194  0.6034  0.0511  0.0155
                                           -0.0274 -0.0287 -0.0010  0.0184
                ( 65.85%)   0.8115* O  30 s( 41.56%)p 1.40( 58.35%)d 0.00(  0.09%)
                                           -0.0000  0.6442 -0.0234  0.3692  0.0117
                                            0.2964  0.0103 -0.5990 -0.0173  0.0086
                                           -0.0195 -0.0169  0.0009  0.0121
    52. (0.99146) BD ( 1) O  25 - C  26  
                ( 72.24%)   0.8500* O  25 s( 35.66%)p 1.80( 64.30%)d 0.00(  0.04%)
                                            0.0001  0.5971 -0.0030 -0.6952  0.0076
                                           -0.3488  0.0053 -0.1949 -0.0049  0.0160
                                           -0.0018 -0.0017  0.0094 -0.0092
                ( 27.76%)   0.5269* C  26 s( 16.10%)p 5.19( 83.59%)d 0.02(  0.31%)
                                           -0.0003  0.4011  0.0093  0.7790  0.0184
                                            0.3816  0.0135  0.2874 -0.0176  0.0354
                                            0.0244  0.0121  0.0267 -0.0206
    53. (0.98841) BD ( 1) C  26 - C  27  
                ( 51.27%)   0.7161* C  26 s( 28.35%)p 2.53( 71.60%)d 0.00(  0.05%)
                                            0.0001  0.5324 -0.0073 -0.6187 -0.0046
                                            0.3731  0.0025  0.4405 -0.0030 -0.0131
                                           -0.0142  0.0091  0.0051 -0.0018
                ( 48.73%)   0.6980* C  27 s( 29.21%)p 2.42( 70.74%)d 0.00(  0.05%)
                                            0.0005  0.5405 -0.0017  0.6470  0.0033
                                           -0.3525  0.0009 -0.4056  0.0033 -0.0115
                                           -0.0137  0.0076  0.0085 -0.0035
    54. (0.98819) BD ( 1) C  26 - C  28  
                ( 51.72%)   0.7192* C  26 s( 28.52%)p 2.50( 71.43%)d 0.00(  0.05%)
                                            0.0001  0.5340 -0.0064  0.0728  0.0009
                                           -0.8272 -0.0031  0.1574 -0.0055 -0.0048
                                            0.0005 -0.0069 -0.0178 -0.0094
                ( 48.28%)   0.6948* C  28 s( 29.26%)p 2.42( 70.70%)d 0.00(  0.05%)
                                            0.0005  0.5409 -0.0004 -0.0378  0.0048
                                            0.8294  0.0013 -0.1323  0.0025 -0.0013
                                            0.0006 -0.0057 -0.0183 -0.0104
    55. (0.98718) BD ( 1) C  26 - C  29  
                ( 51.47%)   0.7174* C  26 s( 27.02%)p 2.70( 72.92%)d 0.00(  0.05%)
                                           -0.0000  0.5198  0.0095 -0.0436  0.0138
                                            0.1726  0.0047 -0.8350  0.0069 -0.0003
                                           -0.0010 -0.0097 -0.0015  0.0208
                ( 48.53%)   0.6966* C  29 s( 29.96%)p 2.34( 69.99%)d 0.00(  0.05%)
                                            0.0006  0.5474  0.0013  0.0509  0.0081
                                           -0.1680  0.0027  0.8179  0.0019 -0.0003
                                            0.0029 -0.0067 -0.0004  0.0204
    56. (0.99313) BD ( 1) C  27 - H  44  
                ( 62.39%)   0.7898* C  27 s( 24.08%)p 3.15( 75.88%)d 0.00(  0.04%)
                                           -0.0001  0.4907  0.0018  0.0428 -0.0176
                                           -0.1546  0.0077  0.8560 -0.0007  0.0001
                                            0.0036 -0.0064 -0.0004  0.0181
                ( 37.61%)   0.6133* H  44 s( 99.91%)p 0.00(  0.09%)
                                            0.9996 -0.0022 -0.0018  0.0061 -0.0290
    57. (0.98872) BD ( 1) C  27 - H  45  
                ( 61.73%)   0.7857* C  27 s( 23.36%)p 3.28( 76.61%)d 0.00(  0.04%)
                                            0.0002 -0.4833 -0.0019  0.7607  0.0116
                                            0.3150 -0.0087  0.2961 -0.0146 -0.0111
                                           -0.0114 -0.0053 -0.0093  0.0053
                ( 38.27%)   0.6186* H  45 s( 99.92%)p 0.00(  0.08%)
                                           -0.9996  0.0004 -0.0259 -0.0098 -0.0081
    58. (0.99292) BD ( 1) C  27 - H  46  
                ( 60.41%)   0.7772* C  27 s( 23.29%)p 3.29( 76.67%)d 0.00(  0.04%)
                                           -0.0001  0.4826 -0.0001 -0.0055 -0.0178
                                            0.8671 -0.0007 -0.1199  0.0123  0.0017
                                            0.0007 -0.0063 -0.0172 -0.0097
                ( 39.59%)   0.6292* H  46 s( 99.93%)p 0.00(  0.07%)
                                            0.9996 -0.0009  0.0012 -0.0264  0.0032
    59. (0.98865) BD ( 1) C  28 - H  47  
                ( 61.64%)   0.7851* C  28 s( 23.40%)p 3.27( 76.56%)d 0.00(  0.04%)
                                           -0.0002  0.4837  0.0007 -0.7170  0.0061
                                           -0.3967 -0.0201 -0.3060  0.0069  0.0110
                                            0.0111  0.0050  0.0099 -0.0057
                ( 38.36%)   0.6193* H  47 s( 99.92%)p 0.00(  0.08%)
                                            0.9996 -0.0004  0.0227  0.0152  0.0093
    60. (0.99268) BD ( 1) C  28 - H  48  
                ( 61.30%)   0.7830* C  28 s( 23.11%)p 3.32( 76.85%)d 0.00(  0.04%)
                                           -0.0001  0.4808  0.0009  0.6920 -0.0059
                                           -0.3473 -0.0188 -0.4105  0.0088 -0.0091
                                           -0.0136  0.0066  0.0096 -0.0025
                ( 38.70%)   0.6221* H  48 s( 99.92%)p 0.00(  0.08%)
                                            0.9996 -0.0011 -0.0220  0.0130  0.0127
    61. (0.99291) BD ( 1) C  28 - H  49  
                ( 62.32%)   0.7895* C  28 s( 24.15%)p 3.14( 75.81%)d 0.00(  0.04%)
                                           -0.0001  0.4915  0.0009  0.0704 -0.0001
                                           -0.1817 -0.0196  0.8483 -0.0081  0.0001
                                            0.0027 -0.0048  0.0003  0.0188
                ( 37.68%)   0.6138* H  49 s( 99.91%)p 0.00(  0.09%)
                                            0.9996 -0.0018 -0.0025  0.0063 -0.0288
    62. (0.99322) BD ( 1) C  29 - H  50  
                ( 61.44%)   0.7838* C  29 s( 23.29%)p 3.29( 76.67%)d 0.00(  0.04%)
                                           -0.0001  0.4825  0.0018  0.6828 -0.0097
                                           -0.3345  0.0084 -0.4338 -0.0149 -0.0107
                                           -0.0124  0.0067  0.0085 -0.0042
                ( 38.56%)   0.6210* H  50 s( 99.92%)p 0.00(  0.08%)
                                            0.9996 -0.0013 -0.0216  0.0110  0.0150
    63. (0.99317) BD ( 1) C  29 - H  51  
                ( 60.70%)   0.7791* C  29 s( 23.37%)p 3.28( 76.59%)d 0.00(  0.04%)
                                           -0.0001  0.4835  0.0004 -0.0115  0.0005
                                            0.8626 -0.0077 -0.1453 -0.0203 -0.0003
                                            0.0004 -0.0038 -0.0172 -0.0104
                ( 39.30%)   0.6269* H  51 s( 99.93%)p 0.00(  0.07%)
                                            0.9996 -0.0009  0.0004 -0.0265  0.0055
    64. (0.99026) BD ( 1) C  29 - H  52  
                ( 61.67%)   0.7853* C  29 s( 23.31%)p 3.29( 76.65%)d 0.00(  0.04%)
                                            0.0001 -0.4828  0.0006  0.7283 -0.0043
                                            0.3391 -0.0054  0.3473  0.0204 -0.0119
                                           -0.0097 -0.0047 -0.0097  0.0070
                ( 38.33%)   0.6191* H  52 s( 99.92%)p 0.00(  0.08%)
                                           -0.9996  0.0000 -0.0234 -0.0111 -0.0130
    65. (0.99985) CR ( 1) O   1           s(100.00%)p 0.00(  0.00%)
                                            1.0000 -0.0004 -0.0000 -0.0001 -0.0000
                                            0.0001  0.0000 -0.0004 -0.0000 -0.0000
                                            0.0000 -0.0000  0.0000  0.0000
    66. (0.99961) CR ( 1) C   2           s(100.00%)
                                            1.0000 -0.0001 -0.0000  0.0001 -0.0000
                                           -0.0000  0.0000  0.0000  0.0000  0.0000
                                           -0.0000  0.0000 -0.0000  0.0000
    67. (0.99982) CR ( 1) O   3           s(100.00%)p 0.00(  0.00%)
                                            1.0000 -0.0002  0.0000  0.0001 -0.0000
                                           -0.0001  0.0000  0.0001 -0.0000 -0.0000
                                            0.0000 -0.0000 -0.0000  0.0000
    68. (0.99949) CR ( 1) N   4           s(100.00%)p 0.00(  0.00%)
                                            1.0000 -0.0003  0.0000  0.0000 -0.0000
                                            0.0001  0.0000 -0.0002 -0.0000  0.0000
                                           -0.0000 -0.0000 -0.0000  0.0000
    69. (0.99958) CR ( 1) C   5           s(100.00%)
                                            1.0000  0.0001 -0.0000  0.0000 -0.0000
                                           -0.0000 -0.0000 -0.0000 -0.0000  0.0000
                                            0.0000  0.0000 -0.0000 -0.0000
    70. (0.99937) CR ( 1) C   6           s(100.00%)p 0.00(  0.00%)
                                            1.0000  0.0000  0.0000  0.0001 -0.0000
                                            0.0001  0.0000  0.0001 -0.0000 -0.0000
                                           -0.0000  0.0000 -0.0000 -0.0000
    71. (0.99945) CR ( 1) C   7           s(100.00%)p 0.00(  0.00%)
                                            1.0000  0.0001 -0.0000  0.0001  0.0000
                                           -0.0003  0.0000 -0.0000  0.0000  0.0000
                                           -0.0000  0.0000 -0.0000 -0.0000
    72. (0.99949) CR ( 1) C   8           s(100.00%)p 0.00(  0.00%)
                                            1.0000  0.0001 -0.0000  0.0003 -0.0000
                                           -0.0001  0.0000  0.0000 -0.0000 -0.0000
                                            0.0000 -0.0000  0.0000 -0.0000
    73. (0.99949) CR ( 1) C   9           s(100.00%)p 0.00(  0.00%)
                                            1.0000  0.0001 -0.0000  0.0002 -0.0000
                                            0.0001 -0.0000  0.0001 -0.0000  0.0000
                                            0.0000  0.0000  0.0000 -0.0000
    74. (0.99945) CR ( 1) C  10           s(100.00%)p 0.00(  0.00%)
                                            1.0000  0.0001 -0.0000  0.0001  0.0000
                                            0.0003 -0.0000  0.0001 -0.0000 -0.0000
                                           -0.0000  0.0000 -0.0000 -0.0000
    75. (0.99937) CR ( 1) C  11           s(100.00%)p 0.00(  0.00%)
                                            1.0000  0.0000  0.0000  0.0001 -0.0000
                                           -0.0001 -0.0000  0.0001 -0.0000  0.0000
                                            0.0000  0.0000 -0.0000 -0.0000
    76. (0.99957) CR ( 1) C  12           s(100.00%)
                                            1.0000  0.0001 -0.0000  0.0000 -0.0000
                                            0.0000  0.0000 -0.0000  0.0000 -0.0000
                                            0.0000  0.0000 -0.0000 -0.0000
    77. (0.99986) CR ( 1) O  13           s(100.00%)p 0.00(  0.00%)
                                            1.0000 -0.0004 -0.0000  0.0002 -0.0000
                                           -0.0004 -0.0000 -0.0001 -0.0000 -0.0000
                                           -0.0000  0.0000 -0.0000 -0.0000
    78. (0.99986) CR ( 1) O  14           s(100.00%)p 0.00(  0.00%)
                                            1.0000 -0.0004 -0.0000  0.0001 -0.0000
                                            0.0004 -0.0000  0.0001  0.0000  0.0000
                                            0.0000  0.0000 -0.0000 -0.0000
    79. (0.99945) CR ( 1) C  15           s(100.00%)p 0.00(  0.00%)
                                            1.0000 -0.0000 -0.0000 -0.0003  0.0000
                                           -0.0001  0.0000 -0.0002  0.0000  0.0000
                                           -0.0000  0.0000 -0.0000  0.0000
    80. (0.99952) CR ( 1) C  16           s(100.00%)p 0.00(  0.00%)
                                            1.0000 -0.0002 -0.0000  0.0003 -0.0000
                                            0.0004  0.0000  0.0000  0.0000  0.0000
                                           -0.0000  0.0000  0.0000  0.0000
    81. (0.99942) CR ( 1) C  17           s(100.00%)p 0.00(  0.00%)
                                            1.0000  0.0000  0.0000 -0.0001  0.0000
                                            0.0000 -0.0000 -0.0000  0.0000  0.0000
                                           -0.0000  0.0000 -0.0000  0.0000
    82. (0.99944) CR ( 1) C  18           s(100.00%)p 0.00(  0.00%)
                                            1.0000  0.0001 -0.0000  0.0002 -0.0000
                                           -0.0000  0.0000 -0.0003  0.0000 -0.0000
                                           -0.0000  0.0000  0.0000  0.0000
    83. (0.99948) CR ( 1) C  19           s(100.00%)p 0.00(  0.00%)
                                            1.0000  0.0001 -0.0000 -0.0001  0.0000
                                           -0.0000  0.0000 -0.0003  0.0000  0.0000
                                            0.0000 -0.0000 -0.0000  0.0000
    84. (0.99946) CR ( 1) C  20           s(100.00%)p 0.00(  0.00%)
                                            1.0000  0.0001 -0.0000 -0.0003  0.0000
                                            0.0000 -0.0000 -0.0001  0.0000 -0.0000
                                            0.0000 -0.0000  0.0000 -0.0000
    85. (0.99947) CR ( 1) C  21           s(100.00%)p 0.00(  0.00%)
                                            1.0000  0.0001 -0.0000 -0.0002  0.0000
                                            0.0000 -0.0000  0.0002 -0.0000 -0.0000
                                           -0.0000  0.0000  0.0000  0.0000
    86. (0.99944) CR ( 1) C  22           s(100.00%)p 0.00(  0.00%)
                                            1.0000  0.0001 -0.0000  0.0001 -0.0000
                                           -0.0001  0.0000  0.0004 -0.0000  0.0000
                                            0.0000 -0.0000  0.0000  0.0000
    87. (0.99958) CR ( 1) N  23           s(100.00%)p 0.00(  0.00%)
                                            1.0000 -0.0001  0.0000 -0.0002  0.0000
                                           -0.0000  0.0000 -0.0002  0.0000  0.0000
                                           -0.0000  0.0000  0.0000 -0.0000
    88. (0.99966) CR ( 1) C  24           s(100.00%)
                                            1.0000  0.0003 -0.0000  0.0000 -0.0000
                                           -0.0000 -0.0000  0.0000  0.0000  0.0000
                                           -0.0000 -0.0000  0.0000  0.0000
    89. (0.99981) CR ( 1) O  25           s(100.00%)p 0.00(  0.00%)
                                            1.0000 -0.0003  0.0000 -0.0001  0.0000
                                           -0.0001  0.0000  0.0001  0.0000 -0.0000
                                           -0.0000 -0.0000 -0.0000  0.0000
    90. (0.99940) CR ( 1) C  26           s(100.00%)p 0.00(  0.00%)
                                            1.0000  0.0000  0.0000  0.0003  0.0000
                                            0.0001  0.0000  0.0000 -0.0000  0.0000
                                            0.0000  0.0000  0.0000 -0.0000
    91. (0.99955) CR ( 1) C  27           s(100.00%)p 0.00(  0.00%)
                                            1.0000 -0.0001  0.0000 -0.0005 -0.0000
                                            0.0002  0.0000  0.0002  0.0000  0.0000
                                            0.0000 -0.0000 -0.0000  0.0000
    92. (0.99956) CR ( 1) C  28           s(100.00%)p 0.00(  0.00%)
                                            1.0000 -0.0001  0.0000 -0.0000 -0.0000
                                           -0.0006 -0.0000  0.0000 -0.0000  0.0000
                                            0.0000  0.0000  0.0000  0.0000
    93. (0.99955) CR ( 1) C  29           s(100.00%)p 0.00(  0.00%)
                                            1.0000 -0.0002 -0.0000 -0.0001 -0.0000
                                            0.0001 -0.0000 -0.0006 -0.0000  0.0000
                                           -0.0000  0.0000  0.0000 -0.0000
    94. (0.99986) CR ( 1) O  30           s(100.00%)p 0.00(  0.00%)
                                            1.0000 -0.0004 -0.0000  0.0001  0.0000
                                            0.0001  0.0000 -0.0003 -0.0000  0.0000
                                           -0.0000 -0.0000 -0.0000  0.0000
    95. (0.98704) LP ( 1) O   1           s( 55.00%)p 0.82( 44.98%)d 0.00(  0.02%)
                                            0.0006  0.7415  0.0125  0.3304  0.0008
                                           -0.1639 -0.0006  0.5602  0.0009  0.0031
                                           -0.0095  0.0052 -0.0028 -0.0076
    96. (0.91084) LP ( 2) O   1           s(  0.00%)p 1.00( 99.90%)d 0.00(  0.10%)
                                            0.0001  0.0062 -0.0011 -0.8664  0.0137
                                           -0.0174 -0.0002  0.4978 -0.0075 -0.0068
                                            0.0151  0.0042  0.0136 -0.0223
    97. (0.98389) LP ( 1) O   3           s( 44.07%)p 1.27( 55.89%)d 0.00(  0.04%)
                                            0.0003  0.6639 -0.0017 -0.3228  0.0043
                                            0.1527 -0.0017 -0.6568  0.0029  0.0026
                                           -0.0138  0.0041 -0.0007 -0.0121
    98. (0.91401) LP ( 2) O   3           s(  0.07%)p99.99( 99.86%)d 0.94(  0.07%)
                                           -0.0001  0.0266  0.0022 -0.0012 -0.0008
                                           -0.9790  0.0061 -0.2003  0.0010 -0.0083
                                           -0.0022 -0.0227 -0.0035 -0.0080
    99. (0.85115) LP ( 1) N   4           s(  1.53%)p64.34( 98.46%)d 0.01(  0.01%)
                                           -0.0002  0.1228  0.0147  0.1434  0.0177
                                            0.2426  0.0023 -0.9512 -0.0094  0.0011
                                           -0.0041  0.0032 -0.0011 -0.0083
   100. (0.98803) LP ( 1) O  13           s( 55.63%)p 0.80( 44.35%)d 0.00(  0.02%)
                                            0.0005  0.7458  0.0132 -0.2819  0.0023
                                            0.5842 -0.0011  0.1507 -0.0004  0.0079
                                            0.0014 -0.0053  0.0069  0.0064
   101. (0.92151) LP ( 2) O  13           s(  0.01%)p 1.00( 99.90%)d 0.00(  0.09%)
                                            0.0000  0.0080 -0.0016  0.8903 -0.0120
                                            0.3427 -0.0047  0.2981 -0.0026 -0.0199
                                           -0.0025 -0.0102  0.0194 -0.0030
   102. (0.98835) LP ( 1) O  14           s( 55.78%)p 0.79( 44.20%)d 0.00(  0.02%)
                                            0.0005  0.7467  0.0135 -0.2411  0.0014
                                           -0.5994  0.0018 -0.1569  0.0004 -0.0068
                                           -0.0024 -0.0051  0.0078  0.0067
   103. (0.92025) LP ( 2) O  14           s(  0.03%)p99.99( 99.88%)d 3.62(  0.09%)
                                            0.0000  0.0159 -0.0007  0.9169 -0.0117
                                           -0.3797  0.0051  0.1174 -0.0003  0.0218
                                            0.0079  0.0006  0.0195  0.0017
   104. (0.89407) LP ( 1) N  23           s(  0.07%)p99.99( 99.92%)d 0.10(  0.01%)
                                            0.0000  0.0264 -0.0045 -0.4731 -0.0091
                                            0.8524  0.0144  0.2203  0.0023 -0.0037
                                            0.0001 -0.0032  0.0070 -0.0004
   105. (0.97532) LP ( 1) O  25           s( 31.93%)p 2.13( 68.03%)d 0.00(  0.03%)
                                            0.0003  0.5651 -0.0014  0.4460 -0.0053
                                            0.3966 -0.0029 -0.5693 -0.0017 -0.0044
                                            0.0125  0.0102  0.0005 -0.0065
   106. (0.90505) LP ( 2) O  25           s(  0.03%)p99.99( 99.91%)d 1.48(  0.05%)
                                           -0.0000  0.0186  0.0005  0.4940  0.0011
                                           -0.8489 -0.0015 -0.1859 -0.0001  0.0005
                                            0.0114 -0.0169 -0.0076 -0.0063
   107. (0.98655) LP ( 1) O  30           s( 58.42%)p 0.71( 41.57%)d 0.00(  0.02%)
                                            0.0005  0.7642  0.0127 -0.2941 -0.0001
                                           -0.2778 -0.0008  0.5020  0.0013 -0.0057
                                            0.0073  0.0070 -0.0004 -0.0057
   108. (0.91773) LP ( 2) O  30           s(  0.00%)p 1.00( 99.90%)d 0.00(  0.09%)
                                           -0.0001  0.0022  0.0032 -0.7454  0.0078
                                           -0.2888  0.0040 -0.6000  0.0047 -0.0141
                                            0.0093 -0.0013 -0.0065  0.0247
   109. (0.00134) RY*( 1) O   1           s(  4.49%)p21.12( 94.81%)d 0.16(  0.70%)
                                           -0.0000  0.0019  0.2119 -0.0136 -0.8361
                                            0.0012  0.0571  0.0021  0.4956 -0.0242
                                            0.0538  0.0085  0.0377 -0.0447
   110. (0.00024) RY*( 2) O   1           s(  0.30%)p99.99( 97.66%)d 6.81(  2.04%)
                                           -0.0000 -0.0003  0.0547  0.0002 -0.1514
                                            0.0112 -0.9615  0.0019 -0.1704 -0.0280
                                            0.0185  0.1286  0.0158  0.0497
   111. (0.00009) RY*( 3) O   1           s( 76.75%)p 0.28( 21.20%)d 0.03(  2.06%)
   112. (0.00003) RY*( 4) O   1           s(  8.33%)p 7.65( 63.76%)d 3.35( 27.91%)
   113. (0.00000) RY*( 5) O   1           s(  0.21%)p 1.20(  0.26%)d99.99( 99.53%)
   114. (0.00001) RY*( 6) O   1           s(  7.46%)p 1.22(  9.11%)d11.18( 83.43%)
   115. (0.00000) RY*( 7) O   1           s(  0.61%)p 5.08(  3.10%)d99.99( 96.29%)
   116. (0.00000) RY*( 8) O   1           s(  0.47%)p 3.94(  1.84%)d99.99( 97.69%)
   117. (0.00000) RY*( 9) O   1           s(  1.35%)p 6.41(  8.65%)d66.61( 89.99%)
   118. (0.01201) RY*( 1) C   2           s(  8.01%)p11.33( 90.73%)d 0.16(  1.26%)
                                           -0.0000  0.0335  0.2810  0.0068 -0.3317
                                           -0.0208  0.2124  0.0794 -0.8634  0.0285
                                           -0.0962  0.0031 -0.0207  0.0458
   119. (0.00470) RY*( 2) C   2           s(  5.55%)p10.45( 58.03%)d 6.56( 36.42%)
                                           -0.0000  0.0288  0.2339  0.0209 -0.7065
                                           -0.0079 -0.1517 -0.0223  0.2389 -0.0997
                                            0.3748  0.1136  0.2009 -0.4007
   120. (0.00312) RY*( 3) C   2           s( 15.21%)p 4.07( 61.95%)d 1.50( 22.84%)
                                           -0.0000 -0.0151  0.3897 -0.0049 -0.0636
                                           -0.0241 -0.7840  0.0091  0.0066  0.2570
                                           -0.1678 -0.0902 -0.1089  0.3380
   121. (0.00244) RY*( 4) C   2           s(  8.26%)p 6.44( 53.26%)d 4.66( 38.47%)
                                           -0.0000  0.0148  0.2871 -0.0225 -0.3719
                                            0.0103  0.4698  0.0130  0.4157 -0.0448
                                           -0.3077 -0.1178 -0.2841  0.4398
   122. (0.00210) RY*( 5) C   2           s(  0.39%)p 1.09(  0.43%)d99.99( 99.18%)
                                            0.0000 -0.0008  0.0627  0.0097  0.0263
                                            0.0550 -0.0154  0.0130 -0.0082 -0.0221
                                           -0.0520 -0.8756 -0.2248 -0.4141
   123. (0.00077) RY*( 6) C   2           s( 58.95%)p 0.47( 27.82%)d 0.22( 13.23%)
                                            0.0000 -0.0094  0.7678  0.0353  0.4920
                                           -0.0038  0.1764 -0.0162  0.0589 -0.1442
                                            0.3065  0.0927  0.0125 -0.0939
   124. (0.00051) RY*( 7) C   2           s(  3.34%)p 0.43(  1.44%)d28.52( 95.22%)
                                           -0.0000  0.0106  0.1824  0.0180  0.0568
                                           -0.0081 -0.0089  0.0370  0.0964  0.0106
                                           -0.7817  0.2247  0.2448 -0.4804
   125. (0.00015) RY*( 8) C   2           s(  0.27%)p26.93(  7.16%)d99.99( 92.58%)
                                           -0.0000  0.0031  0.0515 -0.0053  0.0128
                                           -0.0239  0.2530 -0.0020  0.0823  0.9109
                                            0.1192 -0.0827  0.2707 -0.0416
   126. (0.00002) RY*( 9) C   2           s(  0.22%)p 0.17(  0.04%)d99.99( 99.74%)
   127. (0.00210) RY*( 1) O   3           s( 14.21%)p 5.73( 81.43%)d 0.31(  4.36%)
                                            0.0000 -0.0038  0.3769 -0.0098 -0.2753
                                            0.0044  0.8523  0.0000 -0.1095  0.1661
                                           -0.0935  0.0281  0.0683 -0.0428
   128. (0.00181) RY*( 2) O   3           s( 27.63%)p 2.33( 64.39%)d 0.29(  7.98%)
                                            0.0000 -0.0090  0.5255 -0.0103 -0.3508
                                            0.0003 -0.4443 -0.0029 -0.5686 -0.0650
                                           -0.2414 -0.0158  0.0984 -0.0858
   129. (0.00070) RY*( 3) O   3           s( 41.26%)p 0.94( 38.61%)d 0.49( 20.13%)
                                           -0.0000  0.0061  0.6423 -0.0037 -0.0922
                                            0.0013 -0.1605 -0.0003  0.5931 -0.1221
                                            0.4216  0.0181 -0.0901  0.0107
   130. (0.00046) RY*( 4) O   3           s( 15.54%)p 5.38( 83.67%)d 0.05(  0.79%)
                                            0.0000 -0.0106  0.3941 -0.0233  0.8822
                                           -0.0011  0.0708  0.0047 -0.2299  0.0485
                                           -0.0523 -0.0086 -0.0414  0.0320
   131. (0.00008) RY*( 5) O   3           s(  1.14%)p 9.57( 10.90%)d77.17( 87.96%)
   132. (0.00006) RY*( 6) O   3           s(  0.00%)p 1.00(  1.83%)d53.59( 98.17%)
   133. (0.00002) RY*( 7) O   3           s(  0.21%)p54.11( 11.62%)d99.99( 88.17%)
   134. (0.00001) RY*( 8) O   3           s(  0.01%)p 1.00(  1.86%)d52.89( 98.14%)
   135. (0.00001) RY*( 9) O   3           s(  0.01%)p 1.00(  5.98%)d15.72( 94.01%)
   136. (0.00195) RY*( 1) N   4           s( 38.64%)p 1.35( 52.11%)d 0.24(  9.25%)
                                           -0.0000 -0.0007  0.6216  0.0163  0.1835
                                           -0.0040  0.1913  0.0233 -0.6708  0.0573
                                           -0.2888  0.0151  0.0371 -0.0651
   137. (0.00173) RY*( 2) N   4           s( 51.62%)p 0.80( 41.53%)d 0.13(  6.85%)
                                            0.0000 -0.0029  0.7185  0.0247 -0.4712
                                            0.0002 -0.1044  0.0007  0.4264 -0.0535
                                            0.2100  0.0003  0.1314 -0.0650
   138. (0.00097) RY*( 3) N   4           s(  6.77%)p13.29( 89.94%)d 0.49(  3.29%)
                                            0.0000 -0.0478  0.2557  0.0343  0.7897
                                           -0.0005 -0.0095  0.0138  0.5237  0.0130
                                           -0.1564  0.0376 -0.0561 -0.0609
   139. (0.00072) RY*( 4) N   4           s(  0.01%)p 1.00( 25.16%)d 2.97( 74.84%)
                                            0.0000 -0.0006  0.0086 -0.0010  0.0365
                                            0.0116 -0.4890  0.0032 -0.1047 -0.8392
                                           -0.2040 -0.0466  0.0141 -0.0107
   140. (0.00049) RY*( 5) N   4           s(  0.16%)p99.99( 73.91%)d99.99( 25.93%)
                                           -0.0000 -0.0023  0.0399  0.0024  0.0669
                                           -0.0109 -0.8442 -0.0007 -0.1476  0.5069
                                            0.0181  0.0432  0.0013 -0.0119
   141. (0.00025) RY*( 6) N   4           s(  0.82%)p19.62( 16.07%)d99.99( 83.12%)
                                            0.0000 -0.0102  0.0899  0.0020  0.3205
                                           -0.0006 -0.0115  0.0032 -0.2404 -0.1611
                                            0.8863 -0.0767  0.0037  0.1175
   142. (0.00025) RY*( 7) N   4           s(  1.57%)p 0.69(  1.09%)d61.88( 97.34%)
                                           -0.0000  0.0131  0.1247 -0.0357 -0.0964
                                           -0.0008 -0.0148 -0.0046  0.0076 -0.0215
                                            0.0021  0.1207 -0.9473  0.2469
   143. (0.00013) RY*( 8) N   4           s(  0.00%)p 1.00(  0.03%)d99.99( 99.97%)
                                           -0.0000 -0.0002  0.0042 -0.0002  0.0109
                                           -0.0093  0.0085 -0.0032 -0.0058 -0.0549
                                            0.0029  0.8761  0.2226  0.4237
   144. (0.00002) RY*( 9) N   4           s(  0.54%)p 0.53(  0.28%)d99.99( 99.18%)
   145. (0.00920) RY*( 1) C   5           s(  9.83%)p 9.15( 90.02%)d 0.02(  0.15%)
                                            0.0000  0.0669  0.3064 -0.0089  0.3111
                                           -0.0348  0.8688 -0.0089  0.2171 -0.0032
                                           -0.0076  0.0185 -0.0330 -0.0021
   146. (0.00579) RY*( 2) C   5           s(  0.67%)p99.99( 70.56%)d43.19( 28.77%)
                                            0.0000  0.0192  0.0793 -0.0374  0.7740
                                            0.0247 -0.3121 -0.0071  0.0843  0.3868
                                            0.1243  0.0335  0.3441  0.0567
   147. (0.00229) RY*( 3) C   5           s(  0.02%)p99.99( 25.43%)d99.99( 74.55%)
                                           -0.0000  0.0000  0.0141 -0.0129 -0.0873
                                           -0.0074 -0.1082  0.0616  0.4806 -0.1917
                                            0.0945  0.7809  0.0336  0.2980
   148. (0.00195) RY*( 4) C   5           s( 40.89%)p 0.50( 20.33%)d 0.95( 38.79%)
                                            0.0000 -0.0019  0.6394 -0.0014  0.2587
                                           -0.0289 -0.2697 -0.0110 -0.2502 -0.5503
                                           -0.1722  0.0294 -0.2335  0.0026
   149. (0.00132) RY*( 5) C   5           s( 36.79%)p 0.63( 23.09%)d 1.09( 40.12%)
                                            0.0000 -0.0096  0.6065 -0.0300 -0.4555
                                           -0.0171  0.0086 -0.0055 -0.1487  0.2858
                                            0.1402  0.0160  0.5346  0.1175
   150. (0.00050) RY*( 6) C   5           s(  1.39%)p16.81( 23.34%)d54.22( 75.27%)
                                            0.0000  0.0072  0.1176 -0.0082 -0.0493
                                           -0.0093 -0.1291  0.0045  0.4627 -0.2167
                                            0.6626 -0.4872 -0.1162  0.1258
   151. (0.00024) RY*( 7) C   5           s(  1.50%)p28.93( 43.39%)d36.75( 55.11%)
                                            0.0000  0.0080  0.1222 -0.0055 -0.0955
                                           -0.0056 -0.1609 -0.0135  0.6314 -0.0107
                                           -0.6222 -0.2665  0.1874 -0.2404
   152. (0.00018) RY*( 8) C   5           s(  8.86%)p 0.45(  3.96%)d 9.84( 87.18%)
                                           -0.0000 -0.0211  0.2969 -0.0035 -0.0905
                                            0.0291 -0.1261  0.0002  0.1209  0.6140
                                           -0.0191  0.0875 -0.6970 -0.0306
   153. (0.00001) RY*( 9) C   5           s(  0.50%)p 0.48(  0.24%)d99.99( 99.26%)
   154. (0.00296) RY*( 1) C   6           s(  0.45%)p99.99( 94.98%)d10.11(  4.57%)
                                            0.0000  0.0110  0.0663  0.0220  0.6723
                                           -0.0049  0.6474  0.0030  0.2796  0.1347
                                            0.0654 -0.0070  0.1521 -0.0081
   155. (0.00189) RY*( 2) C   6           s( 26.91%)p 2.57( 69.09%)d 0.15(  4.00%)
                                           -0.0000  0.0171  0.5185 -0.0194 -0.5805
                                           -0.0092  0.5944 -0.0059 -0.0049 -0.1904
                                           -0.0374 -0.0215  0.0017 -0.0434
   156. (0.00112) RY*( 3) C   6           s( 72.13%)p 0.35( 25.53%)d 0.03(  2.34%)
                                            0.0000 -0.0171  0.8491  0.0032  0.3049
                                            0.0060 -0.4007  0.0015 -0.0406  0.1248
                                            0.0146  0.0664 -0.0517 -0.0232
   157. (0.00055) RY*( 4) C   6           s(  0.01%)p 1.00( 73.32%)d 0.36( 26.67%)
                                           -0.0000  0.0011  0.0088 -0.0000 -0.1746
                                            0.0004 -0.1759 -0.0033  0.8196  0.0022
                                           -0.3349  0.3501  0.1710  0.0522
   158. (0.00039) RY*( 5) C   6           s(  0.07%)p99.99( 26.38%)d99.99( 73.55%)
                                           -0.0000  0.0003  0.0262  0.0018 -0.1012
                                            0.0024 -0.1141 -0.0099  0.4904  0.0135
                                            0.5039 -0.6339 -0.2454 -0.1389
   159. (0.00013) RY*( 6) C   6           s(  0.00%)p 1.00(  0.28%)d99.99( 99.72%)
                                            0.0000  0.0011  0.0038  0.0022 -0.0280
                                            0.0013  0.0013 -0.0080  0.0439 -0.2033
                                            0.6913  0.4899 -0.0332  0.4867
   160. (0.00013) RY*( 7) C   6           s(  0.12%)p27.87(  3.22%)d99.99( 96.67%)
                                           -0.0000 -0.0081  0.0330  0.0052 -0.1147
                                            0.0220 -0.1161  0.0067 -0.0707  0.0766
                                            0.2477 -0.1534  0.9303 -0.1022
   161. (0.00008) RY*( 8) C   6           s(  0.05%)p99.99(  7.20%)d99.99( 92.75%)
   162. (0.00001) RY*( 9) C   6           s(  0.38%)p 0.06(  0.02%)d99.99( 99.60%)
   163. (0.00322) RY*( 1) C   7           s(  0.09%)p99.99( 94.98%)d56.46(  4.94%)
                                           -0.0000  0.0251 -0.0156 -0.0057  0.2685
                                            0.0306  0.8938  0.0071  0.2790 -0.0180
                                           -0.0375  0.0591 -0.2097 -0.0142
   164. (0.00149) RY*( 2) C   7           s(  1.78%)p53.79( 95.97%)d 1.26(  2.24%)
                                            0.0000  0.0151  0.1327  0.0264 -0.9271
                                            0.0060  0.2968  0.0068 -0.1067  0.1181
                                            0.0269  0.0494 -0.0725 -0.0076
   165. (0.00058) RY*( 3) C   7           s(  0.25%)p99.99( 75.93%)d94.72( 23.82%)
                                            0.0000 -0.0003  0.0501 -0.0030  0.1711
                                           -0.0046  0.2093  0.0127 -0.8283 -0.0950
                                            0.4382 -0.1221 -0.1063  0.1046
   166. (0.00045) RY*( 4) C   7           s( 94.90%)p 0.02(  1.70%)d 0.04(  3.40%)
                                            0.0000 -0.0053  0.9742 -0.0021  0.1108
                                           -0.0217  0.0019 -0.0070  0.0648 -0.0620
                                           -0.0005 -0.0245  0.1621 -0.0568
   167. (0.00022) RY*( 5) C   7           s(  0.00%)p 1.00( 20.54%)d 3.87( 79.46%)
                                            0.0000 -0.0001  0.0068 -0.0002 -0.0817
                                           -0.0006 -0.1117  0.0019  0.4316 -0.2495
                                            0.7700  0.1145 -0.1138  0.3368
   168. (0.00005) RY*( 6) C   7           s(  1.13%)p 2.39(  2.70%)d85.31( 96.17%)
   169. (0.00003) RY*( 7) C   7           s(  1.88%)p 2.06(  3.88%)d50.04( 94.24%)
   170. (0.00000) RY*( 8) C   7           s(  0.01%)p99.99(  3.02%)d99.99( 96.97%)
   171. (0.00001) RY*( 9) C   7           s(  0.04%)p33.90(  1.38%)d99.99( 98.58%)
   172. (0.00267) RY*( 1) C   8           s(  0.34%)p99.99( 92.64%)d20.81(  7.02%)
                                           -0.0000  0.0290  0.0503 -0.0297 -0.8326
                                            0.0143  0.4806 -0.0020 -0.0347 -0.2099
                                           -0.0137 -0.0583  0.1415 -0.0508
   173. (0.00127) RY*( 2) C   8           s(  0.83%)p99.99( 97.82%)d 1.61(  1.34%)
                                            0.0000 -0.0021  0.0913 -0.0128  0.4629
                                           -0.0318  0.8193 -0.0107  0.3022  0.0687
                                            0.0356 -0.0068  0.0860 -0.0006
   174. (0.00046) RY*( 3) C   8           s( 92.09%)p 0.01(  0.97%)d 0.08(  6.93%)
                                            0.0000 -0.0036  0.9597  0.0185 -0.0541
                                           -0.0072 -0.0723  0.0014 -0.0342  0.1985
                                            0.0667  0.1073 -0.0967 -0.0680
   175. (0.00033) RY*( 4) C   8           s(  0.00%)p 1.00( 12.71%)d 6.87( 87.29%)
                                           -0.0000  0.0000  0.0020 -0.0016  0.0652
                                           -0.0022  0.0889  0.0083 -0.3389  0.2360
                                           -0.2878 -0.7083 -0.1376 -0.4623
   176. (0.00027) RY*( 5) C   8           s(  0.00%)p 1.00( 79.86%)d 0.25( 20.14%)
                                            0.0000  0.0000  0.0045 -0.0007 -0.1646
                                           -0.0012 -0.2208  0.0045  0.8501  0.1336
                                           -0.3522 -0.1352  0.0246 -0.2015
   177. (0.00007) RY*( 6) C   8           s(  0.17%)p 7.48(  1.31%)d99.99( 98.52%)
   178. (0.00002) RY*( 7) C   8           s(  6.60%)p 0.86(  5.66%)d13.30( 87.75%)
   179. (0.00000) RY*( 8) C   8           s(  0.00%)p 1.00(  7.39%)d12.53( 92.61%)
   180. (0.00000) RY*( 9) C   8           s(  0.06%)p29.67(  1.72%)d99.99( 98.22%)
   181. (0.00266) RY*( 1) C   9           s(  0.32%)p99.99( 92.65%)d21.98(  7.03%)
                                           -0.0000  0.0290  0.0485 -0.0287 -0.7960
                                           -0.0135 -0.4657 -0.0091 -0.2738  0.2107
                                            0.0898  0.0189  0.1311 -0.0163
   182. (0.00127) RY*( 2) C   9           s(  0.79%)p99.99( 97.85%)d 1.71(  1.35%)
                                           -0.0000 -0.0022  0.0890 -0.0152  0.5263
                                            0.0321 -0.8291  0.0054 -0.1138 -0.0662
                                            0.0023 -0.0332  0.0888 -0.0122
   183. (0.00046) RY*( 3) C   9           s( 92.22%)p 0.01(  0.94%)d 0.07(  6.84%)
                                            0.0000 -0.0035  0.9603  0.0181 -0.0601
                                            0.0067  0.0734  0.0049  0.0039 -0.2199
                                           -0.0332  0.0205 -0.0859 -0.1057
   184. (0.00032) RY*( 4) C   9           s(  0.00%)p 1.00( 11.06%)d 8.04( 88.94%)
                                            0.0000 -0.0000  0.0066 -0.0015  0.0605
                                           -0.0021  0.0817  0.0084 -0.3165 -0.0482
                                           -0.4262  0.7590  0.2818  0.2232
   185. (0.00027) RY*( 5) C   9           s(  0.00%)p 1.00( 81.55%)d 0.23( 18.45%)
                                            0.0000 -0.0000  0.0049 -0.0007 -0.1665
                                           -0.0011 -0.2232  0.0045  0.8590  0.0629
                                           -0.3708  0.1666  0.1105 -0.0557
   186. (0.00007) RY*( 6) C   9           s(  0.20%)p 6.50(  1.31%)d99.99( 98.49%)
   187. (0.00002) RY*( 7) C   9           s(  6.51%)p 0.87(  5.63%)d13.51( 87.86%)
   188. (0.00000) RY*( 8) C   9           s(  0.02%)p99.99(  5.66%)d99.99( 94.32%)
   189. (0.00000) RY*( 9) C   9           s(  0.04%)p81.06(  3.42%)d99.99( 96.54%)
   190. (0.00320) RY*( 1) C  10           s(  0.10%)p99.99( 94.94%)d47.33(  4.96%)
                                           -0.0000  0.0250 -0.0206 -0.0036  0.3373
                                           -0.0304 -0.8968 -0.0084 -0.1740  0.0045
                                           -0.0324  0.0644 -0.2103 -0.0120
   191. (0.00148) RY*( 2) C  10           s(  1.89%)p50.70( 95.83%)d 1.20(  2.28%)
                                            0.0000  0.0154  0.1366  0.0267 -0.9048
                                           -0.0065 -0.2774  0.0036 -0.2489 -0.1274
                                           -0.0338  0.0048 -0.0676 -0.0282
   192. (0.00060) RY*( 3) C  10           s(  0.12%)p99.99( 76.14%)d99.99( 23.74%)
                                            0.0000 -0.0002  0.0341 -0.0029  0.1666
                                           -0.0026  0.2215  0.0132 -0.8273 -0.1345
                                            0.4194  0.0623 -0.0554  0.1912
   193. (0.00045) RY*( 4) C  10           s( 94.95%)p 0.02(  1.75%)d 0.03(  3.30%)
                                            0.0000 -0.0053  0.9744 -0.0040  0.1191
                                            0.0219 -0.0244  0.0043  0.0469  0.0753
                                            0.0454 -0.0081  0.1518 -0.0465
   194. (0.00022) RY*( 5) C  10           s(  0.00%)p 1.00( 20.42%)d 3.90( 79.58%)
                                            0.0000 -0.0001  0.0021 -0.0003 -0.0807
                                           -0.0006 -0.1120  0.0021  0.4303 -0.1724
                                            0.8029 -0.2073 -0.2093  0.1861
   195. (0.00005) RY*( 6) C  10           s(  1.15%)p 2.38(  2.74%)d83.75( 96.12%)
   196. (0.00003) RY*( 7) C  10           s(  1.83%)p 2.13(  3.90%)d51.38( 94.26%)
   197. (0.00001) RY*( 8) C  10           s(  0.01%)p99.99(  2.70%)d99.99( 97.29%)
   198. (0.00000) RY*( 9) C  10           s(  0.04%)p45.41(  1.67%)d99.99( 98.29%)
   199. (0.00296) RY*( 1) C  11           s(  0.72%)p99.99( 94.80%)d 6.22(  4.48%)
                                            0.0000  0.0115  0.0841  0.0206  0.7106
                                            0.0045 -0.6627  0.0051 -0.0576 -0.1261
                                            0.0005 -0.0564  0.1575 -0.0309
   200. (0.00186) RY*( 2) C  11           s( 25.80%)p 2.71( 69.96%)d 0.16(  4.24%)
                                            0.0000  0.0169  0.5077 -0.0201 -0.5553
                                            0.0090 -0.5479 -0.0012 -0.3007  0.1914
                                            0.0546  0.0513 -0.0101 -0.0100
   201. (0.00111) RY*( 3) C  11           s( 72.99%)p 0.34( 24.78%)d 0.03(  2.22%)
                                           -0.0000 -0.0168  0.8542  0.0040  0.2640
                                           -0.0059  0.3902 -0.0013  0.1608 -0.1205
                                           -0.0451 -0.0003 -0.0529 -0.0537
   202. (0.00057) RY*( 4) C  11           s(  0.01%)p 1.00( 77.99%)d 0.28( 22.00%)
                                            0.0000  0.0014  0.0098 -0.0003 -0.1788
                                            0.0014 -0.2580 -0.0034  0.8254  0.1470
                                           -0.2463 -0.2854 -0.0124 -0.2371
   203. (0.00040) RY*( 5) C  11           s(  0.06%)p99.99( 21.68%)d99.99( 78.26%)
                                            0.0000  0.0004  0.0245  0.0016 -0.0911
                                            0.0026 -0.1291 -0.0095  0.4379 -0.2557
                                            0.4034  0.5903  0.1071  0.4411
   204. (0.00013) RY*( 6) C  11           s(  0.03%)p23.52(  0.61%)d99.99( 99.36%)
                                            0.0000 -0.0018  0.0161  0.0043 -0.0682
                                           -0.0048  0.0190 -0.0082  0.0317 -0.1959
                                            0.7686 -0.6012  0.0058 -0.0544
   205. (0.00012) RY*( 7) C  11           s(  0.09%)p32.68(  3.01%)d99.99( 96.90%)
                                            0.0000 -0.0078  0.0293  0.0061 -0.1120
                                           -0.0216  0.1276 -0.0016 -0.0273 -0.0119
                                           -0.0512 -0.0245  0.9748 -0.1242
   206. (0.00008) RY*( 8) C  11           s(  0.05%)p99.99(  7.18%)d99.99( 92.77%)
   207. (0.00001) RY*( 9) C  11           s(  0.37%)p 0.05(  0.02%)d99.99( 99.61%)
   208. (0.00925) RY*( 1) C  12           s(  9.78%)p 9.22( 90.13%)d 0.01(  0.09%)
                                            0.0000  0.0665  0.3055 -0.0108  0.3891
                                            0.0357 -0.8392  0.0088 -0.2104 -0.0083
                                           -0.0053 -0.0045 -0.0263 -0.0105
   209. (0.00565) RY*( 2) C  12           s(  0.48%)p99.99( 70.85%)d60.32( 28.68%)
                                            0.0000  0.0167  0.0669 -0.0327  0.7418
                                           -0.0221  0.2994 -0.0183  0.2582 -0.3410
                                           -0.0502 -0.2249  0.3367 -0.0636
   210. (0.00233) RY*( 3) C  12           s(  0.02%)p99.99( 22.38%)d99.99( 77.60%)
                                           -0.0000 -0.0000  0.0142 -0.0117 -0.0815
                                           -0.0236 -0.1259  0.0580  0.4442  0.1051
                                            0.2357 -0.6336 -0.4049 -0.3794
   211. (0.00196) RY*( 4) C  12           s( 47.70%)p 0.40( 19.23%)d 0.69( 33.07%)
                                            0.0000 -0.0023  0.6906 -0.0047  0.2054
                                            0.0327  0.3736  0.0019 -0.0969  0.4942
                                            0.0955  0.1001 -0.2557  0.0446
   212. (0.00130) RY*( 5) C  12           s( 30.71%)p 0.79( 24.19%)d 1.47( 45.10%)
                                            0.0000 -0.0091  0.5541 -0.0313 -0.4709
                                            0.0122  0.0079  0.0036 -0.1376 -0.2834
                                            0.0120 -0.3510  0.4945 -0.0536
   213. (0.00050) RY*( 6) C  12           s(  1.15%)p17.39( 20.00%)d68.57( 78.85%)
                                            0.0000  0.0067  0.1070 -0.0093 -0.0563
                                            0.0036 -0.1063  0.0095  0.4305 -0.1536
                                            0.6895  0.2375  0.0631  0.4788
   214. (0.00023) RY*( 7) C  12           s(  1.82%)p27.37( 49.75%)d26.65( 48.44%)
                                            0.0000  0.0083  0.1345 -0.0076 -0.1174
                                            0.0101 -0.1824 -0.0089  0.6709  0.3264
                                           -0.5130  0.2017  0.2713  0.0199
   215. (0.00019) RY*( 8) C  12           s(  8.22%)p 0.42(  3.47%)d10.74( 88.31%)
                                           -0.0000 -0.0204  0.2860 -0.0014 -0.0898
                                           -0.0272  0.0454 -0.0138  0.1537 -0.6384
                                           -0.3337  0.2217 -0.5600  0.0377
   216. (0.00001) RY*( 9) C  12           s(  0.56%)p 0.69(  0.38%)d99.99( 99.06%)
   217. (0.00121) RY*( 1) O  13           s(  2.75%)p34.96( 95.98%)d 0.46(  1.27%)
                                            0.0000  0.0010  0.1657  0.0113  0.8682
                                           -0.0024  0.3709  0.0016  0.2615 -0.0743
                                           -0.0077 -0.0292  0.0761 -0.0225
   218. (0.00033) RY*( 2) O  13           s(  1.61%)p59.75( 96.10%)d 1.42(  2.29%)
                                           -0.0000  0.0004  0.1268  0.0026 -0.1500
                                            0.0023 -0.3451 -0.0140  0.9051 -0.0007
                                            0.0487 -0.1120 -0.0538 -0.0715
   219. (0.00013) RY*( 3) O  13           s( 94.82%)p 0.05(  4.88%)d 0.00(  0.31%)
                                            0.0000  0.0059  0.9737  0.0089 -0.1600
                                           -0.0225  0.0364 -0.0041 -0.1457 -0.0268
                                           -0.0263  0.0318  0.0027 -0.0256
   220. (0.00004) RY*( 4) O  13           s(  0.37%)p99.99( 97.01%)d 7.05(  2.62%)
   221. (0.00001) RY*( 5) O  13           s(  0.18%)p 5.14(  0.93%)d99.99( 98.89%)
   222. (0.00000) RY*( 6) O  13           s(  0.05%)p 7.64(  0.39%)d99.99( 99.55%)
   223. (0.00000) RY*( 7) O  13           s(  0.03%)p77.03(  2.24%)d99.99( 97.73%)
   224. (0.00001) RY*( 8) O  13           s(  0.00%)p 1.00(  2.09%)d46.79( 97.91%)
   225. (0.00000) RY*( 9) O  13           s(  0.17%)p 4.53(  0.75%)d99.99( 99.08%)
   226. (0.00122) RY*( 1) O  14           s(  2.50%)p38.57( 96.34%)d 0.46(  1.16%)
                                            0.0000  0.0018  0.1580  0.0104  0.9011
                                            0.0015 -0.3859  0.0031  0.0487  0.0778
                                            0.0288  0.0021  0.0682 -0.0070
   227. (0.00030) RY*( 2) O  14           s(  2.96%)p32.09( 94.84%)d 0.75(  2.21%)
                                           -0.0000  0.0005  0.1719  0.0031 -0.1475
                                            0.0060 -0.1520 -0.0127  0.9504 -0.0155
                                            0.0288  0.1359  0.0177  0.0471
   228. (0.00012) RY*( 3) O  14           s( 94.02%)p 0.06(  5.68%)d 0.00(  0.31%)
                                            0.0000  0.0055  0.9696  0.0066 -0.1386
                                            0.0229  0.0555  0.0082 -0.1839  0.0257
                                           -0.0049 -0.0079 -0.0038 -0.0480
   229. (0.00004) RY*( 4) O  14           s(  0.14%)p99.99( 97.05%)d19.85(  2.81%)
   230. (0.00001) RY*( 5) O  14           s(  0.14%)p 8.45(  1.17%)d99.99( 98.69%)
   231. (0.00000) RY*( 6) O  14           s(  0.00%)p 1.00(  0.18%)d99.99( 99.81%)
   232. (0.00000) RY*( 7) O  14           s(  0.03%)p71.38(  2.13%)d99.99( 97.84%)
   233. (0.00001) RY*( 8) O  14           s(  0.01%)p 1.00(  2.15%)d45.52( 97.85%)
   234. (0.00000) RY*( 9) O  14           s(  0.18%)p 4.78(  0.85%)d99.99( 98.97%)
   235. (0.00340) RY*( 1) C  15           s( 10.32%)p 8.40( 86.67%)d 0.29(  3.01%)
                                            0.0000 -0.0033  0.3212 -0.0156 -0.7169
                                           -0.0017 -0.2565 -0.0179 -0.5352 -0.0031
                                           -0.0421 -0.0646  0.0330 -0.1519
   236. (0.00261) RY*( 2) C  15           s(  0.88%)p99.99( 98.26%)d 0.97(  0.86%)
                                            0.0000 -0.0112  0.0934  0.0083 -0.4659
                                            0.0163 -0.3016 -0.0133  0.8210 -0.0162
                                            0.0349  0.0789  0.0092 -0.0277
   237. (0.00137) RY*( 3) C  15           s(  2.30%)p34.33( 78.97%)d 8.15( 18.73%)
                                            0.0000 -0.0197  0.1504  0.0028  0.4088
                                           -0.0042 -0.7871 -0.0122 -0.0535  0.2159
                                            0.0635 -0.2014 -0.2958 -0.0930
   238. (0.00092) RY*( 4) C  15           s( 64.38%)p 0.26( 16.55%)d 0.30( 19.07%)
                                           -0.0000  0.0004  0.8024  0.0037  0.1383
                                            0.0036  0.3557 -0.0173  0.1395 -0.1139
                                            0.1954 -0.3189 -0.1946 -0.0050
   239. (0.00053) RY*( 5) C  15           s( 16.67%)p 0.73( 12.25%)d 4.26( 71.07%)
                                            0.0000 -0.0071  0.4083 -0.0125  0.2570
                                            0.0149 -0.2355 -0.0052 -0.0246 -0.2784
                                           -0.2738  0.4385  0.5837  0.1589
   240. (0.00023) RY*( 6) C  15           s(  1.92%)p 1.20(  2.29%)d50.01( 95.79%)
                                           -0.0000 -0.0021  0.1384  0.0144 -0.0179
                                            0.0165  0.1302 -0.0192  0.0695  0.8403
                                           -0.3301 -0.1754  0.3089  0.1289
   241. (0.00017) RY*( 7) C  15           s(  2.68%)p 0.71(  1.90%)d35.61( 95.42%)
                                           -0.0000  0.0049  0.1636 -0.0066  0.0455
                                           -0.0135  0.1238  0.0194 -0.0322  0.3611
                                            0.2624  0.7325 -0.2295 -0.4070
   242. (0.00013) RY*( 8) C  15           s(  0.68%)p 2.86(  1.94%)d99.99( 97.38%)
                                           -0.0000 -0.0002  0.0824  0.0220 -0.1149
                                            0.0043 -0.0210  0.0038 -0.0725  0.0644
                                           -0.1042  0.2929 -0.4754  0.8044
   243. (0.00007) RY*( 9) C  15           s(  0.15%)p 9.58(  1.46%)d99.99( 98.39%)
   244. (0.00394) RY*( 1) C  16           s(  0.27%)p99.99( 97.55%)d 8.21(  2.19%)
                                           -0.0000  0.0020  0.0516 -0.0041 -0.1631
                                            0.0008 -0.0204  0.0282  0.9735 -0.0126
                                           -0.1266 -0.0612  0.0294 -0.0327
   245. (0.00179) RY*( 2) C  16           s( 16.66%)p 4.61( 76.76%)d 0.39(  6.58%)
                                            0.0000 -0.0078  0.4081  0.0033  0.8469
                                            0.0041 -0.1972  0.0011  0.1066 -0.2322
                                            0.0139 -0.0864  0.0477 -0.0438
   246. (0.00064) RY*( 3) C  16           s( 74.01%)p 0.28( 20.60%)d 0.07(  5.39%)
                                            0.0000  0.0006  0.8603  0.0085 -0.4308
                                            0.0051  0.0789  0.0014 -0.1185 -0.1697
                                            0.0148 -0.1064 -0.1110  0.0358
   247. (0.00046) RY*( 4) C  16           s(  0.78%)p92.36( 71.93%)d35.04( 27.29%)
                                           -0.0000  0.0213  0.0856 -0.0047 -0.1430
                                            0.0107 -0.8344  0.0015 -0.0503  0.4044
                                            0.0320 -0.1593  0.2590  0.1263
   248. (0.00013) RY*( 5) C  16           s(  6.22%)p 0.45(  2.81%)d14.61( 90.97%)
                                           -0.0000 -0.0043  0.2494 -0.0040  0.1143
                                           -0.0093  0.1211 -0.0033  0.0162  0.4695
                                           -0.3432  0.7448  0.1050  0.0756
   249. (0.00007) RY*( 6) C  16           s(  0.89%)p23.12( 20.69%)d87.63( 78.42%)
   250. (0.00007) RY*( 7) C  16           s(  0.26%)p26.93(  7.04%)d99.99( 92.70%)
   251. (0.00002) RY*( 8) C  16           s(  0.37%)p 5.99(  2.19%)d99.99( 97.44%)
   252. (0.00001) RY*( 9) C  16           s(  0.60%)p 0.93(  0.55%)d99.99( 98.85%)
   253. (0.00286) RY*( 1) C  17           s( 10.65%)p 7.76( 82.69%)d 0.62(  6.66%)
                                            0.0000 -0.0008  0.3264 -0.0246 -0.8674
                                            0.0089  0.2460 -0.0032 -0.1155 -0.0361
                                            0.0787 -0.0034  0.1632 -0.1801
   254. (0.00233) RY*( 2) C  17           s( 19.37%)p 3.99( 77.25%)d 0.17(  3.38%)
                                           -0.0000  0.0134  0.4399  0.0154 -0.1031
                                           -0.0148 -0.8713  0.0034  0.0479 -0.1535
                                            0.0020  0.0105 -0.1000  0.0107
   255. (0.00168) RY*( 3) C  17           s(  0.06%)p99.99( 95.24%)d76.04(  4.70%)
                                           -0.0000 -0.0002  0.0249 -0.0020  0.1199
                                            0.0000 -0.0559  0.0189 -0.9667 -0.0168
                                           -0.2078  0.0042  0.0263 -0.0528
   256. (0.00061) RY*( 4) C  17           s( 66.12%)p 0.34( 22.61%)d 0.17( 11.27%)
                                           -0.0000 -0.0063  0.8131  0.0152  0.3385
                                           -0.0114  0.3317  0.0044  0.0341  0.2308
                                           -0.0302  0.0180  0.0300  0.2394
   257. (0.00044) RY*( 5) C  17           s(  0.04%)p 7.01(  0.25%)d99.99( 99.72%)
                                            0.0000 -0.0001  0.0188 -0.0031 -0.0094
                                           -0.0142 -0.0086 -0.0031  0.0459  0.0506
                                           -0.2252 -0.9702  0.0019 -0.0503
   258. (0.00019) RY*( 6) C  17           s(  0.09%)p48.94(  4.57%)d99.99( 95.33%)
                                            0.0000 -0.0004  0.0306  0.0037 -0.0144
                                           -0.0006  0.0187 -0.0265  0.2109 -0.0533
                                           -0.9046  0.2305  0.1500 -0.2379
   259. (0.00011) RY*( 7) C  17           s(  1.69%)p 4.23(  7.15%)d53.99( 91.16%)
                                            0.0000 -0.0038  0.1299 -0.0074  0.0740
                                           -0.0165  0.2562 -0.0006  0.0053 -0.8263
                                           -0.0179 -0.0374 -0.4745 -0.0453
   260. (0.00008) RY*( 8) C  17           s(  1.93%)p 4.99(  9.61%)d45.92( 88.46%)
   261. (0.00002) RY*( 9) C  17           s(  0.08%)p10.18(  0.77%)d99.99( 99.16%)
   262. (0.00297) RY*( 1) C  18           s(  0.53%)p99.99( 93.28%)d11.62(  6.19%)
                                            0.0000 -0.0221  0.0696  0.0192  0.7299
                                           -0.0044 -0.1931 -0.0228 -0.6015 -0.0121
                                            0.2321 -0.0499  0.0134 -0.0722
   263. (0.00142) RY*( 2) C  18           s( 19.21%)p 4.10( 78.76%)d 0.11(  2.04%)
                                            0.0000  0.0180  0.4379 -0.0109  0.4382
                                            0.0020 -0.3498 -0.0161  0.6876 -0.0573
                                           -0.0554 -0.0190  0.0794 -0.0857
   264. (0.00085) RY*( 3) C  18           s( 24.02%)p 2.79( 66.95%)d 0.38(  9.03%)
                                           -0.0000 -0.0064  0.4901  0.0169 -0.4665
                                            0.0030 -0.5932  0.0031 -0.3158 -0.1352
                                           -0.0242 -0.2385 -0.0980  0.0705
   265. (0.00054) RY*( 4) C  18           s( 51.84%)p 0.55( 28.41%)d 0.38( 19.75%)
                                            0.0000 -0.0073  0.7200  0.0113 -0.0601
                                           -0.0144  0.5147 -0.0058 -0.1233  0.2331
                                            0.1712  0.2964  0.1414  0.0776
   266. (0.00026) RY*( 5) C  18           s(  2.98%)p 6.93( 20.64%)d25.64( 76.38%)
                                            0.0000 -0.0022  0.1726  0.0034  0.0961
                                            0.0050  0.4438 -0.0029  0.0134 -0.6910
                                           -0.0664 -0.4346 -0.3048 -0.0122
   267. (0.00007) RY*( 6) C  18           s(  0.49%)p 7.18(  3.53%)d99.99( 95.97%)
   268. (0.00001) RY*( 7) C  18           s(  0.32%)p 8.37(  2.70%)d99.99( 96.98%)
   269. (0.00002) RY*( 8) C  18           s(  0.50%)p 0.80(  0.40%)d99.99( 99.10%)
   270. (0.00002) RY*( 9) C  18           s(  0.20%)p27.32(  5.41%)d99.99( 94.39%)
   271. (0.00279) RY*( 1) C  19           s(  0.12%)p99.99( 93.24%)d53.40(  6.63%)
                                           -0.0000  0.0284  0.0209  0.0135  0.2870
                                           -0.0041 -0.0903  0.0298  0.9170  0.0216
                                            0.1721 -0.0420 -0.0612  0.1753
   272. (0.00147) RY*( 2) C  19           s(  0.02%)p99.99( 98.73%)d52.25(  1.25%)
                                           -0.0000  0.0032  0.0151 -0.0349  0.9216
                                            0.0074 -0.1928  0.0163 -0.3149  0.0301
                                           -0.0603  0.0058 -0.0338  0.0821
   273. (0.00045) RY*( 3) C  19           s( 68.43%)p 0.36( 24.71%)d 0.10(  6.86%)
                                           -0.0000 -0.0018  0.8272 -0.0052 -0.1077
                                           -0.0026 -0.4848 -0.0173  0.0114  0.0364
                                           -0.1359 -0.1287  0.1640 -0.0728
   274. (0.00039) RY*( 4) C  19           s( 26.23%)p 2.49( 65.24%)d 0.33(  8.53%)
                                            0.0000 -0.0056  0.5121 -0.0045  0.1763
                                           -0.0030  0.7870 -0.0099  0.0421 -0.1254
                                           -0.0302  0.2557  0.0403 -0.0412
   275. (0.00034) RY*( 5) C  19           s(  0.10%)p51.73(  5.30%)d99.99( 94.59%)
                                           -0.0000  0.0004  0.0320 -0.0034 -0.0389
                                           -0.0116 -0.2263 -0.0009 -0.0135 -0.8387
                                            0.0485  0.3168 -0.3736  0.0149
   276. (0.00007) RY*( 6) C  19           s(  0.01%)p 1.00(  1.23%)d80.05( 98.76%)
   277. (0.00003) RY*( 7) C  19           s(  5.07%)p 1.01(  5.13%)d17.70( 89.80%)
   278. (0.00000) RY*( 8) C  19           s(  0.02%)p99.99(  4.92%)d99.99( 95.07%)
   279. (0.00000) RY*( 9) C  19           s(  0.08%)p19.63(  1.58%)d99.99( 98.34%)
   280. (0.00253) RY*( 1) C  20           s(  0.16%)p99.99( 91.50%)d51.24(  8.33%)
                                           -0.0000  0.0284  0.0286  0.0312  0.9262
                                           -0.0083 -0.2011  0.0055  0.1251 -0.0736
                                            0.0835 -0.0133  0.1523 -0.2181
   281. (0.00127) RY*( 2) C  20           s(  0.02%)p99.99( 98.52%)d58.41(  1.46%)
                                            0.0000  0.0012  0.0158  0.0049 -0.1335
                                           -0.0009 -0.0010 -0.0369  0.9828 -0.0104
                                           -0.1077  0.0423  0.0185 -0.0276
   282. (0.00048) RY*( 3) C  20           s( 92.92%)p 0.00(  0.41%)d 0.07(  6.66%)
                                            0.0000 -0.0009  0.9640 -0.0195  0.0257
                                           -0.0028 -0.0537 -0.0014 -0.0147 -0.0135
                                           -0.0564  0.0801 -0.0207  0.2376
   283. (0.00036) RY*( 4) C  20           s(  0.67%)p16.48( 11.10%)d99.99( 88.23%)
                                            0.0000 -0.0019  0.0821 -0.0030  0.0747
                                           -0.0049  0.3237 -0.0017  0.0244  0.2042
                                           -0.2154 -0.8878  0.0773 -0.0002
   284. (0.00033) RY*( 5) C  20           s(  0.02%)p99.99( 82.04%)d99.99( 17.94%)
                                            0.0000 -0.0044  0.0148  0.0008  0.1950
                                            0.0098  0.8842 -0.0016  0.0215  0.1732
                                            0.0815  0.3678  0.0802  0.0324
   285. (0.00007) RY*( 6) C  20           s(  0.00%)p 1.00(  1.49%)d66.26( 98.51%)
   286. (0.00003) RY*( 7) C  20           s(  6.19%)p 0.86(  5.34%)d14.28( 88.47%)
   287. (0.00000) RY*( 8) C  20           s(  0.04%)p89.31(  3.30%)d99.99( 96.67%)
   288. (0.00000) RY*( 9) C  20           s(  0.05%)p99.99(  6.38%)d99.99( 93.57%)
   289. (0.00274) RY*( 1) C  21           s(  0.09%)p99.99( 92.77%)d82.60(  7.14%)
                                           -0.0000  0.0294  0.0004  0.0216  0.5561
                                           -0.0053 -0.1029 -0.0257 -0.7789  0.0020
                                           -0.2531  0.0525  0.0008  0.0675
   290. (0.00142) RY*( 2) C  21           s(  0.00%)p 1.00( 98.64%)d 0.01(  1.36%)
                                           -0.0000  0.0015  0.0016 -0.0267  0.7838
                                            0.0070 -0.1558 -0.0258  0.5885  0.0356
                                            0.0022  0.0039 -0.0486  0.0999
   291. (0.00043) RY*( 3) C  21           s( 81.83%)p 0.09(  7.45%)d 0.13( 10.72%)
                                            0.0000 -0.0008  0.9046 -0.0115 -0.0169
                                           -0.0028 -0.2695  0.0128 -0.0357 -0.2476
                                            0.1470 -0.1557  0.0005 -0.0004
   292. (0.00039) RY*( 4) C  21           s( 12.04%)p 4.90( 58.95%)d 2.41( 29.01%)
                                            0.0000 -0.0047  0.3469 -0.0038  0.1581
                                           -0.0026  0.7511  0.0075 -0.0179  0.4195
                                            0.1342  0.1633  0.2635  0.0008
   293. (0.00034) RY*( 5) C  21           s(  0.29%)p99.99( 29.29%)d99.99( 70.42%)
                                           -0.0000  0.0024  0.0537 -0.0026 -0.1067
                                           -0.0084 -0.5303 -0.0005 -0.0144  0.4976
                                            0.1594  0.6047  0.2556  0.0131
   294. (0.00007) RY*( 6) C  21           s(  0.01%)p 1.00(  1.34%)d73.77( 98.66%)
   295. (0.00003) RY*( 7) C  21           s(  5.75%)p 0.85(  4.87%)d15.53( 89.38%)
   296. (0.00000) RY*( 8) C  21           s(  0.05%)p46.27(  2.20%)d99.99( 97.76%)
   297. (0.00001) RY*( 9) C  21           s(  0.05%)p91.28(  4.57%)d99.99( 95.38%)
   298. (0.00302) RY*( 1) C  22           s(  0.36%)p99.99( 94.01%)d15.49(  5.63%)
                                            0.0000 -0.0214  0.0564  0.0117  0.5174
                                           -0.0048 -0.1784  0.0265  0.7998 -0.0233
                                           -0.1479  0.0348  0.0693 -0.1670
   299. (0.00149) RY*( 2) C  22           s( 10.69%)p 8.18( 87.50%)d 0.17(  1.81%)
                                            0.0000  0.0197  0.3264 -0.0195  0.7061
                                           -0.0007 -0.2939  0.0125 -0.5380 -0.0077
                                            0.1079 -0.0230  0.0661 -0.0387
   300. (0.00065) RY*( 3) C  22           s( 53.69%)p 0.82( 44.19%)d 0.04(  2.12%)
                                           -0.0000 -0.0059  0.7327  0.0177 -0.4372
                                           -0.0108 -0.4869  0.0061  0.1152 -0.0495
                                           -0.0624  0.1105 -0.0052  0.0512
   301. (0.00048) RY*( 4) C  22           s( 33.14%)p 1.75( 57.96%)d 0.27(  8.90%)
                                            0.0000 -0.0084  0.5756  0.0071  0.0826
                                           -0.0035  0.7554  0.0091  0.0458  0.1371
                                           -0.1184 -0.1947  0.1305 -0.0347
   302. (0.00029) RY*( 5) C  22           s(  0.83%)p 6.29(  5.19%)d99.99( 93.98%)
                                            0.0000 -0.0016  0.0908 -0.0016  0.0685
                                           -0.0092  0.2170  0.0019 -0.0050 -0.8570
                                            0.0484  0.2695 -0.3600 -0.0291
   303. (0.00006) RY*( 6) C  22           s(  0.40%)p 7.16(  2.84%)d99.99( 96.77%)
   304. (0.00003) RY*( 7) C  22           s(  0.64%)p 6.66(  4.27%)d99.99( 95.09%)
   305. (0.00001) RY*( 8) C  22           s(  0.12%)p 8.58(  1.07%)d99.99( 98.81%)
   306. (0.00001) RY*( 9) C  22           s(  0.22%)p13.79(  3.05%)d99.99( 96.72%)
   307. (0.00244) RY*( 1) N  23           s(  4.86%)p19.13( 93.02%)d 0.43(  2.11%)
                                            0.0000  0.0023  0.2205 -0.0082  0.4420
                                            0.0149 -0.8458  0.0050 -0.1385  0.0155
                                            0.0453 -0.0954 -0.0777 -0.0610
   308. (0.00137) RY*( 2) N  23           s( 46.59%)p 1.04( 48.28%)d 0.11(  5.13%)
                                           -0.0000 -0.0108  0.6825  0.0042 -0.4882
                                            0.0018  0.0067  0.0012 -0.4943  0.0793
                                           -0.1498 -0.0312  0.0440 -0.1401
   309. (0.00102) RY*( 3) N  23           s( 26.89%)p 2.68( 72.14%)d 0.04(  0.97%)
                                            0.0000  0.0153  0.5183  0.0007 -0.1361
                                           -0.0005 -0.0745  0.0034  0.8350 -0.0168
                                           -0.0409 -0.0249 -0.0364  0.0764
   310. (0.00065) RY*( 4) N  23           s( 18.62%)p 4.01( 74.77%)d 0.35(  6.61%)
                                           -0.0000 -0.0111  0.4314  0.0106  0.6970
                                            0.0068  0.4922  0.0052 -0.1395 -0.0515
                                           -0.0621 -0.0735 -0.0546  0.2263
   311. (0.00013) RY*( 5) N  23           s(  0.00%)p 1.00(  1.28%)d77.00( 98.72%)
                                           -0.0000  0.0006  0.0048  0.0039  0.0796
                                           -0.0040 -0.0772  0.0002  0.0219 -0.3644
                                           -0.2882  0.1194  0.8700  0.0138
   312. (0.00010) RY*( 6) N  23           s(  0.00%)p 1.00(  8.98%)d10.14( 91.02%)
                                            0.0000  0.0014 -0.0009 -0.0171 -0.2233
                                           -0.0067 -0.1466 -0.0099 -0.1342 -0.4327
                                            0.1025  0.0310 -0.1538  0.8294
   313. (0.00006) RY*( 7) N  23           s(  3.06%)p 0.13(  0.40%)d31.53( 96.54%)
   314. (0.00001) RY*( 8) N  23           s(  0.02%)p11.20(  0.24%)d99.99( 99.73%)
   315. (0.00002) RY*( 9) N  23           s(  0.00%)p 1.00(  0.92%)d99.99( 99.08%)
   316. (0.01249) RY*( 1) C  24           s(  2.79%)p34.08( 95.14%)d 0.74(  2.07%)
                                           -0.0000  0.0256  0.1651  0.0114  0.2043
                                           -0.0119  0.3081  0.0730 -0.8995 -0.0553
                                            0.0830  0.0278 -0.0079  0.0996
   317. (0.00563) RY*( 2) C  24           s(  1.82%)p31.89( 57.99%)d22.10( 40.19%)
                                           -0.0000  0.0052  0.1348 -0.0338  0.6493
                                           -0.0155  0.3442 -0.0175  0.1953  0.2667
                                           -0.2069  0.0234  0.1376 -0.5182
   318. (0.00335) RY*( 3) C  24           s(  0.01%)p80.02(  1.16%)d99.99( 98.82%)
                                            0.0000 -0.0010  0.0120  0.0369  0.0381
                                           -0.0606 -0.0705 -0.0133 -0.0017 -0.1468
                                           -0.4705  0.6071  0.5425  0.2871
   319. (0.00208) RY*( 4) C  24           s( 33.35%)p 0.72( 23.86%)d 1.28( 42.78%)
                                           -0.0000 -0.0121  0.5774  0.0255  0.3137
                                            0.0096  0.1798  0.0239  0.3265 -0.2528
                                            0.1046 -0.0837 -0.1893  0.5569
   320. (0.00160) RY*( 5) C  24           s(  0.05%)p99.99( 47.46%)d99.99( 52.49%)
                                           -0.0000 -0.0038  0.0230  0.0098  0.3685
                                           -0.0158 -0.5728 -0.0012 -0.1015 -0.3586
                                            0.1265 -0.4275  0.4352 -0.0901
   321. (0.00087) RY*( 6) C  24           s(  0.62%)p 4.64(  2.89%)d99.99( 96.49%)
                                            0.0000 -0.0074  0.0785  0.0133 -0.1296
                                            0.0157 -0.0074 -0.0335 -0.1023  0.0214
                                           -0.8153 -0.5159 -0.1626  0.0844
   322. (0.00076) RY*( 7) C  24           s(  5.22%)p 9.49( 49.52%)d 8.68( 45.27%)
                                           -0.0000 -0.0022  0.2284  0.0034  0.2398
                                           -0.0161 -0.6459 -0.0024 -0.1424  0.3826
                                           -0.0933  0.3165 -0.4442  0.0081
   323. (0.00036) RY*( 8) C  24           s( 56.13%)p 0.41( 22.96%)d 0.37( 20.92%)
                                           -0.0000  0.0041  0.7492 -0.0101 -0.4751
                                           -0.0085 -0.0525  0.0040 -0.0292  0.0374
                                            0.0514  0.0203  0.2435 -0.3814
   324. (0.00002) RY*( 9) C  24           s(  0.17%)p 0.29(  0.05%)d99.99( 99.78%)
   325. (0.00147) RY*( 1) O  25           s( 52.52%)p 0.83( 43.53%)d 0.08(  3.95%)
                                            0.0000 -0.0072  0.7247 -0.0004  0.2599
                                            0.0014  0.3269 -0.0067 -0.5107 -0.0153
                                            0.1686  0.0619  0.0461  0.0700
   326. (0.00114) RY*( 2) O  25           s(  0.30%)p99.99( 95.09%)d15.60(  4.62%)
                                            0.0000 -0.0009  0.0544 -0.0019  0.4887
                                            0.0026 -0.8198 -0.0000 -0.1999  0.1110
                                            0.0418  0.0333 -0.1760  0.0032
   327. (0.00054) RY*( 3) O  25           s( 12.58%)p 6.17( 77.62%)d 0.78(  9.80%)
                                            0.0000 -0.0035  0.3547  0.0032  0.4796
                                            0.0043  0.1269 -0.0095  0.7279  0.0954
                                           -0.1935 -0.0502  0.0246 -0.2199
   328. (0.00040) RY*( 4) O  25           s( 34.44%)p 1.84( 63.26%)d 0.07(  2.30%)
                                           -0.0000  0.0042  0.5868 -0.0087 -0.6600
                                           -0.0043 -0.4028 -0.0027  0.1863 -0.0410
                                           -0.1248 -0.0535 -0.0526 -0.0106
   329. (0.00006) RY*( 5) O  25           s(  0.00%)p 1.00(  2.89%)d33.56( 97.11%)
   330. (0.00005) RY*( 6) O  25           s(  0.14%)p64.20(  9.04%)d99.99( 90.82%)
   331. (0.00002) RY*( 7) O  25           s(  0.01%)p 1.00(  5.04%)d18.83( 94.95%)
   332. (0.00002) RY*( 8) O  25           s(  0.02%)p99.99(  2.99%)d99.99( 96.99%)
   333. (0.00001) RY*( 9) O  25           s(  0.01%)p 1.00(  0.71%)d99.99( 99.28%)
   334. (0.00321) RY*( 1) C  26           s(  0.03%)p99.99( 99.62%)d10.53(  0.35%)
                                           -0.0000  0.0159 -0.0089  0.0237 -0.4937
                                            0.0100 -0.4328  0.0077  0.7513 -0.0180
                                           -0.0126 -0.0186 -0.0162  0.0492
   335. (0.00215) RY*( 2) C  26           s( 11.95%)p 6.67( 79.77%)d 0.69(  8.28%)
                                           -0.0000 -0.0054  0.3457 -0.0086  0.6771
                                           -0.0085  0.1923  0.0202  0.5492 -0.0864
                                            0.1832  0.0487 -0.0088  0.1983
   336. (0.00188) RY*( 3) C  26           s(  0.07%)p99.99( 98.70%)d16.84(  1.23%)
                                           -0.0000  0.0008  0.0270  0.0018 -0.4400
                                           -0.0026  0.8659 -0.0003  0.2091  0.0148
                                            0.0543 -0.0210 -0.0929 -0.0061
   337. (0.00058) RY*( 4) C  26           s(  1.89%)p 0.58(  1.09%)d51.44( 97.03%)
                                            0.0000  0.0051  0.1372  0.0413 -0.0562
                                            0.0122  0.0223  0.0142 -0.0719 -0.7994
                                           -0.3807 -0.3609  0.0695  0.2261
   338. (0.00057) RY*( 5) C  26           s(  0.27%)p 2.74(  0.75%)d99.99( 98.98%)
                                            0.0000  0.0034  0.0522  0.0221  0.0240
                                            0.0219 -0.0545  0.0131 -0.0531  0.0984
                                           -0.2763  0.0904 -0.9091  0.2628
   339. (0.00040) RY*( 6) C  26           s(  3.86%)p 1.79(  6.91%)d23.14( 89.23%)
                                            0.0000  0.0023  0.1963  0.0005 -0.1836
                                            0.0030 -0.0956 -0.0085 -0.1619 -0.4903
                                            0.5876  0.5204 -0.1773 -0.0655
   340. (0.00035) RY*( 7) C  26           s(  0.56%)p 1.44(  0.80%)d99.99( 98.65%)
                                           -0.0000 -0.0001  0.0745 -0.0122  0.0006
                                            0.0156 -0.0758  0.0065 -0.0424  0.0148
                                            0.5197 -0.7572 -0.2901 -0.2421
   341. (0.00030) RY*( 8) C  26           s( 15.19%)p 0.70( 10.70%)d 4.88( 74.11%)
                                           -0.0000  0.0014  0.3897 -0.0091 -0.2292
                                           -0.0117 -0.0681  0.0166 -0.2222  0.2828
                                            0.2080 -0.1129  0.2061  0.7501
   342. (0.00020) RY*( 9) C  26           s( 66.19%)p 0.03(  2.12%)d 0.48( 31.69%)
                                           -0.0000 -0.0015  0.8136 -0.0126 -0.1170
                                           -0.0057 -0.0530 -0.0066 -0.0671  0.1456
                                           -0.2873  0.0328  0.0235 -0.4599
   343. (0.00194) RY*( 1) C  27           s(  0.27%)p99.99( 93.31%)d24.02(  6.42%)
                                           -0.0000  0.0051  0.0515 -0.0030  0.0174
                                            0.0101  0.6620 -0.0110 -0.7030  0.1058
                                           -0.0962 -0.0089  0.0794  0.1933
   344. (0.00123) RY*( 2) C  27           s( 33.38%)p 1.91( 63.81%)d 0.08(  2.81%)
                                           -0.0000  0.0080  0.5777 -0.0061 -0.1780
                                           -0.0039 -0.5850 -0.0063 -0.5139 -0.0418
                                           -0.0182  0.0272 -0.1430  0.0699
   345. (0.00055) RY*( 3) C  27           s( 24.01%)p 3.10( 74.42%)d 0.07(  1.57%)
                                            0.0000  0.0149  0.4898 -0.0045  0.8488
                                            0.0096  0.0741  0.0095  0.1343  0.0526
                                            0.0189 -0.0552  0.0920 -0.0323
   346. (0.00011) RY*( 4) C  27           s( 37.43%)p 1.33( 49.89%)d 0.34( 12.68%)
                                           -0.0000 -0.0190  0.6115  0.0190 -0.4849
                                           -0.0049  0.3625 -0.0051  0.3632  0.1841
                                            0.2113 -0.1515  0.1282 -0.0941
   347. (0.00004) RY*( 5) C  27           s(  2.63%)p 3.90( 10.24%)d33.16( 87.13%)
   348. (0.00001) RY*( 6) C  27           s(  1.10%)p 2.22(  2.43%)d87.91( 96.47%)
   349. (0.00000) RY*( 7) C  27           s(  0.47%)p 0.36(  0.17%)d99.99( 99.36%)
   350. (0.00001) RY*( 8) C  27           s(  0.79%)p 1.99(  1.57%)d99.99( 97.64%)
   351. (0.00000) RY*( 9) C  27           s(  0.01%)p 1.00(  4.25%)d22.52( 95.74%)
   352. (0.00204) RY*( 1) C  28           s(  0.45%)p99.99( 93.69%)d13.07(  5.86%)
                                            0.0000  0.0017  0.0669  0.0058  0.4377
                                           -0.0030 -0.0483 -0.0150 -0.8618  0.0943
                                            0.0329 -0.1953 -0.0017  0.1022
   353. (0.00120) RY*( 2) C  28           s( 32.17%)p 2.03( 65.15%)d 0.08(  2.69%)
                                           -0.0000  0.0103  0.5671 -0.0086 -0.6914
                                           -0.0023  0.2633 -0.0047 -0.3225 -0.1456
                                           -0.0224 -0.0450  0.0250  0.0504
   354. (0.00055) RY*( 3) C  28           s( 26.66%)p 2.68( 71.47%)d 0.07(  1.86%)
                                            0.0000  0.0140  0.5162  0.0059  0.5065
                                           -0.0118  0.6223  0.0057  0.2661  0.1290
                                           -0.0031  0.0426  0.0107 -0.0054
   355. (0.00010) RY*( 4) C  28           s( 32.57%)p 1.46( 47.64%)d 0.61( 19.79%)
   356. (0.00004) RY*( 5) C  28           s(  4.97%)p 2.67( 13.24%)d16.46( 81.79%)
   357. (0.00000) RY*( 6) C  28           s(  0.00%)p 1.00(  0.21%)d99.99( 99.79%)
   358. (0.00001) RY*( 7) C  28           s(  0.37%)p14.00(  5.17%)d99.99( 94.46%)
   359. (0.00001) RY*( 8) C  28           s(  1.82%)p 0.86(  1.57%)d53.08( 96.61%)
   360. (0.00000) RY*( 9) C  28           s(  1.07%)p 1.80(  1.93%)d90.37( 96.99%)
   361. (0.00194) RY*( 1) C  29           s(  0.01%)p 1.00( 93.41%)d 0.07(  6.58%)
                                            0.0000 -0.0024  0.0091  0.0094  0.4824
                                           -0.0150 -0.8139 -0.0036 -0.1964 -0.0020
                                            0.1285 -0.1837 -0.0925 -0.0834
   362. (0.00153) RY*( 2) C  29           s(  8.91%)p 9.89( 88.12%)d 0.33(  2.97%)
                                           -0.0000  0.0060  0.2984 -0.0097 -0.7938
                                           -0.0058 -0.4911  0.0047  0.0990 -0.0074
                                           -0.1488 -0.0691 -0.0439 -0.0276
   363. (0.00066) RY*( 3) C  29           s( 59.32%)p 0.68( 40.34%)d 0.01(  0.34%)
                                            0.0000  0.0121  0.7701 -0.0011  0.3148
                                            0.0037  0.0631 -0.0118  0.5479 -0.0146
                                            0.0161  0.0312 -0.0020 -0.0437
   364. (0.00012) RY*( 4) C  29           s( 26.79%)p 2.23( 59.80%)d 0.50( 13.41%)
                                           -0.0000 -0.0208  0.5172  0.0065 -0.0417
                                           -0.0017  0.1669  0.0215 -0.7536  0.0728
                                            0.1504  0.1580  0.0999 -0.2669
   365. (0.00001) RY*( 5) C  29           s(  0.06%)p 7.60(  0.49%)d99.99( 99.45%)
   366. (0.00001) RY*( 6) C  29           s(  0.25%)p22.68(  5.74%)d99.99( 94.01%)
   367. (0.00001) RY*( 7) C  29           s(  0.86%)p 6.70(  5.78%)d99.99( 93.36%)
   368. (0.00001) RY*( 8) C  29           s(  0.12%)p14.33(  1.78%)d99.99( 98.10%)
   369. (0.00001) RY*( 9) C  29           s(  3.74%)p 1.24(  4.64%)d24.51( 91.62%)
   370. (0.00053) RY*( 1) O  30           s(  7.45%)p12.36( 92.07%)d 0.06(  0.48%)
                                           -0.0000 -0.0003  0.2730  0.0084  0.7209
                                            0.0050  0.3008  0.0012  0.5572  0.0346
                                           -0.0425 -0.0108  0.0094 -0.0395
   371. (0.00038) RY*( 2) O  30           s(  0.01%)p 1.00( 98.34%)d 0.02(  1.65%)
                                           -0.0000  0.0004  0.0073  0.0041 -0.4935
                                           -0.0063  0.8406 -0.0012  0.1822  0.0201
                                            0.0648 -0.0779 -0.0701 -0.0303
   372. (0.00009) RY*( 3) O  30           s( 76.44%)p 0.27( 20.78%)d 0.04(  2.78%)
   373. (0.00004) RY*( 4) O  30           s( 10.72%)p 7.84( 84.00%)d 0.49(  5.28%)
   374. (0.00001) RY*( 5) O  30           s(  0.42%)p 0.28(  0.12%)d99.99( 99.46%)
   375. (0.00001) RY*( 6) O  30           s(  3.69%)p 0.56(  2.08%)d25.52( 94.23%)
   376. (0.00001) RY*( 7) O  30           s(  0.82%)p 1.99(  1.63%)d99.99( 97.55%)
   377. (0.00001) RY*( 8) O  30           s(  0.01%)p 1.00(  0.62%)d99.99( 99.38%)
   378. (0.00000) RY*( 9) O  30           s(  0.41%)p 1.81(  0.74%)d99.99( 98.85%)
   379. (0.00098) RY*( 1) H  31           s( 99.74%)p 0.00(  0.26%)
                                            0.0044  0.9987  0.0046 -0.0493 -0.0119
   380. (0.00007) RY*( 2) H  31           s(  0.00%)p 1.00(100.00%)
   381. (0.00003) RY*( 3) H  31           s(  0.36%)p99.99( 99.64%)
   382. (0.00004) RY*( 4) H  31           s(  0.00%)p 1.00(100.00%)
   383. (0.00071) RY*( 1) H  32           s( 99.44%)p 0.01(  0.56%)
                                            0.0047  0.9972  0.0657 -0.0359  0.0041
   384. (0.00007) RY*( 2) H  32           s(  0.00%)p 1.00(100.00%)
   385. (0.00004) RY*( 3) H  32           s(  0.16%)p99.99( 99.84%)
   386. (0.00003) RY*( 4) H  32           s(  0.50%)p99.99( 99.50%)
   387. (0.00071) RY*( 1) H  33           s( 99.43%)p 0.01(  0.57%)
                                            0.0047  0.9972  0.0631  0.0345  0.0221
   388. (0.00007) RY*( 2) H  33           s(  0.00%)p 1.00(100.00%)
   389. (0.00004) RY*( 3) H  33           s(  0.15%)p99.99( 99.85%)
   390. (0.00003) RY*( 4) H  33           s(  0.52%)p99.99( 99.48%)
   391. (0.00097) RY*( 1) H  34           s( 99.73%)p 0.00(  0.27%)
                                            0.0044  0.9986  0.0023  0.0499  0.0139
   392. (0.00007) RY*( 2) H  34           s(  0.00%)p 1.00(100.00%)
   393. (0.00003) RY*( 3) H  34           s(  0.37%)p99.99( 99.63%)
   394. (0.00004) RY*( 4) H  34           s(  0.00%)p 1.00(100.00%)
   395. (0.00192) RY*( 1) H  35           s( 99.42%)p 0.01(  0.58%)
                                            0.0074  0.9970 -0.0690 -0.0329 -0.0005
   396. (0.00008) RY*( 2) H  35           s(  0.51%)p99.99( 99.49%)
   397. (0.00004) RY*( 3) H  35           s(  0.11%)p99.99( 99.89%)
   398. (0.00002) RY*( 4) H  35           s(  0.07%)p99.99( 99.93%)
   399. (0.00132) RY*( 1) H  36           s( 99.80%)p 0.00(  0.20%)
                                            0.0043  0.9990  0.0298  0.0192  0.0270
   400. (0.00008) RY*( 2) H  36           s(  0.00%)p 1.00(100.00%)
   401. (0.00005) RY*( 3) H  36           s(  0.01%)p99.99( 99.99%)
   402. (0.00002) RY*( 4) H  36           s(  0.28%)p99.99( 99.72%)
   403. (0.00153) RY*( 1) H  37           s( 99.77%)p 0.00(  0.23%)
                                            0.0033  0.9988  0.0375 -0.0138 -0.0264
   404. (0.00009) RY*( 2) H  37           s(  0.01%)p 1.00( 99.99%)
   405. (0.00006) RY*( 3) H  37           s(  0.15%)p99.99( 99.85%)
   406. (0.00002) RY*( 4) H  37           s(  0.17%)p99.99( 99.83%)
   407. (0.00076) RY*( 1) H  38           s( 99.57%)p 0.00(  0.43%)
                                            0.0048  0.9978  0.0468 -0.0283 -0.0363
   408. (0.00008) RY*( 2) H  38           s(  0.03%)p99.99( 99.97%)
   409. (0.00004) RY*( 3) H  38           s(  0.30%)p99.99( 99.70%)
   410. (0.00003) RY*( 4) H  38           s(  0.20%)p99.99( 99.80%)
   411. (0.00069) RY*( 1) H  39           s( 99.48%)p 0.01(  0.52%)
                                            0.0042  0.9974 -0.0267 -0.0027 -0.0669
   412. (0.00007) RY*( 2) H  39           s(  0.01%)p99.99( 99.99%)
   413. (0.00004) RY*( 3) H  39           s(  0.08%)p99.99( 99.92%)
   414. (0.00003) RY*( 4) H  39           s(  0.53%)p99.99( 99.47%)
   415. (0.00073) RY*( 1) H  40           s( 99.70%)p 0.00(  0.30%)
                                            0.0053  0.9985 -0.0539  0.0035 -0.0076
   416. (0.00007) RY*( 2) H  40           s(  0.01%)p 1.00( 99.99%)
   417. (0.00003) RY*( 3) H  40           s(  0.38%)p99.99( 99.62%)
   418. (0.00003) RY*( 4) H  40           s(  0.01%)p 1.00( 99.99%)
   419. (0.00072) RY*( 1) H  41           s( 99.61%)p 0.00(  0.39%)
                                            0.0047  0.9980 -0.0414  0.0037  0.0471
   420. (0.00006) RY*( 2) H  41           s(  0.00%)p 1.00(100.00%)
   421. (0.00004) RY*( 3) H  41           s(  0.21%)p99.99( 99.79%)
   422. (0.00003) RY*( 4) H  41           s(  0.29%)p99.99( 99.71%)
   423. (0.00081) RY*( 1) H  42           s( 99.28%)p 0.01(  0.72%)
                                            0.0044  0.9964  0.0437 -0.0553  0.0469
   424. (0.00008) RY*( 2) H  42           s(  0.21%)p99.99( 99.79%)
   425. (0.00004) RY*( 3) H  42           s(  0.28%)p99.99( 99.72%)
   426. (0.00003) RY*( 4) H  42           s(  0.32%)p99.99( 99.68%)
   427. (0.00218) RY*( 1) H  43           s( 99.04%)p 0.01(  0.96%)
                                            0.0136  0.9951  0.0723  0.0295  0.0591
   428. (0.00024) RY*( 2) H  43           s(  0.00%)p 1.00(100.00%)
                                            0.0042 -0.0012  0.5213 -0.8284 -0.2048
   429. (0.00010) RY*( 3) H  43           s(  0.35%)p99.99( 99.65%)
   430. (0.00002) RY*( 4) H  43           s(  0.85%)p99.99( 99.15%)
   431. (0.00089) RY*( 1) H  44           s( 98.29%)p 0.02(  1.71%)
                                            0.0055  0.9914  0.0752 -0.0262  0.1038
   432. (0.00010) RY*( 2) H  44           s(  0.50%)p99.99( 99.50%)
   433. (0.00007) RY*( 3) H  44           s(  0.48%)p99.99( 99.52%)
   434. (0.00002) RY*( 4) H  44           s(  0.82%)p99.99( 99.18%)
   435. (0.00051) RY*( 1) H  45           s( 96.86%)p 0.03(  3.14%)
                                            0.0053  0.9842 -0.1741 -0.0188 -0.0263
   436. (0.00010) RY*( 2) H  45           s(  0.02%)p99.99( 99.98%)
   437. (0.00006) RY*( 3) H  45           s(  0.04%)p99.99( 99.96%)
   438. (0.00002) RY*( 4) H  45           s(  3.16%)p30.63( 96.84%)
   439. (0.00154) RY*( 1) H  46           s( 99.80%)p 0.00(  0.20%)
                                            0.0017  0.9990 -0.0340  0.0295 -0.0033
   440. (0.00010) RY*( 2) H  46           s(  0.03%)p99.99( 99.97%)
                                            0.0015  0.0183  0.6168  0.1750  0.7672
   441. (0.00007) RY*( 3) H  46           s(  0.02%)p99.99( 99.98%)
   442. (0.00003) RY*( 4) H  46           s(  0.22%)p99.99( 99.78%)
   443. (0.00050) RY*( 1) H  47           s( 96.82%)p 0.03(  3.18%)
                                            0.0055  0.9839 -0.1238 -0.1185 -0.0495
   444. (0.00010) RY*( 2) H  47           s(  0.00%)p 1.00(100.00%)
                                            0.0001  0.0043 -0.4648  0.1573  0.8713
   445. (0.00007) RY*( 3) H  47           s(  0.00%)p 1.00(100.00%)
   446. (0.00002) RY*( 4) H  47           s(  3.26%)p29.68( 96.74%)
   447. (0.00083) RY*( 1) H  48           s( 98.73%)p 0.01(  1.27%)
                                            0.0042  0.9936  0.0668 -0.0705 -0.0572
   448. (0.00009) RY*( 2) H  48           s(  0.03%)p99.99( 99.97%)
   449. (0.00006) RY*( 3) H  48           s(  0.01%)p 1.00( 99.99%)
   450. (0.00002) RY*( 4) H  48           s(  1.31%)p75.42( 98.69%)
   451. (0.00084) RY*( 1) H  49           s( 98.12%)p 0.02(  1.88%)
                                            0.0052  0.9905  0.0335  0.0419  0.1263
   452. (0.00010) RY*( 2) H  49           s(  0.39%)p99.99( 99.61%)
   453. (0.00007) RY*( 3) H  49           s(  0.65%)p99.99( 99.35%)
   454. (0.00002) RY*( 4) H  49           s(  0.92%)p99.99( 99.08%)
   455. (0.00088) RY*( 1) H  50           s( 98.74%)p 0.01(  1.26%)
                                            0.0043  0.9937  0.0629 -0.0390 -0.0845
   456. (0.00009) RY*( 2) H  50           s(  0.01%)p99.99( 99.99%)
   457. (0.00006) RY*( 3) H  50           s(  0.01%)p 1.00( 99.99%)
   458. (0.00002) RY*( 4) H  50           s(  1.33%)p74.35( 98.67%)
   459. (0.00110) RY*( 1) H  51           s( 99.26%)p 0.01(  0.74%)
                                            0.0029  0.9963 -0.0249  0.0645 -0.0508
   460. (0.00010) RY*( 2) H  51           s(  0.03%)p99.99( 99.97%)
   461. (0.00007) RY*( 3) H  51           s(  0.01%)p99.99( 99.99%)
   462. (0.00003) RY*( 4) H  51           s(  0.76%)p99.99( 99.24%)
   463. (0.00045) RY*( 1) H  52           s( 96.05%)p 0.04(  3.95%)
                                            0.0057  0.9800 -0.1546 -0.0542 -0.1126
   464. (0.00009) RY*( 2) H  52           s(  0.01%)p 1.00( 99.99%)
   465. (0.00006) RY*( 3) H  52           s(  0.00%)p 1.00(100.00%)
   466. (0.00001) RY*( 4) H  52           s(  4.03%)p23.84( 95.97%)
   467. (0.00960) BD*( 1) O   1 - C   2  
                ( 33.15%)   0.5758* O   1 s( 45.02%)p 1.22( 54.89%)d 0.00(  0.09%)
                                            0.0000 -0.6706  0.0213  0.3563  0.0096
                                           -0.1862 -0.0044  0.6220  0.0188  0.0060
                                           -0.0209  0.0107 -0.0031 -0.0166
                ( 66.85%)  -0.8176* C   2 s( 33.48%)p 1.98( 66.28%)d 0.01(  0.23%)
                                           -0.0000 -0.5777  0.0331 -0.4105 -0.0356
                                            0.1945  0.0180 -0.6718 -0.0601  0.0097
                                           -0.0359  0.0158 -0.0081 -0.0254
   468. (0.09129) BD*( 2) O   1 - C   2  
                ( 32.28%)   0.5682* O   1 s(  0.00%)p 1.00( 99.84%)d 0.00(  0.16%)
                                           -0.0000  0.0035 -0.0001 -0.1089 -0.0013
                                           -0.9677 -0.0068 -0.2236 -0.0012  0.0178
                                            0.0080  0.0303  0.0119  0.0131
                ( 67.72%)  -0.8229* C   2 s(  0.03%)p99.99( 99.55%)d15.47(  0.43%)
                                            0.0000  0.0144 -0.0082 -0.1110  0.0057
                                           -0.9657  0.0154 -0.2244  0.0009 -0.0290
                                           -0.0122 -0.0500 -0.0182 -0.0208
   469. (0.06528) BD*( 1) C   2 - O   3  
                ( 70.19%)   0.8378* C   2 s( 26.42%)p 2.77( 73.24%)d 0.01(  0.33%)
                                            0.0000  0.5140 -0.0025  0.4800 -0.0004
                                            0.1149  0.0009 -0.6982 -0.0371  0.0091
                                           -0.0431 -0.0137  0.0085  0.0333
                ( 29.81%)  -0.5460* O   3 s( 32.17%)p 2.11( 67.76%)d 0.00(  0.07%)
                                            0.0001  0.5672 -0.0018 -0.3692 -0.0076
                                           -0.1322 -0.0028  0.7237 -0.0004  0.0017
                                           -0.0096 -0.0074  0.0007  0.0241
   470. (0.03558) BD*( 1) C   2 - C  15  
                ( 52.20%)   0.7225* C   2 s( 39.86%)p 1.51( 60.08%)d 0.00(  0.06%)
                                           -0.0001 -0.6310 -0.0195  0.7655 -0.0313
                                           -0.1077  0.0166  0.0451  0.0003  0.0078
                                           -0.0084 -0.0008 -0.0181  0.0128
                ( 47.80%)  -0.6914* C  15 s( 25.76%)p 2.88( 74.18%)d 0.00(  0.06%)
                                           -0.0003 -0.5074 -0.0102 -0.8363  0.0037
                                            0.1767  0.0174 -0.1038  0.0070  0.0083
                                           -0.0070  0.0002 -0.0194  0.0119
   471. (0.02107) BD*( 1) O   3 - N   4  
                ( 43.14%)   0.6568* O   3 s( 23.68%)p 3.22( 76.19%)d 0.01(  0.13%)
                                           -0.0000 -0.4863 -0.0180 -0.8701 -0.0169
                                            0.0008 -0.0063 -0.0635  0.0228  0.0023
                                           -0.0172  0.0010 -0.0284  0.0120
                ( 56.86%)  -0.7541* N   4 s( 23.21%)p 3.30( 76.62%)d 0.01(  0.17%)
                                           -0.0001 -0.4804 -0.0359  0.8712 -0.0408
                                            0.0059  0.0018  0.0696 -0.0245 -0.0015
                                            0.0010 -0.0006 -0.0351  0.0215
   472. (0.05518) BD*( 1) N   4 - C   5  
                ( 34.89%)   0.5907* N   4 s( 37.75%)p 1.65( 62.21%)d 0.00(  0.03%)
                                            0.0002  0.6144 -0.0045  0.3482  0.0170
                                           -0.7059  0.0008 -0.0480  0.0096 -0.0121
                                            0.0019 -0.0017 -0.0085 -0.0094
                ( 65.11%)  -0.8069* C   5 s( 27.77%)p 2.60( 72.06%)d 0.01(  0.18%)
                                           -0.0000  0.5269  0.0001 -0.5553 -0.0355
                                            0.6408 -0.0042  0.0061 -0.0177 -0.0343
                                           -0.0024  0.0028 -0.0130 -0.0201
   473. (0.05363) BD*( 1) N   4 - C  12  
                ( 35.15%)   0.5929* N   4 s( 37.38%)p 1.67( 62.59%)d 0.00(  0.03%)
                                           -0.0002 -0.6113  0.0054 -0.3096 -0.0144
                                           -0.6652  0.0041 -0.2954 -0.0090 -0.0090
                                           -0.0066 -0.0122  0.0067  0.0034
                ( 64.85%)  -0.8053* C  12 s( 27.81%)p 2.59( 72.02%)d 0.01(  0.17%)
                                            0.0000 -0.5273 -0.0011  0.5069  0.0328
                                            0.6041 -0.0085  0.3113  0.0157 -0.0293
                                           -0.0131 -0.0201  0.0128  0.0122
   474. (0.03675) BD*( 1) C   5 - C   6  
                ( 52.11%)   0.7219* C   5 s( 37.91%)p 1.64( 62.03%)d 0.00(  0.06%)
                                           -0.0001  0.6153  0.0221  0.7527 -0.0118
                                            0.1444 -0.0332  0.1779 -0.0074  0.0159
                                            0.0091  0.0034  0.0139 -0.0085
                ( 47.89%)  -0.6920* C   6 s( 29.27%)p 2.41( 70.68%)d 0.00(  0.05%)
                                            0.0001  0.5410 -0.0021 -0.7377  0.0252
                                           -0.3330 -0.0179 -0.2253 -0.0002  0.0087
                                            0.0088  0.0028  0.0156 -0.0098
   475. (0.00577) BD*( 1) C   5 - O  14  
                ( 65.73%)   0.8108* C   5 s( 33.86%)p 1.95( 65.92%)d 0.01(  0.21%)
                                           -0.0000  0.5807 -0.0384 -0.2872 -0.0258
                                           -0.7263 -0.0537 -0.2134 -0.0148  0.0269
                                            0.0074  0.0184 -0.0257 -0.0181
                ( 34.27%)  -0.5854* O  14 s( 44.22%)p 1.26( 55.69%)d 0.00(  0.09%)
                                           -0.0000  0.6646 -0.0233  0.2519  0.0064
                                            0.6845  0.0202  0.1565  0.0047  0.0161
                                            0.0032  0.0103 -0.0195 -0.0116
   476. (0.10727) BD*( 2) C   5 - O  14  
                ( 66.52%)   0.8156* C   5 s(  0.02%)p99.99( 99.64%)d21.25(  0.34%)
                                            0.0000  0.0125  0.0018 -0.1999  0.0102
                                           -0.1927  0.0022  0.9584 -0.0271  0.0145
                                           -0.0185 -0.0476 -0.0045 -0.0236
                ( 33.48%)  -0.5786* O  14 s(  0.01%)p99.99( 99.83%)d11.65(  0.15%)
                                           -0.0000  0.0115 -0.0004 -0.1911 -0.0015
                                           -0.1620 -0.0012  0.9672  0.0082 -0.0090
                                            0.0107  0.0332  0.0034  0.0152
   477. (0.01213) BD*( 1) C   6 - C   7  
                ( 48.19%)   0.6942* C   6 s( 37.97%)p 1.63( 62.00%)d 0.00(  0.03%)
                                            0.0001 -0.6161 -0.0071 -0.6504  0.0090
                                            0.4430  0.0231 -0.0060  0.0079  0.0130
                                           -0.0013 -0.0004 -0.0070  0.0101
                ( 51.81%)  -0.7198* C   7 s( 34.82%)p 1.87( 65.12%)d 0.00(  0.05%)
                                           -0.0001 -0.5900 -0.0093  0.7102  0.0165
                                           -0.3799  0.0244  0.0386  0.0094  0.0170
                                           -0.0014 -0.0005 -0.0082  0.0128
   478. (0.16538) BD*( 2) C   6 - C   7  
                ( 45.64%)   0.6756* C   6 s(  0.00%)p 1.00( 99.99%)d 0.00(  0.01%)
                                            0.0000 -0.0025 -0.0008  0.1784  0.0014
                                            0.2454  0.0023 -0.9528 -0.0081  0.0025
                                           -0.0097  0.0015  0.0023 -0.0028
                ( 54.36%)  -0.7373* C   7 s(  0.00%)p 1.00( 99.94%)d 0.00(  0.06%)
                                            0.0000 -0.0008 -0.0002  0.1820  0.0012
                                            0.2447  0.0021 -0.9520 -0.0068  0.0011
                                            0.0114 -0.0194 -0.0074 -0.0055
   479. (0.01552) BD*( 1) C   6 - C  11  
                ( 50.06%)   0.7075* C   6 s( 32.64%)p 2.06( 67.31%)d 0.00(  0.04%)
                                           -0.0001  0.5713  0.0019 -0.0018  0.0027
                                            0.7950 -0.0031  0.2029 -0.0001 -0.0043
                                            0.0002  0.0085 -0.0150 -0.0115
                ( 49.94%)  -0.7067* C  11 s( 32.63%)p 2.06( 67.32%)d 0.00(  0.04%)
                                           -0.0001  0.5712  0.0015  0.0564  0.0024
                                           -0.7940  0.0032 -0.1988  0.0015  0.0016
                                            0.0016  0.0101 -0.0149 -0.0108
   480. (0.00749) BD*( 1) C   7 - C   8  
                ( 49.62%)   0.7044* C   7 s( 35.34%)p 1.83( 64.61%)d 0.00(  0.05%)
                                            0.0000 -0.5944 -0.0114 -0.6783 -0.0269
                                           -0.3665  0.0324 -0.2234  0.0032 -0.0152
                                           -0.0085 -0.0065 -0.0050  0.0090
                ( 50.38%)  -0.7098* C   8 s( 35.44%)p 1.82( 64.51%)d 0.00(  0.05%)
                                           -0.0001 -0.5953 -0.0062  0.6495 -0.0151
                                            0.4101  0.0368  0.2313  0.0067 -0.0135
                                           -0.0089 -0.0050 -0.0095  0.0090
   481. (0.00720) BD*( 1) C   7 - H  31  
                ( 37.04%)   0.6086* C   7 s( 29.74%)p 2.36( 70.23%)d 0.00(  0.03%)
                                           -0.0003  0.5451 -0.0154  0.0288  0.0045
                                           -0.8123  0.0081 -0.2038  0.0030 -0.0001
                                            0.0006  0.0073 -0.0128 -0.0080
                ( 62.96%)  -0.7935* H  31 s( 99.90%)p 0.00(  0.10%)
                                            0.9995 -0.0028 -0.0006  0.0310  0.0078
   482. (0.00811) BD*( 1) C   8 - C   9  
                ( 50.01%)   0.7072* C   8 s( 35.60%)p 1.81( 64.35%)d 0.00(  0.05%)
                                           -0.0000 -0.5966 -0.0087  0.0137 -0.0381
                                           -0.7762 -0.0101 -0.1981 -0.0099  0.0036
                                            0.0005 -0.0086  0.0168  0.0096
                ( 49.99%)  -0.7070* C   9 s( 35.62%)p 1.81( 64.34%)d 0.00(  0.05%)
                                           -0.0000 -0.5967 -0.0086 -0.0425 -0.0388
                                            0.7759  0.0109  0.1946 -0.0046 -0.0010
                                           -0.0006 -0.0094  0.0169  0.0092
   483. (0.14785) BD*( 2) C   8 - C   9  
                ( 50.09%)   0.7078* C   8 s(  0.00%)p 1.00( 99.95%)d 0.00(  0.05%)
                                            0.0000  0.0003  0.0002 -0.1830  0.0013
                                           -0.2463  0.0017  0.9514 -0.0068 -0.0002
                                           -0.0131  0.0173  0.0071  0.0038
                ( 49.91%)  -0.7064* C   9 s(  0.00%)p 1.00( 99.95%)d 0.00(  0.05%)
                                            0.0000  0.0003  0.0002 -0.1827  0.0014
                                           -0.2483  0.0018  0.9510 -0.0070  0.0064
                                           -0.0101 -0.0158 -0.0023 -0.0117
   484. (0.00645) BD*( 1) C   8 - H  32  
                ( 37.51%)   0.6125* C   8 s( 28.85%)p 2.46( 71.12%)d 0.00(  0.03%)
                                            0.0003 -0.5370  0.0129 -0.7369  0.0082
                                            0.4084 -0.0039 -0.0358  0.0006  0.0121
                                           -0.0014  0.0002 -0.0076  0.0091
                ( 62.49%)  -0.7905* H  32 s( 99.90%)p 0.00(  0.10%)
                                           -0.9995  0.0024  0.0275 -0.0152  0.0014
   485. (0.00751) BD*( 1) C   9 - C  10  
                ( 50.41%)   0.7100* C   9 s( 35.43%)p 1.82( 64.53%)d 0.00(  0.05%)
                                            0.0001  0.5952  0.0064 -0.6798  0.0123
                                            0.4256  0.0366 -0.0197  0.0119 -0.0149
                                            0.0019 -0.0003  0.0102 -0.0113
                ( 49.59%)  -0.7042* C  10 s( 35.38%)p 1.82( 64.57%)d 0.00(  0.04%)
                                           -0.0000  0.5947  0.0115  0.7053  0.0246
                                           -0.3813  0.0316  0.0342  0.0130 -0.0168
                                            0.0006  0.0006  0.0058 -0.0116
   486. (0.00645) BD*( 1) C   9 - H  33  
                ( 37.53%)   0.6126* C   9 s( 28.85%)p 2.46( 71.12%)d 0.00(  0.03%)
                                            0.0003 -0.5370  0.0130 -0.7079  0.0078
                                           -0.3915  0.0039 -0.2381  0.0025 -0.0110
                                           -0.0071 -0.0041 -0.0071  0.0071
                ( 62.47%)  -0.7904* H  33 s( 99.90%)p 0.00(  0.10%)
                                           -0.9995  0.0024  0.0264  0.0145  0.0089
   487. (0.01224) BD*( 1) C  10 - C  11  
                ( 51.83%)   0.7199* C  10 s( 34.83%)p 1.87( 65.12%)d 0.00(  0.05%)
                                            0.0001  0.5901  0.0090 -0.6835 -0.0181
                                           -0.3631  0.0246 -0.2264  0.0029  0.0153
                                            0.0094  0.0064  0.0074 -0.0101
                ( 48.17%)  -0.6941* C  11 s( 37.99%)p 1.63( 61.98%)d 0.00(  0.03%)
                                           -0.0001  0.6163  0.0066  0.6181 -0.0106
                                            0.4305  0.0230  0.2275  0.0038  0.0117
                                            0.0075  0.0049  0.0062 -0.0081
   488. (0.16786) BD*( 2) C  10 - C  11  
                ( 54.48%)   0.7381* C  10 s(  0.00%)p 1.00( 99.94%)d 0.00(  0.06%)
                                           -0.0000  0.0007  0.0001 -0.1817 -0.0012
                                           -0.2496 -0.0015  0.9508  0.0069  0.0063
                                           -0.0081 -0.0180 -0.0033 -0.0122
                ( 45.52%)  -0.6747* C  11 s(  0.00%)p 1.00( 99.99%)d 0.00(  0.01%)
                                           -0.0001  0.0020  0.0007 -0.1785 -0.0013
                                           -0.2495 -0.0019  0.9517  0.0078 -0.0026
                                            0.0093  0.0006 -0.0016  0.0036
   489. (0.00721) BD*( 1) C  10 - H  34  
                ( 37.13%)   0.6093* C  10 s( 29.70%)p 2.37( 70.28%)d 0.00(  0.03%)
                                            0.0003 -0.5447  0.0153  0.0302 -0.0054
                                           -0.8117  0.0080 -0.2069  0.0011  0.0020
                                           -0.0001 -0.0072  0.0128  0.0081
                ( 62.87%)  -0.7929* H  34 s( 99.90%)p 0.00(  0.10%)
                                           -0.9995  0.0027 -0.0016  0.0309  0.0079
   490. (0.03613) BD*( 1) C  11 - C  12  
                ( 48.05%)   0.6932* C  11 s( 29.26%)p 2.42( 70.69%)d 0.00(  0.05%)
                                           -0.0001 -0.5409  0.0014  0.7629 -0.0233
                                           -0.3482 -0.0180  0.0530 -0.0083  0.0098
                                           -0.0044  0.0009 -0.0160  0.0115
                ( 51.95%)  -0.7208* C  12 s( 38.14%)p 1.62( 61.80%)d 0.00(  0.06%)
                                            0.0000 -0.6172 -0.0209 -0.7637  0.0157
                                            0.1533 -0.0314 -0.0997 -0.0096  0.0159
                                           -0.0011  0.0017 -0.0150  0.0107
   491. (0.00596) BD*( 1) C  12 - O  13  
                ( 65.82%)   0.8113* C  12 s( 33.61%)p 1.97( 66.18%)d 0.01(  0.21%)
                                           -0.0000  0.5785 -0.0386 -0.3465 -0.0283
                                            0.7165  0.0533  0.1568  0.0126 -0.0316
                                           -0.0075  0.0133 -0.0219 -0.0205
                ( 34.18%)  -0.5846* O  13 s( 44.37%)p 1.25( 55.54%)d 0.00(  0.09%)
                                           -0.0000  0.6658 -0.0227  0.3081  0.0083
                                           -0.6512 -0.0199 -0.1896 -0.0058 -0.0184
                                           -0.0057  0.0105 -0.0164 -0.0113
   492. (0.11347) BD*( 2) C  12 - O  13  
                ( 67.28%)   0.8202* C  12 s(  0.02%)p99.99( 99.63%)d21.96(  0.35%)
                                            0.0000  0.0123  0.0030 -0.1929  0.0110
                                           -0.3064  0.0114  0.9297 -0.0241 -0.0010
                                           -0.0276  0.0432  0.0220  0.0198
                ( 32.72%)  -0.5720* O  13 s(  0.02%)p99.99( 99.83%)d 9.44(  0.15%)
                                           -0.0000  0.0126 -0.0002 -0.1782 -0.0012
                                           -0.3400 -0.0030  0.9225  0.0079  0.0011
                                            0.0157 -0.0289 -0.0144 -0.0146
   493. (0.01933) BD*( 1) C  15 - C  16  
                ( 48.73%)   0.6981* C  15 s( 27.66%)p 2.61( 72.30%)d 0.00(  0.05%)
                                           -0.0001 -0.5259  0.0046  0.1416 -0.0061
                                           -0.8383  0.0075  0.0012  0.0072  0.0012
                                           -0.0006 -0.0006  0.0187  0.0111
                ( 51.27%)  -0.7160* C  16 s( 25.64%)p 2.90( 74.31%)d 0.00(  0.06%)
                                           -0.0005 -0.5063 -0.0036 -0.1110 -0.0042
                                            0.8543  0.0083 -0.0294  0.0003  0.0032
                                           -0.0005  0.0012  0.0200  0.0124
   494. (0.01548) BD*( 1) C  15 - N  23  
                ( 61.90%)   0.7868* C  15 s( 22.68%)p 3.40( 77.18%)d 0.01(  0.13%)
                                           -0.0001  0.4757  0.0218 -0.4489 -0.0068
                                           -0.3729 -0.0173  0.6562  0.0202  0.0125
                                           -0.0224 -0.0220  0.0013  0.0143
                ( 38.10%)  -0.6172* N  23 s( 36.42%)p 1.75( 63.55%)d 0.00(  0.03%)
                                           -0.0000  0.6035 -0.0015  0.3965 -0.0006
                                            0.3548  0.0013 -0.5937 -0.0089  0.0072
                                           -0.0084 -0.0094  0.0014  0.0069
   495. (0.01081) BD*( 1) C  15 - H  35  
                ( 35.28%)   0.5940* C  15 s( 23.92%)p 3.18( 76.05%)d 0.00(  0.04%)
                                           -0.0003  0.4889 -0.0122 -0.2786  0.0079
                                           -0.3548 -0.0016 -0.7462  0.0087  0.0019
                                            0.0070  0.0129 -0.0015  0.0115
                ( 64.72%)  -0.8045* H  35 s( 99.89%)p 0.00(  0.11%)
                                            0.9994 -0.0062  0.0113  0.0141  0.0275
   496. (0.01198) BD*( 1) C  16 - C  17  
                ( 50.56%)   0.7111* C  16 s( 28.82%)p 2.47( 71.14%)d 0.00(  0.05%)
                                            0.0003  0.5367  0.0082 -0.8081  0.0052
                                            0.2087  0.0220 -0.1197 -0.0007 -0.0057
                                            0.0054 -0.0014  0.0165 -0.0110
                ( 49.44%)  -0.7031* C  17 s( 31.69%)p 2.15( 68.28%)d 0.00(  0.03%)
                                            0.0001  0.5628 -0.0110  0.7936 -0.0179
                                           -0.1950  0.0229  0.1189 -0.0031 -0.0093
                                            0.0038 -0.0015  0.0132 -0.0078
   497. (0.00638) BD*( 1) C  16 - H  36  
                ( 37.04%)   0.6086* C  16 s( 22.41%)p 3.46( 77.55%)d 0.00(  0.04%)
                                            0.0002 -0.4734  0.0038 -0.2916 -0.0111
                                           -0.3441 -0.0172 -0.7559  0.0172 -0.0034
                                           -0.0095 -0.0098  0.0001 -0.0141
                ( 62.96%)  -0.7935* H  36 s( 99.90%)p 0.00(  0.10%)
                                           -0.9995  0.0030  0.0120  0.0154  0.0239
   498. (0.00562) BD*( 1) C  16 - H  37  
                ( 36.48%)   0.6040* C  16 s( 23.07%)p 3.33( 76.89%)d 0.00(  0.04%)
                                            0.0002 -0.4804  0.0020 -0.4989 -0.0052
                                           -0.3271 -0.0160  0.6421 -0.0185 -0.0052
                                            0.0150  0.0079 -0.0034 -0.0077
                ( 63.52%)  -0.7970* H  37 s( 99.90%)p 0.00(  0.10%)
                                           -0.9995  0.0023  0.0197  0.0142 -0.0198
   499. (0.01295) BD*( 1) C  17 - C  18  
                ( 48.95%)   0.6996* C  17 s( 33.91%)p 1.95( 66.05%)d 0.00(  0.04%)
                                            0.0001 -0.5823 -0.0058  0.2809 -0.0138
                                           -0.0730 -0.0004  0.7588  0.0160  0.0012
                                           -0.0127  0.0024 -0.0022 -0.0157
                ( 51.05%)  -0.7145* C  18 s( 35.32%)p 1.83( 64.63%)d 0.00(  0.05%)
                                           -0.0001 -0.5943 -0.0037 -0.3113 -0.0226
                                            0.0871  0.0016 -0.7357  0.0080  0.0014
                                           -0.0118  0.0034 -0.0022 -0.0178
   500. (0.19003) BD*( 2) C  17 - C  18  
                ( 49.40%)   0.7028* C  17 s(  0.03%)p99.99( 99.92%)d 1.57(  0.05%)
                                            0.0000 -0.0126 -0.0128 -0.2276 -0.0061
                                           -0.9731  0.0031 -0.0192 -0.0020  0.0150
                                            0.0036  0.0146  0.0074  0.0001
                ( 50.60%)  -0.7114* C  18 s(  0.00%)p 1.00( 99.94%)d 0.00(  0.06%)
                                           -0.0000 -0.0035 -0.0038 -0.2209 -0.0018
                                           -0.9748 -0.0041 -0.0190 -0.0005  0.0027
                                           -0.0055 -0.0229  0.0007 -0.0008
   501. (0.01304) BD*( 1) C  17 - C  22  
                ( 48.76%)   0.6983* C  17 s( 34.36%)p 1.91( 65.60%)d 0.00(  0.04%)
                                            0.0001 -0.5861 -0.0033  0.4881 -0.0098
                                           -0.0938 -0.0025 -0.6392 -0.0180  0.0024
                                            0.0168 -0.0023 -0.0069 -0.0072
                ( 51.24%)  -0.7158* C  22 s( 35.31%)p 1.83( 64.64%)d 0.00(  0.05%)
                                           -0.0001 -0.5942 -0.0036 -0.5104 -0.0198
                                            0.1043 -0.0011  0.6120 -0.0134  0.0034
                                            0.0171 -0.0035 -0.0072 -0.0104
   502. (0.00807) BD*( 1) C  18 - C  19  
                ( 49.36%)   0.7026* C  18 s( 35.93%)p 1.78( 64.03%)d 0.00(  0.04%)
                                           -0.0000 -0.5993 -0.0118  0.7674  0.0013
                                           -0.1744 -0.0022  0.1390  0.0407  0.0074
                                           -0.0025  0.0005 -0.0162  0.0098
                ( 50.64%)  -0.7116* C  19 s( 35.38%)p 1.82( 64.57%)d 0.00(  0.05%)
                                           -0.0001 -0.5948 -0.0081 -0.7765 -0.0162
                                            0.1765 -0.0007 -0.1000  0.0378  0.0082
                                           -0.0076  0.0017 -0.0166  0.0079
   503. (0.00700) BD*( 1) C  18 - H  38  
                ( 37.54%)   0.6127* C  18 s( 28.66%)p 2.49( 71.31%)d 0.00(  0.03%)
                                           -0.0004  0.5352 -0.0140  0.5138 -0.0130
                                           -0.1054  0.0048 -0.6617 -0.0026 -0.0026
                                           -0.0140  0.0029  0.0059  0.0066
                ( 62.46%)  -0.7903* H  38 s( 99.90%)p 0.00(  0.10%)
                                            0.9995 -0.0030 -0.0180  0.0031  0.0254
   504. (0.00839) BD*( 1) C  19 - C  20  
                ( 50.21%)   0.7086* C  19 s( 35.16%)p 1.84( 64.80%)d 0.00(  0.05%)
                                            0.0001  0.5928  0.0100 -0.5100 -0.0382
                                            0.1015  0.0104  0.6130 -0.0159 -0.0027
                                           -0.0168  0.0031  0.0068  0.0113
                ( 49.79%)  -0.7056* C  20 s( 35.55%)p 1.81( 64.41%)d 0.00(  0.04%)
                                            0.0000  0.5962  0.0067  0.4711 -0.0235
                                           -0.0951  0.0081 -0.6415 -0.0326 -0.0033
                                           -0.0176  0.0038  0.0073  0.0063
   505. (0.16448) BD*( 2) C  19 - C  20  
                ( 53.97%)   0.7347* C  19 s(  0.00%)p 1.00( 99.93%)d 0.00(  0.06%)
                                            0.0000  0.0002  0.0060  0.2188 -0.0012
                                            0.9752 -0.0063  0.0203 -0.0001 -0.0027
                                            0.0055  0.0241 -0.0006  0.0011
                ( 46.03%)  -0.6784* C  20 s(  0.01%)p 1.00( 99.94%)d 0.00(  0.05%)
                                            0.0000  0.0010  0.0076  0.2211 -0.0020
                                            0.9747 -0.0133  0.0188  0.0002  0.0197
                                           -0.0007 -0.0050  0.0095 -0.0002
   506. (0.00669) BD*( 1) C  19 - H  39  
                ( 37.31%)   0.6108* C  19 s( 29.37%)p 2.40( 70.61%)d 0.00(  0.03%)
                                           -0.0003  0.5417 -0.0136 -0.2950  0.0032
                                            0.0825  0.0018 -0.7824  0.0087 -0.0016
                                            0.0091 -0.0024  0.0029  0.0135
                ( 62.69%)  -0.7918* H  39 s( 99.90%)p 0.00(  0.10%)
                                            0.9995 -0.0020  0.0110 -0.0038  0.0293
   507. (0.00813) BD*( 1) C  20 - C  21  
                ( 49.92%)   0.7065* C  20 s( 35.25%)p 1.84( 64.71%)d 0.00(  0.05%)
                                           -0.0001 -0.5937 -0.0059 -0.2626  0.0313
                                            0.0747 -0.0111 -0.7556 -0.0240  0.0015
                                           -0.0138  0.0041 -0.0022 -0.0156
                ( 50.08%)  -0.7077* C  21 s( 35.07%)p 1.85( 64.88%)d 0.00(  0.05%)
                                           -0.0001 -0.5921 -0.0080  0.3117  0.0400
                                           -0.0827 -0.0130  0.7369 -0.0049  0.0009
                                           -0.0112  0.0028 -0.0020 -0.0184
   508. (0.00663) BD*( 1) C  20 - H  40  
                ( 37.13%)   0.6093* C  20 s( 29.11%)p 2.43( 70.86%)d 0.00(  0.03%)
                                           -0.0003  0.5394 -0.0133 -0.8117  0.0088
                                            0.1860 -0.0002 -0.1228  0.0003 -0.0058
                                            0.0037 -0.0009  0.0124 -0.0080
                ( 62.87%)  -0.7929* H  40 s( 99.90%)p 0.00(  0.10%)
                                            0.9995 -0.0036  0.0305 -0.0074  0.0048
   509. (0.00828) BD*( 1) C  21 - C  22  
                ( 50.34%)   0.7095* C  21 s( 35.68%)p 1.80( 64.27%)d 0.00(  0.04%)
                                            0.0001  0.5973  0.0072  0.7697  0.0030
                                           -0.1745  0.0010  0.1349  0.0411 -0.0080
                                            0.0021 -0.0005  0.0167 -0.0094
                ( 49.66%)  -0.7047* C  22 s( 35.63%)p 1.81( 64.33%)d 0.00(  0.04%)
                                            0.0000  0.5967  0.0147 -0.7751 -0.0152
                                            0.1769  0.0029 -0.0969  0.0391 -0.0076
                                            0.0074 -0.0017  0.0161 -0.0080
   510. (0.15758) BD*( 2) C  21 - C  22  
                ( 50.26%)   0.7090* C  21 s(  0.00%)p 1.00( 99.94%)d 0.00(  0.05%)
                                           -0.0000  0.0009  0.0062  0.2172 -0.0017
                                            0.9756 -0.0083  0.0183 -0.0013  0.0179
                                           -0.0021 -0.0114  0.0082 -0.0003
                ( 49.74%)  -0.7053* C  22 s(  0.01%)p 1.00( 99.95%)d 0.00(  0.05%)
                                            0.0000  0.0019  0.0076  0.2214  0.0013
                                            0.9747 -0.0048  0.0206 -0.0005 -0.0134
                                           -0.0037 -0.0153 -0.0064 -0.0006
   511. (0.00660) BD*( 1) C  21 - H  41  
                ( 37.19%)   0.6098* C  21 s( 29.14%)p 2.43( 70.83%)d 0.00(  0.03%)
                                            0.0003 -0.5397  0.0132  0.5113 -0.0068
                                           -0.1010 -0.0001 -0.6607  0.0063  0.0023
                                            0.0135 -0.0026 -0.0059 -0.0069
                ( 62.81%)  -0.7925* H  41 s( 99.90%)p 0.00(  0.10%)
                                           -0.9995  0.0027 -0.0190  0.0041  0.0250
   512. (0.00709) BD*( 1) C  22 - H  42  
                ( 37.61%)   0.6133* C  22 s( 28.97%)p 2.45( 71.00%)d 0.00(  0.03%)
                                            0.0004 -0.5380  0.0139 -0.2968  0.0135
                                            0.0849 -0.0066 -0.7839  0.0009  0.0018
                                           -0.0097  0.0030 -0.0029 -0.0134
                ( 62.39%)  -0.7899* H  42 s( 99.90%)p 0.00(  0.10%)
                                           -0.9995  0.0025  0.0098 -0.0023  0.0294
   513. (0.03843) BD*( 1) N  23 - C  24  
                ( 35.69%)   0.5974* N  23 s( 36.91%)p 1.71( 63.05%)d 0.00(  0.03%)
                                           -0.0001  0.6075  0.0109 -0.6912  0.0114
                                           -0.3835  0.0122 -0.0730 -0.0127  0.0132
                                            0.0038  0.0017  0.0079 -0.0083
                ( 64.31%)  -0.8019* C  24 s( 33.28%)p 2.00( 66.55%)d 0.01(  0.17%)
                                           -0.0002  0.5769 -0.0032  0.7102  0.0070
                                            0.3910 -0.0053  0.0874  0.0221  0.0302
                                            0.0005  0.0010  0.0169 -0.0226
   514. (0.00880) BD*( 1) N  23 - H  43  
                ( 27.17%)   0.5212* N  23 s( 26.54%)p 2.77( 73.44%)d 0.00(  0.02%)
                                           -0.0003 -0.5151  0.0040 -0.3752  0.0058
                                            0.0069  0.0003 -0.7703  0.0119  0.0000
                                           -0.0100  0.0012 -0.0019 -0.0116
                ( 72.83%)  -0.8534* H  43 s( 99.76%)p 0.00(  0.24%)
                                           -0.9988  0.0097  0.0195 -0.0038  0.0442
   515. (0.04905) BD*( 1) C  24 - O  25  
                ( 69.26%)   0.8322* C  24 s( 30.52%)p 2.27( 69.17%)d 0.01(  0.31%)
                                           -0.0001  0.5520  0.0203 -0.3373  0.0061
                                           -0.0272  0.0083 -0.7589 -0.0337 -0.0032
                                            0.0299 -0.0009  0.0036  0.0471
                ( 30.74%)  -0.5545* O  25 s( 32.36%)p 2.09( 67.57%)d 0.00(  0.07%)
                                            0.0000  0.5688  0.0122  0.2706  0.0077
                                           -0.0000  0.0020  0.7761  0.0094 -0.0009
                                            0.0077 -0.0040  0.0003  0.0241
   516. (0.17063) BD*( 1) C  24 - O  30  
                ( 72.12%)   0.8492* C  24 s(  0.06%)p99.99( 99.45%)d 8.28(  0.49%)
                                           -0.0000  0.0237  0.0057 -0.5041  0.0123
                                            0.8335 -0.0262  0.2117 -0.0042 -0.0112
                                           -0.0337  0.0405  0.0404  0.0192
                ( 27.88%)  -0.5280* O  30 s(  0.06%)p99.99( 99.79%)d 2.31(  0.15%)
                                           -0.0000  0.0251 -0.0007 -0.4693 -0.0011
                                            0.8661  0.0026  0.1662 -0.0006  0.0069
                                            0.0169 -0.0229 -0.0225 -0.0094
   517. (0.01087) BD*( 2) C  24 - O  30  
                ( 65.85%)   0.8115* C  24 s( 35.98%)p 1.77( 63.81%)d 0.01(  0.22%)
                                           -0.0002  0.5996 -0.0144 -0.3521 -0.0173
                                           -0.3831 -0.0194  0.6034  0.0511  0.0155
                                           -0.0274 -0.0287 -0.0010  0.0184
                ( 34.15%)  -0.5843* O  30 s( 41.56%)p 1.40( 58.35%)d 0.00(  0.09%)
                                           -0.0000  0.6442 -0.0234  0.3692  0.0117
                                            0.2964  0.0103 -0.5990 -0.0173  0.0086
                                           -0.0195 -0.0169  0.0009  0.0121
   518. (0.03559) BD*( 1) O  25 - C  26  
                ( 27.76%)   0.5269* O  25 s( 35.66%)p 1.80( 64.30%)d 0.00(  0.04%)
                                           -0.0001 -0.5971  0.0030  0.6952 -0.0076
                                            0.3488 -0.0053  0.1949  0.0049 -0.0160
                                            0.0018  0.0017 -0.0094  0.0092
                ( 72.24%)  -0.8500* C  26 s( 16.10%)p 5.19( 83.59%)d 0.02(  0.31%)
                                            0.0003 -0.4011 -0.0093 -0.7790 -0.0184
                                           -0.3816 -0.0135 -0.2874  0.0176 -0.0354
                                           -0.0244 -0.0121 -0.0267  0.0206
   519. (0.01434) BD*( 1) C  26 - C  27  
                ( 48.73%)   0.6980* C  26 s( 28.35%)p 2.53( 71.60%)d 0.00(  0.05%)
                                           -0.0001 -0.5324  0.0073  0.6187  0.0046
                                           -0.3731 -0.0025 -0.4405  0.0030  0.0131
                                            0.0142 -0.0091 -0.0051  0.0018
                ( 51.27%)  -0.7161* C  27 s( 29.21%)p 2.42( 70.74%)d 0.00(  0.05%)
                                           -0.0005 -0.5405  0.0017 -0.6470 -0.0033
                                            0.3525 -0.0009  0.4056 -0.0033  0.0115
                                            0.0137 -0.0076 -0.0085  0.0035
   520. (0.01386) BD*( 1) C  26 - C  28  
                ( 48.28%)   0.6948* C  26 s( 28.52%)p 2.50( 71.43%)d 0.00(  0.05%)
                                           -0.0001 -0.5340  0.0064 -0.0728 -0.0009
                                            0.8272  0.0031 -0.1574  0.0055  0.0048
                                           -0.0005  0.0069  0.0178  0.0094
                ( 51.72%)  -0.7192* C  28 s( 29.26%)p 2.42( 70.70%)d 0.00(  0.05%)
                                           -0.0005 -0.5409  0.0004  0.0378 -0.0048
                                           -0.8294 -0.0013  0.1323 -0.0025  0.0013
                                           -0.0006  0.0057  0.0183  0.0104
   521. (0.01186) BD*( 1) C  26 - C  29  
                ( 48.53%)   0.6966* C  26 s( 27.02%)p 2.70( 72.92%)d 0.00(  0.05%)
                                            0.0000 -0.5198 -0.0095  0.0436 -0.0138
                                           -0.1726 -0.0047  0.8350 -0.0069  0.0003
                                            0.0010  0.0097  0.0015 -0.0208
                ( 51.47%)  -0.7174* C  29 s( 29.96%)p 2.34( 69.99%)d 0.00(  0.05%)
                                           -0.0006 -0.5474 -0.0013 -0.0509 -0.0081
                                            0.1680 -0.0027 -0.8179 -0.0019  0.0003
                                           -0.0029  0.0067  0.0004 -0.0204
   522. (0.00414) BD*( 1) C  27 - H  44  
                ( 37.61%)   0.6133* C  27 s( 24.08%)p 3.15( 75.88%)d 0.00(  0.04%)
                                            0.0001 -0.4907 -0.0018 -0.0428  0.0176
                                            0.1546 -0.0077 -0.8560  0.0007 -0.0001
                                           -0.0036  0.0064  0.0004 -0.0181
                ( 62.39%)  -0.7898* H  44 s( 99.91%)p 0.00(  0.09%)
                                           -0.9996  0.0022  0.0018 -0.0061  0.0290
   523. (0.00290) BD*( 1) C  27 - H  45  
                ( 38.27%)   0.6186* C  27 s( 23.36%)p 3.28( 76.61%)d 0.00(  0.04%)
                                           -0.0002  0.4833  0.0019 -0.7607 -0.0116
                                           -0.3150  0.0087 -0.2961  0.0146  0.0111
                                            0.0114  0.0053  0.0093 -0.0053
                ( 61.73%)  -0.7857* H  45 s( 99.92%)p 0.00(  0.08%)
                                            0.9996 -0.0004  0.0259  0.0098  0.0081
   524. (0.00385) BD*( 1) C  27 - H  46  
                ( 39.59%)   0.6292* C  27 s( 23.29%)p 3.29( 76.67%)d 0.00(  0.04%)
                                            0.0001 -0.4826  0.0001  0.0055  0.0178
                                           -0.8671  0.0007  0.1199 -0.0123 -0.0017
                                           -0.0007  0.0063  0.0172  0.0097
                ( 60.41%)  -0.7772* H  46 s( 99.93%)p 0.00(  0.07%)
                                           -0.9996  0.0009 -0.0012  0.0264 -0.0032
   525. (0.00277) BD*( 1) C  28 - H  47  
                ( 38.36%)   0.6193* C  28 s( 23.40%)p 3.27( 76.56%)d 0.00(  0.04%)
                                            0.0002 -0.4837 -0.0007  0.7170 -0.0061
                                            0.3967  0.0201  0.3060 -0.0069 -0.0110
                                           -0.0111 -0.0050 -0.0099  0.0057
                ( 61.64%)  -0.7851* H  47 s( 99.92%)p 0.00(  0.08%)
                                           -0.9996  0.0004 -0.0227 -0.0152 -0.0093
   526. (0.00294) BD*( 1) C  28 - H  48  
                ( 38.70%)   0.6221* C  28 s( 23.11%)p 3.32( 76.85%)d 0.00(  0.04%)
                                            0.0001 -0.4808 -0.0009 -0.6920  0.0059
                                            0.3473  0.0188  0.4105 -0.0088  0.0091
                                            0.0136 -0.0066 -0.0096  0.0025
                ( 61.30%)  -0.7830* H  48 s( 99.92%)p 0.00(  0.08%)
                                           -0.9996  0.0011  0.0220 -0.0130 -0.0127
   527. (0.00386) BD*( 1) C  28 - H  49  
                ( 37.68%)   0.6138* C  28 s( 24.15%)p 3.14( 75.81%)d 0.00(  0.04%)
                                            0.0001 -0.4915 -0.0009 -0.0704  0.0001
                                            0.1817  0.0196 -0.8483  0.0081 -0.0001
                                           -0.0027  0.0048 -0.0003 -0.0188
                ( 62.32%)  -0.7895* H  49 s( 99.91%)p 0.00(  0.09%)
                                           -0.9996  0.0018  0.0025 -0.0063  0.0288
   528. (0.00317) BD*( 1) C  29 - H  50  
                ( 38.56%)   0.6210* C  29 s( 23.29%)p 3.29( 76.67%)d 0.00(  0.04%)
                                            0.0001 -0.4825 -0.0018 -0.6828  0.0097
                                            0.3345 -0.0084  0.4338  0.0149  0.0107
                                            0.0124 -0.0067 -0.0085  0.0042
                ( 61.44%)  -0.7838* H  50 s( 99.92%)p 0.00(  0.08%)
                                           -0.9996  0.0013  0.0216 -0.0110 -0.0150
   529. (0.00360) BD*( 1) C  29 - H  51  
                ( 39.30%)   0.6269* C  29 s( 23.37%)p 3.28( 76.59%)d 0.00(  0.04%)
                                            0.0001 -0.4835 -0.0004  0.0115 -0.0005
                                           -0.8626  0.0077  0.1453  0.0203  0.0003
                                           -0.0004  0.0038  0.0172  0.0104
                ( 60.70%)  -0.7791* H  51 s( 99.93%)p 0.00(  0.07%)
                                           -0.9996  0.0009 -0.0004  0.0265 -0.0055
   530. (0.00240) BD*( 1) C  29 - H  52  
                ( 38.33%)   0.6191* C  29 s( 23.31%)p 3.29( 76.65%)d 0.00(  0.04%)
                                           -0.0001  0.4828 -0.0006 -0.7283  0.0043
                                           -0.3391  0.0054 -0.3473 -0.0204  0.0119
                                            0.0097  0.0047  0.0097 -0.0070
                ( 61.67%)  -0.7853* H  52 s( 99.92%)p 0.00(  0.08%)
                                            0.9996 -0.0000  0.0234  0.0111  0.0130


 NHO Directionality and "Bond Bending" (deviations from line of nuclear centers)

         [Thresholds for printing:  angular deviation  >  1.0 degree]
                                    hybrid p-character > 25.0%
                                    orbital occupancy  >  0.10e

                                Line of Centers        Hybrid 1              Hybrid 2
                                ---------------  -------------------   ------------------
                NBO               Theta   Phi    Theta   Phi    Dev    Theta   Phi    Dev
 ========================================================================================
     1. BD (   1) O   1 - C   2   147.3  153.2     --     --    --      34.0  334.5   1.5
     2. BD (   2) O   1 - C   2   147.3  153.2   102.9  263.5  89.7    103.2  263.7  90.4
     3. BD (   1) C   2 - O   3   150.5   19.0   146.1   13.6   5.2      --     --    --
     4. BD (   1) C   2 - C  15    96.4  169.7    93.5  172.9   4.3     83.5  346.9   2.8
     5. BD (   1) O   3 - N   4    85.4    0.0    87.4    0.4   2.0     93.1  180.5   1.6
     6. BD (   1) N   4 - C   5    92.2  302.8    92.8  297.4   5.5     90.8  132.9  10.5
     7. BD (   1) N   4 - C  12    68.0   58.5    67.5   63.9   5.0    112.1  227.8   9.9
     8. BD (   1) C   5 - C   6    75.7   18.6    77.2    8.5   9.9    105.8  206.2   7.5
     9. BD (   1) C   5 - O  14   103.7  249.3   105.2  248.1   1.9     77.9   69.9   1.7
    10. BD (   2) C   5 - O  14   103.7  249.3    16.1  225.1  89.0     14.5  220.3  89.0
    11. BD (   1) C   6 - C   7    88.3  329.0    90.1  324.0   5.4     93.4  153.9   5.2
    12. BD (   2) C   6 - C   7    88.3  329.0    17.7  234.0  89.9     17.8  233.4  89.9
    13. BD (   1) C   6 - C  11    75.8   92.1    75.6   89.9   2.1    104.0  274.3   2.1
    14. BD (   1) C   7 - C   8    73.5   30.8    74.2   25.4   5.3    107.0  215.2   4.2
    15. BD (   1) C   7 - H  31   104.1  271.3   104.0  272.4   1.0      --     --    --
    16. BD (   1) C   8 - C   9    75.8   92.1    75.2   88.2   3.8    103.5  275.9   3.8
    17. BD (   2) C   8 - C   9    75.8   92.1    17.9  233.4  89.9     18.0  233.7  89.9
    19. BD (   1) C   9 - C  10    91.8  149.4    90.5  145.3   4.2     86.7  334.4   5.3
    21. BD (   1) C  10 - C  11   106.5  211.1   106.0  205.8   5.2     73.0   36.7   5.4
    22. BD (   2) C  10 - C  11   106.5  211.1    18.0  233.9  89.9     17.9  234.4  89.9
    23. BD (   1) C  10 - H  34    75.8   92.8    75.6   91.8   1.0      --     --    --
    24. BD (   1) C  11 - C  12    95.0  161.1    93.1  153.7   7.7     81.8  350.7  10.1
    25. BD (   1) C  12 - O  13    77.0  115.4    78.8  116.0   1.8    104.7  295.2   1.8
    26. BD (   2) C  12 - O  13    77.0  115.4    20.9  238.3  88.8     22.6  242.4  89.0
    27. BD (   1) C  15 - C  16    92.0   97.7    90.6   99.3   2.2      --     --    --
    29. BD (   1) C  15 - H  35   150.4  232.3   148.7  232.8   1.7      --     --    --
    30. BD (   1) C  16 - C  17    98.2  165.6    98.2  164.0   1.6     81.7  347.5   1.9
    31. BD (   1) C  16 - H  36    30.8   48.8    32.5   50.0   1.9      --     --    --
    32. BD (   1) C  16 - H  37   137.0   32.6   135.6   34.2   1.8      --     --    --
    33. BD (   1) C  17 - C  18   157.7  165.0   160.3  164.6   2.6     25.4  345.1   3.1
    34. BD (   2) C  17 - C  18   157.7  165.0    88.8   76.5  90.6     88.9   77.2  89.8
    35. BD (   1) C  17 - C  22    39.1  168.8    36.6  168.6   2.5    137.9  349.0   2.9
    36. BD (   1) C  18 - C  19    98.6  167.2   102.8  167.1   4.3     85.6  347.5   4.2
    38. BD (   1) C  19 - C  20    38.6  168.7    43.1  168.5   4.5    145.9  349.0   4.6
    39. BD (   2) C  19 - C  20    38.6  168.7    88.8   77.3  89.9     88.9   77.2  89.9
    41. BD (   1) C  20 - C  21    21.8  344.7    17.1  344.6   4.7    153.5  164.8   4.7
    43. BD (   1) C  21 - C  22    81.6  347.2    77.5  347.3   4.2     94.1  167.2   4.3
    44. BD (   2) C  21 - C  22    81.6  347.2    89.0   77.4  90.1     88.8   77.1  90.3
    47. BD (   1) N  23 - C  24    94.4  209.4    96.3  208.6   2.1     82.3   28.3   3.4
    48. BD (   1) N  23 - H  43    25.2  357.1    26.0  358.9   1.1      --     --    --
    49. BD (   1) C  24 - O  25   161.0  178.3   157.3  183.3   4.1      --     --    --
    50. BD (   1) C  24 - O  30    38.8  223.6    77.6  121.3  87.8     80.5  118.4  88.1
    51. BD (   2) C  24 - O  30    38.8  223.6    39.9  227.5   2.7    141.6   38.8   3.0
    52. BD (   1) O  25 - C  26   105.3  206.6     --     --    --      73.1   26.4   1.6
    53. BD (   1) C  26 - C  27    60.5  150.9    59.0  148.9   2.3    118.5  331.6   1.1
    54. BD (   1) C  26 - C  28    80.6  273.2    79.7  275.1   2.1     98.9   92.3   1.0
    55. BD (   1) C  26 - C  29   168.0  105.9   167.8   99.6   1.4      --     --    --
    56. BD (   1) C  27 - H  44    11.2  288.4     9.9  279.7   2.1      --     --    --
    57. BD (   1) C  27 - H  45   110.2  202.9   108.7  201.6   1.9      --     --    --
    58. BD (   1) C  27 - H  46    98.4   89.6    97.1   91.5   2.3      --     --    --
    59. BD (   1) C  28 - H  47   110.7  208.4   109.9  210.4   2.0      --     --    --
    60. BD (   1) C  28 - H  48   118.2  334.0   117.3  331.9   2.1      --     --    --
    61. BD (   1) C  28 - H  49    12.1  292.2    14.2  289.2   2.2      --     --    --
    62. BD (   1) C  29 - H  50   119.0  333.8   121.0  334.2   2.0      --     --    --
    63. BD (   1) C  29 - H  51    98.6   90.6   101.0   90.7   2.3      --     --    --
    64. BD (   1) C  29 - H  52   112.6  205.2   114.8  204.7   2.2      --     --    --
    95. LP (   1) O   1             --     --     33.4  333.6   --       --     --    --
    96. LP (   2) O   1             --     --     60.1  181.2   --       --     --    --
    97. LP (   1) O   3             --     --    151.7  154.6   --       --     --    --
    98. LP (   2) O   3             --     --    101.6  269.9   --       --     --    --
    99. LP (   1) N   4             --     --    163.0   56.7   --       --     --    --
   100. LP (   1) O  13             --     --     76.9  115.6   --       --     --    --
   101. LP (   2) O  13             --     --     72.6   21.0   --       --     --    --
   102. LP (   1) O  14             --     --    103.7  248.1   --       --     --    --
   103. LP (   2) O  14             --     --     83.2  337.5   --       --     --    --
   104. LP (   1) N  23             --     --     77.3  119.1   --       --     --    --
   105. LP (   1) O  25             --     --    134.0   41.8   --       --     --    --
   106. LP (   2) O  25             --     --    100.7  300.2   --       --     --    --
   107. LP (   1) O  30             --     --     38.8  223.4   --       --     --    --
   108. LP (   2) O  30             --     --    127.0  201.1   --       --     --    --
   476. BD*(   2) C   5 - O  14   103.7  249.3    16.1  225.1  89.0     14.5  220.3  89.0
   478. BD*(   2) C   6 - C   7    88.3  329.0    17.7  234.0  89.9     17.8  233.4  89.9
   483. BD*(   2) C   8 - C   9    75.8   92.1    17.9  233.4  89.9     18.0  233.7  89.9
   488. BD*(   2) C  10 - C  11   106.5  211.1    18.0  233.9  89.9     17.9  234.4  89.9
   492. BD*(   2) C  12 - O  13    77.0  115.4    20.9  238.3  88.8     22.6  242.4  89.0
   500. BD*(   2) C  17 - C  18   157.7  165.0    88.8   76.5  90.6     88.9   77.2  89.8
   505. BD*(   2) C  19 - C  20    38.6  168.7    88.8   77.3  89.9     88.9   77.2  89.9
   510. BD*(   2) C  21 - C  22    81.6  347.2    89.0   77.4  90.1     88.8   77.1  90.3
   516. BD*(   1) C  24 - O  30    38.8  223.6    77.6  121.3  87.8     80.5  118.4  88.1


 Second Order Perturbation Theory Analysis of Fock Matrix in NBO Basis

     Threshold for printing:   0.25 kcal/mol
                                                                              E(2)  E(j)-E(i) F(i,j)
         Donor NBO (i)                     Acceptor NBO (j)                 kcal/mol   a.u.    a.u. 
 ===================================================================================================

 within unit  1
   1. BD (   1) O   1 - C   2        /118. RY*(   1) C   2                    1.01    1.72    0.053
   1. BD (   1) O   1 - C   2        /236. RY*(   2) C  15                    0.33    1.88    0.031
   1. BD (   1) O   1 - C   2        /470. BD*(   1) C   2 - C  15            1.09    1.50    0.052
   2. BD (   2) O   1 - C   2        /493. BD*(   1) C  15 - C  16            0.76    0.74    0.030
   2. BD (   2) O   1 - C   2        /495. BD*(   1) C  15 - H  35            0.46    0.85    0.025
   3. BD (   1) C   2 - O   3        /136. RY*(   1) N   4                    0.37    2.09    0.035
   3. BD (   1) C   2 - O   3        /138. RY*(   3) N   4                    0.54    2.07    0.042
   3. BD (   1) C   2 - O   3        /236. RY*(   2) C  15                    0.36    1.66    0.031
   3. BD (   1) C   2 - O   3        /472. BD*(   1) N   4 - C   5            0.45    1.30    0.031
   3. BD (   1) C   2 - O   3        /473. BD*(   1) N   4 - C  12            0.34    1.30    0.027
   3. BD (   1) C   2 - O   3        /494. BD*(   1) C  15 - N  23            0.77    1.26    0.039
   4. BD (   1) C   2 - C  15        /109. RY*(   1) O   1                    0.74    1.89    0.048
   4. BD (   1) C   2 - C  15        /127. RY*(   1) O   3                    0.25    1.87    0.028
   4. BD (   1) C   2 - C  15        /128. RY*(   2) O   3                    0.34    1.90    0.032
   4. BD (   1) C   2 - C  15        /245. RY*(   2) C  16                    0.72    1.49    0.042
   4. BD (   1) C   2 - C  15        /308. RY*(   2) N  23                    0.45    1.87    0.037
   4. BD (   1) C   2 - C  15        /467. BD*(   1) O   1 - C   2            0.97    1.29    0.045
   4. BD (   1) C   2 - C  15        /471. BD*(   1) O   3 - N   4            1.56    0.90    0.047
   4. BD (   1) C   2 - C  15        /493. BD*(   1) C  15 - C  16            0.58    1.01    0.031
   4. BD (   1) C   2 - C  15        /495. BD*(   1) C  15 - H  35            0.51    1.12    0.030
   4. BD (   1) C   2 - C  15        /496. BD*(   1) C  16 - C  17            1.23    1.09    0.046
   4. BD (   1) C   2 - C  15        /513. BD*(   1) N  23 - C  24            1.15    1.14    0.046
   5. BD (   1) O   3 - N   4        /118. RY*(   1) C   2                    0.61    1.51    0.039
   5. BD (   1) O   3 - N   4        /145. RY*(   1) C   5                    0.35    1.49    0.029
   5. BD (   1) O   3 - N   4        /208. RY*(   1) C  12                    0.35    1.49    0.029
   5. BD (   1) O   3 - N   4        /236. RY*(   2) C  15                    0.40    1.67    0.033
   5. BD (   1) O   3 - N   4        /470. BD*(   1) C   2 - C  15            0.97    1.29    0.045
   5. BD (   1) O   3 - N   4        /474. BD*(   1) C   5 - C   6            0.46    1.37    0.032
   5. BD (   1) O   3 - N   4        /490. BD*(   1) C  11 - C  12            0.51    1.37    0.034
   6. BD (   1) N   4 - C   5        /127. RY*(   1) O   3                    0.33    1.98    0.033
   6. BD (   1) N   4 - C   5        /155. RY*(   2) C   6                    0.43    1.79    0.035
   6. BD (   1) N   4 - C   5        /209. RY*(   2) C  12                    0.46    2.01    0.038
   6. BD (   1) N   4 - C   5        /212. RY*(   5) C  12                    0.32    2.29    0.034
   6. BD (   1) N   4 - C   5        /226. RY*(   1) O  14                    0.30    2.04    0.031
   6. BD (   1) N   4 - C   5        /469. BD*(   1) C   2 - O   3            0.53    1.08    0.031
   6. BD (   1) N   4 - C   5        /473. BD*(   1) N   4 - C  12            0.68    1.19    0.037
   6. BD (   1) N   4 - C   5        /475. BD*(   1) C   5 - O  14            0.38    1.43    0.029
   6. BD (   1) N   4 - C   5        /477. BD*(   1) C   6 - C   7            1.44    1.39    0.057
   6. BD (   1) N   4 - C   5        /491. BD*(   1) C  12 - O  13            1.40    1.42    0.056
   7. BD (   1) N   4 - C  12        /127. RY*(   1) O   3                    0.39    1.98    0.035
   7. BD (   1) N   4 - C  12        /146. RY*(   2) C   5                    0.48    2.01    0.039
   7. BD (   1) N   4 - C  12        /149. RY*(   5) C   5                    0.33    2.20    0.034
   7. BD (   1) N   4 - C  12        /200. RY*(   2) C  11                    0.42    1.80    0.035
   7. BD (   1) N   4 - C  12        /217. RY*(   1) O  13                    0.29    2.04    0.031
   7. BD (   1) N   4 - C  12        /469. BD*(   1) C   2 - O   3            0.48    1.09    0.030
   7. BD (   1) N   4 - C  12        /472. BD*(   1) N   4 - C   5            0.67    1.19    0.037
   7. BD (   1) N   4 - C  12        /475. BD*(   1) C   5 - O  14            1.41    1.44    0.057
   7. BD (   1) N   4 - C  12        /487. BD*(   1) C  10 - C  11            1.46    1.39    0.057
   7. BD (   1) N   4 - C  12        /491. BD*(   1) C  12 - O  13            0.35    1.43    0.028
   8. BD (   1) C   5 - C   6        /163. RY*(   1) C   7                    0.52    1.78    0.039
   8. BD (   1) C   5 - C   6        /199. RY*(   1) C  11                    0.40    1.80    0.034
   8. BD (   1) C   5 - C   6        /226. RY*(   1) O  14                    0.72    1.89    0.047
   8. BD (   1) C   5 - C   6        /471. BD*(   1) O   3 - N   4            2.75    0.86    0.062
   8. BD (   1) C   5 - C   6        /475. BD*(   1) C   5 - O  14            1.07    1.28    0.047
   8. BD (   1) C   5 - C   6        /477. BD*(   1) C   6 - C   7            1.54    1.24    0.055
   8. BD (   1) C   5 - C   6        /479. BD*(   1) C   6 - C  11            1.05    1.21    0.045
   8. BD (   1) C   5 - C   6        /480. BD*(   1) C   7 - C   8            0.90    1.22    0.042
   8. BD (   1) C   5 - C   6        /487. BD*(   1) C  10 - C  11            2.03    1.24    0.063
   9. BD (   1) C   5 - O  14        /145. RY*(   1) C   5                    0.94    1.64    0.050
   9. BD (   1) C   5 - O  14        /472. BD*(   1) N   4 - C   5            0.34    1.47    0.029
   9. BD (   1) C   5 - O  14        /473. BD*(   1) N   4 - C  12            0.51    1.47    0.036
   9. BD (   1) C   5 - O  14        /474. BD*(   1) C   5 - C   6            1.26    1.52    0.056
   9. BD (   1) C   5 - O  14        /479. BD*(   1) C   6 - C  11            0.30    1.65    0.028
  10. BD (   2) C   5 - O  14        /478. BD*(   2) C   6 - C   7            2.06    0.42    0.040
  11. BD (   1) C   6 - C   7        /145. RY*(   1) C   5                    0.47    1.25    0.031
  11. BD (   1) C   6 - C   7        /172. RY*(   1) C   8                    0.53    1.88    0.040
  11. BD (   1) C   6 - C   7        /173. RY*(   2) C   8                    0.59    1.37    0.036
  11. BD (   1) C   6 - C   7        /472. BD*(   1) N   4 - C   5            0.37    1.07    0.026
  11. BD (   1) C   6 - C   7        /474. BD*(   1) C   5 - C   6            1.71    1.12    0.056
  11. BD (   1) C   6 - C   7        /479. BD*(   1) C   6 - C  11            2.85    1.25    0.075
  11. BD (   1) C   6 - C   7        /480. BD*(   1) C   7 - C   8            1.30    1.26    0.051
  11. BD (   1) C   6 - C   7        /481. BD*(   1) C   7 - H  31            0.77    1.18    0.038
  11. BD (   1) C   6 - C   7        /484. BD*(   1) C   8 - H  32            1.15    1.18    0.047
  11. BD (   1) C   6 - C   7        /490. BD*(   1) C  11 - C  12            1.12    1.13    0.045
  12. BD (   2) C   6 - C   7        /150. RY*(   6) C   5                    0.27    1.81    0.031
  12. BD (   2) C   6 - C   7        /157. RY*(   4) C   6                    0.35    1.23    0.029
  12. BD (   2) C   6 - C   7        /176. RY*(   5) C   8                    0.92    1.07    0.044
  12. BD (   2) C   6 - C   7        /202. RY*(   4) C  11                    0.79    1.17    0.042
  12. BD (   2) C   6 - C   7        /476. BD*(   2) C   5 - O  14            9.43    0.28    0.067
  12. BD (   2) C   6 - C   7        /483. BD*(   2) C   8 - C   9            9.04    0.29    0.066
  12. BD (   2) C   6 - C   7        /488. BD*(   2) C  10 - C  11           10.49    0.29    0.071
  13. BD (   1) C   6 - C  11        /148. RY*(   4) C   5                    0.26    1.96    0.029
  13. BD (   1) C   6 - C  11        /163. RY*(   1) C   7                    0.60    1.81    0.042
  13. BD (   1) C   6 - C  11        /190. RY*(   1) C  10                    0.60    1.80    0.042
  13. BD (   1) C   6 - C  11        /211. RY*(   4) C  12                    0.27    1.87    0.029
  13. BD (   1) C   6 - C  11        /474. BD*(   1) C   5 - C   6            0.68    1.11    0.035
  13. BD (   1) C   6 - C  11        /475. BD*(   1) C   5 - O  14            2.05    1.31    0.066
  13. BD (   1) C   6 - C  11        /477. BD*(   1) C   6 - C   7            2.59    1.26    0.072
  13. BD (   1) C   6 - C  11        /481. BD*(   1) C   7 - H  31            1.27    1.16    0.049
  13. BD (   1) C   6 - C  11        /487. BD*(   1) C  10 - C  11            2.61    1.26    0.073
  13. BD (   1) C   6 - C  11        /489. BD*(   1) C  10 - H  34            1.28    1.16    0.049
  13. BD (   1) C   6 - C  11        /490. BD*(   1) C  11 - C  12            0.70    1.11    0.036
  13. BD (   1) C   6 - C  11        /491. BD*(   1) C  12 - O  13            2.16    1.30    0.067
  14. BD (   1) C   7 - C   8        /154. RY*(   1) C   6                    1.03    1.83    0.055
  14. BD (   1) C   7 - C   8        /181. RY*(   1) C   9                    0.40    1.86    0.035
  14. BD (   1) C   7 - C   8        /182. RY*(   2) C   9                    0.67    1.35    0.038
  14. BD (   1) C   7 - C   8        /474. BD*(   1) C   5 - C   6            2.52    1.11    0.068
  14. BD (   1) C   7 - C   8        /477. BD*(   1) C   6 - C   7            1.75    1.26    0.059
  14. BD (   1) C   7 - C   8        /481. BD*(   1) C   7 - H  31            0.68    1.16    0.036
  14. BD (   1) C   7 - C   8        /482. BD*(   1) C   8 - C   9            1.23    1.25    0.050
  14. BD (   1) C   7 - C   8        /484. BD*(   1) C   8 - H  32            0.58    1.17    0.033
  14. BD (   1) C   7 - C   8        /486. BD*(   1) C   9 - H  33            1.11    1.16    0.045
  15. BD (   1) C   7 - H  31        /154. RY*(   1) C   6                    0.36    1.65    0.031
  15. BD (   1) C   7 - H  31        /172. RY*(   1) C   8                    0.31    1.69    0.029
  15. BD (   1) C   7 - H  31        /477. BD*(   1) C   6 - C   7            0.60    1.09    0.032
  15. BD (   1) C   7 - H  31        /479. BD*(   1) C   6 - C  11            2.41    1.06    0.064
  15. BD (   1) C   7 - H  31        /480. BD*(   1) C   7 - C   8            0.46    1.07    0.028
  15. BD (   1) C   7 - H  31        /482. BD*(   1) C   8 - C   9            1.77    1.07    0.055
  16. BD (   1) C   8 - C   9        /164. RY*(   2) C   7                    0.91    1.38    0.045
  16. BD (   1) C   8 - C   9        /191. RY*(   2) C  10                    0.91    1.38    0.045
  16. BD (   1) C   8 - C   9        /480. BD*(   1) C   7 - C   8            1.27    1.25    0.050
  16. BD (   1) C   8 - C   9        /481. BD*(   1) C   7 - H  31            1.21    1.17    0.048
  16. BD (   1) C   8 - C   9        /484. BD*(   1) C   8 - H  32            0.60    1.17    0.034
  16. BD (   1) C   8 - C   9        /485. BD*(   1) C   9 - C  10            1.28    1.25    0.051
  16. BD (   1) C   8 - C   9        /486. BD*(   1) C   9 - H  33            0.61    1.17    0.034
  16. BD (   1) C   8 - C   9        /489. BD*(   1) C  10 - H  34            1.22    1.17    0.048
  17. BD (   2) C   8 - C   9        /167. RY*(   5) C   7                    0.53    1.90    0.044
  17. BD (   2) C   8 - C   9        /176. RY*(   5) C   8                    0.26    1.07    0.023
  17. BD (   2) C   8 - C   9        /185. RY*(   5) C   9                    0.26    1.05    0.023
  17. BD (   2) C   8 - C   9        /194. RY*(   5) C  10                    0.53    1.90    0.044
  17. BD (   2) C   8 - C   9        /478. BD*(   2) C   6 - C   7           10.35    0.29    0.070
  17. BD (   2) C   8 - C   9        /488. BD*(   2) C  10 - C  11           10.50    0.29    0.070
  18. BD (   1) C   8 - H  32        /163. RY*(   1) C   7                    0.29    1.63    0.027
  18. BD (   1) C   8 - H  32        /181. RY*(   1) C   9                    0.33    1.69    0.030
  18. BD (   1) C   8 - H  32        /477. BD*(   1) C   6 - C   7            1.89    1.08    0.057
  18. BD (   1) C   8 - H  32        /480. BD*(   1) C   7 - C   8            0.35    1.07    0.024
  18. BD (   1) C   8 - H  32        /482. BD*(   1) C   8 - C   9            0.38    1.07    0.025
  18. BD (   1) C   8 - H  32        /485. BD*(   1) C   9 - C  10            2.02    1.07    0.059
  19. BD (   1) C   9 - C  10        /172. RY*(   1) C   8                    0.40    1.87    0.035
  19. BD (   1) C   9 - C  10        /173. RY*(   2) C   8                    0.66    1.36    0.038
  19. BD (   1) C   9 - C  10        /199. RY*(   1) C  11                    1.04    1.83    0.055
  19. BD (   1) C   9 - C  10        /482. BD*(   1) C   8 - C   9            1.24    1.25    0.050
  19. BD (   1) C   9 - C  10        /484. BD*(   1) C   8 - H  32            1.10    1.17    0.045
  19. BD (   1) C   9 - C  10        /486. BD*(   1) C   9 - H  33            0.58    1.17    0.033
  19. BD (   1) C   9 - C  10        /487. BD*(   1) C  10 - C  11            1.76    1.26    0.060
  19. BD (   1) C   9 - C  10        /489. BD*(   1) C  10 - H  34            0.68    1.16    0.036
  19. BD (   1) C   9 - C  10        /490. BD*(   1) C  11 - C  12            2.56    1.11    0.068
  20. BD (   1) C   9 - H  33        /172. RY*(   1) C   8                    0.33    1.69    0.030
  20. BD (   1) C   9 - H  33        /190. RY*(   1) C  10                    0.29    1.62    0.027
  20. BD (   1) C   9 - H  33        /480. BD*(   1) C   7 - C   8            2.02    1.07    0.059
  20. BD (   1) C   9 - H  33        /482. BD*(   1) C   8 - C   9            0.38    1.07    0.025
  20. BD (   1) C   9 - H  33        /485. BD*(   1) C   9 - C  10            0.35    1.07    0.024
  20. BD (   1) C   9 - H  33        /487. BD*(   1) C  10 - C  11            1.90    1.08    0.057
  21. BD (   1) C  10 - C  11        /181. RY*(   1) C   9                    0.54    1.88    0.040
  21. BD (   1) C  10 - C  11        /182. RY*(   2) C   9                    0.59    1.37    0.036
  21. BD (   1) C  10 - C  11        /208. RY*(   1) C  12                    0.45    1.25    0.030
  21. BD (   1) C  10 - C  11        /473. BD*(   1) N   4 - C  12            0.37    1.08    0.026
  21. BD (   1) C  10 - C  11        /474. BD*(   1) C   5 - C   6            1.11    1.13    0.045
  21. BD (   1) C  10 - C  11        /479. BD*(   1) C   6 - C  11            2.88    1.25    0.076
  21. BD (   1) C  10 - C  11        /485. BD*(   1) C   9 - C  10            1.31    1.26    0.052
  21. BD (   1) C  10 - C  11        /486. BD*(   1) C   9 - H  33            1.15    1.18    0.047
  21. BD (   1) C  10 - C  11        /489. BD*(   1) C  10 - H  34            0.76    1.18    0.038
  21. BD (   1) C  10 - C  11        /490. BD*(   1) C  11 - C  12            1.74    1.13    0.057
  22. BD (   2) C  10 - C  11        /157. RY*(   4) C   6                    0.77    1.23    0.043
  22. BD (   2) C  10 - C  11        /185. RY*(   5) C   9                    0.92    1.05    0.043
  22. BD (   2) C  10 - C  11        /202. RY*(   4) C  11                    0.35    1.17    0.028
  22. BD (   2) C  10 - C  11        /213. RY*(   6) C  12                    0.28    1.85    0.032
  22. BD (   2) C  10 - C  11        /478. BD*(   2) C   6 - C   7           10.41    0.30    0.071
  22. BD (   2) C  10 - C  11        /483. BD*(   2) C   8 - C   9            8.95    0.29    0.065
  22. BD (   2) C  10 - C  11        /492. BD*(   2) C  12 - O  13            9.89    0.27    0.068
  23. BD (   1) C  10 - H  34        /181. RY*(   1) C   9                    0.31    1.69    0.029
  23. BD (   1) C  10 - H  34        /199. RY*(   1) C  11                    0.36    1.65    0.031
  23. BD (   1) C  10 - H  34        /479. BD*(   1) C   6 - C  11            2.41    1.06    0.064
  23. BD (   1) C  10 - H  34        /482. BD*(   1) C   8 - C   9            1.77    1.07    0.055
  23. BD (   1) C  10 - H  34        /485. BD*(   1) C   9 - C  10            0.46    1.07    0.028
  23. BD (   1) C  10 - H  34        /487. BD*(   1) C  10 - C  11            0.59    1.09    0.032
  24. BD (   1) C  11 - C  12        /154. RY*(   1) C   6                    0.41    1.81    0.034
  24. BD (   1) C  11 - C  12        /190. RY*(   1) C  10                    0.52    1.78    0.039
  24. BD (   1) C  11 - C  12        /217. RY*(   1) O  13                    0.69    1.89    0.046
  24. BD (   1) C  11 - C  12        /471. BD*(   1) O   3 - N   4            2.59    0.86    0.060
  24. BD (   1) C  11 - C  12        /477. BD*(   1) C   6 - C   7            2.02    1.24    0.063
  24. BD (   1) C  11 - C  12        /479. BD*(   1) C   6 - C  11            1.08    1.21    0.046
  24. BD (   1) C  11 - C  12        /485. BD*(   1) C   9 - C  10            0.89    1.22    0.042
  24. BD (   1) C  11 - C  12        /487. BD*(   1) C  10 - C  11            1.57    1.24    0.056
  24. BD (   1) C  11 - C  12        /491. BD*(   1) C  12 - O  13            1.10    1.27    0.047
  25. BD (   1) C  12 - O  13        /208. RY*(   1) C  12                    0.95    1.65    0.050
  25. BD (   1) C  12 - O  13        /472. BD*(   1) N   4 - C   5            0.53    1.47    0.036
  25. BD (   1) C  12 - O  13        /473. BD*(   1) N   4 - C  12            0.32    1.47    0.028
  25. BD (   1) C  12 - O  13        /479. BD*(   1) C   6 - C  11            0.29    1.65    0.028
  25. BD (   1) C  12 - O  13        /490. BD*(   1) C  11 - C  12            1.28    1.52    0.057
  26. BD (   2) C  12 - O  13        /488. BD*(   2) C  10 - C  11            1.98    0.42    0.040
  27. BD (   1) C  15 - C  16        /120. RY*(   3) C   2                    0.64    1.66    0.042
  27. BD (   1) C  15 - C  16        /254. RY*(   2) C  17                    0.79    1.39    0.042
  27. BD (   1) C  15 - C  16        /307. RY*(   1) N  23                    0.85    1.55    0.046
  27. BD (   1) C  15 - C  16        /467. BD*(   1) O   1 - C   2            0.68    1.24    0.037
  27. BD (   1) C  15 - C  16        /468. BD*(   2) O   1 - C   2            2.21    0.62    0.048
  27. BD (   1) C  15 - C  16        /470. BD*(   1) C   2 - C  15            0.51    0.99    0.029
  27. BD (   1) C  15 - C  16        /494. BD*(   1) C  15 - N  23            0.34    0.97    0.023
  27. BD (   1) C  15 - C  16        /495. BD*(   1) C  15 - H  35            0.43    1.06    0.027
  27. BD (   1) C  15 - C  16        /496. BD*(   1) C  16 - C  17            0.57    1.03    0.031
  27. BD (   1) C  15 - C  16        /499. BD*(   1) C  17 - C  18            0.27    1.17    0.022
  27. BD (   1) C  15 - C  16        /500. BD*(   2) C  17 - C  18            1.30    0.63    0.040
  27. BD (   1) C  15 - C  16        /501. BD*(   1) C  17 - C  22            0.30    1.17    0.024
  27. BD (   1) C  15 - C  16        /513. BD*(   1) N  23 - C  24            0.46    1.08    0.028
  28. BD (   1) C  15 - N  23        /118. RY*(   1) C   2                    0.39    1.38    0.029
  28. BD (   1) C  15 - N  23        /244. RY*(   1) C  16                    0.50    1.75    0.037
  28. BD (   1) C  15 - N  23        /469. BD*(   1) C   2 - O   3            1.15    1.08    0.046
  28. BD (   1) C  15 - N  23        /470. BD*(   1) C   2 - C  15            0.28    1.15    0.023
  28. BD (   1) C  15 - N  23        /493. BD*(   1) C  15 - C  16            0.36    1.11    0.025
  28. BD (   1) C  15 - N  23        /498. BD*(   1) C  16 - H  37            0.47    1.23    0.030
  28. BD (   1) C  15 - N  23        /513. BD*(   1) N  23 - C  24            0.71    1.24    0.038
  28. BD (   1) C  15 - N  23        /514. BD*(   1) N  23 - H  43            0.30    1.21    0.024
  28. BD (   1) C  15 - N  23        /517. BD*(   2) C  24 - O  30            1.52    1.41    0.059
  29. BD (   1) C  15 - H  35        /121. RY*(   4) C   2                    0.34    1.78    0.032
  29. BD (   1) C  15 - H  35        /244. RY*(   1) C  16                    0.27    1.49    0.025
  29. BD (   1) C  15 - H  35        /467. BD*(   1) O   1 - C   2            1.95    1.14    0.060
  29. BD (   1) C  15 - H  35        /468. BD*(   2) O   1 - C   2            1.28    0.52    0.034
  29. BD (   1) C  15 - H  35        /497. BD*(   1) C  16 - H  36            1.28    0.96    0.044
  29. BD (   1) C  15 - H  35        /514. BD*(   1) N  23 - H  43            1.79    0.95    0.052
  30. BD (   1) C  16 - C  17        /235. RY*(   1) C  15                    0.65    1.59    0.041
  30. BD (   1) C  16 - C  17        /262. RY*(   1) C  18                    0.72    1.79    0.046
  30. BD (   1) C  16 - C  17        /298. RY*(   1) C  22                    0.73    1.79    0.046
  30. BD (   1) C  16 - C  17        /470. BD*(   1) C   2 - C  15            0.90    1.01    0.038
  30. BD (   1) C  16 - C  17        /493. BD*(   1) C  15 - C  16            0.60    0.97    0.030
  30. BD (   1) C  16 - C  17        /497. BD*(   1) C  16 - H  36            0.36    1.07    0.025
  30. BD (   1) C  16 - C  17        /498. BD*(   1) C  16 - H  37            0.38    1.08    0.026
  30. BD (   1) C  16 - C  17        /499. BD*(   1) C  17 - C  18            1.28    1.19    0.049
  30. BD (   1) C  16 - C  17        /501. BD*(   1) C  17 - C  22            1.38    1.19    0.051
  30. BD (   1) C  16 - C  17        /502. BD*(   1) C  18 - C  19            1.24    1.21    0.049
  30. BD (   1) C  16 - C  17        /509. BD*(   1) C  21 - C  22            1.27    1.21    0.050
  31. BD (   1) C  16 - H  36        /495. BD*(   1) C  15 - H  35            1.43    0.94    0.046
  31. BD (   1) C  16 - H  36        /496. BD*(   1) C  16 - C  17            0.31    0.91    0.021
  31. BD (   1) C  16 - H  36        /499. BD*(   1) C  17 - C  18            1.78    1.05    0.055
  31. BD (   1) C  16 - H  36        /500. BD*(   2) C  17 - C  18            0.54    0.51    0.023
  32. BD (   1) C  16 - H  37        /237. RY*(   3) C  15                    0.28    1.46    0.026
  32. BD (   1) C  16 - H  37        /494. BD*(   1) C  15 - N  23            2.27    0.85    0.056
  32. BD (   1) C  16 - H  37        /496. BD*(   1) C  16 - C  17            0.34    0.91    0.022
  32. BD (   1) C  16 - H  37        /500. BD*(   2) C  17 - C  18            0.45    0.51    0.021
  32. BD (   1) C  16 - H  37        /501. BD*(   1) C  17 - C  22            1.75    1.06    0.054
  33. BD (   1) C  17 - C  18        /244. RY*(   1) C  16                    0.66    1.67    0.042
  33. BD (   1) C  17 - C  18        /271. RY*(   1) C  19                    0.58    1.87    0.042
  33. BD (   1) C  17 - C  18        /272. RY*(   2) C  19                    0.67    1.37    0.038
  33. BD (   1) C  17 - C  18        /298. RY*(   1) C  22                    0.38    1.86    0.034
  33. BD (   1) C  17 - C  18        /496. BD*(   1) C  16 - C  17            1.26    1.12    0.047
  33. BD (   1) C  17 - C  18        /497. BD*(   1) C  16 - H  36            0.40    1.14    0.027
  33. BD (   1) C  17 - C  18        /501. BD*(   1) C  17 - C  22            1.82    1.26    0.060
  33. BD (   1) C  17 - C  18        /502. BD*(   1) C  18 - C  19            1.46    1.27    0.054
  33. BD (   1) C  17 - C  18        /503. BD*(   1) C  18 - H  38            0.57    1.17    0.033
  33. BD (   1) C  17 - C  18        /506. BD*(   1) C  19 - H  39            1.08    1.18    0.045
  33. BD (   1) C  17 - C  18        /512. BD*(   1) C  22 - H  42            1.24    1.17    0.048
  34. BD (   2) C  17 - C  18        /247. RY*(   4) C  16                    0.33    1.29    0.028
  34. BD (   2) C  17 - C  18        /274. RY*(   4) C  19                    0.38    0.95    0.026
  34. BD (   2) C  17 - C  18        /275. RY*(   5) C  19                    0.35    2.14    0.038
  34. BD (   2) C  17 - C  18        /300. RY*(   3) C  22                    0.33    0.97    0.025
  34. BD (   2) C  17 - C  18        /301. RY*(   4) C  22                    0.75    0.96    0.037
  34. BD (   2) C  17 - C  18        /493. BD*(   1) C  15 - C  16            1.72    0.60    0.044
  34. BD (   2) C  17 - C  18        /497. BD*(   1) C  16 - H  36            0.51    0.71    0.026
  34. BD (   2) C  17 - C  18        /498. BD*(   1) C  16 - H  37            0.28    0.72    0.019
  34. BD (   2) C  17 - C  18        /505. BD*(   2) C  19 - C  20           10.77    0.30    0.072
  34. BD (   2) C  17 - C  18        /510. BD*(   2) C  21 - C  22            9.68    0.30    0.068
  35. BD (   1) C  17 - C  22        /244. RY*(   1) C  16                    0.69    1.66    0.043
  35. BD (   1) C  17 - C  22        /262. RY*(   1) C  18                    0.38    1.85    0.034
  35. BD (   1) C  17 - C  22        /289. RY*(   1) C  21                    0.55    1.87    0.041
  35. BD (   1) C  17 - C  22        /290. RY*(   2) C  21                    0.66    1.36    0.038
  35. BD (   1) C  17 - C  22        /496. BD*(   1) C  16 - C  17            1.30    1.11    0.048
  35. BD (   1) C  17 - C  22        /498. BD*(   1) C  16 - H  37            0.40    1.14    0.027
  35. BD (   1) C  17 - C  22        /499. BD*(   1) C  17 - C  18            1.82    1.25    0.060
  35. BD (   1) C  17 - C  22        /503. BD*(   1) C  18 - H  38            1.23    1.16    0.048
  35. BD (   1) C  17 - C  22        /509. BD*(   1) C  21 - C  22            1.55    1.27    0.056
  35. BD (   1) C  17 - C  22        /511. BD*(   1) C  21 - H  41            1.04    1.18    0.044
  35. BD (   1) C  17 - C  22        /512. BD*(   1) C  22 - H  42            0.65    1.17    0.035
  36. BD (   1) C  18 - C  19        /253. RY*(   1) C  17                    0.60    1.84    0.042
  36. BD (   1) C  18 - C  19        /255. RY*(   3) C  17                    0.64    1.67    0.042
  36. BD (   1) C  18 - C  19        /280. RY*(   1) C  20                    0.41    1.89    0.035
  36. BD (   1) C  18 - C  19        /281. RY*(   2) C  20                    0.63    1.35    0.037
  36. BD (   1) C  18 - C  19        /496. BD*(   1) C  16 - C  17            1.85    1.11    0.057
  36. BD (   1) C  18 - C  19        /499. BD*(   1) C  17 - C  18            1.62    1.24    0.057
  36. BD (   1) C  18 - C  19        /503. BD*(   1) C  18 - H  38            0.66    1.16    0.035
  36. BD (   1) C  18 - C  19        /504. BD*(   1) C  19 - C  20            1.35    1.26    0.052
  36. BD (   1) C  18 - C  19        /506. BD*(   1) C  19 - H  39            0.65    1.17    0.035
  36. BD (   1) C  18 - C  19        /508. BD*(   1) C  20 - H  40            1.15    1.17    0.046
  37. BD (   1) C  18 - H  38        /253. RY*(   1) C  17                    0.47    1.66    0.035
  37. BD (   1) C  18 - H  38        /271. RY*(   1) C  19                    0.36    1.68    0.031
  37. BD (   1) C  18 - H  38        /499. BD*(   1) C  17 - C  18            0.42    1.07    0.027
  37. BD (   1) C  18 - H  38        /501. BD*(   1) C  17 - C  22            2.21    1.07    0.061
  37. BD (   1) C  18 - H  38        /502. BD*(   1) C  18 - C  19            0.46    1.08    0.028
  37. BD (   1) C  18 - H  38        /504. BD*(   1) C  19 - C  20            1.90    1.08    0.057
  38. BD (   1) C  19 - C  20        /262. RY*(   1) C  18                    0.30    1.85    0.030
  38. BD (   1) C  19 - C  20        /263. RY*(   2) C  18                    0.68    1.41    0.039
  38. BD (   1) C  19 - C  20        /289. RY*(   1) C  21                    0.42    1.87    0.036
  38. BD (   1) C  19 - C  20        /290. RY*(   2) C  21                    0.73    1.36    0.040
  38. BD (   1) C  19 - C  20        /502. BD*(   1) C  18 - C  19            1.38    1.26    0.053
  38. BD (   1) C  19 - C  20        /503. BD*(   1) C  18 - H  38            1.22    1.16    0.048
  38. BD (   1) C  19 - C  20        /506. BD*(   1) C  19 - H  39            0.65    1.18    0.035
  38. BD (   1) C  19 - C  20        /507. BD*(   1) C  20 - C  21            1.19    1.25    0.049
  38. BD (   1) C  19 - C  20        /508. BD*(   1) C  20 - H  40            0.56    1.17    0.032
  38. BD (   1) C  19 - C  20        /511. BD*(   1) C  21 - H  41            1.26    1.17    0.049
  39. BD (   2) C  19 - C  20        /266. RY*(   5) C  18                    0.49    1.87    0.042
  39. BD (   2) C  19 - C  20        /284. RY*(   5) C  20                    0.26    1.07    0.023
  39. BD (   2) C  19 - C  20        /293. RY*(   5) C  21                    0.66    1.79    0.048
  39. BD (   2) C  19 - C  20        /500. BD*(   2) C  17 - C  18            9.54    0.28    0.066
  39. BD (   2) C  19 - C  20        /510. BD*(   2) C  21 - C  22           11.25    0.29    0.073
  40. BD (   1) C  19 - H  39        /262. RY*(   1) C  18                    0.30    1.66    0.028
  40. BD (   1) C  19 - H  39        /280. RY*(   1) C  20                    0.33    1.70    0.030
  40. BD (   1) C  19 - H  39        /499. BD*(   1) C  17 - C  18            2.03    1.06    0.059
  40. BD (   1) C  19 - H  39        /502. BD*(   1) C  18 - C  19            0.47    1.07    0.028
  40. BD (   1) C  19 - H  39        /504. BD*(   1) C  19 - C  20            0.41    1.07    0.026
  40. BD (   1) C  19 - H  39        /507. BD*(   1) C  20 - C  21            1.85    1.06    0.056
  41. BD (   1) C  20 - C  21        /271. RY*(   1) C  19                    0.40    1.87    0.035
  41. BD (   1) C  20 - C  21        /272. RY*(   2) C  19                    0.77    1.36    0.041
  41. BD (   1) C  20 - C  21        /298. RY*(   1) C  22                    0.29    1.85    0.030
  41. BD (   1) C  20 - C  21        /299. RY*(   2) C  22                    0.78    1.44    0.043
  41. BD (   1) C  20 - C  21        /504. BD*(   1) C  19 - C  20            1.20    1.27    0.049
  41. BD (   1) C  20 - C  21        /506. BD*(   1) C  19 - H  39            1.27    1.18    0.049
  41. BD (   1) C  20 - C  21        /508. BD*(   1) C  20 - H  40            0.52    1.18    0.031
  41. BD (   1) C  20 - C  21        /509. BD*(   1) C  21 - C  22            1.33    1.27    0.052
  41. BD (   1) C  20 - C  21        /511. BD*(   1) C  21 - H  41            0.57    1.18    0.033
  41. BD (   1) C  20 - C  21        /512. BD*(   1) C  22 - H  42            1.25    1.17    0.048
  42. BD (   1) C  20 - H  40        /271. RY*(   1) C  19                    0.37    1.68    0.031
  42. BD (   1) C  20 - H  40        /289. RY*(   1) C  21                    0.36    1.69    0.031
  42. BD (   1) C  20 - H  40        /502. BD*(   1) C  18 - C  19            1.97    1.08    0.058
  42. BD (   1) C  20 - H  40        /504. BD*(   1) C  19 - C  20            0.36    1.08    0.025
  42. BD (   1) C  20 - H  40        /507. BD*(   1) C  20 - C  21            0.31    1.07    0.023
  42. BD (   1) C  20 - H  40        /509. BD*(   1) C  21 - C  22            1.94    1.09    0.058
  43. BD (   1) C  21 - C  22        /253. RY*(   1) C  17                    0.57    1.84    0.041
  43. BD (   1) C  21 - C  22        /255. RY*(   3) C  17                    0.65    1.67    0.042
  43. BD (   1) C  21 - C  22        /280. RY*(   1) C  20                    0.45    1.89    0.037
  43. BD (   1) C  21 - C  22        /281. RY*(   2) C  20                    0.60    1.35    0.036
  43. BD (   1) C  21 - C  22        /496. BD*(   1) C  16 - C  17            1.83    1.10    0.057
  43. BD (   1) C  21 - C  22        /501. BD*(   1) C  17 - C  22            1.72    1.25    0.058
  43. BD (   1) C  21 - C  22        /507. BD*(   1) C  20 - C  21            1.29    1.25    0.051
  43. BD (   1) C  21 - C  22        /508. BD*(   1) C  20 - H  40            1.18    1.17    0.047
  43. BD (   1) C  21 - C  22        /511. BD*(   1) C  21 - H  41            0.63    1.17    0.034
  43. BD (   1) C  21 - C  22        /512. BD*(   1) C  22 - H  42            0.73    1.16    0.037
  44. BD (   2) C  21 - C  22        /284. RY*(   5) C  20                    0.95    1.06    0.044
  44. BD (   2) C  21 - C  22        /500. BD*(   2) C  17 - C  18           11.28    0.27    0.070
  44. BD (   2) C  21 - C  22        /505. BD*(   2) C  19 - C  20            9.48    0.28    0.066
  45. BD (   1) C  21 - H  41        /280. RY*(   1) C  20                    0.33    1.71    0.030
  45. BD (   1) C  21 - H  41        /298. RY*(   1) C  22                    0.31    1.66    0.029
  45. BD (   1) C  21 - H  41        /501. BD*(   1) C  17 - C  22            2.07    1.07    0.059
  45. BD (   1) C  21 - H  41        /504. BD*(   1) C  19 - C  20            1.87    1.07    0.057
  45. BD (   1) C  21 - H  41        /507. BD*(   1) C  20 - C  21            0.33    1.07    0.024
  45. BD (   1) C  21 - H  41        /509. BD*(   1) C  21 - C  22            0.46    1.08    0.028
  46. BD (   1) C  22 - H  42        /253. RY*(   1) C  17                    0.47    1.66    0.035
  46. BD (   1) C  22 - H  42        /289. RY*(   1) C  21                    0.36    1.69    0.031
  46. BD (   1) C  22 - H  42        /499. BD*(   1) C  17 - C  18            2.22    1.06    0.061
  46. BD (   1) C  22 - H  42        /501. BD*(   1) C  17 - C  22            0.51    1.07    0.029
  46. BD (   1) C  22 - H  42        /507. BD*(   1) C  20 - C  21            1.84    1.07    0.056
  46. BD (   1) C  22 - H  42        /509. BD*(   1) C  21 - C  22            0.52    1.08    0.030
  47. BD (   1) N  23 - C  24        /235. RY*(   1) C  15                    0.78    1.79    0.047
  47. BD (   1) N  23 - C  24        /370. RY*(   1) O  30                    0.26    2.10    0.030
  47. BD (   1) N  23 - C  24        /470. BD*(   1) C   2 - C  15            0.32    1.21    0.025
  47. BD (   1) N  23 - C  24        /494. BD*(   1) C  15 - N  23            1.12    1.19    0.046
  47. BD (   1) N  23 - C  24        /514. BD*(   1) N  23 - H  43            0.32    1.27    0.026
  47. BD (   1) N  23 - C  24        /517. BD*(   2) C  24 - O  30            0.51    1.46    0.034
  47. BD (   1) N  23 - C  24        /518. BD*(   1) O  25 - C  26            1.36    1.11    0.050
  48. BD (   1) N  23 - H  43        /235. RY*(   1) C  15                    0.42    1.61    0.033
  48. BD (   1) N  23 - H  43        /236. RY*(   2) C  15                    0.27    1.40    0.025
  48. BD (   1) N  23 - H  43        /495. BD*(   1) C  15 - H  35            0.88    1.10    0.039
  48. BD (   1) N  23 - H  43        /515. BD*(   1) C  24 - O  25            2.32    1.05    0.064
  49. BD (   1) C  24 - O  25        /316. RY*(   1) C  24                    0.26    1.52    0.025
  49. BD (   1) C  24 - O  25        /334. RY*(   1) C  26                    1.05    1.71    0.054
  49. BD (   1) C  24 - O  25        /514. BD*(   1) N  23 - H  43            1.00    1.34    0.046
  49. BD (   1) C  24 - O  25        /517. BD*(   2) C  24 - O  30            0.27    1.53    0.026
  49. BD (   1) C  24 - O  25        /518. BD*(   1) O  25 - C  26            0.29    1.18    0.024
  49. BD (   1) C  24 - O  25        /521. BD*(   1) C  26 - C  29            0.32    1.33    0.026
  50. BD (   1) C  24 - O  30        /516. BD*(   1) C  24 - O  30            1.18    0.39    0.030
  51. BD (   2) C  24 - O  30        /316. RY*(   1) C  24                    0.80    1.67    0.046
  51. BD (   2) C  24 - O  30        /494. BD*(   1) C  15 - N  23            1.06    1.41    0.049
  51. BD (   2) C  24 - O  30        /513. BD*(   1) N  23 - C  24            0.75    1.52    0.043
  51. BD (   2) C  24 - O  30        /518. BD*(   1) O  25 - C  26            0.33    1.33    0.027
  52. BD (   1) O  25 - C  26        /316. RY*(   1) C  24                    1.03    1.42    0.048
  52. BD (   1) O  25 - C  26        /513. BD*(   1) N  23 - C  24            1.22    1.26    0.050
  52. BD (   1) O  25 - C  26        /523. BD*(   1) C  27 - H  45            0.56    1.29    0.034
  52. BD (   1) O  25 - C  26        /525. BD*(   1) C  28 - H  47            0.56    1.30    0.034
  52. BD (   1) O  25 - C  26        /530. BD*(   1) C  29 - H  52            0.77    1.29    0.040
  53. BD (   1) C  26 - C  27        /326. RY*(   2) O  25                    0.30    1.81    0.030
  53. BD (   1) C  26 - C  27        /352. RY*(   1) C  28                    0.49    1.38    0.033
  53. BD (   1) C  26 - C  27        /361. RY*(   1) C  29                    0.49    1.39    0.033
  53. BD (   1) C  26 - C  27        /520. BD*(   1) C  26 - C  28            0.68    1.00    0.033
  53. BD (   1) C  26 - C  27        /521. BD*(   1) C  26 - C  29            0.81    0.99    0.036
  53. BD (   1) C  26 - C  27        /522. BD*(   1) C  27 - H  44            0.33    1.08    0.024
  53. BD (   1) C  26 - C  27        /523. BD*(   1) C  27 - H  45            0.27    1.06    0.022
  53. BD (   1) C  26 - C  27        /524. BD*(   1) C  27 - H  46            0.29    1.07    0.022
  53. BD (   1) C  26 - C  27        /526. BD*(   1) C  28 - H  48            0.86    1.07    0.038
  53. BD (   1) C  26 - C  27        /528. BD*(   1) C  29 - H  50            0.95    1.06    0.040
  54. BD (   1) C  26 - C  28        /326. RY*(   2) O  25                    0.33    1.81    0.031
  54. BD (   1) C  26 - C  28        /343. RY*(   1) C  27                    0.49    1.40    0.033
  54. BD (   1) C  26 - C  28        /344. RY*(   2) C  27                    0.26    1.39    0.024
  54. BD (   1) C  26 - C  28        /361. RY*(   1) C  29                    0.50    1.39    0.033
  54. BD (   1) C  26 - C  28        /519. BD*(   1) C  26 - C  27            0.69    0.99    0.033
  54. BD (   1) C  26 - C  28        /521. BD*(   1) C  26 - C  29            0.85    0.99    0.037
  54. BD (   1) C  26 - C  28        /524. BD*(   1) C  27 - H  46            0.91    1.07    0.040
  54. BD (   1) C  26 - C  28        /525. BD*(   1) C  28 - H  47            0.26    1.06    0.021
  54. BD (   1) C  26 - C  28        /527. BD*(   1) C  28 - H  49            0.31    1.09    0.023
  54. BD (   1) C  26 - C  28        /529. BD*(   1) C  29 - H  51            0.96    1.06    0.040
  55. BD (   1) C  26 - C  29        /325. RY*(   1) O  25                    0.60    1.92    0.043
  55. BD (   1) C  26 - C  29        /343. RY*(   1) C  27                    0.53    1.40    0.034
  55. BD (   1) C  26 - C  29        /352. RY*(   1) C  28                    0.53    1.38    0.034
  55. BD (   1) C  26 - C  29        /515. BD*(   1) C  24 - O  25            1.34    0.97    0.046
  55. BD (   1) C  26 - C  29        /519. BD*(   1) C  26 - C  27            0.76    0.99    0.035
  55. BD (   1) C  26 - C  29        /520. BD*(   1) C  26 - C  28            0.79    1.00    0.035
  55. BD (   1) C  26 - C  29        /522. BD*(   1) C  27 - H  44            0.95    1.08    0.041
  55. BD (   1) C  26 - C  29        /527. BD*(   1) C  28 - H  49            0.91    1.09    0.040
  55. BD (   1) C  26 - C  29        /528. BD*(   1) C  29 - H  50            0.30    1.06    0.023
  55. BD (   1) C  26 - C  29        /529. BD*(   1) C  29 - H  51            0.31    1.06    0.023
  55. BD (   1) C  26 - C  29        /530. BD*(   1) C  29 - H  52            0.25    1.06    0.021
  56. BD (   1) C  27 - H  44        /336. RY*(   3) C  26                    0.42    1.23    0.029
  56. BD (   1) C  27 - H  44        /521. BD*(   1) C  26 - C  29            1.71    0.87    0.049
  57. BD (   1) C  27 - H  45        /336. RY*(   3) C  26                    0.51    1.23    0.032
  57. BD (   1) C  27 - H  45        /518. BD*(   1) O  25 - C  26            3.10    0.72    0.060
  58. BD (   1) C  27 - H  46        /334. RY*(   1) C  26                    0.35    1.25    0.027
  58. BD (   1) C  27 - H  46        /518. BD*(   1) O  25 - C  26            0.33    0.72    0.020
  58. BD (   1) C  27 - H  46        /520. BD*(   1) C  26 - C  28            1.81    0.88    0.050
  59. BD (   1) C  28 - H  47        /336. RY*(   3) C  26                    0.47    1.23    0.030
  59. BD (   1) C  28 - H  47        /518. BD*(   1) O  25 - C  26            3.07    0.71    0.060
  60. BD (   1) C  28 - H  48        /334. RY*(   1) C  26                    0.29    1.24    0.024
  60. BD (   1) C  28 - H  48        /518. BD*(   1) O  25 - C  26            0.35    0.71    0.020
  60. BD (   1) C  28 - H  48        /519. BD*(   1) C  26 - C  27            1.89    0.86    0.051
  61. BD (   1) C  28 - H  49        /336. RY*(   3) C  26                    0.44    1.23    0.030
  61. BD (   1) C  28 - H  49        /521. BD*(   1) C  26 - C  29            1.78    0.86    0.049
  62. BD (   1) C  29 - H  50        /518. BD*(   1) O  25 - C  26            0.39    0.72    0.021
  62. BD (   1) C  29 - H  50        /519. BD*(   1) C  26 - C  27            1.76    0.87    0.049
  63. BD (   1) C  29 - H  51        /518. BD*(   1) O  25 - C  26            0.37    0.72    0.021
  63. BD (   1) C  29 - H  51        /520. BD*(   1) C  26 - C  28            1.75    0.88    0.050
  64. BD (   1) C  29 - H  52        /334. RY*(   1) C  26                    0.51    1.25    0.032
  64. BD (   1) C  29 - H  52        /518. BD*(   1) O  25 - C  26            2.40    0.72    0.053
  65. CR (   1) O   1                /118. RY*(   1) C   2                    3.96   19.48    0.353
  65. CR (   1) O   1                /470. BD*(   1) C   2 - C  15            0.47   19.26    0.122
  66. CR (   1) C   2                /237. RY*(   3) C  15                    0.27   11.18    0.070
  66. CR (   1) C   2                /469. BD*(   1) C   2 - O   3            0.36   10.52    0.081
  66. CR (   1) C   2                /471. BD*(   1) O   3 - N   4            0.33   10.45    0.075
  67. CR (   1) O   3                /118. RY*(   1) C   2                    0.61   19.63    0.139
  67. CR (   1) O   3                /119. RY*(   2) C   2                    0.74   20.34    0.155
  67. CR (   1) O   3                /138. RY*(   3) N   4                    0.56   20.20    0.135
  67. CR (   1) O   3                /472. BD*(   1) N   4 - C   5            0.27   19.43    0.094
  67. CR (   1) O   3                /473. BD*(   1) N   4 - C  12            0.26   19.43    0.093
  68. CR (   1) N   4                /146. RY*(   2) C   5                    0.99   15.50    0.156
  68. CR (   1) N   4                /209. RY*(   2) C  12                    1.00   15.50    0.157
  68. CR (   1) N   4                /469. BD*(   1) C   2 - O   3            0.49   14.58    0.110
  68. CR (   1) N   4                /471. BD*(   1) O   3 - N   4            0.41   14.51    0.099
  69. CR (   1) C   5                /154. RY*(   1) C   6                    0.35   11.34    0.080
  69. CR (   1) C   5                /471. BD*(   1) O   3 - N   4            0.43   10.40    0.085
  69. CR (   1) C   5                /473. BD*(   1) N   4 - C  12            0.48   10.57    0.093
  69. CR (   1) C   5                /477. BD*(   1) C   6 - C   7            0.54   10.78    0.097
  69. CR (   1) C   5                /479. BD*(   1) C   6 - C  11            0.26   10.75    0.067
  70. CR (   1) C   6                /146. RY*(   2) C   5                    0.48   11.27    0.093
  70. CR (   1) C   6                /164. RY*(   2) C   7                    0.86   10.77    0.122
  70. CR (   1) C   6                /199. RY*(   1) C  11                    0.36   11.22    0.081
  70. CR (   1) C   6                /200. RY*(   2) C  11                    0.54   11.07    0.098
  70. CR (   1) C   6                /475. BD*(   1) C   5 - O  14            0.49   10.70    0.091
  70. CR (   1) C   6                /479. BD*(   1) C   6 - C  11            0.41   10.63    0.084
  70. CR (   1) C   6                /480. BD*(   1) C   7 - C   8            0.37   10.64    0.080
  70. CR (   1) C   6                /481. BD*(   1) C   7 - H  31            0.34   10.56    0.076
  70. CR (   1) C   6                /487. BD*(   1) C  10 - C  11            0.61   10.66    0.103
  70. CR (   1) C   6                /490. BD*(   1) C  11 - C  12            0.31   10.50    0.074
  71. CR (   1) C   7                /156. RY*(   3) C   6                    0.70   10.82    0.110
  71. CR (   1) C   7                /173. RY*(   2) C   8                    0.65   10.74    0.105
  71. CR (   1) C   7                /174. RY*(   3) C   8                    0.33   10.77    0.075
  71. CR (   1) C   7                /379. RY*(   1) H  31                    0.39   10.43    0.080
  71. CR (   1) C   7                /474. BD*(   1) C   5 - C   6            0.73   10.50    0.112
  71. CR (   1) C   7                /479. BD*(   1) C   6 - C  11            0.64   10.62    0.105
  71. CR (   1) C   7                /482. BD*(   1) C   8 - C   9            0.46   10.64    0.088
  71. CR (   1) C   7                /484. BD*(   1) C   8 - H  32            0.29   10.55    0.070
  72. CR (   1) C   8                /164. RY*(   2) C   7                    0.38   10.77    0.081
  72. CR (   1) C   8                /166. RY*(   4) C   7                    0.35   10.71    0.077
  72. CR (   1) C   8                /182. RY*(   2) C   9                    0.80   10.75    0.117
  72. CR (   1) C   8                /383. RY*(   1) H  32                    0.38   10.45    0.080
  72. CR (   1) C   8                /477. BD*(   1) C   6 - C   7            0.47   10.66    0.090
  72. CR (   1) C   8                /481. BD*(   1) C   7 - H  31            0.34   10.56    0.076
  72. CR (   1) C   8                /485. BD*(   1) C   9 - C  10            0.48   10.64    0.091
  72. CR (   1) C   8                /486. BD*(   1) C   9 - H  33            0.29   10.56    0.070
  73. CR (   1) C   9                /173. RY*(   2) C   8                    0.80   10.75    0.117
  73. CR (   1) C   9                /191. RY*(   2) C  10                    0.37   10.77    0.080
  73. CR (   1) C   9                /193. RY*(   4) C  10                    0.36   10.71    0.078
  73. CR (   1) C   9                /387. RY*(   1) H  33                    0.38   10.45    0.080
  73. CR (   1) C   9                /480. BD*(   1) C   7 - C   8            0.48   10.64    0.091
  73. CR (   1) C   9                /484. BD*(   1) C   8 - H  32            0.29   10.56    0.070
  73. CR (   1) C   9                /487. BD*(   1) C  10 - C  11            0.47   10.66    0.090
  73. CR (   1) C   9                /489. BD*(   1) C  10 - H  34            0.34   10.56    0.076
  74. CR (   1) C  10                /182. RY*(   2) C   9                    0.65   10.74    0.106
  74. CR (   1) C  10                /183. RY*(   3) C   9                    0.33   10.77    0.075
  74. CR (   1) C  10                /201. RY*(   3) C  11                    0.69   10.81    0.109
  74. CR (   1) C  10                /391. RY*(   1) H  34                    0.38   10.43    0.080
  74. CR (   1) C  10                /479. BD*(   1) C   6 - C  11            0.64   10.62    0.105
  74. CR (   1) C  10                /482. BD*(   1) C   8 - C   9            0.46   10.64    0.088
  74. CR (   1) C  10                /486. BD*(   1) C   9 - H  33            0.29   10.56    0.070
  74. CR (   1) C  10                /490. BD*(   1) C  11 - C  12            0.74   10.50    0.113
  75. CR (   1) C  11                /154. RY*(   1) C   6                    0.34   11.23    0.079
  75. CR (   1) C  11                /155. RY*(   2) C   6                    0.56   11.06    0.100
  75. CR (   1) C  11                /191. RY*(   2) C  10                    0.86   10.77    0.122
  75. CR (   1) C  11                /209. RY*(   2) C  12                    0.47   11.27    0.092
  75. CR (   1) C  11                /474. BD*(   1) C   5 - C   6            0.31   10.50    0.073
  75. CR (   1) C  11                /477. BD*(   1) C   6 - C   7            0.61   10.66    0.102
  75. CR (   1) C  11                /479. BD*(   1) C   6 - C  11            0.41   10.63    0.084
  75. CR (   1) C  11                /485. BD*(   1) C   9 - C  10            0.37   10.64    0.080
  75. CR (   1) C  11                /489. BD*(   1) C  10 - H  34            0.34   10.56    0.076
  75. CR (   1) C  11                /491. BD*(   1) C  12 - O  13            0.51   10.69    0.094
  76. CR (   1) C  12                /199. RY*(   1) C  11                    0.34   11.34    0.079
  76. CR (   1) C  12                /471. BD*(   1) O   3 - N   4            0.39   10.40    0.081
  76. CR (   1) C  12                /472. BD*(   1) N   4 - C   5            0.49   10.57    0.093
  76. CR (   1) C  12                /479. BD*(   1) C   6 - C  11            0.25   10.75    0.066
  76. CR (   1) C  12                /487. BD*(   1) C  10 - C  11            0.55   10.78    0.098
  77. CR (   1) O  13                /208. RY*(   1) C  12                    3.65   19.43    0.338
  77. CR (   1) O  13                /473. BD*(   1) N   4 - C  12            0.25   19.26    0.091
  77. CR (   1) O  13                /490. BD*(   1) C  11 - C  12            0.48   19.31    0.124
  78. CR (   1) O  14                /145. RY*(   1) C   5                    3.64   19.42    0.337
  78. CR (   1) O  14                /472. BD*(   1) N   4 - C   5            0.27   19.25    0.093
  78. CR (   1) O  14                /474. BD*(   1) C   5 - C   6            0.48   19.30    0.124
  79. CR (   1) C  15                /119. RY*(   2) C   2                    0.34   11.45    0.079
  79. CR (   1) C  15                /123. RY*(   6) C   2                    0.30   11.07    0.072
  79. CR (   1) C  15                /247. RY*(   4) C  16                    0.33   11.17    0.077
  79. CR (   1) C  15                /395. RY*(   1) H  35                    0.45   10.58    0.088
  79. CR (   1) C  15                /467. BD*(   1) O   1 - C   2            0.44   10.76    0.087
  79. CR (   1) C  15                /513. BD*(   1) N  23 - C  24            0.51   10.61    0.095
  79. CR (   1) C  15                /514. BD*(   1) N  23 - H  43            0.26   10.58    0.066
  80. CR (   1) C  16                /237. RY*(   3) C  15                    0.28   11.05    0.070
  80. CR (   1) C  16                /399. RY*(   1) H  36                    0.34   10.49    0.075
  80. CR (   1) C  16                /403. RY*(   1) H  37                    0.39   10.51    0.081
  80. CR (   1) C  16                /499. BD*(   1) C  17 - C  18            0.40   10.64    0.083
  80. CR (   1) C  16                /501. BD*(   1) C  17 - C  22            0.41   10.65    0.084
  81. CR (   1) C  17                /245. RY*(   2) C  16                    0.26   10.91    0.068
  81. CR (   1) C  17                /246. RY*(   3) C  16                    0.35   11.03    0.078
  81. CR (   1) C  17                /263. RY*(   2) C  18                    0.89   10.81    0.124
  81. CR (   1) C  17                /299. RY*(   2) C  22                    0.91   10.83    0.125
  81. CR (   1) C  17                /502. BD*(   1) C  18 - C  19            0.42   10.66    0.085
  81. CR (   1) C  17                /503. BD*(   1) C  18 - H  38            0.29   10.56    0.070
  81. CR (   1) C  17                /509. BD*(   1) C  21 - C  22            0.43   10.66    0.086
  81. CR (   1) C  17                /512. BD*(   1) C  22 - H  42            0.30   10.56    0.071
  82. CR (   1) C  18                /253. RY*(   1) C  17                    0.29   11.23    0.072
  82. CR (   1) C  18                /255. RY*(   3) C  17                    0.78   11.06    0.117
  82. CR (   1) C  18                /272. RY*(   2) C  19                    0.78   10.74    0.116
  82. CR (   1) C  18                /407. RY*(   1) H  38                    0.37   10.46    0.078
  82. CR (   1) C  18                /496. BD*(   1) C  16 - C  17            0.53   10.49    0.095
  82. CR (   1) C  18                /501. BD*(   1) C  17 - C  22            0.52   10.64    0.095
  82. CR (   1) C  18                /504. BD*(   1) C  19 - C  20            0.46   10.64    0.089
  82. CR (   1) C  18                /506. BD*(   1) C  19 - H  39            0.30   10.56    0.071
  83. CR (   1) C  19                /264. RY*(   3) C  18                    0.34   10.81    0.077
  83. CR (   1) C  19                /265. RY*(   4) C  18                    0.29   10.93    0.071
  83. CR (   1) C  19                /281. RY*(   2) C  20                    0.71   10.73    0.110
  83. CR (   1) C  19                /282. RY*(   3) C  20                    0.26   10.81    0.067
  83. CR (   1) C  19                /411. RY*(   1) H  39                    0.38   10.45    0.079
  83. CR (   1) C  19                /499. BD*(   1) C  17 - C  18            0.53   10.62    0.095
  83. CR (   1) C  19                /503. BD*(   1) C  18 - H  38            0.33   10.54    0.074
  83. CR (   1) C  19                /507. BD*(   1) C  20 - C  21            0.44   10.63    0.087
  83. CR (   1) C  19                /508. BD*(   1) C  20 - H  40            0.30   10.55    0.071
  84. CR (   1) C  20                /272. RY*(   2) C  19                    0.73   10.75    0.112
  84. CR (   1) C  20                /290. RY*(   2) C  21                    0.73   10.75    0.112
  84. CR (   1) C  20                /415. RY*(   1) H  40                    0.39   10.44    0.081
  84. CR (   1) C  20                /502. BD*(   1) C  18 - C  19            0.46   10.66    0.089
  84. CR (   1) C  20                /506. BD*(   1) C  19 - H  39            0.31   10.57    0.073
  84. CR (   1) C  20                /509. BD*(   1) C  21 - C  22            0.44   10.66    0.087
  84. CR (   1) C  20                /511. BD*(   1) C  21 - H  41            0.30   10.57    0.072
  85. CR (   1) C  21                /281. RY*(   2) C  20                    0.74   10.74    0.113
  85. CR (   1) C  21                /299. RY*(   2) C  22                    0.27   10.82    0.068
  85. CR (   1) C  21                /300. RY*(   3) C  22                    0.44   10.77    0.087
  85. CR (   1) C  21                /419. RY*(   1) H  41                    0.39   10.44    0.080
  85. CR (   1) C  21                /501. BD*(   1) C  17 - C  22            0.53   10.64    0.096
  85. CR (   1) C  21                /504. BD*(   1) C  19 - C  20            0.43   10.64    0.085
  85. CR (   1) C  21                /508. BD*(   1) C  20 - H  40            0.30   10.56    0.071
  85. CR (   1) C  21                /512. BD*(   1) C  22 - H  42            0.33   10.55    0.075
  86. CR (   1) C  22                /253. RY*(   1) C  17                    0.32   11.22    0.076
  86. CR (   1) C  22                /255. RY*(   3) C  17                    0.71   11.05    0.112
  86. CR (   1) C  22                /290. RY*(   2) C  21                    0.75   10.74    0.113
  86. CR (   1) C  22                /423. RY*(   1) H  42                    0.37   10.46    0.078
  86. CR (   1) C  22                /496. BD*(   1) C  16 - C  17            0.54   10.48    0.096
  86. CR (   1) C  22                /499. BD*(   1) C  17 - C  18            0.53   10.62    0.095
  86. CR (   1) C  22                /507. BD*(   1) C  20 - C  21            0.46   10.63    0.089
  86. CR (   1) C  22                /511. BD*(   1) C  21 - H  41            0.29   10.55    0.070
  87. CR (   1) N  23                /236. RY*(   2) C  15                    1.02   14.98    0.157
  87. CR (   1) N  23                /317. RY*(   2) C  24                    1.02   15.65    0.160
  87. CR (   1) N  23                /323. RY*(   8) C  24                    0.61   15.13    0.121
  87. CR (   1) N  23                /427. RY*(   1) H  43                    0.31   14.71    0.086
  88. CR (   1) C  24                /494. BD*(   1) C  15 - N  23            0.79   10.57    0.116
  88. CR (   1) C  24                /514. BD*(   1) N  23 - H  43            0.27   10.65    0.068
  88. CR (   1) C  24                /518. BD*(   1) O  25 - C  26            0.80   10.50    0.117
  89. CR (   1) O  25                /316. RY*(   1) C  24                    1.13   19.57    0.189
  89. CR (   1) O  25                /317. RY*(   2) C  24                    0.44   20.38    0.120
  89. CR (   1) O  25                /334. RY*(   1) C  26                    0.35   19.75    0.105
  89. CR (   1) O  25                /335. RY*(   2) C  26                    1.06   19.86    0.183
  89. CR (   1) O  25                /517. BD*(   2) C  24 - O  30            0.31   19.58    0.098
  90. CR (   1) C  26                /345. RY*(   3) C  27                    0.32   10.83    0.074
  90. CR (   1) C  26                /354. RY*(   3) C  28                    0.34   10.84    0.076
  90. CR (   1) C  26                /363. RY*(   3) C  29                    0.43   10.88    0.087
  90. CR (   1) C  26                /515. BD*(   1) C  24 - O  25            0.50   10.50    0.093
  90. CR (   1) C  26                /518. BD*(   1) O  25 - C  26            0.58   10.38    0.100
  91. CR (   1) C  27                /334. RY*(   1) C  26                    0.35   10.82    0.078
  91. CR (   1) C  27                /336. RY*(   3) C  26                    0.77   10.81    0.115
  91. CR (   1) C  27                /431. RY*(   1) H  44                    0.40   10.53    0.082
  91. CR (   1) C  27                /435. RY*(   1) H  45                    0.35   10.53    0.077
  91. CR (   1) C  27                /439. RY*(   1) H  46                    0.40   10.68    0.082
  92. CR (   1) C  28                /334. RY*(   1) C  26                    0.29   10.81    0.071
  92. CR (   1) C  28                /336. RY*(   3) C  26                    0.81   10.80    0.119
  92. CR (   1) C  28                /443. RY*(   1) H  47                    0.36   10.54    0.077
  92. CR (   1) C  28                /447. RY*(   1) H  48                    0.33   10.48    0.075
  92. CR (   1) C  28                /451. RY*(   1) H  49                    0.40   10.53    0.082
  93. CR (   1) C  29                /334. RY*(   1) C  26                    0.76   10.82    0.114
  93. CR (   1) C  29                /341. RY*(   8) C  26                    0.26   11.96    0.070
  93. CR (   1) C  29                /455. RY*(   1) H  50                    0.33   10.49    0.075
  93. CR (   1) C  29                /459. RY*(   1) H  51                    0.38   10.63    0.080
  93. CR (   1) C  29                /463. RY*(   1) H  52                    0.36   10.56    0.078
  94. CR (   1) O  30                /316. RY*(   1) C  24                    3.29   19.48    0.321
  94. CR (   1) O  30                /317. RY*(   2) C  24                    0.31   20.28    0.101
  94. CR (   1) O  30                /513. BD*(   1) N  23 - C  24            0.37   19.32    0.109
  95. LP (   1) O   1                /118. RY*(   1) C   2                    7.95    1.26    0.126
  95. LP (   1) O   1                /469. BD*(   1) C   2 - O   3            0.57    0.96    0.030
  95. LP (   1) O   1                /470. BD*(   1) C   2 - C  15            1.61    1.04    0.052
  96. LP (   2) O   1                /119. RY*(   2) C   2                    1.15    1.58    0.056
  96. LP (   2) O   1                /120. RY*(   3) C   2                    0.75    1.33    0.042
  96. LP (   2) O   1                /121. RY*(   4) C   2                    1.46    1.54    0.063
  96. LP (   2) O   1                /123. RY*(   6) C   2                    0.38    1.20    0.028
  96. LP (   2) O   1                /469. BD*(   1) C   2 - O   3           19.49    0.58    0.136
  96. LP (   2) O   1                /470. BD*(   1) C   2 - C  15            9.33    0.65    0.101
  97. LP (   1) O   3                /118. RY*(   1) C   2                    1.03    1.20    0.045
  97. LP (   1) O   3                /121. RY*(   4) C   2                    0.52    1.87    0.040
  97. LP (   1) O   3                /136. RY*(   1) N   4                    0.48    1.79    0.037
  97. LP (   1) O   3                /138. RY*(   3) N   4                    0.62    1.77    0.042
  97. LP (   1) O   3                /467. BD*(   1) O   1 - C   2            2.99    1.22    0.077
  97. LP (   1) O   3                /472. BD*(   1) N   4 - C   5            0.81    1.00    0.037
  97. LP (   1) O   3                /473. BD*(   1) N   4 - C  12            0.80    1.00    0.037
  97. LP (   1) O   3                /494. BD*(   1) C  15 - N  23            0.29    0.95    0.021
  98. LP (   2) O   3                /122. RY*(   5) C   2                    1.00    2.28    0.063
  98. LP (   2) O   3                /125. RY*(   8) C   2                    0.27    2.16    0.032
  98. LP (   2) O   3                /139. RY*(   4) N   4                    0.65    2.84    0.057
  98. LP (   2) O   3                /468. BD*(   2) O   1 - C   2           18.53    0.36    0.103
  98. LP (   2) O   3                /472. BD*(   1) N   4 - C   5            2.30    0.75    0.053
  98. LP (   2) O   3                /473. BD*(   1) N   4 - C  12            2.45    0.75    0.055
  99. LP (   1) N   4                /128. RY*(   2) O   3                    0.33    1.51    0.030
  99. LP (   1) N   4                /129. RY*(   3) O   3                    0.44    2.15    0.042
  99. LP (   1) N   4                /147. RY*(   3) C   5                    0.84    1.92    0.055
  99. LP (   1) N   4                /150. RY*(   6) C   5                    0.26    1.86    0.030
  99. LP (   1) N   4                /210. RY*(   3) C  12                    0.82    1.96    0.055
  99. LP (   1) N   4                /213. RY*(   6) C  12                    0.29    1.90    0.032
  99. LP (   1) N   4                /469. BD*(   1) C   2 - O   3            2.20    0.58    0.047
  99. LP (   1) N   4                /470. BD*(   1) C   2 - C  15            0.32    0.66    0.019
  99. LP (   1) N   4                /476. BD*(   2) C   5 - O  14           19.42    0.33    0.103
  99. LP (   1) N   4                /492. BD*(   2) C  12 - O  13           20.35    0.32    0.104
 100. LP (   1) O  13                /208. RY*(   1) C  12                    7.50    1.21    0.120
 100. LP (   1) O  13                /473. BD*(   1) N   4 - C  12            0.88    1.03    0.039
 100. LP (   1) O  13                /490. BD*(   1) C  11 - C  12            1.58    1.09    0.053
 101. LP (   2) O  13                /209. RY*(   2) C  12                    1.11    1.46    0.053
 101. LP (   2) O  13                /211. RY*(   4) C  12                    0.98    1.45    0.050
 101. LP (   2) O  13                /212. RY*(   5) C  12                    1.13    1.74    0.058
 101. LP (   2) O  13                /473. BD*(   1) N   4 - C  12           16.38    0.64    0.131
 101. LP (   2) O  13                /490. BD*(   1) C  11 - C  12            9.51    0.69    0.105
 102. LP (   1) O  14                /145. RY*(   1) C   5                    7.49    1.20    0.120
 102. LP (   1) O  14                /472. BD*(   1) N   4 - C   5            0.86    1.03    0.038
 102. LP (   1) O  14                /474. BD*(   1) C   5 - C   6            1.64    1.08    0.054
 103. LP (   2) O  14                /146. RY*(   2) C   5                    1.17    1.45    0.054
 103. LP (   2) O  14                /148. RY*(   4) C   5                    1.12    1.54    0.055
 103. LP (   2) O  14                /149. RY*(   5) C   5                    1.05    1.64    0.055
 103. LP (   2) O  14                /472. BD*(   1) N   4 - C   5           16.97    0.63    0.133
 103. LP (   2) O  14                /474. BD*(   1) C   5 - C   6            9.61    0.68    0.105
 104. LP (   1) N  23                /237. RY*(   3) C  15                    0.58    1.25    0.036
 104. LP (   1) N  23                /239. RY*(   5) C  15                    0.34    2.00    0.035
 104. LP (   1) N  23                /318. RY*(   3) C  24                    0.45    2.25    0.042
 104. LP (   1) N  23                /320. RY*(   5) C  24                    1.18    1.57    0.057
 104. LP (   1) N  23                /428. RY*(   2) H  43                    0.43    1.99    0.039
 104. LP (   1) N  23                /469. BD*(   1) C   2 - O   3            0.30    0.59    0.017
 104. LP (   1) N  23                /470. BD*(   1) C   2 - C  15            1.46    0.66    0.041
 104. LP (   1) N  23                /493. BD*(   1) C  15 - C  16            3.85    0.62    0.065
 104. LP (   1) N  23                /495. BD*(   1) C  15 - H  35            0.66    0.74    0.029
 104. LP (   1) N  23                /498. BD*(   1) C  16 - H  37            0.32    0.74    0.020
 104. LP (   1) N  23                /516. BD*(   1) C  24 - O  30           25.43    0.31    0.116
 105. LP (   1) O  25                /316. RY*(   1) C  24                    1.46    1.12    0.051
 105. LP (   1) O  25                /319. RY*(   4) C  24                    0.46    1.92    0.038
 105. LP (   1) O  25                /321. RY*(   6) C  24                    0.27    2.88    0.035
 105. LP (   1) O  25                /334. RY*(   1) C  26                    0.26    1.30    0.023
 105. LP (   1) O  25                /335. RY*(   2) C  26                    1.79    1.41    0.064
 105. LP (   1) O  25                /494. BD*(   1) C  15 - N  23            0.29    0.85    0.020
 105. LP (   1) O  25                /513. BD*(   1) N  23 - C  24            1.18    0.96    0.043
 105. LP (   1) O  25                /517. BD*(   2) C  24 - O  30            4.59    1.12    0.091
 105. LP (   1) O  25                /519. BD*(   1) C  26 - C  27            0.60    0.92    0.030
 105. LP (   1) O  25                /520. BD*(   1) C  26 - C  28            0.59    0.93    0.030
 105. LP (   1) O  25                /521. BD*(   1) C  26 - C  29            0.53    0.92    0.028
 105. LP (   1) O  25                /530. BD*(   1) C  29 - H  52            0.43    0.99    0.026
 106. LP (   2) O  25                /318. RY*(   3) C  24                    0.80    2.27    0.056
 106. LP (   2) O  25                /320. RY*(   5) C  24                    0.36    1.58    0.032
 106. LP (   2) O  25                /322. RY*(   7) C  24                    0.74    1.51    0.044
 106. LP (   2) O  25                /338. RY*(   5) C  26                    0.26    2.47    0.033
 106. LP (   2) O  25                /516. BD*(   1) C  24 - O  30           23.80    0.33    0.116
 106. LP (   2) O  25                /519. BD*(   1) C  26 - C  27            1.97    0.73    0.050
 106. LP (   2) O  25                /520. BD*(   1) C  26 - C  28            1.92    0.73    0.049
 107. LP (   1) O  30                /316. RY*(   1) C  24                    6.51    1.26    0.115
 107. LP (   1) O  30                /317. RY*(   2) C  24                    0.39    2.07    0.036
 107. LP (   1) O  30                /513. BD*(   1) N  23 - C  24            1.12    1.11    0.045
 107. LP (   1) O  30                /515. BD*(   1) C  24 - O  25            1.03    1.04    0.042
 108. LP (   2) O  30                /316. RY*(   1) C  24                    0.48    0.86    0.026
 108. LP (   2) O  30                /317. RY*(   2) C  24                    1.39    1.66    0.063
 108. LP (   2) O  30                /319. RY*(   4) C  24                    1.19    1.66    0.058
 108. LP (   2) O  30                /323. RY*(   8) C  24                    0.35    1.14    0.026
 108. LP (   2) O  30                /513. BD*(   1) N  23 - C  24           12.12    0.70    0.119
 108. LP (   2) O  30                /515. BD*(   1) C  24 - O  25           15.05    0.64    0.126
 468. BD*(   2) O   1 - C   2        /110. RY*(   2) O   1                    0.60    1.12    0.108
 468. BD*(   2) O   1 - C   2        /122. RY*(   5) C   2                    0.73    1.92    0.155
 468. BD*(   2) O   1 - C   2        /493. BD*(   1) C  15 - C  16            0.57    0.32    0.052
 469. BD*(   1) C   2 - O   3        /119. RY*(   2) C   2                    1.31    1.01    0.173
 469. BD*(   1) C   2 - O   3        /123. RY*(   6) C   2                    0.49    0.62    0.086
 469. BD*(   1) C   2 - O   3        /128. RY*(   2) O   3                    0.29    0.93    0.080
 469. BD*(   1) C   2 - O   3        /131. RY*(   5) O   3                    0.36    2.56    0.151
 469. BD*(   1) C   2 - O   3        /467. BD*(   1) O   1 - C   2            0.37    0.32    0.051
 469. BD*(   1) C   2 - O   3        /494. BD*(   1) C  15 - N  23            1.85    0.05    0.044
 469. BD*(   1) C   2 - O   3        /495. BD*(   1) C  15 - H  35            0.30    0.15    0.031
 472. BD*(   1) N   4 - C   5        /137. RY*(   2) N   4                    0.33    0.80    0.086
 472. BD*(   1) N   4 - C   5        /140. RY*(   5) N   4                    0.52    1.11    0.129
 472. BD*(   1) N   4 - C   5        /146. RY*(   2) C   5                    1.26    0.82    0.164
 472. BD*(   1) N   4 - C   5        /149. RY*(   5) C   5                    0.27    1.01    0.088
 472. BD*(   1) N   4 - C   5        /475. BD*(   1) C   5 - O  14            0.38    0.25    0.050
 472. BD*(   1) N   4 - C   5        /477. BD*(   1) C   6 - C   7            0.32    0.21    0.039
 472. BD*(   1) N   4 - C   5        /479. BD*(   1) C   6 - C  11            0.92    0.18    0.060
 472. BD*(   1) N   4 - C   5        /490. BD*(   1) C  11 - C  12            2.03    0.05    0.043
 472. BD*(   1) N   4 - C   5        /491. BD*(   1) C  12 - O  13            0.36    0.24    0.047
 473. BD*(   1) N   4 - C  12        /137. RY*(   2) N   4                    0.29    0.80    0.082
 473. BD*(   1) N   4 - C  12        /140. RY*(   5) N   4                    0.55    1.10    0.134
 473. BD*(   1) N   4 - C  12        /209. RY*(   2) C  12                    1.22    0.82    0.164
 473. BD*(   1) N   4 - C  12        /212. RY*(   5) C  12                    0.25    1.10    0.090
 473. BD*(   1) N   4 - C  12        /474. BD*(   1) C   5 - C   6            2.18    0.05    0.043
 473. BD*(   1) N   4 - C  12        /475. BD*(   1) C   5 - O  14            0.34    0.25    0.048
 473. BD*(   1) N   4 - C  12        /479. BD*(   1) C   6 - C  11            0.93    0.17    0.061
 473. BD*(   1) N   4 - C  12        /487. BD*(   1) C  10 - C  11            0.32    0.20    0.040
 473. BD*(   1) N   4 - C  12        /491. BD*(   1) C  12 - O  13            0.35    0.24    0.047
 476. BD*(   2) C   5 - O  14        /147. RY*(   3) C   5                    0.53    1.59    0.111
 476. BD*(   2) C   5 - O  14        /151. RY*(   7) C   5                    0.59    1.29    0.106
 476. BD*(   2) C   5 - O  14        /227. RY*(   2) O  14                    0.75    1.11    0.111
 476. BD*(   2) C   5 - O  14        /478. BD*(   2) C   6 - C   7           53.56    0.02    0.074
 478. BD*(   2) C   6 - C   7        /158. RY*(   5) C   6                    0.54    1.55    0.090
 478. BD*(   2) C   6 - C   7        /165. RY*(   3) C   7                    1.54    0.84    0.111
 478. BD*(   2) C   6 - C   7        /176. RY*(   5) C   8                    0.34    0.78    0.050
 483. BD*(   2) C   8 - C   9        /175. RY*(   4) C   8                    0.36    1.72    0.082
 483. BD*(   2) C   8 - C   9        /176. RY*(   5) C   8                    0.48    0.78    0.064
 483. BD*(   2) C   8 - C   9        /184. RY*(   4) C   9                    0.34    1.74    0.080
 483. BD*(   2) C   8 - C   9        /185. RY*(   5) C   9                    0.52    0.76    0.065
 488. BD*(   2) C  10 - C  11        /185. RY*(   5) C   9                    0.35    0.76    0.050
 488. BD*(   2) C  10 - C  11        /192. RY*(   3) C  10                    1.57    0.84    0.111
 488. BD*(   2) C  10 - C  11        /203. RY*(   5) C  11                    0.51    1.62    0.088
 492. BD*(   2) C  12 - O  13        /210. RY*(   3) C  12                    0.58    1.63    0.115
 492. BD*(   2) C  12 - O  13        /214. RY*(   7) C  12                    0.69    1.20    0.107
 492. BD*(   2) C  12 - O  13        /218. RY*(   2) O  13                    0.79    1.10    0.110
 492. BD*(   2) C  12 - O  13        /488. BD*(   2) C  10 - C  11           44.44    0.02    0.075
 500. BD*(   2) C  17 - C  18        /254. RY*(   2) C  17                    0.41    0.76    0.051
 500. BD*(   2) C  17 - C  18        /264. RY*(   3) C  18                    1.00    0.72    0.078
 500. BD*(   2) C  17 - C  18        /265. RY*(   4) C  18                    0.65    0.84    0.068
 500. BD*(   2) C  17 - C  18        /301. RY*(   4) C  22                    0.27    0.67    0.039
 500. BD*(   2) C  17 - C  18        /493. BD*(   1) C  15 - C  16            1.08    0.31    0.051
 500. BD*(   2) C  17 - C  18        /498. BD*(   1) C  16 - H  37            0.28    0.43    0.032
 500. BD*(   2) C  17 - C  18        /510. BD*(   2) C  21 - C  22          127.91    0.01    0.083
 505. BD*(   2) C  19 - C  20        /273. RY*(   3) C  19                    0.45    0.73    0.057
 505. BD*(   2) C  19 - C  20        /274. RY*(   4) C  19                    1.20    0.65    0.087
 505. BD*(   2) C  19 - C  20        /283. RY*(   4) C  20                    0.38    1.73    0.080
 505. BD*(   2) C  19 - C  20        /284. RY*(   5) C  20                    0.49    0.78    0.061
 510. BD*(   2) C  21 - C  22        /284. RY*(   5) C  20                    0.29    0.78    0.048
 510. BD*(   2) C  21 - C  22        /292. RY*(   4) C  21                    1.00    0.93    0.097
 510. BD*(   2) C  21 - C  22        /300. RY*(   3) C  22                    0.35    0.67    0.049
 510. BD*(   2) C  21 - C  22        /301. RY*(   4) C  22                    0.45    0.66    0.055
 510. BD*(   2) C  21 - C  22        /302. RY*(   5) C  22                    0.30    1.83    0.075
 516. BD*(   1) C  24 - O  30        /318. RY*(   3) C  24                    1.72    1.94    0.175
 516. BD*(   1) C  24 - O  30        /322. RY*(   7) C  24                    0.26    1.18    0.054
 516. BD*(   1) C  24 - O  30        /371. RY*(   2) O  30                    0.95    1.12    0.100


 Natural Bond Orbitals (Summary):

                                                            Principal Delocalizations
           NBO                        Occupancy    Energy   (geminal,vicinal,remote)
 ====================================================================================
 Molecular unit  1  (C22H22N2O6)
     1. BD (   1) O   1 - C   2          0.99792    -1.26628  470(g),118(g),236(v)
     2. BD (   2) O   1 - C   2          0.99534    -0.54521  493(v),495(v),468(g)
     3. BD (   1) C   2 - O   3          0.99421    -1.04425  494(v),138(v),472(v),136(v)
                                                    473(v),236(v)
     4. BD (   1) C   2 - C  15          0.98319    -0.81492  471(v),496(v),513(v),467(g)
                                                    109(v),245(v),493(g),495(g)
                                                    308(v),128(v),127(v)
     5. BD (   1) O   3 - N   4          0.99442    -1.05865  470(v),118(v),490(v),474(v)
                                                    236(r),208(v),145(v)
     6. BD (   1) N   4 - C   5          0.99188    -0.92519  477(v),491(v),473(g),469(v)
                                                    209(v),155(v),475(g),127(v)
                                                    212(v),226(v)
     7. BD (   1) N   4 - C  12          0.99191    -0.92803  487(v),475(v),472(g),469(v)
                                                    146(v),200(v),127(v),491(g)
                                                    149(v),217(v)
     8. BD (   1) C   5 - C   6          0.98232    -0.77214  471(v),487(v),477(g),475(g)
                                                    479(g),480(v),226(v),163(v)
                                                    199(v)
     9. BD (   1) C   5 - O  14          0.99725    -1.21118  474(g),145(g),473(v),472(g)
                                                    479(v)
    10. BD (   2) C   5 - O  14          0.98647    -0.50162  478(v)
    11. BD (   1) C   6 - C   7          0.98616    -0.81577  479(g),474(g),480(g),484(v)
                                                    490(v),481(g),173(v),172(v)
                                                    145(v),472(v)
    12. BD (   2) C   6 - C   7          0.81993    -0.37555  488(v),476(v),483(v),176(v)
                                                    202(v),157(g),150(v)
    13. BD (   1) C   6 - C  11          0.97943    -0.79911  487(g),477(g),491(v),475(v)
                                                    489(v),481(v),490(g),474(g)
                                                    163(v),190(v),211(v),148(v)
    14. BD (   1) C   7 - C   8          0.98839    -0.79780  474(v),477(g),482(g),486(v)
                                                    154(v),481(g),182(v),484(g)
                                                    181(v)
    15. BD (   1) C   7 - H  31          0.98937    -0.62168  479(v),482(v),477(g),480(g)
                                                    154(v),172(v)
    16. BD (   1) C   8 - C   9          0.98995    -0.80408  485(g),480(g),489(v),481(v)
                                                    164(v),191(v),486(g),484(g)
    17. BD (   2) C   8 - C   9          0.81914    -0.37068  488(v),478(v),194(v),167(v)
                                                    176(g),185(g)
    18. BD (   1) C   8 - H  32          0.98967    -0.61983  485(v),477(v),482(g),480(g)
                                                    181(v),163(v)
    19. BD (   1) C   9 - C  10          0.98837    -0.79832  490(v),487(g),482(g),484(v)
                                                    199(v),489(g),173(v),486(g)
                                                    172(v)
    20. BD (   1) C   9 - H  33          0.98967    -0.62014  480(v),487(v),482(g),485(g)
                                                    172(v),190(v)
    21. BD (   1) C  10 - C  11          0.98618    -0.81644  479(g),490(g),485(g),486(v)
                                                    474(v),489(g),182(v),181(v)
                                                    208(v),473(v)
    22. BD (   2) C  10 - C  11          0.82077    -0.37641  492(v),478(v),483(v),185(v)
                                                    157(v),202(g),213(v)
    23. BD (   1) C  10 - H  34          0.98944    -0.62323  479(v),482(v),487(g),485(g)
                                                    199(v),181(v)
    24. BD (   1) C  11 - C  12          0.98243    -0.77558  471(v),477(v),487(g),491(g)
                                                    479(g),485(v),217(v),190(v)
                                                    154(v)
    25. BD (   1) C  12 - O  13          0.99718    -1.21449  490(g),208(g),472(v),473(g)
                                                    479(v)
    26. BD (   2) C  12 - O  13          0.98731    -0.50626  488(v)
    27. BD (   1) C  15 - C  16          0.97598    -0.75704  468(v),500(v),307(v),254(v)
                                                    467(v),120(v),496(g),470(g)
                                                    513(v),495(g),494(g),501(v)
                                                    499(v)
    28. BD (   1) C  15 - N  23          0.99080    -0.92120  517(v),469(v),513(g),244(v)
                                                    498(v),118(v),493(g),514(g)
                                                    470(g)
    29. BD (   1) C  15 - H  35          0.98043    -0.65953  467(v),514(v),468(v),497(v)
                                                    121(v),244(v)
    30. BD (   1) C  16 - C  17          0.98558    -0.77561  501(g),499(g),509(v),502(v)
                                                    470(v),298(v),262(v),235(v)
                                                    493(g),498(g),497(g)
    31. BD (   1) C  16 - H  36          0.98830    -0.63684  499(v),495(v),500(v),496(g)
    32. BD (   1) C  16 - H  37          0.98621    -0.63921  494(v),501(v),500(v),496(g)
                                                    237(v)
    33. BD (   1) C  17 - C  18          0.98641    -0.84128  501(g),502(g),496(g),512(v)
                                                    506(v),272(v),244(v),271(v)
                                                    503(g),497(v),298(v)
    34. BD (   2) C  17 - C  18          0.84004    -0.41338  505(v),510(v),493(v),301(v)
                                                    497(v),274(v),275(v),300(v)
                                                    247(v),498(v)
    35. BD (   1) C  17 - C  22          0.98607    -0.83606  499(g),509(g),496(g),503(v)
                                                    511(v),244(v),290(v),512(g)
                                                    289(v),498(v),262(v)
    36. BD (   1) C  18 - C  19          0.98879    -0.83171  496(v),499(g),504(g),508(v)
                                                    503(g),506(g),255(v),281(v)
                                                    253(v),280(v)
    37. BD (   1) C  18 - H  38          0.98978    -0.65454  501(v),504(v),253(v),502(g)
                                                    499(g),271(v)
    38. BD (   1) C  19 - C  20          0.98964    -0.83335  502(g),511(v),503(v),507(g)
                                                    290(v),263(v),506(g),508(g)
                                                    289(v),262(v)
    39. BD (   2) C  19 - C  20          0.82567    -0.40285  510(v),500(v),293(v),266(v)
                                                    284(g)
    40. BD (   1) C  19 - H  39          0.98958    -0.64367  499(v),507(v),502(g),504(g)
                                                    280(v),262(v)
    41. BD (   1) C  20 - C  21          0.98975    -0.83969  509(g),506(v),512(v),504(g)
                                                    299(v),272(v),511(g),508(g)
                                                    271(v),298(v)
    42. BD (   1) C  20 - H  40          0.98993    -0.65410  502(v),509(v),271(v),504(g)
                                                    289(v),507(g)
    43. BD (   1) C  21 - C  22          0.98873    -0.82951  496(v),501(g),507(g),508(v)
                                                    512(g),255(v),511(g),281(v)
                                                    253(v),280(v)
    44. BD (   2) C  21 - C  22          0.81906    -0.39851  500(v),505(v),284(v)
    45. BD (   1) C  21 - H  41          0.98969    -0.64805  501(v),504(v),509(g),280(v)
                                                    507(g),298(v)
    46. BD (   1) C  22 - H  42          0.98960    -0.64870  499(v),507(v),509(g),501(g)
                                                    253(v),289(v)
    47. BD (   1) N  23 - C  24          0.99256    -0.97572  518(v),494(g),235(v),517(g)
                                                    470(v),514(g),370(v)
    48. BD (   1) N  23 - H  43          0.99101    -0.79280  515(v),495(v),235(v),236(v)
    49. BD (   1) C  24 - O  25          0.99528    -1.04410  334(v),514(v),521(v),518(g)
                                                    517(g),316(g)
    50. BD (   1) C  24 - O  30          0.99772    -0.50986  516(g)
    51. BD (   2) C  24 - O  30          0.99715    -1.19596  494(v),316(g),513(g),518(v)
    52. BD (   1) O  25 - C  26          0.99146    -0.94323  513(v),316(v),530(v),525(v)
                                                    523(v)
    53. BD (   1) C  26 - C  27          0.98841    -0.71101  528(v),526(v),521(g),520(g)
                                                    361(v),352(v),522(g),326(v)
                                                    524(g),523(g)
    54. BD (   1) C  26 - C  28          0.98819    -0.70811  529(v),524(v),521(g),519(g)
                                                    361(v),343(v),326(v),527(g)
                                                    344(v),525(g)
    55. BD (   1) C  26 - C  29          0.98718    -0.71023  515(v),522(v),527(v),520(g)
                                                    519(g),325(v),352(v),343(v)
                                                    529(g),528(g),530(g)
    56. BD (   1) C  27 - H  44          0.99313    -0.58214  521(v),336(v)
    57. BD (   1) C  27 - H  45          0.98872    -0.58313  518(v),336(v)
    58. BD (   1) C  27 - H  46          0.99292    -0.58986  520(v),334(v),518(v)
    59. BD (   1) C  28 - H  47          0.98865    -0.57672  518(v),336(v)
    60. BD (   1) C  28 - H  48          0.99268    -0.57578  519(v),518(v),334(v)
    61. BD (   1) C  28 - H  49          0.99291    -0.57512  521(v),336(v)
    62. BD (   1) C  29 - H  50          0.99322    -0.58453  519(v),518(v)
    63. BD (   1) C  29 - H  51          0.99317    -0.58951  520(v),518(v)
    64. BD (   1) C  29 - H  52          0.99026    -0.58554  518(v),334(v)
    65. CR (   1) O   1                  0.99985   -19.02888  118(v),470(v)
    66. CR (   1) C   2                  0.99961   -10.36561  469(g),471(v),237(v)
    67. CR (   1) O   3                  0.99982   -19.17424  119(v),118(v),138(v),472(v)
                                                    473(v)
    68. CR (   1) N   4                  0.99949   -14.41777  209(v),146(v),469(v),471(g)
    69. CR (   1) C   5                  0.99958   -10.31130  477(v),473(v),471(v),154(v)
                                                    479(v)
    70. CR (   1) C   6                  0.99937   -10.19323  164(v),487(v),200(v),475(v)
                                                    146(v),479(g),480(v),199(v)
                                                    481(v),490(v)
    71. CR (   1) C   7                  0.99945   -10.18723  474(v),156(v),479(v),173(v)
                                                    482(v),379(v),174(v),484(v)
    72. CR (   1) C   8                  0.99949   -10.19288  182(v),485(v),477(v),383(v)
                                                    164(v),166(v),481(v),486(v)
    73. CR (   1) C   9                  0.99949   -10.19292  173(v),480(v),487(v),387(v)
                                                    191(v),193(v),489(v),484(v)
    74. CR (   1) C  10                  0.99945   -10.18814  490(v),201(v),479(v),182(v)
                                                    482(v),391(v),183(v),486(v)
    75. CR (   1) C  11                  0.99937   -10.19348  191(v),477(v),155(v),491(v)
                                                    209(v),479(g),485(v),154(v)
                                                    489(v),474(v)
    76. CR (   1) C  12                  0.99957   -10.31368  487(v),472(v),471(v),199(v)
                                                    479(v)
    77. CR (   1) O  13                  0.99986   -18.99784  208(v),490(v),473(v)
    78. CR (   1) O  14                  0.99986   -18.99226  145(v),474(v),472(v)
[truncated: 373,210 more chars]
