# Supplementary material for: Machine-Learning-Guided Discovery of Electrochemical Reactions
Source: J Am Chem Soc. 2022 Dec 2;144(49):22599–610. doi: 10.1021/jacs.2c08997 (PMC9756344; doi:10.1021/jacs.2c08997)
Supplement: Supplementary file 4 — ja2c08997_si_004.zip [file ja2c08997_si_004.zip › Reactivity Prediction/Ologs_notimes/39.log]

 Entering Gaussian System, Link 0=g16
 Input=39.com
 Output=39.log
 Initial command:
  
 Copyright (c) 1988-2019, Gaussian, Inc.  All Rights Reserved.
  
 This is part of the Gaussian(R) 16 program.  It is based on
 the Gaussian(R) 09 system (copyright 2009, Gaussian, Inc.),
 the Gaussian(R) 03 system (copyright 2003, Gaussian, Inc.),
 the Gaussian(R) 98 system (copyright 1998, Gaussian, Inc.),
 the Gaussian(R) 94 system (copyright 1995, Gaussian, Inc.),
 the Gaussian 92(TM) system (copyright 1992, Gaussian, Inc.),
 the Gaussian 90(TM) system (copyright 1990, Gaussian, Inc.),
 the Gaussian 88(TM) system (copyright 1988, Gaussian, Inc.),
 the Gaussian 86(TM) system (copyright 1986, Carnegie Mellon
 University), and the Gaussian 82(TM) system (copyright 1983,
 Carnegie Mellon University). Gaussian is a federally registered
 trademark of Gaussian, Inc.
  
 This software contains proprietary and confidential information,
 including trade secrets, belonging to Gaussian, Inc.
  
 This software is provided under written license and may be
 used, copied, transmitted, or stored only in accord with that
 written license.
  
 The following legend is applicable only to US Government
 contracts under FAR:
  
                    RESTRICTED RIGHTS LEGEND
  
 Use, reproduction and disclosure by the US Government is
 subject to restrictions as set forth in subparagraphs (a)
 and (c) of the Commercial Computer Software - Restricted
 Rights clause in FAR 52.227-19.
  
 Gaussian, Inc.
 340 Quinnipiac St., Bldg. 40, Wallingford CT 06492
  
  
 ---------------------------------------------------------------
 Warning -- This program may not be used in any manner that
 competes with the business of Gaussian, Inc. or will provide
 assistance to any competitor of Gaussian, Inc.  The licensee
 of this program is prohibited from giving any competitor of
 Gaussian, Inc. access to this program.  By using this program,
 the user acknowledges that Gaussian, Inc. is engaged in the
 business of creating and licensing software in the field of
 computational chemistry and represents and warrants to the
 licensee that it is not a competitor of Gaussian, Inc. and that
 it will not use this program in any manner prohibited above.
 ---------------------------------------------------------------
  

 Cite this work as:
 Gaussian 16, Revision C.01,
 M. J. Frisch, G. W. Trucks, H. B. Schlegel, G. E. Scuseria, 
 M. A. Robb, J. R. Cheeseman, G. Scalmani, V. Barone, 
 G. A. Petersson, H. Nakatsuji, X. Li, M. Caricato, A. V. Marenich, 
 J. Bloino, B. G. Janesko, R. Gomperts, B. Mennucci, H. P. Hratchian, 
 J. V. Ortiz, A. F. Izmaylov, J. L. Sonnenberg, D. Williams-Young, 
 F. Ding, F. Lipparini, F. Egidi, J. Goings, B. Peng, A. Petrone, 
 T. Henderson, D. Ranasinghe, V. G. Zakrzewski, J. Gao, N. Rega, 
 G. Zheng, W. Liang, M. Hada, M. Ehara, K. Toyota, R. Fukuda, 
 J. Hasegawa, M. Ishida, T. Nakajima, Y. Honda, O. Kitao, H. Nakai, 
 T. Vreven, K. Throssell, J. A. Montgomery, Jr., J. E. Peralta, 
 F. Ogliaro, M. J. Bearpark, J. J. Heyd, E. N. Brothers, K. N. Kudin, 
 V. N. Staroverov, T. A. Keith, R. Kobayashi, J. Normand, 
 K. Raghavachari, A. P. Rendell, J. C. Burant, S. S. Iyengar, 
 J. Tomasi, M. Cossi, J. M. Millam, M. Klene, C. Adamo, R. Cammi, 
 J. W. Ochterski, R. L. Martin, K. Morokuma, O. Farkas, 
 J. B. Foresman, and D. J. Fox, Gaussian, Inc., Wallingford CT, 2019.
 
 ******************************************
 Gaussian 16:  ES64L-G16RevC.01  3-Jul-2019
                13-Mar-2021 
 ******************************************
 %nprocshared=16
 Will use up to   16 processors via shared memory.
 %mem=7GB
 -----------------------------------------
 # b3lyp/def2svp geom=NewRedundant pop=NBO
 -----------------------------------------
 1/29=4000,38=1,172=1/1;
 2/12=2,17=6,18=5,40=1/2;
 3/5=43,7=101,11=2,25=1,30=1,74=-5/1,2,3;
 4//1;
 5/5=2,38=5/2;
 6/7=2,8=2,9=2,10=2,28=1,40=1/1,7;
 99/5=1,9=1/99;
 --
 39
 --
 Symbolic Z-matrix:
 Charge =  1 Multiplicity = 2
 C                     4.35468  -0.10138  -1.33719 
 H                     4.07648  -0.08701  -2.402 
 H                     5.02422  -0.95327  -1.14092 
 H                     4.89681   0.83236  -1.12348 
 C                     3.09521  -0.18277  -0.48469 
 H                     3.35384  -0.13244   0.5787 
 N                     2.41164  -1.45484  -0.73907 
 H                     2.27842  -1.65216  -1.72862 
 C                     2.07167   0.94224  -0.83965 
 O                     1.53151   1.54821   0.12339 
 O                     1.79565   1.04811  -2.05586 
 C                     1.62162  -2.24266   0.0397 
 O                     0.95265  -3.14501  -0.47053 
 C                     1.5753   -2.05646   1.53586 
 C                     1.30339  -1.94281   4.33246 
 C                     1.54457  -0.81493   2.19367 
 C                     1.44228  -3.23439   2.29232 
 C                     1.32251  -3.18054   3.6794 
 C                     1.40539  -0.76799   3.58566 
 H                     1.59425   0.12141   1.63051 
 H                     1.42702  -4.18935   1.76483 
 H                     1.23599  -4.1058    4.25454 
 H                     1.37564   0.20364   4.08559 
 H                     1.20274  -1.89722   5.41992 
 N                    -1.70546   0.8096   -0.82418 
 C                    -1.13115   1.81181  -1.84145 
 H                    -1.70401   1.64669  -2.76373 
 H                    -0.07981   1.52046  -2.01599 
 C                    -0.9556   -0.51527  -0.96963 
 H                    -1.50034  -1.2466   -0.36214 
 H                     0.01135  -0.33539  -0.49658 
 C                    -1.46706   1.31573   0.59281 
 H                    -2.01977   2.25616   0.68386 
 H                    -0.38786   1.53672   0.62114 
 C                    -1.86535   0.36208   1.70683 
 H                    -1.65989   0.87303   2.65939 
 H                    -1.26856  -0.5591    1.71529 
 H                    -2.93504   0.10066   1.70292 
 C                    -0.75808  -1.03817  -2.3794 
 H                    -1.69851  -1.15871  -2.9388 
 H                    -0.3064   -2.0352   -2.26289 
 H                    -0.05656  -0.41235  -2.9449 
 C                    -1.12082   3.27615  -1.4374 
 H                    -0.37571   3.4508   -0.65002 
 H                    -2.09413   3.68537  -1.1323 
 H                    -0.78517   3.83989  -2.32143 
 H                    -3.2149    0.0931   -2.08726 
 C                    -3.16648   0.5439   -1.08797 
 H                    -3.47491  -0.22825  -0.37149 
 C                    -4.09638   1.74186  -1.00864 
 H                    -3.86946   2.49939  -1.77062 
 H                    -4.08482   2.2226   -0.02021 
 H                    -5.12256   1.38811  -1.18977 
 
 Stoichiometry    C18H30N2O3(1+,2)
 Framework group  C1[X(C18H30N2O3)]
 Deg. of freedom   153
 Full point group                 C1      NOp   1
 Largest Abelian subgroup         C1      NOp   1
 Largest concise Abelian subgroup C1      NOp   1
                         Standard orientation:                         
 ---------------------------------------------------------------------
 Center     Atomic      Atomic             Coordinates (Angstroms)
 Number     Number       Type             X           Y           Z
 ---------------------------------------------------------------------
      1          6           0       -1.796908    3.824165   -0.563338
      2          1           0       -1.067311    4.365661    0.057858
      3          1           0       -2.814150    4.005729   -0.182847
      4          1           0       -1.723950    4.224893   -1.585861
      5          6           0       -1.463888    2.337993   -0.558113
      6          1           0       -2.143277    1.795356   -1.224587
      7          7           0       -1.617492    1.805311    0.799378
      8          1           0       -1.140337    2.358640    1.507926
      9          6           0        0.018181    2.066462   -0.969254
     10          8           0        0.221971    1.132245   -1.789088
     11          8           0        0.875506    2.730307   -0.344062
     12          6           0       -1.952308    0.572563    1.267888
     13          8           0       -1.774628    0.292897    2.456297
     14          6           0       -2.577658   -0.458053    0.361194
     15          6           0       -3.760370   -2.556577   -1.089730
     16          6           0       -2.185550   -0.710228   -0.964593
     17          6           0       -3.547449   -1.284423    0.956223
     18          6           0       -4.145245   -2.315132    0.234051
     19          6           0       -2.777242   -1.759185   -1.677905
     20          1           0       -1.397884   -0.118984   -1.440358
     21          1           0       -3.812993   -1.102910    1.998795
     22          1           0       -4.908908   -2.938501    0.705852
     23          1           0       -2.459126   -1.950298   -2.706087
     24          1           0       -4.222753   -3.368778   -1.656585
     25          7           0        2.373385   -0.618516    0.267027
     26          6           0        3.090911    0.665783   -0.185525
     27          1           0        3.836020    0.870022    0.594955
     28          1           0        2.335043    1.471562   -0.178546
     29          6           0        1.208832   -0.229917    1.178905
     30          1           0        0.834969   -1.162312    1.616498
     31          1           0        0.446269    0.154764    0.499457
     32          6           0        1.786683   -1.337306   -0.941269
     33          1           0        2.632714   -1.619086   -1.576101
     34          1           0        1.201349   -0.559859   -1.458259
     35          6           0        0.933936   -2.556084   -0.630569
     36          1           0        0.607557   -2.976910   -1.593390
     37          1           0        0.019763   -2.308523   -0.075754
     38          1           0        1.477679   -3.350948   -0.096606
     39          6           0        1.500873    0.786778    2.265616
     40          1           0        2.324037    0.490895    2.933989
     41          1           0        0.582217    0.844402    2.869289
     42          1           0        1.692067    1.781303    1.843782
     43          6           0        3.712510    0.657379   -1.571598
     44          1           0        2.930264    0.668726   -2.342071
     45          1           0        4.418687   -0.162498   -1.763942
     46          1           0        4.266645    1.603624   -1.669210
     47          1           0        3.582600   -0.935539    1.947639
     48          6           0        3.299583   -1.509584    1.056291
     49          1           0        2.694455   -2.358636    1.399257
     50          6           0        4.541757   -2.001729    0.334542
     51          1           0        5.214331   -1.181140    0.051308
     52          1           0        4.305097   -2.588781   -0.564131
     53          1           0        5.095003   -2.660460    1.020818
 ---------------------------------------------------------------------
 Rotational constants (GHZ):           0.3324472           0.1989489           0.1631185
 Standard basis: def2SVP (5D, 7F)
 There are   495 symmetry adapted cartesian basis functions of A   symmetry.
 There are   472 symmetry adapted basis functions of A   symmetry.
   472 basis functions,   785 primitive gaussians,   495 cartesian basis functions
    88 alpha electrons       87 beta electrons
       nuclear repulsion energy      2177.4253609097 Hartrees.
 NAtoms=   53 NActive=   53 NUniq=   53 SFac= 1.00D+00 NAtFMM=   60 NAOKFM=F Big=F
 Integral buffers will be    131072 words long.
 Raffenetti 2 integral format.
 Two-electron integral symmetry is turned on.
 One-electron integrals computed using PRISM.
   1 Symmetry operations used in ECPInt.
 ECPInt:  NShTT=   26106 NPrTT=   91340 LenC2=   23997 LenP2D=   58775.
 LDataN:  DoStor=T MaxTD1= 4 Len=   56
 NBasis=   472 RedAO= T EigKep=  2.82D-04  NBF=   472
 NBsUse=   472 1.00D-06 EigRej= -1.00D+00 NBFU=   472
 ExpMin= 1.22D-01 ExpMax= 2.27D+03 ExpMxC= 3.41D+02 IAcc=3 IRadAn=         5 AccDes= 0.00D+00
 Harris functional with IExCor=  402 and IRadAn=       5 diagonalized for initial guess.
 HarFok:  IExCor=  402 AccDes= 0.00D+00 IRadAn=         5 IDoV= 1 UseB2=F ITyADJ=14
 ICtDFT=  3500011 ScaDFX=  1.000000  1.000000  1.000000  1.000000
 FoFCou: FMM=F IPFlag=           0 FMFlag=      100000 FMFlg1=           0
         NFxFlg=           0 DoJE=T BraDBF=F KetDBF=T FulRan=T
         wScrn=  0.000000 ICntrl=       500 IOpCl=  0 I1Cent=   200000004 NGrid=           0
         NMat0=    1 NMatS0=      1 NMatT0=    0 NMatD0=    1 NMtDS0=    0 NMtDT0=    0
 Petite list used in FoFCou.
 Initial guess <Sx>= 0.0000 <Sy>= 0.0000 <Sz>= 0.5000 <S**2>= 0.7500 S= 0.5000
 Requested convergence on RMS density matrix=1.00D-08 within 128 cycles.
 Requested convergence on MAX density matrix=1.00D-06.
 Requested convergence on             energy=1.00D-06.
 No special actions if energy rises.
 Integral accuracy reduced to 1.0D-05 until final iterations.
 Initial convergence to 1.0D-05 achieved.  Increase integral accuracy.
 SCF Done:  E(UB3LYP) =  -1038.13155690     A.U. after   34 cycles
            NFock= 34  Conv=0.58D-08     -V/T= 2.0109
 <Sx>= 0.0000 <Sy>= 0.0000 <Sz>= 0.5000 <S**2>= 0.7563 S= 0.5032
 <L.S>= 0.000000000000E+00
 Annihilation of the first spin contaminant:
 S**2 before annihilation     0.7563,   after     0.7500

 **********************************************************************

            Population analysis using the SCF Density.

 **********************************************************************

 Orbital symmetries:
 Alpha Orbitals:
       Occupied  (A) (A) (A) (A) (A) (A) (A) (A) (A) (A) (A) (A)
                 (A) (A) (A) (A) (A) (A) (A) (A) (A) (A) (A) (A)
                 (A) (A) (A) (A) (A) (A) (A) (A) (A) (A) (A) (A)
                 (A) (A) (A) (A) (A) (A) (A) (A) (A) (A) (A) (A)
                 (A) (A) (A) (A) (A) (A) (A) (A) (A) (A) (A) (A)
                 (A) (A) (A) (A) (A) (A) (A) (A) (A) (A) (A) (A)
                 (A) (A) (A) (A) (A) (A) (A) (A) (A) (A) (A) (A)
                 (A) (A) (A) (A)
       Virtual   (A) (A) (A) (A) (A) (A) (A) (A) (A) (A) (A) (A)
                 (A) (A) (A) (A) (A) (A) (A) (A) (A) (A) (A) (A)
                 (A) (A) (A) (A) (A) (A) (A) (A) (A) (A) (A) (A)
                 (A) (A) (A) (A) (A) (A) (A) (A) (A) (A) (A) (A)
                 (A) (A) (A) (A) (A) (A) (A) (A) (A) (A) (A) (A)
                 (A) (A) (A) (A) (A) (A) (A) (A) (A) (A) (A) (A)
                 (A) (A) (A) (A) (A) (A) (A) (A) (A) (A) (A) (A)
                 (A) (A) (A) (A) (A) (A) (A) (A) (A) (A) (A) (A)
                 (A) (A) (A) (A) (A) (A) (A) (A) (A) (A) (A) (A)
                 (A) (A) (A) (A) (A) (A) (A) (A) (A) (A) (A) (A)
                 (A) (A) (A) (A) (A) (A) (A) (A) (A) (A) (A) (A)
                 (A) (A) (A) (A) (A) (A) (A) (A) (A) (A) (A) (A)
                 (A) (A) (A) (A) (A) (A) (A) (A) (A) (A) (A) (A)
                 (A) (A) (A) (A) (A) (A) (A) (A) (A) (A) (A) (A)
                 (A) (A) (A) (A) (A) (A) (A) (A) (A) (A) (A) (A)
                 (A) (A) (A) (A) (A) (A) (A) (A) (A) (A) (A) (A)
                 (A) (A) (A) (A) (A) (A) (A) (A) (A) (A) (A) (A)
                 (A) (A) (A) (A) (A) (A) (A) (A) (A) (A) (A) (A)
                 (A) (A) (A) (A) (A) (A) (A) (A) (A) (A) (A) (A)
                 (A) (A) (A) (A) (A) (A) (A) (A) (A) (A) (A) (A)
                 (A) (A) (A) (A) (A) (A) (A) (A) (A) (A) (A) (A)
                 (A) (A) (A) (A) (A) (A) (A) (A) (A) (A) (A) (A)
                 (A) (A) (A) (A) (A) (A) (A) (A) (A) (A) (A) (A)
                 (A) (A) (A) (A) (A) (A) (A) (A) (A) (A) (A) (A)
                 (A) (A) (A) (A) (A) (A) (A) (A) (A) (A) (A) (A)
                 (A) (A) (A) (A) (A) (A) (A) (A) (A) (A) (A) (A)
                 (A) (A) (A) (A) (A) (A) (A) (A) (A) (A) (A) (A)
                 (A) (A) (A) (A) (A) (A) (A) (A) (A) (A) (A) (A)
                 (A) (A) (A) (A) (A) (A) (A) (A) (A) (A) (A) (A)
                 (A) (A) (A) (A) (A) (A) (A) (A) (A) (A) (A) (A)
                 (A) (A) (A) (A) (A) (A) (A) (A) (A) (A) (A) (A)
                 (A) (A) (A) (A) (A) (A) (A) (A) (A) (A) (A) (A)
 Beta  Orbitals:
       Occupied  (A) (A) (A) (A) (A) (A) (A) (A) (A) (A) (A) (A)
                 (A) (A) (A) (A) (A) (A) (A) (A) (A) (A) (A) (A)
                 (A) (A) (A) (A) (A) (A) (A) (A) (A) (A) (A) (A)
                 (A) (A) (A) (A) (A) (A) (A) (A) (A) (A) (A) (A)
                 (A) (A) (A) (A) (A) (A) (A) (A) (A) (A) (A) (A)
                 (A) (A) (A) (A) (A) (A) (A) (A) (A) (A) (A) (A)
                 (A) (A) (A) (A) (A) (A) (A) (A) (A) (A) (A) (A)
                 (A) (A) (A)
       Virtual   (A) (A) (A) (A) (A) (A) (A) (A) (A) (A) (A) (A)
                 (A) (A) (A) (A) (A) (A) (A) (A) (A) (A) (A) (A)
                 (A) (A) (A) (A) (A) (A) (A) (A) (A) (A) (A) (A)
                 (A) (A) (A) (A) (A) (A) (A) (A) (A) (A) (A) (A)
                 (A) (A) (A) (A) (A) (A) (A) (A) (A) (A) (A) (A)
                 (A) (A) (A) (A) (A) (A) (A) (A) (A) (A) (A) (A)
                 (A) (A) (A) (A) (A) (A) (A) (A) (A) (A) (A) (A)
                 (A) (A) (A) (A) (A) (A) (A) (A) (A) (A) (A) (A)
                 (A) (A) (A) (A) (A) (A) (A) (A) (A) (A) (A) (A)
                 (A) (A) (A) (A) (A) (A) (A) (A) (A) (A) (A) (A)
                 (A) (A) (A) (A) (A) (A) (A) (A) (A) (A) (A) (A)
                 (A) (A) (A) (A) (A) (A) (A) (A) (A) (A) (A) (A)
                 (A) (A) (A) (A) (A) (A) (A) (A) (A) (A) (A) (A)
                 (A) (A) (A) (A) (A) (A) (A) (A) (A) (A) (A) (A)
                 (A) (A) (A) (A) (A) (A) (A) (A) (A) (A) (A) (A)
                 (A) (A) (A) (A) (A) (A) (A) (A) (A) (A) (A) (A)
                 (A) (A) (A) (A) (A) (A) (A) (A) (A) (A) (A) (A)
                 (A) (A) (A) (A) (A) (A) (A) (A) (A) (A) (A) (A)
                 (A) (A) (A) (A) (A) (A) (A) (A) (A) (A) (A) (A)
                 (A) (A) (A) (A) (A) (A) (A) (A) (A) (A) (A) (A)
                 (A) (A) (A) (A) (A) (A) (A) (A) (A) (A) (A) (A)
                 (A) (A) (A) (A) (A) (A) (A) (A) (A) (A) (A) (A)
                 (A) (A) (A) (A) (A) (A) (A) (A) (A) (A) (A) (A)
                 (A) (A) (A) (A) (A) (A) (A) (A) (A) (A) (A) (A)
                 (A) (A) (A) (A) (A) (A) (A) (A) (A) (A) (A) (A)
                 (A) (A) (A) (A) (A) (A) (A) (A) (A) (A) (A) (A)
                 (A) (A) (A) (A) (A) (A) (A) (A) (A) (A) (A) (A)
                 (A) (A) (A) (A) (A) (A) (A) (A) (A) (A) (A) (A)
                 (A) (A) (A) (A) (A) (A) (A) (A) (A) (A) (A) (A)
                 (A) (A) (A) (A) (A) (A) (A) (A) (A) (A) (A) (A)
                 (A) (A) (A) (A) (A) (A) (A) (A) (A) (A) (A) (A)
                 (A) (A) (A) (A) (A) (A) (A) (A) (A) (A) (A) (A)
                 (A)
 The electronic state is 2-A.
 Alpha  occ. eigenvalues --  -19.29010 -19.26805 -19.25521 -14.57421 -14.53488
 Alpha  occ. eigenvalues --  -10.45436 -10.43473 -10.40442 -10.37152 -10.36986
 Alpha  occ. eigenvalues --  -10.36171 -10.36041 -10.32089 -10.31978 -10.31861
 Alpha  occ. eigenvalues --  -10.31514 -10.31151 -10.31126 -10.30851 -10.30618
 Alpha  occ. eigenvalues --  -10.30501 -10.30454 -10.30079  -1.21177  -1.17873
 Alpha  occ. eigenvalues --   -1.12839  -1.12337  -1.08232  -0.96583  -0.91704
 Alpha  occ. eigenvalues --   -0.91184  -0.90675  -0.90359  -0.87038  -0.85473
 Alpha  occ. eigenvalues --   -0.85264  -0.79456  -0.78554  -0.77339  -0.77008
 Alpha  occ. eigenvalues --   -0.76529  -0.72332  -0.71331  -0.69961  -0.69356
 Alpha  occ. eigenvalues --   -0.65291  -0.65045  -0.64644  -0.63542  -0.63087
 Alpha  occ. eigenvalues --   -0.62151  -0.61094  -0.60356  -0.59677  -0.58880
 Alpha  occ. eigenvalues --   -0.57892  -0.57732  -0.56618  -0.55875  -0.55523
 Alpha  occ. eigenvalues --   -0.55316  -0.54545  -0.53797  -0.53307  -0.53185
 Alpha  occ. eigenvalues --   -0.52685  -0.52297  -0.52269  -0.51513  -0.51305
 Alpha  occ. eigenvalues --   -0.50987  -0.50533  -0.50257  -0.49447  -0.48816
 Alpha  occ. eigenvalues --   -0.48403  -0.48222  -0.47616  -0.47169  -0.47056
 Alpha  occ. eigenvalues --   -0.46380  -0.45243  -0.43448  -0.42659  -0.41188
 Alpha  occ. eigenvalues --   -0.40718  -0.37358  -0.36870
 Alpha virt. eigenvalues --   -0.16465  -0.13258  -0.12467  -0.08884  -0.07581
 Alpha virt. eigenvalues --   -0.06521  -0.05386  -0.05243  -0.04063  -0.03724
 Alpha virt. eigenvalues --   -0.03323  -0.02311  -0.02047  -0.01570  -0.00983
 Alpha virt. eigenvalues --   -0.00789  -0.00375   0.00256   0.00687   0.01214
 Alpha virt. eigenvalues --    0.01253   0.01914   0.02146   0.02268   0.02626
 Alpha virt. eigenvalues --    0.02976   0.03070   0.03657   0.04105   0.04296
 Alpha virt. eigenvalues --    0.04688   0.05252   0.05875   0.06328   0.06396
 Alpha virt. eigenvalues --    0.07484   0.07715   0.08472   0.09182   0.09373
 Alpha virt. eigenvalues --    0.10090   0.11117   0.11601   0.12867   0.13337
 Alpha virt. eigenvalues --    0.14090   0.14237   0.16566   0.17743   0.18330
 Alpha virt. eigenvalues --    0.19233   0.20166   0.20466   0.22724   0.24253
 Alpha virt. eigenvalues --    0.25304   0.25734   0.26446   0.26878   0.27993
 Alpha virt. eigenvalues --    0.28892   0.29263   0.29678   0.30488   0.31334
 Alpha virt. eigenvalues --    0.32286   0.32454   0.32915   0.33480   0.34173
 Alpha virt. eigenvalues --    0.35703   0.36481   0.36984   0.37188   0.37980
 Alpha virt. eigenvalues --    0.38605   0.38864   0.40372   0.40741   0.41544
 Alpha virt. eigenvalues --    0.41874   0.42566   0.43385   0.43647   0.44728
 Alpha virt. eigenvalues --    0.45164   0.45429   0.46302   0.47165   0.47467
 Alpha virt. eigenvalues --    0.48512   0.49595   0.50081   0.50707   0.50793
 Alpha virt. eigenvalues --    0.51213   0.51602   0.52733   0.52860   0.53375
 Alpha virt. eigenvalues --    0.53472   0.53938   0.54120   0.54304   0.54542
 Alpha virt. eigenvalues --    0.55071   0.55173   0.55656   0.55744   0.56039
 Alpha virt. eigenvalues --    0.56344   0.56731   0.56969   0.57534   0.57657
 Alpha virt. eigenvalues --    0.57953   0.58297   0.58506   0.58891   0.59190
 Alpha virt. eigenvalues --    0.59374   0.60086   0.60629   0.61040   0.61253
 Alpha virt. eigenvalues --    0.62357   0.62512   0.63704   0.64200   0.64586
 Alpha virt. eigenvalues --    0.66194   0.66533   0.68214   0.68990   0.69267
 Alpha virt. eigenvalues --    0.69581   0.70143   0.70539   0.71624   0.72601
 Alpha virt. eigenvalues --    0.73366   0.73893   0.75261   0.76376   0.77590
 Alpha virt. eigenvalues --    0.80013   0.81964   0.82646   0.83726   0.84205
 Alpha virt. eigenvalues --    0.85358   0.86809   0.88152   0.89019   0.90766
 Alpha virt. eigenvalues --    0.91888   0.93760   0.94335   0.94785   0.95784
 Alpha virt. eigenvalues --    0.98670   0.99390   1.01550   1.03208   1.03689
 Alpha virt. eigenvalues --    1.04686   1.04906   1.07402   1.08722   1.09765
 Alpha virt. eigenvalues --    1.11392   1.12032   1.12646   1.13516   1.14895
 Alpha virt. eigenvalues --    1.15619   1.15777   1.16047   1.17764   1.18344
 Alpha virt. eigenvalues --    1.19280   1.19572   1.20052   1.21184   1.21451
 Alpha virt. eigenvalues --    1.22751   1.23724   1.24322   1.26255   1.26923
 Alpha virt. eigenvalues --    1.28272   1.30013   1.30796   1.32835   1.34318
 Alpha virt. eigenvalues --    1.35077   1.37925   1.39573   1.40568   1.40910
 Alpha virt. eigenvalues --    1.41413   1.42156   1.42494   1.42875   1.45558
 Alpha virt. eigenvalues --    1.46059   1.46893   1.48189   1.52577   1.52841
 Alpha virt. eigenvalues --    1.55350   1.56025   1.56691   1.58104   1.59200
 Alpha virt. eigenvalues --    1.59737   1.60043   1.60542   1.61617   1.61997
 Alpha virt. eigenvalues --    1.62444   1.62842   1.63540   1.63829   1.64220
 Alpha virt. eigenvalues --    1.64504   1.64947   1.65277   1.65424   1.65806
 Alpha virt. eigenvalues --    1.65976   1.66292   1.66905   1.67284   1.67647
 Alpha virt. eigenvalues --    1.68634   1.68868   1.69608   1.70136   1.70397
 Alpha virt. eigenvalues --    1.71147   1.72021   1.72444   1.73244   1.73697
 Alpha virt. eigenvalues --    1.74068   1.74728   1.75194   1.75306   1.76747
 Alpha virt. eigenvalues --    1.77073   1.77276   1.77954   1.78624   1.80416
 Alpha virt. eigenvalues --    1.81261   1.81966   1.82546   1.82825   1.83892
 Alpha virt. eigenvalues --    1.84096   1.84768   1.85519   1.86651   1.87314
 Alpha virt. eigenvalues --    1.87575   1.88236   1.89095   1.90099   1.91374
 Alpha virt. eigenvalues --    1.91497   1.92549   1.93189   1.93767   1.94493
 Alpha virt. eigenvalues --    1.95693   1.96424   1.97245   1.99214   1.99788
 Alpha virt. eigenvalues --    2.01125   2.01430   2.03217   2.03859   2.04805
 Alpha virt. eigenvalues --    2.05424   2.09563   2.11020   2.12617   2.13068
 Alpha virt. eigenvalues --    2.13622   2.15475   2.17284   2.18199   2.18378
 Alpha virt. eigenvalues --    2.19583   2.19951   2.20702   2.21554   2.22915
 Alpha virt. eigenvalues --    2.23668   2.23926   2.25158   2.26371   2.26831
 Alpha virt. eigenvalues --    2.28059   2.28822   2.29064   2.29784   2.31475
 Alpha virt. eigenvalues --    2.33361   2.35363   2.35623   2.37045   2.37381
 Alpha virt. eigenvalues --    2.39110   2.39986   2.40902   2.42320   2.43247
 Alpha virt. eigenvalues --    2.43560   2.45553   2.47175   2.47575   2.49086
 Alpha virt. eigenvalues --    2.50576   2.51270   2.51918   2.52458   2.52820
 Alpha virt. eigenvalues --    2.53780   2.55072   2.56005   2.57977   2.58552
 Alpha virt. eigenvalues --    2.58987   2.59390   2.60123   2.61580   2.61886
 Alpha virt. eigenvalues --    2.62936   2.63562   2.65865   2.68673   2.70697
 Alpha virt. eigenvalues --    2.74518   2.75192   2.76063   2.76981   2.77488
 Alpha virt. eigenvalues --    2.79029   2.79680   2.80213   2.81110   2.82146
 Alpha virt. eigenvalues --    2.82680   2.83764   2.83886   2.84439   2.85253
 Alpha virt. eigenvalues --    2.85506   2.85966   2.87399   2.90418   2.91080
 Alpha virt. eigenvalues --    2.92685   2.92969   2.94582   2.97422   2.99350
 Alpha virt. eigenvalues --    3.00572   3.02454   3.03877   3.05435   3.09410
 Alpha virt. eigenvalues --    3.10018   3.10834   3.22572   3.25390   3.30781
 Alpha virt. eigenvalues --    3.45853   3.51594   3.52879   3.56222
  Beta  occ. eigenvalues --  -19.28166 -19.26323 -19.25176 -14.57421 -14.52984
  Beta  occ. eigenvalues --  -10.45415 -10.43574 -10.40154 -10.37150 -10.36986
  Beta  occ. eigenvalues --  -10.36160 -10.36001 -10.32080 -10.31941 -10.31861
  Beta  occ. eigenvalues --  -10.31514 -10.31151 -10.31125 -10.30851 -10.30618
  Beta  occ. eigenvalues --  -10.30492 -10.30452 -10.30078  -1.19904  -1.17236
  Beta  occ. eigenvalues --   -1.12826  -1.10768  -1.07217  -0.96559  -0.91248
  Beta  occ. eigenvalues --   -0.90855  -0.90659  -0.90302  -0.86969  -0.85460
  Beta  occ. eigenvalues --   -0.85246  -0.78764  -0.78535  -0.77298  -0.76794
  Beta  occ. eigenvalues --   -0.76490  -0.72220  -0.70644  -0.69729  -0.68806
  Beta  occ. eigenvalues --   -0.65084  -0.64961  -0.64541  -0.63255  -0.62741
  Beta  occ. eigenvalues --   -0.61527  -0.60601  -0.60215  -0.59473  -0.57971
  Beta  occ. eigenvalues --   -0.57590  -0.57325  -0.56432  -0.55741  -0.55216
  Beta  occ. eigenvalues --   -0.54718  -0.54316  -0.53543  -0.53208  -0.53065
  Beta  occ. eigenvalues --   -0.52453  -0.52258  -0.52050  -0.51467  -0.51238
  Beta  occ. eigenvalues --   -0.50947  -0.50482  -0.50040  -0.49329  -0.48782
  Beta  occ. eigenvalues --   -0.48210  -0.48166  -0.47557  -0.46990  -0.46856
  Beta  occ. eigenvalues --   -0.45805  -0.42813  -0.41877  -0.40326  -0.39755
  Beta  occ. eigenvalues --   -0.37259  -0.36761
  Beta virt. eigenvalues --   -0.33280  -0.15945  -0.12903  -0.12383  -0.08521
  Beta virt. eigenvalues --   -0.07547  -0.06456  -0.05360  -0.05161  -0.04022
  Beta virt. eigenvalues --   -0.03656  -0.03277  -0.02293  -0.02005  -0.01532
  Beta virt. eigenvalues --   -0.00925  -0.00761  -0.00334   0.00280   0.00829
  Beta virt. eigenvalues --    0.01295   0.01341   0.01936   0.02204   0.02311
  Beta virt. eigenvalues --    0.02670   0.02999   0.03198   0.03688   0.04150
  Beta virt. eigenvalues --    0.04394   0.04854   0.05412   0.06159   0.06420
  Beta virt. eigenvalues --    0.06449   0.07569   0.07819   0.08517   0.09221
  Beta virt. eigenvalues --    0.09442   0.10320   0.11187   0.11665   0.12887
  Beta virt. eigenvalues --    0.13393   0.14235   0.14528   0.16630   0.17816
  Beta virt. eigenvalues --    0.18550   0.19344   0.20384   0.20572   0.23077
  Beta virt. eigenvalues --    0.24286   0.25360   0.25769   0.26606   0.26939
  Beta virt. eigenvalues --    0.28035   0.29010   0.29411   0.29752   0.30545
  Beta virt. eigenvalues --    0.31424   0.32368   0.32575   0.33088   0.33502
  Beta virt. eigenvalues --    0.34265   0.35745   0.36567   0.37054   0.37227
  Beta virt. eigenvalues --    0.38031   0.38645   0.38958   0.40506   0.40827
  Beta virt. eigenvalues --    0.41749   0.41983   0.42614   0.43585   0.43756
  Beta virt. eigenvalues --    0.44800   0.45287   0.45486   0.46513   0.47251
  Beta virt. eigenvalues --    0.47803   0.48654   0.49643   0.50114   0.50749
  Beta virt. eigenvalues --    0.50856   0.51296   0.51640   0.52762   0.52916
  Beta virt. eigenvalues --    0.53435   0.53572   0.53957   0.54175   0.54371
  Beta virt. eigenvalues --    0.54592   0.55128   0.55245   0.55692   0.55804
  Beta virt. eigenvalues --    0.56123   0.56370   0.56801   0.57039   0.57602
  Beta virt. eigenvalues --    0.57676   0.58018   0.58366   0.58581   0.58923
  Beta virt. eigenvalues --    0.59258   0.59423   0.60133   0.60687   0.61111
  Beta virt. eigenvalues --    0.61286   0.62387   0.62566   0.63732   0.64237
  Beta virt. eigenvalues --    0.64731   0.66281   0.66610   0.68289   0.69052
  Beta virt. eigenvalues --    0.69345   0.69755   0.70199   0.70626   0.71753
  Beta virt. eigenvalues --    0.72724   0.73450   0.74095   0.75371   0.76455
  Beta virt. eigenvalues --    0.77708   0.80136   0.82147   0.83024   0.83982
  Beta virt. eigenvalues --    0.84285   0.85491   0.87122   0.88228   0.89195
  Beta virt. eigenvalues --    0.90864   0.92160   0.93866   0.94446   0.94953
  Beta virt. eigenvalues --    0.95910   0.98841   0.99654   1.01784   1.03492
  Beta virt. eigenvalues --    1.03821   1.04776   1.05138   1.07666   1.08832
  Beta virt. eigenvalues --    1.10131   1.11522   1.12318   1.12821   1.13808
  Beta virt. eigenvalues --    1.15037   1.15793   1.16061   1.16185   1.17872
  Beta virt. eigenvalues --    1.18578   1.19362   1.19667   1.20137   1.21408
  Beta virt. eigenvalues --    1.21706   1.22944   1.23960   1.24559   1.26411
  Beta virt. eigenvalues --    1.27030   1.28408   1.30166   1.31065   1.33116
  Beta virt. eigenvalues --    1.34450   1.35217   1.38100   1.39835   1.40676
  Beta virt. eigenvalues --    1.40994   1.41453   1.42211   1.42563   1.42909
  Beta virt. eigenvalues --    1.45595   1.46151   1.46985   1.48257   1.52708
  Beta virt. eigenvalues --    1.52877   1.55856   1.56123   1.56797   1.58122
  Beta virt. eigenvalues --    1.59222   1.59818   1.60064   1.60567   1.61668
  Beta virt. eigenvalues --    1.62059   1.62478   1.62919   1.63720   1.63879
  Beta virt. eigenvalues --    1.64296   1.64523   1.64995   1.65354   1.65448
  Beta virt. eigenvalues --    1.65873   1.65997   1.66359   1.66951   1.67319
  Beta virt. eigenvalues --    1.67767   1.68678   1.68892   1.69674   1.70170
  Beta virt. eigenvalues --    1.70516   1.71189   1.72052   1.72493   1.73295
  Beta virt. eigenvalues --    1.73755   1.74134   1.74920   1.75323   1.75420
  Beta virt. eigenvalues --    1.76897   1.77167   1.77338   1.78064   1.78707
  Beta virt. eigenvalues --    1.80501   1.81365   1.82061   1.82605   1.82936
  Beta virt. eigenvalues --    1.84013   1.84275   1.84890   1.85604   1.86706
  Beta virt. eigenvalues --    1.87352   1.87682   1.88283   1.89142   1.90381
  Beta virt. eigenvalues --    1.91418   1.91599   1.92679   1.93281   1.93866
  Beta virt. eigenvalues --    1.94629   1.95781   1.96632   1.97312   1.99371
  Beta virt. eigenvalues --    1.99885   2.01180   2.01452   2.03483   2.03956
  Beta virt. eigenvalues --    2.04875   2.05455   2.09577   2.11209   2.12924
  Beta virt. eigenvalues --    2.13157   2.13642   2.15661   2.17302   2.18317
  Beta virt. eigenvalues --    2.18505   2.19598   2.20059   2.20904   2.21609
  Beta virt. eigenvalues --    2.22984   2.23795   2.23973   2.25217   2.26615
  Beta virt. eigenvalues --    2.27007   2.28070   2.28872   2.29098   2.29951
  Beta virt. eigenvalues --    2.31547   2.33385   2.35543   2.35882   2.37470
  Beta virt. eigenvalues --    2.37538   2.39470   2.40058   2.40938   2.42424
  Beta virt. eigenvalues --    2.43354   2.43665   2.45975   2.47605   2.47661
  Beta virt. eigenvalues --    2.49340   2.51311   2.51436   2.52775   2.52884
  Beta virt. eigenvalues --    2.53457   2.54201   2.55525   2.56761   2.58103
  Beta virt. eigenvalues --    2.58954   2.59647   2.59808   2.60570   2.61904
  Beta virt. eigenvalues --    2.62704   2.63144   2.63781   2.66513   2.69148
  Beta virt. eigenvalues --    2.70758   2.74554   2.75236   2.76193   2.77044
  Beta virt. eigenvalues --    2.77682   2.79097   2.79844   2.80404   2.81280
  Beta virt. eigenvalues --    2.82264   2.82988   2.83785   2.83942   2.84488
  Beta virt. eigenvalues --    2.85307   2.85641   2.86219   2.87694   2.90447
  Beta virt. eigenvalues --    2.91481   2.92766   2.93092   2.94641   2.97480
  Beta virt. eigenvalues --    3.00104   3.01161   3.02891   3.04023   3.05487
  Beta virt. eigenvalues --    3.09586   3.10158   3.11180   3.23683   3.25749
  Beta virt. eigenvalues --    3.30918   3.46770   3.51855   3.53031   3.57338
          Condensed to atoms (all electrons):
          Atomic-Atomic Spin Densities.
 Mulliken charges and spin densities:
               1          2
     1  C    0.049175   0.020524
     2  H    0.054921  -0.000819
     3  H    0.065483   0.009638
     4  H    0.059172  -0.001107
     5  C    0.039581   0.115339
     6  H    0.074101   0.004783
     7  N   -0.079709   0.242598
     8  H    0.160912  -0.007782
     9  C    0.195526   0.005539
    10  O   -0.227068   0.314038
    11  O   -0.261330   0.179411
    12  C    0.105119  -0.060131
    13  O   -0.199938   0.134669
    14  C   -0.027559   0.008575
    15  C    0.040263  -0.001668
    16  C   -0.040269  -0.002145
    17  C    0.016698   0.001484
    18  C    0.027350   0.000934
    19  C    0.021192   0.009834
    20  H    0.000293  -0.002112
    21  H    0.015479  -0.000084
    22  H    0.019411  -0.000093
    23  H    0.006068  -0.000387
    24  H    0.019452   0.000309
    25  N   -0.373198  -0.000316
    26  C    0.037065   0.017778
    27  H    0.046615   0.000261
    28  H    0.084353   0.002473
    29  C    0.016683   0.000173
    30  H    0.061310   0.000032
    31  H    0.054481   0.000294
    32  C    0.029537   0.005942
    33  H    0.053008   0.000031
    34  H    0.081135  -0.001800
    35  C   -0.005173   0.000236
    36  H    0.053020   0.000010
    37  H    0.058074   0.000124
    38  H    0.045809   0.000651
    39  C   -0.005565   0.000191
    40  H    0.041945  -0.000042
    41  H    0.063039  -0.000350
    42  H    0.050852  -0.000383
    43  C    0.015942   0.000718
    44  H    0.044260   0.001058
    45  H    0.036457   0.000374
    46  H    0.057223   0.000151
    47  H    0.051836  -0.000011
    48  C    0.053165   0.000907
    49  H    0.049421   0.000182
    50  C    0.001038  -0.000051
    51  H    0.054838   0.000022
    52  H    0.047873   0.000008
    53  H    0.060636  -0.000011
 Sum of Mulliken charges =   1.00000   1.00000
 Mulliken charges and spin densities with hydrogens summed into heavy atoms:
               1          2
     1  C    0.228750   0.028236
     5  C    0.113682   0.120122
     7  N    0.081203   0.234817
     9  C    0.195526   0.005539
    10  O   -0.227068   0.314038
    11  O   -0.261330   0.179411
    12  C    0.105119  -0.060131
    13  O   -0.199938   0.134669
    14  C   -0.027559   0.008575
    15  C    0.059715  -0.001359
    16  C   -0.039976  -0.004257
    17  C    0.032177   0.001400
    18  C    0.046761   0.000841
    19  C    0.027261   0.009448
    25  N   -0.373198  -0.000316
    26  C    0.168032   0.020512
    29  C    0.132474   0.000499
    32  C    0.163681   0.004173
    35  C    0.151731   0.001021
    39  C    0.150270  -0.000584
    43  C    0.153882   0.002300
    48  C    0.154421   0.001078
    50  C    0.164385  -0.000032
 Electronic spatial extent (au):  <R**2>=           7495.4014
 Charge=              1.0000 electrons
 Dipole moment (field-independent basis, Debye):
    X=              3.4490    Y=             -1.3535    Z=             -0.3334  Tot=              3.7200
 Quadrupole moment (field-independent basis, Debye-Ang):
   XX=            -88.2490   YY=           -111.0891   ZZ=           -134.0271
   XY=            -10.4191   XZ=              6.9434   YZ=              1.8446
 Traceless Quadrupole moment (field-independent basis, Debye-Ang):
   XX=             22.8728   YY=              0.0326   ZZ=            -22.9054
   XY=            -10.4191   XZ=              6.9434   YZ=              1.8446
 Octapole moment (field-independent basis, Debye-Ang**2):
  XXX=             79.0996  YYY=             27.8064  ZZZ=             -9.3533  XYY=            -39.1441
  XXY=            -51.8331  XXZ=              8.1684  XZZ=             18.2627  YZZ=             -0.2089
  YYZ=             -9.4154  XYZ=             -7.5290
 Hexadecapole moment (field-independent basis, Debye-Ang**3):
 XXXX=          -4940.7702 YYYY=          -2650.6061 ZZZZ=          -1401.7168 XXXY=             55.8374
 XXXZ=            -28.7432 YYYX=           -113.4543 YYYZ=             -5.7451 ZZZX=             38.8130
 ZZZY=             13.0702 XXYY=          -1139.2250 XXZZ=          -1096.1159 YYZZ=           -644.7207
 XXYZ=            -30.5614 YYXZ=             40.1365 ZZXY=              3.6040
 N-N= 2.177425360910D+03 E-N=-6.742042445813D+03  KE= 1.026982511385D+03
                          Isotropic Fermi Contact Couplings
        Atom                 a.u.       MegaHertz       Gauss      10(-4) cm-1
     1  C(13)              0.00639       7.18654       2.56434       2.39717
     2  H(1)              -0.00020      -0.89750      -0.32025      -0.29937
     3  H(1)               0.00310      13.86053       4.94578       4.62337
     4  H(1)              -0.00044      -1.96169      -0.69998      -0.65435
     5  C(13)              0.05107      57.40742      20.48440      19.14905
     6  H(1)               0.00138       6.15328       2.19564       2.05251
     7  N(14)              0.07016      22.66798       8.08850       7.56123
     8  H(1)              -0.00343     -15.34449      -5.47530      -5.11837
     9  C(13)             -0.02343     -26.34064      -9.39900      -8.78629
    10  O(17)              0.10092     -61.17663     -21.82934     -20.40633
    11  O(17)              0.04643     -28.14660     -10.04341      -9.38869
    12  C(13)             -0.02133     -23.97795      -8.55593      -7.99818
    13  O(17)              0.04357     -26.40907      -9.42341      -8.80912
    14  C(13)              0.00097       1.09551       0.39090       0.36542
    15  C(13)             -0.00007      -0.07529      -0.02687      -0.02512
    16  C(13)              0.00152       1.70385       0.60798       0.56834
    17  C(13)             -0.00081      -0.91405      -0.32615      -0.30489
    18  C(13)             -0.00003      -0.03380      -0.01206      -0.01127
    19  C(13)              0.00176       1.98418       0.70801       0.66185
    20  H(1)               0.00066       2.96463       1.05785       0.98889
    21  H(1)              -0.00002      -0.07045      -0.02514      -0.02350
    22  H(1)              -0.00003      -0.14204      -0.05068      -0.04738
    23  H(1)              -0.00011      -0.48193      -0.17196      -0.16075
    24  H(1)               0.00013       0.56521       0.20168       0.18853
    25  N(14)             -0.00031      -0.09934      -0.03545      -0.03314
    26  C(13)              0.01138      12.78879       4.56336       4.26588
    27  H(1)               0.00011       0.47997       0.17127       0.16010
    28  H(1)               0.00106       4.71844       1.68366       1.57390
    29  C(13)             -0.00015      -0.17289      -0.06169      -0.05767
    30  H(1)               0.00007       0.32783       0.11698       0.10935
    31  H(1)              -0.00001      -0.02452      -0.00875      -0.00818
    32  C(13)              0.00290       3.25854       1.16273       1.08693
    33  H(1)               0.00003       0.15599       0.05566       0.05203
    34  H(1)               0.00044       1.96330       0.70055       0.65489
    35  C(13)              0.00009       0.09773       0.03487       0.03260
    36  H(1)               0.00001       0.02381       0.00850       0.00794
    37  H(1)               0.00006       0.25230       0.09003       0.08416
    38  H(1)               0.00030       1.35147       0.48224       0.45080
    39  C(13)             -0.00020      -0.22193      -0.07919      -0.07403
    40  H(1)              -0.00001      -0.04620      -0.01649      -0.01541
    41  H(1)              -0.00000      -0.00741      -0.00264      -0.00247
    42  H(1)               0.00002       0.07166       0.02557       0.02390
    43  C(13)             -0.00083      -0.93539      -0.33377      -0.31201
    44  H(1)              -0.00002      -0.08662      -0.03091      -0.02889
    45  H(1)               0.00025       1.10153       0.39306       0.36743
    46  H(1)               0.00006       0.26636       0.09504       0.08885
    47  H(1)              -0.00002      -0.08642      -0.03084      -0.02883
    48  C(13)              0.00096       1.08116       0.38578       0.36063
    49  H(1)               0.00010       0.45851       0.16361       0.15294
    50  C(13)              0.00008       0.08763       0.03127       0.02923
    51  H(1)              -0.00000      -0.00409      -0.00146      -0.00136
    52  H(1)               0.00000       0.00377       0.00135       0.00126
    53  H(1)              -0.00000      -0.01661      -0.00593      -0.00554
 --------------------------------------------------------
       Center         ----  Spin Dipole Couplings  ----
                      3XX-RR        3YY-RR        3ZZ-RR
 --------------------------------------------------------
     1   Atom       -0.013446      0.034710     -0.021265
     2   Atom       -0.001761      0.006695     -0.004933
     3   Atom        0.002410      0.001581     -0.003991
     4   Atom       -0.002979      0.003505     -0.000526
     5   Atom        0.199857     -0.102401     -0.097457
     6   Atom        0.007277     -0.006833     -0.000444
     7   Atom        0.392212     -0.171215     -0.220996
     8   Atom       -0.000058     -0.006955      0.007013
     9   Atom        0.103016     -0.056586     -0.046430
    10   Atom        1.182151     -0.595211     -0.586940
    11   Atom        0.668926     -0.278402     -0.390524
    12   Atom       -0.052108      0.021281      0.030826
    13   Atom        0.405920     -0.185026     -0.220894
    14   Atom       -0.000607      0.002278     -0.001671
    15   Atom       -0.002960      0.003302     -0.000342
    16   Atom       -0.001423      0.004993     -0.003570
    17   Atom        0.002993     -0.002966     -0.000027
    18   Atom        0.000399      0.000601     -0.001001
    19   Atom        0.006048     -0.002242     -0.003806
    20   Atom        0.001903      0.003587     -0.005490
    21   Atom        0.001016      0.000321     -0.001336
    22   Atom        0.000190      0.000319     -0.000509
    23   Atom       -0.000543      0.000329      0.000215
    24   Atom        0.000059      0.000292     -0.000350
    25   Atom       -0.000555      0.001863     -0.001308
    26   Atom        0.011197      0.004794     -0.015990
    27   Atom        0.002184     -0.001755     -0.000429
    28   Atom        0.007595      0.000787     -0.008382
    29   Atom       -0.000662     -0.000076      0.000738
    30   Atom       -0.000331      0.000727     -0.000396
    31   Atom       -0.002009      0.000830      0.001180
    32   Atom       -0.001686      0.006239     -0.004554
    33   Atom        0.000284      0.001022     -0.001305
    34   Atom       -0.003399      0.009887     -0.006487
    35   Atom       -0.001539      0.002889     -0.001351
    36   Atom       -0.000957      0.001916     -0.000960
    37   Atom       -0.001239      0.002202     -0.000963
    38   Atom       -0.000487      0.001176     -0.000689
    39   Atom        0.000911     -0.001995      0.001084
    40   Atom        0.000344     -0.001017      0.000674
    41   Atom        0.001433     -0.002419      0.000985
    42   Atom        0.000289     -0.003039      0.002750
    43   Atom        0.001972     -0.001931     -0.000041
    44   Atom        0.004790     -0.002800     -0.001990
    45   Atom        0.001572     -0.000667     -0.000904
    46   Atom        0.002575     -0.001441     -0.001133
    47   Atom        0.000233     -0.000223     -0.000009
    48   Atom       -0.000504      0.000756     -0.000252
    49   Atom       -0.000048      0.000459     -0.000411
    50   Atom        0.000383      0.000160     -0.000543
    51   Atom        0.000733     -0.000141     -0.000592
    52   Atom        0.000265      0.000297     -0.000562
    53   Atom        0.000245      0.000070     -0.000315
 --------------------------------------------------------
                        XY            XZ            YZ
 --------------------------------------------------------
     1   Atom       -0.021178     -0.001506      0.002785
     2   Atom       -0.001118     -0.000166      0.002938
     3   Atom       -0.003811     -0.001831     -0.001104
     4   Atom       -0.003341      0.000311     -0.004687
     5   Atom       -0.092108     -0.093397      0.025966
     6   Atom        0.004617      0.007884      0.010594
     7   Atom       -0.272977     -0.200410      0.081037
     8   Atom        0.008448      0.009979      0.022283
     9   Atom       -0.023657     -0.041680      0.038787
    10   Atom       -0.233208     -0.267261      0.012307
    11   Atom       -0.318452      0.003156     -0.001312
    12   Atom        0.028846      0.013717     -0.018060
    13   Atom       -0.216949     -0.143515      0.044851
    14   Atom       -0.000216      0.002815     -0.002757
    15   Atom        0.002376     -0.001083     -0.000231
    16   Atom        0.012641     -0.006087      0.000504
    17   Atom        0.001146      0.002880     -0.000498
    18   Atom        0.000258      0.000276     -0.000278
    19   Atom       -0.002630      0.005025     -0.001102
    20   Atom        0.009437     -0.002648      0.000819
    21   Atom        0.002211     -0.000428      0.000077
    22   Atom        0.000821     -0.000049     -0.000074
    23   Atom        0.000998      0.000394      0.001042
    24   Atom        0.000800      0.000171      0.000190
    25   Atom       -0.003313      0.001763     -0.002597
    26   Atom       -0.023895      0.001394      0.000063
    27   Atom       -0.000984      0.002748      0.000441
    28   Atom       -0.012214      0.004886     -0.000859
    29   Atom       -0.001083     -0.000914     -0.002882
    30   Atom       -0.001554     -0.000107     -0.001475
    31   Atom       -0.003215     -0.000733     -0.004088
    32   Atom       -0.007734      0.002720     -0.004388
    33   Atom       -0.002168     -0.000606      0.000334
    34   Atom       -0.008469      0.001571     -0.003100
    35   Atom       -0.000731     -0.000085     -0.000935
    36   Atom       -0.000303     -0.000063      0.000399
    37   Atom       -0.000257     -0.000408     -0.000620
    38   Atom       -0.000685      0.000075     -0.000346
    39   Atom       -0.000702      0.001418     -0.001485
    40   Atom       -0.000489      0.001165     -0.000766
    41   Atom        0.000323      0.001986     -0.001390
    42   Atom       -0.000290      0.002711     -0.001200
    43   Atom       -0.001338     -0.000551      0.001497
    44   Atom       -0.002336     -0.002531      0.001041
    45   Atom       -0.001318     -0.000472      0.000207
    46   Atom       -0.000003     -0.000994     -0.000089
    47   Atom       -0.000773      0.000769     -0.000653
    48   Atom       -0.001531      0.000934     -0.001897
    49   Atom       -0.000722      0.000322     -0.000668
    50   Atom       -0.000857      0.000249     -0.000230
    51   Atom       -0.000819      0.000213     -0.000137
    52   Atom       -0.000837      0.000038     -0.000051
    53   Atom       -0.000537      0.000194     -0.000190
 --------------------------------------------------------


 ---------------------------------------------------------------------------------
              Anisotropic Spin Dipole Couplings in Principal Axis System
 ---------------------------------------------------------------------------------

       Atom             a.u.   MegaHertz   Gauss  10(-4) cm-1        Axes

              Baa    -0.0219    -2.932    -1.046    -0.978  0.6796  0.2200  0.6998
     1 C(13)  Bbb    -0.0210    -2.818    -1.006    -0.940 -0.6431 -0.2801  0.7127
              Bcc     0.0429     5.750     2.052     1.918 -0.3528  0.9344  0.0489
 
              Baa    -0.0056    -3.007    -1.073    -1.003 -0.0258 -0.2339  0.9719
     2 H(1)   Bbb    -0.0019    -1.011    -0.361    -0.337  0.9924  0.1110  0.0530
              Bcc     0.0075     4.018     1.434     1.340 -0.1203  0.9659  0.2293
 
              Baa    -0.0053    -2.802    -1.000    -0.935  0.3788  0.3497  0.8569
     3 H(1)   Bbb    -0.0006    -0.331    -0.118    -0.110  0.5361  0.6718 -0.5112
              Bcc     0.0059     3.132     1.118     1.045  0.7544 -0.6530 -0.0670
 
              Baa    -0.0052    -2.798    -0.998    -0.933  0.7077  0.5241  0.4739
     4 H(1)   Bbb    -0.0022    -1.177    -0.420    -0.393 -0.6493  0.2180  0.7286
              Bcc     0.0075     3.975     1.418     1.326 -0.2785  0.8233 -0.4946
 
              Baa    -0.1283   -17.213    -6.142    -5.742  0.2848  0.9569  0.0569
     5 C(13)  Bbb    -0.1243   -16.679    -5.951    -5.563  0.2406 -0.1288  0.9620
              Bcc     0.2526    33.891    12.093    11.305  0.9279 -0.2603 -0.2669
 
              Baa    -0.0148    -7.874    -2.810    -2.626  0.0542  0.7881 -0.6132
     6 H(1)   Bbb    -0.0017    -0.903    -0.322    -0.301  0.7075 -0.4637 -0.5334
              Bcc     0.0164     8.777     3.132     2.928  0.7046  0.4049  0.5827
 
              Baa    -0.2818   -10.868    -3.878    -3.625  0.3988  0.9116  0.0996
     7 N(14)  Bbb    -0.2806   -10.823    -3.862    -3.610  0.2064 -0.1951  0.9588
              Bcc     0.5624    21.691     7.740     7.235  0.8935 -0.3618 -0.2660
 
              Baa    -0.0234   -12.466    -4.448    -4.158 -0.0458  0.8126 -0.5810
     8 H(1)   Bbb    -0.0058    -3.113    -1.111    -1.038  0.9121 -0.2032 -0.3560
              Bcc     0.0292    15.579     5.559     5.197  0.4074  0.5463  0.7319
 
              Baa    -0.0912   -12.237    -4.367    -4.082 -0.0583  0.7270 -0.6842
     9 C(13)  Bbb    -0.0289    -3.878    -1.384    -1.293  0.3313  0.6606  0.6737
              Bcc     0.1201    16.115     5.750     5.375  0.9417 -0.1874 -0.2794
 
              Baa    -0.6472    46.833    16.711    15.622  0.1901  0.6858  0.7025
    10 O(17)  Bbb    -0.6037    43.683    15.587    14.571 -0.0107  0.7169 -0.6970
              Bcc     1.2509   -90.516   -32.299   -30.193  0.9817 -0.1250 -0.1436
 
              Baa    -0.3905    28.259    10.084     9.426  0.0037  0.0221  0.9997
    11 O(17)  Bbb    -0.3755    27.170     9.695     9.063  0.2916  0.9563 -0.0222
              Bcc     0.7660   -55.430   -19.779   -18.489  0.9565 -0.2916  0.0029
 
              Baa    -0.0658    -8.834    -3.152    -2.947  0.9184 -0.3445 -0.1947
    12 C(13)  Bbb     0.0205     2.747     0.980     0.916  0.3846  0.6614  0.6440
              Bcc     0.0454     6.088     2.172     2.031 -0.0931 -0.6663  0.7399
 
              Baa    -0.2569    18.592     6.634     6.202  0.3601  0.8581  0.3661
    13 O(17)  Bbb    -0.2511    18.169     6.483     6.060  0.0619 -0.4136  0.9084
              Bcc     0.5080   -36.760   -13.117   -12.262  0.9309 -0.3045 -0.2020
 
              Baa    -0.0046    -0.621    -0.222    -0.207 -0.5366  0.2984  0.7893
    14 C(13)  Bbb     0.0004     0.053     0.019     0.018  0.7721  0.5512  0.3165
              Bcc     0.0042     0.568     0.203     0.190 -0.3406  0.7792 -0.5261
 
              Baa    -0.0040    -0.538    -0.192    -0.179  0.9222 -0.2917  0.2540
    15 C(13)  Bbb    -0.0002    -0.022    -0.008    -0.007 -0.2004  0.2013  0.9588
              Bcc     0.0042     0.560     0.200     0.187  0.3308  0.9351 -0.1271
 
              Baa    -0.0139    -1.864    -0.665    -0.622  0.7334 -0.5031  0.4571
    16 C(13)  Bbb    -0.0016    -0.209    -0.074    -0.070 -0.2532  0.4219  0.8706
              Bcc     0.0154     2.073     0.740     0.691  0.6309  0.7542 -0.1820
 
              Baa    -0.0036    -0.483    -0.172    -0.161 -0.3159  0.8710  0.3763
    17 C(13)  Bbb    -0.0012    -0.162    -0.058    -0.054 -0.4022 -0.4821  0.7783
              Bcc     0.0048     0.645     0.230     0.215  0.8593  0.0945  0.5026
 
              Baa    -0.0011    -0.150    -0.053    -0.050 -0.2072  0.1869  0.9603
    18 C(13)  Bbb     0.0003     0.045     0.016     0.015  0.8191 -0.5035  0.2747
              Bcc     0.0008     0.105     0.037     0.035  0.5349  0.8435 -0.0488
 
              Baa    -0.0059    -0.794    -0.283    -0.265 -0.3874 -0.0008  0.9219
    19 C(13)  Bbb    -0.0030    -0.399    -0.142    -0.133  0.2285  0.9687  0.0968
              Bcc     0.0089     1.193     0.426     0.398  0.8932 -0.2482  0.3751
 
              Baa    -0.0087    -4.651    -1.660    -1.551  0.6014 -0.5026  0.6211
    20 H(1)   Bbb    -0.0036    -1.911    -0.682    -0.638 -0.4195  0.4630  0.7808
              Bcc     0.0123     6.562     2.342     2.189  0.6800  0.7301 -0.0676
 
              Baa    -0.0018    -0.968    -0.345    -0.323 -0.5513  0.5920 -0.5880
    21 H(1)   Bbb    -0.0011    -0.592    -0.211    -0.197 -0.3407  0.4835  0.8063
              Bcc     0.0029     1.560     0.557     0.520  0.7616  0.6448 -0.0648
 
              Baa    -0.0006    -0.305    -0.109    -0.102  0.7072 -0.6700 -0.2259
    22 H(1)   Bbb    -0.0005    -0.272    -0.097    -0.091  0.2026 -0.1142  0.9726
              Bcc     0.0011     0.577     0.206     0.193  0.6774  0.7335 -0.0550
 
              Baa    -0.0013    -0.671    -0.240    -0.224  0.7398 -0.6265  0.2453
    23 H(1)   Bbb    -0.0005    -0.267    -0.095    -0.089 -0.5368 -0.3298  0.7765
              Bcc     0.0018     0.938     0.335     0.313  0.4056  0.7062  0.5804
 
              Baa    -0.0006    -0.338    -0.121    -0.113  0.7583 -0.6517 -0.0199
    24 H(1)   Bbb    -0.0004    -0.212    -0.076    -0.071 -0.1038 -0.1509  0.9831
              Bcc     0.0010     0.550     0.196     0.184  0.6436  0.7434  0.1821
 
              Baa    -0.0029    -0.111    -0.040    -0.037  0.7313  0.6398  0.2363
    25 N(14)  Bbb    -0.0027    -0.105    -0.037    -0.035 -0.4411  0.1794  0.8793
              Bcc     0.0056     0.216     0.077     0.072 -0.5202  0.7473 -0.4134
 
              Baa    -0.0170    -2.285    -0.815    -0.762 -0.4883 -0.5367  0.6881
    26 C(13)  Bbb    -0.0151    -2.026    -0.723    -0.676  0.4416  0.5282  0.7253
              Bcc     0.0321     4.311     1.538     1.438  0.7527 -0.6580  0.0209
 
              Baa    -0.0029    -1.548    -0.552    -0.516  0.4591  0.6333 -0.6230
    27 H(1)   Bbb    -0.0011    -0.577    -0.206    -0.193 -0.2622  0.7666  0.5861
              Bcc     0.0040     2.126     0.758     0.709  0.8488 -0.1058  0.5180
 
              Baa    -0.0111    -5.908    -2.108    -1.971 -0.4901 -0.4507  0.7461
    28 H(1)   Bbb    -0.0066    -3.495    -1.247    -1.166  0.3601  0.6748  0.6442
              Bcc     0.0176     9.403     3.355     3.137  0.7938 -0.5844  0.1684
 
              Baa    -0.0033    -0.447    -0.160    -0.149  0.4689  0.6678  0.5781
    29 C(13)  Bbb     0.0001     0.012     0.004     0.004  0.8832 -0.3503 -0.3117
              Bcc     0.0032     0.435     0.155     0.145  0.0056 -0.6568  0.7540
 
              Baa    -0.0021    -1.118    -0.399    -0.373  0.5665  0.6045  0.5600
    30 H(1)   Bbb    -0.0003    -0.137    -0.049    -0.046 -0.6938 -0.0168  0.7200
              Bcc     0.0024     1.256     0.448     0.419 -0.4446  0.7964 -0.4099
 
              Baa    -0.0055    -2.956    -1.055    -0.986  0.6517  0.6144  0.4448
    31 H(1)   Bbb     0.0000     0.005     0.002     0.002  0.7170 -0.3076 -0.6256
              Bcc     0.0055     2.951     1.053     0.984 -0.2475  0.7266 -0.6409
 
              Baa    -0.0064    -0.861    -0.307    -0.287  0.8639  0.4943 -0.0971
    32 C(13)  Bbb    -0.0061    -0.820    -0.293    -0.274 -0.0637  0.2984  0.9523
              Bcc     0.0125     1.681     0.600     0.561 -0.4997  0.8165 -0.2893
 
              Baa    -0.0017    -0.923    -0.329    -0.308  0.6655  0.4522  0.5938
    33 H(1)   Bbb    -0.0012    -0.651    -0.232    -0.217 -0.3773 -0.4826  0.7904
              Bcc     0.0029     1.574     0.562     0.525 -0.6440  0.7500  0.1506
 
              Baa    -0.0075    -4.016    -1.433    -1.340  0.9012  0.4177 -0.1160
    34 H(1)   Bbb    -0.0071    -3.764    -1.343    -1.255  0.0349  0.1968  0.9798
              Bcc     0.0146     7.779     2.776     2.595 -0.4321  0.8870 -0.1627
 
              Baa    -0.0018    -0.246    -0.088    -0.082  0.7663  0.2370  0.5972
    35 C(13)  Bbb    -0.0014    -0.182    -0.065    -0.061 -0.6256  0.0635  0.7775
              Bcc     0.0032     0.428     0.153     0.143 -0.1464  0.9694 -0.1970
 
              Baa    -0.0010    -0.548    -0.195    -0.183  0.4963 -0.0664  0.8656
    36 H(1)   Bbb    -0.0010    -0.521    -0.186    -0.174  0.8620  0.1567 -0.4822
              Bcc     0.0020     1.069     0.381     0.356 -0.1037  0.9854  0.1350
 
              Baa    -0.0016    -0.864    -0.308    -0.288  0.7685  0.1524  0.6214
    37 H(1)   Bbb    -0.0007    -0.378    -0.135    -0.126 -0.6378  0.1062  0.7628
              Bcc     0.0023     1.242     0.443     0.414 -0.0502  0.9826 -0.1788
 
              Baa    -0.0008    -0.419    -0.150    -0.140  0.5760  0.3327  0.7467
    38 H(1)   Bbb    -0.0007    -0.370    -0.132    -0.123  0.7478  0.1545 -0.6457
              Bcc     0.0015     0.789     0.281     0.263 -0.3302  0.9303 -0.1598
 
              Baa    -0.0026    -0.349    -0.124    -0.116  0.0411  0.9321  0.3599
    39 C(13)  Bbb    -0.0003    -0.043    -0.015    -0.014  0.7853  0.1926 -0.5884
              Bcc     0.0029     0.392     0.140     0.131  0.6177 -0.3068  0.7241
 
              Baa    -0.0013    -0.701    -0.250    -0.234  0.0381  0.9397  0.3400
    40 H(1)   Bbb    -0.0006    -0.343    -0.122    -0.114  0.7866  0.1817 -0.5901
              Bcc     0.0020     1.044     0.373     0.348  0.6163 -0.2899  0.7322
 
              Baa    -0.0032    -1.683    -0.601    -0.561 -0.2396  0.8799  0.4103
    41 H(1)   Bbb    -0.0001    -0.075    -0.027    -0.025  0.6589  0.4578 -0.5969
              Bcc     0.0033     1.759     0.628     0.587  0.7131 -0.1274  0.6894
 
              Baa    -0.0033    -1.762    -0.629    -0.588 -0.1008  0.9663  0.2367
    42 H(1)   Bbb    -0.0014    -0.731    -0.261    -0.244  0.8438  0.2091 -0.4942
              Bcc     0.0047     2.494     0.890     0.832  0.5271 -0.1499  0.8365
 
              Baa    -0.0029    -0.394    -0.141    -0.131  0.1942  0.8859 -0.4212
    43 C(13)  Bbb     0.0002     0.023     0.008     0.008  0.4717  0.2921  0.8320
              Bcc     0.0028     0.371     0.132     0.124  0.8601 -0.3602 -0.3612
 
              Baa    -0.0036    -1.914    -0.683    -0.638  0.1442  0.9179 -0.3697
    44 H(1)   Bbb    -0.0028    -1.469    -0.524    -0.490  0.3843  0.2923  0.8757
              Bcc     0.0063     3.382     1.207     1.128  0.9119 -0.2684 -0.3106
 
              Baa    -0.0013    -0.681    -0.243    -0.227  0.4245  0.9047  0.0358
    45 H(1)   Bbb    -0.0010    -0.527    -0.188    -0.176  0.1304 -0.1002  0.9864
              Bcc     0.0023     1.209     0.431     0.403  0.8960 -0.4140 -0.1605
 
              Baa    -0.0015    -0.802    -0.286    -0.268  0.1388  0.8120  0.5669
    46 H(1)   Bbb    -0.0013    -0.705    -0.251    -0.235  0.2004 -0.5836  0.7869
              Bcc     0.0028     1.507     0.538     0.503  0.9698  0.0044 -0.2437
 
              Baa    -0.0008    -0.439    -0.156    -0.146  0.4101  0.8602  0.3030
    47 H(1)   Bbb    -0.0007    -0.355    -0.127    -0.119 -0.6344  0.0304  0.7724
              Bcc     0.0015     0.794     0.283     0.265  0.6552 -0.5090  0.5582
 
              Baa    -0.0018    -0.240    -0.086    -0.080  0.3633  0.6876  0.6286
    48 C(13)  Bbb    -0.0013    -0.176    -0.063    -0.059  0.8190  0.0860 -0.5674
              Bcc     0.0031     0.416     0.148     0.139 -0.4442  0.7209 -0.5319
 
              Baa    -0.0008    -0.418    -0.149    -0.139  0.1715  0.5419  0.8228
    49 H(1)   Bbb    -0.0005    -0.268    -0.096    -0.089  0.8436  0.3506 -0.4067
              Bcc     0.0013     0.686     0.245     0.229 -0.5089  0.7638 -0.3970
 
              Baa    -0.0006    -0.082    -0.029    -0.027  0.1218  0.4050  0.9062
    50 C(13)  Bbb    -0.0006    -0.079    -0.028    -0.026  0.6648  0.6446 -0.3775
              Bcc     0.0012     0.161     0.058     0.054  0.7370 -0.6484  0.1907
 
              Baa    -0.0006    -0.340    -0.121    -0.114  0.3505  0.7370  0.5778
    51 H(1)   Bbb    -0.0006    -0.331    -0.118    -0.111 -0.3949 -0.4431  0.8048
              Bcc     0.0013     0.672     0.240     0.224  0.8492 -0.5103  0.1357
 
              Baa    -0.0006    -0.304    -0.108    -0.101  0.3550  0.3926  0.8484
    52 H(1)   Bbb    -0.0006    -0.294    -0.105    -0.098  0.6201  0.5803 -0.5280
              Bcc     0.0011     0.598     0.213     0.199 -0.6996  0.7135 -0.0374
 
              Baa    -0.0004    -0.215    -0.077    -0.072  0.3549  0.6659  0.6562
    53 H(1)   Bbb    -0.0004    -0.195    -0.070    -0.065 -0.5759 -0.3971  0.7146
              Bcc     0.0008     0.411     0.147     0.137  0.7365 -0.6315  0.2426
 

 ---------------------------------------------------------------------------------

 ******************************Gaussian NBO Version 3.1******************************
             N A T U R A L   A T O M I C   O R B I T A L   A N D
          N A T U R A L   B O N D   O R B I T A L   A N A L Y S I S
 ******************************Gaussian NBO Version 3.1******************************
       /RESON  / : Allow strongly delocalized NBO set

 Analyzing the SCF density

 Job title: 39                                                              

 Storage needed:    677304 in NPA,    895375 in NBO ( 939509521 available)
 GSVD:  LWork=      137094 too small for GESVD, short by       32441 words or       32441 for optimal perf.


 NATURAL POPULATIONS:  Natural atomic orbital occupancies 
                                                          
   NAO  Atom  No  lang   Type(AO)    Occupancy
 --------------------------------------------
     1    C    1  S      Cor( 1S)     1.99920
     2    C    1  S      Val( 2S)     1.09727
     3    C    1  S      Ryd( 3S)     0.00074
     4    C    1  px     Val( 2p)     1.23589
     5    C    1  px     Ryd( 3p)     0.00318
     6    C    1  py     Val( 2p)     1.03172
     7    C    1  py     Ryd( 3p)     0.00175
     8    C    1  pz     Val( 2p)     1.25545
     9    C    1  pz     Ryd( 3p)     0.00271
    10    C    1  dxy    Ryd( 3d)     0.00037
    11    C    1  dxz    Ryd( 3d)     0.00044
    12    C    1  dyz    Ryd( 3d)     0.00034
    13    C    1  dx2y2  Ryd( 3d)     0.00067
    14    C    1  dz2    Ryd( 3d)     0.00056

    15    H    2  S      Val( 1S)     0.75636
    16    H    2  S      Ryd( 2S)     0.00227
    17    H    2  px     Ryd( 2p)     0.00045
    18    H    2  py     Ryd( 2p)     0.00032
    19    H    2  pz     Ryd( 2p)     0.00031

    20    H    3  S      Val( 1S)     0.74650
    21    H    3  S      Ryd( 2S)     0.00115
    22    H    3  px     Ryd( 2p)     0.00065
    23    H    3  py     Ryd( 2p)     0.00016
    24    H    3  pz     Ryd( 2p)     0.00023

    25    H    4  S      Val( 1S)     0.74871
    26    H    4  S      Ryd( 2S)     0.00094
    27    H    4  px     Ryd( 2p)     0.00018
    28    H    4  py     Ryd( 2p)     0.00025
    29    H    4  pz     Ryd( 2p)     0.00062

    30    C    5  S      Cor( 1S)     1.99893
    31    C    5  S      Val( 2S)     0.97596
    32    C    5  S      Ryd( 3S)     0.00228
    33    C    5  px     Val( 2p)     1.05640
    34    C    5  px     Ryd( 3p)     0.00277
    35    C    5  py     Val( 2p)     1.11294
    36    C    5  py     Ryd( 3p)     0.00640
    37    C    5  pz     Val( 2p)     0.91753
    38    C    5  pz     Ryd( 3p)     0.00485
    39    C    5  dxy    Ryd( 3d)     0.00087
    40    C    5  dxz    Ryd( 3d)     0.00103
    41    C    5  dyz    Ryd( 3d)     0.00129
    42    C    5  dx2y2  Ryd( 3d)     0.00095
    43    C    5  dz2    Ryd( 3d)     0.00115

    44    H    6  S      Val( 1S)     0.72182
    45    H    6  S      Ryd( 2S)     0.00314
    46    H    6  px     Ryd( 2p)     0.00039
    47    H    6  py     Ryd( 2p)     0.00025
    48    H    6  pz     Ryd( 2p)     0.00040

    49    N    7  S      Cor( 1S)     1.99915
    50    N    7  S      Val( 2S)     1.27060
    51    N    7  S      Ryd( 3S)     0.00252
    52    N    7  px     Val( 2p)     1.50229
    53    N    7  px     Ryd( 3p)     0.00301
    54    N    7  py     Val( 2p)     1.39731
    55    N    7  py     Ryd( 3p)     0.00207
    56    N    7  pz     Val( 2p)     1.34922
    57    N    7  pz     Ryd( 3p)     0.00254
    58    N    7  dxy    Ryd( 3d)     0.00049
    59    N    7  dxz    Ryd( 3d)     0.00056
    60    N    7  dyz    Ryd( 3d)     0.00053
    61    N    7  dx2y2  Ryd( 3d)     0.00047
    62    N    7  dz2    Ryd( 3d)     0.00060

    63    H    8  S      Val( 1S)     0.56838
    64    H    8  S      Ryd( 2S)     0.00571
    65    H    8  px     Ryd( 2p)     0.00058
    66    H    8  py     Ryd( 2p)     0.00058
    67    H    8  pz     Ryd( 2p)     0.00085

    68    C    9  S      Cor( 1S)     1.99928
    69    C    9  S      Val( 2S)     0.73740
    70    C    9  S      Ryd( 3S)     0.00501
    71    C    9  px     Val( 2p)     0.87570
    72    C    9  px     Ryd( 3p)     0.01217
    73    C    9  py     Val( 2p)     0.75889
    74    C    9  py     Ryd( 3p)     0.01537
    75    C    9  pz     Val( 2p)     0.76524
    76    C    9  pz     Ryd( 3p)     0.01312
    77    C    9  dxy    Ryd( 3d)     0.00272
    78    C    9  dxz    Ryd( 3d)     0.00255
    79    C    9  dyz    Ryd( 3d)     0.00222
    80    C    9  dx2y2  Ryd( 3d)     0.00372
    81    C    9  dz2    Ryd( 3d)     0.00444

    82    O   10  S      Cor( 1S)     1.99973
    83    O   10  S      Val( 2S)     1.72017
    84    O   10  S      Ryd( 3S)     0.00145
    85    O   10  px     Val( 2p)     1.59546
    86    O   10  px     Ryd( 3p)     0.00160
    87    O   10  py     Val( 2p)     1.60161
    88    O   10  py     Ryd( 3p)     0.00098
    89    O   10  pz     Val( 2p)     1.61400
    90    O   10  pz     Ryd( 3p)     0.00094
    91    O   10  dxy    Ryd( 3d)     0.00059
    92    O   10  dxz    Ryd( 3d)     0.00061
    93    O   10  dyz    Ryd( 3d)     0.00098
    94    O   10  dx2y2  Ryd( 3d)     0.00075
    95    O   10  dz2    Ryd( 3d)     0.00136

    96    O   11  S      Cor( 1S)     1.99974
    97    O   11  S      Val( 2S)     1.71716
    98    O   11  S      Ryd( 3S)     0.00130
    99    O   11  px     Val( 2p)     1.58139
   100    O   11  px     Ryd( 3p)     0.00143
   101    O   11  py     Val( 2p)     1.64130
   102    O   11  py     Ryd( 3p)     0.00098
   103    O   11  pz     Val( 2p)     1.64028
   104    O   11  pz     Ryd( 3p)     0.00125
   105    O   11  dxy    Ryd( 3d)     0.00106
   106    O   11  dxz    Ryd( 3d)     0.00092
   107    O   11  dyz    Ryd( 3d)     0.00063
   108    O   11  dx2y2  Ryd( 3d)     0.00107
   109    O   11  dz2    Ryd( 3d)     0.00089

   110    C   12  S      Cor( 1S)     1.99908
   111    C   12  S      Val( 2S)     0.74947
   112    C   12  S      Ryd( 3S)     0.00542
   113    C   12  px     Val( 2p)     0.82674
   114    C   12  px     Ryd( 3p)     0.00556
   115    C   12  py     Val( 2p)     0.86501
   116    C   12  py     Ryd( 3p)     0.00593
   117    C   12  pz     Val( 2p)     0.80661
   118    C   12  pz     Ryd( 3p)     0.01901
   119    C   12  dxy    Ryd( 3d)     0.00134
   120    C   12  dxz    Ryd( 3d)     0.00317
   121    C   12  dyz    Ryd( 3d)     0.00399
   122    C   12  dx2y2  Ryd( 3d)     0.00132
   123    C   12  dz2    Ryd( 3d)     0.00236

   124    O   13  S      Cor( 1S)     1.99974
   125    O   13  S      Val( 2S)     1.69846
   126    O   13  S      Ryd( 3S)     0.00082
   127    O   13  px     Val( 2p)     1.46444
   128    O   13  px     Ryd( 3p)     0.00090
   129    O   13  py     Val( 2p)     1.79871
   130    O   13  py     Ryd( 3p)     0.00212
   131    O   13  pz     Val( 2p)     1.58753
   132    O   13  pz     Ryd( 3p)     0.00058
   133    O   13  dxy    Ryd( 3d)     0.00015
   134    O   13  dxz    Ryd( 3d)     0.00160
   135    O   13  dyz    Ryd( 3d)     0.00141
   136    O   13  dx2y2  Ryd( 3d)     0.00013
   137    O   13  dz2    Ryd( 3d)     0.00152

   138    C   14  S      Cor( 1S)     1.99877
   139    C   14  S      Val( 2S)     0.87982
   140    C   14  S      Ryd( 3S)     0.00248
   141    C   14  px     Val( 2p)     1.08690
   142    C   14  px     Ryd( 3p)     0.00240
   143    C   14  py     Val( 2p)     1.08636
   144    C   14  py     Ryd( 3p)     0.00455
   145    C   14  pz     Val( 2p)     1.10047
   146    C   14  pz     Ryd( 3p)     0.00425
   147    C   14  dxy    Ryd( 3d)     0.00052
   148    C   14  dxz    Ryd( 3d)     0.00064
   149    C   14  dyz    Ryd( 3d)     0.00083
   150    C   14  dx2y2  Ryd( 3d)     0.00044
   151    C   14  dz2    Ryd( 3d)     0.00062

   152    C   15  S      Cor( 1S)     1.99893
   153    C   15  S      Val( 2S)     0.95391
   154    C   15  S      Ryd( 3S)     0.00126
   155    C   15  px     Val( 2p)     1.03076
   156    C   15  px     Ryd( 3p)     0.00272
   157    C   15  py     Val( 2p)     1.09298
   158    C   15  py     Ryd( 3p)     0.00397
   159    C   15  pz     Val( 2p)     1.09151
   160    C   15  pz     Ryd( 3p)     0.00427
   161    C   15  dxy    Ryd( 3d)     0.00050
   162    C   15  dxz    Ryd( 3d)     0.00059
   163    C   15  dyz    Ryd( 3d)     0.00065
   164    C   15  dx2y2  Ryd( 3d)     0.00049
   165    C   15  dz2    Ryd( 3d)     0.00062

   166    C   16  S      Cor( 1S)     1.99889
   167    C   16  S      Val( 2S)     0.93610
   168    C   16  S      Ryd( 3S)     0.00189
   169    C   16  px     Val( 2p)     1.11194
   170    C   16  px     Ryd( 3p)     0.00356
   171    C   16  py     Val( 2p)     1.09689
   172    C   16  py     Ryd( 3p)     0.00379
   173    C   16  pz     Val( 2p)     1.07871
   174    C   16  pz     Ryd( 3p)     0.00411
   175    C   16  dxy    Ryd( 3d)     0.00053
   176    C   16  dxz    Ryd( 3d)     0.00059
   177    C   16  dyz    Ryd( 3d)     0.00057
   178    C   16  dx2y2  Ryd( 3d)     0.00042
   179    C   16  dz2    Ryd( 3d)     0.00064

   180    C   17  S      Cor( 1S)     1.99892
   181    C   17  S      Val( 2S)     0.94059
   182    C   17  S      Ryd( 3S)     0.00170
   183    C   17  px     Val( 2p)     1.01178
   184    C   17  px     Ryd( 3p)     0.00275
   185    C   17  py     Val( 2p)     1.01683
   186    C   17  py     Ryd( 3p)     0.00276
   187    C   17  pz     Val( 2p)     1.18275
   188    C   17  pz     Ryd( 3p)     0.00631
   189    C   17  dxy    Ryd( 3d)     0.00049
   190    C   17  dxz    Ryd( 3d)     0.00055
   191    C   17  dyz    Ryd( 3d)     0.00058
   192    C   17  dx2y2  Ryd( 3d)     0.00057
   193    C   17  dz2    Ryd( 3d)     0.00060

   194    C   18  S      Cor( 1S)     1.99893
   195    C   18  S      Val( 2S)     0.94978
   196    C   18  S      Ryd( 3S)     0.00119
   197    C   18  px     Val( 2p)     1.08672
   198    C   18  px     Ryd( 3p)     0.00353
   199    C   18  py     Val( 2p)     1.07155
   200    C   18  py     Ryd( 3p)     0.00347
   201    C   18  pz     Val( 2p)     1.08290
   202    C   18  pz     Ryd( 3p)     0.00414
   203    C   18  dxy    Ryd( 3d)     0.00051
   204    C   18  dxz    Ryd( 3d)     0.00059
   205    C   18  dyz    Ryd( 3d)     0.00060
   206    C   18  dx2y2  Ryd( 3d)     0.00047
   207    C   18  dz2    Ryd( 3d)     0.00062

   208    C   19  S      Cor( 1S)     1.99892
   209    C   19  S      Val( 2S)     0.94505
   210    C   19  S      Ryd( 3S)     0.00125
   211    C   19  px     Val( 2p)     1.03803
   212    C   19  px     Ryd( 3p)     0.00287
   213    C   19  py     Val( 2p)     1.03987
   214    C   19  py     Ryd( 3p)     0.00278
   215    C   19  pz     Val( 2p)     1.17236
   216    C   19  pz     Ryd( 3p)     0.00601
   217    C   19  dxy    Ryd( 3d)     0.00049
   218    C   19  dxz    Ryd( 3d)     0.00056
   219    C   19  dyz    Ryd( 3d)     0.00057
   220    C   19  dx2y2  Ryd( 3d)     0.00053
   221    C   19  dz2    Ryd( 3d)     0.00061

   222    H   20  S      Val( 1S)     0.75983
   223    H   20  S      Ryd( 2S)     0.00456
   224    H   20  px     Ryd( 2p)     0.00056
   225    H   20  py     Ryd( 2p)     0.00033
   226    H   20  pz     Ryd( 2p)     0.00029

   227    H   21  S      Val( 1S)     0.74795
   228    H   21  S      Ryd( 2S)     0.00213
   229    H   21  px     Ryd( 2p)     0.00016
   230    H   21  py     Ryd( 2p)     0.00013
   231    H   21  pz     Ryd( 2p)     0.00081

   232    H   22  S      Val( 1S)     0.75523
   233    H   22  S      Ryd( 2S)     0.00148
   234    H   22  px     Ryd( 2p)     0.00049
   235    H   22  py     Ryd( 2p)     0.00035
   236    H   22  pz     Ryd( 2p)     0.00023

   237    H   23  S      Val( 1S)     0.76137
   238    H   23  S      Ryd( 2S)     0.00157
   239    H   23  px     Ryd( 2p)     0.00018
   240    H   23  py     Ryd( 2p)     0.00014
   241    H   23  pz     Ryd( 2p)     0.00076

   242    H   24  S      Val( 1S)     0.75715
   243    H   24  S      Ryd( 2S)     0.00147
   244    H   24  px     Ryd( 2p)     0.00025
   245    H   24  py     Ryd( 2p)     0.00052
   246    H   24  pz     Ryd( 2p)     0.00029

   247    N   25  S      Cor( 1S)     1.99930
   248    N   25  S      Val( 2S)     1.23338
   249    N   25  S      Ryd( 3S)     0.00051
   250    N   25  px     Val( 2p)     1.37328
   251    N   25  px     Ryd( 3p)     0.00057
   252    N   25  py     Val( 2p)     1.37689
   253    N   25  py     Ryd( 3p)     0.00048
   254    N   25  pz     Val( 2p)     1.37650
   255    N   25  pz     Ryd( 3p)     0.00066
   256    N   25  dxy    Ryd( 3d)     0.00100
   257    N   25  dxz    Ryd( 3d)     0.00109
   258    N   25  dyz    Ryd( 3d)     0.00093
   259    N   25  dx2y2  Ryd( 3d)     0.00076
   260    N   25  dz2    Ryd( 3d)     0.00070

   261    C   26  S      Cor( 1S)     1.99910
   262    C   26  S      Val( 2S)     1.01339
   263    C   26  S      Ryd( 3S)     0.00259
   264    C   26  px     Val( 2p)     1.15036
   265    C   26  px     Ryd( 3p)     0.00491
   266    C   26  py     Val( 2p)     0.91195
   267    C   26  py     Ryd( 3p)     0.00291
   268    C   26  pz     Val( 2p)     1.12967
   269    C   26  pz     Ryd( 3p)     0.00421
   270    C   26  dxy    Ryd( 3d)     0.00113
   271    C   26  dxz    Ryd( 3d)     0.00092
   272    C   26  dyz    Ryd( 3d)     0.00063
   273    C   26  dx2y2  Ryd( 3d)     0.00050
   274    C   26  dz2    Ryd( 3d)     0.00086

   275    H   27  S      Val( 1S)     0.76350
   276    H   27  S      Ryd( 2S)     0.00189
   277    H   27  px     Ryd( 2p)     0.00045
   278    H   27  py     Ryd( 2p)     0.00018
   279    H   27  pz     Ryd( 2p)     0.00038

   280    H   28  S      Val( 1S)     0.73044
   281    H   28  S      Ryd( 2S)     0.00661
   282    H   28  px     Ryd( 2p)     0.00036
   283    H   28  py     Ryd( 2p)     0.00056
   284    H   28  pz     Ryd( 2p)     0.00015

   285    C   29  S      Cor( 1S)     1.99913
   286    C   29  S      Val( 2S)     0.99988
   287    C   29  S      Ryd( 3S)     0.00234
   288    C   29  px     Val( 2p)     0.94217
   289    C   29  px     Ryd( 3p)     0.00250
   290    C   29  py     Val( 2p)     1.18766
   291    C   29  py     Ryd( 3p)     0.00442
   292    C   29  pz     Val( 2p)     1.05321
   293    C   29  pz     Ryd( 3p)     0.00395
   294    C   29  dxy    Ryd( 3d)     0.00069
   295    C   29  dxz    Ryd( 3d)     0.00143
   296    C   29  dyz    Ryd( 3d)     0.00080
   297    C   29  dx2y2  Ryd( 3d)     0.00076
   298    C   29  dz2    Ryd( 3d)     0.00053

   299    H   30  S      Val( 1S)     0.75113
   300    H   30  S      Ryd( 2S)     0.00245
   301    H   30  px     Ryd( 2p)     0.00027
   302    H   30  py     Ryd( 2p)     0.00052
   303    H   30  pz     Ryd( 2p)     0.00024

   304    H   31  S      Val( 1S)     0.77572
   305    H   31  S      Ryd( 2S)     0.00430
   306    H   31  px     Ryd( 2p)     0.00038
   307    H   31  py     Ryd( 2p)     0.00023
   308    H   31  pz     Ryd( 2p)     0.00033

   309    C   32  S      Cor( 1S)     1.99911
   310    C   32  S      Val( 2S)     1.00876
   311    C   32  S      Ryd( 3S)     0.00261
   312    C   32  px     Val( 2p)     1.16130
   313    C   32  px     Ryd( 3p)     0.00461
   314    C   32  py     Val( 2p)     1.10805
   315    C   32  py     Ryd( 3p)     0.00438
   316    C   32  pz     Val( 2p)     0.92985
   317    C   32  pz     Ryd( 3p)     0.00269
   318    C   32  dxy    Ryd( 3d)     0.00087
   319    C   32  dxz    Ryd( 3d)     0.00104
   320    C   32  dyz    Ryd( 3d)     0.00105
   321    C   32  dx2y2  Ryd( 3d)     0.00060
   322    C   32  dz2    Ryd( 3d)     0.00056

   323    H   33  S      Val( 1S)     0.75771
   324    H   33  S      Ryd( 2S)     0.00207
   325    H   33  px     Ryd( 2p)     0.00043
   326    H   33  py     Ryd( 2p)     0.00018
   327    H   33  pz     Ryd( 2p)     0.00040

   328    H   34  S      Val( 1S)     0.73132
   329    H   34  S      Ryd( 2S)     0.00357
   330    H   34  px     Ryd( 2p)     0.00035
   331    H   34  py     Ryd( 2p)     0.00042
   332    H   34  pz     Ryd( 2p)     0.00032

   333    C   35  S      Cor( 1S)     1.99922
   334    C   35  S      Val( 2S)     1.08568
   335    C   35  S      Ryd( 3S)     0.00047
   336    C   35  px     Val( 2p)     1.18503
   337    C   35  px     Ryd( 3p)     0.00207
   338    C   35  py     Val( 2p)     1.12852
   339    C   35  py     Ryd( 3p)     0.00222
   340    C   35  pz     Val( 2p)     1.24629
   341    C   35  pz     Ryd( 3p)     0.00182
   342    C   35  dxy    Ryd( 3d)     0.00065
   343    C   35  dxz    Ryd( 3d)     0.00053
   344    C   35  dyz    Ryd( 3d)     0.00043
   345    C   35  dx2y2  Ryd( 3d)     0.00039
   346    C   35  dz2    Ryd( 3d)     0.00041

   347    H   36  S      Val( 1S)     0.74223
   348    H   36  S      Ryd( 2S)     0.00101
   349    H   36  px     Ryd( 2p)     0.00023
   350    H   36  py     Ryd( 2p)     0.00027
   351    H   36  pz     Ryd( 2p)     0.00054

   352    H   37  S      Val( 1S)     0.76778
   353    H   37  S      Ryd( 2S)     0.00187
   354    H   37  px     Ryd( 2p)     0.00058
   355    H   37  py     Ryd( 2p)     0.00015
   356    H   37  pz     Ryd( 2p)     0.00030

   357    H   38  S      Val( 1S)     0.77274
   358    H   38  S      Ryd( 2S)     0.00115
   359    H   38  px     Ryd( 2p)     0.00024
   360    H   38  py     Ryd( 2p)     0.00049
   361    H   38  pz     Ryd( 2p)     0.00030

   362    C   39  S      Cor( 1S)     1.99920
   363    C   39  S      Val( 2S)     1.08641
   364    C   39  S      Ryd( 3S)     0.00050
   365    C   39  px     Val( 2p)     1.25114
   366    C   39  px     Ryd( 3p)     0.00221
   367    C   39  py     Val( 2p)     1.16434
   368    C   39  py     Ryd( 3p)     0.00196
   369    C   39  pz     Val( 2p)     1.15232
   370    C   39  pz     Ryd( 3p)     0.00242
   371    C   39  dxy    Ryd( 3d)     0.00021
   372    C   39  dxz    Ryd( 3d)     0.00064
   373    C   39  dyz    Ryd( 3d)     0.00067
   374    C   39  dx2y2  Ryd( 3d)     0.00066
   375    C   39  dz2    Ryd( 3d)     0.00023

   376    H   40  S      Val( 1S)     0.77024
   377    H   40  S      Ryd( 2S)     0.00097
   378    H   40  px     Ryd( 2p)     0.00045
   379    H   40  py     Ryd( 2p)     0.00018
   380    H   40  pz     Ryd( 2p)     0.00042

   381    H   41  S      Val( 1S)     0.73438
   382    H   41  S      Ryd( 2S)     0.00271
   383    H   41  px     Ryd( 2p)     0.00057
   384    H   41  py     Ryd( 2p)     0.00016
   385    H   41  pz     Ryd( 2p)     0.00038

   386    H   42  S      Val( 1S)     0.76136
   387    H   42  S      Ryd( 2S)     0.00175
   388    H   42  px     Ryd( 2p)     0.00018
   389    H   42  py     Ryd( 2p)     0.00064
   390    H   42  pz     Ryd( 2p)     0.00025

   391    C   43  S      Cor( 1S)     1.99922
   392    C   43  S      Val( 2S)     1.08901
   393    C   43  S      Ryd( 3S)     0.00045
   394    C   43  px     Val( 2p)     1.21374
   395    C   43  px     Ryd( 3p)     0.00232
   396    C   43  py     Val( 2p)     1.24847
   397    C   43  py     Ryd( 3p)     0.00229
   398    C   43  pz     Val( 2p)     1.09579
   399    C   43  pz     Ryd( 3p)     0.00179
   400    C   43  dxy    Ryd( 3d)     0.00065
   401    C   43  dxz    Ryd( 3d)     0.00072
   402    C   43  dyz    Ryd( 3d)     0.00014
   403    C   43  dx2y2  Ryd( 3d)     0.00029
   404    C   43  dz2    Ryd( 3d)     0.00066

   405    H   44  S      Val( 1S)     0.76145
   406    H   44  S      Ryd( 2S)     0.00195
   407    H   44  px     Ryd( 2p)     0.00042
   408    H   44  py     Ryd( 2p)     0.00017
   409    H   44  pz     Ryd( 2p)     0.00045

   410    H   45  S      Val( 1S)     0.77431
   411    H   45  S      Ryd( 2S)     0.00113
   412    H   45  px     Ryd( 2p)     0.00043
   413    H   45  py     Ryd( 2p)     0.00043
   414    H   45  pz     Ryd( 2p)     0.00019

   415    H   46  S      Val( 1S)     0.73999
   416    H   46  S      Ryd( 2S)     0.00100
   417    H   46  px     Ryd( 2p)     0.00033
   418    H   46  py     Ryd( 2p)     0.00056
   419    H   46  pz     Ryd( 2p)     0.00017

   420    H   47  S      Val( 1S)     0.75841
   421    H   47  S      Ryd( 2S)     0.00202
   422    H   47  px     Ryd( 2p)     0.00020
   423    H   47  py     Ryd( 2p)     0.00026
   424    H   47  pz     Ryd( 2p)     0.00058

   425    C   48  S      Cor( 1S)     1.99915
   426    C   48  S      Val( 2S)     1.00253
   427    C   48  S      Ryd( 3S)     0.00226
   428    C   48  px     Val( 2p)     1.02670
   429    C   48  px     Ryd( 3p)     0.00381
   430    C   48  py     Val( 2p)     1.08691
   431    C   48  py     Ryd( 3p)     0.00392
   432    C   48  pz     Val( 2p)     1.07562
   433    C   48  pz     Ryd( 3p)     0.00292
   434    C   48  dxy    Ryd( 3d)     0.00125
   435    C   48  dxz    Ryd( 3d)     0.00097
   436    C   48  dyz    Ryd( 3d)     0.00104
   437    C   48  dx2y2  Ryd( 3d)     0.00047
   438    C   48  dz2    Ryd( 3d)     0.00052

   439    H   49  S      Val( 1S)     0.75981
   440    H   49  S      Ryd( 2S)     0.00198
   441    H   49  px     Ryd( 2p)     0.00024
   442    H   49  py     Ryd( 2p)     0.00056
   443    H   49  pz     Ryd( 2p)     0.00024

   444    C   50  S      Cor( 1S)     1.99924
   445    C   50  S      Val( 2S)     1.08854
   446    C   50  S      Ryd( 3S)     0.00047
   447    C   50  px     Val( 2p)     1.12267
   448    C   50  px     Ryd( 3p)     0.00201
   449    C   50  py     Val( 2p)     1.22262
   450    C   50  py     Ryd( 3p)     0.00217
   451    C   50  pz     Val( 2p)     1.20774
   452    C   50  pz     Ryd( 3p)     0.00169
   453    C   50  dxy    Ryd( 3d)     0.00064
   454    C   50  dxz    Ryd( 3d)     0.00050
   455    C   50  dyz    Ryd( 3d)     0.00067
   456    C   50  dx2y2  Ryd( 3d)     0.00028
   457    C   50  dz2    Ryd( 3d)     0.00032

   458    H   51  S      Val( 1S)     0.76965
   459    H   51  S      Ryd( 2S)     0.00133
   460    H   51  px     Ryd( 2p)     0.00041
   461    H   51  py     Ryd( 2p)     0.00040
   462    H   51  pz     Ryd( 2p)     0.00022

   463    H   52  S      Val( 1S)     0.77223
   464    H   52  S      Ryd( 2S)     0.00107
   465    H   52  px     Ryd( 2p)     0.00016
   466    H   52  py     Ryd( 2p)     0.00036
   467    H   52  pz     Ryd( 2p)     0.00052

   468    H   53  S      Val( 1S)     0.74112
   469    H   53  S      Ryd( 2S)     0.00093
   470    H   53  px     Ryd( 2p)     0.00033
   471    H   53  py     Ryd( 2p)     0.00038
   472    H   53  pz     Ryd( 2p)     0.00033

 WARNING:  1 low occupancy (<1.9990e) core orbital  found on  C    5
           1 low occupancy (<1.9990e) core orbital  found on  C   14
           1 low occupancy (<1.9990e) core orbital  found on  C   15
           1 low occupancy (<1.9990e) core orbital  found on  C   16
           1 low occupancy (<1.9990e) core orbital  found on  C   17
           1 low occupancy (<1.9990e) core orbital  found on  C   18
           1 low occupancy (<1.9990e) core orbital  found on  C   19


 Summary of Natural Population Analysis:                  
                                                          
                                       Natural Population 
                Natural  -----------------------------------------------
    Atom  No    Charge         Core      Valence    Rydberg      Total
 -----------------------------------------------------------------------
      C    1   -0.63029      1.99920     4.62033    0.01076     6.63029
      H    2    0.24030      0.00000     0.75636    0.00334     0.75970
      H    3    0.25131      0.00000     0.74650    0.00219     0.74869
      H    4    0.24929      0.00000     0.74871    0.00199     0.75071
      C    5   -0.08335      1.99893     4.06283    0.02159     6.08335
      H    6    0.27400      0.00000     0.72182    0.00418     0.72600
      N    7   -0.53135      1.99915     5.51942    0.01279     7.53135
      H    8    0.42389      0.00000     0.56838    0.00772     0.57611
      C    9    0.80216      1.99928     3.13723    0.06133     5.19784
      O   10   -0.54023      1.99973     6.53124    0.00926     8.54023
      O   11   -0.58939      1.99974     6.58013    0.00952     8.58939
      C   12    0.70498      1.99908     3.24783    0.04810     5.29502
      O   13   -0.55811      1.99974     6.54913    0.00923     8.55811
      C   14   -0.16904      1.99877     4.15354    0.01673     6.16904
      C   15   -0.18316      1.99893     4.16916    0.01507     6.18316
      C   16   -0.23863      1.99889     4.22364    0.01610     6.23863
      C   17   -0.16718      1.99892     4.15195    0.01631     6.16718
      C   18   -0.20501      1.99893     4.19094    0.01513     6.20501
      C   19   -0.20990      1.99892     4.19530    0.01567     6.20990
      H   20    0.23443      0.00000     0.75983    0.00573     0.76557
      H   21    0.24882      0.00000     0.74795    0.00323     0.75118
      H   22    0.24223      0.00000     0.75523    0.00254     0.75777
      H   23    0.23598      0.00000     0.76137    0.00265     0.76402
      H   24    0.24031      0.00000     0.75715    0.00254     0.75969
      N   25   -0.36605      1.99930     5.36005    0.00670     7.36605
      C   26   -0.22315      1.99910     4.20538    0.01866     6.22315
      H   27    0.23360      0.00000     0.76350    0.00290     0.76640
      H   28    0.26187      0.00000     0.73044    0.00769     0.73813
      C   29   -0.19947      1.99913     4.18291    0.01743     6.19947
      H   30    0.24539      0.00000     0.75113    0.00347     0.75461
      H   31    0.21904      0.00000     0.77572    0.00524     0.78096
      C   32   -0.22548      1.99911     4.20795    0.01842     6.22548
      H   33    0.23921      0.00000     0.75771    0.00308     0.76079
      H   34    0.26402      0.00000     0.73132    0.00466     0.73598
      C   35   -0.65373      1.99922     4.64552    0.00900     6.65373
      H   36    0.25572      0.00000     0.74223    0.00205     0.74428
      H   37    0.22931      0.00000     0.76778    0.00290     0.77069
      H   38    0.22507      0.00000     0.77274    0.00219     0.77493
      C   39   -0.66293      1.99920     4.65421    0.00951     6.66293
      H   40    0.22775      0.00000     0.77024    0.00201     0.77225
      H   41    0.26180      0.00000     0.73438    0.00382     0.73820
      H   42    0.23582      0.00000     0.76136    0.00282     0.76418
      C   43   -0.65553      1.99922     4.64701    0.00930     6.65553
      H   44    0.23555      0.00000     0.76145    0.00300     0.76445
      H   45    0.22351      0.00000     0.77431    0.00218     0.77649
      H   46    0.25795      0.00000     0.73999    0.00206     0.74205
      H   47    0.23854      0.00000     0.75841    0.00305     0.76146
      C   48   -0.20809      1.99915     4.19177    0.01716     6.20809
      H   49    0.23718      0.00000     0.75981    0.00301     0.76282
      C   50   -0.64956      1.99924     4.64158    0.00875     6.64956
      H   51    0.22799      0.00000     0.76965    0.00235     0.77201
      H   52    0.22567      0.00000     0.77223    0.00210     0.77433
      H   53    0.25691      0.00000     0.74112    0.00197     0.74309
 =======================================================================
   * Total *    1.00000     45.98089   128.52794    0.49117   175.00000

                                 Natural Population      
 --------------------------------------------------------
   Core                      45.98089 ( 99.9585% of  46)
   Valence                  128.52794 ( 99.6341% of 129)
   Natural Minimal Basis    174.50883 ( 99.7193% of 175)
   Natural Rydberg Basis      0.49117 (  0.2807% of 175)
 --------------------------------------------------------

    Atom  No          Natural Electron Configuration
 ----------------------------------------------------------------------------
      C    1      [core]2S( 1.10)2p( 3.52)3p( 0.01)
      H    2            1S( 0.76)
      H    3            1S( 0.75)
      H    4            1S( 0.75)
      C    5      [core]2S( 0.98)2p( 3.09)3p( 0.01)3d( 0.01)
      H    6            1S( 0.72)
      N    7      [core]2S( 1.27)2p( 4.25)3p( 0.01)
      H    8            1S( 0.57)2S( 0.01)
      C    9      [core]2S( 0.74)2p( 2.40)3S( 0.01)3p( 0.04)3d( 0.02)
      O   10      [core]2S( 1.72)2p( 4.81)
      O   11      [core]2S( 1.72)2p( 4.86)
      C   12      [core]2S( 0.75)2p( 2.50)3S( 0.01)3p( 0.03)3d( 0.01)
      O   13      [core]2S( 1.70)2p( 4.85)
      C   14      [core]2S( 0.88)2p( 3.27)3p( 0.01)
      C   15      [core]2S( 0.95)2p( 3.22)3p( 0.01)
      C   16      [core]2S( 0.94)2p( 3.29)3p( 0.01)
      C   17      [core]2S( 0.94)2p( 3.21)3p( 0.01)
      C   18      [core]2S( 0.95)2p( 3.24)3p( 0.01)
      C   19      [core]2S( 0.95)2p( 3.25)3p( 0.01)
      H   20            1S( 0.76)
      H   21            1S( 0.75)
      H   22            1S( 0.76)
      H   23            1S( 0.76)
      H   24            1S( 0.76)
      N   25      [core]2S( 1.23)2p( 4.13)
      C   26      [core]2S( 1.01)2p( 3.19)3p( 0.01)
      H   27            1S( 0.76)
      H   28            1S( 0.73)2S( 0.01)
      C   29      [core]2S( 1.00)2p( 3.18)3p( 0.01)
      H   30            1S( 0.75)
      H   31            1S( 0.78)
      C   32      [core]2S( 1.01)2p( 3.20)3p( 0.01)
      H   33            1S( 0.76)
      H   34            1S( 0.73)
      C   35      [core]2S( 1.09)2p( 3.56)3p( 0.01)
      H   36            1S( 0.74)
      H   37            1S( 0.77)
      H   38            1S( 0.77)
      C   39      [core]2S( 1.09)2p( 3.57)3p( 0.01)
      H   40            1S( 0.77)
      H   41            1S( 0.73)
      H   42            1S( 0.76)
      C   43      [core]2S( 1.09)2p( 3.56)3p( 0.01)
      H   44            1S( 0.76)
      H   45            1S( 0.77)
      H   46            1S( 0.74)
      H   47            1S( 0.76)
      C   48      [core]2S( 1.00)2p( 3.19)3p( 0.01)
      H   49            1S( 0.76)
      C   50      [core]2S( 1.09)2p( 3.55)3p( 0.01)
      H   51            1S( 0.77)
      H   52            1S( 0.77)
      H   53            1S( 0.74)


 ***************************************************
 *******         Alpha spin orbitals         *******
 ***************************************************


 NATURAL POPULATIONS:  Natural atomic orbital occupancies 
                                                          
   NAO  Atom  No  lang   Type(AO)    Occupancy      Energy
 ----------------------------------------------------------
     1    C    1  S      Cor( 1S)     0.99961     -10.20223
     2    C    1  S      Val( 2S)     0.54868      -0.37230
     3    C    1  S      Ryd( 3S)     0.00039       0.70821
     4    C    1  px     Val( 2p)     0.61980      -0.21297
     5    C    1  px     Ryd( 3p)     0.00183       0.50755
     6    C    1  py     Val( 2p)     0.52243      -0.20604
     7    C    1  py     Ryd( 3p)     0.00089       0.37666
     8    C    1  pz     Val( 2p)     0.62810      -0.21622
     9    C    1  pz     Ryd( 3p)     0.00136       0.49469
    10    C    1  dxy    Ryd( 3d)     0.00018       2.07258
    11    C    1  dxz    Ryd( 3d)     0.00022       2.15518
    12    C    1  dyz    Ryd( 3d)     0.00017       2.09417
    13    C    1  dx2y2  Ryd( 3d)     0.00035       2.19511
    14    C    1  dz2    Ryd( 3d)     0.00029       2.19650

    15    H    2  S      Val( 1S)     0.37807      -0.04352
    16    H    2  S      Ryd( 2S)     0.00114       0.27241
    17    H    2  px     Ryd( 2p)     0.00022       1.92064
    18    H    2  py     Ryd( 2p)     0.00017       1.82214
    19    H    2  pz     Ryd( 2p)     0.00015       1.87091

    20    H    3  S      Val( 1S)     0.37693      -0.04381
    21    H    3  S      Ryd( 2S)     0.00069       0.23975
    22    H    3  px     Ryd( 2p)     0.00033       2.16471
    23    H    3  py     Ryd( 2p)     0.00008       1.64044
    24    H    3  pz     Ryd( 2p)     0.00012       1.74337

    25    H    4  S      Val( 1S)     0.37387      -0.04188
    26    H    4  S      Ryd( 2S)     0.00046       0.24787
    27    H    4  px     Ryd( 2p)     0.00009       1.68994
    28    H    4  py     Ryd( 2p)     0.00013       1.70680
    29    H    4  pz     Ryd( 2p)     0.00031       2.16711

    30    C    5  S      Cor( 1S)     0.99947     -10.28630
    31    C    5  S      Val( 2S)     0.49244      -0.37759
    32    C    5  S      Ryd( 3S)     0.00125       0.73839
    33    C    5  px     Val( 2p)     0.57820      -0.28363
    34    C    5  px     Ryd( 3p)     0.00138       0.52722
    35    C    5  py     Val( 2p)     0.55974      -0.26607
    36    C    5  py     Ryd( 3p)     0.00316       0.69026
    37    C    5  pz     Val( 2p)     0.46049      -0.23532
    38    C    5  pz     Ryd( 3p)     0.00241       0.51607
    39    C    5  dxy    Ryd( 3d)     0.00043       2.01137
    40    C    5  dxz    Ryd( 3d)     0.00060       1.99985
    41    C    5  dyz    Ryd( 3d)     0.00064       2.03685
    42    C    5  dx2y2  Ryd( 3d)     0.00064       2.10051
    43    C    5  dz2    Ryd( 3d)     0.00058       2.07262

    44    H    6  S      Val( 1S)     0.36189      -0.05156
    45    H    6  S      Ryd( 2S)     0.00157       0.29143
    46    H    6  px     Ryd( 2p)     0.00018       1.89695
    47    H    6  py     Ryd( 2p)     0.00013       1.85868
    48    H    6  pz     Ryd( 2p)     0.00020       1.87845

    49    N    7  S      Cor( 1S)     0.99958     -14.37896
    50    N    7  S      Val( 2S)     0.63959      -0.69165
    51    N    7  S      Ryd( 3S)     0.00129       0.98508
    52    N    7  px     Val( 2p)     0.83989      -0.43375
    53    N    7  px     Ryd( 3p)     0.00197       0.84195
    54    N    7  py     Val( 2p)     0.71585      -0.42254
    55    N    7  py     Ryd( 3p)     0.00106       1.00243
    56    N    7  pz     Val( 2p)     0.68245      -0.41097
    57    N    7  pz     Ryd( 3p)     0.00128       1.14788
    58    N    7  dxy    Ryd( 3d)     0.00024       2.34572
    59    N    7  dxz    Ryd( 3d)     0.00028       2.35173
    60    N    7  dyz    Ryd( 3d)     0.00026       2.60277
    61    N    7  dx2y2  Ryd( 3d)     0.00022       2.36984
    62    N    7  dz2    Ryd( 3d)     0.00029       2.48324

    63    H    8  S      Val( 1S)     0.28137      -0.04782
    64    H    8  S      Ryd( 2S)     0.00282       0.36421
    65    H    8  px     Ryd( 2p)     0.00031       1.70775
    66    H    8  py     Ryd( 2p)     0.00029       1.90253
    67    H    8  pz     Ryd( 2p)     0.00042       2.01645

    68    C    9  S      Cor( 1S)     0.99965     -10.34946
    69    C    9  S      Val( 2S)     0.37030      -0.27069
    70    C    9  S      Ryd( 3S)     0.00264       0.54765
    71    C    9  px     Val( 2p)     0.44389      -0.19535
    72    C    9  px     Ryd( 3p)     0.00621       0.54730
    73    C    9  py     Val( 2p)     0.37293      -0.18859
    74    C    9  py     Ryd( 3p)     0.00754       0.56001
    75    C    9  pz     Val( 2p)     0.37824      -0.20318
    76    C    9  pz     Ryd( 3p)     0.00647       0.48990
    77    C    9  dxy    Ryd( 3d)     0.00153       2.01617
    78    C    9  dxz    Ryd( 3d)     0.00135       1.97652
    79    C    9  dyz    Ryd( 3d)     0.00121       2.16543
    80    C    9  dx2y2  Ryd( 3d)     0.00226       2.04357
    81    C    9  dz2    Ryd( 3d)     0.00228       1.87871

    82    O   10  S      Cor( 1S)     0.99987     -19.05737
    83    O   10  S      Val( 2S)     0.86203      -1.04065
    84    O   10  S      Ryd( 3S)     0.00066       1.38957
    85    O   10  px     Val( 2p)     0.94893      -0.44961
    86    O   10  px     Ryd( 3p)     0.00101       1.15826
    87    O   10  py     Val( 2p)     0.80476      -0.44193
    88    O   10  py     Ryd( 3p)     0.00047       1.19869
    89    O   10  pz     Val( 2p)     0.81161      -0.44008
    90    O   10  pz     Ryd( 3p)     0.00047       0.95989
    91    O   10  dxy    Ryd( 3d)     0.00033       2.67674
    92    O   10  dxz    Ryd( 3d)     0.00035       2.62032
    93    O   10  dyz    Ryd( 3d)     0.00050       3.04257
    94    O   10  dx2y2  Ryd( 3d)     0.00037       2.70906
    95    O   10  dz2    Ryd( 3d)     0.00068       2.65590

    96    O   11  S      Cor( 1S)     0.99987     -19.03211
    97    O   11  S      Val( 2S)     0.85908      -1.01621
    98    O   11  S      Ryd( 3S)     0.00058       1.43678
    99    O   11  px     Val( 2p)     0.87381      -0.43560
   100    O   11  px     Ryd( 3p)     0.00082       1.18551
   101    O   11  py     Val( 2p)     0.83074      -0.41608
   102    O   11  py     Ryd( 3p)     0.00052       0.98749
   103    O   11  pz     Val( 2p)     0.82000      -0.41160
   104    O   11  pz     Ryd( 3p)     0.00066       1.01831
   105    O   11  dxy    Ryd( 3d)     0.00054       2.87646
   106    O   11  dxz    Ryd( 3d)     0.00048       2.81925
   107    O   11  dyz    Ryd( 3d)     0.00031       2.76984
   108    O   11  dx2y2  Ryd( 3d)     0.00056       2.72600
   109    O   11  dz2    Ryd( 3d)     0.00045       2.66046

   110    C   12  S      Cor( 1S)     0.99954     -10.31709
   111    C   12  S      Val( 2S)     0.37293      -0.23718
   112    C   12  S      Ryd( 3S)     0.00272       0.51078
   113    C   12  px     Val( 2p)     0.39600      -0.24047
   114    C   12  px     Ryd( 3p)     0.00262       0.55661
   115    C   12  py     Val( 2p)     0.42830      -0.15949
   116    C   12  py     Ryd( 3p)     0.00293       0.53290
   117    C   12  pz     Val( 2p)     0.40095      -0.14872
   118    C   12  pz     Ryd( 3p)     0.00946       0.54796
   119    C   12  dxy    Ryd( 3d)     0.00076       1.94503
   120    C   12  dxz    Ryd( 3d)     0.00170       1.89135
   121    C   12  dyz    Ryd( 3d)     0.00198       2.17796
   122    C   12  dx2y2  Ryd( 3d)     0.00068       1.97420
   123    C   12  dz2    Ryd( 3d)     0.00120       2.22570

   124    O   13  S      Cor( 1S)     0.99987     -19.00810
   125    O   13  S      Val( 2S)     0.85028      -0.99505
   126    O   13  S      Ryd( 3S)     0.00040       1.40777
   127    O   13  px     Val( 2p)     0.78797      -0.39128
   128    O   13  px     Ryd( 3p)     0.00046       1.04195
   129    O   13  py     Val( 2p)     0.90556      -0.39214
   130    O   13  py     Ryd( 3p)     0.00104       1.05605
   131    O   13  pz     Val( 2p)     0.79725      -0.43349
   132    O   13  pz     Ryd( 3p)     0.00029       0.96885
   133    O   13  dxy    Ryd( 3d)     0.00008       2.56088
   134    O   13  dxz    Ryd( 3d)     0.00083       2.77110
   135    O   13  dyz    Ryd( 3d)     0.00071       2.87074
   136    O   13  dx2y2  Ryd( 3d)     0.00007       2.56178
   137    O   13  dz2    Ryd( 3d)     0.00077       3.19617

   138    C   14  S      Cor( 1S)     0.99939     -10.18780
   139    C   14  S      Val( 2S)     0.44008      -0.24091
   140    C   14  S      Ryd( 3S)     0.00126       0.45947
   141    C   14  px     Val( 2p)     0.54491      -0.21170
   142    C   14  px     Ryd( 3p)     0.00119       0.67829
   143    C   14  py     Val( 2p)     0.54429      -0.21364
   144    C   14  py     Ryd( 3p)     0.00227       0.79265
   145    C   14  pz     Val( 2p)     0.55082      -0.19139
   146    C   14  pz     Ryd( 3p)     0.00212       0.84513
   147    C   14  dxy    Ryd( 3d)     0.00026       2.11648
   148    C   14  dxz    Ryd( 3d)     0.00032       2.11622
   149    C   14  dyz    Ryd( 3d)     0.00041       2.12356
   150    C   14  dx2y2  Ryd( 3d)     0.00022       1.84822
   151    C   14  dz2    Ryd( 3d)     0.00031       2.19158

   152    C   15  S      Cor( 1S)     0.99947     -10.17383
   153    C   15  S      Val( 2S)     0.47693      -0.25226
   154    C   15  S      Ryd( 3S)     0.00063       0.46585
   155    C   15  px     Val( 2p)     0.51461      -0.18124
   156    C   15  px     Ryd( 3p)     0.00135       0.56342
   157    C   15  py     Val( 2p)     0.54691      -0.18270
   158    C   15  py     Ryd( 3p)     0.00199       0.71426
   159    C   15  pz     Val( 2p)     0.54566      -0.15793
   160    C   15  pz     Ryd( 3p)     0.00214       0.63056
   161    C   15  dxy    Ryd( 3d)     0.00025       2.14666
   162    C   15  dxz    Ryd( 3d)     0.00029       2.12670
   163    C   15  dyz    Ryd( 3d)     0.00033       2.15458
   164    C   15  dx2y2  Ryd( 3d)     0.00025       1.87941
   165    C   15  dz2    Ryd( 3d)     0.00031       2.16405

   166    C   16  S      Cor( 1S)     0.99945     -10.17631
   167    C   16  S      Val( 2S)     0.46820      -0.25091
   168    C   16  S      Ryd( 3S)     0.00094       0.54383
   169    C   16  px     Val( 2p)     0.55538      -0.20213
   170    C   16  px     Ryd( 3p)     0.00178       0.76672
   171    C   16  py     Val( 2p)     0.54823      -0.19897
   172    C   16  py     Ryd( 3p)     0.00193       0.74304
   173    C   16  pz     Val( 2p)     0.53906      -0.16906
   174    C   16  pz     Ryd( 3p)     0.00206       0.68777
   175    C   16  dxy    Ryd( 3d)     0.00027       2.17787
   176    C   16  dxz    Ryd( 3d)     0.00030       2.15393
   177    C   16  dyz    Ryd( 3d)     0.00028       2.17223
   178    C   16  dx2y2  Ryd( 3d)     0.00021       1.88146
   179    C   16  dz2    Ryd( 3d)     0.00032       2.19607

   180    C   17  S      Cor( 1S)     0.99946     -10.17261
   181    C   17  S      Val( 2S)     0.47024      -0.24435
   182    C   17  S      Ryd( 3S)     0.00085       0.46445
   183    C   17  px     Val( 2p)     0.50666      -0.18252
   184    C   17  px     Ryd( 3p)     0.00137       0.53625
   185    C   17  py     Val( 2p)     0.50825      -0.17503
   186    C   17  py     Ryd( 3p)     0.00139       0.55337
   187    C   17  pz     Val( 2p)     0.59166      -0.17507
   188    C   17  pz     Ryd( 3p)     0.00315       0.89034
   189    C   17  dxy    Ryd( 3d)     0.00025       2.17462
   190    C   17  dxz    Ryd( 3d)     0.00028       2.08023
   191    C   17  dyz    Ryd( 3d)     0.00029       2.13926
   192    C   17  dx2y2  Ryd( 3d)     0.00029       1.88477
   193    C   17  dz2    Ryd( 3d)     0.00030       2.24376

   194    C   18  S      Cor( 1S)     0.99947     -10.17015
   195    C   18  S      Val( 2S)     0.47490      -0.24779
   196    C   18  S      Ryd( 3S)     0.00059       0.47110
   197    C   18  px     Val( 2p)     0.54359      -0.18697
   198    C   18  px     Ryd( 3p)     0.00176       0.68231
   199    C   18  py     Val( 2p)     0.53596      -0.17582
   200    C   18  py     Ryd( 3p)     0.00174       0.63037
   201    C   18  pz     Val( 2p)     0.54150      -0.15508
   202    C   18  pz     Ryd( 3p)     0.00207       0.60864
   203    C   18  dxy    Ryd( 3d)     0.00026       2.16148
   204    C   18  dxz    Ryd( 3d)     0.00030       2.10721
   205    C   18  dyz    Ryd( 3d)     0.00030       2.17469
   206    C   18  dx2y2  Ryd( 3d)     0.00024       1.86969
   207    C   18  dz2    Ryd( 3d)     0.00031       2.17942

   208    C   19  S      Cor( 1S)     0.99946     -10.17349
   209    C   19  S      Val( 2S)     0.47269      -0.25098
   210    C   19  S      Ryd( 3S)     0.00063       0.48122
   211    C   19  px     Val( 2p)     0.52154      -0.18449
   212    C   19  px     Ryd( 3p)     0.00144       0.53785
   213    C   19  py     Val( 2p)     0.52075      -0.17455
   214    C   19  py     Ryd( 3p)     0.00139       0.51895
   215    C   19  pz     Val( 2p)     0.58672      -0.17401
   216    C   19  pz     Ryd( 3p)     0.00300       0.86687
   217    C   19  dxy    Ryd( 3d)     0.00025       2.18592
   218    C   19  dxz    Ryd( 3d)     0.00028       2.09751
   219    C   19  dyz    Ryd( 3d)     0.00028       2.12468
   220    C   19  dx2y2  Ryd( 3d)     0.00027       1.89776
   221    C   19  dz2    Ryd( 3d)     0.00030       2.19433

   222    H   20  S      Val( 1S)     0.37944      -0.02252
   223    H   20  S      Ryd( 2S)     0.00228       0.45473
   224    H   20  px     Ryd( 2p)     0.00028       1.97482
   225    H   20  py     Ryd( 2p)     0.00017       1.90935
   226    H   20  pz     Ryd( 2p)     0.00014       1.92596

   227    H   21  S      Val( 1S)     0.37395      -0.00958
   228    H   21  S      Ryd( 2S)     0.00106       0.24673
   229    H   21  px     Ryd( 2p)     0.00008       1.75204
   230    H   21  py     Ryd( 2p)     0.00006       1.77633
   231    H   21  pz     Ryd( 2p)     0.00040       2.23060

   232    H   22  S      Val( 1S)     0.37758      -0.00940
   233    H   22  S      Ryd( 2S)     0.00074       0.23472
   234    H   22  px     Ryd( 2p)     0.00024       1.91364
   235    H   22  py     Ryd( 2p)     0.00018       1.88231
   236    H   22  pz     Ryd( 2p)     0.00011       1.92253

   237    H   23  S      Val( 1S)     0.38059      -0.01938
   238    H   23  S      Ryd( 2S)     0.00079       0.23419
   239    H   23  px     Ryd( 2p)     0.00009       1.75495
   240    H   23  py     Ryd( 2p)     0.00007       1.76651
   241    H   23  pz     Ryd( 2p)     0.00038       2.19639

   242    H   24  S      Val( 1S)     0.37869      -0.01288
   243    H   24  S      Ryd( 2S)     0.00074       0.23144
   244    H   24  px     Ryd( 2p)     0.00013       1.78725
   245    H   24  py     Ryd( 2p)     0.00026       1.97048
   246    H   24  pz     Ryd( 2p)     0.00015       1.95043

   247    N   25  S      Cor( 1S)     0.99965     -14.40547
   248    N   25  S      Val( 2S)     0.61664      -0.72609
   249    N   25  S      Ryd( 3S)     0.00025       1.25191
   250    N   25  px     Val( 2p)     0.68656      -0.44590
   251    N   25  px     Ryd( 3p)     0.00029       1.02519
   252    N   25  py     Val( 2p)     0.68849      -0.44586
   253    N   25  py     Ryd( 3p)     0.00024       1.04053
   254    N   25  pz     Val( 2p)     0.68822      -0.44629
   255    N   25  pz     Ryd( 3p)     0.00033       1.03165
   256    N   25  dxy    Ryd( 3d)     0.00050       2.39603
   257    N   25  dxz    Ryd( 3d)     0.00055       2.44952
   258    N   25  dyz    Ryd( 3d)     0.00047       2.37268
   259    N   25  dx2y2  Ryd( 3d)     0.00038       2.23121
   260    N   25  dz2    Ryd( 3d)     0.00035       2.22389

   261    C   26  S      Cor( 1S)     0.99955     -10.24300
   262    C   26  S      Val( 2S)     0.50765      -0.36384
   263    C   26  S      Ryd( 3S)     0.00130       0.82683
   264    C   26  px     Val( 2p)     0.57858      -0.23064
   265    C   26  px     Ryd( 3p)     0.00244       0.61294
   266    C   26  py     Val( 2p)     0.45955      -0.21104
   267    C   26  py     Ryd( 3p)     0.00146       0.53688
   268    C   26  pz     Val( 2p)     0.56508      -0.23125
   269    C   26  pz     Ryd( 3p)     0.00213       0.61769
   270    C   26  dxy    Ryd( 3d)     0.00057       2.24522
   271    C   26  dxz    Ryd( 3d)     0.00046       2.24846
   272    C   26  dyz    Ryd( 3d)     0.00032       1.94717
   273    C   26  dx2y2  Ryd( 3d)     0.00025       1.97729
   274    C   26  dz2    Ryd( 3d)     0.00043       2.14756

   275    H   27  S      Val( 1S)     0.38180      -0.05992
   276    H   27  S      Ryd( 2S)     0.00096       0.27881
   277    H   27  px     Ryd( 2p)     0.00022       1.99594
   278    H   27  py     Ryd( 2p)     0.00009       1.72845
   279    H   27  pz     Ryd( 2p)     0.00019       2.00240

   280    H   28  S      Val( 1S)     0.36344      -0.02883
   281    H   28  S      Ryd( 2S)     0.00353       0.49278
   282    H   28  px     Ryd( 2p)     0.00019       1.98755
   283    H   28  py     Ryd( 2p)     0.00029       2.04095
   284    H   28  pz     Ryd( 2p)     0.00008       1.75933

   285    C   29  S      Cor( 1S)     0.99956     -10.25067
   286    C   29  S      Val( 2S)     0.49994      -0.36217
   287    C   29  S      Ryd( 3S)     0.00119       0.83888
   288    C   29  px     Val( 2p)     0.47102      -0.22213
   289    C   29  px     Ryd( 3p)     0.00125       0.57537
   290    C   29  py     Val( 2p)     0.59387      -0.24389
   291    C   29  py     Ryd( 3p)     0.00221       0.65047
   292    C   29  pz     Val( 2p)     0.52672      -0.22676
   293    C   29  pz     Ryd( 3p)     0.00198       0.63090
   294    C   29  dxy    Ryd( 3d)     0.00034       2.09303
   295    C   29  dxz    Ryd( 3d)     0.00071       2.24062
   296    C   29  dyz    Ryd( 3d)     0.00040       2.23515
   297    C   29  dx2y2  Ryd( 3d)     0.00038       2.10395
   298    C   29  dz2    Ryd( 3d)     0.00026       1.96737

   299    H   30  S      Val( 1S)     0.37554      -0.05657
   300    H   30  S      Ryd( 2S)     0.00123       0.30769
   301    H   30  px     Ryd( 2p)     0.00013       1.77555
   302    H   30  py     Ryd( 2p)     0.00026       2.12197
   303    H   30  pz     Ryd( 2p)     0.00012       1.88730

   304    H   31  S      Val( 1S)     0.38793      -0.06132
   305    H   31  S      Ryd( 2S)     0.00215       0.67566
   306    H   31  px     Ryd( 2p)     0.00019       2.08870
   307    H   31  py     Ryd( 2p)     0.00011       1.85825
   308    H   31  pz     Ryd( 2p)     0.00017       1.97620

   309    C   32  S      Cor( 1S)     0.99955     -10.24266
   310    C   32  S      Val( 2S)     0.50463      -0.36225
   311    C   32  S      Ryd( 3S)     0.00131       0.85307
   312    C   32  px     Val( 2p)     0.58137      -0.23332
   313    C   32  px     Ryd( 3p)     0.00231       0.67732
   314    C   32  py     Val( 2p)     0.55522      -0.23017
   315    C   32  py     Ryd( 3p)     0.00219       0.64906
   316    C   32  pz     Val( 2p)     0.46525      -0.21385
   317    C   32  pz     Ryd( 3p)     0.00135       0.50913
   318    C   32  dxy    Ryd( 3d)     0.00044       2.22798
   319    C   32  dxz    Ryd( 3d)     0.00052       2.22938
   320    C   32  dyz    Ryd( 3d)     0.00053       2.12724
   321    C   32  dx2y2  Ryd( 3d)     0.00030       2.03007
   322    C   32  dz2    Ryd( 3d)     0.00028       1.98252

   323    H   33  S      Val( 1S)     0.37883      -0.05582
   324    H   33  S      Ryd( 2S)     0.00103       0.33004
   325    H   33  px     Ryd( 2p)     0.00021       2.02780
   326    H   33  py     Ryd( 2p)     0.00009       1.79588
   327    H   33  pz     Ryd( 2p)     0.00020       1.88913

   328    H   34  S      Val( 1S)     0.36504      -0.03100
   329    H   34  S      Ryd( 2S)     0.00174       0.46414
   330    H   34  px     Ryd( 2p)     0.00018       1.94371
   331    H   34  py     Ryd( 2p)     0.00021       2.02515
   332    H   34  pz     Ryd( 2p)     0.00016       1.82635

   333    C   35  S      Cor( 1S)     0.99961     -10.19639
   334    C   35  S      Val( 2S)     0.54283      -0.36372
   335    C   35  S      Ryd( 3S)     0.00024       0.76044
   336    C   35  px     Val( 2p)     0.59246      -0.20465
   337    C   35  px     Ryd( 3p)     0.00104       0.48597
   338    C   35  py     Val( 2p)     0.56442      -0.20354
   339    C   35  py     Ryd( 3p)     0.00111       0.45687
   340    C   35  pz     Val( 2p)     0.62318      -0.21407
   341    C   35  pz     Ryd( 3p)     0.00091       0.52869
   342    C   35  dxy    Ryd( 3d)     0.00033       2.20725
   343    C   35  dxz    Ryd( 3d)     0.00026       2.21796
   344    C   35  dyz    Ryd( 3d)     0.00022       2.17299
   345    C   35  dx2y2  Ryd( 3d)     0.00020       2.07334
   346    C   35  dz2    Ryd( 3d)     0.00021       2.11947

   347    H   36  S      Val( 1S)     0.37111      -0.03988
   348    H   36  S      Ryd( 2S)     0.00050       0.26493
   349    H   36  px     Ryd( 2p)     0.00011       1.73084
   350    H   36  py     Ryd( 2p)     0.00014       1.76105
   351    H   36  pz     Ryd( 2p)     0.00027       2.11137

   352    H   37  S      Val( 1S)     0.38395      -0.04273
   353    H   37  S      Ryd( 2S)     0.00094       0.41343
   354    H   37  px     Ryd( 2p)     0.00029       2.11513
   355    H   37  py     Ryd( 2p)     0.00008       1.66859
   356    H   37  pz     Ryd( 2p)     0.00015       1.83590

   357    H   38  S      Val( 1S)     0.38665      -0.05440
   358    H   38  S      Ryd( 2S)     0.00058       0.28516
   359    H   38  px     Ryd( 2p)     0.00012       1.78201
   360    H   38  py     Ryd( 2p)     0.00025       1.98204
   361    H   38  pz     Ryd( 2p)     0.00015       1.81774

   362    C   39  S      Cor( 1S)     0.99960     -10.19137
   363    C   39  S      Val( 2S)     0.54320      -0.36235
   364    C   39  S      Ryd( 3S)     0.00025       0.78405
   365    C   39  px     Val( 2p)     0.62563      -0.21238
   366    C   39  px     Ryd( 3p)     0.00110       0.53862
   367    C   39  py     Val( 2p)     0.58215      -0.20310
   368    C   39  py     Ryd( 3p)     0.00099       0.45068
   369    C   39  pz     Val( 2p)     0.57615      -0.20373
   370    C   39  pz     Ryd( 3p)     0.00121       0.49004
   371    C   39  dxy    Ryd( 3d)     0.00011       2.01344
   372    C   39  dxz    Ryd( 3d)     0.00032       2.33686
   373    C   39  dyz    Ryd( 3d)     0.00034       2.19224
   374    C   39  dx2y2  Ryd( 3d)     0.00033       2.28893
   375    C   39  dz2    Ryd( 3d)     0.00011       1.98850

   376    H   40  S      Val( 1S)     0.38511      -0.05207
   377    H   40  S      Ryd( 2S)     0.00048       0.28464
   378    H   40  px     Ryd( 2p)     0.00022       2.01568
   379    H   40  py     Ryd( 2p)     0.00009       1.67971
   380    H   40  pz     Ryd( 2p)     0.00021       1.91224

   381    H   41  S      Val( 1S)     0.36715      -0.02970
   382    H   41  S      Ryd( 2S)     0.00133       0.33198
   383    H   41  px     Ryd( 2p)     0.00029       2.09147
   384    H   41  py     Ryd( 2p)     0.00008       1.66637
   385    H   41  pz     Ryd( 2p)     0.00019       1.86725

   386    H   42  S      Val( 1S)     0.38070      -0.03925
   387    H   42  S      Ryd( 2S)     0.00085       0.33288
   388    H   42  px     Ryd( 2p)     0.00009       1.70430
   389    H   42  py     Ryd( 2p)     0.00032       2.17560
   390    H   42  pz     Ryd( 2p)     0.00012       1.74138

   391    C   43  S      Cor( 1S)     0.99961     -10.18974
   392    C   43  S      Val( 2S)     0.54446      -0.35991
   393    C   43  S      Ryd( 3S)     0.00023       0.78910
   394    C   43  px     Val( 2p)     0.60679      -0.20111
   395    C   43  px     Ryd( 3p)     0.00122       0.50885
   396    C   43  py     Val( 2p)     0.62438      -0.20796
   397    C   43  py     Ryd( 3p)     0.00120       0.58196
   398    C   43  pz     Val( 2p)     0.54815      -0.19669
   399    C   43  pz     Ryd( 3p)     0.00090       0.41736
   400    C   43  dxy    Ryd( 3d)     0.00033       2.32648
   401    C   43  dxz    Ryd( 3d)     0.00036       2.25410
   402    C   43  dyz    Ryd( 3d)     0.00007       1.95489
   403    C   43  dx2y2  Ryd( 3d)     0.00014       2.07878
   404    C   43  dz2    Ryd( 3d)     0.00033       2.19420

   405    H   44  S      Val( 1S)     0.38086      -0.03585
   406    H   44  S      Ryd( 2S)     0.00109       0.31139
   407    H   44  px     Ryd( 2p)     0.00021       1.96686
   408    H   44  py     Ryd( 2p)     0.00009       1.68814
   409    H   44  pz     Ryd( 2p)     0.00023       1.96364

   410    H   45  S      Val( 1S)     0.38734      -0.04795
   411    H   45  S      Ryd( 2S)     0.00056       0.31610
   412    H   45  px     Ryd( 2p)     0.00022       1.94303
   413    H   45  py     Ryd( 2p)     0.00021       2.01399
   414    H   45  pz     Ryd( 2p)     0.00009       1.65593

   415    H   46  S      Val( 1S)     0.37008      -0.03183
   416    H   46  S      Ryd( 2S)     0.00050       0.25117
   417    H   46  px     Ryd( 2p)     0.00016       1.83830
   418    H   46  py     Ryd( 2p)     0.00028       2.11160
   419    H   46  pz     Ryd( 2p)     0.00009       1.65379

   420    H   47  S      Val( 1S)     0.37919      -0.06337
   421    H   47  S      Ryd( 2S)     0.00101       0.29464
   422    H   47  px     Ryd( 2p)     0.00010       1.75953
   423    H   47  py     Ryd( 2p)     0.00013       1.81622
   424    H   47  pz     Ryd( 2p)     0.00029       2.05899

   425    C   48  S      Cor( 1S)     0.99958     -10.25331
   426    C   48  S      Val( 2S)     0.50130      -0.36774
   427    C   48  S      Ryd( 3S)     0.00113       0.81791
   428    C   48  px     Val( 2p)     0.51338      -0.22887
   429    C   48  px     Ryd( 3p)     0.00190       0.58135
   430    C   48  py     Val( 2p)     0.54364      -0.23155
   431    C   48  py     Ryd( 3p)     0.00196       0.58329
   432    C   48  pz     Val( 2p)     0.53797      -0.23308
   433    C   48  pz     Ryd( 3p)     0.00146       0.52399
   434    C   48  dxy    Ryd( 3d)     0.00063       2.19580
   435    C   48  dxz    Ryd( 3d)     0.00049       2.09959
   436    C   48  dyz    Ryd( 3d)     0.00052       2.19509
   437    C   48  dx2y2  Ryd( 3d)     0.00024       1.98837
   438    C   48  dz2    Ryd( 3d)     0.00026       2.02660

   439    H   49  S      Val( 1S)     0.37997      -0.06420
   440    H   49  S      Ryd( 2S)     0.00099       0.28900
   441    H   49  px     Ryd( 2p)     0.00012       1.83692
   442    H   49  py     Ryd( 2p)     0.00028       2.04921
   443    H   49  pz     Ryd( 2p)     0.00012       1.75983

   444    C   50  S      Cor( 1S)     0.99962     -10.20046
   445    C   50  S      Val( 2S)     0.54427      -0.36901
   446    C   50  S      Ryd( 3S)     0.00024       0.74060
   447    C   50  px     Val( 2p)     0.56132      -0.20698
   448    C   50  px     Ryd( 3p)     0.00100       0.43352
   449    C   50  py     Val( 2p)     0.61131      -0.21228
   450    C   50  py     Ryd( 3p)     0.00109       0.49103
   451    C   50  pz     Val( 2p)     0.60387      -0.21178
   452    C   50  pz     Ryd( 3p)     0.00085       0.47663
   453    C   50  dxy    Ryd( 3d)     0.00032       2.24355
   454    C   50  dxz    Ryd( 3d)     0.00025       2.15201
   455    C   50  dyz    Ryd( 3d)     0.00033       2.29406
   456    C   50  dx2y2  Ryd( 3d)     0.00014       1.99400
   457    C   50  dz2    Ryd( 3d)     0.00016       2.05831

   458    H   51  S      Val( 1S)     0.38483      -0.05132
   459    H   51  S      Ryd( 2S)     0.00066       0.30151
   460    H   51  px     Ryd( 2p)     0.00020       1.88744
   461    H   51  py     Ryd( 2p)     0.00020       1.97636
   462    H   51  pz     Ryd( 2p)     0.00011       1.69107

   463    H   52  S      Val( 1S)     0.38612      -0.05514
   464    H   52  S      Ryd( 2S)     0.00053       0.29007
   465    H   52  px     Ryd( 2p)     0.00008       1.65477
   466    H   52  py     Ryd( 2p)     0.00018       1.84759
   467    H   52  pz     Ryd( 2p)     0.00026       2.06127

   468    H   53  S      Val( 1S)     0.37055      -0.04049
   469    H   53  S      Ryd( 2S)     0.00047       0.23929
   470    H   53  px     Ryd( 2p)     0.00016       1.80069
   471    H   53  py     Ryd( 2p)     0.00019       1.88191
   472    H   53  pz     Ryd( 2p)     0.00017       1.86541


 Summary of Natural Population Analysis:                  
                                                          
                                       Natural Population 
                Natural  -----------------------------------------------
    Atom  No    Charge         Core      Valence    Rydberg      Total
 -----------------------------------------------------------------------
      C    1   -0.32429      0.99961     2.31901    0.00567     3.32429
      H    2    0.12025      0.00000     0.37807    0.00168     0.37975
      H    3    0.12186      0.00000     0.37693    0.00121     0.37814
      H    4    0.12514      0.00000     0.37387    0.00098     0.37486
      C    5   -0.10143      0.99947     2.09087    0.01109     3.10143
      H    6    0.13603      0.00000     0.36189    0.00208     0.36397
      N    7   -0.38422      0.99958     2.87777    0.00688     3.88422
      H    8    0.21477      0.00000     0.28137    0.00385     0.28523
      C    9    0.40351      0.99965     1.56536    0.03148     2.59649
      O   10   -0.43203      0.99987     3.42733    0.00483     4.43203
      O   11   -0.38843      0.99987     3.38363    0.00493     4.38843
      C   12    0.37823      0.99954     1.59818    0.02405     2.62177
      O   13   -0.34560      0.99987     3.34107    0.00466     4.34560
      C   14   -0.08784      0.99939     2.08010    0.00836     3.08784
      C   15   -0.09111      0.99947     2.08411    0.00753     3.09111
      C   16   -0.11841      0.99945     2.11087    0.00810     3.11841
      C   17   -0.08442      0.99946     2.07681    0.00815     3.08442
      C   18   -0.10299      0.99947     2.09596    0.00756     3.10299
      C   19   -0.10900      0.99946     2.10169    0.00784     3.10900
      H   20    0.11768      0.00000     0.37944    0.00288     0.38232
      H   21    0.12444      0.00000     0.37395    0.00161     0.37556
      H   22    0.12115      0.00000     0.37758    0.00127     0.37885
      H   23    0.11809      0.00000     0.38059    0.00132     0.38191
      H   24    0.12004      0.00000     0.37869    0.00127     0.37996
      N   25   -0.18292      0.99965     2.67991    0.00336     3.68292
      C   26   -0.11978      0.99955     2.11087    0.00936     3.11978
      H   27    0.11674      0.00000     0.38180    0.00146     0.38326
      H   28    0.13247      0.00000     0.36344    0.00409     0.36753
      C   29   -0.09984      0.99956     2.09155    0.00873     3.09984
      H   30    0.12272      0.00000     0.37554    0.00174     0.37728
      H   31    0.10945      0.00000     0.38793    0.00262     0.39055
      C   32   -0.11525      0.99955     2.10648    0.00922     3.11525
      H   33    0.11963      0.00000     0.37883    0.00154     0.38037
      H   34    0.13267      0.00000     0.36504    0.00229     0.36733
      C   35   -0.32700      0.99961     2.32289    0.00450     3.32700
      H   36    0.12786      0.00000     0.37111    0.00102     0.37214
      H   37    0.11459      0.00000     0.38395    0.00146     0.38541
      H   38    0.11226      0.00000     0.38665    0.00109     0.38774
      C   39   -0.33149      0.99960     2.32713    0.00475     3.33149
      H   40    0.11389      0.00000     0.38511    0.00100     0.38611
      H   41    0.13096      0.00000     0.36715    0.00189     0.36904
      H   42    0.11791      0.00000     0.38070    0.00139     0.38209
      C   43   -0.32817      0.99961     2.32378    0.00477     3.32817
      H   44    0.11753      0.00000     0.38086    0.00162     0.38247
      H   45    0.11157      0.00000     0.38734    0.00109     0.38843
      H   46    0.12889      0.00000     0.37008    0.00103     0.37111
      H   47    0.11929      0.00000     0.37919    0.00153     0.38071
      C   48   -0.10445      0.99958     2.09629    0.00859     3.10445
      H   49    0.11853      0.00000     0.37997    0.00150     0.38147
      C   50   -0.32476      0.99962     2.32077    0.00438     3.32476
      H   51    0.11399      0.00000     0.38483    0.00118     0.38601
      H   52    0.11283      0.00000     0.38612    0.00105     0.38717
      H   53    0.12846      0.00000     0.37055    0.00099     0.37154
 =======================================================================
   * Total *   -0.00000     22.99047    64.76100    0.24852    88.00000

                                 Natural Population      
 --------------------------------------------------------
   Core                      22.99047 ( 99.9586% of  23)
   Valence                   64.76100 ( 99.6323% of  65)
   Natural Minimal Basis     87.75148 ( 99.7176% of  88)
   Natural Rydberg Basis      0.24852 (  0.2824% of  88)
 --------------------------------------------------------

    Atom  No          Natural Electron Configuration
 ----------------------------------------------------------------------------
      C    1      [core]2S( 0.55)2p( 1.77)
      H    2            1S( 0.38)
      H    3            1S( 0.38)
      H    4            1S( 0.37)
      C    5      [core]2S( 0.49)2p( 1.60)3p( 0.01)
      H    6            1S( 0.36)
      N    7      [core]2S( 0.64)2p( 2.24)
      H    8            1S( 0.28)
      C    9      [core]2S( 0.37)2p( 1.20)3p( 0.02)3d( 0.01)
      O   10      [core]2S( 0.86)2p( 2.57)
      O   11      [core]2S( 0.86)2p( 2.52)
      C   12      [core]2S( 0.37)2p( 1.23)3p( 0.02)3d( 0.01)
      O   13      [core]2S( 0.85)2p( 2.49)
      C   14      [core]2S( 0.44)2p( 1.64)3p( 0.01)
      C   15      [core]2S( 0.48)2p( 1.61)3p( 0.01)
      C   16      [core]2S( 0.47)2p( 1.64)3p( 0.01)
      C   17      [core]2S( 0.47)2p( 1.61)3p( 0.01)
      C   18      [core]2S( 0.47)2p( 1.62)3p( 0.01)
      C   19      [core]2S( 0.47)2p( 1.63)3p( 0.01)
      H   20            1S( 0.38)
      H   21            1S( 0.37)
      H   22            1S( 0.38)
      H   23            1S( 0.38)
      H   24            1S( 0.38)
      N   25      [core]2S( 0.62)2p( 2.06)
      C   26      [core]2S( 0.51)2p( 1.60)3p( 0.01)
      H   27            1S( 0.38)
      H   28            1S( 0.36)
      C   29      [core]2S( 0.50)2p( 1.59)3p( 0.01)
      H   30            1S( 0.38)
      H   31            1S( 0.39)
      C   32      [core]2S( 0.50)2p( 1.60)3p( 0.01)
      H   33            1S( 0.38)
      H   34            1S( 0.37)
      C   35      [core]2S( 0.54)2p( 1.78)
      H   36            1S( 0.37)
      H   37            1S( 0.38)
      H   38            1S( 0.39)
      C   39      [core]2S( 0.54)2p( 1.78)
      H   40            1S( 0.39)
      H   41            1S( 0.37)
      H   42            1S( 0.38)
      C   43      [core]2S( 0.54)2p( 1.78)
      H   44            1S( 0.38)
      H   45            1S( 0.39)
      H   46            1S( 0.37)
      H   47            1S( 0.38)
      C   48      [core]2S( 0.50)2p( 1.59)3p( 0.01)
      H   49            1S( 0.38)
      C   50      [core]2S( 0.54)2p( 1.78)
      H   51            1S( 0.38)
      H   52            1S( 0.39)
      H   53            1S( 0.37)


 NATURAL BOND ORBITAL ANALYSIS, alpha spin orbitals:

                       Occupancies       Lewis Structure    Low   High
           Occ.    -------------------  -----------------   occ   occ
  Cycle   Thresh.   Lewis   Non-Lewis     CR  BD  3C  LP    (L)   (NL)   Dev
 =============================================================================
   1(1)    0.90    85.45641   2.54359     23  54   0  11     5      5    0.05
   2(2)    0.90    85.27910   2.72090     23  55   0  10     5      5    0.04
   3(3)    0.90    85.15737   2.84263     23  55   0  10     5      5    0.04
   4(4)    0.90    85.15737   2.84263     23  55   0  10     5      5    0.04
   5(5)    0.90    85.15737   2.84263     23  55   0  10     5      5    0.04
   6(6)    0.90    85.15737   2.84263     23  55   0  10     5      5    0.04
   7(7)    0.90    85.15737   2.84263     23  55   0  10     5      5    0.04
   8(8)    0.90    85.15737   2.84263     23  55   0  10     5      5    0.04
   9(9)    0.90    85.15737   2.84263     23  55   0  10     5      5    0.04
  10(1)    0.80    86.09870   1.90130     23  56   0   9     1      5    0.05
  11(2)    0.80    86.09870   1.90130     23  56   0   9     1      5    0.05

    The hybrids on atom 25 are linearly dependent.  An eigenvalue (  0.000068)
    of the hybrid overlap matrix is too small (<0.00010).

    PRJTHR will be raised from  0.200 to 0.250 and the NBO search repeated.


    The hybrids on atom 25 are linearly dependent.  An eigenvalue (  0.000065)
    of the hybrid overlap matrix is too small (<0.00010).

    PRJTHR will be raised from  0.250 to 0.300 and the NBO search repeated.

  12(1)    0.70    83.97739   4.02261     23  53   0  12     4     10    0.23

    The hybrids on atom 25 are linearly dependent.  An eigenvalue (  0.000025)
    of the hybrid overlap matrix is too small (<0.00010).

    PRJTHR will be raised from  0.300 to 0.350 and the NBO search repeated.


    The hybrids on atom 25 are linearly dependent.  An eigenvalue (  0.000025)
    of the hybrid overlap matrix is too small (<0.00010).

    PRJTHR will be raised from  0.350 to 0.400 and the NBO search repeated.

  13(2)    0.70    84.65476   3.34524     23  53   0  12     3      8    0.23

    The hybrids on atom 25 are linearly dependent.  An eigenvalue (  0.000068)
    of the hybrid overlap matrix is too small (<0.00010).

    PRJTHR will be raised from  0.400 to 0.450 and the NBO search repeated.

  14(3)    0.70    84.66532   3.33468     23  53   0  12     2      8    0.22
  15(4)    0.70    85.38729   2.61271     23  53   0  12     1      6    0.19
  16(5)    0.70    85.38729   2.61271     23  53   0  12     1      6    0.19
  17(1)    0.60    71.73049  16.26951     23  16   0  49     0     44    0.40
  18(2)    0.60    71.73049  16.26951     23  16   0  49     0     44    0.40
  19(1)    0.50    66.34550  21.65450     23   4   0  61     0     57    0.40
  20(2)    0.50    66.34550  21.65450     23   4   0  61     0     57    0.40
  21(1)    0.80    86.09870   1.90130     23  56   0   9     1      5    0.05
 -----------------------------------------------------------------------------

 Structure accepted: RESONANCE keyword permits strongly delocalized structure

 --------------------------------------------------------
   Core                     22.99047 ( 99.959% of  23)
   Valence Lewis            63.10823 ( 97.090% of  65)
  ==================       ============================
   Total Lewis              86.09870 ( 97.839% of  88)
  -----------------------------------------------------
   Valence non-Lewis         1.71554 (  1.949% of  88)
   Rydberg non-Lewis         0.18576 (  0.211% of  88)
  ==================       ============================
   Total non-Lewis           1.90130 (  2.161% of  88)
 --------------------------------------------------------


       (Occupancy)   Bond orbital/ Coefficients/ Hybrids
 ---------------------------------------------------------------------------------
     1. (0.99292) BD ( 1) C   1 - H   2  
                ( 62.15%)   0.7884* C   1 s( 23.66%)p 3.22( 76.30%)d 0.00(  0.04%)
                                           -0.0000  0.4864 -0.0050  0.5659 -0.0104
                                            0.4371  0.0188  0.5011 -0.0085  0.0098
                                            0.0142  0.0080  0.0057  0.0007
                ( 37.85%)   0.6152* H   2 s( 99.91%)p 0.00(  0.09%)
                                            0.9996 -0.0027 -0.0195 -0.0172 -0.0144
     2. (0.99218) BD ( 1) C   1 - H   3  
                ( 62.16%)   0.7884* C   1 s( 24.32%)p 3.11( 75.64%)d 0.00(  0.04%)
                                            0.0000 -0.4932  0.0004  0.8027 -0.0059
                                           -0.1442 -0.0179 -0.3015  0.0060  0.0024
                                            0.0115 -0.0005 -0.0144  0.0059
                ( 37.84%)   0.6151* H   3 s( 99.91%)p 0.00(  0.09%)
                                           -0.9996 -0.0006 -0.0273  0.0074  0.0092
     3. (0.99054) BD ( 1) C   1 - H   4  
                ( 62.36%)   0.7897* C   1 s( 23.62%)p 3.23( 76.35%)d 0.00(  0.04%)
                                            0.0000 -0.4860  0.0011 -0.0518  0.0084
                                           -0.3211 -0.0162  0.8107 -0.0101 -0.0005
                                            0.0034  0.0086  0.0009 -0.0172
                ( 37.64%)   0.6135* H   4 s( 99.91%)p 0.00(  0.09%)
                                           -0.9996  0.0006  0.0008  0.0140 -0.0262
     4. (0.98836) BD ( 1) C   1 - C   5  
                ( 46.74%)   0.6837* C   1 s( 28.36%)p 2.52( 71.58%)d 0.00(  0.06%)
                                            0.0006  0.5325  0.0098  0.1792 -0.0084
                                           -0.8267 -0.0128  0.0028 -0.0016 -0.0091
                                            0.0004 -0.0012 -0.0183 -0.0116
                ( 53.26%)   0.7298* C   5 s( 29.42%)p 2.40( 70.54%)d 0.00(  0.04%)
                                            0.0000  0.5423  0.0119 -0.1823 -0.0169
                                            0.8194 -0.0128  0.0128 -0.0103 -0.0046
                                           -0.0010  0.0031 -0.0157 -0.0097
     5. (0.98542) BD ( 1) C   5 - H   6  
                ( 63.95%)   0.7997* C   5 s( 24.77%)p 3.04( 75.19%)d 0.00(  0.04%)
                                           -0.0003  0.4976 -0.0122 -0.5385 -0.0026
                                           -0.4405  0.0223 -0.5171  0.0010  0.0114
                                            0.0109  0.0118  0.0004 -0.0009
                ( 36.05%)   0.6004* H   6 s( 99.90%)p 0.00(  0.10%)
                                            0.9995 -0.0040  0.0199  0.0132  0.0213
     6. (0.98952) BD ( 1) C   5 - N   7  
                ( 36.69%)   0.6057* C   5 s( 20.37%)p 3.90( 79.48%)d 0.01(  0.15%)
                                           -0.0001  0.4508  0.0207 -0.0996 -0.0140
                                           -0.3332 -0.0027  0.8202  0.0314  0.0001
                                           -0.0019 -0.0249 -0.0049  0.0292
                ( 63.31%)   0.7957* N   7 s( 35.85%)p 1.79( 64.13%)d 0.00(  0.02%)
                                            0.0000  0.5987 -0.0014  0.0738  0.0028
                                            0.2583 -0.0008 -0.7543 -0.0106  0.0028
                                           -0.0062 -0.0053 -0.0015  0.0127
     7. (0.98829) BD ( 1) C   5 - C   9  
                ( 53.68%)   0.7327* C   5 s( 25.48%)p 2.92( 74.43%)d 0.00(  0.09%)
                                            0.0002  0.5048 -0.0045  0.8158  0.0027
                                           -0.1487 -0.0004 -0.2374 -0.0168 -0.0102
                                           -0.0116  0.0013  0.0234 -0.0123
                ( 46.32%)   0.6806* C   9 s( 35.46%)p 1.82( 64.43%)d 0.00(  0.11%)
                                            0.0003  0.5948  0.0292 -0.7669  0.0116
                                            0.1569 -0.0066  0.1771 -0.0064 -0.0085
                                           -0.0144 -0.0004  0.0256 -0.0128
     8. (0.99064) BD ( 1) N   7 - H   8  
                ( 72.34%)   0.8505* N   7 s( 23.42%)p 3.27( 76.55%)d 0.00(  0.03%)
                                            0.0003  0.4839 -0.0043  0.4049 -0.0010
                                            0.4981 -0.0118  0.5944 -0.0076  0.0081
                                            0.0122  0.0095  0.0026  0.0042
                ( 27.66%)   0.5259* H   8 s( 99.77%)p 0.00(  0.23%)
                                            0.9988 -0.0130 -0.0195 -0.0252 -0.0358
     9. (0.99464) BD ( 1) N   7 - C  12  
                ( 64.21%)   0.8013* N   7 s( 38.92%)p 1.57( 61.04%)d 0.00(  0.03%)
                                            0.0001 -0.6238 -0.0097  0.1950 -0.0041
                                            0.7209 -0.0025 -0.2293  0.0100 -0.0039
                                            0.0020  0.0090  0.0143  0.0066
                ( 35.79%)   0.5983* C  12 s( 30.66%)p 2.26( 69.17%)d 0.01(  0.16%)
                                           -0.0000 -0.5535  0.0161 -0.2264  0.0005
                                           -0.7523 -0.0381  0.2698 -0.0182 -0.0165
                                            0.0083  0.0232  0.0248  0.0125
    10. (0.99778) BD ( 1) C   9 - O  10  
                ( 32.59%)   0.5709* C   9 s( 32.14%)p 2.10( 67.58%)d 0.01(  0.28%)
                                            0.0000  0.5665 -0.0227  0.1951  0.0245
                                           -0.5930 -0.0377 -0.5305 -0.0511 -0.0117
                                           -0.0094  0.0421 -0.0267  0.0079
                ( 67.41%)   0.8210* O  10 s( 39.87%)p 1.51( 60.06%)d 0.00(  0.08%)
                                           -0.0000  0.6311 -0.0196 -0.1065 -0.0012
                                            0.5823  0.0137  0.4998  0.0122 -0.0066
                                           -0.0060  0.0237 -0.0115  0.0040
    11. (0.99765) BD ( 1) C   9 - O  11  
                ( 33.14%)   0.5757* C   9 s( 31.98%)p 2.12( 67.76%)d 0.01(  0.26%)
                                           -0.0000  0.5652 -0.0205  0.6071  0.0568
                                            0.3906  0.0325  0.3895  0.0184  0.0316
                                            0.0325  0.0218  0.0080 -0.0039
                ( 66.86%)   0.8177* O  11 s( 40.40%)p 1.47( 59.52%)d 0.00(  0.08%)
                                           -0.0000  0.6354 -0.0176 -0.5198 -0.0128
                                           -0.4278 -0.0107 -0.3762 -0.0124  0.0186
                                            0.0170  0.0125  0.0044 -0.0050
    12. (0.99368) BD ( 2) C   9 - O  11  
                ( 25.64%)   0.5063* C   9 s(  0.18%)p99.99( 99.36%)d 2.52(  0.46%)
                                            0.0001  0.0324 -0.0276 -0.0040  0.0186
                                            0.6808 -0.0258 -0.7268  0.0296  0.0304
                                           -0.0293 -0.0037 -0.0232 -0.0471
                ( 74.36%)   0.8623* O  11 s(  0.01%)p 1.00( 99.88%)d 0.00(  0.12%)
                                            0.0000  0.0072 -0.0037 -0.0005  0.0042
                                            0.6664  0.0025 -0.7448 -0.0012 -0.0157
                                            0.0174  0.0034  0.0127  0.0212
    13. (0.99556) BD ( 1) C  12 - O  13  
                ( 34.12%)   0.5841* C  12 s( 30.83%)p 2.24( 68.93%)d 0.01(  0.23%)
                                           -0.0002  0.5544 -0.0318  0.1333  0.0131
                                           -0.1622 -0.0029  0.8011  0.0578 -0.0023
                                            0.0142 -0.0143 -0.0004  0.0438
                ( 65.88%)   0.8117* O  13 s( 41.74%)p 1.39( 58.17%)d 0.00(  0.09%)
                                           -0.0000  0.6458 -0.0185 -0.0963 -0.0026
                                            0.1859  0.0072 -0.7331 -0.0178 -0.0032
                                            0.0054 -0.0126  0.0007  0.0256
    14. (0.99294) BD ( 2) C  12 - O  13  
                ( 27.50%)   0.5244* C  12 s(  0.03%)p99.99( 99.52%)d18.08(  0.45%)
                                            0.0001 -0.0033  0.0155  0.9076 -0.0423
                                           -0.3490  0.0033 -0.2186  0.0065 -0.0158
                                            0.0566 -0.0204  0.0058 -0.0253
                ( 72.50%)   0.8515* O  13 s(  0.00%)p 1.00( 99.87%)d 0.00(  0.13%)
                                           -0.0000 -0.0062  0.0009  0.9083  0.0047
                                           -0.3567 -0.0026 -0.2152 -0.0028  0.0096
                                           -0.0306  0.0105 -0.0008  0.0129
    15. (0.98547) BD ( 1) C  12 - C  14  
                ( 48.87%)   0.6991* C  12 s( 38.22%)p 1.62( 61.74%)d 0.00(  0.05%)
                                           -0.0000 -0.6175 -0.0289  0.3187 -0.0056
                                            0.5314 -0.0084  0.4825 -0.0219 -0.0080
                                           -0.0101 -0.0161  0.0031 -0.0050
                ( 51.13%)   0.7150* C  14 s( 29.40%)p 2.40( 70.55%)d 0.00(  0.05%)
                                           -0.0001 -0.5422  0.0013 -0.3557  0.0077
                                           -0.6040  0.0129 -0.4625  0.0028 -0.0121
                                           -0.0075 -0.0157  0.0052  0.0006
    16. (0.98474) BD ( 1) C  14 - C  16  
                ( 51.17%)   0.7153* C  14 s( 36.13%)p 1.77( 63.83%)d 0.00(  0.04%)
                                           -0.0001  0.6011  0.0025  0.2164  0.0099
                                           -0.0812  0.0075 -0.7646 -0.0055  0.0012
                                           -0.0091  0.0047  0.0016  0.0160
                ( 48.83%)   0.6988* C  16 s( 34.40%)p 1.91( 65.55%)d 0.00(  0.05%)
                                            0.0001  0.5865  0.0081 -0.2352  0.0086
                                            0.1936  0.0144  0.7499  0.0114 -0.0003
                                           -0.0103  0.0078  0.0006  0.0171
    17. (0.83581) BD ( 2) C  14 - C  16  
                ( 53.11%)   0.7288* C  14 s(  0.00%)p 1.00( 99.98%)d 0.00(  0.02%)
                                           -0.0002  0.0027  0.0013  0.7209  0.0026
                                           -0.6365  0.0002  0.2738  0.0014 -0.0044
                                           -0.0081  0.0063 -0.0006 -0.0087
                ( 46.89%)   0.6848* C  16 s(  0.02%)p99.99( 99.93%)d 2.08(  0.05%)
                                            0.0002  0.0147 -0.0006  0.6879 -0.0019
                                           -0.6263  0.0071  0.3657  0.0007  0.0047
                                            0.0086 -0.0125 -0.0096  0.0104
    18. (0.98312) BD ( 1) C  14 - C  17  
                ( 51.71%)   0.7191* C  14 s( 34.43%)p 1.90( 65.54%)d 0.00(  0.04%)
                                           -0.0002  0.5867  0.0054 -0.5537 -0.0068
                                           -0.4720  0.0069  0.3546  0.0138  0.0138
                                           -0.0111 -0.0068  0.0004 -0.0023
                ( 48.29%)   0.6949* C  17 s( 34.72%)p 1.88( 65.23%)d 0.00(  0.05%)
                                            0.0002  0.5892  0.0068  0.5763  0.0018
                                            0.4674  0.0132 -0.3182  0.0169  0.0156
                                           -0.0123 -0.0079  0.0026 -0.0035
    19. (0.98913) BD ( 1) C  15 - C  18  
                ( 50.01%)   0.7072* C  15 s( 35.45%)p 1.82( 64.51%)d 0.00(  0.05%)
                                            0.0000  0.5953  0.0078 -0.2416 -0.0284
                                            0.1201 -0.0282  0.7554  0.0072 -0.0005
                                           -0.0086  0.0079  0.0000  0.0178
                ( 49.99%)   0.7070* C  18 s( 35.44%)p 1.82( 64.52%)d 0.00(  0.05%)
                                            0.0000  0.5952  0.0087  0.1997 -0.0231
                                           -0.1554 -0.0320 -0.7612 -0.0120 -0.0002
                                           -0.0110  0.0048  0.0013  0.0175
    20. (0.80674) BD ( 2) C  15 - C  18  
                ( 48.90%)   0.6993* C  15 s(  0.00%)p 1.00( 99.95%)d 0.00(  0.05%)
                                           -0.0000  0.0018 -0.0019  0.7073 -0.0070
                                           -0.6275  0.0058  0.3246 -0.0030  0.0071
                                            0.0143 -0.0075  0.0106  0.0102
                ( 51.10%)   0.7148* C  18 s(  0.00%)p 1.00( 99.95%)d 0.00(  0.05%)
                                           -0.0001  0.0023 -0.0013  0.7112 -0.0067
                                           -0.6273  0.0053  0.3164 -0.0025 -0.0034
                                           -0.0066  0.0124  0.0145 -0.0089
    21. (0.98927) BD ( 1) C  15 - C  19  
                ( 49.77%)   0.7055* C  15 s( 35.54%)p 1.81( 64.41%)d 0.00(  0.05%)
                                            0.0000  0.5961  0.0091  0.5597  0.0039
                                            0.4455 -0.0146 -0.3616 -0.0376  0.0164
                                           -0.0101 -0.0075  0.0024 -0.0054
                ( 50.23%)   0.7087* C  19 s( 35.80%)p 1.79( 64.16%)d 0.00(  0.04%)
                                            0.0000  0.5983  0.0093 -0.5677 -0.0114
                                           -0.4677 -0.0276  0.3144 -0.0286  0.0145
                                           -0.0120 -0.0083  0.0032 -0.0031
    22. (0.98992) BD ( 1) C  15 - H  24  
                ( 62.14%)   0.7883* C  15 s( 28.92%)p 2.46( 71.05%)d 0.00(  0.03%)
                                            0.0003 -0.5376  0.0135  0.3562 -0.0031
                                            0.6262 -0.0072  0.4376 -0.0052 -0.0099
                                           -0.0057 -0.0116  0.0057  0.0011
                ( 37.86%)   0.6153* H  24 s( 99.90%)p 0.00(  0.10%)
                                           -0.9995  0.0020 -0.0135 -0.0230 -0.0161
    23. (0.98741) BD ( 1) C  16 - C  19  
                ( 50.77%)   0.7125* C  16 s( 35.83%)p 1.79( 64.12%)d 0.00(  0.04%)
                                            0.0000  0.5984  0.0159 -0.3323  0.0101
                                           -0.5953 -0.0008 -0.4183 -0.0369  0.0129
                                            0.0063  0.0124 -0.0068 -0.0030
                ( 49.23%)   0.7017* C  19 s( 35.52%)p 1.81( 64.43%)d 0.00(  0.05%)
                                            0.0001  0.5959  0.0082  0.3496  0.0243
                                            0.6037  0.0155  0.3953 -0.0247  0.0115
                                            0.0071  0.0150 -0.0067 -0.0001
    24. (0.98858) BD ( 1) C  16 - H  20  
                ( 62.46%)   0.7903* C  16 s( 29.71%)p 2.36( 70.26%)d 0.00(  0.03%)
                                           -0.0003  0.5448 -0.0186  0.6000 -0.0090
                                            0.4634 -0.0197 -0.3566 -0.0117  0.0130
                                           -0.0092 -0.0058  0.0031 -0.0039
                ( 37.54%)   0.6127* H  20 s( 99.90%)p 0.00(  0.10%)
                                            0.9995 -0.0068 -0.0228 -0.0148  0.0161
    25. (0.98842) BD ( 1) C  17 - C  18  
                ( 50.46%)   0.7104* C  17 s( 36.30%)p 1.75( 63.66%)d 0.00(  0.04%)
                                            0.0000  0.6023  0.0130 -0.3575 -0.0247
                                           -0.5904 -0.0150 -0.3983  0.0289  0.0112
                                            0.0075  0.0147 -0.0067  0.0004
                ( 49.54%)   0.7038* C  18 s( 35.56%)p 1.81( 64.40%)d 0.00(  0.05%)
                                            0.0001  0.5962  0.0084  0.3273 -0.0181
                                            0.5908 -0.0019  0.4315  0.0356  0.0138
                                            0.0071  0.0133 -0.0066 -0.0030
    26. (0.98919) BD ( 1) C  17 - H  21  
                ( 62.61%)   0.7913* C  17 s( 28.89%)p 2.46( 71.08%)d 0.00(  0.03%)
                                           -0.0003  0.5373 -0.0155 -0.2177 -0.0036
                                            0.1383 -0.0096  0.8026 -0.0076 -0.0001
                                           -0.0072  0.0058  0.0001  0.0148
                ( 37.39%)   0.6115* H  21 s( 99.90%)p 0.00(  0.10%)
                                            0.9995 -0.0027  0.0066 -0.0043 -0.0305
    27. (0.98945) BD ( 1) C  18 - H  22  
                ( 62.23%)   0.7889* C  18 s( 28.91%)p 2.46( 71.06%)d 0.00(  0.03%)
                                            0.0003 -0.5375  0.0140  0.5884 -0.0062
                                            0.4816 -0.0052 -0.3638  0.0043 -0.0123
                                            0.0092  0.0065 -0.0021  0.0030
                ( 37.77%)   0.6146* H  22 s( 99.90%)p 0.00(  0.10%)
                                           -0.9995  0.0021 -0.0218 -0.0176  0.0134
    28. (0.98966) BD ( 1) C  19 - H  23  
                ( 61.94%)   0.7870* C  19 s( 28.59%)p 2.50( 71.38%)d 0.00(  0.03%)
                                            0.0003 -0.5345  0.0144 -0.2477  0.0057
                                            0.1508 -0.0003  0.7935 -0.0070  0.0007
                                            0.0088 -0.0052 -0.0007 -0.0141
                ( 38.06%)   0.6169* H  23 s( 99.91%)p 0.00(  0.09%)
                                           -0.9995  0.0021  0.0081 -0.0053 -0.0292
    29. (0.98993) BD ( 1) N  25 - C  26  
                ( 67.47%)   0.8214* N  25 s( 24.89%)p 3.02( 75.08%)d 0.00(  0.03%)
                                            0.0001  0.4989  0.0003  0.4157  0.0000
                                            0.7107  0.0017 -0.2701 -0.0029  0.0118
                                           -0.0045 -0.0075 -0.0067 -0.0062
                ( 32.53%)   0.5704* C  26 s( 19.10%)p 4.23( 80.73%)d 0.01(  0.17%)
                                            0.0001  0.4368  0.0120 -0.4019 -0.0145
                                           -0.7710 -0.0240  0.2249  0.0078  0.0278
                                           -0.0086 -0.0173 -0.0182 -0.0162
    30. (0.98959) BD ( 1) N  25 - C  29  
                ( 66.82%)   0.8174* N  25 s( 24.35%)p 3.11( 75.62%)d 0.00(  0.03%)
                                           -0.0000 -0.4934  0.0011  0.6507 -0.0020
                                           -0.2347 -0.0008 -0.5270 -0.0016  0.0058
                                            0.0146 -0.0050 -0.0079 -0.0017
                ( 33.18%)   0.5760* C  29 s( 19.68%)p 4.07( 80.15%)d 0.01(  0.17%)
                                           -0.0001 -0.4435 -0.0088 -0.7093 -0.0176
                                            0.2067  0.0025  0.5051  0.0172  0.0137
                                            0.0324 -0.0099 -0.0190 -0.0012
    31. (0.99015) BD ( 1) N  25 - C  32  
                ( 67.15%)   0.8195* N  25 s( 25.31%)p 2.95( 74.66%)d 0.00(  0.03%)
                                            0.0001  0.5031  0.0007 -0.3227 -0.0050
                                           -0.4230 -0.0022 -0.6808  0.0030  0.0062
                                            0.0092  0.0119 -0.0014  0.0064
                ( 32.85%)   0.5731* C  32 s( 19.14%)p 4.22( 80.69%)d 0.01(  0.17%)
                                            0.0001  0.4374  0.0071  0.3413  0.0160
                                            0.3862  0.0150  0.7351  0.0228  0.0124
                                            0.0225  0.0261 -0.0018  0.0195
    32. (0.99094) BD ( 1) N  25 - C  48  
                ( 66.45%)   0.8152* N  25 s( 25.46%)p 2.93( 74.51%)d 0.00(  0.03%)
                                            0.0000  0.5045  0.0045  0.5470 -0.0018
                                           -0.5104  0.0019  0.4305 -0.0016 -0.0119
                                            0.0102 -0.0098  0.0003 -0.0019
                ( 33.55%)   0.5792* C  48 s( 20.66%)p 3.83( 79.17%)d 0.01(  0.17%)
                                            0.0002  0.4544  0.0064 -0.5225 -0.0148
                                            0.5192  0.0180 -0.4984 -0.0148 -0.0253
                                            0.0237 -0.0226  0.0002 -0.0028
    33. (0.99124) BD ( 1) C  26 - H  27  
                ( 61.88%)   0.7867* C  26 s( 24.17%)p 3.13( 75.78%)d 0.00(  0.05%)
                                           -0.0002  0.4916 -0.0039  0.5965  0.0001
                                            0.1461  0.0213  0.6165 -0.0104  0.0012
                                            0.0181  0.0034  0.0080  0.0079
                ( 38.12%)   0.6174* H  27 s( 99.91%)p 0.00(  0.09%)
                                            0.9995 -0.0023 -0.0207 -0.0106 -0.0193
    34. (0.98927) BD ( 1) C  26 - H  28  
                ( 64.33%)   0.8020* C  26 s( 26.28%)p 2.80( 73.68%)d 0.00(  0.04%)
                                           -0.0001  0.5125 -0.0102 -0.6016  0.0290
                                            0.6108  0.0085  0.0284  0.0008 -0.0177
                                           -0.0002  0.0008  0.0026 -0.0098
                ( 35.67%)   0.5973* H  28 s( 99.90%)p 0.00(  0.10%)
                                            0.9994 -0.0117  0.0180 -0.0269  0.0012
    35. (0.99514) BD ( 1) C  26 - C  43  
                ( 51.87%)   0.7202* C  26 s( 30.45%)p 2.28( 69.51%)d 0.00(  0.04%)
                                           -0.0002 -0.5516 -0.0129 -0.3453 -0.0132
                                            0.0882 -0.0154  0.7534  0.0008  0.0024
                                            0.0122 -0.0047 -0.0025 -0.0153
                ( 48.13%)   0.6938* C  43 s( 28.42%)p 2.52( 71.53%)d 0.00(  0.05%)
                                           -0.0003 -0.5331 -0.0059  0.3412 -0.0051
                                            0.0492 -0.0128 -0.7721 -0.0135 -0.0017
                                            0.0142  0.0024 -0.0028 -0.0162
    36. (0.99060) BD ( 1) C  29 - H  30  
                ( 62.51%)   0.7906* C  29 s( 24.40%)p 3.10( 75.56%)d 0.00(  0.05%)
                                            0.0001 -0.4939  0.0050  0.2791  0.0150
                                            0.7468 -0.0154 -0.3456 -0.0067 -0.0096
                                            0.0028  0.0118  0.0133  0.0070
                ( 37.49%)   0.6123* H  30 s( 99.91%)p 0.00(  0.09%)
                                           -0.9995  0.0029 -0.0147 -0.0233  0.0132
    37. (0.98857) BD ( 1) C  29 - H  31  
                ( 61.25%)   0.7826* C  29 s( 25.03%)p 2.99( 74.92%)d 0.00(  0.05%)
                                           -0.0001  0.5003 -0.0076 -0.6044 -0.0048
                                            0.3081 -0.0108 -0.5372  0.0179 -0.0084
                                            0.0168 -0.0091  0.0053  0.0040
                ( 38.75%)   0.6225* H  31 s( 99.93%)p 0.00(  0.07%)
                                            0.9997 -0.0019  0.0193 -0.0087  0.0150
    38. (0.99481) BD ( 1) C  29 - C  39  
                ( 52.12%)   0.7220* C  29 s( 30.89%)p 2.24( 69.07%)d 0.00(  0.04%)
                                            0.0002  0.5557  0.0121  0.2265 -0.0154
                                            0.5511 -0.0013  0.5790  0.0137  0.0072
                                            0.0075  0.0157 -0.0063  0.0034
                ( 47.88%)   0.6919* C  39 s( 27.91%)p 2.58( 72.04%)d 0.00(  0.05%)
                                            0.0003  0.5282  0.0080 -0.1145 -0.0116
                                           -0.5706 -0.0126 -0.6176 -0.0014  0.0033
                                            0.0035  0.0191 -0.0079  0.0065
    39. (0.99010) BD ( 1) C  32 - H  33  
                ( 62.15%)   0.7883* C  32 s( 24.45%)p 3.09( 75.50%)d 0.00(  0.05%)
                                           -0.0001  0.4944 -0.0039  0.6806 -0.0212
                                           -0.2243 -0.0027 -0.4908 -0.0134 -0.0075
                                           -0.0160  0.0034  0.0120 -0.0032
                ( 37.85%)   0.6153* H  33 s( 99.91%)p 0.00(  0.09%)
                                            0.9995 -0.0020 -0.0197  0.0081  0.0213
    40. (0.98855) BD ( 1) C  32 - H  34  
                ( 63.89%)   0.7993* C  32 s( 25.92%)p 2.86( 74.04%)d 0.00(  0.04%)
                                           -0.0001  0.5090 -0.0091 -0.4621  0.0077
                                            0.6027 -0.0229 -0.4034 -0.0170 -0.0142
                                            0.0063 -0.0113 -0.0056 -0.0061
                ( 36.11%)   0.6009* H  34 s( 99.90%)p 0.00(  0.10%)
                                            0.9995 -0.0067  0.0172 -0.0200  0.0188
    41. (0.99475) BD ( 1) C  32 - C  35  
                ( 51.62%)   0.7185* C  32 s( 30.49%)p 2.28( 69.47%)d 0.00(  0.04%)
                                           -0.0001 -0.5520 -0.0138  0.4531  0.0027
                                            0.6602  0.0105 -0.2301  0.0220 -0.0147
                                            0.0068  0.0097  0.0062  0.0068
                ( 48.38%)   0.6956* C  35 s( 28.73%)p 2.48( 71.22%)d 0.00(  0.05%)
                                           -0.0003 -0.5360 -0.0071 -0.4837 -0.0061
                                           -0.6787 -0.0045  0.1312  0.0161 -0.0179
                                            0.0027  0.0040  0.0061  0.0099
    42. (0.98696) BD ( 1) C  35 - H  36  
                ( 62.51%)   0.7907* C  35 s( 22.92%)p 3.36( 77.04%)d 0.00(  0.04%)
                                            0.0000 -0.4787 -0.0036  0.2574  0.0035
                                            0.3421  0.0088  0.7661 -0.0121 -0.0025
                                           -0.0078 -0.0097  0.0007 -0.0151
                ( 37.49%)   0.6123* H  36 s( 99.92%)p 0.00(  0.08%)
                                           -0.9996  0.0003 -0.0100 -0.0132 -0.0240
    43. (0.99332) BD ( 1) C  35 - H  37  
                ( 61.57%)   0.7847* C  35 s( 24.37%)p 3.10( 75.59%)d 0.00(  0.04%)
                                           -0.0000 -0.4936  0.0062  0.7110  0.0057
                                           -0.2054  0.0225 -0.4557  0.0048  0.0081
                                            0.0139 -0.0056 -0.0097  0.0019
                ( 38.43%)   0.6199* H  37 s( 99.92%)p 0.00(  0.08%)
                                           -0.9996  0.0007 -0.0251  0.0029  0.0124
    44. (0.99355) BD ( 1) C  35 - H  38  
                ( 61.30%)   0.7829* C  35 s( 23.93%)p 3.18( 76.03%)d 0.00(  0.04%)
                                           -0.0000 -0.4892  0.0027 -0.4397  0.0166
                                            0.6156  0.0157 -0.4329  0.0060  0.0127
                                           -0.0097  0.0110  0.0028  0.0028
                ( 38.70%)   0.6221* H  38 s( 99.92%)p 0.00(  0.08%)
                                           -0.9996  0.0011  0.0111 -0.0231  0.0123
    45. (0.99275) BD ( 1) C  39 - H  40  
                ( 61.43%)   0.7838* C  39 s( 24.19%)p 3.13( 75.77%)d 0.00(  0.04%)
                                            0.0000  0.4918 -0.0014  0.6609 -0.0075
                                           -0.2352  0.0174  0.5148  0.0151 -0.0093
                                            0.0139 -0.0063  0.0080 -0.0003
                ( 38.57%)   0.6210* H  40 s( 99.92%)p 0.00(  0.08%)
                                            0.9996 -0.0010 -0.0195  0.0044 -0.0202
    46. (0.98555) BD ( 1) C  39 - H  41  
                ( 63.00%)   0.7937* C  39 s( 23.41%)p 3.27( 76.55%)d 0.00(  0.04%)
                                            0.0001 -0.4838 -0.0005  0.7213 -0.0158
                                           -0.0602 -0.0056 -0.4912 -0.0077 -0.0005
                                            0.0141  0.0005 -0.0136  0.0032
                ( 37.00%)   0.6083* H  41 s( 99.91%)p 0.00(  0.09%)
                                           -0.9995  0.0030 -0.0237  0.0018  0.0183
    47. (0.99314) BD ( 1) C  39 - H  42  
                ( 61.93%)   0.7870* C  39 s( 24.46%)p 3.09( 75.51%)d 0.00(  0.04%)
                                           -0.0000  0.4945 -0.0054  0.1702  0.0017
                                            0.7839  0.0079 -0.3334  0.0213  0.0047
                                           -0.0030 -0.0138 -0.0121 -0.0038
                ( 38.07%)   0.6170* H  42 s( 99.92%)p 0.00(  0.08%)
                                            0.9996 -0.0019 -0.0042 -0.0275  0.0085
    48. (0.99309) BD ( 1) C  43 - H  44  
                ( 61.90%)   0.7867* C  43 s( 24.08%)p 3.15( 75.88%)d 0.00(  0.04%)
                                            0.0000 -0.4907  0.0054  0.6186 -0.0160
                                            0.0120 -0.0081  0.6127  0.0138 -0.0006
                                           -0.0171  0.0002 -0.0098 -0.0022
                ( 38.10%)   0.6173* H  44 s( 99.91%)p 0.00(  0.09%)
                                           -0.9996  0.0020 -0.0185  0.0030 -0.0223
    49. (0.99433) BD ( 1) C  43 - H  45  
                ( 61.27%)   0.7827* C  43 s( 24.55%)p 3.07( 75.41%)d 0.00(  0.04%)
                                            0.0000  0.4955 -0.0042  0.5471  0.0101
                                           -0.6587  0.0135 -0.1420 -0.0198 -0.0162
                                           -0.0027  0.0026 -0.0035 -0.0100
                ( 38.73%)   0.6224* H  45 s( 99.92%)p 0.00(  0.08%)
                                            0.9996 -0.0011 -0.0197  0.0188  0.0082
    50. (0.98593) BD ( 1) C  43 - H  46  
                ( 62.58%)   0.7911* C  43 s( 22.89%)p 3.37( 77.07%)d 0.00(  0.04%)
                                           -0.0001  0.4785  0.0052  0.4480  0.0000
                                            0.7501 -0.0105 -0.0840 -0.0135  0.0143
                                            0.0001  0.0004 -0.0097 -0.0101
                ( 37.42%)   0.6117* H  46 s( 99.91%)p 0.00(  0.09%)
                                            0.9996 -0.0003 -0.0153 -0.0246  0.0054
    51. (0.98999) BD ( 1) H  47 - C  48  
                ( 37.89%)   0.6155* H  47 s( 99.91%)p 0.00(  0.09%)
                                            0.9995 -0.0027 -0.0100 -0.0118 -0.0262
                ( 62.11%)   0.7881* C  48 s( 24.21%)p 3.13( 75.74%)d 0.00(  0.05%)
                                           -0.0001  0.4920 -0.0059  0.2214  0.0031
                                            0.4664 -0.0254  0.7002  0.0046  0.0052
                                            0.0054  0.0176 -0.0059  0.0090
    52. (0.99038) BD ( 1) C  48 - H  49  
                ( 62.06%)   0.7878* C  48 s( 24.17%)p 3.14( 75.78%)d 0.00(  0.05%)
                                            0.0001 -0.4916  0.0065  0.4882 -0.0209
                                            0.6728 -0.0021 -0.2571 -0.0162 -0.0180
                                            0.0066  0.0067  0.0030  0.0081
                ( 37.94%)   0.6159* H  49 s( 99.91%)p 0.00(  0.09%)
                                           -0.9995  0.0027 -0.0128 -0.0247  0.0124
    53. (0.99502) BD ( 1) C  48 - C  50  
                ( 51.83%)   0.7200* C  48 s( 30.96%)p 2.23( 69.00%)d 0.00(  0.04%)
                                            0.0001  0.5562  0.0130  0.6618  0.0083
                                           -0.2414 -0.0118 -0.4397  0.0173 -0.0069
                                           -0.0157  0.0054  0.0094 -0.0001
                ( 48.17%)   0.6940* C  50 s( 28.63%)p 2.49( 71.32%)d 0.00(  0.05%)
                                            0.0003  0.5350  0.0097 -0.6997 -0.0059
                                            0.2892 -0.0035  0.3736  0.0163 -0.0116
                                           -0.0133  0.0054  0.0109 -0.0050
    54. (0.99340) BD ( 1) C  50 - H  51  
                ( 61.46%)   0.7840* C  50 s( 24.05%)p 3.16( 75.91%)d 0.00(  0.04%)
                                            0.0000  0.4903 -0.0052  0.5235  0.0160
                                            0.6572 -0.0162 -0.2296 -0.0013  0.0150
                                           -0.0043 -0.0068 -0.0057 -0.0085
                ( 38.54%)   0.6208* H  51 s( 99.92%)p 0.00(  0.08%)
                                            0.9996 -0.0009 -0.0203 -0.0185  0.0075
    55. (0.99320) BD ( 1) C  50 - H  52  
                ( 61.33%)   0.7831* C  50 s( 23.84%)p 3.19( 76.12%)d 0.00(  0.04%)
                                           -0.0000 -0.4883  0.0052  0.1983 -0.0217
                                            0.4570  0.0087  0.7159 -0.0009 -0.0048
                                           -0.0085 -0.0142  0.0030 -0.0094
                ( 38.67%)   0.6219* H  52 s( 99.92%)p 0.00(  0.08%)
                                           -0.9996  0.0010 -0.0021 -0.0168 -0.0228
    56. (0.98774) BD ( 1) C  50 - H  53  
                ( 62.59%)   0.7911* C  50 s( 23.45%)p 3.26( 76.52%)d 0.00(  0.04%)
                                           -0.0000  0.4842  0.0028  0.4425  0.0065
                                           -0.5243  0.0023  0.5424 -0.0147 -0.0085
                                            0.0101 -0.0136 -0.0026  0.0043
                ( 37.41%)   0.6116* H  53 s( 99.91%)p 0.00(  0.09%)
                                            0.9996 -0.0003 -0.0169  0.0180 -0.0162
    57. (0.99961) CR ( 1) C   1           s(100.00%)p 0.00(  0.00%)
                                            1.0000 -0.0003 -0.0000 -0.0001  0.0000
                                            0.0005  0.0000 -0.0000  0.0000  0.0000
                                           -0.0000  0.0000  0.0000  0.0000
    58. (0.99947) CR ( 1) C   5           s(100.00%)p 0.00(  0.00%)
                                            1.0000  0.0001 -0.0000 -0.0003 -0.0000
                                           -0.0002  0.0000 -0.0000  0.0000  0.0000
                                            0.0000  0.0000 -0.0000  0.0000
    59. (0.99958) CR ( 1) N   7           s(100.00%)p 0.00(  0.00%)
                                            1.0000 -0.0001  0.0000 -0.0004 -0.0000
                                           -0.0001  0.0000 -0.0001  0.0000  0.0000
                                           -0.0000 -0.0000 -0.0000 -0.0000
    60. (0.99965) CR ( 1) C   9           s(100.00%)p 0.00(  0.00%)
                                            1.0000 -0.0002 -0.0000  0.0002 -0.0000
                                           -0.0000  0.0000  0.0000  0.0000  0.0000
                                            0.0000 -0.0000 -0.0000  0.0000
    61. (0.99987) CR ( 1) O  10           s(100.00%)p 0.00(  0.00%)
                                            1.0000 -0.0003 -0.0000  0.0000 -0.0000
                                            0.0003 -0.0000  0.0001  0.0000 -0.0000
                                            0.0000  0.0000 -0.0000 -0.0000
    62. (0.99987) CR ( 1) O  11           s(100.00%)p 0.00(  0.00%)
                                            1.0000 -0.0003 -0.0000 -0.0001 -0.0000
                                           -0.0002 -0.0000 -0.0001 -0.0000  0.0000
                                            0.0000  0.0000 -0.0000 -0.0000
    63. (0.99954) CR ( 1) C  12           s(100.00%)p 0.00(  0.00%)
                                            1.0000  0.0001 -0.0000 -0.0000  0.0000
                                            0.0000 -0.0000  0.0002  0.0000 -0.0000
                                           -0.0000 -0.0000  0.0000  0.0000
    64. (0.99987) CR ( 1) O  13           s(100.00%)p 0.00(  0.00%)
                                            1.0000 -0.0003 -0.0000 -0.0000  0.0000
                                            0.0001  0.0000 -0.0003 -0.0000  0.0000
                                            0.0000 -0.0000 -0.0000  0.0000
    65. (0.99938) CR ( 1) C  14           s(100.00%)p 0.00(  0.00%)
                                            1.0000  0.0001  0.0000  0.0000  0.0000
                                           -0.0002  0.0000 -0.0000  0.0000  0.0000
                                           -0.0000 -0.0000  0.0000  0.0000
    66. (0.99947) CR ( 1) C  15           s(100.00%)p 0.00(  0.00%)
                                            1.0000  0.0001 -0.0000 -0.0001  0.0000
                                           -0.0002  0.0000 -0.0001  0.0000  0.0000
                                            0.0000  0.0000 -0.0000 -0.0000
    67. (0.99945) CR ( 1) C  16           s(100.00%)p 0.00(  0.00%)
                                            1.0000  0.0001 -0.0000  0.0000 -0.0000
                                            0.0003 -0.0000 -0.0002 -0.0000  0.0000
                                           -0.0000  0.0000  0.0000 -0.0000
    68. (0.99946) CR ( 1) C  17           s(100.00%)p 0.00(  0.00%)
                                            1.0000  0.0001 -0.0000 -0.0001 -0.0000
                                           -0.0000 -0.0000  0.0003 -0.0000 -0.0000
                                           -0.0000  0.0000 -0.0000  0.0000
    69. (0.99947) CR ( 1) C  18           s(100.00%)p 0.00(  0.00%)
                                            1.0000  0.0001 -0.0000 -0.0001  0.0000
                                           -0.0002  0.0000  0.0001 -0.0000  0.0000
                                           -0.0000 -0.0000  0.0000 -0.0000
    70. (0.99946) CR ( 1) C  19           s(100.00%)p 0.00(  0.00%)
                                            1.0000  0.0001 -0.0000  0.0001 -0.0000
                                           -0.0001 -0.0000 -0.0003  0.0000 -0.0000
                                           -0.0000  0.0000  0.0000  0.0000
    71. (0.99965) CR ( 1) N  25           s(100.00%)
                                            1.0000 -0.0001 -0.0000 -0.0000  0.0000
                                           -0.0000 -0.0000  0.0000  0.0000 -0.0000
                                           -0.0000  0.0000  0.0000  0.0000
    72. (0.99955) CR ( 1) C  26           s(100.00%)p 0.00(  0.00%)
                                            1.0000  0.0000 -0.0000  0.0000  0.0000
                                            0.0002  0.0000  0.0002 -0.0000 -0.0000
                                            0.0000  0.0000  0.0000 -0.0000
    73. (0.99956) CR ( 1) C  29           s(100.00%)p 0.00(  0.00%)
                                            1.0000 -0.0001 -0.0000 -0.0002 -0.0000
                                           -0.0001  0.0000 -0.0000  0.0000  0.0000
                                            0.0000 -0.0000 -0.0000 -0.0000
    74. (0.99955) CR ( 1) C  32           s(100.00%)p 0.00(  0.00%)
                                            1.0000  0.0000 -0.0000  0.0001 -0.0000
                                            0.0001 -0.0000 -0.0002 -0.0000 -0.0000
                                           -0.0000 -0.0000  0.0000 -0.0000
    75. (0.99961) CR ( 1) C  35           s(100.00%)p 0.00(  0.00%)
                                            1.0000 -0.0002 -0.0000 -0.0001 -0.0000
                                           -0.0002 -0.0000  0.0000  0.0000 -0.0000
                                            0.0000  0.0000  0.0000  0.0000
    76. (0.99960) CR ( 1) C  39           s(100.00%)p 0.00(  0.00%)
                                            1.0000 -0.0001 -0.0000 -0.0000  0.0000
                                            0.0002  0.0000  0.0002  0.0000 -0.0000
                                           -0.0000 -0.0000  0.0000 -0.0000
    77. (0.99961) CR ( 1) C  43           s(100.00%)p 0.00(  0.00%)
                                            1.0000 -0.0001 -0.0000  0.0001 -0.0000
                                            0.0001 -0.0000 -0.0002 -0.0000  0.0000
                                            0.0000  0.0000 -0.0000 -0.0000
    78. (0.99958) CR ( 1) C  48           s(100.00%)p 0.00(  0.00%)
                                            1.0000 -0.0000 -0.0000 -0.0000  0.0000
                                           -0.0001 -0.0000  0.0003  0.0000  0.0000
                                           -0.0000  0.0000 -0.0000  0.0000
    79. (0.99962) CR ( 1) C  50           s(100.00%)p 0.00(  0.00%)
                                            1.0000 -0.0002 -0.0000  0.0002  0.0000
                                           -0.0001  0.0000 -0.0001 -0.0000  0.0000
                                            0.0000 -0.0000 -0.0000  0.0000
    80. (0.87431) LP ( 1) N   7           s(  1.78%)p55.30( 98.21%)d 0.01(  0.02%)
                                           -0.0003  0.1331  0.0063 -0.8901 -0.0114
                                            0.4060  0.0031  0.1576  0.0010  0.0110
                                           -0.0026 -0.0014  0.0020  0.0042
    81. (0.98116) LP ( 1) O  10           s( 60.04%)p 0.67( 39.95%)d 0.00(  0.01%)
                                            0.0004  0.7748  0.0085  0.1222 -0.0002
                                           -0.4523 -0.0015 -0.4242 -0.0056  0.0011
                                            0.0015 -0.0090  0.0064 -0.0048
    82. (0.95229) LP ( 2) O  10           s(  0.08%)p99.99( 99.86%)d 0.80(  0.06%)
                                            0.0001  0.0280 -0.0012 -0.9863  0.0063
                                           -0.1295 -0.0003 -0.0947  0.0003 -0.0162
                                           -0.0174 -0.0034  0.0065 -0.0032
    83. (0.81498) LP ( 3) O  10           s(  0.05%)p99.99( 99.85%)d 2.15(  0.10%)
                                            0.0002  0.0209  0.0057  0.0156 -0.0019
                                           -0.6620  0.0080  0.7483  0.0000  0.0043
                                           -0.0045  0.0022  0.0144  0.0275
    84. (0.98373) LP ( 1) O  11           s( 59.28%)p 0.69( 40.71%)d 0.00(  0.02%)
                                            0.0004  0.7699  0.0075  0.3719  0.0048
                                            0.3827  0.0039  0.3496  0.0014 -0.0084
                                           -0.0054 -0.0069  0.0022  0.0000
    85. (0.94125) LP ( 2) O  11           s(  0.33%)p99.99( 99.60%)d 0.21(  0.07%)
                                           -0.0001  0.0578  0.0027  0.7683 -0.0099
                                           -0.4746  0.0058 -0.4246  0.0031 -0.0034
                                           -0.0012  0.0125 -0.0208  0.0094
    86. (0.98711) LP ( 1) O  13           s( 58.27%)p 0.72( 41.71%)d 0.00(  0.02%)
                                            0.0005  0.7633  0.0098  0.0879 -0.0011
                                           -0.1627 -0.0009  0.6188  0.0025 -0.0009
                                           -0.0031  0.0056  0.0028 -0.0112
    87. (0.93799) LP ( 2) O  13           s(  0.00%)p 1.00( 99.92%)d 0.00(  0.08%)
                                            0.0000  0.0020  0.0016  0.3958 -0.0060
                                            0.9004 -0.0095  0.1781 -0.0013 -0.0001
                                           -0.0110 -0.0225 -0.0077 -0.0084
    88. (0.47271) LP*( 1) C  17           s(  0.01%)p99.99( 99.95%)d 3.37(  0.03%)
                                           -0.0000  0.0101  0.0010 -0.7014  0.0030
                                            0.6425 -0.0017 -0.3077  0.0001  0.0051
                                            0.0115 -0.0102 -0.0008  0.0093
    89. (0.49639) LP ( 1) C  19           s(  0.00%)p 1.00( 99.96%)d 0.00(  0.03%)
                                           -0.0000  0.0010  0.0040 -0.7020  0.0104
                                            0.6266 -0.0080 -0.3376  0.0040 -0.0052
                                           -0.0107  0.0097  0.0014 -0.0099
    90. (0.00190) RY*( 1) C   1           s(  3.91%)p23.61( 92.33%)d 0.96(  3.75%)
                                            0.0000  0.0085  0.1976  0.0149  0.9289
                                            0.0019  0.0095 -0.0064 -0.2452 -0.1617
                                           -0.0557  0.0198  0.0879 -0.0132
    91. (0.00132) RY*( 2) C   1           s(  3.77%)p23.94( 90.30%)d 1.57(  5.93%)
                                           -0.0000  0.0068  0.1941  0.0033  0.1918
                                            0.0052 -0.1300  0.0162  0.9214 -0.0711
                                           -0.0007 -0.2239  0.0463  0.0438
    92. (0.00038) RY*( 3) C   1           s( 41.95%)p 1.29( 54.13%)d 0.09(  3.92%)
                                            0.0000  0.0100  0.6476 -0.0072 -0.1419
                                            0.0239 -0.6965  0.0006 -0.1881  0.1775
                                            0.0157  0.0126 -0.0637  0.0566
    93. (0.00012) RY*( 4) C   1           s( 42.53%)p 1.11( 47.14%)d 0.24( 10.33%)
                                           -0.0000 -0.0149  0.6520  0.0022 -0.1112
                                           -0.0168  0.6764 -0.0013  0.0351  0.2276
                                           -0.0424  0.1842  0.0974  0.0793
    94. (0.00002) RY*( 5) C   1           s(  0.04%)p99.99(  4.85%)d99.99( 95.11%)
    95. (0.00003) RY*( 6) C   1           s(  0.79%)p 6.95(  5.49%)d99.99( 93.72%)
    96. (0.00000) RY*( 7) C   1           s(  5.56%)p 0.84(  4.64%)d16.15( 89.79%)
    97. (0.00000) RY*( 8) C   1           s(  0.05%)p 2.51(  0.12%)d99.99( 99.84%)
    98. (0.00000) RY*( 9) C   1           s(  1.43%)p 0.79(  1.13%)d67.92( 97.44%)
    99. (0.00115) RY*( 1) H   2           s( 98.85%)p 0.01(  1.15%)
                                            0.0053  0.9942  0.1036  0.0101  0.0257
   100. (0.00009) RY*( 2) H   2           s(  0.51%)p99.99( 99.49%)
   101. (0.00008) RY*( 3) H   2           s(  0.01%)p99.99( 99.99%)
   102. (0.00002) RY*( 4) H   2           s(  0.71%)p99.99( 99.29%)
   103. (0.00069) RY*( 1) H   3           s( 98.60%)p 0.01(  1.40%)
                                            0.0029  0.9930 -0.0988  0.0475  0.0448
   104. (0.00009) RY*( 2) H   3           s(  0.02%)p99.99( 99.98%)
   105. (0.00007) RY*( 3) H   3           s(  0.02%)p99.99( 99.98%)
   106. (0.00002) RY*( 4) H   3           s(  1.45%)p67.83( 98.55%)
   107. (0.00047) RY*( 1) H   4           s( 97.13%)p 0.03(  2.87%)
                                            0.0056  0.9855  0.0052  0.1019 -0.1352
   108. (0.00009) RY*( 2) H   4           s(  0.00%)p 1.00(100.00%)
   109. (0.00007) RY*( 3) H   4           s(  0.01%)p 1.00( 99.99%)
   110. (0.00002) RY*( 4) H   4           s(  2.95%)p32.91( 97.05%)
   111. (0.00374) RY*( 1) C   5           s(  0.64%)p99.99( 97.85%)d 2.36(  1.51%)
                                            0.0000 -0.0022  0.0799 -0.0151 -0.2514
                                           -0.0284 -0.8084 -0.0019 -0.5106 -0.0098
                                           -0.0532 -0.0818 -0.0247 -0.0695
   112. (0.00141) RY*( 2) C   5           s( 16.07%)p 4.99( 80.26%)d 0.23(  3.67%)
                                            0.0000 -0.0076  0.4008  0.0103 -0.2950
                                           -0.0009 -0.3313 -0.0434  0.7771 -0.0232
                                           -0.0753 -0.1489 -0.0558 -0.0722
   113. (0.00114) RY*( 3) C   5           s( 28.72%)p 2.26( 64.83%)d 0.22(  6.46%)
                                            0.0000  0.0091  0.5358 -0.0015  0.7844
                                           -0.0020 -0.1770 -0.0068 -0.0407  0.0605
                                            0.2251 -0.0266 -0.0953  0.0218
   114. (0.00072) RY*( 4) C   5           s( 45.43%)p 0.61( 27.66%)d 0.59( 26.91%)
                                            0.0000 -0.0110  0.6739 -0.0103 -0.2413
                                           -0.0030  0.3500 -0.0093 -0.3092 -0.1055
                                           -0.4313 -0.0147  0.2329  0.1323
   115. (0.00059) RY*( 5) C   5           s(  2.71%)p 5.66( 15.34%)d30.23( 81.95%)
                                            0.0000 -0.0065  0.1645  0.0120 -0.2756
                                           -0.0054  0.2270 -0.0122 -0.1599 -0.3327
                                            0.6220 -0.4676 -0.3184 -0.0449
   116. (0.00035) RY*( 6) C   5           s(  0.47%)p 1.21(  0.57%)d99.99( 98.96%)
                                            0.0000  0.0005  0.0686 -0.0124 -0.0073
                                           -0.0103 -0.0586  0.0222  0.0380 -0.6592
                                            0.1988  0.5973  0.2261 -0.3281
   117. (0.00021) RY*( 7) C   5           s(  4.93%)p 1.73(  8.53%)d17.54( 86.53%)
                                           -0.0000 -0.0021  0.2221  0.0240 -0.2646
                                           -0.0116  0.0955  0.0103 -0.0735  0.4637
                                            0.1900  0.5864 -0.5143 -0.0764
   118. (0.00010) RY*( 8) C   5           s(  0.03%)p93.26(  2.82%)d99.99( 97.15%)
                                            0.0000  0.0011  0.0173 -0.0108  0.0704
                                           -0.0107  0.1346  0.0230 -0.0659  0.1818
                                           -0.1853 -0.2239 -0.0167 -0.9240
   119. (0.00008) RY*( 9) C   5           s(  0.96%)p 2.62(  2.51%)d99.99( 96.54%)
   120. (0.00159) RY*( 1) H   6           s( 99.50%)p 0.01(  0.50%)
                                            0.0039  0.9975  0.0190 -0.0632  0.0255
   121. (0.00006) RY*( 2) H   6           s(  0.37%)p99.99( 99.63%)
   122. (0.00004) RY*( 3) H   6           s(  0.03%)p99.99( 99.97%)
   123. (0.00002) RY*( 4) H   6           s(  0.20%)p99.99( 99.80%)
   124. (0.00209) RY*( 1) N   7           s(  2.51%)p37.60( 94.32%)d 1.26(  3.17%)
                                           -0.0000 -0.0062  0.1583 -0.0105  0.8761
                                            0.0062 -0.4137 -0.0005 -0.0660 -0.0055
                                            0.1418 -0.0742 -0.0706 -0.0329
   125. (0.00149) RY*( 2) N   7           s( 72.99%)p 0.35( 25.29%)d 0.02(  1.72%)
                                           -0.0000  0.0010  0.8544  0.0104 -0.2485
                                            0.0031 -0.2633 -0.0024  0.3488  0.0043
                                           -0.0769 -0.1025 -0.0114  0.0254
   126. (0.00129) RY*( 3) N   7           s(  0.23%)p99.99( 92.35%)d31.92(  7.42%)
                                           -0.0000 -0.0145  0.0460 -0.0010 -0.3046
                                            0.0000 -0.4779 -0.0002 -0.7761 -0.0583
                                           -0.0894 -0.2381 -0.0457 -0.0634
   127. (0.00045) RY*( 4) N   7           s( 17.04%)p 3.43( 58.40%)d 1.44( 24.56%)
                                           -0.0000 -0.0068  0.4127  0.0038  0.1774
                                            0.0024  0.5952  0.0069 -0.4452 -0.1461
                                            0.1227 -0.0449  0.1623  0.4253
   128. (0.00015) RY*( 5) N   7           s(  0.06%)p46.47(  2.95%)d99.99( 96.99%)
                                            0.0000 -0.0028  0.0250  0.0062  0.1536
                                           -0.0050  0.0080  0.0056 -0.0756  0.5344
                                           -0.7045  0.0765  0.4232  0.0545
   129. (0.00007) RY*( 6) N   7           s(  2.00%)p 9.69( 19.41%)d39.22( 78.58%)
   130. (0.00004) RY*( 7) N   7           s(  4.64%)p 1.27(  5.89%)d19.30( 89.47%)
   131. (0.00001) RY*( 8) N   7           s(  0.10%)p 6.01(  0.58%)d99.99( 99.32%)
   132. (0.00002) RY*( 9) N   7           s(  0.47%)p 1.89(  0.88%)d99.99( 98.65%)
   133. (0.00288) RY*( 1) H   8           s( 99.43%)p 0.01(  0.57%)
                                            0.0163  0.9970  0.0473  0.0489  0.0330
   134. (0.00024) RY*( 2) H   8           s(  0.03%)p99.99( 99.97%)
                                           -0.0028  0.0167 -0.8819  0.4663  0.0680
   135. (0.00012) RY*( 3) H   8           s(  0.06%)p99.99( 99.94%)
                                            0.0023  0.0240 -0.2981 -0.6646  0.6847
   136. (0.00002) RY*( 4) H   8           s(  0.71%)p99.99( 99.29%)
   137. (0.01220) RY*( 1) C   9           s(  0.22%)p99.99( 97.07%)d12.01(  2.70%)
                                            0.0000 -0.0037  0.0473  0.0282 -0.2805
                                            0.0626 -0.7000  0.0428 -0.6289 -0.0976
                                           -0.0733  0.0542 -0.0413  0.0865
   138. (0.00636) RY*( 2) C   9           s( 12.03%)p 5.31( 63.93%)d 2.00( 24.04%)
                                            0.0000  0.0567  0.3422  0.0548 -0.7599
                                           -0.0011  0.1256 -0.0276  0.2058 -0.1631
                                           -0.1563 -0.2268  0.3387 -0.1525
   139. (0.00399) RY*( 3) C   9           s(  0.07%)p21.25(  1.57%)d99.99( 98.36%)
                                           -0.0000 -0.0003  0.0271 -0.0046  0.0154
                                            0.0402  0.1027 -0.0527 -0.0211 -0.1863
                                            0.2237  0.1266  0.4485  0.8256
   140. (0.00201) RY*( 4) C   9           s( 26.17%)p 0.54( 14.13%)d 2.28( 59.69%)
                                           -0.0000  0.0083  0.5115 -0.0084 -0.1985
                                           -0.0021 -0.1509 -0.0046  0.2812  0.4316
                                            0.2743  0.2936 -0.4425  0.2310
   141. (0.00157) RY*( 5) C   9           s(  0.99%)p34.29( 33.97%)d65.64( 65.04%)
                                            0.0000 -0.0074  0.0993  0.0058  0.2652
                                           -0.0421 -0.4651 -0.0084  0.2262  0.4138
                                            0.2275 -0.3264  0.5443 -0.1569
   142. (0.00137) RY*( 6) C   9           s(  1.57%)p30.72( 48.27%)d31.92( 50.16%)
                                            0.0000  0.0010  0.1253  0.0226  0.2358
                                           -0.0058 -0.4029  0.0297  0.5132 -0.3772
                                           -0.5643  0.0423 -0.0981  0.1716
   143. (0.00068) RY*( 7) C   9           s( 57.56%)p 0.53( 30.39%)d 0.21( 12.05%)
                                            0.0000 -0.0207  0.7584  0.0248  0.4131
                                            0.0156  0.1773 -0.0281 -0.3165 -0.2811
                                            0.0438 -0.0115  0.0796 -0.1820
   144. (0.00010) RY*( 8) C   9           s(  1.38%)p 8.25( 11.39%)d63.17( 87.23%)
   145. (0.00002) RY*( 9) C   9           s(  0.23%)p 0.65(  0.15%)d99.99( 99.63%)
   146. (0.00100) RY*( 1) O  10           s(  1.67%)p57.97( 96.93%)d 0.84(  1.40%)
                                           -0.0000  0.0009  0.1293  0.0032  0.9805
                                            0.0008  0.0611  0.0013  0.0642  0.0535
                                            0.0678  0.0263 -0.0645  0.0411
   147. (0.00052) RY*( 2) O  10           s( 12.65%)p 6.80( 86.05%)d 0.10(  1.29%)
                                           -0.0000 -0.0004  0.3557 -0.0020 -0.0346
                                            0.0095  0.5825  0.0027 -0.7211  0.0135
                                           -0.0583  0.0056 -0.0699 -0.0667
   148. (0.00034) RY*( 3) O  10           s( 78.87%)p 0.19( 15.09%)d 0.08(  6.04%)
                                           -0.0000  0.0051  0.8881 -0.0010 -0.1066
                                            0.0142 -0.3256  0.0051  0.1823 -0.1263
                                           -0.1120  0.1075 -0.0639  0.1275
   149. (0.00016) RY*( 4) O  10           s(  1.46%)p60.28( 88.04%)d 7.19( 10.50%)
                                            0.0000 -0.0062  0.1207 -0.0025 -0.1134
                                           -0.0002  0.7099 -0.0209  0.6026  0.1563
                                            0.0465  0.0582  0.1413  0.2346
   150. (0.00002) RY*( 5) O  10           s(  1.81%)p 2.69(  4.87%)d51.60( 93.32%)
   151. (0.00000) RY*( 6) O  10           s(  0.98%)p 0.89(  0.87%)d99.99( 98.15%)
   152. (0.00001) RY*( 7) O  10           s(  0.64%)p 1.47(  0.94%)d99.99( 98.41%)
   153. (0.00001) RY*( 8) O  10           s(  0.06%)p27.59(  1.58%)d99.99( 98.36%)
   154. (0.00000) RY*( 9) O  10           s(  1.82%)p 3.24(  5.91%)d50.62( 92.26%)
   155. (0.00111) RY*( 1) O  11           s( 11.03%)p 7.97( 87.93%)d 0.09(  1.03%)
                                            0.0000  0.0004  0.3322  0.0025  0.6911
                                           -0.0073 -0.3182 -0.0041 -0.5481  0.0274
                                            0.0295  0.0354 -0.0738  0.0449
   156. (0.00046) RY*( 2) O  11           s(  0.11%)p99.99( 98.14%)d15.59(  1.75%)
                                            0.0000 -0.0021  0.0334 -0.0029 -0.1459
                                           -0.0023  0.7675  0.0054 -0.6091 -0.0037
                                            0.0244  0.0054  0.0737  0.1067
   157. (0.00028) RY*( 3) O  11           s( 80.60%)p 0.15( 12.18%)d 0.09(  7.21%)
                                            0.0000  0.0041  0.8978 -0.0104 -0.1467
                                           -0.0025  0.1485 -0.0085  0.2794  0.2208
                                            0.1339 -0.0073  0.0692 -0.0246
   158. (0.00011) RY*( 4) O  11           s(  0.58%)p99.99( 83.57%)d27.37( 15.85%)
                                           -0.0000 -0.0076  0.0757  0.0071 -0.6477
                                            0.0222 -0.4709  0.0082 -0.4403  0.2694
                                           -0.0761  0.1256 -0.2151  0.1345
   159. (0.00000) RY*( 5) O  11           s(  6.00%)p 1.07(  6.44%)d14.59( 87.56%)
   160. (0.00001) RY*( 6) O  11           s(  1.58%)p 0.58(  0.93%)d61.53( 97.49%)
   161. (0.00000) RY*( 7) O  11           s(  0.02%)p69.22(  1.59%)d99.99( 98.39%)
   162. (0.00001) RY*( 8) O  11           s(  0.04%)p99.99(  6.47%)d99.99( 93.49%)
   163. (0.00000) RY*( 9) O  11           s(  0.01%)p 1.00(  3.05%)d31.75( 96.94%)
   164. (0.00888) RY*( 1) C  12           s( 10.95%)p 8.09( 88.61%)d 0.04(  0.44%)
                                            0.0000  0.0525  0.3267  0.0087 -0.0823
                                           -0.0010  0.1215  0.0413 -0.9289 -0.0311
                                           -0.0152  0.0142  0.0117  0.0535
   165. (0.00460) RY*( 2) C  12           s(  0.08%)p99.99( 62.30%)d99.99( 37.62%)
                                            0.0000  0.0257  0.0118 -0.0083 -0.4214
                                            0.0431 -0.6651 -0.0037 -0.0330 -0.0082
                                            0.3164  0.4803  0.1776  0.1171
   166. (0.00303) RY*( 3) C  12           s(  0.00%)p 1.00( 37.23%)d 1.69( 62.76%)
                                           -0.0000  0.0045 -0.0043  0.0713  0.5449
                                           -0.0110 -0.2564 -0.0220 -0.0625  0.3502
                                           -0.5265  0.3484  0.1459  0.2918
   167. (0.00144) RY*( 4) C  12           s(  0.04%)p99.99( 40.17%)d99.99( 59.79%)
                                           -0.0000 -0.0079  0.0185  0.0017  0.6144
                                            0.0222  0.1529 -0.0071 -0.0166 -0.3686
                                            0.5825  0.3428 -0.0071  0.0713
   168. (0.00122) RY*( 5) C  12           s( 50.80%)p 0.53( 27.03%)d 0.44( 22.17%)
                                            0.0000 -0.0149  0.7126  0.0017 -0.1576
                                            0.0198  0.3847  0.0348  0.3096  0.2640
                                            0.0163  0.3598  0.1318 -0.0704
   169. (0.00053) RY*( 6) C  12           s( 24.02%)p 0.97( 23.33%)d 2.19( 52.65%)
                                            0.0000  0.0107  0.4900  0.0081  0.1607
                                            0.0071 -0.4453  0.0157  0.0941 -0.3550
                                           -0.2133 -0.0897 -0.5334 -0.2497
   170. (0.00050) RY*( 7) C  12           s( 14.11%)p 0.72( 10.18%)d 5.37( 75.71%)
                                           -0.0000 -0.0050  0.3756 -0.0127  0.1659
                                            0.0254 -0.2528 -0.0173  0.0964 -0.0055
                                            0.1976 -0.6033  0.4919  0.3347
   171. (0.00017) RY*( 8) C  12           s(  0.07%)p99.99( 11.66%)d99.99( 88.27%)
                                           -0.0000 -0.0162  0.0218  0.0124 -0.2468
                                            0.0043  0.2024 -0.0282  0.1171 -0.4974
                                           -0.2574  0.1019 -0.1311  0.7358
   172. (0.00002) RY*( 9) C  12           s(  0.19%)p 0.62(  0.12%)d99.99( 99.69%)
   173. (0.00107) RY*( 1) O  13           s(  0.25%)p99.99( 97.84%)d 7.50(  1.91%)
                                           -0.0000  0.0017  0.0504 -0.0045 -0.3597
                                           -0.0052 -0.9126 -0.0053 -0.1269  0.0131
                                            0.0605  0.1159  0.0201  0.0373
   174. (0.00037) RY*( 2) O  13           s(  0.54%)p99.99( 96.03%)d 6.36(  3.43%)
                                            0.0000 -0.0013  0.0735  0.0097 -0.8946
                                           -0.0065  0.3196 -0.0045  0.2403 -0.0896
                                            0.1361 -0.0724 -0.0064 -0.0500
   175. (0.00008) RY*( 3) O  13           s( 97.22%)p 0.01(  0.91%)d 0.02(  1.87%)
   176. (0.00005) RY*( 4) O  13           s(  0.08%)p99.99( 93.86%)d71.71(  6.06%)
   177. (0.00000) RY*( 5) O  13           s(  0.04%)p51.36(  2.10%)d99.99( 97.86%)
   178. (0.00000) RY*( 6) O  13           s(  0.30%)p 7.41(  2.20%)d99.99( 97.51%)
   179. (0.00001) RY*( 7) O  13           s(  0.14%)p24.64(  3.46%)d99.99( 96.40%)
   180. (0.00001) RY*( 8) O  13           s(  0.08%)p 8.41(  0.66%)d99.99( 99.26%)
   181. (0.00001) RY*( 9) O  13           s(  1.33%)p 2.47(  3.28%)d71.92( 95.39%)
   182. (0.00281) RY*( 1) C  14           s(  0.47%)p99.99( 92.66%)d14.73(  6.87%)
                                            0.0000 -0.0001  0.0683 -0.0075 -0.4693
                                           -0.0170 -0.8096 -0.0147 -0.2245  0.0666
                                            0.1491  0.1767 -0.0788 -0.0678
   183. (0.00214) RY*( 2) C  14           s(  7.52%)p12.18( 91.55%)d 0.12(  0.93%)
                                           -0.0000  0.0015  0.2742 -0.0058  0.0353
                                           -0.0036  0.2735  0.0088 -0.9162  0.0474
                                            0.0230 -0.0038 -0.0357 -0.0723
   184. (0.00120) RY*( 3) C  14           s( 85.62%)p 0.14( 12.15%)d 0.03(  2.23%)
                                           -0.0000 -0.0057  0.9253  0.0055 -0.1791
                                            0.0061  0.0929 -0.0010  0.2841 -0.0433
                                            0.0029  0.0243  0.0058  0.1406
   185. (0.00063) RY*( 4) C  14           s(  5.40%)p17.21( 92.92%)d 0.31(  1.68%)
                                           -0.0000  0.0020  0.2323 -0.0062  0.8428
                                           -0.0009 -0.4667  0.0059 -0.0330  0.0510
                                            0.0069 -0.0376  0.0947 -0.0615
   186. (0.00040) RY*( 5) C  14           s(  0.07%)p 4.17(  0.31%)d99.99( 99.61%)
                                            0.0000 -0.0006  0.0273 -0.0083 -0.0348
                                            0.0067  0.0405 -0.0037  0.0115 -0.1840
                                           -0.4122  0.5743  0.5161 -0.4430
   187. (0.00013) RY*( 6) C  14           s(  0.25%)p11.92(  3.03%)d99.99( 96.71%)
                                            0.0000 -0.0003  0.0505  0.0087 -0.0755
                                           -0.0009  0.1057 -0.0142  0.1149  0.5969
                                            0.4171 -0.2262  0.3248 -0.5293
   188. (0.00011) RY*( 7) C  14           s(  0.00%)p 1.00(  6.51%)d14.37( 93.49%)
                                            0.0000  0.0007  0.0007 -0.0105  0.1641
                                           -0.0096  0.1666 -0.0060  0.1007 -0.0504
                                            0.4874  0.6199 -0.5119 -0.2202
   189. (0.00007) RY*( 8) C  14           s(  0.52%)p 1.25(  0.65%)d99.99( 98.82%)
   190. (0.00002) RY*( 9) C  14           s(  0.18%)p 1.67(  0.31%)d99.99( 99.51%)
   191. (0.00267) RY*( 1) C  15           s(  0.33%)p99.99( 92.38%)d22.40(  7.30%)
                                           -0.0000  0.0277  0.0499  0.0139  0.3899
                                            0.0242  0.7165  0.0168  0.5072  0.0758
                                            0.1664  0.1630 -0.0886 -0.0717
   192. (0.00132) RY*( 2) C  15           s(  0.08%)p99.99( 98.56%)d16.98(  1.36%)
                                            0.0000  0.0005  0.0283 -0.0212  0.5721
                                           -0.0093  0.2346  0.0292 -0.7758 -0.0578
                                            0.0073  0.0568 -0.0084  0.0829
   193. (0.00047) RY*( 3) C  15           s( 94.07%)p 0.00(  0.16%)d 0.06(  5.77%)
                                            0.0000 -0.0043  0.9699 -0.0076 -0.0255
                                           -0.0167  0.0134 -0.0103  0.0189  0.0300
                                           -0.1844 -0.1020  0.0543  0.0971
   194. (0.00032) RY*( 4) C  15           s(  0.01%)p 1.00(  0.01%)d99.99( 99.98%)
                                           -0.0000 -0.0000  0.0088  0.0072 -0.0019
                                           -0.0066  0.0008  0.0033 -0.0009 -0.2002
                                           -0.3876  0.5772  0.5241 -0.4491
   195. (0.00028) RY*( 5) C  15           s(  0.04%)p99.99( 93.44%)d99.99(  6.53%)
                                           -0.0000  0.0006  0.0190  0.0029  0.6837
                                           -0.0029 -0.6012  0.0005  0.3248  0.0675
                                            0.1159 -0.0133  0.2007  0.0827
   196. (0.00007) RY*( 6) C  15           s(  0.01%)p 1.00(  1.43%)d69.03( 98.56%)
   197. (0.00001) RY*( 7) C  15           s(  1.50%)p 3.76(  5.65%)d61.80( 92.85%)
   198. (0.00001) RY*( 8) C  15           s(  3.04%)p 0.99(  3.00%)d30.86( 93.96%)
   199. (0.00001) RY*( 9) C  15           s(  1.02%)p 5.36(  5.46%)d91.77( 93.52%)
   200. (0.00270) RY*( 1) C  16           s(  0.01%)p 1.00( 94.54%)d 0.06(  5.45%)
                                           -0.0000  0.0081  0.0040 -0.0185 -0.7032
                                           -0.0183 -0.6203  0.0110  0.2557  0.1037
                                           -0.0982 -0.1501  0.0552 -0.0926
   201. (0.00137) RY*( 2) C  16           s(  2.66%)p35.90( 95.58%)d 0.66(  1.75%)
                                           -0.0000  0.0192  0.1620  0.0038 -0.0839
                                           -0.0076  0.4590 -0.0322  0.8585  0.0827
                                            0.0611  0.0148 -0.0312 -0.0760
   202. (0.00080) RY*( 3) C  16           s( 13.77%)p 5.65( 77.80%)d 0.61(  8.43%)
                                            0.0000 -0.0003  0.3711  0.0044  0.6085
                                            0.0023 -0.5685 -0.0034  0.2907  0.0900
                                            0.1727 -0.1334  0.0427  0.1637
   203. (0.00051) RY*( 4) C  16           s( 79.44%)p 0.23( 18.59%)d 0.02(  1.98%)
                                            0.0000 -0.0082  0.8912  0.0170 -0.2776
                                            0.0194  0.1746 -0.0015 -0.2786 -0.0109
                                            0.0319  0.0512  0.0635  0.1094
   204. (0.00035) RY*( 5) C  16           s(  3.18%)p 1.55(  4.94%)d28.91( 91.88%)
                                            0.0000 -0.0010  0.1783  0.0116  0.1460
                                           -0.0057 -0.1491  0.0023  0.0753 -0.3235
                                           -0.5904  0.3287 -0.4269 -0.4187
   205. (0.00007) RY*( 6) C  16           s(  0.61%)p 4.90(  3.01%)d99.99( 96.38%)
   206. (0.00004) RY*( 7) C  16           s(  0.28%)p12.85(  3.54%)d99.99( 96.18%)
   207. (0.00002) RY*( 8) C  16           s(  0.03%)p38.79(  1.27%)d99.99( 98.69%)
   208. (0.00001) RY*( 9) C  16           s(  0.04%)p19.29(  0.87%)d99.99( 99.09%)
   209. (0.00317) RY*( 1) C  17           s(  0.92%)p99.99( 94.39%)d 5.10(  4.69%)
                                            0.0000 -0.0192  0.0940 -0.0080 -0.0140
                                            0.0060  0.3658  0.0283  0.8994  0.1002
                                            0.0651 -0.0227 -0.0374 -0.1753
   210. (0.00158) RY*( 2) C  17           s(  5.88%)p15.64( 91.89%)d 0.38(  2.23%)
                                            0.0000  0.0190  0.2417 -0.0136  0.7525
                                           -0.0185  0.5513 -0.0026 -0.2197 -0.0291
                                            0.0304  0.1173 -0.0309  0.0763
   211. (0.00058) RY*( 3) C  17           s( 10.77%)p 6.77( 72.95%)d 1.51( 16.28%)
                                            0.0000 -0.0044  0.3282  0.0035  0.4679
                                            0.0049 -0.6692  0.0058  0.2503  0.0533
                                           -0.0324  0.0922  0.3849 -0.0475
   212. (0.00052) RY*( 4) C  17           s( 80.09%)p 0.17( 13.89%)d 0.08(  6.02%)
                                            0.0000 -0.0063  0.8949 -0.0001 -0.3406
                                            0.0084  0.0368  0.0190 -0.1453  0.1068
                                           -0.0292 -0.0828 -0.1952 -0.0549
   213. (0.00023) RY*( 5) C  17           s(  0.23%)p64.39( 15.08%)d99.99( 84.69%)
                                            0.0000  0.0002  0.0484  0.0015 -0.2499
                                           -0.0014  0.2704  0.0038 -0.1234  0.2195
                                            0.3880  0.1238  0.7931  0.0615
   214. (0.00007) RY*( 6) C  17           s(  0.25%)p11.05(  2.77%)d99.99( 96.98%)
   215. (0.00003) RY*( 7) C  17           s(  1.66%)p 2.48(  4.11%)d56.81( 94.24%)
   216. (0.00000) RY*( 8) C  17           s(  0.01%)p99.99(  3.71%)d99.99( 96.28%)
   217. (0.00001) RY*( 9) C  17           s(  0.26%)p 4.92(  1.30%)d99.99( 98.44%)
   218. (0.00274) RY*( 1) C  18           s(  0.11%)p99.99( 92.96%)d62.90(  6.93%)
                                           -0.0000  0.0282  0.0174  0.0234  0.6698
                                            0.0187  0.5442 -0.0137 -0.4287  0.1196
                                           -0.1095 -0.1683  0.0536 -0.1085
   219. (0.00133) RY*( 2) C  18           s(  0.03%)p99.99( 98.65%)d43.54(  1.32%)
                                            0.0000  0.0014  0.0174 -0.0029  0.1096
                                           -0.0193  0.5206 -0.0315  0.8379 -0.0446
                                           -0.0721 -0.0314  0.0273  0.0656
   220. (0.00043) RY*( 3) C  18           s( 93.53%)p 0.00(  0.32%)d 0.07(  6.15%)
                                            0.0000 -0.0035  0.9671 -0.0132  0.0473
                                           -0.0120 -0.0034  0.0102 -0.0229 -0.0083
                                            0.0367  0.1958 -0.0556  0.1364
   221. (0.00031) RY*( 4) C  18           s(  0.07%)p99.99( 47.32%)d99.99( 52.61%)
                                            0.0000 -0.0006  0.0257  0.0020 -0.4876
                                           -0.0029  0.4399  0.0008 -0.2048  0.2311
                                            0.4523 -0.3326  0.1143  0.3800
   222. (0.00027) RY*( 5) C  18           s(  0.02%)p99.99( 46.17%)d99.99( 53.81%)
                                            0.0000 -0.0005  0.0129 -0.0062 -0.4815
                                            0.0047  0.4312 -0.0030 -0.2095 -0.2174
                                           -0.4282  0.1891 -0.4307 -0.2937
   223. (0.00007) RY*( 6) C  18           s(  0.00%)p 1.00(  1.38%)d71.58( 98.62%)
   224. (0.00002) RY*( 7) C  18           s(  6.29%)p 0.80(  5.03%)d14.10( 88.68%)
   225. (0.00000) RY*( 8) C  18           s(  0.00%)p 1.00(  6.47%)d14.45( 93.53%)
   226. (0.00000) RY*( 9) C  18           s(  0.05%)p37.98(  1.77%)d99.99( 98.18%)
   227. (0.00292) RY*( 1) C  19           s(  0.08%)p99.99( 93.33%)d86.79(  6.60%)
                                           -0.0000  0.0273  0.0037 -0.0082 -0.3355
                                            0.0080  0.1105  0.0297  0.8986 -0.1176
                                           -0.0845  0.0500  0.0174  0.2054
   228. (0.00134) RY*( 2) C  19           s(  0.59%)p99.99( 97.87%)d 2.61(  1.54%)
                                            0.0000  0.0059  0.0766 -0.0223  0.6515
                                           -0.0286  0.7285 -0.0014  0.1488  0.0090
                                           -0.0807 -0.0849  0.0394  0.0084
   229. (0.00045) RY*( 3) C  19           s( 69.14%)p 0.38( 26.31%)d 0.07(  4.55%)
                                            0.0000 -0.0025  0.8315  0.0133  0.2915
                                           -0.0061 -0.3765 -0.0138  0.1897  0.1651
                                            0.1191  0.0151  0.0553 -0.0279
   230. (0.00040) RY*( 4) C  19           s( 25.55%)p 2.43( 62.04%)d 0.49( 12.42%)
                                            0.0000 -0.0033  0.5055 -0.0014 -0.5573
                                            0.0013  0.5011 -0.0114 -0.2420  0.0189
                                           -0.1394  0.0464 -0.2750 -0.1630
   231. (0.00024) RY*( 5) C  19           s(  0.31%)p24.82(  7.62%)d99.99( 92.08%)
                                            0.0000 -0.0009  0.0554 -0.0012 -0.1891
                                            0.0001  0.1826 -0.0015 -0.0839  0.1135
                                            0.1668  0.2825  0.8931 -0.0515
   232. (0.00007) RY*( 6) C  19           s(  0.35%)p 4.92(  1.74%)d99.99( 97.91%)
   233. (0.00003) RY*( 7) C  19           s(  3.85%)p 1.12(  4.31%)d23.88( 91.85%)
   234. (0.00000) RY*( 8) C  19           s(  0.12%)p27.83(  3.39%)d99.99( 96.48%)
   235. (0.00000) RY*( 9) C  19           s(  0.10%)p34.20(  3.47%)d99.99( 96.43%)
   236. (0.00230) RY*( 1) H  20           s( 99.60%)p 0.00(  0.40%)
                                            0.0087  0.9979  0.0524  0.0348 -0.0088
   237. (0.00011) RY*( 2) H  20           s(  0.01%)p99.99( 99.99%)
                                           -0.0013  0.0111 -0.6951  0.6523 -0.3020
   238. (0.00006) RY*( 3) H  20           s(  0.45%)p99.99( 99.55%)
   239. (0.00004) RY*( 4) H  20           s(  0.04%)p99.99( 99.96%)
   240. (0.00107) RY*( 1) H  21           s( 99.39%)p 0.01(  0.61%)
                                            0.0048  0.9969  0.0201  0.0327  0.0683
   241. (0.00008) RY*( 2) H  21           s(  0.04%)p99.99( 99.96%)
   242. (0.00004) RY*( 3) H  21           s(  0.36%)p99.99( 99.64%)
   243. (0.00003) RY*( 4) H  21           s(  0.32%)p99.99( 99.68%)
   244. (0.00074) RY*( 1) H  22           s( 99.36%)p 0.01(  0.64%)
                                            0.0045  0.9968 -0.0521 -0.0499  0.0347
   245. (0.00007) RY*( 2) H  22           s(  0.00%)p 1.00(100.00%)
   246. (0.00003) RY*( 3) H  22           s(  0.60%)p99.99( 99.40%)
   247. (0.00004) RY*( 4) H  22           s(  0.14%)p99.99( 99.86%)
   248. (0.00079) RY*( 1) H  23           s( 99.34%)p 0.01(  0.66%)
                                            0.0046  0.9967  0.0369 -0.0206 -0.0695
   249. (0.00008) RY*( 2) H  23           s(  0.03%)p99.99( 99.97%)
   250. (0.00004) RY*( 3) H  23           s(  0.01%)p 1.00( 99.99%)
   251. (0.00003) RY*( 4) H  23           s(  0.73%)p99.99( 99.27%)
   252. (0.00074) RY*( 1) H  24           s( 99.39%)p 0.01(  0.61%)
                                            0.0045  0.9970 -0.0302 -0.0595 -0.0400
   253. (0.00007) RY*( 2) H  24           s(  0.00%)p 1.00(100.00%)
   254. (0.00003) RY*( 3) H  24           s(  0.49%)p99.99( 99.51%)
   255. (0.00004) RY*( 4) H  24           s(  0.21%)p99.99( 99.79%)
   256. (0.00047) RY*( 1) N  25           s(  3.15%)p16.79( 52.87%)d13.96( 43.98%)
                                            0.0000 -0.0017  0.1775  0.0051 -0.4371
                                            0.0001  0.2639 -0.0025  0.5177  0.1258
                                           -0.1164 -0.0174  0.6185 -0.1659
   257. (0.00038) RY*( 2) N  25           s(  0.00%)p 1.00( 45.24%)d 1.21( 54.76%)
                                           -0.0000  0.0002  0.0006  0.0024 -0.1420
                                            0.0056 -0.5494 -0.0053  0.3610 -0.3421
                                           -0.1171 -0.3341  0.0178  0.5521
   258. (0.00033) RY*( 3) N  25           s( 14.68%)p 0.67(  9.89%)d 5.14( 75.43%)
                                           -0.0000 -0.0004  0.3832 -0.0136  0.2497
                                            0.0100  0.0047 -0.0067  0.1902 -0.4402
                                            0.5443 -0.3167 -0.0200 -0.4044
   259. (0.00033) RY*( 4) N  25           s(  0.02%)p99.99(  7.80%)d99.99( 92.18%)
                                           -0.0000 -0.0001  0.0148  0.0003  0.0509
                                            0.0115 -0.0398  0.0070 -0.2713  0.2178
                                            0.6499  0.0889  0.4802  0.4619
   260. (0.00030) RY*( 5) N  25           s(  4.94%)p 6.00( 29.62%)d13.25( 65.44%)
                                           -0.0000 -0.0012  0.2222  0.0071 -0.4342
                                            0.0098 -0.1052 -0.0039 -0.3105 -0.5765
                                           -0.0090  0.5636  0.0565 -0.0336
   261. (0.00023) RY*( 6) N  25           s( 61.78%)p 0.17( 10.60%)d 0.45( 27.63%)
                                            0.0000 -0.0024  0.7860 -0.0066 -0.2167
                                           -0.0032  0.0922  0.0041 -0.2246  0.3052
                                           -0.1166 -0.2338 -0.2632  0.2134
   262. (0.00021) RY*( 7) N  25           s(  9.85%)p 4.41( 43.46%)d 4.74( 46.69%)
                                           -0.0000  0.0005  0.3139  0.0112  0.4105
                                            0.0024 -0.1274  0.0079  0.4997  0.1626
                                            0.0192  0.6329 -0.1370  0.1440
   263. (0.00015) RY*( 8) N  25           s(  1.23%)p41.32( 50.85%)d38.93( 47.92%)
                                            0.0000  0.0005  0.1109  0.0054  0.4622
                                           -0.0012  0.5316 -0.0139 -0.1099 -0.3993
                                           -0.3518 -0.0691  0.2660  0.3470
   264. (0.00010) RY*( 9) N  25           s(  4.34%)p11.47( 49.80%)d10.56( 45.86%)
   265. (0.00261) RY*( 1) C  26           s(  3.14%)p29.77( 93.56%)d 1.05(  3.30%)
                                            0.0000 -0.0051  0.1772  0.0203  0.5795
                                           -0.0010 -0.3073  0.0126  0.7105 -0.1174
                                           -0.0967 -0.0901 -0.0355 -0.0217
   266. (0.00180) RY*( 2) C  26           s( 13.06%)p 6.29( 82.14%)d 0.37(  4.80%)
                                            0.0000  0.0086  0.3613 -0.0048 -0.7165
                                            0.0297  0.1077 -0.0011  0.5436  0.0962
                                           -0.0957 -0.0748  0.1262  0.0897
   267. (0.00140) RY*( 3) C  26           s( 51.36%)p 0.93( 47.84%)d 0.02(  0.80%)
                                            0.0000  0.0035  0.7166  0.0077 -0.0344
                                            0.0262 -0.5692  0.0015 -0.3905  0.0238
                                            0.0249  0.0195 -0.0170 -0.0782
   268. (0.00044) RY*( 4) C  26           s( 16.46%)p 2.80( 46.07%)d 2.28( 37.47%)
                                           -0.0000 -0.0170  0.4054 -0.0035  0.2993
                                            0.0006  0.5930  0.0090 -0.1391  0.2824
                                           -0.3225 -0.3997  0.0553 -0.1676
   269. (0.00027) RY*( 5) C  26           s( 12.74%)p 1.55( 19.72%)d 5.30( 67.53%)
                                           -0.0000 -0.0064  0.3569 -0.0239  0.1537
                                           -0.0377  0.4140  0.0140 -0.0030 -0.4665
                                            0.1232  0.6070  0.1871  0.1976
   270. (0.00022) RY*( 6) C  26           s(  2.17%)p 0.93(  2.03%)d44.10( 95.80%)
                                           -0.0000 -0.0041  0.1473 -0.0141  0.0663
                                           -0.0003  0.1252 -0.0045  0.0009  0.0238
                                            0.5895 -0.3695 -0.3622  0.5850
   271. (0.00005) RY*( 7) C  26           s(  1.04%)p 4.91(  5.09%)d90.43( 93.87%)
   272. (0.00002) RY*( 8) C  26           s(  0.02%)p52.29(  1.15%)d99.99( 98.82%)
   273. (0.00002) RY*( 9) C  26           s(  0.00%)p 1.00(  2.69%)d36.21( 97.31%)
   274. (0.00097) RY*( 1) H  27           s( 99.15%)p 0.01(  0.85%)
                                            0.0034  0.9957 -0.0003 -0.0428  0.0816
   275. (0.00008) RY*( 2) H  27           s(  0.08%)p99.99( 99.92%)
   276. (0.00005) RY*( 3) H  27           s(  0.76%)p99.99( 99.24%)
   277. (0.00002) RY*( 4) H  27           s(  0.10%)p99.99( 99.90%)
   278. (0.00357) RY*( 1) H  28           s( 99.69%)p 0.00(  0.31%)
                                            0.0133  0.9984 -0.0305  0.0406  0.0220
   279. (0.00009) RY*( 2) H  28           s(  0.05%)p99.99( 99.95%)
   280. (0.00006) RY*( 3) H  28           s(  0.30%)p99.99( 99.70%)
   281. (0.00004) RY*( 4) H  28           s(  0.06%)p99.99( 99.94%)
   282. (0.00232) RY*( 1) C  29           s(  8.21%)p10.57( 86.84%)d 0.60(  4.95%)
                                            0.0000 -0.0015  0.2866 -0.0024  0.2057
                                           -0.0210 -0.8833  0.0137  0.2125 -0.1700
                                            0.1097  0.0767  0.0401  0.0322
   283. (0.00190) RY*( 2) C  29           s(  3.88%)p23.22( 90.19%)d 1.53(  5.92%)
                                            0.0000  0.0059  0.1970 -0.0201 -0.3175
                                            0.0044 -0.2264  0.0009 -0.8657  0.0286
                                           -0.0931  0.1158 -0.1339  0.1357
   284. (0.00108) RY*( 3) C  29           s( 59.42%)p 0.65( 38.35%)d 0.04(  2.24%)
                                            0.0000  0.0028  0.7708 -0.0255  0.5130
                                            0.0050  0.3328  0.0066 -0.0943 -0.0148
                                           -0.1262 -0.0539  0.0441  0.0370
   285. (0.00066) RY*( 4) C  29           s( 22.92%)p 3.08( 70.61%)d 0.28(  6.47%)
                                           -0.0000 -0.0156  0.4785  0.0085 -0.7276
                                           -0.0093  0.1073 -0.0210  0.4058 -0.1070
                                           -0.0827  0.1315 -0.0739  0.1539
   286. (0.00032) RY*( 5) C  29           s(  4.58%)p 0.37(  1.68%)d20.49( 93.75%)
                                           -0.0000  0.0022  0.2139  0.0304 -0.1208
                                           -0.0064 -0.0200 -0.0232 -0.0169  0.5312
                                            0.6939 -0.2798 -0.1468 -0.2719
   287. (0.00021) RY*( 6) C  29           s(  0.24%)p 0.47(  0.11%)d99.99( 99.65%)
                                           -0.0000 -0.0005  0.0488 -0.0044 -0.0125
                                            0.0106 -0.0265 -0.0074  0.0092 -0.1731
                                           -0.2607  0.1074 -0.4897 -0.8045
   288. (0.00006) RY*( 7) C  29           s(  0.47%)p13.54(  6.31%)d99.99( 93.23%)
   289. (0.00002) RY*( 8) C  29           s(  0.28%)p 7.89(  2.24%)d99.99( 97.48%)
   290. (0.00001) RY*( 9) C  29           s(  0.00%)p 1.00(  3.98%)d24.11( 96.02%)
   291. (0.00124) RY*( 1) H  30           s( 99.58%)p 0.00(  0.42%)
                                            0.0031  0.9979  0.0081 -0.0436 -0.0478
   292. (0.00008) RY*( 2) H  30           s(  0.01%)p 1.00( 99.99%)
   293. (0.00005) RY*( 3) H  30           s(  0.40%)p99.99( 99.60%)
   294. (0.00002) RY*( 4) H  30           s(  0.11%)p99.99( 99.89%)
   295. (0.00215) RY*( 1) H  31           s( 99.71%)p 0.00(  0.29%)
                                            0.0016  0.9986  0.0141 -0.0472 -0.0216
   296. (0.00008) RY*( 2) H  31           s(  0.22%)p99.99( 99.78%)
   297. (0.00008) RY*( 3) H  31           s(  0.07%)p99.99( 99.93%)
   298. (0.00004) RY*( 4) H  31           s(  0.07%)p99.99( 99.93%)
   299. (0.00232) RY*( 1) C  32           s(  2.55%)p36.22( 92.22%)d 2.05(  5.23%)
                                            0.0000 -0.0054  0.1595  0.0224  0.8483
                                           -0.0158 -0.4491 -0.0098 -0.0072 -0.0139
                                            0.1865 -0.1199 -0.0380 -0.0388
   300. (0.00191) RY*( 2) C  32           s( 15.67%)p 5.11( 80.08%)d 0.27(  4.25%)
                                           -0.0000  0.0061  0.3957 -0.0077  0.3582
                                            0.0024  0.8112 -0.0270 -0.1168  0.1320
                                           -0.0005  0.0697 -0.0371 -0.1373
   301. (0.00131) RY*( 3) C  32           s( 54.59%)p 0.80( 43.60%)d 0.03(  1.80%)
                                           -0.0000  0.0055  0.7388 -0.0102 -0.2009
                                            0.0002 -0.1631 -0.0188  0.6071 -0.0796
                                           -0.0304  0.0627  0.0296  0.0773
   302. (0.00045) RY*( 4) C  32           s( 15.88%)p 3.18( 50.47%)d 2.12( 33.65%)
                                            0.0000 -0.0178  0.3981  0.0093 -0.2481
                                            0.0131 -0.2775  0.0024 -0.6049  0.2642
                                            0.3073  0.3743 -0.0740 -0.1633
   303. (0.00026) RY*( 5) C  32           s( 10.14%)p 1.96( 19.85%)d 6.90( 70.01%)
                                            0.0000 -0.0074  0.3184  0.0203 -0.1043
                                            0.0261 -0.0914  0.0390 -0.4203 -0.2100
                                           -0.4721 -0.6491  0.0588 -0.0913
   304. (0.00019) RY*( 6) C  32           s(  0.00%)p 1.00(  0.17%)d99.99( 99.83%)
                                           -0.0000  0.0001  0.0004 -0.0108  0.0335
                                            0.0057 -0.0195 -0.0009  0.0024  0.3170
                                            0.0042 -0.0252  0.9472  0.0080
   305. (0.00005) RY*( 7) C  32           s(  1.06%)p 7.21(  7.66%)d85.97( 91.28%)
   306. (0.00002) RY*( 8) C  32           s(  0.02%)p99.99(  6.11%)d99.99( 93.87%)
   307. (0.00002) RY*( 9) C  32           s(  0.11%)p 1.12(  0.13%)d99.99( 99.76%)
   308. (0.00104) RY*( 1) H  33           s( 99.29%)p 0.01(  0.71%)
                                            0.0026  0.9964  0.0648  0.0526  0.0119
   309. (0.00008) RY*( 2) H  33           s(  0.01%)p 1.00( 99.99%)
   310. (0.00005) RY*( 3) H  33           s(  0.70%)p99.99( 99.30%)
   311. (0.00001) RY*( 4) H  33           s(  0.10%)p99.99( 99.90%)
   312. (0.00176) RY*( 1) H  34           s( 99.32%)p 0.01(  0.68%)
                                            0.0086  0.9966  0.0056  0.0797 -0.0207
   313. (0.00009) RY*( 2) H  34           s(  0.18%)p99.99( 99.82%)
   314. (0.00005) RY*( 3) H  34           s(  0.56%)p99.99( 99.44%)
   315. (0.00003) RY*( 4) H  34           s(  0.04%)p99.99( 99.96%)
   316. (0.00120) RY*( 1) C  35           s(  0.05%)p99.99( 88.01%)d99.99( 11.94%)
                                            0.0000 -0.0019  0.0215  0.0121  0.7882
                                           -0.0078 -0.4952  0.0026  0.1154  0.1095
                                           -0.1068  0.0911  0.2960  0.0116
   317. (0.00086) RY*( 2) C  35           s(  9.38%)p 9.16( 85.93%)d 0.50(  4.69%)
                                           -0.0000  0.0174  0.3058 -0.0002  0.1883
                                            0.0019  0.4696  0.0211  0.7764  0.0033
                                            0.1371  0.1620 -0.0424  0.0036
   318. (0.00036) RY*( 3) C  35           s( 12.16%)p 7.05( 85.78%)d 0.17(  2.06%)
                                            0.0000  0.0113  0.3486 -0.0158  0.4307
                                           -0.0220  0.5957  0.0040 -0.5628 -0.0105
                                           -0.0909 -0.1004  0.0456  0.0056
   319. (0.00010) RY*( 4) C  35           s( 52.91%)p 0.29( 15.45%)d 0.60( 31.63%)
   320. (0.00001) RY*( 5) C  35           s(  0.58%)p 2.88(  1.66%)d99.99( 97.77%)
   321. (0.00001) RY*( 6) C  35           s( 13.29%)p 0.58(  7.72%)d 5.94( 78.99%)
   322. (0.00001) RY*( 7) C  35           s(  9.70%)p 0.72(  7.02%)d 8.58( 83.28%)
   323. (0.00001) RY*( 8) C  35           s(  1.52%)p 5.55(  8.43%)d59.22( 90.04%)
   324. (0.00001) RY*( 9) C  35           s(  0.45%)p 0.26(  0.12%)d99.99( 99.44%)
   325. (0.00052) RY*( 1) H  36           s( 96.74%)p 0.03(  3.26%)
                                            0.0052  0.9835 -0.0961 -0.1139 -0.1019
   326. (0.00008) RY*( 2) H  36           s(  0.09%)p99.99( 99.91%)
   327. (0.00008) RY*( 3) H  36           s(  0.05%)p99.99( 99.95%)
   328. (0.00001) RY*( 4) H  36           s(  3.21%)p30.17( 96.79%)
   329. (0.00095) RY*( 1) H  37           s( 99.80%)p 0.00(  0.20%)
                                            0.0018  0.9990 -0.0300 -0.0128  0.0312
   330. (0.00010) RY*( 2) H  37           s(  0.02%)p99.99( 99.98%)
                                            0.0012  0.0130 -0.4810  0.0053 -0.8766
   331. (0.00008) RY*( 3) H  37           s(  0.01%)p 1.00( 99.99%)
   332. (0.00003) RY*( 4) H  37           s(  0.26%)p99.99( 99.74%)
   333. (0.00058) RY*( 1) H  38           s( 98.40%)p 0.02(  1.60%)
                                            0.0046  0.9919  0.0313 -0.0986  0.0730
   334. (0.00010) RY*( 2) H  38           s(  0.06%)p99.99( 99.94%)
   335. (0.00007) RY*( 3) H  38           s(  0.01%)p99.99( 99.99%)
   336. (0.00002) RY*( 4) H  38           s(  1.61%)p61.05( 98.39%)
   337. (0.00133) RY*( 1) C  39           s(  0.45%)p99.99( 91.11%)d18.95(  8.45%)
                                           -0.0000  0.0063  0.0665 -0.0097 -0.4546
                                            0.0112  0.6062 -0.0049 -0.5803 -0.0150
                                            0.1293 -0.0156  0.1747  0.1918
   338. (0.00088) RY*( 2) C  39           s(  8.92%)p 9.72( 86.69%)d 0.49(  4.39%)
                                           -0.0000  0.0124  0.2984  0.0190  0.7506
                                            0.0029 -0.0196 -0.0056 -0.5501 -0.1055
                                           -0.1382 -0.0032  0.0740  0.0906
   339. (0.00041) RY*( 3) C  39           s( 16.32%)p 4.94( 80.67%)d 0.18(  3.01%)
                                            0.0000  0.0130  0.4038  0.0056 -0.4410
                                            0.0184 -0.6754  0.0216 -0.3939  0.0655
                                           -0.0398  0.0002 -0.1033 -0.1165
   340. (0.00010) RY*( 4) C  39           s( 49.26%)p 0.35( 17.20%)d 0.68( 33.54%)
                                           -0.0000 -0.0089  0.7018 -0.0060  0.0716
                                           -0.0064  0.3121 -0.0017  0.2634  0.3860
                                            0.2543 -0.1247 -0.1241 -0.3012
   341. (0.00004) RY*( 5) C  39           s(  1.26%)p 7.18(  9.05%)d71.13( 89.69%)
   342. (0.00001) RY*( 6) C  39           s( 13.44%)p 0.45(  6.08%)d 5.99( 80.48%)
   343. (0.00001) RY*( 7) C  39           s(  0.51%)p 0.37(  0.19%)d99.99( 99.30%)
   344. (0.00000) RY*( 8) C  39           s(  3.10%)p 1.37(  4.25%)d29.88( 92.65%)
   345. (0.00001) RY*( 9) C  39           s(  6.77%)p 0.72(  4.90%)d13.04( 88.32%)
   346. (0.00049) RY*( 1) H  40           s( 97.83%)p 0.02(  2.17%)
                                            0.0050  0.9891  0.1122  0.0215  0.0933
   347. (0.00010) RY*( 2) H  40           s(  0.10%)p99.99( 99.90%)
   348. (0.00008) RY*( 3) H  40           s(  0.01%)p 1.00( 99.99%)
   349. (0.00002) RY*( 4) H  40           s(  2.15%)p45.56( 97.85%)
   350. (0.00136) RY*( 1) H  41           s( 98.54%)p 0.01(  1.46%)
                                            0.0063  0.9927 -0.1154  0.0255  0.0250
   351. (0.00010) RY*( 2) H  41           s(  0.40%)p99.99( 99.60%)
                                           -0.0050  0.0631  0.7309  0.2292  0.6398
   352. (0.00008) RY*( 3) H  41           s(  0.02%)p99.99( 99.98%)
   353. (0.00002) RY*( 4) H  41           s(  1.13%)p87.79( 98.87%)
   354. (0.00087) RY*( 1) H  42           s( 98.80%)p 0.01(  1.20%)
                                            0.0050  0.9940 -0.0125  0.1054 -0.0274
   355. (0.00010) RY*( 2) H  42           s(  0.11%)p99.99( 99.89%)
   356. (0.00008) RY*( 3) H  42           s(  0.08%)p99.99( 99.92%)
   357. (0.00002) RY*( 4) H  42           s(  1.09%)p90.37( 98.91%)
   358. (0.00141) RY*( 1) C  43           s(  0.39%)p99.99( 89.12%)d26.91( 10.49%)
                                            0.0000  0.0011  0.0624 -0.0080 -0.7387
                                            0.0075  0.5454 -0.0044 -0.2188 -0.1119
                                           -0.2061  0.1285  0.0639 -0.1711
   359. (0.00081) RY*( 2) C  43           s(  8.87%)p 9.62( 85.37%)d 0.65(  5.76%)
                                           -0.0000  0.0183  0.2973 -0.0102 -0.5383
                                           -0.0220 -0.7485 -0.0047  0.0549  0.1264
                                           -0.0625 -0.1361 -0.0123 -0.1381
   360. (0.00036) RY*( 3) C  43           s( 10.56%)p 8.22( 86.80%)d 0.25(  2.64%)
                                            0.0000  0.0125  0.3247  0.0148 -0.1136
                                           -0.0013  0.2483 -0.0247  0.8903  0.0228
                                            0.0915  0.0014 -0.0177  0.1309
   361. (0.00010) RY*( 4) C  43           s( 52.91%)p 0.21( 10.97%)d 0.68( 36.12%)
   362. (0.00001) RY*( 5) C  43           s(  1.04%)p 3.91(  4.06%)d91.39( 94.90%)
   363. (0.00001) RY*( 6) C  43           s(  8.32%)p 0.90(  7.53%)d10.11( 84.15%)
   364. (0.00001) RY*( 7) C  43           s( 14.75%)p 0.66(  9.71%)d 5.12( 75.54%)
   365. (0.00000) RY*( 8) C  43           s(  0.27%)p 1.60(  0.43%)d99.99( 99.30%)
   366. (0.00001) RY*( 9) C  43           s(  2.95%)p 2.08(  6.11%)d30.88( 90.94%)
   367. (0.00110) RY*( 1) H  44           s( 99.27%)p 0.01(  0.73%)
                                            0.0045  0.9964 -0.0634  0.0015 -0.0569
   368. (0.00008) RY*( 2) H  44           s(  0.09%)p99.99( 99.91%)
   369. (0.00009) RY*( 3) H  44           s(  0.00%)p 1.00(100.00%)
   370. (0.00002) RY*( 4) H  44           s(  0.72%)p99.99( 99.28%)
   371. (0.00057) RY*( 1) H  45           s( 98.89%)p 0.01(  1.11%)
                                            0.0039  0.9944  0.0474 -0.0765 -0.0549
   372. (0.00010) RY*( 2) H  45           s(  0.08%)p99.99( 99.92%)
   373. (0.00008) RY*( 3) H  45           s(  0.01%)p99.99( 99.99%)
   374. (0.00002) RY*( 4) H  45           s(  1.10%)p90.09( 98.90%)
   375. (0.00052) RY*( 1) H  46           s( 96.51%)p 0.04(  3.49%)
                                            0.0052  0.9824  0.1052  0.1137 -0.1043
   376. (0.00009) RY*( 2) H  46           s(  0.00%)p 1.00(100.00%)
   377. (0.00008) RY*( 3) H  46           s(  0.28%)p99.99( 99.72%)
   378. (0.00001) RY*( 4) H  46           s(  3.29%)p29.36( 96.71%)
   379. (0.00102) RY*( 1) H  47           s( 98.82%)p 0.01(  1.18%)
                                            0.0036  0.9941 -0.0770  0.0682  0.0345
   380. (0.00008) RY*( 2) H  47           s(  0.01%)p 1.00( 99.99%)
   381. (0.00005) RY*( 3) H  47           s(  1.17%)p84.67( 98.83%)
   382. (0.00002) RY*( 4) H  47           s(  0.09%)p99.99( 99.91%)
   383. (0.00221) RY*( 1) C  48           s(  2.64%)p34.60( 91.25%)d 2.32(  6.11%)
                                           -0.0000  0.0026  0.1624 -0.0141 -0.5848
                                           -0.0253 -0.6806 -0.0048 -0.3263 -0.0493
                                            0.1164  0.1685  0.0633  0.1128
   384. (0.00188) RY*( 2) C  48           s( 15.58%)p 4.93( 76.82%)d 0.49(  7.60%)
                                            0.0000  0.0011  0.3947  0.0012 -0.6180
                                           -0.0039  0.3844  0.0216  0.4879 -0.1476
                                           -0.0601  0.0603  0.1023 -0.1911
   385. (0.00103) RY*( 3) C  48           s( 56.65%)p 0.73( 41.42%)d 0.03(  1.93%)
                                            0.0000  0.0053  0.7526  0.0105  0.1730
                                           -0.0083  0.2662  0.0187 -0.5594  0.0591
                                            0.0288 -0.0938 -0.0760 -0.0201
   386. (0.00045) RY*( 4) C  48           s( 14.53%)p 3.96( 57.48%)d 1.93( 27.98%)
                                            0.0000 -0.0179  0.3808 -0.0137  0.4415
                                            0.0069 -0.4656  0.0002  0.4036 -0.3617
                                            0.2248 -0.0247  0.0848 -0.3012
   387. (0.00026) RY*( 5) C  48           s(  8.24%)p 1.95( 16.02%)d 9.20( 75.74%)
                                            0.0000 -0.0050  0.2869 -0.0310  0.1581
                                            0.0314 -0.2210 -0.0252  0.2895  0.5474
                                           -0.5533  0.2799  0.0848  0.2571
   388. (0.00020) RY*( 6) C  48           s(  0.08%)p 3.27(  0.25%)d99.99( 99.68%)
                                           -0.0000 -0.0003  0.0275 -0.0093  0.0310
                                           -0.0064  0.0218 -0.0061  0.0294 -0.4224
                                           -0.2111  0.4045 -0.7578  0.1895
   389. (0.00003) RY*( 7) C  48           s(  0.48%)p16.12(  7.77%)d99.99( 91.75%)
   390. (0.00003) RY*( 8) C  48           s(  1.59%)p 3.87(  6.14%)d58.16( 92.28%)
   391. (0.00001) RY*( 9) C  48           s(  0.23%)p13.68(  3.16%)d99.99( 96.61%)
   392. (0.00100) RY*( 1) H  49           s( 99.25%)p 0.01(  0.75%)
                                            0.0035  0.9962 -0.0852  0.0149  0.0064
   393. (0.00009) RY*( 2) H  49           s(  0.03%)p99.99( 99.97%)
   394. (0.00004) RY*( 3) H  49           s(  0.73%)p99.99( 99.27%)
   395. (0.00001) RY*( 4) H  49           s(  0.08%)p99.99( 99.92%)
   396. (0.00107) RY*( 1) C  50           s(  0.27%)p99.99( 86.34%)d49.79( 13.39%)
                                           -0.0000  0.0037  0.0517  0.0047  0.3698
                                            0.0125  0.8380 -0.0001  0.1556 -0.1949
                                            0.0583  0.2024 -0.1948  0.1169
   397. (0.00092) RY*( 2) C  50           s(  7.63%)p11.42( 87.18%)d 0.68(  5.18%)
                                           -0.0000  0.0153  0.2759 -0.0053 -0.5413
                                            0.0085  0.3782 -0.0204 -0.6598 -0.0555
                                            0.1279 -0.1141  0.0417 -0.1328
   398. (0.00033) RY*( 3) C  50           s( 12.35%)p 7.03( 86.82%)d 0.07(  0.83%)
                                            0.0000  0.0115  0.3512  0.0232 -0.6136
                                           -0.0101  0.1205 -0.0130  0.6902  0.0490
                                           -0.0518  0.0312 -0.0060  0.0469
   399. (0.00008) RY*( 4) C  50           s( 47.95%)p 0.24( 11.43%)d 0.85( 40.62%)
   400. (0.00001) RY*( 5) C  50           s( 18.98%)p 0.48(  9.18%)d 3.79( 71.84%)
   401. (0.00001) RY*( 6) C  50           s(  7.59%)p 0.60(  4.53%)d11.58( 87.88%)
   402. (0.00000) RY*( 7) C  50           s(  0.29%)p21.36(  6.30%)d99.99( 93.40%)
   403. (0.00001) RY*( 8) C  50           s(  0.02%)p99.99(  3.77%)d99.99( 96.22%)
   404. (0.00000) RY*( 9) C  50           s(  4.95%)p 0.92(  4.57%)d18.27( 90.47%)
   405. (0.00067) RY*( 1) H  51           s( 98.80%)p 0.01(  1.20%)
                                            0.0040  0.9940  0.0685  0.0659 -0.0547
   406. (0.00010) RY*( 2) H  51           s(  0.11%)p99.99( 99.89%)
   407. (0.00007) RY*( 3) H  51           s(  0.01%)p 1.00( 99.99%)
   408. (0.00002) RY*( 4) H  51           s(  1.17%)p84.51( 98.83%)
   409. (0.00054) RY*( 1) H  52           s( 97.88%)p 0.02(  2.12%)
                                            0.0049  0.9893  0.0141 -0.0563 -0.1336
   410. (0.00010) RY*( 2) H  52           s(  0.12%)p99.99( 99.88%)
   411. (0.00008) RY*( 3) H  52           s(  0.00%)p 1.00(100.00%)
   412. (0.00002) RY*( 4) H  52           s(  2.08%)p47.11( 97.92%)
   413. (0.00048) RY*( 1) H  53           s( 96.57%)p 0.04(  3.43%)
                                            0.0055  0.9827  0.1361 -0.1121  0.0565
   414. (0.00008) RY*( 2) H  53           s(  0.01%)p 1.00( 99.99%)
   415. (0.00007) RY*( 3) H  53           s(  0.05%)p99.99( 99.95%)
   416. (0.00001) RY*( 4) H  53           s(  3.46%)p27.89( 96.54%)
   417. (0.00420) BD*( 1) C   1 - H   2  
                ( 37.85%)   0.6152* C   1 s( 23.66%)p 3.22( 76.30%)d 0.00(  0.04%)
                                            0.0000 -0.4864  0.0050 -0.5659  0.0104
                                           -0.4371 -0.0188 -0.5011  0.0085 -0.0098
                                           -0.0142 -0.0080 -0.0057 -0.0007
                ( 62.15%)  -0.7884* H   2 s( 99.91%)p 0.00(  0.09%)
                                           -0.9996  0.0027  0.0195  0.0172  0.0144
   418. (0.00294) BD*( 1) C   1 - H   3  
                ( 37.84%)   0.6151* C   1 s( 24.32%)p 3.11( 75.64%)d 0.00(  0.04%)
                                           -0.0000  0.4932 -0.0004 -0.8027  0.0059
                                            0.1442  0.0179  0.3015 -0.0060 -0.0024
                                           -0.0115  0.0005  0.0144 -0.0059
                ( 62.16%)  -0.7884* H   3 s( 99.91%)p 0.00(  0.09%)
                                            0.9996  0.0006  0.0273 -0.0074 -0.0092
   419. (0.00221) BD*( 1) C   1 - H   4  
                ( 37.64%)   0.6135* C   1 s( 23.62%)p 3.23( 76.35%)d 0.00(  0.04%)
                                           -0.0000  0.4860 -0.0011  0.0518 -0.0084
                                            0.3211  0.0162 -0.8107  0.0101  0.0005
                                           -0.0034 -0.0086 -0.0009  0.0172
                ( 62.36%)  -0.7897* H   4 s( 99.91%)p 0.00(  0.09%)
                                            0.9996 -0.0006 -0.0008 -0.0140  0.0262
   420. (0.00721) BD*( 1) C   1 - C   5  
                ( 53.26%)   0.7298* C   1 s( 28.36%)p 2.52( 71.58%)d 0.00(  0.06%)
                                            0.0006  0.5325  0.0098  0.1792 -0.0084
                                           -0.8267 -0.0128  0.0028 -0.0016 -0.0091
                                            0.0004 -0.0012 -0.0183 -0.0116
                ( 46.74%)  -0.6837* C   5 s( 29.42%)p 2.40( 70.54%)d 0.00(  0.04%)
                                            0.0000  0.5423  0.0119 -0.1823 -0.0169
                                            0.8194 -0.0128  0.0128 -0.0103 -0.0046
                                           -0.0010  0.0031 -0.0157 -0.0097
   421. (0.01101) BD*( 1) C   5 - H   6  
                ( 36.05%)   0.6004* C   5 s( 24.77%)p 3.04( 75.19%)d 0.00(  0.04%)
                                            0.0003 -0.4976  0.0122  0.5385  0.0026
                                            0.4405 -0.0223  0.5171 -0.0010 -0.0114
                                           -0.0109 -0.0118 -0.0004  0.0009
                ( 63.95%)  -0.7997* H   6 s( 99.90%)p 0.00(  0.10%)
                                           -0.9995  0.0040 -0.0199 -0.0132 -0.0213
   422. (0.01987) BD*( 1) C   5 - N   7  
                ( 63.31%)   0.7957* C   5 s( 20.37%)p 3.90( 79.48%)d 0.01(  0.15%)
                                           -0.0001  0.4508  0.0207 -0.0996 -0.0140
                                           -0.3332 -0.0027  0.8202  0.0314  0.0001
                                           -0.0019 -0.0249 -0.0049  0.0292
                ( 36.69%)  -0.6057* N   7 s( 35.85%)p 1.79( 64.13%)d 0.00(  0.02%)
                                            0.0000  0.5987 -0.0014  0.0738  0.0028
                                            0.2583 -0.0008 -0.7543 -0.0106  0.0028
                                           -0.0062 -0.0053 -0.0015  0.0127
   423. (0.05075) BD*( 1) C   5 - C   9  
                ( 46.32%)   0.6806* C   5 s( 25.48%)p 2.92( 74.43%)d 0.00(  0.09%)
                                           -0.0002 -0.5048  0.0045 -0.8158 -0.0027
                                            0.1487  0.0004  0.2374  0.0168  0.0102
                                            0.0116 -0.0013 -0.0234  0.0123
                ( 53.68%)  -0.7327* C   9 s( 35.46%)p 1.82( 64.43%)d 0.00(  0.11%)
                                           -0.0003 -0.5948 -0.0292  0.7669 -0.0116
                                           -0.1569  0.0066 -0.1771  0.0064  0.0085
                                            0.0144  0.0004 -0.0256  0.0128
   424. (0.01099) BD*( 1) N   7 - H   8  
                ( 27.66%)   0.5259* N   7 s( 23.42%)p 3.27( 76.55%)d 0.00(  0.03%)
                                           -0.0003 -0.4839  0.0043 -0.4049  0.0010
                                           -0.4981  0.0118 -0.5944  0.0076 -0.0081
                                           -0.0122 -0.0095 -0.0026 -0.0042
                ( 72.34%)  -0.8505* H   8 s( 99.77%)p 0.00(  0.23%)
                                           -0.9988  0.0130  0.0195  0.0252  0.0358
   425. (0.03545) BD*( 1) N   7 - C  12  
                ( 35.79%)   0.5983* N   7 s( 38.92%)p 1.57( 61.04%)d 0.00(  0.03%)
                                           -0.0001  0.6238  0.0097 -0.1950  0.0041
                                           -0.7209  0.0025  0.2293 -0.0100  0.0039
                                           -0.0020 -0.0090 -0.0143 -0.0066
                ( 64.21%)  -0.8013* C  12 s( 30.66%)p 2.26( 69.17%)d 0.01(  0.16%)
                                            0.0000  0.5535 -0.0161  0.2264 -0.0005
                                            0.7523  0.0381 -0.2698  0.0182  0.0165
                                           -0.0083 -0.0232 -0.0248 -0.0125
   426. (0.02780) BD*( 1) C   9 - O  10  
                ( 67.41%)   0.8210* C   9 s( 32.14%)p 2.10( 67.58%)d 0.01(  0.28%)
                                            0.0000  0.5665 -0.0227  0.1951  0.0245
                                           -0.5930 -0.0377 -0.5305 -0.0511 -0.0117
                                           -0.0094  0.0421 -0.0267  0.0079
                ( 32.59%)  -0.5709* O  10 s( 39.87%)p 1.51( 60.06%)d 0.00(  0.08%)
                                           -0.0000  0.6311 -0.0196 -0.1065 -0.0012
                                            0.5823  0.0137  0.4998  0.0122 -0.0066
                                           -0.0060  0.0237 -0.0115  0.0040
   427. (0.02393) BD*( 1) C   9 - O  11  
                ( 66.86%)   0.8177* C   9 s( 31.98%)p 2.12( 67.76%)d 0.01(  0.26%)
                                           -0.0000  0.5652 -0.0205  0.6071  0.0568
                                            0.3906  0.0325  0.3895  0.0184  0.0316
                                            0.0325  0.0218  0.0080 -0.0039
                ( 33.14%)  -0.5757* O  11 s( 40.40%)p 1.47( 59.52%)d 0.00(  0.08%)
                                           -0.0000  0.6354 -0.0176 -0.5198 -0.0128
                                           -0.4278 -0.0107 -0.3762 -0.0124  0.0186
                                            0.0170  0.0125  0.0044 -0.0050
   428. (0.18597) BD*( 2) C   9 - O  11  
                ( 74.36%)   0.8623* C   9 s(  0.18%)p99.99( 99.36%)d 2.52(  0.46%)
                                            0.0001  0.0324 -0.0276 -0.0040  0.0186
                                            0.6808 -0.0258 -0.7268  0.0296  0.0304
                                           -0.0293 -0.0037 -0.0232 -0.0471
                ( 25.64%)  -0.5063* O  11 s(  0.01%)p 1.00( 99.88%)d 0.00(  0.12%)
                                            0.0000  0.0072 -0.0037 -0.0005  0.0042
                                            0.6664  0.0025 -0.7448 -0.0012 -0.0157
                                            0.0174  0.0034  0.0127  0.0212
   429. (0.00683) BD*( 1) C  12 - O  13  
                ( 65.88%)   0.8117* C  12 s( 30.83%)p 2.24( 68.93%)d 0.01(  0.23%)
                                           -0.0002  0.5544 -0.0318  0.1333  0.0131
                                           -0.1622 -0.0029  0.8011  0.0578 -0.0023
                                            0.0142 -0.0143 -0.0004  0.0438
                ( 34.12%)  -0.5841* O  13 s( 41.74%)p 1.39( 58.17%)d 0.00(  0.09%)
                                           -0.0000  0.6458 -0.0185 -0.0963 -0.0026
                                            0.1859  0.0072 -0.7331 -0.0178 -0.0032
                                            0.0054 -0.0126  0.0007  0.0256
   430. (0.14857) BD*( 2) C  12 - O  13  
                ( 72.50%)   0.8515* C  12 s(  0.03%)p99.99( 99.52%)d18.08(  0.45%)
                                            0.0001 -0.0033  0.0155  0.9076 -0.0423
                                           -0.3490  0.0033 -0.2186  0.0065 -0.0158
                                            0.0566 -0.0204  0.0058 -0.0253
                ( 27.50%)  -0.5244* O  13 s(  0.00%)p 1.00( 99.87%)d 0.00(  0.13%)
                                           -0.0000 -0.0062  0.0009  0.9083  0.0047
                                           -0.3567 -0.0026 -0.2152 -0.0028  0.0096
                                           -0.0306  0.0105 -0.0008  0.0129
   431. (0.03238) BD*( 1) C  12 - C  14  
                ( 51.13%)   0.7150* C  12 s( 38.22%)p 1.62( 61.74%)d 0.00(  0.05%)
                                           -0.0000 -0.6175 -0.0289  0.3187 -0.0056
                                            0.5314 -0.0084  0.4825 -0.0219 -0.0080
                                           -0.0101 -0.0161  0.0031 -0.0050
                ( 48.87%)  -0.6991* C  14 s( 29.40%)p 2.40( 70.55%)d 0.00(  0.05%)
                                           -0.0001 -0.5422  0.0013 -0.3557  0.0077
                                           -0.6040  0.0129 -0.4625  0.0028 -0.0121
                                           -0.0075 -0.0157  0.0052  0.0006
   432. (0.01397) BD*( 1) C  14 - C  16  
                ( 48.83%)   0.6988* C  14 s( 36.13%)p 1.77( 63.83%)d 0.00(  0.04%)
                                            0.0001 -0.6011 -0.0025 -0.2164 -0.0099
                                            0.0812 -0.0075  0.7646  0.0055 -0.0012
                                            0.0091 -0.0047 -0.0016 -0.0160
                ( 51.17%)  -0.7153* C  16 s( 34.40%)p 1.91( 65.55%)d 0.00(  0.05%)
                                           -0.0001 -0.5865 -0.0081  0.2352 -0.0086
                                           -0.1936 -0.0144 -0.7499 -0.0114  0.0003
                                            0.0103 -0.0078 -0.0006 -0.0171
   433. (0.19687) BD*( 2) C  14 - C  16  
                ( 46.89%)   0.6848* C  14 s(  0.00%)p 1.00( 99.98%)d 0.00(  0.02%)
                                            0.0002 -0.0027 -0.0013 -0.7209 -0.0026
                                            0.6365 -0.0002 -0.2738 -0.0014  0.0044
                                            0.0081 -0.0063  0.0006  0.0087
                ( 53.11%)  -0.7288* C  16 s(  0.02%)p99.99( 99.93%)d 2.08(  0.05%)
                                           -0.0002 -0.0147  0.0006 -0.6879  0.0019
                                            0.6263 -0.0071 -0.3657 -0.0007 -0.0047
                                           -0.0086  0.0125  0.0096 -0.0104
   434. (0.01244) BD*( 1) C  14 - C  17  
                ( 48.29%)   0.6949* C  14 s( 34.43%)p 1.90( 65.54%)d 0.00(  0.04%)
                                            0.0002 -0.5867 -0.0054  0.5537  0.0068
                                            0.4720 -0.0069 -0.3546 -0.0138 -0.0138
                                            0.0111  0.0068 -0.0004  0.0023
                ( 51.71%)  -0.7191* C  17 s( 34.72%)p 1.88( 65.23%)d 0.00(  0.05%)
                                           -0.0002 -0.5892 -0.0068 -0.5763 -0.0018
                                           -0.4674 -0.0132  0.3182 -0.0169 -0.0156
                                            0.0123  0.0079 -0.0026  0.0035
   435. (0.00875) BD*( 1) C  15 - C  18  
                ( 49.99%)   0.7070* C  15 s( 35.45%)p 1.82( 64.51%)d 0.00(  0.05%)
                                           -0.0000 -0.5953 -0.0078  0.2416  0.0284
                                           -0.1201  0.0282 -0.7554 -0.0072  0.0005
                                            0.0086 -0.0079 -0.0000 -0.0178
                ( 50.01%)  -0.7072* C  18 s( 35.44%)p 1.82( 64.52%)d 0.00(  0.05%)
                                           -0.0000 -0.5952 -0.0087 -0.1997  0.0231
                                            0.1554  0.0320  0.7612  0.0120  0.0002
                                            0.0110 -0.0048 -0.0013 -0.0175
   436. (0.15372) BD*( 2) C  15 - C  18  
                ( 51.10%)   0.7148* C  15 s(  0.00%)p 1.00( 99.95%)d 0.00(  0.05%)
                                           -0.0000  0.0018 -0.0019  0.7073 -0.0070
                                           -0.6275  0.0058  0.3246 -0.0030  0.0071
                                            0.0143 -0.0075  0.0106  0.0102
                ( 48.90%)  -0.6993* C  18 s(  0.00%)p 1.00( 99.95%)d 0.00(  0.05%)
                                           -0.0001  0.0023 -0.0013  0.7112 -0.0067
                                           -0.6273  0.0053  0.3164 -0.0025 -0.0034
                                           -0.0066  0.0124  0.0145 -0.0089
   437. (0.00857) BD*( 1) C  15 - C  19  
                ( 50.23%)   0.7087* C  15 s( 35.54%)p 1.81( 64.41%)d 0.00(  0.05%)
                                            0.0000  0.5961  0.0091  0.5597  0.0039
                                            0.4455 -0.0146 -0.3616 -0.0376  0.0164
                                           -0.0101 -0.0075  0.0024 -0.0054
                ( 49.77%)  -0.7055* C  19 s( 35.80%)p 1.79( 64.16%)d 0.00(  0.04%)
                                            0.0000  0.5983  0.0093 -0.5677 -0.0114
                                           -0.4677 -0.0276  0.3144 -0.0286  0.0145
                                           -0.0120 -0.0083  0.0032 -0.0031
   438. (0.00685) BD*( 1) C  15 - H  24  
                ( 37.86%)   0.6153* C  15 s( 28.92%)p 2.46( 71.05%)d 0.00(  0.03%)
                                           -0.0003  0.5376 -0.0135 -0.3562  0.0031
                                           -0.6262  0.0072 -0.4376  0.0052  0.0099
                                            0.0057  0.0116 -0.0057 -0.0011
                ( 62.14%)  -0.7883* H  24 s( 99.90%)p 0.00(  0.10%)
                                            0.9995 -0.0020  0.0135  0.0230  0.0161
   439. (0.00927) BD*( 1) C  16 - C  19  
                ( 49.23%)   0.7017* C  16 s( 35.83%)p 1.79( 64.12%)d 0.00(  0.04%)
                                           -0.0000 -0.5984 -0.0159  0.3323 -0.0101
                                            0.5953  0.0008  0.4183  0.0369 -0.0129
                                           -0.0063 -0.0124  0.0068  0.0030
                ( 50.77%)  -0.7125* C  19 s( 35.52%)p 1.81( 64.43%)d 0.00(  0.05%)
                                           -0.0001 -0.5959 -0.0082 -0.3496 -0.0243
                                           -0.6037 -0.0155 -0.3953  0.0247 -0.0115
                                           -0.0071 -0.0150  0.0067  0.0001
   440. (0.01398) BD*( 1) C  16 - H  20  
                ( 37.54%)   0.6127* C  16 s( 29.71%)p 2.36( 70.26%)d 0.00(  0.03%)
                                            0.0003 -0.5448  0.0186 -0.6000  0.0090
                                           -0.4634  0.0197  0.3566  0.0117 -0.0130
                                            0.0092  0.0058 -0.0031  0.0039
                ( 62.46%)  -0.7903* H  20 s( 99.90%)p 0.00(  0.10%)
                                           -0.9995  0.0068  0.0228  0.0148 -0.0161
   441. (0.00823) BD*( 1) C  17 - C  18  
                ( 49.54%)   0.7038* C  17 s( 36.30%)p 1.75( 63.66%)d 0.00(  0.04%)
                                           -0.0000 -0.6023 -0.0130  0.3575  0.0247
                                            0.5904  0.0150  0.3983 -0.0289 -0.0112
                                           -0.0075 -0.0147  0.0067 -0.0004
                ( 50.46%)  -0.7104* C  18 s( 35.56%)p 1.81( 64.40%)d 0.00(  0.05%)
                                           -0.0001 -0.5962 -0.0084 -0.3273  0.0181
                                           -0.5908  0.0019 -0.4315 -0.0356 -0.0138
                                           -0.0071 -0.0133  0.0066  0.0030
   442. (0.00719) BD*( 1) C  17 - H  21  
                ( 37.39%)   0.6115* C  17 s( 28.89%)p 2.46( 71.08%)d 0.00(  0.03%)
                                            0.0003 -0.5373  0.0155  0.2177  0.0036
                                           -0.1383  0.0096 -0.8026  0.0076  0.0001
                                            0.0072 -0.0058 -0.0001 -0.0148
                ( 62.61%)  -0.7913* H  21 s( 99.90%)p 0.00(  0.10%)
                                           -0.9995  0.0027 -0.0066  0.0043  0.0305
   443. (0.00685) BD*( 1) C  18 - H  22  
                ( 37.77%)   0.6146* C  18 s( 28.91%)p 2.46( 71.06%)d 0.00(  0.03%)
                                           -0.0003  0.5375 -0.0140 -0.5884  0.0062
                                           -0.4816  0.0052  0.3638 -0.0043  0.0123
                                           -0.0092 -0.0065  0.0021 -0.0030
                ( 62.23%)  -0.7889* H  22 s( 99.90%)p 0.00(  0.10%)
                                            0.9995 -0.0021  0.0218  0.0176 -0.0134
   444. (0.00694) BD*( 1) C  19 - H  23  
                ( 38.06%)   0.6169* C  19 s( 28.59%)p 2.50( 71.38%)d 0.00(  0.03%)
                                           -0.0003  0.5345 -0.0144  0.2477 -0.0057
                                           -0.1508  0.0003 -0.7935  0.0070 -0.0007
                                           -0.0088  0.0052  0.0007  0.0141
                ( 61.94%)  -0.7870* H  23 s( 99.91%)p 0.00(  0.09%)
                                            0.9995 -0.0021 -0.0081  0.0053  0.0292
   445. (0.02227) BD*( 1) N  25 - C  26  
                ( 32.53%)   0.5704* N  25 s( 24.89%)p 3.02( 75.08%)d 0.00(  0.03%)
                                           -0.0001 -0.4989 -0.0003 -0.4157 -0.0000
                                           -0.7107 -0.0017  0.2701  0.0029 -0.0118
                                            0.0045  0.0075  0.0067  0.0062
                ( 67.47%)  -0.8214* C  26 s( 19.10%)p 4.23( 80.73%)d 0.01(  0.17%)
                                           -0.0001 -0.4368 -0.0120  0.4019  0.0145
                                            0.7710  0.0240 -0.2249 -0.0078 -0.0278
                                            0.0086  0.0173  0.0182  0.0162
   446. (0.02128) BD*( 1) N  25 - C  29  
                ( 33.18%)   0.5760* N  25 s( 24.35%)p 3.11( 75.62%)d 0.00(  0.03%)
                                            0.0000  0.4934 -0.0011 -0.6507  0.0020
                                            0.2347  0.0008  0.5270  0.0016 -0.0058
                                           -0.0146  0.0050  0.0079  0.0017
                ( 66.82%)  -0.8174* C  29 s( 19.68%)p 4.07( 80.15%)d 0.01(  0.17%)
                                            0.0001  0.4435  0.0088  0.7093  0.0176
                                           -0.2067 -0.0025 -0.5051 -0.0172 -0.0137
                                           -0.0324  0.0099  0.0190  0.0012
   447. (0.02115) BD*( 1) N  25 - C  32  
                ( 32.85%)   0.5731* N  25 s( 25.31%)p 2.95( 74.66%)d 0.00(  0.03%)
                                           -0.0001 -0.5031 -0.0007  0.3227  0.0050
                                            0.4230  0.0022  0.6808 -0.0030 -0.0062
                                           -0.0092 -0.0119  0.0014 -0.0064
                ( 67.15%)  -0.8195* C  32 s( 19.14%)p 4.22( 80.69%)d 0.01(  0.17%)
                                           -0.0001 -0.4374 -0.0071 -0.3413 -0.0160
                                           -0.3862 -0.0150 -0.7351 -0.0228 -0.0124
                                           -0.0225 -0.0261  0.0018 -0.0195
   448. (0.02079) BD*( 1) N  25 - C  48  
                ( 33.55%)   0.5792* N  25 s( 25.46%)p 2.93( 74.51%)d 0.00(  0.03%)
                                           -0.0000 -0.5045 -0.0045 -0.5470  0.0018
                                            0.5104 -0.0019 -0.4305  0.0016  0.0119
                                           -0.0102  0.0098 -0.0003  0.0019
                ( 66.45%)  -0.8152* C  48 s( 20.66%)p 3.83( 79.17%)d 0.01(  0.17%)
                                           -0.0002 -0.4544 -0.0064  0.5225  0.0148
                                           -0.5192 -0.0180  0.4984  0.0148  0.0253
                                           -0.0237  0.0226 -0.0002  0.0028
   449. (0.00701) BD*( 1) C  26 - H  27  
                ( 38.12%)   0.6174* C  26 s( 24.17%)p 3.13( 75.78%)d 0.00(  0.05%)
                                            0.0002 -0.4916  0.0039 -0.5965 -0.0001
                                           -0.1461 -0.0213 -0.6165  0.0104 -0.0012
                                           -0.0181 -0.0034 -0.0080 -0.0079
                ( 61.88%)  -0.7867* H  27 s( 99.91%)p 0.00(  0.09%)
                                           -0.9995  0.0023  0.0207  0.0106  0.0193
   450. (0.01689) BD*( 1) C  26 - H  28  
                ( 35.67%)   0.5973* C  26 s( 26.28%)p 2.80( 73.68%)d 0.00(  0.04%)
                                            0.0001 -0.5125  0.0102  0.6016 -0.0290
                                           -0.6108 -0.0085 -0.0284 -0.0008  0.0177
                                            0.0002 -0.0008 -0.0026  0.0098
                ( 64.33%)  -0.8020* H  28 s( 99.90%)p 0.00(  0.10%)
                                           -0.9994  0.0117 -0.0180  0.0269 -0.0012
   451. (0.00348) BD*( 1) C  26 - C  43  
                ( 48.13%)   0.6938* C  26 s( 30.45%)p 2.28( 69.51%)d 0.00(  0.04%)
                                            0.0002  0.5516  0.0129  0.3453  0.0132
                                           -0.0882  0.0154 -0.7534 -0.0008 -0.0024
                                           -0.0122  0.0047  0.0025  0.0153
                ( 51.87%)  -0.7202* C  43 s( 28.42%)p 2.52( 71.53%)d 0.00(  0.05%)
                                            0.0003  0.5331  0.0059 -0.3412  0.0051
                                           -0.0492  0.0128  0.7721  0.0135  0.0017
                                           -0.0142 -0.0024  0.0028  0.0162
   452. (0.00726) BD*( 1) C  29 - H  30  
                ( 37.49%)   0.6123* C  29 s( 24.40%)p 3.10( 75.56%)d 0.00(  0.05%)
                                           -0.0001  0.4939 -0.0050 -0.2791 -0.0150
                                           -0.7468  0.0154  0.3456  0.0067  0.0096
                                           -0.0028 -0.0118 -0.0133 -0.0070
                ( 62.51%)  -0.7906* H  30 s( 99.91%)p 0.00(  0.09%)
                                            0.9995 -0.0029  0.0147  0.0233 -0.0132
   453. (0.00842) BD*( 1) C  29 - H  31  
                ( 38.75%)   0.6225* C  29 s( 25.03%)p 2.99( 74.92%)d 0.00(  0.05%)
                                            0.0001 -0.5003  0.0076  0.6044  0.0048
                                           -0.3081  0.0108  0.5372 -0.0179  0.0084
                                           -0.0168  0.0091 -0.0053 -0.0040
                ( 61.25%)  -0.7826* H  31 s( 99.93%)p 0.00(  0.07%)
                                           -0.9997  0.0019 -0.0193  0.0087 -0.0150
   454. (0.00376) BD*( 1) C  29 - C  39  
                ( 47.88%)   0.6919* C  29 s( 30.89%)p 2.24( 69.07%)d 0.00(  0.04%)
                                           -0.0002 -0.5557 -0.0121 -0.2265  0.0154
                                           -0.5511  0.0013 -0.5790 -0.0137 -0.0072
                                           -0.0075 -0.0157  0.0063 -0.0034
                ( 52.12%)  -0.7220* C  39 s( 27.91%)p 2.58( 72.04%)d 0.00(  0.05%)
                                           -0.0003 -0.5282 -0.0080  0.1145  0.0116
                                            0.5706  0.0126  0.6176  0.0014 -0.0033
                                           -0.0035 -0.0191  0.0079 -0.0065
   455. (0.00708) BD*( 1) C  32 - H  33  
                ( 37.85%)   0.6153* C  32 s( 24.45%)p 3.09( 75.50%)d 0.00(  0.05%)
                                            0.0001 -0.4944  0.0039 -0.6806  0.0212
                                            0.2243  0.0027  0.4908  0.0134  0.0075
                                            0.0160 -0.0034 -0.0120  0.0032
                ( 62.15%)  -0.7883* H  33 s( 99.91%)p 0.00(  0.09%)
                                           -0.9995  0.0020  0.0197 -0.0081 -0.0213
   456. (0.01327) BD*( 1) C  32 - H  34  
                ( 36.11%)   0.6009* C  32 s( 25.92%)p 2.86( 74.04%)d 0.00(  0.04%)
                                            0.0001 -0.5090  0.0091  0.4621 -0.0077
                                           -0.6027  0.0229  0.4034  0.0170  0.0142
                                           -0.0063  0.0113  0.0056  0.0061
                ( 63.89%)  -0.7993* H  34 s( 99.90%)p 0.00(  0.10%)
                                           -0.9995  0.0067 -0.0172  0.0200 -0.0188
   457. (0.00380) BD*( 1) C  32 - C  35  
                ( 48.38%)   0.6956* C  32 s( 30.49%)p 2.28( 69.47%)d 0.00(  0.04%)
                                            0.0001  0.5520  0.0138 -0.4531 -0.0027
                                           -0.6602 -0.0105  0.2301 -0.0220  0.0147
                                           -0.0068 -0.0097 -0.0062 -0.0068
                ( 51.62%)  -0.7185* C  35 s( 28.73%)p 2.48( 71.22%)d 0.00(  0.05%)
                                            0.0003  0.5360  0.0071  0.4837  0.0061
                                            0.6787  0.0045 -0.1312 -0.0161  0.0179
                                           -0.0027 -0.0040 -0.0061 -0.0099
   458. (0.00234) BD*( 1) C  35 - H  36  
                ( 37.49%)   0.6123* C  35 s( 22.92%)p 3.36( 77.04%)d 0.00(  0.04%)
                                           -0.0000  0.4787  0.0036 -0.2574 -0.0035
                                           -0.3421 -0.0088 -0.7661  0.0121  0.0025
                                            0.0078  0.0097 -0.0007  0.0151
                ( 62.51%)  -0.7907* H  36 s( 99.92%)p 0.00(  0.08%)
                                            0.9996 -0.0003  0.0100  0.0132  0.0240
   459. (0.00414) BD*( 1) C  35 - H  37  
                ( 38.43%)   0.6199* C  35 s( 24.37%)p 3.10( 75.59%)d 0.00(  0.04%)
                                            0.0000  0.4936 -0.0062 -0.7110 -0.0057
                                            0.2054 -0.0225  0.4557 -0.0048 -0.0081
                                           -0.0139  0.0056  0.0097 -0.0019
                ( 61.57%)  -0.7847* H  37 s( 99.92%)p 0.00(  0.08%)
                                            0.9996 -0.0007  0.0251 -0.0029 -0.0124
   460. (0.00394) BD*( 1) C  35 - H  38  
                ( 38.70%)   0.6221* C  35 s( 23.93%)p 3.18( 76.03%)d 0.00(  0.04%)
                                            0.0000  0.4892 -0.0027  0.4397 -0.0166
                                           -0.6156 -0.0157  0.4329 -0.0060 -0.0127
                                            0.0097 -0.0110 -0.0028 -0.0028
                ( 61.30%)  -0.7829* H  38 s( 99.92%)p 0.00(  0.08%)
                                            0.9996 -0.0011 -0.0111  0.0231 -0.0123
   461. (0.00414) BD*( 1) C  39 - H  40  
                ( 38.57%)   0.6210* C  39 s( 24.19%)p 3.13( 75.77%)d 0.00(  0.04%)
                                           -0.0000 -0.4918  0.0014 -0.6609  0.0075
                                            0.2352 -0.0174 -0.5148 -0.0151  0.0093
                                           -0.0139  0.0063 -0.0080  0.0003
                ( 61.43%)  -0.7838* H  40 s( 99.92%)p 0.00(  0.08%)
                                           -0.9996  0.0010  0.0195 -0.0044  0.0202
   462. (0.00445) BD*( 1) C  39 - H  41  
                ( 37.00%)   0.6083* C  39 s( 23.41%)p 3.27( 76.55%)d 0.00(  0.04%)
                                           -0.0001  0.4838  0.0005 -0.7213  0.0158
                                            0.0602  0.0056  0.4912  0.0077  0.0005
                                           -0.0141 -0.0005  0.0136 -0.0032
                ( 63.00%)  -0.7937* H  41 s( 99.91%)p 0.00(  0.09%)
                                            0.9995 -0.0030  0.0237 -0.0018 -0.0183
   463. (0.00476) BD*( 1) C  39 - H  42  
                ( 38.07%)   0.6170* C  39 s( 24.46%)p 3.09( 75.51%)d 0.00(  0.04%)
                                            0.0000 -0.4945  0.0054 -0.1702 -0.0017
                                           -0.7839 -0.0079  0.3334 -0.0213 -0.0047
                                            0.0030  0.0138  0.0121  0.0038
                ( 61.93%)  -0.7870* H  42 s( 99.92%)p 0.00(  0.08%)
                                           -0.9996  0.0019  0.0042  0.0275 -0.0085
   464. (0.00448) BD*( 1) C  43 - H  44  
                ( 38.10%)   0.6173* C  43 s( 24.08%)p 3.15( 75.88%)d 0.00(  0.04%)
                                           -0.0000  0.4907 -0.0054 -0.6186  0.0160
                                           -0.0120  0.0081 -0.6127 -0.0138  0.0006
                                            0.0171 -0.0002  0.0098  0.0022
                ( 61.90%)  -0.7867* H  44 s( 99.91%)p 0.00(  0.09%)
                                            0.9996 -0.0020  0.0185 -0.0030  0.0223
   465. (0.00409) BD*( 1) C  43 - H  45  
                ( 38.73%)   0.6224* C  43 s( 24.55%)p 3.07( 75.41%)d 0.00(  0.04%)
                                           -0.0000 -0.4955  0.0042 -0.5471 -0.0101
                                            0.6587 -0.0135  0.1420  0.0198  0.0162
                                            0.0027 -0.0026  0.0035  0.0100
                ( 61.27%)  -0.7827* H  45 s( 99.92%)p 0.00(  0.08%)
                                           -0.9996  0.0011  0.0197 -0.0188 -0.0082
   466. (0.00237) BD*( 1) C  43 - H  46  
                ( 37.42%)   0.6117* C  43 s( 22.89%)p 3.37( 77.07%)d 0.00(  0.04%)
                                            0.0001 -0.4785 -0.0052 -0.4480 -0.0000
                                           -0.7501  0.0105  0.0840  0.0135 -0.0143
                                           -0.0001 -0.0004  0.0097  0.0101
                ( 62.58%)  -0.7911* H  46 s( 99.91%)p 0.00(  0.09%)
                                           -0.9996  0.0003  0.0153  0.0246 -0.0054
   467. (0.00715) BD*( 1) H  47 - C  48  
                ( 62.11%)   0.7881* H  47 s( 99.91%)p 0.00(  0.09%)
                                            0.9995 -0.0027 -0.0100 -0.0118 -0.0262
                ( 37.89%)  -0.6155* C  48 s( 24.21%)p 3.13( 75.74%)d 0.00(  0.05%)
                                           -0.0001  0.4920 -0.0059  0.2214  0.0031
                                            0.4664 -0.0254  0.7002  0.0046  0.0052
                                            0.0054  0.0176 -0.0059  0.0090
   468. (0.00741) BD*( 1) C  48 - H  49  
                ( 37.94%)   0.6159* C  48 s( 24.17%)p 3.14( 75.78%)d 0.00(  0.05%)
                                           -0.0001  0.4916 -0.0065 -0.4882  0.0209
                                           -0.6728  0.0021  0.2571  0.0162  0.0180
                                           -0.0066 -0.0067 -0.0030 -0.0081
                ( 62.06%)  -0.7878* H  49 s( 99.91%)p 0.00(  0.09%)
                                            0.9995 -0.0027  0.0128  0.0247 -0.0124
   469. (0.00358) BD*( 1) C  48 - C  50  
                ( 48.17%)   0.6940* C  48 s( 30.96%)p 2.23( 69.00%)d 0.00(  0.04%)
                                           -0.0001 -0.5562 -0.0130 -0.6618 -0.0083
                                            0.2414  0.0118  0.4397 -0.0173  0.0069
                                            0.0157 -0.0054 -0.0094  0.0001
                ( 51.83%)  -0.7200* C  50 s( 28.63%)p 2.49( 71.32%)d 0.00(  0.05%)
                                           -0.0003 -0.5350 -0.0097  0.6997  0.0059
                                           -0.2892  0.0035 -0.3736 -0.0163  0.0116
                                            0.0133 -0.0054 -0.0109  0.0050
   470. (0.00373) BD*( 1) C  50 - H  51  
                ( 38.54%)   0.6208* C  50 s( 24.05%)p 3.16( 75.91%)d 0.00(  0.04%)
                                           -0.0000 -0.4903  0.0052 -0.5235 -0.0160
                                           -0.6572  0.0162  0.2296  0.0013 -0.0150
                                            0.0043  0.0068  0.0057  0.0085
                ( 61.46%)  -0.7840* H  51 s( 99.92%)p 0.00(  0.08%)
                                           -0.9996  0.0009  0.0203  0.0185 -0.0075
   471. (0.00382) BD*( 1) C  50 - H  52  
                ( 38.67%)   0.6219* C  50 s( 23.84%)p 3.19( 76.12%)d 0.00(  0.04%)
                                            0.0000  0.4883 -0.0052 -0.1983  0.0217
                                           -0.4570 -0.0087 -0.7159  0.0009  0.0048
                                            0.0085  0.0142 -0.0030  0.0094
                ( 61.33%)  -0.7831* H  52 s( 99.92%)p 0.00(  0.08%)
                                            0.9996 -0.0010  0.0021  0.0168  0.0228
   472. (0.00217) BD*( 1) C  50 - H  53  
                ( 37.41%)   0.6116* C  50 s( 23.45%)p 3.26( 76.52%)d 0.00(  0.04%)
                                            0.0000 -0.4842 -0.0028 -0.4425 -0.0065
                                            0.5243 -0.0023 -0.5424  0.0147  0.0085
                                           -0.0101  0.0136  0.0026 -0.0043
                ( 62.59%)  -0.7911* H  53 s( 99.91%)p 0.00(  0.09%)
                                           -0.9996  0.0003  0.0169 -0.0180  0.0162


 NHO Directionality and "Bond Bending" (deviations from line of nuclear centers)

         [Thresholds for printing:  angular deviation  >  1.0 degree]
                                    hybrid p-character > 25.0%
                                    orbital occupancy  >  0.10e

                                Line of Centers        Hybrid 1              Hybrid 2
                                ---------------  -------------------   ------------------
                NBO               Theta   Phi    Theta   Phi    Dev    Theta   Phi    Dev
 ========================================================================================
     1. BD (   1) C   1 - H   2    55.6   36.6    55.6   39.4   2.3      --     --    --
     2. BD (   1) C   1 - H   3    69.8  169.9    70.0  168.5   1.3      --     --    --
     3. BD (   1) C   1 - H   4   158.3   79.7   157.0   82.7   1.7      --     --    --
     4. BD (   1) C   1 - C   5    89.8  282.6    89.9  281.5   1.1     89.8  103.9   1.3
     6. BD (   1) C   5 - N   7    22.2  253.9    22.6  251.3   1.1    160.6   73.4   2.9
     7. BD (   1) C   5 - C   9   105.3  349.6   107.0  349.7   1.7     77.5  168.8   2.9
     8. BD (   1) N   7 - H   8    45.9   49.2    47.1   50.3   1.5      --     --    --
     9. BD (   1) N   7 - C  12    69.9  254.8    73.6  255.1   3.7    107.0   74.0   3.2
    10. BD (   1) C   9 - O  10   130.6  282.3   131.1  289.2   5.2     49.8  100.2   1.6
    11. BD (   1) C   9 - O  11    60.0   37.8    62.6   32.5   5.3    119.4  219.5   1.6
    12. BD (   2) C   9 - O  11    60.0   37.8   136.8   88.7  89.5    138.1   89.7  89.1
    13. BD (   1) C  12 - O  13    15.6  302.4    14.4  311.6   2.6    163.9  117.1   1.5
    14. BD (   2) C  12 - O  13    15.6  302.4   102.8  338.2  90.1     77.5  158.5  89.8
    15. BD (   1) C  12 - C  14   126.9  238.8     --     --    --      56.2   59.5   3.2
    16. BD (   1) C  14 - C  16   160.6  327.3   162.8  342.0   5.1     22.0  137.5   4.3
    17. BD (   2) C  14 - C  16   160.6  327.3    74.1  318.7  86.8     68.4  317.9  87.5
    18. BD (   1) C  14 - C  17    65.0  220.4    63.2  219.7   1.9    111.8   39.7   3.3
    19. BD (   1) C  15 - C  18    18.9  147.9    20.5  161.2   4.7    161.6  313.3   4.7
    20. BD (   2) C  15 - C  18    18.9  147.9   109.0  138.4  90.3     71.5  318.6  89.8
    21. BD (   1) C  15 - C  19   114.9   39.0   119.4   37.4   4.7     69.4  220.5   4.6
    23. BD (   1) C  16 - C  19   120.6  240.6   123.9  241.6   3.4     62.9   58.9   3.8
    25. BD (   1) C  17 - C  18   121.2  239.9   117.3  237.7   4.4     54.9   62.3   4.4
    26. BD (   1) C  17 - H  21    17.1  145.6    17.8  149.8   1.4      --     --    --
    29. BD (   1) N  25 - C  26   107.1   60.8   108.3   59.7   1.6     75.5  242.4   3.0
    30. BD (   1) N  25 - C  29    53.4  161.5    52.5  160.0   1.5    124.6  343.9   2.8
    31. BD (   1) N  25 - C  32   142.5  230.8   141.6  232.4   1.3     35.3   48.3   2.6
    32. BD (   1) N  25 - C  48    58.4  316.1    60.1  317.0   1.8    124.0  135.0   2.7
    34. BD (   1) C  26 - H  28    89.6  133.2    88.0  132.8   1.7      --     --    --
    35. BD (   1) C  26 - C  43   155.8  359.2   154.1  348.5   4.8     23.3  186.2   2.9
    37. BD (   1) C  29 - H  31   128.5  153.2   127.5  154.0   1.2      --     --    --
    38. BD (   1) C  29 - C  39    44.2   74.0    44.8   69.0   3.5    136.1  257.8   2.7
    40. BD (   1) C  32 - H  34   118.0  127.0   119.7  128.1   2.0      --     --    --
    41. BD (   1) C  32 - C  35    78.2  235.0    75.6  235.8   2.7     99.9   54.4   2.0
    42. BD (   1) C  35 - H  36   151.1  232.2   149.9  233.4   1.3      --     --    --
    43. BD (   1) C  35 - H  37    59.6  164.8    58.6  165.7   1.2      --     --    --
    45. BD (   1) C  39 - H  40    52.6  340.2    52.4  341.6   1.1      --     --    --
    46. BD (   1) C  39 - H  41    56.7  176.4    54.8  174.7   2.4      --     --    --
    47. BD (   1) C  39 - H  42   112.6   79.1   111.1   77.7   2.0      --     --    --
    48. BD (   1) C  43 - H  44   134.6  179.2   136.1  180.4   1.8      --     --    --
    50. BD (   1) C  43 - H  46    95.1   59.6    96.4   58.8   1.6      --     --    --
    53. BD (   1) C  48 - C  50   118.4  338.4   120.5  339.3   2.3     62.9  158.0   1.3
    56. BD (   1) C  50 - H  53    51.4  310.0    52.5  310.7   1.2      --     --    --
    80. LP (   1) N   7             --     --     80.9  155.6   --       --     --    --
    81. LP (   1) O  10             --     --    132.5  285.1   --       --     --    --
    82. LP (   2) O  10             --     --     95.5  187.5   --       --     --    --
    83. LP (   3) O  10             --     --     41.2  271.2   --       --     --    --
    84. LP (   1) O  11             --     --     57.0   45.7   --       --     --    --
    85. LP (   2) O  11             --     --    115.3  328.3   --       --     --    --
    86. LP (   1) O  13             --     --     16.6  297.9   --       --     --    --
    87. LP (   2) O  13             --     --     79.7   66.4   --       --     --    --
    88. LP*(   1) C  17             --     --    108.0  137.5   --       --     --    --
    89. LP (   1) C  19             --     --    109.8  138.2   --       --     --    --
   428. BD*(   2) C   9 - O  11    60.0   37.8   136.8   88.7  89.5    138.1   89.7  89.1
   430. BD*(   2) C  12 - O  13    15.6  302.4   102.8  338.2  90.1     77.5  158.5  89.8
   433. BD*(   2) C  14 - C  16   160.6  327.3    74.1  318.7  86.8     68.4  317.9  87.5
   436. BD*(   2) C  15 - C  18    18.9  147.9   109.0  138.4  90.3     71.5  318.6  89.8


 Second Order Perturbation Theory Analysis of Fock Matrix in NBO Basis

     Threshold for printing:   0.25 kcal/mol
    (Intermolecular threshold: 0.03 kcal/mol)
                                                                              E(2)  E(j)-E(i) F(i,j)
         Donor NBO (i)                     Acceptor NBO (j)                 kcal/mol   a.u.    a.u. 
 ===================================================================================================

 within unit  1
   1. BD (   1) C   1 - H   2        /421. BD*(   1) C   5 - H   6            1.72    0.93    0.051
   2. BD (   1) C   1 - H   3        /423. BD*(   1) C   5 - C   9            1.79    0.80    0.049
   3. BD (   1) C   1 - H   4        /422. BD*(   1) C   5 - N   7            2.49    0.79    0.056
   4. BD (   1) C   1 - C   5        /124. RY*(   1) N   7                    0.41    1.58    0.032
   4. BD (   1) C   1 - C   5        /421. BD*(   1) C   5 - H   6            0.66    1.08    0.034
   4. BD (   1) C   1 - C   5        /422. BD*(   1) C   5 - N   7            0.31    0.93    0.022
   4. BD (   1) C   1 - C   5        /423. BD*(   1) C   5 - C   9            0.41    0.94    0.025
   4. BD (   1) C   1 - C   5        /425. BD*(   1) N   7 - C  12            1.43    1.09    0.050
   4. BD (   1) C   1 - C   5        /426. BD*(   1) C   9 - O  10            1.03    1.14    0.044
   4. BD (   1) C   1 - C   5        /428. BD*(   2) C   9 - O  11            0.54    0.61    0.025
   5. BD (   1) C   5 - H   6        / 91. RY*(   2) C   1                    0.25    1.25    0.023
   5. BD (   1) C   5 - H   6        /417. BD*(   1) C   1 - H   2            1.30    0.98    0.045
   5. BD (   1) C   5 - H   6        /420. BD*(   1) C   1 - C   5            0.44    0.90    0.025
   5. BD (   1) C   5 - H   6        /424. BD*(   1) N   7 - H   8            1.66    0.93    0.050
   5. BD (   1) C   5 - H   6        /427. BD*(   1) C   9 - O  11            1.72    1.06    0.054
   6. BD (   1) C   5 - N   7        / 91. RY*(   2) C   1                    0.37    1.49    0.030
   6. BD (   1) C   5 - N   7        /165. RY*(   2) C  12                    0.32    2.09    0.033
   6. BD (   1) C   5 - N   7        /168. RY*(   5) C  12                    0.38    1.90    0.034
   6. BD (   1) C   5 - N   7        /419. BD*(   1) C   1 - H   4            0.59    1.23    0.034
   6. BD (   1) C   5 - N   7        /420. BD*(   1) C   1 - C   5            0.29    1.15    0.023
   6. BD (   1) C   5 - N   7        /425. BD*(   1) N   7 - C  12            0.85    1.23    0.041
   6. BD (   1) C   5 - N   7        /426. BD*(   1) C   9 - O  10            0.28    1.28    0.024
   6. BD (   1) C   5 - N   7        /428. BD*(   2) C   9 - O  11            1.16    0.75    0.041
   6. BD (   1) C   5 - N   7        /429. BD*(   1) C  12 - O  13            1.14    1.34    0.050
   7. BD (   1) C   5 - C   9        / 90. RY*(   1) C   1                    0.74    1.39    0.041
   7. BD (   1) C   5 - C   9        /124. RY*(   1) N   7                    0.62    1.60    0.040
   7. BD (   1) C   5 - C   9        /125. RY*(   2) N   7                    0.28    1.81    0.028
   7. BD (   1) C   5 - C   9        /146. RY*(   1) O  10                    0.69    1.96    0.047
   7. BD (   1) C   5 - C   9        /155. RY*(   1) O  11                    0.74    1.94    0.048
   7. BD (   1) C   5 - C   9        /418. BD*(   1) C   1 - H   3            0.92    1.12    0.041
   7. BD (   1) C   5 - C   9        /420. BD*(   1) C   1 - C   5            0.60    1.04    0.031
   7. BD (   1) C   5 - C   9        /421. BD*(   1) C   5 - H   6            0.26    1.11    0.021
   7. BD (   1) C   5 - C   9        /425. BD*(   1) N   7 - C  12            0.42    1.12    0.028
   8. BD (   1) N   7 - H   8        /111. RY*(   1) C   5                    0.30    1.57    0.027
   8. BD (   1) N   7 - H   8        /112. RY*(   2) C   5                    0.56    1.32    0.035
   8. BD (   1) N   7 - H   8        /164. RY*(   1) C  12                    0.50    1.28    0.032
   8. BD (   1) N   7 - H   8        /421. BD*(   1) C   5 - H   6            0.93    1.10    0.041
   8. BD (   1) N   7 - H   8        /429. BD*(   1) C  12 - O  13            0.65    1.23    0.036
   8. BD (   1) N   7 - H   8        /431. BD*(   1) C  12 - C  14            2.41    1.08    0.065
   9. BD (   1) N   7 - C  12        /111. RY*(   1) C   5                    0.88    1.78    0.050
   9. BD (   1) N   7 - C  12        /183. RY*(   2) C  14                    0.41    1.78    0.034
   9. BD (   1) N   7 - C  12        /420. BD*(   1) C   1 - C   5            0.26    1.24    0.023
   9. BD (   1) N   7 - C  12        /422. BD*(   1) C   5 - N   7            1.04    1.17    0.044
   9. BD (   1) N   7 - C  12        /424. BD*(   1) N   7 - H   8            0.43    1.26    0.030
   9. BD (   1) N   7 - C  12        /431. BD*(   1) C  12 - C  14            0.43    1.29    0.030
   9. BD (   1) N   7 - C  12        /434. BD*(   1) C  14 - C  17            0.46    1.44    0.033
  10. BD (   1) C   9 - O  10        /111. RY*(   1) C   5                    0.51    1.96    0.040
  10. BD (   1) C   9 - O  10        /137. RY*(   1) C   9                    0.61    1.75    0.042
  10. BD (   1) C   9 - O  10        /420. BD*(   1) C   1 - C   5            0.28    1.41    0.025
  10. BD (   1) C   9 - O  10        /423. BD*(   1) C   5 - C   9            0.26    1.35    0.024
  10. BD (   1) C   9 - O  10        /427. BD*(   1) C   9 - O  11            0.27    1.57    0.026
  11. BD (   1) C   9 - O  11        /111. RY*(   1) C   5                    0.45    1.95    0.037
  11. BD (   1) C   9 - O  11        /137. RY*(   1) C   9                    0.55    1.74    0.039
  11. BD (   1) C   9 - O  11        /421. BD*(   1) C   5 - H   6            0.32    1.48    0.028
  11. BD (   1) C   9 - O  11        /423. BD*(   1) C   5 - C   9            0.34    1.34    0.028
  11. BD (   1) C   9 - O  11        /426. BD*(   1) C   9 - O  10            0.26    1.54    0.026
  12. BD (   2) C   9 - O  11        /147. RY*(   2) O  10                    0.30    1.61    0.028
  12. BD (   2) C   9 - O  11        /422. BD*(   1) C   5 - N   7            0.88    0.68    0.031
  12. BD (   2) C   9 - O  11        /428. BD*(   2) C   9 - O  11            0.93    0.36    0.026
  13. BD (   1) C  12 - O  13        /164. RY*(   1) C  12                    0.80    1.67    0.046
  13. BD (   1) C  12 - O  13        /183. RY*(   2) C  14                    0.30    1.96    0.030
  13. BD (   1) C  12 - O  13        /422. BD*(   1) C   5 - N   7            1.19    1.35    0.051
  13. BD (   1) C  12 - O  13        /425. BD*(   1) N   7 - C  12            0.41    1.51    0.032
  13. BD (   1) C  12 - O  13        /431. BD*(   1) C  12 - C  14            0.89    1.47    0.046
  13. BD (   1) C  12 - O  13        /432. BD*(   1) C  14 - C  16            0.65    1.62    0.041
  14. BD (   2) C  12 - O  13        /430. BD*(   2) C  12 - O  13            0.50    0.38    0.019
  14. BD (   2) C  12 - O  13        /432. BD*(   1) C  14 - C  16            0.27    0.96    0.020
  14. BD (   2) C  12 - O  13        /433. BD*(   2) C  14 - C  16            1.20    0.43    0.032
  15. BD (   1) C  12 - C  14        /126. RY*(   3) N   7                    0.58    2.06    0.044
  15. BD (   1) C  12 - C  14        /173. RY*(   1) O  13                    0.58    1.87    0.042
  15. BD (   1) C  12 - C  14        /200. RY*(   1) C  16                    0.51    1.88    0.039
  15. BD (   1) C  12 - C  14        /209. RY*(   1) C  17                    0.71    1.78    0.045
  15. BD (   1) C  12 - C  14        /424. BD*(   1) N   7 - H   8            1.37    1.04    0.048
  15. BD (   1) C  12 - C  14        /425. BD*(   1) N   7 - C  12            0.41    1.10    0.027
  15. BD (   1) C  12 - C  14        /429. BD*(   1) C  12 - O  13            0.66    1.21    0.036
  15. BD (   1) C  12 - C  14        /432. BD*(   1) C  14 - C  16            1.47    1.22    0.054
  15. BD (   1) C  12 - C  14        /434. BD*(   1) C  14 - C  17            1.15    1.22    0.047
  15. BD (   1) C  12 - C  14        /439. BD*(   1) C  16 - C  19            1.11    1.24    0.047
  15. BD (   1) C  12 - C  14        /441. BD*(   1) C  17 - C  18            1.29    1.25    0.051
  16. BD (   1) C  14 - C  16        /209. RY*(   1) C  17                    0.43    1.81    0.035
  16. BD (   1) C  14 - C  16        /227. RY*(   1) C  19                    0.55    1.86    0.041
  16. BD (   1) C  14 - C  16        /228. RY*(   2) C  19                    0.56    1.37    0.035
  16. BD (   1) C  14 - C  16        /429. BD*(   1) C  12 - O  13            0.67    1.24    0.036
  16. BD (   1) C  14 - C  16        /431. BD*(   1) C  12 - C  14            1.18    1.09    0.046
  16. BD (   1) C  14 - C  16        /434. BD*(   1) C  14 - C  17            2.58    1.25    0.072
  16. BD (   1) C  14 - C  16        /439. BD*(   1) C  16 - C  19            1.68    1.26    0.058
  16. BD (   1) C  14 - C  16        /440. BD*(   1) C  16 - H  20            0.86    1.17    0.040
  16. BD (   1) C  14 - C  16        /442. BD*(   1) C  17 - H  21            1.10    1.17    0.046
  16. BD (   1) C  14 - C  16        /444. BD*(   1) C  19 - H  23            1.08    1.17    0.045
  17. BD (   2) C  14 - C  16        / 88. LP*(   1) C  17                   23.11    0.16    0.092
  17. BD (   2) C  14 - C  16        / 89. LP (   1) C  19                   20.98    0.15    0.088
  17. BD (   2) C  14 - C  16        /211. RY*(   3) C  17                    0.95    1.05    0.044
  17. BD (   2) C  14 - C  16        /229. RY*(   3) C  19                    0.27    0.93    0.022
  17. BD (   2) C  14 - C  16        /230. RY*(   4) C  19                    0.75    1.00    0.038
  17. BD (   2) C  14 - C  16        /421. BD*(   1) C   5 - H   6            0.25    0.69    0.018
  17. BD (   2) C  14 - C  16        /425. BD*(   1) N   7 - C  12            0.66    0.70    0.029
  17. BD (   2) C  14 - C  16        /429. BD*(   1) C  12 - O  13            0.73    0.81    0.034
  17. BD (   2) C  14 - C  16        /430. BD*(   2) C  12 - O  13            8.15    0.24    0.057
  18. BD (   1) C  14 - C  17        /164. RY*(   1) C  12                    0.69    1.28    0.038
  18. BD (   1) C  14 - C  17        /200. RY*(   1) C  16                    0.38    1.89    0.034
  18. BD (   1) C  14 - C  17        /218. RY*(   1) C  18                    0.53    1.86    0.040
  18. BD (   1) C  14 - C  17        /219. RY*(   2) C  18                    0.65    1.35    0.038
  18. BD (   1) C  14 - C  17        /425. BD*(   1) N   7 - C  12            1.29    1.12    0.048
  18. BD (   1) C  14 - C  17        /430. BD*(   2) C  12 - O  13            0.37    0.66    0.021
  18. BD (   1) C  14 - C  17        /431. BD*(   1) C  12 - C  14            1.23    1.08    0.047
  18. BD (   1) C  14 - C  17        /432. BD*(   1) C  14 - C  16            2.55    1.24    0.071
  18. BD (   1) C  14 - C  17        /440. BD*(   1) C  16 - H  20            1.43    1.16    0.052
  18. BD (   1) C  14 - C  17        /441. BD*(   1) C  17 - C  18            1.50    1.26    0.055
  18. BD (   1) C  14 - C  17        /442. BD*(   1) C  17 - H  21            0.66    1.16    0.035
  18. BD (   1) C  14 - C  17        /443. BD*(   1) C  18 - H  22            1.15    1.16    0.046
  19. BD (   1) C  15 - C  18        /210. RY*(   2) C  17                    0.89    1.43    0.045
  19. BD (   1) C  15 - C  18        /227. RY*(   1) C  19                    0.38    1.84    0.034
  19. BD (   1) C  15 - C  18        /228. RY*(   2) C  19                    0.72    1.35    0.040
  19. BD (   1) C  15 - C  18        /437. BD*(   1) C  15 - C  19            1.44    1.26    0.054
  19. BD (   1) C  15 - C  18        /438. BD*(   1) C  15 - H  24            0.65    1.16    0.035
  19. BD (   1) C  15 - C  18        /441. BD*(   1) C  17 - C  18            1.49    1.26    0.055
  19. BD (   1) C  15 - C  18        /442. BD*(   1) C  17 - H  21            1.31    1.16    0.049
  19. BD (   1) C  15 - C  18        /443. BD*(   1) C  18 - H  22            0.67    1.16    0.035
  19. BD (   1) C  15 - C  18        /444. BD*(   1) C  19 - H  23            1.33    1.15    0.050
  20. BD (   2) C  15 - C  18        / 88. LP*(   1) C  17                   29.43    0.14    0.095
  20. BD (   2) C  15 - C  18        / 89. LP (   1) C  19                   27.13    0.14    0.092
  20. BD (   2) C  15 - C  18        /213. RY*(   5) C  17                    0.50    1.97    0.044
  20. BD (   2) C  15 - C  18        /222. RY*(   5) C  18                    0.32    1.54    0.031
  20. BD (   2) C  15 - C  18        /231. RY*(   5) C  19                    0.38    2.08    0.039
  21. BD (   1) C  15 - C  19        /200. RY*(   1) C  16                    0.38    1.90    0.034
  21. BD (   1) C  15 - C  19        /201. RY*(   2) C  16                    0.73    1.48    0.042
  21. BD (   1) C  15 - C  19        /218. RY*(   1) C  18                    0.45    1.86    0.037
  21. BD (   1) C  15 - C  19        /219. RY*(   2) C  18                    0.65    1.35    0.037
  21. BD (   1) C  15 - C  19        /435. BD*(   1) C  15 - C  18            1.43    1.26    0.054
  21. BD (   1) C  15 - C  19        /438. BD*(   1) C  15 - H  24            0.67    1.16    0.035
  21. BD (   1) C  15 - C  19        /439. BD*(   1) C  16 - C  19            1.57    1.25    0.056
  21. BD (   1) C  15 - C  19        /440. BD*(   1) C  16 - H  20            1.29    1.16    0.049
  21. BD (   1) C  15 - C  19        /443. BD*(   1) C  18 - H  22            1.26    1.17    0.048
  21. BD (   1) C  15 - C  19        /444. BD*(   1) C  19 - H  23            0.69    1.16    0.036
  22. BD (   1) C  15 - H  24        /218. RY*(   1) C  18                    0.34    1.68    0.030
  22. BD (   1) C  15 - H  24        /227. RY*(   1) C  19                    0.34    1.67    0.030
  22. BD (   1) C  15 - H  24        /435. BD*(   1) C  15 - C  18            0.41    1.08    0.027
  22. BD (   1) C  15 - H  24        /437. BD*(   1) C  15 - C  19            0.43    1.08    0.027
  22. BD (   1) C  15 - H  24        /439. BD*(   1) C  16 - C  19            1.99    1.07    0.058
  22. BD (   1) C  15 - H  24        /441. BD*(   1) C  17 - C  18            1.88    1.09    0.057
  23. BD (   1) C  16 - C  19        /182. RY*(   1) C  14                    0.79    1.86    0.049
  23. BD (   1) C  16 - C  19        /191. RY*(   1) C  15                    0.47    1.87    0.037
  23. BD (   1) C  16 - C  19        /192. RY*(   2) C  15                    0.63    1.35    0.037
  23. BD (   1) C  16 - C  19        /431. BD*(   1) C  12 - C  14            2.14    1.09    0.061
  23. BD (   1) C  16 - C  19        /432. BD*(   1) C  14 - C  16            2.05    1.24    0.064
  23. BD (   1) C  16 - C  19        /437. BD*(   1) C  15 - C  19            1.55    1.26    0.056
  23. BD (   1) C  16 - C  19        /438. BD*(   1) C  15 - H  24            1.19    1.17    0.047
  23. BD (   1) C  16 - C  19        /440. BD*(   1) C  16 - H  20            0.98    1.16    0.043
  23. BD (   1) C  16 - C  19        /444. BD*(   1) C  19 - H  23            0.64    1.16    0.034
  24. BD (   1) C  16 - H  20        /182. RY*(   1) C  14                    0.43    1.70    0.034
  24. BD (   1) C  16 - H  20        /227. RY*(   1) C  19                    0.50    1.69    0.037
  24. BD (   1) C  16 - H  20        /432. BD*(   1) C  14 - C  16            0.67    1.08    0.034
  24. BD (   1) C  16 - H  20        /434. BD*(   1) C  14 - C  17            2.15    1.08    0.061
  24. BD (   1) C  16 - H  20        /437. BD*(   1) C  15 - C  19            1.75    1.10    0.055
  24. BD (   1) C  16 - H  20        /439. BD*(   1) C  16 - C  19            0.75    1.09    0.036
  25. BD (   1) C  17 - C  18        /182. RY*(   1) C  14                    0.33    1.86    0.031
  25. BD (   1) C  17 - C  18        /183. RY*(   2) C  14                    0.63    1.58    0.040
  25. BD (   1) C  17 - C  18        /191. RY*(   1) C  15                    0.43    1.87    0.036
  25. BD (   1) C  17 - C  18        /192. RY*(   2) C  15                    0.64    1.35    0.037
  25. BD (   1) C  17 - C  18        /431. BD*(   1) C  12 - C  14            1.62    1.09    0.054
  25. BD (   1) C  17 - C  18        /434. BD*(   1) C  14 - C  17            1.81    1.24    0.060
  25. BD (   1) C  17 - C  18        /435. BD*(   1) C  15 - C  18            1.46    1.26    0.054
  25. BD (   1) C  17 - C  18        /438. BD*(   1) C  15 - H  24            1.23    1.17    0.048
  25. BD (   1) C  17 - C  18        /442. BD*(   1) C  17 - H  21            0.77    1.17    0.038
  25. BD (   1) C  17 - C  18        /443. BD*(   1) C  18 - H  22            0.67    1.17    0.035
  26. BD (   1) C  17 - H  21        /182. RY*(   1) C  14                    0.44    1.68    0.035
  26. BD (   1) C  17 - H  21        /218. RY*(   1) C  18                    0.34    1.68    0.030
  26. BD (   1) C  17 - H  21        /432. BD*(   1) C  14 - C  16            2.28    1.06    0.062
  26. BD (   1) C  17 - H  21        /434. BD*(   1) C  14 - C  17            0.45    1.06    0.027
  26. BD (   1) C  17 - H  21        /435. BD*(   1) C  15 - C  18            1.86    1.08    0.057
  26. BD (   1) C  17 - H  21        /441. BD*(   1) C  17 - C  18            0.54    1.09    0.031
  27. BD (   1) C  18 - H  22        /191. RY*(   1) C  15                    0.33    1.68    0.030
  27. BD (   1) C  18 - H  22        /209. RY*(   1) C  17                    0.31    1.62    0.028
  27. BD (   1) C  18 - H  22        /434. BD*(   1) C  14 - C  17            2.09    1.05    0.059
  27. BD (   1) C  18 - H  22        /435. BD*(   1) C  15 - C  18            0.41    1.07    0.027
  27. BD (   1) C  18 - H  22        /437. BD*(   1) C  15 - C  19            1.87    1.08    0.057
  27. BD (   1) C  18 - H  22        /441. BD*(   1) C  17 - C  18            0.48    1.08    0.029
  28. BD (   1) C  19 - H  23        /191. RY*(   1) C  15                    0.35    1.69    0.031
  28. BD (   1) C  19 - H  23        /200. RY*(   1) C  16                    0.32    1.72    0.030
  28. BD (   1) C  19 - H  23        /432. BD*(   1) C  14 - C  16            2.14    1.06    0.060
  28. BD (   1) C  19 - H  23        /435. BD*(   1) C  15 - C  18            1.86    1.08    0.057
  28. BD (   1) C  19 - H  23        /437. BD*(   1) C  15 - C  19            0.43    1.08    0.027
  28. BD (   1) C  19 - H  23        /439. BD*(   1) C  16 - C  19            0.46    1.08    0.028
  57. CR (   1) C   1                / 99. RY*(   1) H   2                    0.38   10.51    0.080
  57. CR (   1) C   1                /103. RY*(   1) H   3                    0.37   10.49    0.079
  57. CR (   1) C   1                /107. RY*(   1) H   4                    0.38   10.54    0.080
  57. CR (   1) C   1                /114. RY*(   4) C   5                    0.26   11.29    0.068
  58. CR (   1) C   5                / 92. RY*(   3) C   1                    0.56   10.86    0.098
  58. CR (   1) C   5                /120. RY*(   1) H   6                    0.44   10.58    0.087
  58. CR (   1) C   5                /138. RY*(   2) C   9                    0.53   11.17    0.097
  58. CR (   1) C   5                /143. RY*(   7) C   9                    0.26   11.12    0.068
  58. CR (   1) C   5                /425. BD*(   1) N   7 - C  12            0.58   10.62    0.100
  59. CR (   1) N   7                /112. RY*(   2) C   5                    1.18   14.92    0.168
  59. CR (   1) N   7                /133. RY*(   1) H   8                    0.29   14.77    0.083
  59. CR (   1) N   7                /165. RY*(   2) C  12                    1.14   15.57    0.169
  59. CR (   1) N   7                /169. RY*(   6) C  12                    0.42   15.61    0.102
  59. CR (   1) N   7                /170. RY*(   7) C  12                    0.29   16.06    0.085
  59. CR (   1) N   7                /431. BD*(   1) C  12 - C  14            0.30   14.67    0.086
  60. CR (   1) C   9                /113. RY*(   3) C   5                    0.60   11.05    0.102
  61. CR (   1) O  10                /137. RY*(   1) C   9                    2.17   19.63    0.262
  61. CR (   1) O  10                /138. RY*(   2) C   9                    0.89   19.94    0.168
  61. CR (   1) O  10                /423. BD*(   1) C   5 - C   9            0.28   19.24    0.094
  61. CR (   1) O  10                /427. BD*(   1) C   9 - O  11            0.29   19.46    0.096
  62. CR (   1) O  11                /137. RY*(   1) C   9                    2.33   19.61    0.271
  62. CR (   1) O  11                /138. RY*(   2) C   9                    0.83   19.91    0.163
  62. CR (   1) O  11                /423. BD*(   1) C   5 - C   9            0.28   19.21    0.095
  62. CR (   1) O  11                /426. BD*(   1) C   9 - O  10            0.29   19.41    0.096
  63. CR (   1) C  12                /182. RY*(   1) C  14                    0.32   11.39    0.076
  63. CR (   1) C  12                /184. RY*(   3) C  14                    0.25   10.84    0.066
  63. CR (   1) C  12                /422. BD*(   1) C   5 - N   7            0.88   10.49    0.123
  63. CR (   1) C  12                /424. BD*(   1) N   7 - H   8            0.25   10.59    0.066
  63. CR (   1) C  12                /432. BD*(   1) C  14 - C  16            0.49   10.77    0.092
  63. CR (   1) C  12                /434. BD*(   1) C  14 - C  17            0.28   10.76    0.069
  64. CR (   1) O  13                /164. RY*(   1) C  12                    3.19   19.50    0.316
  64. CR (   1) O  13                /425. BD*(   1) N   7 - C  12            0.25   19.34    0.090
  64. CR (   1) O  13                /431. BD*(   1) C  12 - C  14            0.34   19.30    0.105
  65. CR (   1) C  14                /165. RY*(   2) C  12                    0.47   11.38    0.092
  65. CR (   1) C  14                /201. RY*(   2) C  16                    0.83   10.88    0.120
  65. CR (   1) C  14                /210. RY*(   2) C  17                    0.87   10.83    0.123
  65. CR (   1) C  14                /425. BD*(   1) N   7 - C  12            0.30   10.52    0.072
  65. CR (   1) C  14                /434. BD*(   1) C  14 - C  17            0.28   10.64    0.069
  65. CR (   1) C  14                /439. BD*(   1) C  16 - C  19            0.41   10.65    0.084
  65. CR (   1) C  14                /440. BD*(   1) C  16 - H  20            0.39   10.56    0.081
  65. CR (   1) C  14                /441. BD*(   1) C  17 - C  18            0.43   10.67    0.086
  65. CR (   1) C  14                /442. BD*(   1) C  17 - H  21            0.29   10.56    0.070
  66. CR (   1) C  15                /219. RY*(   2) C  18                    0.72   10.74    0.111
  66. CR (   1) C  15                /220. RY*(   3) C  18                    0.29   10.76    0.070
  66. CR (   1) C  15                /228. RY*(   2) C  19                    0.63   10.74    0.104
  66. CR (   1) C  15                /229. RY*(   3) C  19                    0.27   10.73    0.067
  66. CR (   1) C  15                /252. RY*(   1) H  24                    0.37   10.43    0.078
  66. CR (   1) C  15                /439. BD*(   1) C  16 - C  19            0.50   10.64    0.093
  66. CR (   1) C  15                /441. BD*(   1) C  17 - C  18            0.47   10.65    0.090
  66. CR (   1) C  15                /443. BD*(   1) C  18 - H  22            0.33   10.55    0.074
  66. CR (   1) C  15                /444. BD*(   1) C  19 - H  23            0.34   10.54    0.076
  67. CR (   1) C  16                /183. RY*(   2) C  14                    0.76   10.96    0.116
  67. CR (   1) C  16                /228. RY*(   2) C  19                    0.82   10.75    0.119
  67. CR (   1) C  16                /236. RY*(   1) H  20                    0.56   10.65    0.098
  67. CR (   1) C  16                /431. BD*(   1) C  12 - C  14            0.60   10.47    0.102
  67. CR (   1) C  16                /434. BD*(   1) C  14 - C  17            0.54   10.62    0.096
  67. CR (   1) C  16                /437. BD*(   1) C  15 - C  19            0.48   10.65    0.091
  67. CR (   1) C  16                /444. BD*(   1) C  19 - H  23            0.30   10.54    0.071
  68. CR (   1) C  17                /182. RY*(   1) C  14                    0.36   11.24    0.080
  68. CR (   1) C  17                /184. RY*(   3) C  14                    0.40   10.70    0.083
  68. CR (   1) C  17                /219. RY*(   2) C  18                    0.76   10.73    0.114
  68. CR (   1) C  17                /220. RY*(   3) C  18                    0.25   10.76    0.066
  68. CR (   1) C  17                /240. RY*(   1) H  21                    0.39   10.44    0.080
  68. CR (   1) C  17                /431. BD*(   1) C  12 - C  14            0.48   10.47    0.091
  68. CR (   1) C  17                /432. BD*(   1) C  14 - C  16            0.61   10.62    0.102
  68. CR (   1) C  17                /435. BD*(   1) C  15 - C  18            0.48   10.64    0.090
  68. CR (   1) C  17                /443. BD*(   1) C  18 - H  22            0.32   10.55    0.073
  69. CR (   1) C  18                /192. RY*(   2) C  15                    0.71   10.73    0.110
  69. CR (   1) C  18                /193. RY*(   3) C  15                    0.28   10.74    0.069
  69. CR (   1) C  18                /210. RY*(   2) C  17                    0.29   10.81    0.070
  69. CR (   1) C  18                /212. RY*(   4) C  17                    0.42   10.74    0.085
  69. CR (   1) C  18                /244. RY*(   1) H  22                    0.37   10.43    0.078
  69. CR (   1) C  18                /434. BD*(   1) C  14 - C  17            0.55   10.62    0.097
  69. CR (   1) C  18                /437. BD*(   1) C  15 - C  19            0.46   10.64    0.089
  69. CR (   1) C  18                /438. BD*(   1) C  15 - H  24            0.33   10.54    0.074
  69. CR (   1) C  18                /442. BD*(   1) C  17 - H  21            0.36   10.54    0.078
  70. CR (   1) C  19                /192. RY*(   2) C  15                    0.78   10.73    0.116
  70. CR (   1) C  19                /201. RY*(   2) C  16                    0.42   10.87    0.086
  70. CR (   1) C  19                /203. RY*(   4) C  16                    0.35   10.73    0.077
  70. CR (   1) C  19                /248. RY*(   1) H  23                    0.35   10.44    0.077
  70. CR (   1) C  19                /432. BD*(   1) C  14 - C  16            0.57   10.62    0.099
  70. CR (   1) C  19                /435. BD*(   1) C  15 - C  18            0.46   10.64    0.089
  70. CR (   1) C  19                /438. BD*(   1) C  15 - H  24            0.33   10.55    0.074
  70. CR (   1) C  19                /440. BD*(   1) C  16 - H  20            0.39   10.55    0.082
  80. LP (   1) N   7                /115. RY*(   5) C   5                    0.29    2.08    0.033
  80. LP (   1) N   7                /134. RY*(   2) H   8                    0.40    2.00    0.038
  80. LP (   1) N   7                /166. RY*(   3) C  12                    1.17    1.80    0.062
  80. LP (   1) N   7                /169. RY*(   6) C  12                    0.25    1.67    0.028
  80. LP (   1) N   7                /420. BD*(   1) C   1 - C   5            0.96    0.69    0.035
  80. LP (   1) N   7                /421. BD*(   1) C   5 - H   6            0.28    0.76    0.020
  80. LP (   1) N   7                /423. BD*(   1) C   5 - C   9            3.19    0.62    0.059
  80. LP (   1) N   7                /428. BD*(   2) C   9 - O  11            1.18    0.30    0.024
  80. LP (   1) N   7                /430. BD*(   2) C  12 - O  13           27.99    0.32    0.120
  81. LP (   1) O  10                /137. RY*(   1) C   9                    4.07    1.42    0.096
  81. LP (   1) O  10                /138. RY*(   2) C   9                    1.11    1.72    0.055
  81. LP (   1) O  10                /423. BD*(   1) C   5 - C   9            1.08    1.02    0.043
  81. LP (   1) O  10                /427. BD*(   1) C   9 - O  11            0.87    1.24    0.042
  81. LP (   1) O  10                /440. BD*(   1) C  16 - H  20            1.00    1.22    0.044
  82. LP (   2) O  10                /138. RY*(   2) C   9                    0.40    1.33    0.030
  82. LP (   2) O  10                /140. RY*(   4) C   9                    0.90    1.91    0.054
  82. LP (   2) O  10                /142. RY*(   6) C   9                    0.64    1.78    0.044
  82. LP (   2) O  10                /143. RY*(   7) C   9                    0.27    1.28    0.024
  82. LP (   2) O  10                /423. BD*(   1) C   5 - C   9            7.45    0.63    0.086
  82. LP (   2) O  10                /427. BD*(   1) C   9 - O  11            9.09    0.85    0.112
  82. LP (   2) O  10                /440. BD*(   1) C  16 - H  20            1.60    0.82    0.047
  83. LP (   3) O  10                /139. RY*(   3) C   9                    2.00    2.24    0.094
  83. LP (   3) O  10                /144. RY*(   8) C   9                    0.38    2.03    0.039
  83. LP (   3) O  10                /428. BD*(   2) C   9 - O  11           49.09    0.27    0.145
  83. LP (   3) O  10                /440. BD*(   1) C  16 - H  20            0.39    0.79    0.024
  84. LP (   1) O  11                /137. RY*(   1) C   9                    4.63    1.39    0.101
  84. LP (   1) O  11                /138. RY*(   2) C   9                    0.87    1.70    0.049
  84. LP (   1) O  11                /423. BD*(   1) C   5 - C   9            0.64    1.00    0.032
  84. LP (   1) O  11                /426. BD*(   1) C   9 - O  10            1.52    1.20    0.054
  85. LP (   2) O  11                /138. RY*(   2) C   9                    0.89    1.30    0.044
  85. LP (   2) O  11                /140. RY*(   4) C   9                    0.65    1.89    0.046
  85. LP (   2) O  11                /141. RY*(   5) C   9                    0.81    2.06    0.053
  85. LP (   2) O  11                /421. BD*(   1) C   5 - H   6            0.39    0.74    0.022
  85. LP (   2) O  11                /423. BD*(   1) C   5 - C   9            8.74    0.60    0.092
  85. LP (   2) O  11                /426. BD*(   1) C   9 - O  10            9.07    0.80    0.109
  86. LP (   1) O  13                /164. RY*(   1) C  12                    6.40    1.29    0.115
  86. LP (   1) O  13                /425. BD*(   1) N   7 - C  12            0.77    1.13    0.038
  86. LP (   1) O  13                /431. BD*(   1) C  12 - C  14            0.93    1.09    0.041
  87. LP (   2) O  13                /165. RY*(   2) C  12                    1.42    1.58    0.061
  87. LP (   2) O  13                /167. RY*(   4) C  12                    0.54    1.83    0.041
  87. LP (   2) O  13                /168. RY*(   5) C  12                    0.32    1.39    0.028
  87. LP (   2) O  13                /422. BD*(   1) C   5 - N   7            0.28    0.56    0.016
  87. LP (   2) O  13                /425. BD*(   1) N   7 - C  12           11.56    0.72    0.117
  87. LP (   2) O  13                /431. BD*(   1) C  12 - C  14            8.22    0.69    0.096
  88. LP*(   1) C  17                /185. RY*(   4) C  14                    0.28    0.82    0.028
  88. LP*(   1) C  17                /186. RY*(   5) C  14                    0.46    2.03    0.056
  88. LP*(   1) C  17                /211. RY*(   3) C  17                    1.20    0.89    0.060
  88. LP*(   1) C  17                /222. RY*(   5) C  18                    1.24    1.40    0.076
  88. LP*(   1) C  17                /433. BD*(   2) C  14 - C  16           36.41    0.13    0.105
  88. LP*(   1) C  17                /436. BD*(   2) C  15 - C  18           31.19    0.14    0.107
  89. LP (   1) C  19                /194. RY*(   4) C  15                    0.42    2.05    0.053
  89. LP (   1) C  19                /195. RY*(   5) C  15                    1.18    0.74    0.053
  89. LP (   1) C  19                /202. RY*(   3) C  16                    0.26    0.88    0.027
  89. LP (   1) C  19                /203. RY*(   4) C  16                    0.26    0.78    0.025
  89. LP (   1) C  19                /204. RY*(   5) C  16                    0.67    1.95    0.065
  89. LP (   1) C  19                /229. RY*(   3) C  19                    0.54    0.77    0.037
  89. LP (   1) C  19                /230. RY*(   4) C  19                    1.20    0.84    0.057
  89. LP (   1) C  19                /433. BD*(   2) C  14 - C  16           39.99    0.13    0.110
  89. LP (   1) C  19                /436. BD*(   2) C  15 - C  18           32.27    0.15    0.109
 423. BD*(   1) C   5 - C   9        /113. RY*(   3) C   5                    0.30    0.52    0.069
 423. BD*(   1) C   5 - C   9        /140. RY*(   4) C   9                    0.48    1.29    0.136
 423. BD*(   1) C   5 - C   9        /143. RY*(   7) C   9                    0.51    0.65    0.101
 428. BD*(   2) C   9 - O  11        /139. RY*(   3) C   9                    1.31    1.97    0.147
 428. BD*(   2) C   9 - O  11        /144. RY*(   8) C   9                    0.43    1.76    0.081
 428. BD*(   2) C   9 - O  11        /147. RY*(   2) O  10                    0.27    1.25    0.054
 428. BD*(   2) C   9 - O  11        /156. RY*(   2) O  11                    0.60    1.19    0.078
 428. BD*(   2) C   9 - O  11        /420. BD*(   1) C   1 - C   5            0.49    0.39    0.040
 428. BD*(   2) C   9 - O  11        /422. BD*(   1) C   5 - N   7            1.49    0.32    0.061
 430. BD*(   2) C  12 - O  13        /166. RY*(   3) C  12                    0.54    1.49    0.092
 430. BD*(   2) C  12 - O  13        /167. RY*(   4) C  12                    0.66    1.57    0.105
 430. BD*(   2) C  12 - O  13        /171. RY*(   8) C  12                    0.30    2.02    0.081
 430. BD*(   2) C  12 - O  13        /174. RY*(   2) O  13                    0.82    1.16    0.101
 430. BD*(   2) C  12 - O  13        /433. BD*(   2) C  14 - C  16           17.66    0.04    0.060
 433. BD*(   2) C  14 - C  16        /185. RY*(   4) C  14                    0.66    0.69    0.061
 433. BD*(   2) C  14 - C  16        /202. RY*(   3) C  16                    1.52    0.75    0.096
 433. BD*(   2) C  14 - C  16        /211. RY*(   3) C  17                    0.31    0.77    0.043
 433. BD*(   2) C  14 - C  16        /230. RY*(   4) C  19                    0.29    0.71    0.041
 433. BD*(   2) C  14 - C  16        /425. BD*(   1) N   7 - C  12            0.44    0.42    0.035
 433. BD*(   2) C  14 - C  16        /429. BD*(   1) C  12 - O  13            0.34    0.53    0.037
 433. BD*(   2) C  14 - C  16        /436. BD*(   2) C  15 - C  18            2.21    0.02    0.013
 436. BD*(   2) C  15 - C  18        /195. RY*(   5) C  15                    1.32    0.59    0.090
 436. BD*(   2) C  15 - C  18        /221. RY*(   4) C  18                    0.79    1.24    0.101

 from unit  1 to unit  2
   7. BD (   1) C   5 - C   9        /265. RY*(   1) C  26                    0.04    1.56    0.010
   7. BD (   1) C   5 - C   9        /278. RY*(   1) H  28                    0.17    1.30    0.019
   7. BD (   1) C   5 - C   9        /295. RY*(   1) H  31                    0.06    1.46    0.012
   7. BD (   1) C   5 - C   9        /312. RY*(   1) H  34                    0.03    1.28    0.008
   7. BD (   1) C   5 - C   9        /450. BD*(   1) C  26 - H  28            0.10    1.14    0.013
   7. BD (   1) C   5 - C   9        /453. BD*(   1) C  29 - H  31            0.05    1.12    0.009
   7. BD (   1) C   5 - C   9        /456. BD*(   1) C  32 - H  34            0.03    1.13    0.008
   9. BD (   1) N   7 - C  12        /295. RY*(   1) H  31                    0.15    1.67    0.020
   9. BD (   1) N   7 - C  12        /453. BD*(   1) C  29 - H  31            0.03    1.33    0.007
  10. BD (   1) C   9 - O  10        /278. RY*(   1) H  28                    0.05    1.68    0.012
  10. BD (   1) C   9 - O  10        /295. RY*(   1) H  31                    0.18    1.84    0.023
  10. BD (   1) C   9 - O  10        /312. RY*(   1) H  34                    0.03    1.66    0.009
  10. BD (   1) C   9 - O  10        /450. BD*(   1) C  26 - H  28            0.04    1.51    0.010
  10. BD (   1) C   9 - O  10        /453. BD*(   1) C  29 - H  31            0.07    1.50    0.013
  10. BD (   1) C   9 - O  10        /456. BD*(   1) C  32 - H  34            0.07    1.51    0.013
  11. BD (   1) C   9 - O  11        /295. RY*(   1) H  31                    0.04    1.84    0.011
  11. BD (   1) C   9 - O  11        /450. BD*(   1) C  26 - H  28            0.16    1.51    0.020
  11. BD (   1) C   9 - O  11        /453. BD*(   1) C  29 - H  31            0.06    1.50    0.012
  12. BD (   2) C   9 - O  11        /278. RY*(   1) H  28                    0.11    1.02    0.013
  12. BD (   2) C   9 - O  11        /295. RY*(   1) H  31                    0.11    1.19    0.014
  12. BD (   2) C   9 - O  11        /450. BD*(   1) C  26 - H  28            0.56    0.86    0.028
  12. BD (   2) C   9 - O  11        /452. BD*(   1) C  29 - H  30            0.03    0.83    0.007
  12. BD (   2) C   9 - O  11        /453. BD*(   1) C  29 - H  31            0.15    0.85    0.014
  12. BD (   2) C   9 - O  11        /461. BD*(   1) C  39 - H  40            0.03    0.83    0.007
  12. BD (   2) C   9 - O  11        /463. BD*(   1) C  39 - H  42            0.18    0.85    0.015
  13. BD (   1) C  12 - O  13        /285. RY*(   4) C  29                    0.06    1.87    0.013
  14. BD (   2) C  12 - O  13        /295. RY*(   1) H  31                    0.04    1.18    0.009
  14. BD (   2) C  12 - O  13        /350. RY*(   1) H  41                    0.03    0.89    0.006
  14. BD (   2) C  12 - O  13        /446. BD*(   1) N  25 - C  29            0.17    0.61    0.013
  14. BD (   2) C  12 - O  13        /462. BD*(   1) C  39 - H  41            0.21    0.85    0.017
  15. BD (   1) C  12 - C  14        /295. RY*(   1) H  31                    0.08    1.45    0.014
  15. BD (   1) C  12 - C  14        /350. RY*(   1) H  41                    0.04    1.15    0.008
  15. BD (   1) C  12 - C  14        /453. BD*(   1) C  29 - H  31            0.03    1.11    0.007
  16. BD (   1) C  14 - C  16        /295. RY*(   1) H  31                    0.04    1.47    0.010
  16. BD (   1) C  14 - C  16        /329. RY*(   1) H  37                    0.05    1.22    0.010
  17. BD (   2) C  14 - C  16        /329. RY*(   1) H  37                    0.08    0.79    0.011
  17. BD (   2) C  14 - C  16        /453. BD*(   1) C  29 - H  31            0.06    0.71    0.009
  17. BD (   2) C  14 - C  16        /459. BD*(   1) C  35 - H  37            0.22    0.71    0.017
  23. BD (   1) C  16 - C  19        /329. RY*(   1) H  37                    0.04    1.21    0.009
  24. BD (   1) C  16 - H  20        /295. RY*(   1) H  31                    0.03    1.30    0.007
  24. BD (   1) C  16 - H  20        /312. RY*(   1) H  34                    0.08    1.12    0.012
  24. BD (   1) C  16 - H  20        /453. BD*(   1) C  29 - H  31            0.04    0.96    0.008
  24. BD (   1) C  16 - H  20        /456. BD*(   1) C  32 - H  34            0.03    0.97    0.007
  60. CR (   1) C   9                /450. BD*(   1) C  26 - H  28            0.03   10.69    0.024
  61. CR (   1) O  10                /312. RY*(   1) H  34                    0.04   19.55    0.035
  61. CR (   1) O  10                /456. BD*(   1) C  32 - H  34            0.10   19.40    0.056
  62. CR (   1) O  11                /278. RY*(   1) H  28                    0.05   19.54    0.040
  62. CR (   1) O  11                /450. BD*(   1) C  26 - H  28            0.13   19.38    0.063
  80. LP (   1) N   7                /453. BD*(   1) C  29 - H  31            0.09    0.78    0.011
  81. LP (   1) O  10                /456. BD*(   1) C  32 - H  34            2.46    1.18    0.068
  81. LP (   1) O  10                /464. BD*(   1) C  43 - H  44            0.05    1.18    0.010
  82. LP (   2) O  10                /265. RY*(   1) C  26                    0.03    1.22    0.007
  82. LP (   2) O  10                /312. RY*(   1) H  34                    0.04    0.94    0.008
  82. LP (   2) O  10                /449. BD*(   1) C  26 - H  27            0.04    0.76    0.007
  82. LP (   2) O  10                /456. BD*(   1) C  32 - H  34            0.39    0.79    0.023
  82. LP (   2) O  10                /464. BD*(   1) C  43 - H  44            0.10    0.79    0.012
  83. LP (   3) O  10                /312. RY*(   1) H  34                    0.05    0.91    0.009
  83. LP (   3) O  10                /453. BD*(   1) C  29 - H  31            0.14    0.75    0.014
  83. LP (   3) O  10                /455. BD*(   1) C  32 - H  33            0.03    0.74    0.006
  83. LP (   3) O  10                /456. BD*(   1) C  32 - H  34            1.12    0.76    0.040
  84. LP (   1) O  11                /278. RY*(   1) H  28                    0.07    1.32    0.012
  84. LP (   1) O  11                /450. BD*(   1) C  26 - H  28            1.74    1.16    0.057
  84. LP (   1) O  11                /463. BD*(   1) C  39 - H  42            0.22    1.15    0.020
  85. LP (   2) O  11                /273. RY*(   9) C  26                    0.03    2.58    0.011
  85. LP (   2) O  11                /278. RY*(   1) H  28                    0.08    0.93    0.011
  85. LP (   2) O  11                /358. RY*(   1) C  43                    0.04    1.11    0.008
  85. LP (   2) O  11                /450. BD*(   1) C  26 - H  28            2.71    0.76    0.059
  86. LP (   1) O  13                /350. RY*(   1) H  41                    0.03    1.18    0.008
  86. LP (   1) O  13                /462. BD*(   1) C  39 - H  41            0.23    1.14    0.021
  87. LP (   2) O  13                /462. BD*(   1) C  39 - H  41            0.27    0.73    0.018
 423. BD*(   1) C   5 - C   9        /278. RY*(   1) H  28                    0.03    0.33    0.017
 423. BD*(   1) C   5 - C   9        /450. BD*(   1) C  26 - H  28            0.07    0.17    0.017
 428. BD*(   2) C   9 - O  11        /295. RY*(   1) H  31                    0.09    0.82    0.025
 428. BD*(   2) C   9 - O  11        /312. RY*(   1) H  34                    0.03    0.64    0.013
 428. BD*(   2) C   9 - O  11        /450. BD*(   1) C  26 - H  28            0.05    0.49    0.013
 428. BD*(   2) C   9 - O  11        /453. BD*(   1) C  29 - H  31            0.22    0.48    0.030
 428. BD*(   2) C   9 - O  11        /463. BD*(   1) C  39 - H  42            0.03    0.49    0.011
 430. BD*(   2) C  12 - O  13        /285. RY*(   4) C  29                    0.04    0.83    0.019
 430. BD*(   2) C  12 - O  13        /295. RY*(   1) H  31                    0.03    0.80    0.016
 430. BD*(   2) C  12 - O  13        /446. BD*(   1) N  25 - C  29            0.03    0.23    0.008
 430. BD*(   2) C  12 - O  13        /453. BD*(   1) C  29 - H  31            0.13    0.46    0.024

 from unit  2 to unit  1
  34. BD (   1) C  26 - H  28        /138. RY*(   2) C   9                    0.06    1.52    0.012
  34. BD (   1) C  26 - H  28        /156. RY*(   2) O  11                    0.03    1.67    0.008
  34. BD (   1) C  26 - H  28        /157. RY*(   3) O  11                    0.03    2.26    0.010
  34. BD (   1) C  26 - H  28        /158. RY*(   4) O  11                    0.08    1.89    0.015
  34. BD (   1) C  26 - H  28        /423. BD*(   1) C   5 - C   9            0.03    0.82    0.007
  34. BD (   1) C  26 - H  28        /427. BD*(   1) C   9 - O  11            0.05    1.03    0.009
  37. BD (   1) C  29 - H  31        /142. RY*(   6) C   9                    0.03    1.99    0.009
  37. BD (   1) C  29 - H  31        /166. RY*(   3) C  12                    0.05    2.01    0.012
  37. BD (   1) C  29 - H  31        /167. RY*(   4) C  12                    0.03    2.10    0.009
  37. BD (   1) C  29 - H  31        /168. RY*(   5) C  12                    0.06    1.65    0.013
  37. BD (   1) C  29 - H  31        /425. BD*(   1) N   7 - C  12            0.03    0.99    0.006
  37. BD (   1) C  29 - H  31        /426. BD*(   1) C   9 - O  10            0.05    1.04    0.009
  37. BD (   1) C  29 - H  31        /428. BD*(   2) C   9 - O  11            0.35    0.51    0.019
  37. BD (   1) C  29 - H  31        /430. BD*(   2) C  12 - O  13            0.37    0.53    0.019
  40. BD (   1) C  32 - H  34        /147. RY*(   2) O  10                    0.05    1.74    0.012
  40. BD (   1) C  32 - H  34        /149. RY*(   4) O  10                    0.10    1.89    0.017
  40. BD (   1) C  32 - H  34        /236. RY*(   1) H  20                    0.06    1.11    0.011
  40. BD (   1) C  32 - H  34        /426. BD*(   1) C   9 - O  10            0.05    1.02    0.009
  41. BD (   1) C  32 - C  35        /236. RY*(   1) H  20                    0.03    1.23    0.007
  43. BD (   1) C  35 - H  37        /202. RY*(   3) C  16                    0.06    1.28    0.011
  43. BD (   1) C  35 - H  37        /433. BD*(   2) C  14 - C  16            0.04    0.53    0.007
  46. BD (   1) C  39 - H  41        /424. BD*(   1) N   7 - H   8            0.03    0.88    0.007
  47. BD (   1) C  39 - H  42        /428. BD*(   2) C   9 - O  11            0.03    0.47    0.005

 within unit  2
  29. BD (   1) N  25 - C  26        /282. RY*(   1) C  29                    0.43    1.64    0.034
  29. BD (   1) N  25 - C  26        /300. RY*(   2) C  32                    0.29    1.59    0.027
  29. BD (   1) N  25 - C  26        /383. RY*(   1) C  48                    0.45    1.64    0.034
  29. BD (   1) N  25 - C  26        /446. BD*(   1) N  25 - C  29            0.62    0.92    0.030
  29. BD (   1) N  25 - C  26        /447. BD*(   1) N  25 - C  32            0.67    0.93    0.032
  29. BD (   1) N  25 - C  26        /448. BD*(   1) N  25 - C  48            0.62    0.94    0.031
  29. BD (   1) N  25 - C  26        /452. BD*(   1) C  29 - H  30            0.51    1.14    0.030
  29. BD (   1) N  25 - C  26        /457. BD*(   1) C  32 - C  35            0.89    1.09    0.039
  29. BD (   1) N  25 - C  26        /466. BD*(   1) C  43 - H  46            0.40    1.16    0.027
  29. BD (   1) N  25 - C  26        /468. BD*(   1) C  48 - H  49            0.55    1.13    0.032
  30. BD (   1) N  25 - C  29        /266. RY*(   2) C  26                    0.35    1.56    0.030
  30. BD (   1) N  25 - C  29        /299. RY*(   1) C  32                    0.48    1.66    0.036
  30. BD (   1) N  25 - C  29        /384. RY*(   2) C  48                    0.47    1.59    0.035
  30. BD (   1) N  25 - C  29        /445. BD*(   1) N  25 - C  26            0.67    0.93    0.032
  30. BD (   1) N  25 - C  29        /447. BD*(   1) N  25 - C  32            0.63    0.94    0.031
  30. BD (   1) N  25 - C  29        /448. BD*(   1) N  25 - C  48            0.73    0.95    0.033
  30. BD (   1) N  25 - C  29        /451. BD*(   1) C  26 - C  43            0.71    1.10    0.035
  30. BD (   1) N  25 - C  29        /455. BD*(   1) C  32 - H  33            0.55    1.15    0.032
  30. BD (   1) N  25 - C  29        /462. BD*(   1) C  39 - H  41            0.37    1.17    0.026
  30. BD (   1) N  25 - C  29        /469. BD*(   1) C  48 - C  50            1.07    1.09    0.043
  31. BD (   1) N  25 - C  32        /265. RY*(   1) C  26                    0.43    1.60    0.033
  31. BD (   1) N  25 - C  32        /283. RY*(   2) C  29                    0.39    1.59    0.031
  31. BD (   1) N  25 - C  32        /383. RY*(   1) C  48                    0.43    1.65    0.034
  31. BD (   1) N  25 - C  32        /445. BD*(   1) N  25 - C  26            0.56    0.93    0.029
  31. BD (   1) N  25 - C  32        /446. BD*(   1) N  25 - C  29            0.74    0.93    0.033
  31. BD (   1) N  25 - C  32        /448. BD*(   1) N  25 - C  48            0.67    0.95    0.032
  31. BD (   1) N  25 - C  32        /449. BD*(   1) C  26 - H  27            0.32    1.15    0.024
  31. BD (   1) N  25 - C  32        /454. BD*(   1) C  29 - C  39            0.91    1.10    0.040
  31. BD (   1) N  25 - C  32        /458. BD*(   1) C  35 - H  36            0.41    1.16    0.028
  31. BD (   1) N  25 - C  32        /467. BD*(   1) H  47 - C  48            0.53    1.15    0.031
  32. BD (   1) N  25 - C  48        /265. RY*(   1) C  26                    0.51    1.62    0.037
  32. BD (   1) N  25 - C  48        /282. RY*(   1) C  29                    0.45    1.67    0.035
  32. BD (   1) N  25 - C  48        /283. RY*(   2) C  29                    0.40    1.60    0.032
  32. BD (   1) N  25 - C  48        /299. RY*(   1) C  32                    0.44    1.68    0.035
  32. BD (   1) N  25 - C  48        /445. BD*(   1) N  25 - C  26            0.63    0.94    0.031
  32. BD (   1) N  25 - C  48        /446. BD*(   1) N  25 - C  29            0.65    0.95    0.032
  32. BD (   1) N  25 - C  48        /447. BD*(   1) N  25 - C  32            0.66    0.96    0.032
  32. BD (   1) N  25 - C  48        /450. BD*(   1) C  26 - H  28            0.29    1.19    0.024
  32. BD (   1) N  25 - C  48        /453. BD*(   1) C  29 - H  31            0.42    1.18    0.028
  32. BD (   1) N  25 - C  48        /456. BD*(   1) C  32 - H  34            0.40    1.19    0.028
  32. BD (   1) N  25 - C  48        /472. BD*(   1) C  50 - H  53            0.42    1.18    0.028
  33. BD (   1) C  26 - H  27        /358. RY*(   1) C  43                    0.29    1.33    0.025
  33. BD (   1) C  26 - H  27        /447. BD*(   1) N  25 - C  32            1.15    0.75    0.037
  33. BD (   1) C  26 - H  27        /451. BD*(   1) C  26 - C  43            0.25    0.91    0.019
  33. BD (   1) C  26 - H  27        /464. BD*(   1) C  43 - H  44            1.32    0.98    0.045
  34. BD (   1) C  26 - H  28        /358. RY*(   1) C  43                    0.49    1.33    0.032
  34. BD (   1) C  26 - H  28        /448. BD*(   1) N  25 - C  48            1.05    0.76    0.036
  34. BD (   1) C  26 - H  28        /449. BD*(   1) C  26 - H  27            0.28    0.95    0.021
  34. BD (   1) C  26 - H  28        /451. BD*(   1) C  26 - C  43            0.51    0.91    0.027
  34. BD (   1) C  26 - H  28        /452. BD*(   1) C  29 - H  30            0.27    0.95    0.020
  34. BD (   1) C  26 - H  28        /465. BD*(   1) C  43 - H  45            1.73    0.97    0.052
  35. BD (   1) C  26 - C  43        /300. RY*(   2) C  32                    0.34    1.52    0.029
  35. BD (   1) C  26 - C  43        /446. BD*(   1) N  25 - C  29            0.63    0.85    0.029
  35. BD (   1) C  26 - C  43        /449. BD*(   1) C  26 - H  27            0.44    1.06    0.027
  35. BD (   1) C  26 - C  43        /450. BD*(   1) C  26 - H  28            0.60    1.09    0.033
  35. BD (   1) C  26 - C  43        /465. BD*(   1) C  43 - H  45            0.25    1.08    0.021
  35. BD (   1) C  26 - C  43        /466. BD*(   1) C  43 - H  46            0.26    1.08    0.021
  36. BD (   1) C  29 - H  30        /337. RY*(   1) C  39                    0.32    1.32    0.026
  36. BD (   1) C  29 - H  30        /445. BD*(   1) N  25 - C  26            1.26    0.74    0.039
  36. BD (   1) C  29 - H  30        /453. BD*(   1) C  29 - H  31            0.25    0.98    0.020
  36. BD (   1) C  29 - H  30        /454. BD*(   1) C  29 - C  39            0.31    0.91    0.021
  36. BD (   1) C  29 - H  30        /463. BD*(   1) C  39 - H  42            1.40    0.98    0.047
  37. BD (   1) C  29 - H  31        /337. RY*(   1) C  39                    0.39    1.33    0.029
  37. BD (   1) C  29 - H  31        /448. BD*(   1) N  25 - C  48            1.20    0.78    0.039
  37. BD (   1) C  29 - H  31        /454. BD*(   1) C  29 - C  39            0.42    0.92    0.025
  37. BD (   1) C  29 - H  31        /461. BD*(   1) C  39 - H  40            1.51    0.98    0.049
  38. BD (   1) C  29 - C  39        /266. RY*(   2) C  26                    0.25    1.49    0.024
  38. BD (   1) C  29 - C  39        /447. BD*(   1) N  25 - C  32            0.69    0.87    0.031
  38. BD (   1) C  29 - C  39        /452. BD*(   1) C  29 - H  30            0.51    1.07    0.030
  38. BD (   1) C  29 - C  39        /453. BD*(   1) C  29 - H  31            0.67    1.09    0.034
  38. BD (   1) C  29 - C  39        /461. BD*(   1) C  39 - H  40            0.26    1.08    0.021
  38. BD (   1) C  29 - C  39        /462. BD*(   1) C  39 - H  41            0.31    1.09    0.023
  39. BD (   1) C  32 - H  33        /316. RY*(   1) C  35                    0.30    1.37    0.026
  39. BD (   1) C  32 - H  33        /446. BD*(   1) N  25 - C  29            1.34    0.74    0.040
  39. BD (   1) C  32 - H  33        /457. BD*(   1) C  32 - C  35            0.27    0.91    0.020
  39. BD (   1) C  32 - H  33        /459. BD*(   1) C  35 - H  37            1.51    0.98    0.049
  40. BD (   1) C  32 - H  34        /316. RY*(   1) C  35                    0.44    1.37    0.031
  40. BD (   1) C  32 - H  34        /448. BD*(   1) N  25 - C  48            1.62    0.76    0.044
  40. BD (   1) C  32 - H  34        /455. BD*(   1) C  32 - H  33            0.29    0.96    0.021
  40. BD (   1) C  32 - H  34        /457. BD*(   1) C  32 - C  35            0.41    0.91    0.025
  40. BD (   1) C  32 - H  34        /460. BD*(   1) C  35 - H  38            1.52    0.96    0.048
  41. BD (   1) C  32 - C  35        /445. BD*(   1) N  25 - C  26            0.84    0.85    0.034
  41. BD (   1) C  32 - C  35        /455. BD*(   1) C  32 - H  33            0.48    1.07    0.029
  41. BD (   1) C  32 - C  35        /456. BD*(   1) C  32 - H  34            0.55    1.10    0.031
  41. BD (   1) C  32 - C  35        /458. BD*(   1) C  35 - H  36            0.27    1.08    0.022
  41. BD (   1) C  32 - C  35        /459. BD*(   1) C  35 - H  37            0.28    1.09    0.022
  41. BD (   1) C  32 - C  35        /460. BD*(   1) C  35 - H  38            0.25    1.07    0.021
  42. BD (   1) C  35 - H  36        /447. BD*(   1) N  25 - C  32            3.60    0.72    0.064
  42. BD (   1) C  35 - H  36        /457. BD*(   1) C  32 - C  35            0.27    0.88    0.019
  43. BD (   1) C  35 - H  37        /455. BD*(   1) C  32 - H  33            1.46    0.94    0.047
  44. BD (   1) C  35 - H  38        /456. BD*(   1) C  32 - H  34            1.40    0.96    0.046
  45. BD (   1) C  39 - H  40        /453. BD*(   1) C  29 - H  31            1.45    0.95    0.047
  46. BD (   1) C  39 - H  41        /446. BD*(   1) N  25 - C  29            3.85    0.71    0.066
  46. BD (   1) C  39 - H  41        /454. BD*(   1) C  29 - C  39            0.30    0.87    0.020
  47. BD (   1) C  39 - H  42        /452. BD*(   1) C  29 - H  30            1.54    0.93    0.048
  48. BD (   1) C  43 - H  44        /449. BD*(   1) C  26 - H  27            1.71    0.93    0.050
  49. BD (   1) C  43 - H  45        /265. RY*(   1) C  26                    0.28    1.39    0.025
  49. BD (   1) C  43 - H  45        /450. BD*(   1) C  26 - H  28            1.01    0.96    0.040
  50. BD (   1) C  43 - H  46        /445. BD*(   1) N  25 - C  26            3.86    0.70    0.066
  50. BD (   1) C  43 - H  46        /451. BD*(   1) C  26 - C  43            0.26    0.87    0.019
  51. BD (   1) H  47 - C  48        /396. RY*(   1) C  50                    0.28    1.36    0.025
  51. BD (   1) H  47 - C  48        /447. BD*(   1) N  25 - C  32            1.57    0.76    0.044
  51. BD (   1) H  47 - C  48        /469. BD*(   1) C  48 - C  50            0.26    0.91    0.020
  51. BD (   1) H  47 - C  48        /471. BD*(   1) C  50 - H  52            1.55    0.97    0.049
  52. BD (   1) C  48 - H  49        /396. RY*(   1) C  50                    0.38    1.36    0.029
  52. BD (   1) C  48 - H  49        /445. BD*(   1) N  25 - C  26            1.50    0.74    0.042
  52. BD (   1) C  48 - H  49        /469. BD*(   1) C  48 - C  50            0.28    0.91    0.020
  52. BD (   1) C  48 - H  49        /470. BD*(   1) C  50 - H  51            1.51    0.97    0.048
  53. BD (   1) C  48 - C  50        /446. BD*(   1) N  25 - C  29            0.82    0.86    0.034
  53. BD (   1) C  48 - C  50        /467. BD*(   1) H  47 - C  48            0.46    1.07    0.028
  53. BD (   1) C  48 - C  50        /468. BD*(   1) C  48 - H  49            0.44    1.07    0.027
  53. BD (   1) C  48 - C  50        /470. BD*(   1) C  50 - H  51            0.25    1.09    0.021
  53. BD (   1) C  48 - C  50        /472. BD*(   1) C  50 - H  53            0.26    1.09    0.021
  54. BD (   1) C  50 - H  51        /468. BD*(   1) C  48 - H  49            1.54    0.93    0.048
  55. BD (   1) C  50 - H  52        /467. BD*(   1) H  47 - C  48            1.51    0.94    0.048
  56. BD (   1) C  50 - H  53        /448. BD*(   1) N  25 - C  48            3.42    0.73    0.063
  71. CR (   1) N  25                /267. RY*(   3) C  26                    0.31   15.08    0.086
  71. CR (   1) N  25                /284. RY*(   3) C  29                    0.33   15.16    0.089
  71. CR (   1) N  25                /301. RY*(   3) C  32                    0.26   15.16    0.079
  71. CR (   1) N  25                /385. RY*(   3) C  48                    0.30   15.12    0.085
  72. CR (   1) C  26                /274. RY*(   1) H  27                    0.34   10.54    0.076
  72. CR (   1) C  26                /278. RY*(   1) H  28                    0.71   10.75    0.110
  72. CR (   1) C  26                /360. RY*(   3) C  43                    0.63   10.73    0.104
  73. CR (   1) C  29                /291. RY*(   1) H  30                    0.37   10.57    0.079
  73. CR (   1) C  29                /295. RY*(   1) H  31                    0.49   10.92    0.092
  73. CR (   1) C  29                /339. RY*(   3) C  39                    0.62   10.77    0.103
  74. CR (   1) C  32                /308. RY*(   1) H  33                    0.38   10.59    0.080
  74. CR (   1) C  32                /312. RY*(   1) H  34                    0.63   10.73    0.104
  74. CR (   1) C  32                /318. RY*(   3) C  35                    0.61   10.73    0.102
  74. CR (   1) C  32                /448. BD*(   1) N  25 - C  48            0.26   10.36    0.067
  75. CR (   1) C  35                /300. RY*(   2) C  32                    0.32   10.97    0.074
  75. CR (   1) C  35                /325. RY*(   1) H  36                    0.37   10.55    0.079
  75. CR (   1) C  35                /329. RY*(   1) H  37                    0.40   10.62    0.082
  75. CR (   1) C  35                /333. RY*(   1) H  38                    0.36   10.54    0.078
  76. CR (   1) C  39                /283. RY*(   2) C  29                    0.37   10.95    0.080
  76. CR (   1) C  39                /346. RY*(   1) H  40                    0.37   10.54    0.079
  76. CR (   1) C  39                /350. RY*(   1) H  41                    0.45   10.57    0.088
  76. CR (   1) C  39                /354. RY*(   1) H  42                    0.41   10.57    0.083
  77. CR (   1) C  43                /266. RY*(   2) C  26                    0.28   10.92    0.070
  77. CR (   1) C  43                /367. RY*(   1) H  44                    0.38   10.53    0.079
  77. CR (   1) C  43                /371. RY*(   1) H  45                    0.37   10.55    0.079
  77. CR (   1) C  43                /375. RY*(   1) H  46                    0.36   10.54    0.078
  78. CR (   1) C  48                /379. RY*(   1) H  47                    0.38   10.57    0.080
  78. CR (   1) C  48                /392. RY*(   1) H  49                    0.37   10.56    0.079
  78. CR (   1) C  48                /398. RY*(   3) C  50                    0.67   10.69    0.106
  78. CR (   1) C  48                /445. BD*(   1) N  25 - C  26            0.26   10.35    0.066
  78. CR (   1) C  48                /447. BD*(   1) N  25 - C  32            0.27   10.36    0.067
  79. CR (   1) C  50                /384. RY*(   2) C  48                    0.26   10.96    0.068
  79. CR (   1) C  50                /405. RY*(   1) H  51                    0.38   10.55    0.079
  79. CR (   1) C  50                /409. RY*(   1) H  52                    0.37   10.56    0.079
  79. CR (   1) C  50                /413. RY*(   1) H  53                    0.38   10.54    0.080


 Natural Bond Orbitals (Summary):

                                                            Principal Delocalizations
           NBO                        Occupancy    Energy   (geminal,vicinal,remote)
 ====================================================================================
 Molecular unit  1  (C10H10NO3)
     1. BD (   1) C   1 - H   2          0.99292    -0.61419  421(v)
     2. BD (   1) C   1 - H   3          0.99218    -0.61831  423(v)
     3. BD (   1) C   1 - H   4          0.99054    -0.61405  422(v)
     4. BD (   1) C   1 - C   5          0.98836    -0.76238  425(v),426(v),421(g),428(v)
                                                    423(g),124(v),422(g)
     5. BD (   1) C   5 - H   6          0.98542    -0.65879  427(v),424(v),417(v),420(g)
                                                    91(v)
     6. BD (   1) C   5 - N   7          0.98952    -0.90284  428(v),429(v),425(g),419(v)
                                                    168(v),91(v),165(v),420(g)
                                                    426(v)
     7. BD (   1) C   5 - C   9          0.98829    -0.79011  418(v),90(v),155(v),146(v)
                                                    124(v),420(g),425(v),125(v)
                                                    421(g),278(r),450(r),295(r)
                                                    453(r),265(r),456(r),312(r)
     8. BD (   1) N   7 - H   8          0.99064    -0.78559  431(v),421(v),429(v),112(v)
                                                    164(v),111(v),425(g)
     9. BD (   1) N   7 - C  12          0.99464    -0.99490  422(g),111(v),434(v),431(g)
                                                    424(g),183(v),420(v),295(r)
                                                    453(r)
    10. BD (   1) C   9 - O  10          0.99778    -1.16912  137(g),111(v),420(v),427(g)
                                                    423(g),295(r),453(r),456(r)
                                                    278(r),450(r),312(r)
    11. BD (   1) C   9 - O  11          0.99765    -1.16457  137(g),111(v),423(g),421(v)
                                                    426(g),450(r),453(r),295(r)
    12. BD (   2) C   9 - O  11          0.99368    -0.51237  428(g),422(v),450(r),147(v)
                                                    463(r),453(r),278(r),295(r)
                                                    461(r),452(r)
    13. BD (   1) C  12 - O  13          0.99556    -1.17483  422(v),431(g),164(g),432(v)
                                                    425(g),183(v),285(r)
    14. BD (   2) C  12 - O  13          0.99294    -0.51058  433(v),430(g),432(v),462(r)
                                                    446(r),295(r),350(r)
    15. BD (   1) C  12 - C  14          0.98547    -0.77193  432(g),424(v),441(v),434(g)
                                                    439(v),209(v),429(g),173(v)
                                                    126(v),200(v),425(g),295(r)
                                                    350(r),453(r)
    16. BD (   1) C  14 - C  16          0.98474    -0.79867  434(g),439(g),431(g),442(v)
                                                    444(v),440(g),429(v),228(v)
                                                    227(v),209(v),329(r),295(r)
    17. BD (   2) C  14 - C  16          0.83581    -0.37103  88(v),89(v),430(v),211(v)
                                                    230(v),429(v),425(v),229(v)
                                                    459(r),329(r),453(r)
    18. BD (   1) C  14 - C  17          0.98312    -0.78656  432(g),441(g),440(v),425(v)
                                                    431(g),443(v),164(v),442(g)
                                                    219(v),218(v),430(v),200(v)
    19. BD (   1) C  15 - C  18          0.98913    -0.78533  441(g),437(g),444(v),442(v)
                                                    210(v),228(v),443(g),438(g)
                                                    227(v)
    20. BD (   2) C  15 - C  18          0.80674    -0.35260  88(v),89(v),213(v),231(v)
                                                    222(g)
    21. BD (   1) C  15 - C  19          0.98927    -0.79039  439(g),435(g),440(v),443(v)
                                                    201(v),444(g),438(g),219(v)
                                                    218(v),200(v)
    22. BD (   1) C  15 - H  24          0.98992    -0.60961  439(v),441(v),437(g),435(g)
                                                    218(v),227(v)
    23. BD (   1) C  16 - C  19          0.98741    -0.79097  431(v),432(g),437(g),438(v)
                                                    440(g),182(v),192(v),444(g)
                                                    191(v),329(r)
    24. BD (   1) C  16 - H  20          0.98858    -0.62969  434(v),437(v),439(g),432(g)
                                                    227(v),182(v),312(r),453(r)
                                                    456(r),295(r)
    25. BD (   1) C  17 - C  18          0.98842    -0.79080  434(g),431(v),435(g),438(v)
                                                    442(g),443(g),192(v),183(v)
                                                    191(v),182(v)
    26. BD (   1) C  17 - H  21          0.98919    -0.60911  432(v),435(v),441(g),434(g)
                                                    182(v),218(v)
    27. BD (   1) C  18 - H  22          0.98945    -0.60614  434(v),437(v),441(g),435(g)
                                                    191(v),209(v)
    28. BD (   1) C  19 - H  23          0.98966    -0.61139  432(v),435(v),439(g),437(g)
                                                    191(v),200(v)
    57. CR (   1) C   1                  0.99961   -10.20183  99(v),107(v),103(v),114(v)
    58. CR (   1) C   5                  0.99947   -10.28639  425(v),92(v),138(v),120(v)
                                                    143(v)
    59. CR (   1) N   7                  0.99958   -14.37915  112(v),165(v),169(v),431(v)
                                                    133(v),170(v)
    60. CR (   1) C   9                  0.99965   -10.34927  113(v),450(r)
    61. CR (   1) O  10                  0.99987   -19.05845  137(v),138(v),427(v),423(v)
                                                    456(r),312(r)
    62. CR (   1) O  11                  0.99987   -19.03329  137(v),138(v),426(v),423(v)
                                                    450(r),278(r)
    63. CR (   1) C  12                  0.99954   -10.31715  422(v),432(v),182(v),434(v)
                                                    424(v),184(v)
    64. CR (   1) O  13                  0.99987   -19.00941  164(v),431(v),425(v)
    65. CR (   1) C  14                  0.99938   -10.18796  210(v),201(v),165(v),441(v)
                                                    439(v),440(v),425(v),442(v)
                                                    434(g)
    66. CR (   1) C  15                  0.99947   -10.17403  219(v),228(v),439(v),441(v)
                                                    252(v),444(v),443(v),220(v)
                                                    229(v)
    67. CR (   1) C  16                  0.99945   -10.17645  228(v),183(v),431(v),236(v)
                                                    434(v),437(v),444(v)
    68. CR (   1) C  17                  0.99946   -10.17271  219(v),432(v),431(v),435(v)
                                                    184(v),240(v),182(v),443(v)
                                                    220(v)
    69. CR (   1) C  18                  0.99947   -10.17033  192(v),434(v),437(v),212(v)
                                                    244(v),442(v),438(v),210(v)
                                                    193(v)
    70. CR (   1) C  19                  0.99946   -10.17365  192(v),432(v),435(v),201(v)
                                                    440(v),248(v),203(v),438(v)
    80. LP (   1) N   7                  0.87431    -0.44504  430(v),423(v),166(v),428(r)
                                                    420(v),134(v),115(v),421(v)
                                                    169(v),453(r)
    81. LP (   1) O  10                  0.98116    -0.84206  137(v),456(r),423(v),138(v)
                                                    440(r),427(v),464(r)
    82. LP (   2) O  10                  0.95229    -0.44735  427(v),423(v),440(r),140(v)
                                                    142(v),138(v),456(r),143(v)
                                                    464(r),312(r),449(r),265(r)
    83. LP (   3) O  10                  0.81498    -0.41941  428(v),139(v),456(r),440(r)
                                                    144(v),453(r),312(r)
    84. LP (   1) O  11                  0.98373    -0.81559  137(v),450(r),426(v),138(v)
                                                    423(v),463(r),278(r)
    85. LP (   2) O  11                  0.94125    -0.41926  426(v),423(v),450(r),138(v)
                                                    141(v),140(v),421(r),278(r)
                                                    358(r),273(r)
    86. LP (   1) O  13                  0.98711    -0.79756  164(v),431(v),425(v),462(r)
                                                    350(r)
    87. LP (   2) O  13                  0.93799    -0.39135  425(v),431(v),165(v),167(v)
                                                    168(v),422(r),462(r)
    88. LP*(   1) C  17                  0.47271    -0.21284  433(v),436(v),222(v),211(g)
                                                    89(r),186(v),185(v)
    89. LP (   1) C  19                  0.49639    -0.21678  433(v),436(v),230(g),195(v)
                                                    88(r),204(v),229(g),194(v)
                                                    202(v),203(v)
    90. RY*(   1) C   1                  0.00190     0.60280   
    91. RY*(   2) C   1                  0.00132     0.58820   
    92. RY*(   3) C   1                  0.00038     0.57331   
    93. RY*(   4) C   1                  0.00012     0.69134   
    94. RY*(   5) C   1                  0.00002     2.11220   
    95. RY*(   6) C   1                  0.00003     2.10635   
    96. RY*(   7) C   1                  0.00000     1.98762   
    97. RY*(   8) C   1                  0.00000     2.10797   
    98. RY*(   9) C   1                  0.00000     2.01321   
    99. RY*(   1) H   2                  0.00115     0.30957   
   100. RY*(   2) H   2                  0.00009     1.66191   
   101. RY*(   3) H   2                  0.00008     1.69828   
   102. RY*(   4) H   2                  0.00002     2.20806   
   103. RY*(   1) H   3                  0.00069     0.29214   
   104. RY*(   2) H   3                  0.00009     1.67364   
   105. RY*(   3) H   3                  0.00007     1.68755   
   106. RY*(   4) H   3                  0.00002     2.12770   
   107. RY*(   1) H   4                  0.00047     0.33813   
   108. RY*(   2) H   4                  0.00009     1.68516   
   109. RY*(   3) H   4                  0.00007     1.67417   
   110. RY*(   4) H   4                  0.00002     2.10661   
   111. RY*(   1) C   5                  0.00374     0.78910   
   112. RY*(   2) C   5                  0.00141     0.53673   
   113. RY*(   3) C   5                  0.00114     0.69632   
   114. RY*(   4) C   5                  0.00072     1.09314   
   115. RY*(   5) C   5                  0.00059     1.63402   
   116. RY*(   6) C   5                  0.00035     1.97794   
   117. RY*(   7) C   5                  0.00021     1.87627   
   118. RY*(   8) C   5                  0.00010     1.96858   
   119. RY*(   9) C   5                  0.00008     2.09870   
   120. RY*(   1) H   6                  0.00159     0.29838   
   121. RY*(   2) H   6                  0.00006     1.84913   
   122. RY*(   3) H   6                  0.00004     1.68655   
   123. RY*(   4) H   6                  0.00002     2.08183   
   124. RY*(   1) N   7                  0.00209     0.81421   
   125. RY*(   2) N   7                  0.00149     1.01765   
   126. RY*(   3) N   7                  0.00129     1.28489   
   127. RY*(   4) N   7                  0.00045     1.56288   
   128. RY*(   5) N   7                  0.00015     2.17966   
   129. RY*(   6) N   7                  0.00007     2.20254   
   130. RY*(   7) N   7                  0.00004     2.47099   
   131. RY*(   8) N   7                  0.00001     2.20299   
   132. RY*(   9) N   7                  0.00002     2.38828   
   133. RY*(   1) H   8                  0.00288     0.38623   
   134. RY*(   2) H   8                  0.00024     1.55969   
   135. RY*(   3) H   8                  0.00012     1.79233   
   136. RY*(   4) H   8                  0.00002     2.23039   
   137. RY*(   1) C   9                  0.01220     0.57592   
   138. RY*(   2) C   9                  0.00636     0.88094   
   139. RY*(   3) C   9                  0.00399     1.82380   
   140. RY*(   4) C   9                  0.00201     1.46672   
   141. RY*(   5) C   9                  0.00157     1.63997   
   142. RY*(   6) C   9                  0.00137     1.33342   
   143. RY*(   7) C   9                  0.00068     0.82908   
   144. RY*(   8) C   9                  0.00010     1.61098   
   145. RY*(   9) C   9                  0.00002     2.00954   
   146. RY*(   1) O  10                  0.00100     1.16786   
   147. RY*(   2) O  10                  0.00052     1.10204   
   148. RY*(   3) O  10                  0.00034     1.49788   
   149. RY*(   4) O  10                  0.00016     1.25460   
   150. RY*(   5) O  10                  0.00002     2.69172   
   151. RY*(   6) O  10                  0.00000     2.57362   
   152. RY*(   7) O  10                  0.00001     2.93474   
   153. RY*(   8) O  10                  0.00001     2.62931   
   154. RY*(   9) O  10                  0.00000     2.55327   
   155. RY*(   1) O  11                  0.00111     1.14945   
   156. RY*(   2) O  11                  0.00046     1.03759   
   157. RY*(   3) O  11                  0.00028     1.62139   
   158. RY*(   4) O  11                  0.00011     1.24958   
   159. RY*(   5) O  11                  0.00000     2.67051   
   160. RY*(   6) O  11                  0.00001     2.74938   
   161. RY*(   7) O  11                  0.00000     2.74417   
   162. RY*(   8) O  11                  0.00001     2.62336   
   163. RY*(   9) O  11                  0.00000     2.62806   
   164. RY*(   1) C  12                  0.00888     0.49102   
   165. RY*(   2) C  12                  0.00460     1.18764   
   166. RY*(   3) C  12                  0.00303     1.35734   
   167. RY*(   4) C  12                  0.00144     1.43957   
   168. RY*(   5) C  12                  0.00122     0.99367   
   169. RY*(   6) C  12                  0.00053     1.22647   
   170. RY*(   7) C  12                  0.00050     1.68235   
   171. RY*(   8) C  12                  0.00017     1.89596   
   172. RY*(   9) C  12                  0.00002     2.04873   
   173. RY*(   1) O  13                  0.00107     1.10247   
   174. RY*(   2) O  13                  0.00037     1.03341   
   175. RY*(   3) O  13                  0.00008     1.46663   
   176. RY*(   4) O  13                  0.00005     1.06169   
   177. RY*(   5) O  13                  0.00000     2.53088   
   178. RY*(   6) O  13                  0.00000     2.74816   
   179. RY*(   7) O  13                  0.00001     2.83089   
   180. RY*(   8) O  13                  0.00001     2.55317   
   181. RY*(   9) O  13                  0.00001     3.10097   
   182. RY*(   1) C  14                  0.00281     1.07079   
   183. RY*(   2) C  14                  0.00214     0.78753   
   184. RY*(   3) C  14                  0.00120     0.52410   
   185. RY*(   4) C  14                  0.00063     0.60585   
   186. RY*(   5) C  14                  0.00040     1.81299   
   187. RY*(   6) C  14                  0.00013     2.12925   
   188. RY*(   7) C  14                  0.00011     2.12673   
   189. RY*(   8) C  14                  0.00007     2.01571   
   190. RY*(   9) C  14                  0.00002     2.08899   
   191. RY*(   1) C  15                  0.00267     1.07692   
   192. RY*(   2) C  15                  0.00132     0.55642   
   193. RY*(   3) C  15                  0.00047     0.56674   
   194. RY*(   4) C  15                  0.00032     1.82859   
   195. RY*(   5) C  15                  0.00028     0.52181   
   196. RY*(   6) C  15                  0.00007     2.28589   
   197. RY*(   7) C  15                  0.00001     2.14485   
   198. RY*(   8) C  15                  0.00001     2.02626   
   199. RY*(   9) C  15                  0.00001     1.82198   
   200. RY*(   1) C  16                  0.00270     1.10585   
   201. RY*(   2) C  16                  0.00137     0.69317   
   202. RY*(   3) C  16                  0.00080     0.65994   
   203. RY*(   4) C  16                  0.00051     0.56116   
   204. RY*(   5) C  16                  0.00035     1.73262   
   205. RY*(   6) C  16                  0.00007     2.28136   
   206. RY*(   7) C  16                  0.00004     2.25719   
   207. RY*(   8) C  16                  0.00002     1.86114   
   208. RY*(   9) C  16                  0.00001     2.15314   
   209. RY*(   1) C  17                  0.00317     1.01110   
   210. RY*(   2) C  17                  0.00158     0.63977   
   211. RY*(   3) C  17                  0.00058     0.68127   
   212. RY*(   4) C  17                  0.00052     0.56798   
   213. RY*(   5) C  17                  0.00023     1.61976   
   214. RY*(   6) C  17                  0.00007     2.26548   
   215. RY*(   7) C  17                  0.00003     2.25674   
   216. RY*(   8) C  17                  0.00000     1.88737   
   217. RY*(   9) C  17                  0.00001     2.02279   
   218. RY*(   1) C  18                  0.00274     1.07231   
   219. RY*(   2) C  18                  0.00133     0.56105   
   220. RY*(   3) C  18                  0.00043     0.58324   
   221. RY*(   4) C  18                  0.00031     1.16831   
   222. RY*(   5) C  18                  0.00027     1.18667   
   223. RY*(   6) C  18                  0.00007     2.28930   
   224. RY*(   7) C  18                  0.00002     2.14135   
   225. RY*(   8) C  18                  0.00000     1.73922   
   226. RY*(   9) C  18                  0.00000     2.12753   
   227. RY*(   1) C  19                  0.00292     1.05832   
   228. RY*(   2) C  19                  0.00134     0.56902   
   229. RY*(   3) C  19                  0.00045     0.55578   
   230. RY*(   4) C  19                  0.00040     0.62479   
   231. RY*(   5) C  19                  0.00024     1.72594   
   232. RY*(   6) C  19                  0.00007     2.27473   
   233. RY*(   7) C  19                  0.00003     2.18318   
   234. RY*(   8) C  19                  0.00000     1.90697   
   235. RY*(   9) C  19                  0.00000     1.99135   
   236. RY*(   1) H  20                  0.00230     0.47602   
   237. RY*(   2) H  20                  0.00011     1.59388   
   238. RY*(   3) H  20                  0.00006     2.21834   
   239. RY*(   4) H  20                  0.00004     1.96572   
   240. RY*(   1) H  21                  0.00107     0.27066   
   241. RY*(   2) H  21                  0.00008     1.56960   
   242. RY*(   3) H  21                  0.00004     1.93510   
   243. RY*(   4) H  21                  0.00003     2.22094   
   244. RY*(   1) H  22                  0.00074     0.26452   
   245. RY*(   2) H  22                  0.00007     1.55497   
   246. RY*(   3) H  22                  0.00003     2.17134   
   247. RY*(   4) H  22                  0.00004     1.95323   
   248. RY*(   1) H  23                  0.00079     0.26407   
   249. RY*(   2) H  23                  0.00008     1.55603   
   250. RY*(   3) H  23                  0.00004     1.88313   
   251. RY*(   4) H  23                  0.00003     2.23977   
   252. RY*(   1) H  24                  0.00074     0.26003   
   253. RY*(   2) H  24                  0.00007     1.55300   
   254. RY*(   3) H  24                  0.00003     2.13269   
   255. RY*(   4) H  24                  0.00004     1.98474   
   417. BD*(   1) C   1 - H   2          0.00420     0.32607   
   418. BD*(   1) C   1 - H   3          0.00294     0.32722   
   419. BD*(   1) C   1 - H   4          0.00221     0.32774   
   420. BD*(   1) C   1 - C   5          0.00721     0.24557   
   421. BD*(   1) C   5 - H   6          0.01101     0.31708   
   422. BD*(   1) C   5 - N   7          0.01987     0.17117   
   423. BD*(   1) C   5 - C   9          0.05075     0.17969   
   424. BD*(   1) N   7 - H   8          0.01099     0.26990   
   425. BD*(   1) N   7 - C  12          0.03545     0.33132   
   426. BD*(   1) C   9 - O  10          0.02780     0.37992   
   427. BD*(   1) C   9 - O  11          0.02393     0.39891   
   428. BD*(   2) C   9 - O  11          0.18597    -0.14907  422(v),139(g),156(g),420(v)
                                                    144(g),147(v),453(r),295(r)
                                                    450(r),312(r),463(r)
   429. BD*(   1) C  12 - O  13          0.00683     0.44048   
   430. BD*(   2) C  12 - O  13          0.14857    -0.12882  433(v),174(g),167(g),166(g)
                                                    171(g),453(r),285(r),295(r)
                                                    446(r)
   431. BD*(   1) C  12 - C  14          0.03238     0.29538   
   432. BD*(   1) C  14 - C  16          0.01397     0.44870   
   433. BD*(   2) C  14 - C  16          0.19687    -0.08534  89(v),88(v),430(v),202(g)
                                                    436(r),185(g),425(v),429(v)
                                                    211(v),230(v)
   434. BD*(   1) C  14 - C  17          0.01244     0.44707   
   435. BD*(   1) C  15 - C  18          0.00875     0.46745   
   436. BD*(   2) C  15 - C  18          0.15372    -0.06788  88(v),89(v),195(g),433(r)
                                                    221(g)
   437. BD*(   1) C  15 - C  19          0.00857     0.47072   
   438. BD*(   1) C  15 - H  24          0.00685     0.37425   
   439. BD*(   1) C  16 - C  19          0.00927     0.46411   
   440. BD*(   1) C  16 - H  20          0.01398     0.37348   
   441. BD*(   1) C  17 - C  18          0.00823     0.47784   
   442. BD*(   1) C  17 - H  21          0.00719     0.37443   
   443. BD*(   1) C  18 - H  22          0.00685     0.37676   
   444. BD*(   1) C  19 - H  23          0.00694     0.36811   
       -------------------------------
              Total Lewis   49.35039  ( 96.8251%)
        Valence non-Lewis    1.49649  (  2.9361%)
        Rydberg non-Lewis    0.12170  (  0.2388%)
       -------------------------------
            Total unit  1   50.96858  (100.0000%)
           Charge unit  1   -0.46858

 Molecular unit  2  (C8H20N)
    29. BD (   1) N  25 - C  26          0.98993    -0.82195  457(v),447(g),446(g),448(g)
                                                    468(v),452(v),383(v),282(v)
                                                    466(v),300(v)
    30. BD (   1) N  25 - C  29          0.98959    -0.82855  469(v),448(g),451(v),445(g)
                                                    447(g),455(v),299(v),384(v)
                                                    462(v),266(v)
    31. BD (   1) N  25 - C  32          0.99015    -0.83231  454(v),446(g),448(g),445(g)
                                                    467(v),383(v),265(v),458(v)
                                                    283(v),449(v)
    32. BD (   1) N  25 - C  48          0.99094    -0.84800  447(g),446(g),445(g),265(v)
                                                    282(v),299(v),453(v),472(v)
                                                    283(v),456(v),450(v)
    33. BD (   1) C  26 - H  27          0.99124    -0.63888  464(v),447(v),358(v)
    34. BD (   1) C  26 - H  28          0.98927    -0.63594  465(v),448(v),451(g),358(v)
                                                    449(g),452(r),158(r),138(r)
                                                    427(r),423(r),428(r),157(r)
                                                    156(r)
    35. BD (   1) C  26 - C  43          0.99514    -0.74733  446(v),450(g),449(g),300(r)
                                                    466(g),465(g)
    36. BD (   1) C  29 - H  30          0.99060    -0.64571  463(v),445(v),337(v),454(g)
    37. BD (   1) C  29 - H  31          0.98857    -0.65672  461(v),448(v),454(g),428(r)
                                                    430(r),337(v),168(r),426(r)
                                                    166(r),167(r),142(r),425(r)
    38. BD (   1) C  29 - C  39          0.99481    -0.75496  447(v),453(g),452(g),462(g)
                                                    461(g),266(r)
    39. BD (   1) C  32 - H  33          0.99010    -0.64190  459(v),446(v),316(v),457(g)
    40. BD (   1) C  32 - H  34          0.98855    -0.63878  448(v),460(v),316(v),457(g)
                                                    455(g),149(r),236(r),147(r)
                                                    426(r)
    41. BD (   1) C  32 - C  35          0.99475    -0.75262  445(v),456(g),455(g),459(g)
                                                    458(g),460(g),236(r)
    42. BD (   1) C  35 - H  36          0.98696    -0.60791  447(v),457(g)
    43. BD (   1) C  35 - H  37          0.99332    -0.61879  455(v),202(r),433(r)
    44. BD (   1) C  35 - H  38          0.99355    -0.61930  456(v)
    45. BD (   1) C  39 - H  40          0.99275    -0.61814  453(v)
    46. BD (   1) C  39 - H  41          0.98555    -0.60583  446(v),454(g),424(r)
    47. BD (   1) C  39 - H  42          0.99314    -0.61555  452(v),428(r)
    48. BD (   1) C  43 - H  44          0.99309    -0.60847  449(v)
    49. BD (   1) C  43 - H  45          0.99433    -0.61718  450(v),265(v)
    50. BD (   1) C  43 - H  46          0.98593    -0.60082  445(v),451(g)
    51. BD (   1) H  47 - C  48          0.98999    -0.64676  447(v),471(v),396(v),469(g)
    52. BD (   1) C  48 - H  49          0.99038    -0.64697  445(v),470(v),396(v),469(g)
    53. BD (   1) C  48 - C  50          0.99502    -0.75917  446(v),467(g),468(g),472(g)
                                                    470(g)
    54. BD (   1) C  50 - H  51          0.99340    -0.62124  468(v)
    55. BD (   1) C  50 - H  52          0.99320    -0.62164  467(v)
    56. BD (   1) C  50 - H  53          0.98774    -0.61212  448(v)
    71. CR (   1) N  25                  0.99965   -14.40567  284(v),267(v),385(v),301(v)
    72. CR (   1) C  26                  0.99955   -10.24301  278(v),360(v),274(v)
    73. CR (   1) C  29                  0.99956   -10.25060  339(v),295(v),291(v)
    74. CR (   1) C  32                  0.99955   -10.24270  312(v),318(v),308(v),448(v)
    75. CR (   1) C  35                  0.99961   -10.19614  329(v),325(v),333(v),300(v)
    76. CR (   1) C  39                  0.99960   -10.19118  350(v),354(v),346(v),283(v)
    77. CR (   1) C  43                  0.99961   -10.18952  367(v),371(v),375(v),266(v)
    78. CR (   1) C  48                  0.99958   -10.25330  398(v),379(v),392(v),447(v)
                                                    445(v)
    79. CR (   1) C  50                  0.99962   -10.20021  413(v),405(v),409(v),384(v)
   256. RY*(   1) N  25                  0.00047     1.60548   
   257. RY*(   2) N  25                  0.00038     1.76295   
   258. RY*(   3) N  25                  0.00033     2.19531   
   259. RY*(   4) N  25                  0.00033     2.27184   
   260. RY*(   5) N  25                  0.00030     1.94419   
   261. RY*(   6) N  25                  0.00023     1.51893   
   262. RY*(   7) N  25                  0.00021     1.59505   
   263. RY*(   8) N  25                  0.00015     1.59053   
   264. RY*(   9) N  25                  0.00010     1.53089   
   265. RY*(   1) C  26                  0.00261     0.76899   
   266. RY*(   2) C  26                  0.00180     0.73088   
   267. RY*(   3) C  26                  0.00140     0.67276   
   268. RY*(   4) C  26                  0.00044     1.15537   
   269. RY*(   5) C  26                  0.00027     1.59890   
   270. RY*(   6) C  26                  0.00022     1.95811   
   271. RY*(   7) C  26                  0.00005     1.97779   
   272. RY*(   8) C  26                  0.00002     2.10738   
   273. RY*(   9) C  26                  0.00002     2.16501   
   274. RY*(   1) H  27                  0.00097     0.30088   
   275. RY*(   2) H  27                  0.00008     1.79121   
   276. RY*(   3) H  27                  0.00005     1.77545   
   277. RY*(   4) H  27                  0.00002     2.12978   
   278. RY*(   1) H  28                  0.00357     0.50612   
   279. RY*(   2) H  28                  0.00009     1.96189   
   280. RY*(   3) H  28                  0.00006     2.02134   
   281. RY*(   4) H  28                  0.00004     1.77861   
   282. RY*(   1) C  29                  0.00232     0.82010   
   283. RY*(   2) C  29                  0.00190     0.75639   
   284. RY*(   3) C  29                  0.00108     0.74977   
   285. RY*(   4) C  29                  0.00066     0.69786   
   286. RY*(   5) C  29                  0.00032     2.05302   
   287. RY*(   6) C  29                  0.00021     2.02171   
   288. RY*(   7) C  29                  0.00006     2.01291   
   289. RY*(   8) C  29                  0.00002     2.07008   
   290. RY*(   9) C  29                  0.00001     2.12991   
   291. RY*(   1) H  30                  0.00124     0.31583   
   292. RY*(   2) H  30                  0.00008     1.77288   
   293. RY*(   3) H  30                  0.00005     1.90270   
   294. RY*(   4) H  30                  0.00002     2.09252   
   295. RY*(   1) H  31                  0.00215     0.67331   
   296. RY*(   2) H  31                  0.00008     1.81440   
   297. RY*(   3) H  31                  0.00008     1.77822   
   298. RY*(   4) H  31                  0.00004     2.32703   
   299. RY*(   1) C  32                  0.00232     0.83002   
   300. RY*(   2) C  32                  0.00191     0.77085   
   301. RY*(   3) C  32                  0.00131     0.75283   
   302. RY*(   4) C  32                  0.00045     1.07250   
   303. RY*(   5) C  32                  0.00026     1.65135   
   304. RY*(   6) C  32                  0.00019     2.00226   
   305. RY*(   7) C  32                  0.00005     1.97443   
   306. RY*(   8) C  32                  0.00002     2.14867   
   307. RY*(   9) C  32                  0.00002     2.05710   
   308. RY*(   1) H  33                  0.00104     0.34643   
   309. RY*(   2) H  33                  0.00008     1.82666   
   310. RY*(   3) H  33                  0.00005     1.82061   
   311. RY*(   4) H  33                  0.00001     2.04096   
   312. RY*(   1) H  34                  0.00176     0.48935   
   313. RY*(   2) H  34                  0.00009     2.01819   
   314. RY*(   3) H  34                  0.00005     1.88721   
   315. RY*(   4) H  34                  0.00003     1.85399   
   316. RY*(   1) C  35                  0.00120     0.73292   
   317. RY*(   2) C  35                  0.00086     0.63563   
   318. RY*(   3) C  35                  0.00036     0.49064   
   319. RY*(   4) C  35                  0.00010     1.14770   
   320. RY*(   5) C  35                  0.00001     2.16458   
   321. RY*(   6) C  35                  0.00001     1.87142   
   322. RY*(   7) C  35                  0.00001     1.90991   
   323. RY*(   8) C  35                  0.00001     1.92494   
   324. RY*(   9) C  35                  0.00001     2.12917   
   325. RY*(   1) H  36                  0.00052     0.35864   
   326. RY*(   2) H  36                  0.00008     1.68500   
   327. RY*(   3) H  36                  0.00008     1.69086   
   328. RY*(   4) H  36                  0.00001     2.12631   
   329. RY*(   1) H  37                  0.00095     0.42245   
   330. RY*(   2) H  37                  0.00010     1.68042   
   331. RY*(   3) H  37                  0.00008     1.76217   
   332. RY*(   4) H  37                  0.00003     2.16134   
   333. RY*(   1) H  38                  0.00058     0.34110   
   334. RY*(   2) H  38                  0.00010     1.69561   
   335. RY*(   3) H  38                  0.00007     1.69615   
   336. RY*(   4) H  38                  0.00002     2.12680   
   337. RY*(   1) C  39                  0.00133     0.67086   
   338. RY*(   2) C  39                  0.00088     0.65618   
   339. RY*(   3) C  39                  0.00041     0.51530   
   340. RY*(   4) C  39                  0.00010     1.14875   
   341. RY*(   5) C  39                  0.00004     2.05855   
   342. RY*(   6) C  39                  0.00001     1.81751   
   343. RY*(   7) C  39                  0.00001     2.18812   
   344. RY*(   8) C  39                  0.00000     2.14867   
   345. RY*(   9) C  39                  0.00001     1.86266   
   346. RY*(   1) H  40                  0.00049     0.35377   
   347. RY*(   2) H  40                  0.00010     1.71712   
   348. RY*(   3) H  40                  0.00008     1.71543   
   349. RY*(   4) H  40                  0.00002     2.09858   
   350. RY*(   1) H  41                  0.00136     0.38194   
   351. RY*(   2) H  41                  0.00010     1.68704   
   352. RY*(   3) H  41                  0.00008     1.69037   
   353. RY*(   4) H  41                  0.00002     2.18919   
   354. RY*(   1) H  42                  0.00087     0.37489   
   355. RY*(   2) H  42                  0.00010     1.73685   
   356. RY*(   3) H  42                  0.00008     1.68461   
   357. RY*(   4) H  42                  0.00002     2.15012   
   358. RY*(   1) C  43                  0.00141     0.69258   
   359. RY*(   2) C  43                  0.00081     0.73637   
   360. RY*(   3) C  43                  0.00036     0.48791   
   361. RY*(   4) C  43                  0.00010     1.20114   
   362. RY*(   5) C  43                  0.00001     2.19901   
   363. RY*(   6) C  43                  0.00001     1.99724   
   364. RY*(   7) C  43                  0.00001     1.65220   
   365. RY*(   8) C  43                  0.00000     2.08379   
   366. RY*(   9) C  43                  0.00001     2.03946   
   367. RY*(   1) H  44                  0.00110     0.34200   
   368. RY*(   2) H  44                  0.00008     1.69815   
   369. RY*(   3) H  44                  0.00009     1.69041   
   370. RY*(   4) H  44                  0.00002     2.19164   
   371. RY*(   1) H  45                  0.00057     0.35608   
   372. RY*(   2) H  45                  0.00010     1.69723   
   373. RY*(   3) H  45                  0.00008     1.72571   
   374. RY*(   4) H  45                  0.00002     2.14270   
   375. RY*(   1) H  46                  0.00052     0.34992   
   376. RY*(   2) H  46                  0.00009     1.69390   
   377. RY*(   3) H  46                  0.00008     1.68005   
   378. RY*(   4) H  46                  0.00001     2.12345   
   379. RY*(   1) H  47                  0.00102     0.32034   
   380. RY*(   2) H  47                  0.00008     1.76052   
   381. RY*(   3) H  47                  0.00005     1.80759   
   382. RY*(   4) H  47                  0.00002     2.03230   
   383. RY*(   1) C  48                  0.00221     0.81485   
   384. RY*(   2) C  48                  0.00188     0.75961   
   385. RY*(   3) C  48                  0.00103     0.71647   
   386. RY*(   4) C  48                  0.00045     0.95082   
   387. RY*(   5) C  48                  0.00026     1.71267   
   388. RY*(   6) C  48                  0.00020     1.97261   
   389. RY*(   7) C  48                  0.00003     2.02786   
   390. RY*(   8) C  48                  0.00003     2.00512   
   391. RY*(   9) C  48                  0.00001     2.02615   
   392. RY*(   1) H  49                  0.00100     0.30719   
   393. RY*(   2) H  49                  0.00009     1.78699   
   394. RY*(   3) H  49                  0.00004     1.79475   
   395. RY*(   4) H  49                  0.00001     2.03745   
   396. RY*(   1) C  50                  0.00107     0.70938   
   397. RY*(   2) C  50                  0.00092     0.65075   
   398. RY*(   3) C  50                  0.00033     0.43747   
   399. RY*(   4) C  50                  0.00008     1.26668   
   400. RY*(   5) C  50                  0.00001     1.79478   
   401. RY*(   6) C  50                  0.00001     1.93067   
   402. RY*(   7) C  50                  0.00000     2.14942   
   403. RY*(   8) C  50                  0.00001     1.96113   
   404. RY*(   9) C  50                  0.00000     1.96649   
   405. RY*(   1) H  51                  0.00067     0.34560   
   406. RY*(   2) H  51                  0.00010     1.67629   
   407. RY*(   3) H  51                  0.00007     1.66615   
   408. RY*(   4) H  51                  0.00002     2.16113   
   409. RY*(   1) H  52                  0.00054     0.35771   
   410. RY*(   2) H  52                  0.00010     1.68779   
   411. RY*(   3) H  52                  0.00008     1.68223   
   412. RY*(   4) H  52                  0.00002     2.11875   
   413. RY*(   1) H  53                  0.00048     0.34095   
   414. RY*(   2) H  53                  0.00008     1.67416   
   415. RY*(   3) H  53                  0.00007     1.66056   
   416. RY*(   4) H  53                  0.00001     2.10410   
   445. BD*(   1) N  25 - C  26          0.02227     0.09681   
   446. BD*(   1) N  25 - C  29          0.02128     0.09984   
   447. BD*(   1) N  25 - C  32          0.02115     0.11006   
   448. BD*(   1) N  25 - C  48          0.02079     0.11967   
   449. BD*(   1) C  26 - H  27          0.00701     0.31667   
   450. BD*(   1) C  26 - H  28          0.01689     0.34534   
   451. BD*(   1) C  26 - C  43          0.00348     0.26922   
   452. BD*(   1) C  29 - H  30          0.00726     0.31731   
   453. BD*(   1) C  29 - H  31          0.00842     0.33487   
   454. BD*(   1) C  29 - C  39          0.00376     0.26723   
   455. BD*(   1) C  32 - H  33          0.00708     0.32235   
   456. BD*(   1) C  32 - H  34          0.01327     0.34265   
   457. BD*(   1) C  32 - C  35          0.00380     0.26800   
   458. BD*(   1) C  35 - H  36          0.00234     0.32861   
   459. BD*(   1) C  35 - H  37          0.00414     0.33660   
   460. BD*(   1) C  35 - H  38          0.00394     0.32101   
   461. BD*(   1) C  39 - H  40          0.00414     0.32251   
   462. BD*(   1) C  39 - H  41          0.00445     0.33977   
   463. BD*(   1) C  39 - H  42          0.00476     0.33662   
   464. BD*(   1) C  43 - H  44          0.00448     0.33842   
   465. BD*(   1) C  43 - H  45          0.00409     0.33031   
   466. BD*(   1) C  43 - H  46          0.00237     0.33629   
   467. BD*(   1) H  47 - C  48          0.00715     0.31393   
   468. BD*(   1) C  48 - H  49          0.00741     0.31262   
   469. BD*(   1) C  48 - C  50          0.00358     0.26328   
   470. BD*(   1) C  50 - H  51          0.00373     0.32586   
   471. BD*(   1) C  50 - H  52          0.00382     0.32140   
   472. BD*(   1) C  50 - H  53          0.00217     0.32856   
       -------------------------------
              Total Lewis   36.74832  ( 99.2355%)
        Valence non-Lewis    0.21906  (  0.5915%)
        Rydberg non-Lewis    0.06405  (  0.1730%)
       -------------------------------
            Total unit  2   37.03142  (100.0000%)
           Charge unit  2    0.46858


 ***************************************************
 *******         Beta  spin orbitals         *******
 ***************************************************


 NATURAL POPULATIONS:  Natural atomic orbital occupancies 
                                                          
   NAO  Atom  No  lang   Type(AO)    Occupancy      Energy
 ----------------------------------------------------------
     1    C    1  S      Cor( 1S)     0.99959     -10.20188
     2    C    1  S      Val( 2S)     0.54859      -0.37054
     3    C    1  S      Ryd( 3S)     0.00036       0.70857
     4    C    1  px     Val( 2p)     0.61609      -0.21186
     5    C    1  px     Ryd( 3p)     0.00134       0.50802
     6    C    1  py     Val( 2p)     0.50929      -0.20189
     7    C    1  py     Ryd( 3p)     0.00086       0.37756
     8    C    1  pz     Val( 2p)     0.62735      -0.21554
     9    C    1  pz     Ryd( 3p)     0.00135       0.49505
    10    C    1  dxy    Ryd( 3d)     0.00019       2.07426
    11    C    1  dxz    Ryd( 3d)     0.00021       2.15564
    12    C    1  dyz    Ryd( 3d)     0.00018       2.09579
    13    C    1  dx2y2  Ryd( 3d)     0.00032       2.19710
    14    C    1  dz2    Ryd( 3d)     0.00028       2.19737

    15    H    2  S      Val( 1S)     0.37828      -0.04357
    16    H    2  S      Ryd( 2S)     0.00113       0.27248
    17    H    2  px     Ryd( 2p)     0.00022       1.92068
    18    H    2  py     Ryd( 2p)     0.00015       1.82225
    19    H    2  pz     Ryd( 2p)     0.00015       1.87090

    20    H    3  S      Val( 1S)     0.36957      -0.04103
    21    H    3  S      Ryd( 2S)     0.00046       0.24020
    22    H    3  px     Ryd( 2p)     0.00032       2.16621
    23    H    3  py     Ryd( 2p)     0.00008       1.64188
    24    H    3  pz     Ryd( 2p)     0.00012       1.74472

    25    H    4  S      Val( 1S)     0.37484      -0.04219
    26    H    4  S      Ryd( 2S)     0.00048       0.24784
    27    H    4  px     Ryd( 2p)     0.00009       1.68984
    28    H    4  py     Ryd( 2p)     0.00013       1.70676
    29    H    4  pz     Ryd( 2p)     0.00031       2.16703

    30    C    5  S      Cor( 1S)     0.99946     -10.28366
    31    C    5  S      Val( 2S)     0.48351      -0.36605
    32    C    5  S      Ryd( 3S)     0.00104       0.73989
    33    C    5  px     Val( 2p)     0.47820      -0.25539
    34    C    5  px     Ryd( 3p)     0.00139       0.53357
    35    C    5  py     Val( 2p)     0.55320      -0.26084
    36    C    5  py     Ryd( 3p)     0.00324       0.69142
    37    C    5  pz     Val( 2p)     0.45704      -0.23043
    38    C    5  pz     Ryd( 3p)     0.00244       0.51713
    39    C    5  dxy    Ryd( 3d)     0.00044       2.02205
    40    C    5  dxz    Ryd( 3d)     0.00043       2.01099
    41    C    5  dyz    Ryd( 3d)     0.00065       2.03951
    42    C    5  dx2y2  Ryd( 3d)     0.00032       2.11184
    43    C    5  dz2    Ryd( 3d)     0.00057       2.07843

    44    H    6  S      Val( 1S)     0.35994      -0.05002
    45    H    6  S      Ryd( 2S)     0.00157       0.29185
    46    H    6  px     Ryd( 2p)     0.00020       1.89787
    47    H    6  py     Ryd( 2p)     0.00012       1.85983
    48    H    6  pz     Ryd( 2p)     0.00020       1.87949

    49    N    7  S      Cor( 1S)     0.99957     -14.37440
    50    N    7  S      Val( 2S)     0.63101      -0.67107
    51    N    7  S      Ryd( 3S)     0.00123       0.99132
    52    N    7  px     Val( 2p)     0.66240      -0.39126
    53    N    7  px     Ryd( 3p)     0.00105       0.85631
    54    N    7  py     Val( 2p)     0.68146      -0.40923
    55    N    7  py     Ryd( 3p)     0.00102       1.00734
    56    N    7  pz     Val( 2p)     0.66677      -0.40076
    57    N    7  pz     Ryd( 3p)     0.00126       1.15181
    58    N    7  dxy    Ryd( 3d)     0.00026       2.36240
    59    N    7  dxz    Ryd( 3d)     0.00027       2.36730
    60    N    7  dyz    Ryd( 3d)     0.00027       2.60930
    61    N    7  dx2y2  Ryd( 3d)     0.00025       2.38664
    62    N    7  dz2    Ryd( 3d)     0.00031       2.49266

    63    H    8  S      Val( 1S)     0.28701      -0.04947
    64    H    8  S      Ryd( 2S)     0.00289       0.36402
    65    H    8  px     Ryd( 2p)     0.00027       1.70883
    66    H    8  py     Ryd( 2p)     0.00029       1.90255
    67    H    8  pz     Ryd( 2p)     0.00043       2.01626

    68    C    9  S      Cor( 1S)     0.99963     -10.34921
    69    C    9  S      Val( 2S)     0.36710      -0.26833
    70    C    9  S      Ryd( 3S)     0.00238       0.54777
    71    C    9  px     Val( 2p)     0.43181      -0.18518
    72    C    9  px     Ryd( 3p)     0.00596       0.55243
    73    C    9  py     Val( 2p)     0.38596      -0.19100
    74    C    9  py     Ryd( 3p)     0.00783       0.56070
    75    C    9  pz     Val( 2p)     0.38700      -0.20442
    76    C    9  pz     Ryd( 3p)     0.00666       0.49057
    77    C    9  dxy    Ryd( 3d)     0.00119       2.01957
    78    C    9  dxz    Ryd( 3d)     0.00120       1.98010
    79    C    9  dyz    Ryd( 3d)     0.00102       2.16455
    80    C    9  dx2y2  Ryd( 3d)     0.00146       2.04826
    81    C    9  dz2    Ryd( 3d)     0.00216       1.87886

    82    O   10  S      Cor( 1S)     0.99987     -19.04981
    83    O   10  S      Val( 2S)     0.85814      -1.01234
    84    O   10  S      Ryd( 3S)     0.00079       1.39786
    85    O   10  px     Val( 2p)     0.64653      -0.37159
    86    O   10  px     Ryd( 3p)     0.00060       1.18364
    87    O   10  py     Val( 2p)     0.79685      -0.43049
    88    O   10  py     Ryd( 3p)     0.00050       1.20357
    89    O   10  pz     Val( 2p)     0.80240      -0.42854
    90    O   10  pz     Ryd( 3p)     0.00047       0.96520
    91    O   10  dxy    Ryd( 3d)     0.00026       2.70171
    92    O   10  dxz    Ryd( 3d)     0.00026       2.64562
    93    O   10  dyz    Ryd( 3d)     0.00048       3.04819
    94    O   10  dx2y2  Ryd( 3d)     0.00039       2.73400
    95    O   10  dz2    Ryd( 3d)     0.00068       2.66796

    96    O   11  S      Cor( 1S)     0.99987     -19.02780
    97    O   11  S      Val( 2S)     0.85808      -1.00023
    98    O   11  S      Ryd( 3S)     0.00072       1.44184
    99    O   11  px     Val( 2p)     0.70758      -0.39114
   100    O   11  px     Ryd( 3p)     0.00061       1.19901
   101    O   11  py     Val( 2p)     0.81056      -0.40684
   102    O   11  py     Ryd( 3p)     0.00045       0.99143
   103    O   11  pz     Val( 2p)     0.82029      -0.40654
   104    O   11  pz     Ryd( 3p)     0.00059       1.02094
   105    O   11  dxy    Ryd( 3d)     0.00051       2.89114
   106    O   11  dxz    Ryd( 3d)     0.00044       2.83296
   107    O   11  dyz    Ryd( 3d)     0.00031       2.77343
   108    O   11  dx2y2  Ryd( 3d)     0.00050       2.74084
   109    O   11  dz2    Ryd( 3d)     0.00044       2.66689

   110    C   12  S      Cor( 1S)     0.99954     -10.31798
   111    C   12  S      Val( 2S)     0.37654      -0.24106
   112    C   12  S      Ryd( 3S)     0.00270       0.50997
   113    C   12  px     Val( 2p)     0.43074      -0.24832
   114    C   12  px     Ryd( 3p)     0.00294       0.55558
   115    C   12  py     Val( 2p)     0.43671      -0.16222
   116    C   12  py     Ryd( 3p)     0.00299       0.53330
   117    C   12  pz     Val( 2p)     0.40567      -0.15062
   118    C   12  pz     Ryd( 3p)     0.00955       0.54861
   119    C   12  dxy    Ryd( 3d)     0.00058       1.94220
   120    C   12  dxz    Ryd( 3d)     0.00148       1.88896
   121    C   12  dyz    Ryd( 3d)     0.00201       2.17672
   122    C   12  dx2y2  Ryd( 3d)     0.00064       1.97099
   123    C   12  dz2    Ryd( 3d)     0.00116       2.22429

   124    O   13  S      Cor( 1S)     0.99987     -19.00502
   125    O   13  S      Val( 2S)     0.84817      -0.98306
   126    O   13  S      Ryd( 3S)     0.00042       1.41071
   127    O   13  px     Val( 2p)     0.67647      -0.36159
   128    O   13  px     Ryd( 3p)     0.00044       1.05171
   129    O   13  py     Val( 2p)     0.89315      -0.38551
   130    O   13  py     Ryd( 3p)     0.00107       1.05870
   131    O   13  pz     Val( 2p)     0.79027      -0.42799
   132    O   13  pz     Ryd( 3p)     0.00029       0.97115
   133    O   13  dxy    Ryd( 3d)     0.00007       2.57134
   134    O   13  dxz    Ryd( 3d)     0.00077       2.78098
   135    O   13  dyz    Ryd( 3d)     0.00070       2.87376
   136    O   13  dx2y2  Ryd( 3d)     0.00006       2.57238
   137    O   13  dz2    Ryd( 3d)     0.00075       3.20125

   138    C   14  S      Cor( 1S)     0.99939     -10.18772
   139    C   14  S      Val( 2S)     0.43974      -0.24048
   140    C   14  S      Ryd( 3S)     0.00123       0.45980
   141    C   14  px     Val( 2p)     0.54199      -0.21112
   142    C   14  px     Ryd( 3p)     0.00121       0.67847
   143    C   14  py     Val( 2p)     0.54206      -0.21314
   144    C   14  py     Ryd( 3p)     0.00227       0.79286
   145    C   14  pz     Val( 2p)     0.54965      -0.19101
   146    C   14  pz     Ryd( 3p)     0.00213       0.84523
   147    C   14  dxy    Ryd( 3d)     0.00026       2.11678
   148    C   14  dxz    Ryd( 3d)     0.00032       2.11649
   149    C   14  dyz    Ryd( 3d)     0.00041       2.12380
   150    C   14  dx2y2  Ryd( 3d)     0.00022       1.84854
   151    C   14  dz2    Ryd( 3d)     0.00031       2.19186

   152    C   15  S      Cor( 1S)     0.99946     -10.17384
   153    C   15  S      Val( 2S)     0.47699      -0.25232
   154    C   15  S      Ryd( 3S)     0.00063       0.46581
   155    C   15  px     Val( 2p)     0.51615      -0.18158
   156    C   15  px     Ryd( 3p)     0.00136       0.56336
   157    C   15  py     Val( 2p)     0.54606      -0.18252
   158    C   15  py     Ryd( 3p)     0.00199       0.71429
   159    C   15  pz     Val( 2p)     0.54585      -0.15797
   160    C   15  pz     Ryd( 3p)     0.00214       0.63056
   161    C   15  dxy    Ryd( 3d)     0.00025       2.14660
   162    C   15  dxz    Ryd( 3d)     0.00029       2.12657
   163    C   15  dyz    Ryd( 3d)     0.00032       2.15467
   164    C   15  dx2y2  Ryd( 3d)     0.00024       1.87938
   165    C   15  dz2    Ryd( 3d)     0.00031       2.16403

   166    C   16  S      Cor( 1S)     0.99944     -10.17630
   167    C   16  S      Val( 2S)     0.46789      -0.25094
   168    C   16  S      Ryd( 3S)     0.00095       0.54368
   169    C   16  px     Val( 2p)     0.55656      -0.20224
   170    C   16  px     Ryd( 3p)     0.00177       0.76665
   171    C   16  py     Val( 2p)     0.54867      -0.19883
   172    C   16  py     Ryd( 3p)     0.00186       0.74305
   173    C   16  pz     Val( 2p)     0.53966      -0.16915
   174    C   16  pz     Ryd( 3p)     0.00205       0.68779
   175    C   16  dxy    Ryd( 3d)     0.00026       2.17786
   176    C   16  dxz    Ryd( 3d)     0.00030       2.15387
   177    C   16  dyz    Ryd( 3d)     0.00028       2.17226
   178    C   16  dx2y2  Ryd( 3d)     0.00021       1.88150
   179    C   16  dz2    Ryd( 3d)     0.00032       2.19604

   180    C   17  S      Cor( 1S)     0.99946     -10.17260
   181    C   17  S      Val( 2S)     0.47035      -0.24425
   182    C   17  S      Ryd( 3S)     0.00085       0.46454
   183    C   17  px     Val( 2p)     0.50512      -0.18216
   184    C   17  px     Ryd( 3p)     0.00138       0.53634
   185    C   17  py     Val( 2p)     0.50858      -0.17517
   186    C   17  py     Ryd( 3p)     0.00137       0.55342
   187    C   17  pz     Val( 2p)     0.59109      -0.17491
   188    C   17  pz     Ryd( 3p)     0.00316       0.89039
   189    C   17  dxy    Ryd( 3d)     0.00025       2.17467
   190    C   17  dxz    Ryd( 3d)     0.00028       2.08041
   191    C   17  dyz    Ryd( 3d)     0.00029       2.13924
   192    C   17  dx2y2  Ryd( 3d)     0.00028       1.88486
   193    C   17  dz2    Ryd( 3d)     0.00030       2.24386

   194    C   18  S      Cor( 1S)     0.99947     -10.17014
   195    C   18  S      Val( 2S)     0.47488      -0.24772
   196    C   18  S      Ryd( 3S)     0.00060       0.47113
   197    C   18  px     Val( 2p)     0.54313      -0.18687
   198    C   18  px     Ryd( 3p)     0.00176       0.68234
   199    C   18  py     Val( 2p)     0.53558      -0.17572
   200    C   18  py     Ryd( 3p)     0.00173       0.63041
   201    C   18  pz     Val( 2p)     0.54140      -0.15505
   202    C   18  pz     Ryd( 3p)     0.00207       0.60865
   203    C   18  dxy    Ryd( 3d)     0.00026       2.16154
   204    C   18  dxz    Ryd( 3d)     0.00030       2.10725
   205    C   18  dyz    Ryd( 3d)     0.00030       2.17473
   206    C   18  dx2y2  Ryd( 3d)     0.00024       1.86977
   207    C   18  dz2    Ryd( 3d)     0.00031       2.17946

   208    C   19  S      Cor( 1S)     0.99946     -10.17337
   209    C   19  S      Val( 2S)     0.47235      -0.25031
   210    C   19  S      Ryd( 3S)     0.00062       0.48151
   211    C   19  px     Val( 2p)     0.51649      -0.18326
   212    C   19  px     Ryd( 3p)     0.00143       0.53817
   213    C   19  py     Val( 2p)     0.51912      -0.17411
   214    C   19  py     Ryd( 3p)     0.00139       0.51910
   215    C   19  pz     Val( 2p)     0.58564      -0.17356
   216    C   19  pz     Ryd( 3p)     0.00300       0.86699
   217    C   19  dxy    Ryd( 3d)     0.00025       2.18645
   218    C   19  dxz    Ryd( 3d)     0.00028       2.09805
   219    C   19  dyz    Ryd( 3d)     0.00028       2.12494
   220    C   19  dx2y2  Ryd( 3d)     0.00027       1.89830
   221    C   19  dz2    Ryd( 3d)     0.00030       2.19470

   222    H   20  S      Val( 1S)     0.38039      -0.02248
   223    H   20  S      Ryd( 2S)     0.00228       0.45555
   224    H   20  px     Ryd( 2p)     0.00028       1.97477
   225    H   20  py     Ryd( 2p)     0.00016       1.90925
   226    H   20  pz     Ryd( 2p)     0.00014       1.92597

   227    H   21  S      Val( 1S)     0.37400      -0.00960
   228    H   21  S      Ryd( 2S)     0.00107       0.24676
   229    H   21  px     Ryd( 2p)     0.00008       1.75206
   230    H   21  py     Ryd( 2p)     0.00006       1.77637
   231    H   21  pz     Ryd( 2p)     0.00041       2.23059

   232    H   22  S      Val( 1S)     0.37765      -0.00942
   233    H   22  S      Ryd( 2S)     0.00074       0.23472
   234    H   22  px     Ryd( 2p)     0.00024       1.91364
   235    H   22  py     Ryd( 2p)     0.00018       1.88231
   236    H   22  pz     Ryd( 2p)     0.00011       1.92252

   237    H   23  S      Val( 1S)     0.38079      -0.01944
   238    H   23  S      Ryd( 2S)     0.00079       0.23420
   239    H   23  px     Ryd( 2p)     0.00009       1.75496
   240    H   23  py     Ryd( 2p)     0.00007       1.76651
   241    H   23  pz     Ryd( 2p)     0.00038       2.19641

   242    H   24  S      Val( 1S)     0.37846      -0.01279
   243    H   24  S      Ryd( 2S)     0.00074       0.23145
   244    H   24  px     Ryd( 2p)     0.00013       1.78729
   245    H   24  py     Ryd( 2p)     0.00026       1.97051
   246    H   24  pz     Ryd( 2p)     0.00014       1.95048

   247    N   25  S      Cor( 1S)     0.99965     -14.40547
   248    N   25  S      Val( 2S)     0.61674      -0.72609
   249    N   25  S      Ryd( 3S)     0.00025       1.25194
   250    N   25  px     Val( 2p)     0.68672      -0.44592
   251    N   25  px     Ryd( 3p)     0.00028       1.02526
   252    N   25  py     Val( 2p)     0.68840      -0.44583
   253    N   25  py     Ryd( 3p)     0.00024       1.04058
   254    N   25  pz     Val( 2p)     0.68828      -0.44629
   255    N   25  pz     Ryd( 3p)     0.00033       1.03168
   256    N   25  dxy    Ryd( 3d)     0.00050       2.39606
   257    N   25  dxz    Ryd( 3d)     0.00054       2.44952
   258    N   25  dyz    Ryd( 3d)     0.00046       2.37269
   259    N   25  dx2y2  Ryd( 3d)     0.00038       2.23121
   260    N   25  dz2    Ryd( 3d)     0.00035       2.22389

   261    C   26  S      Cor( 1S)     0.99955     -10.24263
   262    C   26  S      Val( 2S)     0.50574      -0.36209
   263    C   26  S      Ryd( 3S)     0.00129       0.82705
   264    C   26  px     Val( 2p)     0.57178      -0.22827
   265    C   26  px     Ryd( 3p)     0.00247       0.61329
   266    C   26  py     Val( 2p)     0.45240      -0.20876
   267    C   26  py     Ryd( 3p)     0.00145       0.53741
   268    C   26  pz     Val( 2p)     0.56459      -0.23057
   269    C   26  pz     Ryd( 3p)     0.00208       0.61767
   270    C   26  dxy    Ryd( 3d)     0.00056       2.24660
   271    C   26  dxz    Ryd( 3d)     0.00046       2.24941
   272    C   26  dyz    Ryd( 3d)     0.00032       1.94810
   273    C   26  dx2y2  Ryd( 3d)     0.00025       1.97884
   274    C   26  dz2    Ryd( 3d)     0.00043       2.14828

   275    H   27  S      Val( 1S)     0.38170      -0.05980
   276    H   27  S      Ryd( 2S)     0.00093       0.27883
   277    H   27  px     Ryd( 2p)     0.00023       1.99605
   278    H   27  py     Ryd( 2p)     0.00009       1.72858
   279    H   27  pz     Ryd( 2p)     0.00019       2.00252

   280    H   28  S      Val( 1S)     0.36700      -0.02909
   281    H   28  S      Ryd( 2S)     0.00308       0.49422
   282    H   28  px     Ryd( 2p)     0.00017       1.98757
   283    H   28  py     Ryd( 2p)     0.00027       2.04088
   284    H   28  pz     Ryd( 2p)     0.00008       1.75920

   285    C   29  S      Cor( 1S)     0.99956     -10.25067
   286    C   29  S      Val( 2S)     0.49994      -0.36217
   287    C   29  S      Ryd( 3S)     0.00116       0.83887
   288    C   29  px     Val( 2p)     0.47115      -0.22217
   289    C   29  px     Ryd( 3p)     0.00125       0.57532
   290    C   29  py     Val( 2p)     0.59379      -0.24388
   291    C   29  py     Ryd( 3p)     0.00221       0.65046
   292    C   29  pz     Val( 2p)     0.52649      -0.22671
   293    C   29  pz     Ryd( 3p)     0.00197       0.63089
   294    C   29  dxy    Ryd( 3d)     0.00034       2.09302
   295    C   29  dxz    Ryd( 3d)     0.00071       2.24063
   296    C   29  dyz    Ryd( 3d)     0.00040       2.23518
   297    C   29  dx2y2  Ryd( 3d)     0.00038       2.10394
   298    C   29  dz2    Ryd( 3d)     0.00026       1.96739

   299    H   30  S      Val( 1S)     0.37559      -0.05655
   300    H   30  S      Ryd( 2S)     0.00122       0.30768
   301    H   30  px     Ryd( 2p)     0.00013       1.77556
   302    H   30  py     Ryd( 2p)     0.00026       2.12198
   303    H   30  pz     Ryd( 2p)     0.00012       1.88730

   304    H   31  S      Val( 1S)     0.38779      -0.06129
   305    H   31  S      Ryd( 2S)     0.00215       0.67587
   306    H   31  px     Ryd( 2p)     0.00019       2.08876
   307    H   31  py     Ryd( 2p)     0.00011       1.85827
   308    H   31  pz     Ryd( 2p)     0.00017       1.97623

   309    C   32  S      Cor( 1S)     0.99955     -10.24256
   310    C   32  S      Val( 2S)     0.50412      -0.36174
   311    C   32  S      Ryd( 3S)     0.00130       0.85320
   312    C   32  px     Val( 2p)     0.57993      -0.23286
   313    C   32  px     Ryd( 3p)     0.00230       0.67743
   314    C   32  py     Val( 2p)     0.55283      -0.22938
   315    C   32  py     Ryd( 3p)     0.00220       0.64917
   316    C   32  pz     Val( 2p)     0.46460      -0.21354
   317    C   32  pz     Ryd( 3p)     0.00134       0.50923
   318    C   32  dxy    Ryd( 3d)     0.00043       2.22837
   319    C   32  dxz    Ryd( 3d)     0.00052       2.22962
   320    C   32  dyz    Ryd( 3d)     0.00052       2.12757
   321    C   32  dx2y2  Ryd( 3d)     0.00030       2.03046
   322    C   32  dz2    Ryd( 3d)     0.00028       1.98279

   323    H   33  S      Val( 1S)     0.37888      -0.05579
   324    H   33  S      Ryd( 2S)     0.00103       0.33005
   325    H   33  px     Ryd( 2p)     0.00022       2.02783
   326    H   33  py     Ryd( 2p)     0.00009       1.79590
   327    H   33  pz     Ryd( 2p)     0.00020       1.88918

   328    H   34  S      Val( 1S)     0.36628      -0.03105
   329    H   34  S      Ryd( 2S)     0.00183       0.46512
   330    H   34  px     Ryd( 2p)     0.00017       1.94368
   331    H   34  py     Ryd( 2p)     0.00020       2.02509
   332    H   34  pz     Ryd( 2p)     0.00016       1.82631

   333    C   35  S      Cor( 1S)     0.99961     -10.19639
   334    C   35  S      Val( 2S)     0.54285      -0.36369
   335    C   35  S      Ryd( 3S)     0.00024       0.76046
   336    C   35  px     Val( 2p)     0.59257      -0.20465
   337    C   35  px     Ryd( 3p)     0.00103       0.48598
   338    C   35  py     Val( 2p)     0.56409      -0.20345
   339    C   35  py     Ryd( 3p)     0.00111       0.45691
   340    C   35  pz     Val( 2p)     0.62311      -0.21404
   341    C   35  pz     Ryd( 3p)     0.00091       0.52871
   342    C   35  dxy    Ryd( 3d)     0.00032       2.20729
   343    C   35  dxz    Ryd( 3d)     0.00026       2.21797
   344    C   35  dyz    Ryd( 3d)     0.00022       2.17303
   345    C   35  dx2y2  Ryd( 3d)     0.00019       2.07338
   346    C   35  dz2    Ryd( 3d)     0.00021       2.11949

   347    H   36  S      Val( 1S)     0.37112      -0.03988
   348    H   36  S      Ryd( 2S)     0.00050       0.26493
   349    H   36  px     Ryd( 2p)     0.00011       1.73084
   350    H   36  py     Ryd( 2p)     0.00013       1.76106
   351    H   36  pz     Ryd( 2p)     0.00027       2.11137

   352    H   37  S      Val( 1S)     0.38384      -0.04269
   353    H   37  S      Ryd( 2S)     0.00093       0.41342
   354    H   37  px     Ryd( 2p)     0.00029       2.11515
   355    H   37  py     Ryd( 2p)     0.00008       1.66860
   356    H   37  pz     Ryd( 2p)     0.00015       1.83592

   357    H   38  S      Val( 1S)     0.38610      -0.05417
   358    H   38  S      Ryd( 2S)     0.00057       0.28520
   359    H   38  px     Ryd( 2p)     0.00012       1.78213
   360    H   38  py     Ryd( 2p)     0.00025       1.98215
   361    H   38  pz     Ryd( 2p)     0.00015       1.81786

   362    C   39  S      Cor( 1S)     0.99960     -10.19137
   363    C   39  S      Val( 2S)     0.54322      -0.36235
   364    C   39  S      Ryd( 3S)     0.00025       0.78403
   365    C   39  px     Val( 2p)     0.62551      -0.21235
   366    C   39  px     Ryd( 3p)     0.00111       0.53860
   367    C   39  py     Val( 2p)     0.58219      -0.20312
   368    C   39  py     Ryd( 3p)     0.00097       0.45067
   369    C   39  pz     Val( 2p)     0.57617      -0.20373
   370    C   39  pz     Ryd( 3p)     0.00121       0.49004
   371    C   39  dxy    Ryd( 3d)     0.00011       2.01344
   372    C   39  dxz    Ryd( 3d)     0.00032       2.33686
   373    C   39  dyz    Ryd( 3d)     0.00034       2.19223
   374    C   39  dx2y2  Ryd( 3d)     0.00033       2.28893
   375    C   39  dz2    Ryd( 3d)     0.00011       1.98850

   376    H   40  S      Val( 1S)     0.38513      -0.05208
   377    H   40  S      Ryd( 2S)     0.00048       0.28464
   378    H   40  px     Ryd( 2p)     0.00022       2.01567
   379    H   40  py     Ryd( 2p)     0.00009       1.67971
   380    H   40  pz     Ryd( 2p)     0.00021       1.91224

   381    H   41  S      Val( 1S)     0.36723      -0.02972
   382    H   41  S      Ryd( 2S)     0.00138       0.33210
   383    H   41  px     Ryd( 2p)     0.00029       2.09145
   384    H   41  py     Ryd( 2p)     0.00008       1.66636
   385    H   41  pz     Ryd( 2p)     0.00019       1.86724

   386    H   42  S      Val( 1S)     0.38066      -0.03923
   387    H   42  S      Ryd( 2S)     0.00090       0.33293
   388    H   42  px     Ryd( 2p)     0.00009       1.70431
   389    H   42  py     Ryd( 2p)     0.00032       2.17560
   390    H   42  pz     Ryd( 2p)     0.00012       1.74138

   391    C   43  S      Cor( 1S)     0.99961     -10.18974
   392    C   43  S      Val( 2S)     0.54455      -0.35988
   393    C   43  S      Ryd( 3S)     0.00022       0.78910
   394    C   43  px     Val( 2p)     0.60695      -0.20116
   395    C   43  px     Ryd( 3p)     0.00110       0.50880
   396    C   43  py     Val( 2p)     0.62408      -0.20793
   397    C   43  py     Ryd( 3p)     0.00109       0.58194
   398    C   43  pz     Val( 2p)     0.54765      -0.19652
   399    C   43  pz     Ryd( 3p)     0.00089       0.41740
   400    C   43  dxy    Ryd( 3d)     0.00032       2.32646
   401    C   43  dxz    Ryd( 3d)     0.00036       2.25414
   402    C   43  dyz    Ryd( 3d)     0.00007       1.95496
   403    C   43  dx2y2  Ryd( 3d)     0.00014       2.07876
   404    C   43  dz2    Ryd( 3d)     0.00033       2.19429

   405    H   44  S      Val( 1S)     0.38060      -0.03586
   406    H   44  S      Ryd( 2S)     0.00086       0.31143
   407    H   44  px     Ryd( 2p)     0.00021       1.96691
   408    H   44  py     Ryd( 2p)     0.00009       1.68814
   409    H   44  pz     Ryd( 2p)     0.00023       1.96363

   410    H   45  S      Val( 1S)     0.38697      -0.04776
   411    H   45  S      Ryd( 2S)     0.00057       0.31614
   412    H   45  px     Ryd( 2p)     0.00022       1.94314
   413    H   45  py     Ryd( 2p)     0.00021       2.01409
   414    H   45  pz     Ryd( 2p)     0.00009       1.65604

   415    H   46  S      Val( 1S)     0.36991      -0.03177
   416    H   46  S      Ryd( 2S)     0.00049       0.25117
   417    H   46  px     Ryd( 2p)     0.00016       1.83831
   418    H   46  py     Ryd( 2p)     0.00028       2.11162
   419    H   46  pz     Ryd( 2p)     0.00009       1.65383

   420    H   47  S      Val( 1S)     0.37922      -0.06338
   421    H   47  S      Ryd( 2S)     0.00101       0.29464
   422    H   47  px     Ryd( 2p)     0.00010       1.75953
   423    H   47  py     Ryd( 2p)     0.00013       1.81622
   424    H   47  pz     Ryd( 2p)     0.00029       2.05898

   425    C   48  S      Cor( 1S)     0.99958     -10.25329
   426    C   48  S      Val( 2S)     0.50123      -0.36764
   427    C   48  S      Ryd( 3S)     0.00113       0.81793
[truncated: 265,872 more chars]
