# Supplementary material for: Machine-Learning-Guided Discovery of Electrochemical Reactions
Source: J Am Chem Soc. 2022 Dec 2;144(49):22599–610. doi: 10.1021/jacs.2c08997 (PMC9756344; doi:10.1021/jacs.2c08997)
Supplement: Supplementary file 4 — ja2c08997_si_004.zip [file ja2c08997_si_004.zip › Reactivity Prediction/Ologs_notimes/52.log]

 Entering Gaussian System, Link 0=g16
 Input=52.gjf
 Output=52.log
 Initial command:
  
 Copyright (c) 1988-2019, Gaussian, Inc.  All Rights Reserved.
  
 This is part of the Gaussian(R) 16 program.  It is based on
 the Gaussian(R) 09 system (copyright 2009, Gaussian, Inc.),
 the Gaussian(R) 03 system (copyright 2003, Gaussian, Inc.),
 the Gaussian(R) 98 system (copyright 1998, Gaussian, Inc.),
 the Gaussian(R) 94 system (copyright 1995, Gaussian, Inc.),
 the Gaussian 92(TM) system (copyright 1992, Gaussian, Inc.),
 the Gaussian 90(TM) system (copyright 1990, Gaussian, Inc.),
 the Gaussian 88(TM) system (copyright 1988, Gaussian, Inc.),
 the Gaussian 86(TM) system (copyright 1986, Carnegie Mellon
 University), and the Gaussian 82(TM) system (copyright 1983,
 Carnegie Mellon University). Gaussian is a federally registered
 trademark of Gaussian, Inc.
  
 This software contains proprietary and confidential information,
 including trade secrets, belonging to Gaussian, Inc.
  
 This software is provided under written license and may be
 used, copied, transmitted, or stored only in accord with that
 written license.
  
 The following legend is applicable only to US Government
 contracts under FAR:
  
                    RESTRICTED RIGHTS LEGEND
  
 Use, reproduction and disclosure by the US Government is
 subject to restrictions as set forth in subparagraphs (a)
 and (c) of the Commercial Computer Software - Restricted
 Rights clause in FAR 52.227-19.
  
 Gaussian, Inc.
 340 Quinnipiac St., Bldg. 40, Wallingford CT 06492
  
  
 ---------------------------------------------------------------
 Warning -- This program may not be used in any manner that
 competes with the business of Gaussian, Inc. or will provide
 assistance to any competitor of Gaussian, Inc.  The licensee
 of this program is prohibited from giving any competitor of
 Gaussian, Inc. access to this program.  By using this program,
 the user acknowledges that Gaussian, Inc. is engaged in the
 business of creating and licensing software in the field of
 computational chemistry and represents and warrants to the
 licensee that it is not a competitor of Gaussian, Inc. and that
 it will not use this program in any manner prohibited above.
 ---------------------------------------------------------------
  

 Cite this work as:
 Gaussian 16, Revision C.01,
 M. J. Frisch, G. W. Trucks, H. B. Schlegel, G. E. Scuseria, 
 M. A. Robb, J. R. Cheeseman, G. Scalmani, V. Barone, 
 G. A. Petersson, H. Nakatsuji, X. Li, M. Caricato, A. V. Marenich, 
 J. Bloino, B. G. Janesko, R. Gomperts, B. Mennucci, H. P. Hratchian, 
 J. V. Ortiz, A. F. Izmaylov, J. L. Sonnenberg, D. Williams-Young, 
 F. Ding, F. Lipparini, F. Egidi, J. Goings, B. Peng, A. Petrone, 
 T. Henderson, D. Ranasinghe, V. G. Zakrzewski, J. Gao, N. Rega, 
 G. Zheng, W. Liang, M. Hada, M. Ehara, K. Toyota, R. Fukuda, 
 J. Hasegawa, M. Ishida, T. Nakajima, Y. Honda, O. Kitao, H. Nakai, 
 T. Vreven, K. Throssell, J. A. Montgomery, Jr., J. E. Peralta, 
 F. Ogliaro, M. J. Bearpark, J. J. Heyd, E. N. Brothers, K. N. Kudin, 
 V. N. Staroverov, T. A. Keith, R. Kobayashi, J. Normand, 
 K. Raghavachari, A. P. Rendell, J. C. Burant, S. S. Iyengar, 
 J. Tomasi, M. Cossi, J. M. Millam, M. Klene, C. Adamo, R. Cammi, 
 J. W. Ochterski, R. L. Martin, K. Morokuma, O. Farkas, 
 J. B. Foresman, and D. J. Fox, Gaussian, Inc., Wallingford CT, 2019.
 
 ******************************************
 Gaussian 16:  ES64L-G16RevC.01  3-Jul-2019
                15-Mar-2021 
 ******************************************
 %nprocshared=4
 Will use up to    4 processors via shared memory.
 %mem=1500MB
 -------------------------------------------------
 # b3lyp empiricaldispersion=gd3bj pop=nbo def2svp
 -------------------------------------------------
 1/38=1,172=1/1;
 2/12=2,17=6,18=5,40=1/2;
 3/5=43,7=101,11=2,25=1,30=1,74=-5,124=41/1,2,3;
 4//1;
 5/5=2,38=5/2;
 6/7=2,8=2,9=2,10=2,28=1,40=1/1,7;
 99/5=1,9=1/99;
 ----------------------------------------------------------------------
 O=C(CC1CC([C@@]2([H])[C@]3([H])CC[C@@H]([C@]34C)[C@H](C)CCC( O)=O)=O)C
 C[C@]1(C)[C@@]2([H])CC4=O
 ----------------------------------------------------------------------
 Symbolic Z-matrix:
 Charge =  1 Multiplicity = 2
 O                     7.17197  -0.24795  -1.63368 
 C                     6.20918  -0.35785  -0.90946 
 C                     5.5939    0.82937  -0.18648 
 C                     4.06384   0.85408  -0.31856 
 C                     3.45583   2.09549   0.35407 
 C                     1.96069   2.14195   0.1119 
 C                     1.21323   0.88605   0.54596 
 C                    -0.28166   0.94322   0.25741 
 C                    -1.12548   2.07129   0.85876 
 C                    -2.57973   1.54563   0.77184 
 C                    -2.50518   0.04721   0.35374 
 C                    -1.04714  -0.35051   0.69195 
 C                    -0.8767   -0.65815   2.19182 
 C                    -3.64286  -0.8015    0.95354 
 C                    -3.5577   -2.29116   0.60341 
 C                    -5.02722  -0.22934   0.58051 
 C                    -5.33026  -0.19292  -0.92607 
 C                    -6.6996    0.38718  -1.23633 
 O                    -7.75055  -0.30198  -0.72218 
 O                    -6.88863   1.38652  -1.87242 
 O                     1.42201   3.07842  -0.43519 
 C                     5.52903  -1.69028  -0.64558 
 C                     3.99577  -1.61059  -0.71219 
 C                     3.38904  -0.4718    0.14034 
 C                     3.63168  -0.75836   1.63275 
 C                     1.86605  -0.3398   -0.16595 
 C                     1.06172  -1.6412    0.06273 
 C                    -0.42809  -1.43328  -0.17769 
 O                    -1.01168  -2.00908  -1.07034 
 H                     6.04267   1.74744  -0.59185 
 H                     5.87968   0.76842   0.87901 
 H                     3.84244   0.94259  -1.39785 
 H                     3.90091   3.01791  -0.04424 
 H                     3.64798   2.06488   1.4405 
 H                     1.37638   0.79214   1.63301 
 H                    -0.38951   1.01053  -0.84013 
 H                    -0.83072   2.24768   1.90613 
 H                    -0.96923   3.01269   0.32015 
 H                    -3.1752    2.12377   0.05029 
 H                    -3.08923   1.6479    1.74315 
 H                    -2.57816  -0.02079  -0.74286 
 H                    -1.35998   0.11425   2.80653 
 H                     0.17471  -0.70981   2.50289 
 H                    -1.34121  -1.62063   2.45028 
 H                    -3.57729  -0.71093   2.05262 
 H                    -2.65987  -2.76135   1.02763 
 H                    -3.50579  -2.4541   -0.48185 
 H                    -4.43221  -2.831     1.00337 
 H                    -5.1341    0.78992   0.98303 
 H                    -5.79136  -0.83534   1.09981 
 H                    -4.60184   0.42994  -1.45985 
 H                    -5.27037  -1.20913  -1.35278 
 H                    -7.43789  -1.08307  -0.24455 
 H                     5.92652  -2.42641  -1.35839 
 H                     5.8434   -2.01559   0.36236 
 H                     3.69087  -1.45895  -1.76195 
 H                     3.57728  -2.58023  -0.40429 
 H                     3.18593  -1.72148   1.92236 
 H                     4.70209  -0.82084   1.87072 
 H                     3.20433   0.01302   2.28842 
 H                     1.79066  -0.12899  -1.24829 
 H                     1.39253  -2.42596  -0.62834 
 H                     1.21056  -2.00449   1.09092 
 
 Stoichiometry    C24H34O5(1+,2)
 Framework group  C1[X(C24H34O5)]
 Deg. of freedom   183
 Full point group                 C1      NOp   1
 Largest Abelian subgroup         C1      NOp   1
 Largest concise Abelian subgroup C1      NOp   1
                         Standard orientation:                         
 ---------------------------------------------------------------------
 Center     Atomic      Atomic             Coordinates (Angstroms)
 Number     Number       Type             X           Y           Z
 ---------------------------------------------------------------------
      1          8           0        7.171973   -0.247946   -1.633682
      2          6           0        6.209185   -0.357852   -0.909461
      3          6           0        5.593901    0.829366   -0.186484
      4          6           0        4.063845    0.854083   -0.318555
      5          6           0        3.455825    2.095493    0.354068
      6          6           0        1.960689    2.141950    0.111900
      7          6           0        1.213232    0.886054    0.545957
      8          6           0       -0.281661    0.943220    0.257412
      9          6           0       -1.125482    2.071292    0.858761
     10          6           0       -2.579725    1.545630    0.771841
     11          6           0       -2.505178    0.047212    0.353741
     12          6           0       -1.047139   -0.350505    0.691954
     13          6           0       -0.876698   -0.658145    2.191819
     14          6           0       -3.642862   -0.801499    0.953540
     15          6           0       -3.557696   -2.291158    0.603408
     16          6           0       -5.027223   -0.229335    0.580509
     17          6           0       -5.330256   -0.192918   -0.926066
     18          6           0       -6.699600    0.387183   -1.236334
     19          8           0       -7.750547   -0.301979   -0.722180
     20          8           0       -6.888633    1.386515   -1.872420
     21          8           0        1.422005    3.078424   -0.435189
     22          6           0        5.529028   -1.690283   -0.645583
     23          6           0        3.995768   -1.610589   -0.712185
     24          6           0        3.389040   -0.471796    0.140338
     25          6           0        3.631678   -0.758358    1.632749
     26          6           0        1.866053   -0.339804   -0.165953
     27          6           0        1.061720   -1.641199    0.062726
     28          6           0       -0.428094   -1.433283   -0.177691
     29          8           0       -1.011680   -2.009084   -1.070337
     30          1           0        6.042671    1.747435   -0.591852
     31          1           0        5.879678    0.768422    0.879009
     32          1           0        3.842441    0.942592   -1.397852
     33          1           0        3.900907    3.017906   -0.044236
     34          1           0        3.647980    2.064885    1.440503
     35          1           0        1.376379    0.792137    1.633008
     36          1           0       -0.389514    1.010531   -0.840125
     37          1           0       -0.830721    2.247683    1.906131
     38          1           0       -0.969232    3.012693    0.320147
     39          1           0       -3.175199    2.123772    0.050287
     40          1           0       -3.089228    1.647900    1.743153
     41          1           0       -2.578155   -0.020786   -0.742860
     42          1           0       -1.359977    0.114245    2.806528
     43          1           0        0.174710   -0.709806    2.502892
     44          1           0       -1.341214   -1.620628    2.450275
     45          1           0       -3.577291   -0.710926    2.052623
     46          1           0       -2.659874   -2.761353    1.027633
     47          1           0       -3.505793   -2.454102   -0.481845
     48          1           0       -4.432208   -2.831003    1.003372
     49          1           0       -5.134099    0.789918    0.983033
     50          1           0       -5.791361   -0.835340    1.099809
     51          1           0       -4.601843    0.429942   -1.459846
     52          1           0       -5.270367   -1.209134   -1.352775
     53          1           0       -7.437885   -1.083074   -0.244551
     54          1           0        5.926520   -2.426409   -1.358389
     55          1           0        5.843403   -2.015585    0.362364
     56          1           0        3.690868   -1.458946   -1.761945
     57          1           0        3.577280   -2.580225   -0.404294
     58          1           0        3.185928   -1.721479    1.922364
     59          1           0        4.702092   -0.820835    1.870724
     60          1           0        3.204325    0.013023    2.288424
     61          1           0        1.790659   -0.128988   -1.248288
     62          1           0        1.392532   -2.425964   -0.628343
     63          1           0        1.210557   -2.004488    1.090920
 ---------------------------------------------------------------------
 Rotational constants (GHZ):           0.4279040           0.0688943           0.0652948
 Standard basis: def2SVP (5D, 7F)
 There are   605 symmetry adapted cartesian basis functions of A   symmetry.
 There are   576 symmetry adapted basis functions of A   symmetry.
   576 basis functions,   963 primitive gaussians,   605 cartesian basis functions
   109 alpha electrons      108 beta electrons
       nuclear repulsion energy      2966.8743160116 Hartrees.
 NAtoms=   63 NActive=   63 NUniq=   63 SFac= 1.00D+00 NAtFMM=   60 NAOKFM=T Big=T
 Integral buffers will be    131072 words long.
 Raffenetti 2 integral format.
 Two-electron integral symmetry is turned on.
 Nuclear repulsion after empirical dispersion term =     2966.7246100467 Hartrees.
 One-electron integrals computed using PRISM.
   1 Symmetry operations used in ECPInt.
 ECPInt:  NShTT=   38226 NPrTT=  134900 LenC2=   32008 LenP2D=   77667.
 LDataN:  DoStor=T MaxTD1= 4 Len=   56
 NBasis=   576 RedAO= T EigKep=  3.95D-04  NBF=   576
 NBsUse=   576 1.00D-06 EigRej= -1.00D+00 NBFU=   576
 ExpMin= 1.22D-01 ExpMax= 2.27D+03 ExpMxC= 3.41D+02 IAcc=3 IRadAn=         5 AccDes= 0.00D+00
 Harris functional with IExCor=  402 and IRadAn=       5 diagonalized for initial guess.
 HarFok:  IExCor=  402 AccDes= 0.00D+00 IRadAn=         5 IDoV= 1 UseB2=F ITyADJ=14
 ICtDFT=  3500011 ScaDFX=  1.000000  1.000000  1.000000  1.000000
 FoFCou: FMM=F IPFlag=           0 FMFlag=      100000 FMFlg1=        2001
         NFxFlg=           0 DoJE=T BraDBF=F KetDBF=T FulRan=T
         wScrn=  0.000000 ICntrl=       500 IOpCl=  0 I1Cent=   200000004 NGrid=           0
         NMat0=    1 NMatS0=      1 NMatT0=    0 NMatD0=    1 NMtDS0=    0 NMtDT0=    0
 Petite list used in FoFCou.
 Initial guess <Sx>= 0.0000 <Sy>= 0.0000 <Sz>= 0.5000 <S**2>= 0.7500 S= 0.5000
 Requested convergence on RMS density matrix=1.00D-08 within 128 cycles.
 Requested convergence on MAX density matrix=1.00D-06.
 Requested convergence on             energy=1.00D-06.
 No special actions if energy rises.
 Integral accuracy reduced to 1.0D-05 until final iterations.
 EnCoef did     2 forward-backward iterations
 Problem detected with inexpensive integrals.
 Switching to full accuracy and repeating last cycle.
 EnCoef did     2 forward-backward iterations
 EnCoef did   100 forward-backward iterations
 EnCoef did     3 forward-backward iterations
 EnCoef did     3 forward-backward iterations
 EnCoef did     3 forward-backward iterations
 EnCoef did     4 forward-backward iterations
 EnCoef did     2 forward-backward iterations
 EnCoef did     2 forward-backward iterations
 EnCoef did     4 forward-backward iterations
 EnCoef did    37 forward-backward iterations
 EnCoef did     4 forward-backward iterations
 Rare condition: small coef for last iteration:  0.000D+00
 Restarting incremental Fock formation.
 EnCoef did   100 forward-backward iterations
 Rare condition: small coef for last iteration:  0.000D+00
 EnCoef did   100 forward-backward iterations
 EnCoef did   100 forward-backward iterations
 EnCoef did   100 forward-backward iterations
 EnCoef did   100 forward-backward iterations
 SCF Done:  E(UB3LYP) =  -1310.06219688     A.U. after   39 cycles
            NFock= 39  Conv=0.27D-08     -V/T= 2.0107
 <Sx>= 0.0000 <Sy>= 0.0000 <Sz>= 0.5000 <S**2>= 0.7537 S= 0.5018
 <L.S>= 0.000000000000E+00
 Annihilation of the first spin contaminant:
 S**2 before annihilation     0.7537,   after     0.7500

 **********************************************************************

            Population analysis using the SCF Density.

 **********************************************************************

 Orbital symmetries:
 Alpha Orbitals:
       Occupied  (A) (A) (A) (A) (A) (A) (A) (A) (A) (A) (A) (A)
                 (A) (A) (A) (A) (A) (A) (A) (A) (A) (A) (A) (A)
                 (A) (A) (A) (A) (A) (A) (A) (A) (A) (A) (A) (A)
                 (A) (A) (A) (A) (A) (A) (A) (A) (A) (A) (A) (A)
                 (A) (A) (A) (A) (A) (A) (A) (A) (A) (A) (A) (A)
                 (A) (A) (A) (A) (A) (A) (A) (A) (A) (A) (A) (A)
                 (A) (A) (A) (A) (A) (A) (A) (A) (A) (A) (A) (A)
                 (A) (A) (A) (A) (A) (A) (A) (A) (A) (A) (A) (A)
                 (A) (A) (A) (A) (A) (A) (A) (A) (A) (A) (A) (A)
                 (A)
       Virtual   (A) (A) (A) (A) (A) (A) (A) (A) (A) (A) (A) (A)
                 (A) (A) (A) (A) (A) (A) (A) (A) (A) (A) (A) (A)
                 (A) (A) (A) (A) (A) (A) (A) (A) (A) (A) (A) (A)
                 (A) (A) (A) (A) (A) (A) (A) (A) (A) (A) (A) (A)
                 (A) (A) (A) (A) (A) (A) (A) (A) (A) (A) (A) (A)
                 (A) (A) (A) (A) (A) (A) (A) (A) (A) (A) (A) (A)
                 (A) (A) (A) (A) (A) (A) (A) (A) (A) (A) (A) (A)
                 (A) (A) (A) (A) (A) (A) (A) (A) (A) (A) (A) (A)
                 (A) (A) (A) (A) (A) (A) (A) (A) (A) (A) (A) (A)
                 (A) (A) (A) (A) (A) (A) (A) (A) (A) (A) (A) (A)
                 (A) (A) (A) (A) (A) (A) (A) (A) (A) (A) (A) (A)
                 (A) (A) (A) (A) (A) (A) (A) (A) (A) (A) (A) (A)
                 (A) (A) (A) (A) (A) (A) (A) (A) (A) (A) (A) (A)
                 (A) (A) (A) (A) (A) (A) (A) (A) (A) (A) (A) (A)
                 (A) (A) (A) (A) (A) (A) (A) (A) (A) (A) (A) (A)
                 (A) (A) (A) (A) (A) (A) (A) (A) (A) (A) (A) (A)
                 (A) (A) (A) (A) (A) (A) (A) (A) (A) (A) (A) (A)
                 (A) (A) (A) (A) (A) (A) (A) (A) (A) (A) (A) (A)
                 (A) (A) (A) (A) (A) (A) (A) (A) (A) (A) (A) (A)
                 (A) (A) (A) (A) (A) (A) (A) (A) (A) (A) (A) (A)
                 (A) (A) (A) (A) (A) (A) (A) (A) (A) (A) (A) (A)
                 (A) (A) (A) (A) (A) (A) (A) (A) (A) (A) (A) (A)
                 (A) (A) (A) (A) (A) (A) (A) (A) (A) (A) (A) (A)
                 (A) (A) (A) (A) (A) (A) (A) (A) (A) (A) (A) (A)
                 (A) (A) (A) (A) (A) (A) (A) (A) (A) (A) (A) (A)
                 (A) (A) (A) (A) (A) (A) (A) (A) (A) (A) (A) (A)
                 (A) (A) (A) (A) (A) (A) (A) (A) (A) (A) (A) (A)
                 (A) (A) (A) (A) (A) (A) (A) (A) (A) (A) (A) (A)
                 (A) (A) (A) (A) (A) (A) (A) (A) (A) (A) (A) (A)
                 (A) (A) (A) (A) (A) (A) (A) (A) (A) (A) (A) (A)
                 (A) (A) (A) (A) (A) (A) (A) (A) (A) (A) (A) (A)
                 (A) (A) (A) (A) (A) (A) (A) (A) (A) (A) (A) (A)
                 (A) (A) (A) (A) (A) (A) (A) (A) (A) (A) (A) (A)
                 (A) (A) (A) (A) (A) (A) (A) (A) (A) (A) (A) (A)
                 (A) (A) (A) (A) (A) (A) (A) (A) (A) (A) (A) (A)
                 (A) (A) (A) (A) (A) (A) (A) (A) (A) (A) (A) (A)
                 (A) (A) (A) (A) (A) (A) (A) (A) (A) (A) (A) (A)
                 (A) (A) (A) (A) (A) (A) (A) (A) (A) (A) (A) (A)
                 (A) (A) (A) (A) (A) (A) (A) (A) (A) (A) (A)
 Beta  Orbitals:
       Occupied  (A) (A) (A) (A) (A) (A) (A) (A) (A) (A) (A) (A)
                 (A) (A) (A) (A) (A) (A) (A) (A) (A) (A) (A) (A)
                 (A) (A) (A) (A) (A) (A) (A) (A) (A) (A) (A) (A)
                 (A) (A) (A) (A) (A) (A) (A) (A) (A) (A) (A) (A)
                 (A) (A) (A) (A) (A) (A) (A) (A) (A) (A) (A) (A)
                 (A) (A) (A) (A) (A) (A) (A) (A) (A) (A) (A) (A)
                 (A) (A) (A) (A) (A) (A) (A) (A) (A) (A) (A) (A)
                 (A) (A) (A) (A) (A) (A) (A) (A) (A) (A) (A) (A)
                 (A) (A) (A) (A) (A) (A) (A) (A) (A) (A) (A) (A)
       Virtual   (A) (A) (A) (A) (A) (A) (A) (A) (A) (A) (A) (A)
                 (A) (A) (A) (A) (A) (A) (A) (A) (A) (A) (A) (A)
                 (A) (A) (A) (A) (A) (A) (A) (A) (A) (A) (A) (A)
                 (A) (A) (A) (A) (A) (A) (A) (A) (A) (A) (A) (A)
                 (A) (A) (A) (A) (A) (A) (A) (A) (A) (A) (A) (A)
                 (A) (A) (A) (A) (A) (A) (A) (A) (A) (A) (A) (A)
                 (A) (A) (A) (A) (A) (A) (A) (A) (A) (A) (A) (A)
                 (A) (A) (A) (A) (A) (A) (A) (A) (A) (A) (A) (A)
                 (A) (A) (A) (A) (A) (A) (A) (A) (A) (A) (A) (A)
                 (A) (A) (A) (A) (A) (A) (A) (A) (A) (A) (A) (A)
                 (A) (A) (A) (A) (A) (A) (A) (A) (A) (A) (A) (A)
                 (A) (A) (A) (A) (A) (A) (A) (A) (A) (A) (A) (A)
                 (A) (A) (A) (A) (A) (A) (A) (A) (A) (A) (A) (A)
                 (A) (A) (A) (A) (A) (A) (A) (A) (A) (A) (A) (A)
                 (A) (A) (A) (A) (A) (A) (A) (A) (A) (A) (A) (A)
                 (A) (A) (A) (A) (A) (A) (A) (A) (A) (A) (A) (A)
                 (A) (A) (A) (A) (A) (A) (A) (A) (A) (A) (A) (A)
                 (A) (A) (A) (A) (A) (A) (A) (A) (A) (A) (A) (A)
                 (A) (A) (A) (A) (A) (A) (A) (A) (A) (A) (A) (A)
                 (A) (A) (A) (A) (A) (A) (A) (A) (A) (A) (A) (A)
                 (A) (A) (A) (A) (A) (A) (A) (A) (A) (A) (A) (A)
                 (A) (A) (A) (A) (A) (A) (A) (A) (A) (A) (A) (A)
                 (A) (A) (A) (A) (A) (A) (A) (A) (A) (A) (A) (A)
                 (A) (A) (A) (A) (A) (A) (A) (A) (A) (A) (A) (A)
                 (A) (A) (A) (A) (A) (A) (A) (A) (A) (A) (A) (A)
                 (A) (A) (A) (A) (A) (A) (A) (A) (A) (A) (A) (A)
                 (A) (A) (A) (A) (A) (A) (A) (A) (A) (A) (A) (A)
                 (A) (A) (A) (A) (A) (A) (A) (A) (A) (A) (A) (A)
                 (A) (A) (A) (A) (A) (A) (A) (A) (A) (A) (A) (A)
                 (A) (A) (A) (A) (A) (A) (A) (A) (A) (A) (A) (A)
                 (A) (A) (A) (A) (A) (A) (A) (A) (A) (A) (A) (A)
                 (A) (A) (A) (A) (A) (A) (A) (A) (A) (A) (A) (A)
                 (A) (A) (A) (A) (A) (A) (A) (A) (A) (A) (A) (A)
                 (A) (A) (A) (A) (A) (A) (A) (A) (A) (A) (A) (A)
                 (A) (A) (A) (A) (A) (A) (A) (A) (A) (A) (A) (A)
                 (A) (A) (A) (A) (A) (A) (A) (A) (A) (A) (A) (A)
                 (A) (A) (A) (A) (A) (A) (A) (A) (A) (A) (A) (A)
                 (A) (A) (A) (A) (A) (A) (A) (A) (A) (A) (A) (A)
                 (A) (A) (A) (A) (A) (A) (A) (A) (A) (A) (A) (A)
 The electronic state is 2-A.
 Alpha  occ. eigenvalues --  -19.29956 -19.29116 -19.28690 -19.28155 -19.24563
 Alpha  occ. eigenvalues --  -10.42451 -10.42441 -10.41873 -10.41753 -10.34908
 Alpha  occ. eigenvalues --  -10.34697 -10.34650 -10.34017 -10.34010 -10.33772
 Alpha  occ. eigenvalues --  -10.33603 -10.33497 -10.33357 -10.32878 -10.32339
 Alpha  occ. eigenvalues --  -10.31677 -10.31232 -10.31128 -10.30606 -10.30508
 Alpha  occ. eigenvalues --  -10.30414 -10.29494 -10.29263 -10.28050  -1.19842
 Alpha  occ. eigenvalues --   -1.19776  -1.19080  -1.18818  -1.12277  -1.01137
 Alpha  occ. eigenvalues --   -0.98747  -0.94626  -0.92548  -0.91899  -0.89263
 Alpha  occ. eigenvalues --   -0.88439  -0.86431  -0.85545  -0.84743  -0.81438
 Alpha  occ. eigenvalues --   -0.80480  -0.79658  -0.76803  -0.76203  -0.73941
 Alpha  occ. eigenvalues --   -0.72401  -0.71641  -0.70660  -0.68343  -0.67186
 Alpha  occ. eigenvalues --   -0.67146  -0.65831  -0.64530  -0.63258  -0.62815
 Alpha  occ. eigenvalues --   -0.62012  -0.61749  -0.60947  -0.60696  -0.59732
 Alpha  occ. eigenvalues --   -0.59094  -0.58983  -0.58765  -0.58045  -0.57635
 Alpha  occ. eigenvalues --   -0.56912  -0.56321  -0.56067  -0.55452  -0.55374
 Alpha  occ. eigenvalues --   -0.54930  -0.54369  -0.53227  -0.52860  -0.52766
 Alpha  occ. eigenvalues --   -0.52071  -0.51747  -0.51463  -0.51358  -0.51283
 Alpha  occ. eigenvalues --   -0.50989  -0.50821  -0.50250  -0.49636  -0.49180
 Alpha  occ. eigenvalues --   -0.48911  -0.48631  -0.47895  -0.47594  -0.46767
 Alpha  occ. eigenvalues --   -0.46078  -0.45763  -0.45260  -0.45134  -0.44398
 Alpha  occ. eigenvalues --   -0.43939  -0.43254  -0.42840  -0.42706  -0.42239
 Alpha  occ. eigenvalues --   -0.41199  -0.39910  -0.39634  -0.39479
 Alpha virt. eigenvalues --   -0.17376  -0.16211  -0.15854  -0.09980  -0.07997
 Alpha virt. eigenvalues --   -0.07286  -0.06766  -0.05639  -0.05231  -0.04752
 Alpha virt. eigenvalues --   -0.04087  -0.03944  -0.03107  -0.02460  -0.02187
 Alpha virt. eigenvalues --   -0.01494  -0.01223  -0.00678   0.00033   0.00385
 Alpha virt. eigenvalues --    0.00689   0.00865   0.01425   0.01788   0.02094
 Alpha virt. eigenvalues --    0.02740   0.02907   0.03397   0.03951   0.04163
 Alpha virt. eigenvalues --    0.04482   0.05051   0.05337   0.05558   0.05906
 Alpha virt. eigenvalues --    0.06282   0.06696   0.07197   0.07269   0.07665
 Alpha virt. eigenvalues --    0.08106   0.08467   0.08979   0.09276   0.09899
 Alpha virt. eigenvalues --    0.10248   0.10586   0.10671   0.11251   0.11490
 Alpha virt. eigenvalues --    0.12463   0.12762   0.13066   0.13424   0.13785
 Alpha virt. eigenvalues --    0.14112   0.15288   0.15558   0.15968   0.16184
 Alpha virt. eigenvalues --    0.17271   0.18725   0.19155   0.20195   0.21319
 Alpha virt. eigenvalues --    0.21997   0.23305   0.23641   0.24286   0.25257
 Alpha virt. eigenvalues --    0.26563   0.28386   0.29536   0.30061   0.30529
 Alpha virt. eigenvalues --    0.30984   0.31401   0.32513   0.32870   0.33790
 Alpha virt. eigenvalues --    0.34378   0.34798   0.35349   0.35970   0.36497
 Alpha virt. eigenvalues --    0.36879   0.37835   0.39301   0.40332   0.40809
 Alpha virt. eigenvalues --    0.41806   0.41895   0.42746   0.43152   0.43557
 Alpha virt. eigenvalues --    0.44211   0.44698   0.45038   0.45194   0.46168
 Alpha virt. eigenvalues --    0.46378   0.46893   0.47438   0.48040   0.48280
 Alpha virt. eigenvalues --    0.48514   0.49123   0.49179   0.49740   0.50339
 Alpha virt. eigenvalues --    0.50726   0.50930   0.51016   0.51465   0.51755
 Alpha virt. eigenvalues --    0.52109   0.52467   0.52712   0.53112   0.53455
 Alpha virt. eigenvalues --    0.53612   0.53757   0.53938   0.54541   0.54779
 Alpha virt. eigenvalues --    0.54887   0.55040   0.55542   0.55617   0.55952
 Alpha virt. eigenvalues --    0.56152   0.56516   0.56608   0.56860   0.57051
 Alpha virt. eigenvalues --    0.57328   0.57537   0.57826   0.58201   0.58349
 Alpha virt. eigenvalues --    0.59050   0.59193   0.59312   0.59805   0.60092
 Alpha virt. eigenvalues --    0.60976   0.61381   0.61668   0.62219   0.62394
 Alpha virt. eigenvalues --    0.63200   0.63317   0.64049   0.64684   0.64948
 Alpha virt. eigenvalues --    0.65539   0.65669   0.65847   0.66661   0.68173
 Alpha virt. eigenvalues --    0.68625   0.69000   0.69704   0.70904   0.72392
 Alpha virt. eigenvalues --    0.72620   0.73741   0.74413   0.75303   0.75540
 Alpha virt. eigenvalues --    0.76123   0.77249   0.78232   0.80019   0.80480
 Alpha virt. eigenvalues --    0.82701   0.83230   0.84088   0.84856   0.86499
 Alpha virt. eigenvalues --    0.87660   0.88030   0.89696   0.90493   0.91313
 Alpha virt. eigenvalues --    0.92860   0.93318   0.94587   0.95732   0.96366
 Alpha virt. eigenvalues --    0.97239   0.97381   0.98823   0.99347   1.00265
 Alpha virt. eigenvalues --    1.00892   1.01044   1.01659   1.01749   1.02399
 Alpha virt. eigenvalues --    1.04675   1.05247   1.06839   1.07526   1.09213
 Alpha virt. eigenvalues --    1.09906   1.10694   1.11347   1.12456   1.12951
 Alpha virt. eigenvalues --    1.14309   1.14508   1.15057   1.17331   1.17749
 Alpha virt. eigenvalues --    1.18487   1.18948   1.19526   1.20322   1.21491
 Alpha virt. eigenvalues --    1.22596   1.23241   1.23596   1.25242   1.26415
 Alpha virt. eigenvalues --    1.28013   1.29128   1.29588   1.30881   1.31347
 Alpha virt. eigenvalues --    1.31795   1.32458   1.33820   1.34701   1.35822
 Alpha virt. eigenvalues --    1.36524   1.38337   1.38743   1.40494   1.41723
 Alpha virt. eigenvalues --    1.41972   1.43229   1.44705   1.46506   1.46799
 Alpha virt. eigenvalues --    1.47449   1.49692   1.50263   1.50467   1.51007
 Alpha virt. eigenvalues --    1.51462   1.52709   1.54019   1.54465   1.55677
 Alpha virt. eigenvalues --    1.56369   1.57222   1.57530   1.58257   1.58399
 Alpha virt. eigenvalues --    1.59952   1.60337   1.60589   1.60813   1.61273
 Alpha virt. eigenvalues --    1.61909   1.62302   1.62642   1.62760   1.63474
 Alpha virt. eigenvalues --    1.63991   1.64951   1.65149   1.65681   1.65846
 Alpha virt. eigenvalues --    1.65970   1.66653   1.66864   1.66924   1.67313
 Alpha virt. eigenvalues --    1.67829   1.68377   1.68875   1.69340   1.69681
 Alpha virt. eigenvalues --    1.70338   1.70627   1.71121   1.72045   1.72227
 Alpha virt. eigenvalues --    1.72910   1.73032   1.73786   1.74124   1.74617
 Alpha virt. eigenvalues --    1.75182   1.75614   1.75870   1.76739   1.77140
 Alpha virt. eigenvalues --    1.77931   1.78525   1.78744   1.79195   1.79925
 Alpha virt. eigenvalues --    1.80527   1.80626   1.80958   1.81909   1.82228
 Alpha virt. eigenvalues --    1.83058   1.83143   1.83403   1.84359   1.85168
 Alpha virt. eigenvalues --    1.86518   1.86868   1.87085   1.87599   1.87829
 Alpha virt. eigenvalues --    1.88237   1.88782   1.89916   1.90363   1.91133
 Alpha virt. eigenvalues --    1.91817   1.92864   1.93195   1.93633   1.94211
 Alpha virt. eigenvalues --    1.94899   1.95677   1.96674   1.97502   1.98104
 Alpha virt. eigenvalues --    1.98786   1.99720   2.01093   2.01583   2.03619
 Alpha virt. eigenvalues --    2.04228   2.05804   2.06490   2.07111   2.08525
 Alpha virt. eigenvalues --    2.08975   2.10649   2.10846   2.13356   2.13579
 Alpha virt. eigenvalues --    2.14798   2.15160   2.16163   2.17272   2.18197
 Alpha virt. eigenvalues --    2.18812   2.19309   2.20867   2.21931   2.22863
 Alpha virt. eigenvalues --    2.23474   2.23927   2.24585   2.25221   2.26300
 Alpha virt. eigenvalues --    2.26868   2.27596   2.28100   2.28990   2.30081
 Alpha virt. eigenvalues --    2.30833   2.31181   2.31965   2.33248   2.34355
 Alpha virt. eigenvalues --    2.35186   2.36119   2.36882   2.37577   2.37603
 Alpha virt. eigenvalues --    2.38464   2.39889   2.40457   2.40768   2.42870
 Alpha virt. eigenvalues --    2.43701   2.44709   2.45363   2.45791   2.46400
 Alpha virt. eigenvalues --    2.46882   2.47846   2.48485   2.49176   2.49702
 Alpha virt. eigenvalues --    2.50506   2.51849   2.52323   2.52746   2.53402
 Alpha virt. eigenvalues --    2.53946   2.54705   2.55542   2.56630   2.57692
 Alpha virt. eigenvalues --    2.58249   2.58604   2.58874   2.61316   2.61541
 Alpha virt. eigenvalues --    2.62960   2.66531   2.67978   2.69098   2.69759
 Alpha virt. eigenvalues --    2.70865   2.71710   2.72146   2.72711   2.73393
 Alpha virt. eigenvalues --    2.74448   2.75060   2.76799   2.77654   2.78057
 Alpha virt. eigenvalues --    2.79011   2.80556   2.80907   2.81235   2.82273
 Alpha virt. eigenvalues --    2.83060   2.83564   2.84476   2.85671   2.86563
 Alpha virt. eigenvalues --    2.87495   2.88226   2.89452   2.89869   2.90143
 Alpha virt. eigenvalues --    2.91250   2.92204   2.92878   2.93609   2.94897
 Alpha virt. eigenvalues --    2.95742   2.96908   2.97367   2.98184   2.99415
 Alpha virt. eigenvalues --    3.01020   3.01670   3.02347   3.03714   3.05234
 Alpha virt. eigenvalues --    3.05661   3.08987   3.22221   3.24351   3.24759
 Alpha virt. eigenvalues --    3.25313   3.31018   3.46098   3.48514   3.49248
 Alpha virt. eigenvalues --    3.53990   3.70146
  Beta  occ. eigenvalues --  -19.29326 -19.28615 -19.28296 -19.28111 -19.24105
  Beta  occ. eigenvalues --  -10.42483 -10.42465 -10.41886 -10.41771 -10.34904
  Beta  occ. eigenvalues --  -10.34687 -10.34636 -10.33963 -10.33908 -10.33685
  Beta  occ. eigenvalues --  -10.33526 -10.33428 -10.33274 -10.32872 -10.32339
  Beta  occ. eigenvalues --  -10.31678 -10.31183 -10.31130 -10.30595 -10.30497
  Beta  occ. eigenvalues --  -10.30401 -10.29483 -10.29259 -10.28049  -1.19459
  Beta  occ. eigenvalues --   -1.18666  -1.18208  -1.18124  -1.11654  -1.01005
  Beta  occ. eigenvalues --   -0.98613  -0.94467  -0.92345  -0.91781  -0.89017
  Beta  occ. eigenvalues --   -0.88231  -0.86225  -0.85405  -0.84563  -0.81339
  Beta  occ. eigenvalues --   -0.80365  -0.79568  -0.76671  -0.75958  -0.73686
  Beta  occ. eigenvalues --   -0.72129  -0.71401  -0.70491  -0.68191  -0.67030
  Beta  occ. eigenvalues --   -0.67010  -0.65635  -0.64358  -0.63004  -0.62439
  Beta  occ. eigenvalues --   -0.61681  -0.61286  -0.60723  -0.60252  -0.59478
  Beta  occ. eigenvalues --   -0.58816  -0.58725  -0.58422  -0.57837  -0.57131
  Beta  occ. eigenvalues --   -0.56465  -0.56093  -0.55756  -0.55305  -0.55252
  Beta  occ. eigenvalues --   -0.54710  -0.54099  -0.53022  -0.52716  -0.52643
  Beta  occ. eigenvalues --   -0.51919  -0.51603  -0.51260  -0.51239  -0.51100
  Beta  occ. eigenvalues --   -0.50755  -0.50577  -0.50092  -0.49372  -0.48910
  Beta  occ. eigenvalues --   -0.48777  -0.48314  -0.47694  -0.47386  -0.46527
  Beta  occ. eigenvalues --   -0.46013  -0.45615  -0.45183  -0.44802  -0.44160
  Beta  occ. eigenvalues --   -0.43856  -0.43028  -0.42711  -0.42478  -0.42090
  Beta  occ. eigenvalues --   -0.38003  -0.36891  -0.36311
  Beta virt. eigenvalues --   -0.35027  -0.17170  -0.16041  -0.15695  -0.09845
  Beta virt. eigenvalues --   -0.07973  -0.07269  -0.06742  -0.05606  -0.05198
  Beta virt. eigenvalues --   -0.04712  -0.04063  -0.03904  -0.03081  -0.02429
  Beta virt. eigenvalues --   -0.02140  -0.01467  -0.01188  -0.00641   0.00086
  Beta virt. eigenvalues --    0.00422   0.00753   0.00906   0.01480   0.01826
  Beta virt. eigenvalues --    0.02122   0.02776   0.02953   0.03448   0.03993
  Beta virt. eigenvalues --    0.04206   0.04517   0.05091   0.05383   0.05596
  Beta virt. eigenvalues --    0.05952   0.06344   0.06745   0.07225   0.07348
  Beta virt. eigenvalues --    0.07705   0.08153   0.08528   0.09044   0.09318
  Beta virt. eigenvalues --    0.09949   0.10342   0.10645   0.10720   0.11305
  Beta virt. eigenvalues --    0.11582   0.12529   0.12855   0.13166   0.13495
  Beta virt. eigenvalues --    0.13854   0.14211   0.15363   0.15624   0.16076
  Beta virt. eigenvalues --    0.16301   0.17421   0.18869   0.19278   0.20327
  Beta virt. eigenvalues --    0.21546   0.22182   0.23436   0.23789   0.24423
  Beta virt. eigenvalues --    0.25417   0.26616   0.28440   0.29594   0.30137
  Beta virt. eigenvalues --    0.30578   0.31036   0.31490   0.32614   0.32947
  Beta virt. eigenvalues --    0.33826   0.34465   0.34862   0.35430   0.36043
  Beta virt. eigenvalues --    0.36559   0.37028   0.38028   0.39389   0.40394
  Beta virt. eigenvalues --    0.40890   0.41874   0.42030   0.42851   0.43253
  Beta virt. eigenvalues --    0.43646   0.44364   0.44751   0.45134   0.45241
  Beta virt. eigenvalues --    0.46264   0.46537   0.46958   0.47498   0.48153
  Beta virt. eigenvalues --    0.48355   0.48580   0.49180   0.49281   0.49797
  Beta virt. eigenvalues --    0.50400   0.50792   0.51016   0.51084   0.51534
  Beta virt. eigenvalues --    0.51842   0.52188   0.52543   0.52770   0.53189
  Beta virt. eigenvalues --    0.53519   0.53698   0.53796   0.54031   0.54597
  Beta virt. eigenvalues --    0.54858   0.54968   0.55106   0.55583   0.55668
  Beta virt. eigenvalues --    0.55990   0.56211   0.56566   0.56648   0.56900
  Beta virt. eigenvalues --    0.57119   0.57396   0.57601   0.57881   0.58249
  Beta virt. eigenvalues --    0.58417   0.59092   0.59231   0.59364   0.59845
  Beta virt. eigenvalues --    0.60132   0.61036   0.61425   0.61711   0.62275
  Beta virt. eigenvalues --    0.62446   0.63248   0.63357   0.64095   0.64748
  Beta virt. eigenvalues --    0.65001   0.65639   0.65736   0.65911   0.66733
  Beta virt. eigenvalues --    0.68235   0.68679   0.69064   0.69782   0.71004
  Beta virt. eigenvalues --    0.72486   0.72682   0.73822   0.74517   0.75400
  Beta virt. eigenvalues --    0.75616   0.76280   0.77388   0.78350   0.80115
  Beta virt. eigenvalues --    0.80613   0.82806   0.83363   0.84179   0.84955
  Beta virt. eigenvalues --    0.86575   0.87727   0.88151   0.89836   0.90670
  Beta virt. eigenvalues --    0.91496   0.92980   0.93409   0.94696   0.95808
  Beta virt. eigenvalues --    0.96477   0.97355   0.97457   0.99007   0.99563
  Beta virt. eigenvalues --    1.00518   1.01172   1.01230   1.01983   1.02467
  Beta virt. eigenvalues --    1.02603   1.04875   1.05475   1.07022   1.07803
  Beta virt. eigenvalues --    1.09486   1.10058   1.10932   1.11474   1.12863
  Beta virt. eigenvalues --    1.13124   1.14435   1.14686   1.15180   1.17417
  Beta virt. eigenvalues --    1.17828   1.18591   1.19016   1.19660   1.20416
  Beta virt. eigenvalues --    1.21578   1.22667   1.23357   1.23680   1.25394
  Beta virt. eigenvalues --    1.26458   1.28122   1.29184   1.29717   1.30949
  Beta virt. eigenvalues --    1.31505   1.32040   1.32527   1.33890   1.34771
  Beta virt. eigenvalues --    1.35904   1.36599   1.38436   1.38846   1.40536
  Beta virt. eigenvalues --    1.41769   1.42064   1.43340   1.44756   1.46561
  Beta virt. eigenvalues --    1.46862   1.47492   1.49736   1.50281   1.50549
  Beta virt. eigenvalues --    1.51067   1.51531   1.52803   1.54075   1.54567
  Beta virt. eigenvalues --    1.55822   1.56508   1.57302   1.57654   1.58325
  Beta virt. eigenvalues --    1.58451   1.59995   1.60487   1.60702   1.60884
  Beta virt. eigenvalues --    1.61351   1.62012   1.62364   1.62712   1.62875
  Beta virt. eigenvalues --    1.63616   1.64066   1.65045   1.65220   1.65775
  Beta virt. eigenvalues --    1.65903   1.66047   1.66709   1.66959   1.66987
  Beta virt. eigenvalues --    1.67372   1.67897   1.68435   1.68946   1.69413
  Beta virt. eigenvalues --    1.69754   1.70400   1.70663   1.71182   1.72091
  Beta virt. eigenvalues --    1.72265   1.72990   1.73088   1.73819   1.74187
  Beta virt. eigenvalues --    1.74673   1.75223   1.75675   1.75909   1.76788
  Beta virt. eigenvalues --    1.77199   1.77982   1.78596   1.78807   1.79243
  Beta virt. eigenvalues --    1.79968   1.80568   1.80671   1.80995   1.81956
  Beta virt. eigenvalues --    1.82277   1.83101   1.83193   1.83456   1.84419
  Beta virt. eigenvalues --    1.85212   1.86580   1.86930   1.87124   1.87657
  Beta virt. eigenvalues --    1.87879   1.88284   1.88825   1.89957   1.90416
  Beta virt. eigenvalues --    1.91176   1.91864   1.92918   1.93237   1.93681
  Beta virt. eigenvalues --    1.94271   1.94964   1.95753   1.96751   1.97576
  Beta virt. eigenvalues --    1.98168   1.98840   1.99814   2.01149   2.01620
  Beta virt. eigenvalues --    2.03690   2.04291   2.05864   2.06546   2.07164
  Beta virt. eigenvalues --    2.08567   2.09055   2.10718   2.10904   2.13398
  Beta virt. eigenvalues --    2.13661   2.14877   2.15258   2.16256   2.17318
  Beta virt. eigenvalues --    2.18278   2.18883   2.19363   2.20950   2.22015
  Beta virt. eigenvalues --    2.22974   2.23544   2.24032   2.24645   2.25331
  Beta virt. eigenvalues --    2.26387   2.26999   2.27662   2.28235   2.29167
  Beta virt. eigenvalues --    2.30347   2.30985   2.31282   2.32147   2.33387
  Beta virt. eigenvalues --    2.34508   2.35259   2.36244   2.37076   2.37703
  Beta virt. eigenvalues --    2.37782   2.38536   2.40044   2.40552   2.40876
  Beta virt. eigenvalues --    2.42969   2.43774   2.44799   2.45553   2.45991
  Beta virt. eigenvalues --    2.46610   2.46986   2.48021   2.48634   2.49298
  Beta virt. eigenvalues --    2.49939   2.50956   2.52543   2.52841   2.53807
  Beta virt. eigenvalues --    2.54176   2.54299   2.55818   2.56323   2.57038
  Beta virt. eigenvalues --    2.58099   2.58914   2.59313   2.59722   2.61434
  Beta virt. eigenvalues --    2.61850   2.63234   2.66698   2.68267   2.69273
  Beta virt. eigenvalues --    2.69922   2.71051   2.71883   2.72266   2.72886
  Beta virt. eigenvalues --    2.73528   2.74564   2.75173   2.76899   2.77767
  Beta virt. eigenvalues --    2.78112   2.79121   2.80643   2.80971   2.81296
  Beta virt. eigenvalues --    2.82345   2.83116   2.83648   2.84563   2.85764
  Beta virt. eigenvalues --    2.86593   2.87586   2.88351   2.89567   2.89939
  Beta virt. eigenvalues --    2.90202   2.91323   2.92308   2.92937   2.93682
  Beta virt. eigenvalues --    2.94999   2.95817   2.96974   2.97467   2.98239
  Beta virt. eigenvalues --    2.99480   3.01131   3.01784   3.02577   3.03872
  Beta virt. eigenvalues --    3.05336   3.05772   3.09190   3.23365   3.24988
  Beta virt. eigenvalues --    3.25410   3.25890   3.31400   3.46776   3.48955
  Beta virt. eigenvalues --    3.49772   3.54452   3.70307
          Condensed to atoms (all electrons):
          Atomic-Atomic Spin Densities.
 Mulliken charges and spin densities:
               1          2
     1  O   -0.070347   0.234681
     2  C   -0.018820  -0.024594
     3  C    0.156735   0.053897
     4  C   -0.153115   0.003217
     5  C    0.199159   0.036988
     6  C    0.013524  -0.015395
     7  C    0.038455   0.027914
     8  C   -0.068176   0.000459
     9  C    0.144797   0.003661
    10  C    0.045094   0.002521
    11  C   -0.000733   0.006087
    12  C   -0.275674   0.037798
    13  C    0.079325  -0.000552
    14  C   -0.039733   0.006216
    15  C    0.054633   0.000341
    16  C    0.013829   0.005376
    17  C   -0.028979   0.026257
    18  C    0.153369  -0.017736
    19  O   -0.147222   0.013824
    20  O   -0.112346   0.174586
    21  O   -0.108010   0.146955
    22  C    0.089194   0.038356
    23  C    0.055338   0.002428
    24  C   -0.224990   0.006878
    25  C    0.052758  -0.000171
    26  C   -0.063438   0.001305
    27  C    0.180597   0.046659
    28  C    0.051539  -0.018971
    29  O   -0.105942   0.187608
    30  H    0.046665  -0.001716
    31  H    0.054269  -0.000687
    32  H    0.017263  -0.000312
    33  H    0.039569  -0.000501
    34  H    0.036408  -0.000613
    35  H    0.018917  -0.000324
    36  H    0.010774   0.001710
    37  H   -0.002694   0.000397
    38  H    0.034005  -0.000279
    39  H    0.023342   0.001634
    40  H    0.012456   0.000464
    41  H   -0.004126  -0.000579
    42  H    0.039988   0.003076
    43  H    0.019736   0.000025
    44  H    0.039530   0.000829
    45  H   -0.000640   0.003170
    46  H    0.005404   0.000260
    47  H    0.030172  -0.000071
    48  H    0.018334   0.000350
    49  H    0.029937   0.000596
    50  H    0.003974  -0.000091
    51  H    0.044232  -0.000451
    52  H    0.052858   0.002057
    53  H    0.186812  -0.000519
    54  H    0.053939   0.001127
    55  H    0.057965   0.000284
    56  H    0.023886   0.000719
    57  H    0.036520   0.005119
    58  H    0.031744  -0.000068
    59  H    0.024509   0.000303
    60  H    0.026857   0.000236
    61  H    0.006625  -0.000309
    62  H    0.035183  -0.001879
    63  H    0.034763  -0.000545
 Sum of Mulliken charges =   1.00000   1.00000
 Mulliken charges and spin densities with hydrogens summed into heavy atoms:
               1          2
     1  O   -0.070347   0.234681
     2  C   -0.018820  -0.024594
     3  C    0.257669   0.051494
     4  C   -0.135851   0.002905
     5  C    0.275136   0.035874
     6  C    0.013524  -0.015395
     7  C    0.057372   0.027589
     8  C   -0.057402   0.002170
     9  C    0.176107   0.003778
    10  C    0.080893   0.004619
    11  C   -0.004858   0.005507
    12  C   -0.275674   0.037798
    13  C    0.178578   0.003378
    14  C   -0.040373   0.009386
    15  C    0.108543   0.000879
    16  C    0.047740   0.005881
    17  C    0.068111   0.027863
    18  C    0.153369  -0.017736
    19  O    0.039591   0.013304
    20  O   -0.112346   0.174586
    21  O   -0.108010   0.146955
    22  C    0.201098   0.039767
    23  C    0.115743   0.008266
    24  C   -0.224990   0.006878
    25  C    0.135869   0.000299
    26  C   -0.056813   0.000996
    27  C    0.250544   0.044235
    28  C    0.051539  -0.018971
    29  O   -0.105942   0.187608
 Electronic spatial extent (au):  <R**2>=          16052.5024
 Charge=              1.0000 electrons
 Dipole moment (field-independent basis, Debye):
    X=              6.2386    Y=             -3.6436    Z=              4.7505  Tot=              8.6466
 Quadrupole moment (field-independent basis, Debye-Ang):
   XX=           -107.2692   YY=           -166.5431   ZZ=           -169.2781
   XY=             14.1067   XZ=             -4.6225   YZ=              3.4948
 Traceless Quadrupole moment (field-independent basis, Debye-Ang):
   XX=             40.4276   YY=            -18.8463   ZZ=            -21.5813
   XY=             14.1067   XZ=             -4.6225   YZ=              3.4948
 Octapole moment (field-independent basis, Debye-Ang**2):
  XXX=            117.7339  YYY=            -22.1122  ZZZ=             -5.5804  XYY=             25.3526
  XXY=           -143.3189  XXZ=            123.3891  XZZ=              3.0495  YZZ=             -2.6823
  YYZ=             10.6871  XYZ=            -10.6606
 Hexadecapole moment (field-independent basis, Debye-Ang**3):
 XXXX=         -17203.0916 YYYY=          -2247.7482 ZZZZ=          -1204.0193 XXXY=            901.1802
 XXXZ=           -140.4470 YYYX=             -9.4442 YYYZ=             17.8253 ZZZX=              7.3357
 ZZZY=             12.7623 XXYY=          -2971.9555 XXZZ=          -3207.6341 YYZZ=           -571.8601
 XXYZ=            159.4570 YYXZ=            -39.8885 ZZXY=             36.4674
 N-N= 2.966724610047D+03 E-N=-8.950706714246D+03  KE= 1.296186283619D+03
                          Isotropic Fermi Contact Couplings
        Atom                 a.u.       MegaHertz       Gauss      10(-4) cm-1
     1  O(17)              0.07733     -46.87774     -16.72714     -15.63673
     2  C(13)             -0.02349     -26.41256      -9.42466      -8.81028
     3  C(13)              0.00569       6.39529       2.28200       2.13324
     4  C(13)             -0.00510      -5.73099      -2.04496      -1.91165
     5  C(13)              0.00133       1.49171       0.53228       0.49758
     6  C(13)             -0.01413     -15.89027      -5.67004      -5.30042
     7  C(13)              0.01521      17.09560       6.10013       5.70248
     8  C(13)             -0.00130      -1.45972      -0.52086      -0.48691
     9  C(13)              0.00523       5.88174       2.09875       1.96194
    10  C(13)             -0.00032      -0.35421      -0.12639      -0.11815
    11  C(13)             -0.00015      -0.16954      -0.06050      -0.05655
    12  C(13)              0.01509      16.96197       6.05245       5.65790
    13  C(13)             -0.00221      -2.48921      -0.88821      -0.83031
    14  C(13)              0.00147       1.65291       0.58980       0.55135
    15  C(13)              0.00020       0.22438       0.08006       0.07484
    16  C(13)             -0.00122      -1.37017      -0.48891      -0.45704
    17  C(13)              0.00898      10.09674       3.60277       3.36791
    18  C(13)             -0.00856      -9.62707      -3.43518      -3.21124
    19  O(17)              0.00296      -1.79371      -0.64004      -0.59832
    20  O(17)              0.05561     -33.71304     -12.02965     -11.24546
    21  O(17)              0.04899     -29.69936     -10.59747      -9.90664
    22  C(13)              0.02115      23.77443       8.48331       7.93030
    23  C(13)             -0.00081      -0.91612      -0.32689      -0.30558
    24  C(13)              0.00206       2.31701       0.82677       0.77287
    25  C(13)             -0.00055      -0.62239      -0.22208      -0.20761
    26  C(13)             -0.00386      -4.33962      -1.54849      -1.44754
    27  C(13)              0.00820       9.21410       3.28782       3.07349
    28  C(13)             -0.01974     -22.18611      -7.91656      -7.40049
    29  O(17)              0.06221     -37.71055     -13.45606     -12.57888
    30  H(1)              -0.00078      -3.48825      -1.24470      -1.16356
    31  H(1)              -0.00010      -0.46352      -0.16539      -0.15461
    32  H(1)              -0.00016      -0.69852      -0.24925      -0.23300
    33  H(1)              -0.00038      -1.69249      -0.60392      -0.56455
    34  H(1)              -0.00003      -0.12404      -0.04426      -0.04138
    35  H(1)              -0.00010      -0.44104      -0.15737      -0.14711
    36  H(1)               0.00048       2.16586       0.77283       0.72245
    37  H(1)               0.00014       0.64000       0.22837       0.21348
    38  H(1)              -0.00001      -0.02800      -0.00999      -0.00934
    39  H(1)               0.00088       3.94502       1.40768       1.31592
    40  H(1)               0.00018       0.79820       0.28482       0.26625
    41  H(1)               0.00021       0.95621       0.34120       0.31896
    42  H(1)               0.00131       5.86217       2.09177       1.95541
    43  H(1)               0.00001       0.04582       0.01635       0.01528
    44  H(1)               0.00042       1.89500       0.67618       0.63210
    45  H(1)               0.00126       5.61744       2.00444       1.87377
    46  H(1)               0.00002       0.10587       0.03778       0.03531
    47  H(1)               0.00033       1.46307       0.52206       0.48803
    48  H(1)               0.00016       0.71867       0.25644       0.23972
    49  H(1)               0.00020       0.90581       0.32322       0.30215
    50  H(1)              -0.00001      -0.04844      -0.01729      -0.01616
    51  H(1)              -0.00046      -2.04849      -0.73095      -0.68330
    52  H(1)               0.00079       3.52699       1.25852       1.17648
    53  H(1)              -0.00014      -0.63380      -0.22616      -0.21141
    54  H(1)              -0.00024      -1.05930      -0.37798      -0.35334
    55  H(1)               0.00004       0.18919       0.06751       0.06311
    56  H(1)               0.00032       1.41385       0.50450       0.47161
    57  H(1)               0.00269      12.00504       4.28370       4.00445
    58  H(1)              -0.00002      -0.07041      -0.02512      -0.02349
    59  H(1)               0.00014       0.61658       0.22001       0.20567
    60  H(1)               0.00010       0.44578       0.15907       0.14870
    61  H(1)              -0.00008      -0.35604      -0.12704      -0.11876
    62  H(1)              -0.00067      -2.98679      -1.06576      -0.99629
    63  H(1)               0.00007       0.31219       0.11140       0.10414
 --------------------------------------------------------
       Center         ----  Spin Dipole Couplings  ----
                      3XX-RR        3YY-RR        3ZZ-RR
 --------------------------------------------------------
     1   Atom       -0.448098      0.793884     -0.345786
     2   Atom       -0.011710      0.037841     -0.026131
     3   Atom        0.015263      0.002850     -0.018112
     4   Atom        0.016694     -0.007172     -0.009522
     5   Atom        0.053994     -0.020251     -0.033743
     6   Atom        0.027126      0.000781     -0.027907
     7   Atom       -0.002660      0.014876     -0.012216
     8   Atom        0.001601      0.003491     -0.005093
     9   Atom        0.000495     -0.002172      0.001676
    10   Atom       -0.001937      0.005115     -0.003178
    11   Atom        0.004875     -0.001697     -0.003178
    12   Atom       -0.001483      0.009882     -0.008399
    13   Atom       -0.001889     -0.000146      0.002035
    14   Atom        0.006583     -0.004528     -0.002055
    15   Atom        0.000480     -0.000235     -0.000244
    16   Atom        0.007455     -0.005475     -0.001980
    17   Atom        0.015475     -0.001797     -0.013678
    18   Atom        0.001344      0.009647     -0.010991
    19   Atom        0.044142     -0.017403     -0.026739
    20   Atom        0.642871     -0.337504     -0.305367
    21   Atom        0.355524     -0.093341     -0.262182
    22   Atom       -0.013379      0.038185     -0.024806
    23   Atom        0.000963      0.005098     -0.006060
    24   Atom        0.013716     -0.005468     -0.008248
    25   Atom        0.000354     -0.000260     -0.000094
    26   Atom        0.007279      0.000902     -0.008181
    27   Atom        0.070748     -0.036778     -0.033970
    28   Atom        0.022726     -0.010413     -0.012313
    29   Atom        0.384694     -0.061406     -0.323288
    30   Atom       -0.001742      0.005891     -0.004150
    31   Atom       -0.001678     -0.003952      0.005629
    32   Atom        0.001793     -0.001486     -0.000306
    33   Atom        0.002600      0.001449     -0.004049
    34   Atom       -0.000624     -0.003442      0.004066
    35   Atom       -0.001234     -0.001056      0.002291
    36   Atom       -0.000084      0.002044     -0.001960
    37   Atom        0.000063     -0.000380      0.000318
    38   Atom        0.001967      0.000206     -0.002173
    39   Atom        0.001061     -0.000363     -0.000698
    40   Atom        0.000121     -0.000076     -0.000044
    41   Atom        0.001056      0.000362     -0.001418
    42   Atom       -0.000226     -0.000651      0.000877
    43   Atom       -0.000479     -0.000942      0.001421
    44   Atom       -0.000672     -0.000767      0.001439
    45   Atom       -0.000029     -0.001270      0.001299
    46   Atom        0.000227     -0.000533      0.000306
    47   Atom        0.002874     -0.001136     -0.001738
    48   Atom        0.000508      0.000014     -0.000522
    49   Atom       -0.000072     -0.000235      0.000307
    50   Atom        0.000463     -0.000754      0.000291
    51   Atom        0.004801     -0.001809     -0.002992
    52   Atom       -0.000437      0.001969     -0.001532
    53   Atom        0.000057      0.001462     -0.001519
    54   Atom       -0.002003      0.004176     -0.002173
    55   Atom       -0.002044     -0.000706      0.002750
    56   Atom        0.001815     -0.001250     -0.000565
    57   Atom        0.000704      0.001210     -0.001915
    58   Atom        0.000425     -0.000578      0.000153
    59   Atom       -0.000096     -0.000672      0.000768
    60   Atom       -0.000014     -0.000562      0.000575
    61   Atom        0.000532      0.000276     -0.000808
    62   Atom        0.003239     -0.000821     -0.002417
    63   Atom       -0.000545     -0.003037      0.003582
 --------------------------------------------------------
                        XY            XZ            YZ
 --------------------------------------------------------
     1   Atom        0.053151      0.059321      0.319202
     2   Atom        0.005806     -0.030684      0.017232
     3   Atom       -0.055323     -0.043617      0.038033
     4   Atom       -0.010283     -0.007409      0.003030
     5   Atom       -0.033196      0.003337     -0.001554
     6   Atom        0.010228      0.009884     -0.013282
     7   Atom        0.024562     -0.012627     -0.018059
     8   Atom       -0.003459     -0.001036      0.000674
     9   Atom       -0.001119     -0.004938      0.002447
    10   Atom       -0.000022     -0.000266     -0.001506
    11   Atom       -0.007743      0.006333     -0.003646
    12   Atom       -0.035183     -0.026479      0.032057
    13   Atom        0.000167     -0.000192      0.002785
    14   Atom       -0.006167      0.007208     -0.003796
    15   Atom        0.000822     -0.001419     -0.001603
    16   Atom       -0.006018      0.009304     -0.003937
    17   Atom       -0.026173      0.016595     -0.012808
    18   Atom       -0.011422      0.006229     -0.021352
    19   Atom        0.038053     -0.038091     -0.026967
    20   Atom        0.029018     -0.091600      0.023878
    21   Atom        0.359288      0.030523      0.042122
    22   Atom        0.035080     -0.012863     -0.023476
    23   Atom        0.007605     -0.001515     -0.001302
    24   Atom       -0.003626     -0.000551      0.000042
    25   Atom       -0.000271      0.000001     -0.000724
    26   Atom        0.009828      0.001029      0.000746
    27   Atom        0.010742      0.022271      0.002993
    28   Atom       -0.021205      0.001996      0.028248
    29   Atom       -0.456420     -0.178550      0.070515
    30   Atom       -0.000133     -0.003612     -0.000217
    31   Atom       -0.002289      0.001897      0.000613
    32   Atom       -0.001527      0.000199      0.000505
    33   Atom        0.001065     -0.000572     -0.002072
    34   Atom       -0.001220      0.000900      0.000665
    35   Atom        0.001212      0.000683     -0.000701
    36   Atom        0.001898      0.000850     -0.000396
    37   Atom        0.000180     -0.000653      0.000565
    38   Atom       -0.000234     -0.001166     -0.000076
    39   Atom       -0.000289      0.000975      0.000013
    40   Atom       -0.000366     -0.000418      0.000717
    41   Atom       -0.002724      0.000150      0.000883
    42   Atom       -0.000261     -0.000526      0.000574
    43   Atom        0.000154      0.000261      0.000048
    44   Atom        0.000239     -0.000693     -0.000852
    45   Atom       -0.000215     -0.000843      0.000387
    46   Atom        0.000810     -0.001607     -0.001062
    47   Atom        0.000700     -0.000838      0.000123
    48   Atom        0.000377     -0.000433     -0.000481
    49   Atom       -0.000433      0.000784      0.000697
    50   Atom        0.000193     -0.000356     -0.001223
    51   Atom       -0.000726     -0.000232     -0.001486
    52   Atom       -0.000986      0.001068      0.001736
    53   Atom       -0.000713      0.000206     -0.003146
    54   Atom        0.001570     -0.002398      0.001898
    55   Atom        0.000697      0.001061     -0.003058
    56   Atom        0.000713      0.000594      0.000625
    57   Atom        0.000776     -0.000613     -0.000809
    58   Atom        0.000014      0.000313     -0.000571
    59   Atom        0.000036     -0.000424     -0.000606
    60   Atom        0.000025      0.000125     -0.000438
    61   Atom        0.001069     -0.000153      0.000046
    62   Atom       -0.002407     -0.000474      0.003845
    63   Atom        0.000196      0.001111     -0.003363
 --------------------------------------------------------


 ---------------------------------------------------------------------------------
              Anisotropic Spin Dipole Couplings in Principal Axis System
 ---------------------------------------------------------------------------------

       Atom             a.u.   MegaHertz   Gauss  10(-4) cm-1        Axes

              Baa    -0.4856    35.136    12.537    11.720  0.7884  0.1179 -0.6037
     1 O(17)  Bbb    -0.3949    28.578    10.197     9.533  0.6131 -0.2303  0.7557
              Bcc     0.8805   -63.714   -22.735   -21.253  0.0500  0.9660  0.2539
 
              Baa    -0.0537    -7.201    -2.569    -2.402  0.5967 -0.1849  0.7808
     2 C(13)  Bbb     0.0114     1.528     0.545     0.510  0.8011  0.1932 -0.5665
              Bcc     0.0423     5.673     2.024     1.892 -0.0461  0.9636  0.2634
 
              Baa    -0.0481    -6.458    -2.304    -2.154  0.5730  0.0104  0.8195
     3 C(13)  Bbb    -0.0463    -6.219    -2.219    -2.074  0.4796  0.8066 -0.3456
              Bcc     0.0945    12.677     4.523     4.229  0.6646 -0.5911 -0.4572
 
              Baa    -0.0116    -1.560    -0.556    -0.520  0.0804 -0.4274  0.9005
     4 C(13)  Bbb    -0.0109    -1.461    -0.521    -0.487  0.4093  0.8379  0.3611
              Bcc     0.0225     3.021     1.078     1.008  0.9088 -0.3396 -0.2423
 
              Baa    -0.0339    -4.555    -1.625    -1.519  0.0557  0.2448  0.9680
     5 C(13)  Bbb    -0.0329    -4.410    -1.573    -1.471  0.3541  0.9016 -0.2484
              Bcc     0.0668     8.965     3.199     2.990  0.9335 -0.3566  0.0365
 
              Baa    -0.0358    -4.805    -1.714    -1.603 -0.2038  0.3839  0.9006
     6 C(13)  Bbb     0.0047     0.628     0.224     0.210 -0.2145  0.8800 -0.4237
              Bcc     0.0311     4.176     1.490     1.393  0.9552  0.2795  0.0970
 
              Baa    -0.0213    -2.858    -1.020    -0.953  0.1723  0.3438  0.9231
     7 C(13)  Bbb    -0.0200    -2.679    -0.956    -0.894  0.8289 -0.5570  0.0527
              Bcc     0.0413     5.538     1.976     1.847  0.5322  0.7560 -0.3809
 
              Baa    -0.0053    -0.705    -0.252    -0.235  0.1389 -0.0213  0.9901
     8 C(13)  Bbb    -0.0010    -0.134    -0.048    -0.045  0.7815  0.6164 -0.0963
              Bcc     0.0063     0.839     0.299     0.280 -0.6083  0.7871  0.1023
 
              Baa    -0.0043    -0.577    -0.206    -0.193  0.5807 -0.4635  0.6693
     9 C(13)  Bbb    -0.0025    -0.335    -0.120    -0.112  0.5248  0.8416  0.1275
              Bcc     0.0068     0.913     0.326     0.304 -0.6224  0.2772  0.7320
 
              Baa    -0.0035    -0.468    -0.167    -0.156  0.1686  0.1704  0.9708
    10 C(13)  Bbb    -0.0019    -0.254    -0.091    -0.085  0.9857 -0.0325 -0.1655
              Bcc     0.0054     0.722     0.258     0.241  0.0033  0.9848 -0.1734
 
              Baa    -0.0071    -0.951    -0.339    -0.317  0.6416  0.5926 -0.4870
    11 C(13)  Bbb    -0.0062    -0.826    -0.295    -0.276  0.0012  0.6341  0.7732
              Bcc     0.0132     1.777     0.634     0.593  0.7670 -0.4967  0.4061
 
              Baa    -0.0326    -4.374    -1.561    -1.459 -0.0291 -0.6174  0.7861
    12 C(13)  Bbb    -0.0312    -4.185    -1.493    -1.396  0.8285  0.4251  0.3646
              Bcc     0.0638     8.559     3.054     2.855 -0.5593  0.6619  0.4991
 
              Baa    -0.0022    -0.299    -0.107    -0.100 -0.5900  0.6635 -0.4602
    13 C(13)  Bbb    -0.0017    -0.230    -0.082    -0.077  0.8073  0.4925 -0.3250
              Bcc     0.0039     0.528     0.188     0.176 -0.0110  0.5632  0.8262
 
              Baa    -0.0075    -1.002    -0.358    -0.334  0.2282  0.9135  0.3368
    14 C(13)  Bbb    -0.0061    -0.818    -0.292    -0.273 -0.5471 -0.1658  0.8205
              Bcc     0.0136     1.820     0.649     0.607  0.8053 -0.3715  0.4620
 
              Baa    -0.0020    -0.262    -0.093    -0.087  0.2443  0.5970  0.7642
    15 C(13)  Bbb    -0.0006    -0.085    -0.030    -0.028  0.7551 -0.6116  0.2364
              Bcc     0.0026     0.346     0.124     0.116  0.6085  0.5192 -0.6001
 
              Baa    -0.0080    -1.078    -0.385    -0.360 -0.0221  0.8223  0.5686
    16 C(13)  Bbb    -0.0076    -1.018    -0.363    -0.339 -0.5928 -0.4687  0.6549
              Bcc     0.0156     2.096     0.748     0.699  0.8051 -0.3226  0.4978
 
              Baa    -0.0219    -2.933    -1.047    -0.978  0.0295  0.5650  0.8246
    17 C(13)  Bbb    -0.0204    -2.736    -0.976    -0.913  0.6531  0.6136 -0.4438
              Bcc     0.0423     5.670     2.023     1.891  0.7567 -0.5516  0.3509
 
              Baa    -0.0244    -3.276    -1.169    -1.093  0.0357  0.5394  0.8413
    18 C(13)  Bbb    -0.0047    -0.631    -0.225    -0.210  0.9051  0.3394 -0.2561
              Bcc     0.0291     3.907     1.394     1.303 -0.4237  0.7706 -0.4761
 
              Baa    -0.0500     3.614     1.290     1.206  0.1090  0.5555  0.8243
    19 O(17)  Bbb    -0.0319     2.310     0.824     0.771 -0.5638  0.7176 -0.4090
              Bcc     0.0819    -5.925    -2.114    -1.976  0.8187  0.4201 -0.3914
 
              Baa    -0.3553    25.710     9.174     8.576 -0.0737  0.8404 -0.5370
    20 O(17)  Bbb    -0.2970    21.494     7.670     7.170  0.0650  0.5414  0.8383
              Bcc     0.6524   -47.204   -16.844   -15.746  0.9952  0.0269 -0.0945
 
              Baa    -0.3047    22.048     7.867     7.354 -0.4012  0.7783 -0.4830
    21 O(17)  Bbb    -0.2527    18.287     6.525     6.100 -0.2792  0.3984  0.8737
              Bcc     0.5574   -40.335   -14.393   -13.454  0.8724  0.4854  0.0574
 
              Baa    -0.0332    -4.456    -1.590    -1.486  0.4551  0.0683  0.8878
    22 C(13)  Bbb    -0.0308    -4.132    -1.474    -1.378  0.7771 -0.5172 -0.3585
              Bcc     0.0640     8.588     3.064     2.865  0.4347  0.8531 -0.2885
 
              Baa    -0.0064    -0.858    -0.306    -0.286  0.2704 -0.0702  0.9602
    23 C(13)  Bbb    -0.0047    -0.636    -0.227    -0.212  0.7483 -0.6122 -0.2555
              Bcc     0.0111     1.494     0.533     0.498  0.6057  0.7876 -0.1130
 
              Baa    -0.0083    -1.109    -0.396    -0.370  0.0287  0.0222  0.9993
    24 C(13)  Bbb    -0.0061    -0.822    -0.293    -0.274  0.1790  0.9835 -0.0270
              Bcc     0.0144     1.931     0.689     0.644  0.9834 -0.1796 -0.0243
 
              Baa    -0.0009    -0.126    -0.045    -0.042  0.1564  0.7497  0.6431
    25 C(13)  Bbb     0.0003     0.036     0.013     0.012  0.8308  0.2523 -0.4961
              Bcc     0.0007     0.089     0.032     0.030 -0.5341  0.6119 -0.5834
 
              Baa    -0.0083    -1.107    -0.395    -0.369 -0.0456 -0.0324  0.9984
    26 C(13)  Bbb    -0.0062    -0.838    -0.299    -0.279 -0.5879  0.8089 -0.0006
              Bcc     0.0145     1.945     0.694     0.649  0.8076  0.5870  0.0560
 
              Baa    -0.0390    -5.238    -1.869    -1.747 -0.1128 -0.5555  0.8238
    27 C(13)  Bbb    -0.0373    -5.011    -1.788    -1.672 -0.1914  0.8257  0.5306
              Bcc     0.0764    10.250     3.657     3.419  0.9750  0.0978  0.1994
 
              Baa    -0.0438    -5.872    -2.095    -1.959  0.2471  0.7130 -0.6562
    28 C(13)  Bbb     0.0076     1.021     0.364     0.340  0.5472  0.4562  0.7018
              Bcc     0.0362     4.851     1.731     1.618  0.7997 -0.5325 -0.2774
 
              Baa    -0.3868    27.992     9.988     9.337  0.4558  0.4763  0.7520
    29 O(17)  Bbb    -0.3175    22.976     8.198     7.664  0.3017  0.7121 -0.6339
              Bcc     0.7044   -50.968   -18.187   -17.001  0.8374 -0.5158 -0.1809
 
              Baa    -0.0068    -3.606    -1.287    -1.203  0.5845  0.0200  0.8111
    30 H(1)   Bbb     0.0009     0.460     0.164     0.153  0.8113 -0.0038 -0.5846
              Bcc     0.0059     3.146     1.123     1.049 -0.0086  0.9998 -0.0185
 
              Baa    -0.0056    -2.979    -1.063    -0.994  0.5500  0.8237 -0.1381
    31 H(1)   Bbb    -0.0005    -0.272    -0.097    -0.091  0.8013 -0.5670 -0.1910
              Bcc     0.0061     3.251     1.160     1.084  0.2356  0.0056  0.9718
 
              Baa    -0.0022    -1.195    -0.426    -0.399  0.3526  0.8959 -0.2703
    32 H(1)   Bbb    -0.0002    -0.082    -0.029    -0.027  0.0989  0.2515  0.9628
              Bcc     0.0024     1.277     0.456     0.426  0.9305 -0.3662  0.0001
 
              Baa    -0.0047    -2.533    -0.904    -0.845  0.0287  0.3125  0.9495
    33 H(1)   Bbb     0.0012     0.619     0.221     0.207 -0.6356  0.7388 -0.2240
              Bcc     0.0036     1.914     0.683     0.638  0.7715  0.5971 -0.2198
 
              Baa    -0.0040    -2.138    -0.763    -0.713  0.3642  0.9240 -0.1167
    34 H(1)   Bbb    -0.0003    -0.134    -0.048    -0.045  0.9162 -0.3780 -0.1328
              Bcc     0.0043     2.272     0.811     0.758  0.1668  0.0585  0.9843
 
              Baa    -0.0026    -1.365    -0.487    -0.455  0.7156 -0.6700 -0.1976
    35 H(1)   Bbb     0.0001     0.037     0.013     0.012  0.6861  0.7273  0.0187
              Bcc     0.0025     1.328     0.474     0.443  0.1312 -0.1489  0.9801
 
              Baa    -0.0026    -1.381    -0.493    -0.461 -0.4872  0.2706  0.8303
    36 H(1)   Bbb    -0.0006    -0.304    -0.108    -0.101  0.7098 -0.4311  0.5571
              Bcc     0.0032     1.685     0.601     0.562  0.5087  0.8607  0.0180
 
              Baa    -0.0010    -0.510    -0.182    -0.170 -0.4741  0.6885 -0.5488
    37 H(1)   Bbb     0.0000     0.005     0.002     0.002  0.6978  0.6740  0.2426
              Bcc     0.0009     0.504     0.180     0.168 -0.5369  0.2680  0.7999
 
              Baa    -0.0025    -1.326    -0.473    -0.442  0.2555  0.0494  0.9656
    38 H(1)   Bbb     0.0002     0.102     0.036     0.034  0.0832  0.9939 -0.0729
              Bcc     0.0023     1.224     0.437     0.408  0.9632 -0.0990 -0.2498
 
              Baa    -0.0012    -0.615    -0.220    -0.205 -0.4156 -0.1670  0.8941
    39 H(1)   Bbb    -0.0004    -0.201    -0.072    -0.067  0.0551  0.9766  0.2080
              Bcc     0.0015     0.816     0.291     0.272  0.9079 -0.1357  0.3967
 
              Baa    -0.0008    -0.416    -0.148    -0.139  0.0445 -0.7021  0.7107
    40 H(1)   Bbb    -0.0002    -0.120    -0.043    -0.040  0.8458  0.4050  0.3472
              Bcc     0.0010     0.536     0.191     0.179 -0.5316  0.5857  0.6119
 
              Baa    -0.0026    -1.367    -0.488    -0.456  0.5105  0.6467 -0.5667
    41 H(1)   Bbb    -0.0009    -0.501    -0.179    -0.167  0.4415  0.3684  0.8181
              Bcc     0.0035     1.868     0.666     0.623  0.7379 -0.6678 -0.0974
 
              Baa    -0.0009    -0.457    -0.163    -0.152  0.1753  0.9493 -0.2609
    42 H(1)   Bbb    -0.0004    -0.232    -0.083    -0.078  0.9169 -0.0609  0.3944
              Bcc     0.0013     0.690     0.246     0.230 -0.3585  0.3084  0.8811
 
              Baa    -0.0010    -0.528    -0.188    -0.176 -0.2947  0.9555  0.0130
    43 H(1)   Bbb    -0.0005    -0.250    -0.089    -0.084  0.9459  0.2936 -0.1379
              Bcc     0.0015     0.778     0.278     0.260  0.1355  0.0283  0.9904
 
              Baa    -0.0011    -0.564    -0.201    -0.188 -0.0130  0.9474  0.3197
    44 H(1)   Bbb    -0.0009    -0.468    -0.167    -0.156  0.9626 -0.0747  0.2604
              Bcc     0.0019     1.033     0.369     0.345 -0.2706 -0.3112  0.9110
 
              Baa    -0.0013    -0.712    -0.254    -0.238  0.0871  0.9892 -0.1174
    45 H(1)   Bbb    -0.0004    -0.233    -0.083    -0.078  0.8970 -0.0266  0.4412
              Bcc     0.0018     0.945     0.337     0.315 -0.4334  0.1438  0.8897
 
              Baa    -0.0014    -0.756    -0.270    -0.252  0.5222  0.4166  0.7442
    46 H(1)   Bbb    -0.0010    -0.558    -0.199    -0.186 -0.5793  0.8137 -0.0490
              Bcc     0.0025     1.314     0.469     0.438 -0.6259 -0.4055  0.6662
 
              Baa    -0.0020    -1.048    -0.374    -0.350  0.2056 -0.3114  0.9278
    47 H(1)   Bbb    -0.0012    -0.620    -0.221    -0.207 -0.0929  0.9375  0.3353
              Bcc     0.0031     1.668     0.595     0.556  0.9742  0.1551 -0.1638
 
              Baa    -0.0008    -0.446    -0.159    -0.149  0.1655  0.4293  0.8879
    48 H(1)   Bbb    -0.0001    -0.070    -0.025    -0.024 -0.6109  0.7514 -0.2494
              Bcc     0.0010     0.516     0.184     0.172  0.7742  0.5011 -0.3866
 
              Baa    -0.0013    -0.682    -0.244    -0.228  0.5749  0.6056 -0.5501
    49 H(1)   Bbb     0.0003     0.143     0.051     0.048 -0.6628  0.7390  0.1209
              Bcc     0.0010     0.539     0.192     0.180  0.4798  0.2951  0.8263
 
              Baa    -0.0016    -0.834    -0.297    -0.278  0.0176  0.8329  0.5531
    50 H(1)   Bbb     0.0003     0.143     0.051     0.048  0.8995 -0.2547  0.3549
              Bcc     0.0013     0.691     0.246     0.230 -0.4365 -0.4913  0.7537
 
              Baa    -0.0040    -2.156    -0.769    -0.719  0.0681  0.5681  0.8201
    51 H(1)   Bbb    -0.0008    -0.448    -0.160    -0.149  0.0815  0.8161 -0.5721
              Bcc     0.0049     2.604     0.929     0.869  0.9943 -0.1058 -0.0093
 
              Baa    -0.0030    -1.594    -0.569    -0.532 -0.4775 -0.3735  0.7953
    52 H(1)   Bbb     0.0002     0.115     0.041     0.038  0.8611 -0.0189  0.5081
              Bcc     0.0028     1.480     0.528     0.494 -0.1747  0.9274  0.3307
 
              Baa    -0.0035    -1.879    -0.670    -0.627  0.0590  0.5389  0.8403
    53 H(1)   Bbb    -0.0001    -0.040    -0.014    -0.013  0.9785  0.1355 -0.1556
              Bcc     0.0036     1.919     0.685     0.640 -0.1978  0.8314 -0.5193
 
              Baa    -0.0051    -2.740    -0.978    -0.914  0.6651 -0.2552  0.7018
    54 H(1)   Bbb     0.0003     0.163     0.058     0.054  0.7320  0.0367 -0.6803
              Bcc     0.0048     2.578     0.920     0.860  0.1479  0.9662  0.2112
 
              Baa    -0.0034    -1.837    -0.655    -0.613  0.6411 -0.6388 -0.4253
    55 H(1)   Bbb    -0.0011    -0.610    -0.217    -0.203  0.7625  0.5932  0.2583
              Bcc     0.0046     2.446     0.873     0.816  0.0873 -0.4899  0.8674
 
              Baa    -0.0017    -0.882    -0.315    -0.294 -0.1046  0.8858 -0.4521
    56 H(1)   Bbb    -0.0005    -0.273    -0.097    -0.091 -0.3391  0.3956  0.8535
              Bcc     0.0022     1.155     0.412     0.385  0.9349  0.2426  0.2591
 
              Baa    -0.0022    -1.161    -0.414    -0.387  0.1533  0.1962  0.9685
    57 H(1)   Bbb     0.0001     0.076     0.027     0.025  0.8064 -0.5913 -0.0079
              Bcc     0.0020     1.085     0.387     0.362  0.5711  0.7822 -0.2488
 
              Baa    -0.0009    -0.486    -0.173    -0.162 -0.1254  0.8583  0.4976
    58 H(1)   Bbb     0.0002     0.101     0.036     0.034  0.7136  0.4265 -0.5558
              Bcc     0.0007     0.385     0.137     0.128  0.6893 -0.2854  0.6659
 
              Baa    -0.0009    -0.486    -0.173    -0.162  0.1517  0.9169  0.3692
    59 H(1)   Bbb    -0.0002    -0.116    -0.041    -0.039  0.9354 -0.2538  0.2460
              Bcc     0.0011     0.602     0.215     0.201 -0.3192 -0.3080  0.8962
 
              Baa    -0.0007    -0.382    -0.136    -0.128 -0.0914  0.9404  0.3277
    60 H(1)   Bbb    -0.0000    -0.013    -0.005    -0.004  0.9852  0.1333 -0.1077
              Bcc     0.0007     0.395     0.141     0.132  0.1449 -0.3130  0.9386
 
              Baa    -0.0009    -0.477    -0.170    -0.159  0.3696 -0.3715  0.8517
    61 H(1)   Bbb    -0.0006    -0.315    -0.112    -0.105 -0.5498  0.6515  0.5227
              Bcc     0.0015     0.792     0.282     0.264  0.7491  0.6615 -0.0366
 
              Baa    -0.0057    -3.044    -1.086    -1.015 -0.1363 -0.6534  0.7446
    62 H(1)   Bbb     0.0006     0.341     0.122     0.114  0.6062  0.5394  0.5844
              Bcc     0.0051     2.703     0.964     0.901  0.7835 -0.5311 -0.3226
 
              Baa    -0.0045    -2.423    -0.865    -0.808 -0.1545  0.9052  0.3959
    63 H(1)   Bbb    -0.0006    -0.325    -0.116    -0.108  0.9740  0.2067 -0.0924
              Bcc     0.0051     2.748     0.980     0.917  0.1655 -0.3713  0.9136
 

 ---------------------------------------------------------------------------------

 ******************************Gaussian NBO Version 3.1******************************
             N A T U R A L   A T O M I C   O R B I T A L   A N D
          N A T U R A L   B O N D   O R B I T A L   A N A L Y S I S
 ******************************Gaussian NBO Version 3.1******************************
       /RESON  / : Allow strongly delocalized NBO set

 Analyzing the SCF density

 Job title: O=C(CC1CC([C@@]2([H])[C@]3([H])CC[C@@H]([C@]34C)[C@H](C)CCC( O)=

 Storage needed:   1007874 in NPA,   1332815 in NBO ( 196587525 available)
 GSVD:  LWork=      207782 too small for GESVD, short by       37983 words or       37983 for optimal perf.


 NATURAL POPULATIONS:  Natural atomic orbital occupancies 
                                                          
   NAO  Atom  No  lang   Type(AO)    Occupancy
 --------------------------------------------
     1    O    1  S      Cor( 1S)     1.99971
     2    O    1  S      Val( 2S)     1.68951
     3    O    1  S      Ryd( 3S)     0.00118
     4    O    1  px     Val( 2p)     1.53708
     5    O    1  px     Ryd( 3p)     0.00037
     6    O    1  py     Val( 2p)     1.68367
     7    O    1  py     Ryd( 3p)     0.00407
     8    O    1  pz     Val( 2p)     1.47083
     9    O    1  pz     Ryd( 3p)     0.00047
    10    O    1  dxy    Ryd( 3d)     0.00094
    11    O    1  dxz    Ryd( 3d)     0.00120
    12    O    1  dyz    Ryd( 3d)     0.00056
    13    O    1  dx2y2  Ryd( 3d)     0.00104
    14    O    1  dz2    Ryd( 3d)     0.00142

    15    C    2  S      Cor( 1S)     1.99914
    16    C    2  S      Val( 2S)     0.82710
    17    C    2  S      Ryd( 3S)     0.00592
    18    C    2  px     Val( 2p)     0.75987
    19    C    2  px     Ryd( 3p)     0.01484
    20    C    2  py     Val( 2p)     0.99818
    21    C    2  py     Ryd( 3p)     0.00364
    22    C    2  pz     Val( 2p)     0.74180
    23    C    2  pz     Ryd( 3p)     0.00872
    24    C    2  dxy    Ryd( 3d)     0.00266
    25    C    2  dxz    Ryd( 3d)     0.00155
    26    C    2  dyz    Ryd( 3d)     0.00183
    27    C    2  dx2y2  Ryd( 3d)     0.00205
    28    C    2  dz2    Ryd( 3d)     0.00251

    29    C    3  S      Cor( 1S)     1.99902
    30    C    3  S      Val( 2S)     1.03260
    31    C    3  S      Ryd( 3S)     0.00198
    32    C    3  px     Val( 2p)     1.06901
    33    C    3  px     Ryd( 3p)     0.00391
    34    C    3  py     Val( 2p)     1.17011
    35    C    3  py     Ryd( 3p)     0.00518
    36    C    3  pz     Val( 2p)     1.21459
    37    C    3  pz     Ryd( 3p)     0.00401
    38    C    3  dxy    Ryd( 3d)     0.00066
    39    C    3  dxz    Ryd( 3d)     0.00050
    40    C    3  dyz    Ryd( 3d)     0.00052
    41    C    3  dx2y2  Ryd( 3d)     0.00062
    42    C    3  dz2    Ryd( 3d)     0.00059

    43    C    4  S      Cor( 1S)     1.99895
    44    C    4  S      Val( 2S)     0.92642
    45    C    4  S      Ryd( 3S)     0.00275
    46    C    4  px     Val( 2p)     1.04588
    47    C    4  px     Ryd( 3p)     0.00384
    48    C    4  py     Val( 2p)     1.04765
    49    C    4  py     Ryd( 3p)     0.00346
    50    C    4  pz     Val( 2p)     1.20194
    51    C    4  pz     Ryd( 3p)     0.00525
    52    C    4  dxy    Ryd( 3d)     0.00072
    53    C    4  dxz    Ryd( 3d)     0.00050
    54    C    4  dyz    Ryd( 3d)     0.00058
    55    C    4  dx2y2  Ryd( 3d)     0.00093
    56    C    4  dz2    Ryd( 3d)     0.00105

    57    C    5  S      Cor( 1S)     1.99902
    58    C    5  S      Val( 2S)     1.02764
    59    C    5  S      Ryd( 3S)     0.00186
    60    C    5  px     Val( 2p)     1.07194
    61    C    5  px     Ryd( 3p)     0.00354
    62    C    5  py     Val( 2p)     1.16681
    63    C    5  py     Ryd( 3p)     0.00622
    64    C    5  pz     Val( 2p)     1.21561
    65    C    5  pz     Ryd( 3p)     0.00350
    66    C    5  dxy    Ryd( 3d)     0.00042
    67    C    5  dxz    Ryd( 3d)     0.00021
    68    C    5  dyz    Ryd( 3d)     0.00046
    69    C    5  dx2y2  Ryd( 3d)     0.00088
    70    C    5  dz2    Ryd( 3d)     0.00090

    71    C    6  S      Cor( 1S)     1.99910
    72    C    6  S      Val( 2S)     0.80982
    73    C    6  S      Ryd( 3S)     0.00636
    74    C    6  px     Val( 2p)     0.95738
    75    C    6  px     Ryd( 3p)     0.00819
    76    C    6  py     Val( 2p)     0.82085
    77    C    6  py     Ryd( 3p)     0.01556
    78    C    6  pz     Val( 2p)     0.72356
    79    C    6  pz     Ryd( 3p)     0.00754
    80    C    6  dxy    Ryd( 3d)     0.00235
    81    C    6  dxz    Ryd( 3d)     0.00140
    82    C    6  dyz    Ryd( 3d)     0.00182
    83    C    6  dx2y2  Ryd( 3d)     0.00307
    84    C    6  dz2    Ryd( 3d)     0.00179

    85    C    7  S      Cor( 1S)     1.99887
    86    C    7  S      Val( 2S)     0.93331
    87    C    7  S      Ryd( 3S)     0.00222
    88    C    7  px     Val( 2p)     1.08921
    89    C    7  px     Ryd( 3p)     0.00446
    90    C    7  py     Val( 2p)     1.07354
    91    C    7  py     Ryd( 3p)     0.00402
    92    C    7  pz     Val( 2p)     1.20590
    93    C    7  pz     Ryd( 3p)     0.00396
    94    C    7  dxy    Ryd( 3d)     0.00092
    95    C    7  dxz    Ryd( 3d)     0.00064
    96    C    7  dyz    Ryd( 3d)     0.00040
    97    C    7  dx2y2  Ryd( 3d)     0.00063
    98    C    7  dz2    Ryd( 3d)     0.00094

    99    C    8  S      Cor( 1S)     1.99900
   100    C    8  S      Val( 2S)     0.91458
   101    C    8  S      Ryd( 3S)     0.00329
   102    C    8  px     Val( 2p)     1.04250
   103    C    8  px     Ryd( 3p)     0.00412
   104    C    8  py     Val( 2p)     1.04293
   105    C    8  py     Ryd( 3p)     0.00612
   106    C    8  pz     Val( 2p)     1.21422
   107    C    8  pz     Ryd( 3p)     0.00629
   108    C    8  dxy    Ryd( 3d)     0.00074
   109    C    8  dxz    Ryd( 3d)     0.00044
   110    C    8  dyz    Ryd( 3d)     0.00049
   111    C    8  dx2y2  Ryd( 3d)     0.00097
   112    C    8  dz2    Ryd( 3d)     0.00112

   113    C    9  S      Cor( 1S)     1.99912
   114    C    9  S      Val( 2S)     1.00214
   115    C    9  S      Ryd( 3S)     0.00109
   116    C    9  px     Val( 2p)     1.03944
   117    C    9  px     Ryd( 3p)     0.00345
   118    C    9  py     Val( 2p)     1.16004
   119    C    9  py     Ryd( 3p)     0.00470
   120    C    9  pz     Val( 2p)     1.20647
   121    C    9  pz     Ryd( 3p)     0.00396
   122    C    9  dxy    Ryd( 3d)     0.00066
   123    C    9  dxz    Ryd( 3d)     0.00053
   124    C    9  dyz    Ryd( 3d)     0.00050
   125    C    9  dx2y2  Ryd( 3d)     0.00067
   126    C    9  dz2    Ryd( 3d)     0.00073

   127    C   10  S      Cor( 1S)     1.99916
   128    C   10  S      Val( 2S)     1.00946
   129    C   10  S      Ryd( 3S)     0.00120
   130    C   10  px     Val( 2p)     1.11651
   131    C   10  px     Ryd( 3p)     0.00292
   132    C   10  py     Val( 2p)     1.06268
   133    C   10  py     Ryd( 3p)     0.00334
   134    C   10  pz     Val( 2p)     1.23018
   135    C   10  pz     Ryd( 3p)     0.00385
   136    C   10  dxy    Ryd( 3d)     0.00061
   137    C   10  dxz    Ryd( 3d)     0.00067
   138    C   10  dyz    Ryd( 3d)     0.00049
   139    C   10  dx2y2  Ryd( 3d)     0.00068
   140    C   10  dz2    Ryd( 3d)     0.00059

   141    C   11  S      Cor( 1S)     1.99899
   142    C   11  S      Val( 2S)     0.91631
   143    C   11  S      Ryd( 3S)     0.00248
   144    C   11  px     Val( 2p)     1.03506
   145    C   11  px     Ryd( 3p)     0.00428
   146    C   11  py     Val( 2p)     1.05880
   147    C   11  py     Ryd( 3p)     0.00590
   148    C   11  pz     Val( 2p)     1.21303
   149    C   11  pz     Ryd( 3p)     0.00625
   150    C   11  dxy    Ryd( 3d)     0.00077
   151    C   11  dxz    Ryd( 3d)     0.00037
   152    C   11  dyz    Ryd( 3d)     0.00051
   153    C   11  dx2y2  Ryd( 3d)     0.00087
   154    C   11  dz2    Ryd( 3d)     0.00106

   155    C   12  S      Cor( 1S)     1.99877
   156    C   12  S      Val( 2S)     0.87560
   157    C   12  S      Ryd( 3S)     0.00209
   158    C   12  px     Val( 2p)     1.08643
   159    C   12  px     Ryd( 3p)     0.00397
   160    C   12  py     Val( 2p)     1.06614
   161    C   12  py     Ryd( 3p)     0.00332
   162    C   12  pz     Val( 2p)     1.08033
   163    C   12  pz     Ryd( 3p)     0.00444
   164    C   12  dxy    Ryd( 3d)     0.00095
   165    C   12  dxz    Ryd( 3d)     0.00094
   166    C   12  dyz    Ryd( 3d)     0.00097
   167    C   12  dx2y2  Ryd( 3d)     0.00069
   168    C   12  dz2    Ryd( 3d)     0.00083

   169    C   13  S      Cor( 1S)     1.99920
   170    C   13  S      Val( 2S)     1.06494
   171    C   13  S      Ryd( 3S)     0.00150
   172    C   13  px     Val( 2p)     1.23527
   173    C   13  px     Ryd( 3p)     0.00327
   174    C   13  py     Val( 2p)     1.24663
   175    C   13  py     Ryd( 3p)     0.00341
   176    C   13  pz     Val( 2p)     1.08166
   177    C   13  pz     Ryd( 3p)     0.00274
   178    C   13  dxy    Ryd( 3d)     0.00037
   179    C   13  dxz    Ryd( 3d)     0.00036
   180    C   13  dyz    Ryd( 3d)     0.00049
   181    C   13  dx2y2  Ryd( 3d)     0.00053
   182    C   13  dz2    Ryd( 3d)     0.00065

   183    C   14  S      Cor( 1S)     1.99898
   184    C   14  S      Val( 2S)     0.92723
   185    C   14  S      Ryd( 3S)     0.00144
   186    C   14  px     Val( 2p)     1.04045
   187    C   14  px     Ryd( 3p)     0.00302
   188    C   14  py     Val( 2p)     1.05933
   189    C   14  py     Ryd( 3p)     0.00351
   190    C   14  pz     Val( 2p)     1.19347
   191    C   14  pz     Ryd( 3p)     0.00570
   192    C   14  dxy    Ryd( 3d)     0.00087
   193    C   14  dxz    Ryd( 3d)     0.00045
   194    C   14  dyz    Ryd( 3d)     0.00050
   195    C   14  dx2y2  Ryd( 3d)     0.00089
   196    C   14  dz2    Ryd( 3d)     0.00107

   197    C   15  S      Cor( 1S)     1.99923
   198    C   15  S      Val( 2S)     1.07522
   199    C   15  S      Ryd( 3S)     0.00103
   200    C   15  px     Val( 2p)     1.23198
   201    C   15  px     Ryd( 3p)     0.00414
   202    C   15  py     Val( 2p)     1.08776
   203    C   15  py     Ryd( 3p)     0.00240
   204    C   15  pz     Val( 2p)     1.22796
   205    C   15  pz     Ryd( 3p)     0.00205
   206    C   15  dxy    Ryd( 3d)     0.00059
   207    C   15  dxz    Ryd( 3d)     0.00030
   208    C   15  dyz    Ryd( 3d)     0.00039
   209    C   15  dx2y2  Ryd( 3d)     0.00051
   210    C   15  dz2    Ryd( 3d)     0.00072

   211    C   16  S      Cor( 1S)     1.99912
   212    C   16  S      Val( 2S)     1.00413
   213    C   16  S      Ryd( 3S)     0.00163
   214    C   16  px     Val( 2p)     1.11426
   215    C   16  px     Ryd( 3p)     0.00379
   216    C   16  py     Val( 2p)     1.22463
   217    C   16  py     Ryd( 3p)     0.00493
   218    C   16  pz     Val( 2p)     1.06347
   219    C   16  pz     Ryd( 3p)     0.00262
   220    C   16  dxy    Ryd( 3d)     0.00059
   221    C   16  dxz    Ryd( 3d)     0.00065
   222    C   16  dyz    Ryd( 3d)     0.00056
   223    C   16  dx2y2  Ryd( 3d)     0.00065
   224    C   16  dz2    Ryd( 3d)     0.00075

   225    C   17  S      Cor( 1S)     1.99906
   226    C   17  S      Val( 2S)     1.04741
   227    C   17  S      Ryd( 3S)     0.00176
   228    C   17  px     Val( 2p)     1.13222
   229    C   17  px     Ryd( 3p)     0.00276
   230    C   17  py     Val( 2p)     1.23043
   231    C   17  py     Ryd( 3p)     0.00374
   232    C   17  pz     Val( 2p)     1.12136
   233    C   17  pz     Ryd( 3p)     0.00197
   234    C   17  dxy    Ryd( 3d)     0.00051
   235    C   17  dxz    Ryd( 3d)     0.00050
   236    C   17  dyz    Ryd( 3d)     0.00066
   237    C   17  dx2y2  Ryd( 3d)     0.00066
   238    C   17  dz2    Ryd( 3d)     0.00065

   239    C   18  S      Cor( 1S)     1.99929
   240    C   18  S      Val( 2S)     0.75307
   241    C   18  S      Ryd( 3S)     0.00564
   242    C   18  px     Val( 2p)     0.84415
   243    C   18  px     Ryd( 3p)     0.01078
   244    C   18  py     Val( 2p)     0.73998
   245    C   18  py     Ryd( 3p)     0.01328
   246    C   18  pz     Val( 2p)     0.74452
   247    C   18  pz     Ryd( 3p)     0.00802
   248    C   18  dxy    Ryd( 3d)     0.00429
   249    C   18  dxz    Ryd( 3d)     0.00246
   250    C   18  dyz    Ryd( 3d)     0.00227
   251    C   18  dx2y2  Ryd( 3d)     0.00310
   252    C   18  dz2    Ryd( 3d)     0.00323

   253    O   19  S      Cor( 1S)     1.99968
   254    O   19  S      Val( 2S)     1.67448
   255    O   19  S      Ryd( 3S)     0.00182
   256    O   19  px     Val( 2p)     1.71932
   257    O   19  px     Ryd( 3p)     0.00124
   258    O   19  py     Val( 2p)     1.56257
   259    O   19  py     Ryd( 3p)     0.00181
   260    O   19  pz     Val( 2p)     1.70271
   261    O   19  pz     Ryd( 3p)     0.00141
   262    O   19  dxy    Ryd( 3d)     0.00144
   263    O   19  dxz    Ryd( 3d)     0.00147
   264    O   19  dyz    Ryd( 3d)     0.00038
   265    O   19  dx2y2  Ryd( 3d)     0.00113
   266    O   19  dz2    Ryd( 3d)     0.00046

   267    O   20  S      Cor( 1S)     1.99971
   268    O   20  S      Val( 2S)     1.69689
   269    O   20  S      Ryd( 3S)     0.00180
   270    O   20  px     Val( 2p)     1.69249
   271    O   20  px     Ryd( 3p)     0.00248
   272    O   20  py     Val( 2p)     1.56799
   273    O   20  py     Ryd( 3p)     0.00075
   274    O   20  pz     Val( 2p)     1.49836
   275    O   20  pz     Ryd( 3p)     0.00063
   276    O   20  dxy    Ryd( 3d)     0.00114
   277    O   20  dxz    Ryd( 3d)     0.00053
   278    O   20  dyz    Ryd( 3d)     0.00132
   279    O   20  dx2y2  Ryd( 3d)     0.00116
   280    O   20  dz2    Ryd( 3d)     0.00133

   281    O   21  S      Cor( 1S)     1.99971
   282    O   21  S      Val( 2S)     1.68469
   283    O   21  S      Ryd( 3S)     0.00102
   284    O   21  px     Val( 2p)     1.72805
   285    O   21  px     Ryd( 3p)     0.00309
   286    O   21  py     Val( 2p)     1.60998
   287    O   21  py     Ryd( 3p)     0.00118
   288    O   21  pz     Val( 2p)     1.41675
   289    O   21  pz     Ryd( 3p)     0.00036
   290    O   21  dxy    Ryd( 3d)     0.00111
   291    O   21  dxz    Ryd( 3d)     0.00057
   292    O   21  dyz    Ryd( 3d)     0.00116
   293    O   21  dx2y2  Ryd( 3d)     0.00117
   294    O   21  dz2    Ryd( 3d)     0.00103

   295    C   22  S      Cor( 1S)     1.99904
   296    C   22  S      Val( 2S)     1.03737
   297    C   22  S      Ryd( 3S)     0.00140
   298    C   22  px     Val( 2p)     1.07987
   299    C   22  px     Ryd( 3p)     0.00305
   300    C   22  py     Val( 2p)     1.12569
   301    C   22  py     Ryd( 3p)     0.00344
   302    C   22  pz     Val( 2p)     1.24960
   303    C   22  pz     Ryd( 3p)     0.00431
   304    C   22  dxy    Ryd( 3d)     0.00073
   305    C   22  dxz    Ryd( 3d)     0.00055
   306    C   22  dyz    Ryd( 3d)     0.00036
   307    C   22  dx2y2  Ryd( 3d)     0.00061
   308    C   22  dz2    Ryd( 3d)     0.00068

   309    C   23  S      Cor( 1S)     1.99907
   310    C   23  S      Val( 2S)     0.99525
   311    C   23  S      Ryd( 3S)     0.00171
   312    C   23  px     Val( 2p)     1.06112
   313    C   23  px     Ryd( 3p)     0.00332
   314    C   23  py     Val( 2p)     1.16484
   315    C   23  py     Ryd( 3p)     0.00517
   316    C   23  pz     Val( 2p)     1.19235
   317    C   23  pz     Ryd( 3p)     0.00478
   318    C   23  dxy    Ryd( 3d)     0.00056
   319    C   23  dxz    Ryd( 3d)     0.00047
   320    C   23  dyz    Ryd( 3d)     0.00046
   321    C   23  dx2y2  Ryd( 3d)     0.00076
   322    C   23  dz2    Ryd( 3d)     0.00082

   323    C   24  S      Cor( 1S)     1.99884
   324    C   24  S      Val( 2S)     0.85525
   325    C   24  S      Ryd( 3S)     0.00142
   326    C   24  px     Val( 2p)     1.05084
   327    C   24  px     Ryd( 3p)     0.00317
   328    C   24  py     Val( 2p)     1.06559
   329    C   24  py     Ryd( 3p)     0.00404
   330    C   24  pz     Val( 2p)     1.07187
   331    C   24  pz     Ryd( 3p)     0.00464
   332    C   24  dxy    Ryd( 3d)     0.00069
   333    C   24  dxz    Ryd( 3d)     0.00075
   334    C   24  dyz    Ryd( 3d)     0.00093
   335    C   24  dx2y2  Ryd( 3d)     0.00086
   336    C   24  dz2    Ryd( 3d)     0.00105

   337    C   25  S      Cor( 1S)     1.99919
   338    C   25  S      Val( 2S)     1.06119
   339    C   25  S      Ryd( 3S)     0.00183
   340    C   25  px     Val( 2p)     1.23809
   341    C   25  px     Ryd( 3p)     0.00364
   342    C   25  py     Val( 2p)     1.23511
   343    C   25  py     Ryd( 3p)     0.00365
   344    C   25  pz     Val( 2p)     1.09803
   345    C   25  pz     Ryd( 3p)     0.00303
   346    C   25  dxy    Ryd( 3d)     0.00033
   347    C   25  dxz    Ryd( 3d)     0.00033
   348    C   25  dyz    Ryd( 3d)     0.00056
   349    C   25  dx2y2  Ryd( 3d)     0.00055
   350    C   25  dz2    Ryd( 3d)     0.00061

   351    C   26  S      Cor( 1S)     1.99898
   352    C   26  S      Val( 2S)     0.92104
   353    C   26  S      Ryd( 3S)     0.00256
   354    C   26  px     Val( 2p)     1.04993
   355    C   26  px     Ryd( 3p)     0.00347
   356    C   26  py     Val( 2p)     1.03530
   357    C   26  py     Ryd( 3p)     0.00397
   358    C   26  pz     Val( 2p)     1.20251
   359    C   26  pz     Ryd( 3p)     0.00646
   360    C   26  dxy    Ryd( 3d)     0.00082
   361    C   26  dxz    Ryd( 3d)     0.00042
   362    C   26  dyz    Ryd( 3d)     0.00063
   363    C   26  dx2y2  Ryd( 3d)     0.00078
   364    C   26  dz2    Ryd( 3d)     0.00105

   365    C   27  S      Cor( 1S)     1.99903
   366    C   27  S      Val( 2S)     1.02211
   367    C   27  S      Ryd( 3S)     0.00193
   368    C   27  px     Val( 2p)     1.05723
   369    C   27  px     Ryd( 3p)     0.00390
   370    C   27  py     Val( 2p)     1.14867
   371    C   27  py     Ryd( 3p)     0.00399
   372    C   27  pz     Val( 2p)     1.25208
   373    C   27  pz     Ryd( 3p)     0.00512
   374    C   27  dxy    Ryd( 3d)     0.00044
   375    C   27  dxz    Ryd( 3d)     0.00024
   376    C   27  dyz    Ryd( 3d)     0.00066
   377    C   27  dx2y2  Ryd( 3d)     0.00078
   378    C   27  dz2    Ryd( 3d)     0.00076

   379    C   28  S      Cor( 1S)     1.99898
   380    C   28  S      Val( 2S)     0.80637
   381    C   28  S      Ryd( 3S)     0.00725
   382    C   28  px     Val( 2p)     0.94127
   383    C   28  px     Ryd( 3p)     0.00855
   384    C   28  py     Val( 2p)     0.79001
   385    C   28  py     Ryd( 3p)     0.00934
   386    C   28  pz     Val( 2p)     0.76681
   387    C   28  pz     Ryd( 3p)     0.01475
   388    C   28  dxy    Ryd( 3d)     0.00162
   389    C   28  dxz    Ryd( 3d)     0.00202
   390    C   28  dyz    Ryd( 3d)     0.00172
   391    C   28  dx2y2  Ryd( 3d)     0.00207
   392    C   28  dz2    Ryd( 3d)     0.00286

   393    O   29  S      Cor( 1S)     1.99971
   394    O   29  S      Val( 2S)     1.68300
   395    O   29  S      Ryd( 3S)     0.00096
   396    O   29  px     Val( 2p)     1.69048
   397    O   29  px     Ryd( 3p)     0.00306
   398    O   29  py     Val( 2p)     1.51215
   399    O   29  py     Ryd( 3p)     0.00119
   400    O   29  pz     Val( 2p)     1.54439
   401    O   29  pz     Ryd( 3p)     0.00067
   402    O   29  dxy    Ryd( 3d)     0.00076
   403    O   29  dxz    Ryd( 3d)     0.00096
   404    O   29  dyz    Ryd( 3d)     0.00097
   405    O   29  dx2y2  Ryd( 3d)     0.00069
   406    O   29  dz2    Ryd( 3d)     0.00160

   407    H   30  S      Val( 1S)     0.72679
   408    H   30  S      Ryd( 2S)     0.00307
   409    H   30  px     Ryd( 2p)     0.00022
   410    H   30  py     Ryd( 2p)     0.00052
   411    H   30  pz     Ryd( 2p)     0.00023

   412    H   31  S      Val( 1S)     0.73658
   413    H   31  S      Ryd( 2S)     0.00178
   414    H   31  px     Ryd( 2p)     0.00022
   415    H   31  py     Ryd( 2p)     0.00019
   416    H   31  pz     Ryd( 2p)     0.00069

   417    H   32  S      Val( 1S)     0.75044
   418    H   32  S      Ryd( 2S)     0.00367
   419    H   32  px     Ryd( 2p)     0.00012
   420    H   32  py     Ryd( 2p)     0.00012
   421    H   32  pz     Ryd( 2p)     0.00073

   422    H   33  S      Val( 1S)     0.72834
   423    H   33  S      Ryd( 2S)     0.00307
   424    H   33  px     Ryd( 2p)     0.00018
   425    H   33  py     Ryd( 2p)     0.00059
   426    H   33  pz     Ryd( 2p)     0.00019

   427    H   34  S      Val( 1S)     0.74436
   428    H   34  S      Ryd( 2S)     0.00178
   429    H   34  px     Ryd( 2p)     0.00018
   430    H   34  py     Ryd( 2p)     0.00019
   431    H   34  pz     Ryd( 2p)     0.00071

   432    H   35  S      Val( 1S)     0.73856
   433    H   35  S      Ryd( 2S)     0.00270
   434    H   35  px     Ryd( 2p)     0.00015
   435    H   35  py     Ryd( 2p)     0.00016
   436    H   35  pz     Ryd( 2p)     0.00071

   437    H   36  S      Val( 1S)     0.74665
   438    H   36  S      Ryd( 2S)     0.00334
   439    H   36  px     Ryd( 2p)     0.00014
   440    H   36  py     Ryd( 2p)     0.00013
   441    H   36  pz     Ryd( 2p)     0.00072

   442    H   37  S      Val( 1S)     0.77550
   443    H   37  S      Ryd( 2S)     0.00189
   444    H   37  px     Ryd( 2p)     0.00018
   445    H   37  py     Ryd( 2p)     0.00022
   446    H   37  pz     Ryd( 2p)     0.00065

   447    H   38  S      Val( 1S)     0.73839
   448    H   38  S      Ryd( 2S)     0.00209
   449    H   38  px     Ryd( 2p)     0.00018
   450    H   38  py     Ryd( 2p)     0.00060
   451    H   38  pz     Ryd( 2p)     0.00028

   452    H   39  S      Val( 1S)     0.75467
   453    H   39  S      Ryd( 2S)     0.00176
   454    H   39  px     Ryd( 2p)     0.00031
   455    H   39  py     Ryd( 2p)     0.00034
   456    H   39  pz     Ryd( 2p)     0.00038

   457    H   40  S      Val( 1S)     0.76822
   458    H   40  S      Ryd( 2S)     0.00192
   459    H   40  px     Ryd( 2p)     0.00028
   460    H   40  py     Ryd( 2p)     0.00017
   461    H   40  pz     Ryd( 2p)     0.00057

   462    H   41  S      Val( 1S)     0.75279
   463    H   41  S      Ryd( 2S)     0.00350
   464    H   41  px     Ryd( 2p)     0.00013
   465    H   41  py     Ryd( 2p)     0.00014
   466    H   41  pz     Ryd( 2p)     0.00069

   467    H   42  S      Val( 1S)     0.75369
   468    H   42  S      Ryd( 2S)     0.00118
   469    H   42  px     Ryd( 2p)     0.00029
   470    H   42  py     Ryd( 2p)     0.00040
   471    H   42  pz     Ryd( 2p)     0.00033

   472    H   43  S      Val( 1S)     0.77951
   473    H   43  S      Ryd( 2S)     0.00117
   474    H   43  px     Ryd( 2p)     0.00060
   475    H   43  py     Ryd( 2p)     0.00023
   476    H   43  pz     Ryd( 2p)     0.00021

   477    H   44  S      Val( 1S)     0.75675
   478    H   44  S      Ryd( 2S)     0.00112
   479    H   44  px     Ryd( 2p)     0.00029
   480    H   44  py     Ryd( 2p)     0.00056
   481    H   44  pz     Ryd( 2p)     0.00018

   482    H   45  S      Val( 1S)     0.75889
   483    H   45  S      Ryd( 2S)     0.00306
   484    H   45  px     Ryd( 2p)     0.00015
   485    H   45  py     Ryd( 2p)     0.00013
   486    H   45  pz     Ryd( 2p)     0.00070

   487    H   46  S      Val( 1S)     0.78140
   488    H   46  S      Ryd( 2S)     0.00131
   489    H   46  px     Ryd( 2p)     0.00048
   490    H   46  py     Ryd( 2p)     0.00028
   491    H   46  pz     Ryd( 2p)     0.00029

   492    H   47  S      Val( 1S)     0.77045
   493    H   47  S      Ryd( 2S)     0.00179
   494    H   47  px     Ryd( 2p)     0.00024
   495    H   47  py     Ryd( 2p)     0.00015
   496    H   47  pz     Ryd( 2p)     0.00066

   497    H   48  S      Val( 1S)     0.77348
   498    H   48  S      Ryd( 2S)     0.00142
   499    H   48  px     Ryd( 2p)     0.00048
   500    H   48  py     Ryd( 2p)     0.00029
   501    H   48  pz     Ryd( 2p)     0.00025

   502    H   49  S      Val( 1S)     0.75891
   503    H   49  S      Ryd( 2S)     0.00229
   504    H   49  px     Ryd( 2p)     0.00014
   505    H   49  py     Ryd( 2p)     0.00063
   506    H   49  pz     Ryd( 2p)     0.00026

   507    H   50  S      Val( 1S)     0.77665
   508    H   50  S      Ryd( 2S)     0.00271
   509    H   50  px     Ryd( 2p)     0.00036
   510    H   50  py     Ryd( 2p)     0.00033
   511    H   50  pz     Ryd( 2p)     0.00035

   512    H   51  S      Val( 1S)     0.74720
   513    H   51  S      Ryd( 2S)     0.00326
   514    H   51  px     Ryd( 2p)     0.00036
   515    H   51  py     Ryd( 2p)     0.00034
   516    H   51  pz     Ryd( 2p)     0.00028

   517    H   52  S      Val( 1S)     0.74841
   518    H   52  S      Ryd( 2S)     0.00231
   519    H   52  px     Ryd( 2p)     0.00018
   520    H   52  py     Ryd( 2p)     0.00062
   521    H   52  pz     Ryd( 2p)     0.00027

   522    H   53  S      Val( 1S)     0.51089
   523    H   53  S      Ryd( 2S)     0.00077
   524    H   53  px     Ryd( 2p)     0.00118
   525    H   53  py     Ryd( 2p)     0.00196
   526    H   53  pz     Ryd( 2p)     0.00167

   527    H   54  S      Val( 1S)     0.72598
   528    H   54  S      Ryd( 2S)     0.00275
   529    H   54  px     Ryd( 2p)     0.00018
   530    H   54  py     Ryd( 2p)     0.00039
   531    H   54  pz     Ryd( 2p)     0.00039

   532    H   55  S      Val( 1S)     0.73598
   533    H   55  S      Ryd( 2S)     0.00169
   534    H   55  px     Ryd( 2p)     0.00022
   535    H   55  py     Ryd( 2p)     0.00029
   536    H   55  pz     Ryd( 2p)     0.00061

   537    H   56  S      Val( 1S)     0.76013
   538    H   56  S      Ryd( 2S)     0.00227
   539    H   56  px     Ryd( 2p)     0.00017
   540    H   56  py     Ryd( 2p)     0.00016
   541    H   56  pz     Ryd( 2p)     0.00068

   542    H   57  S      Val( 1S)     0.74809
   543    H   57  S      Ryd( 2S)     0.00196
   544    H   57  px     Ryd( 2p)     0.00022
   545    H   57  py     Ryd( 2p)     0.00059
   546    H   57  pz     Ryd( 2p)     0.00019

   547    H   58  S      Val( 1S)     0.76466
   548    H   58  S      Ryd( 2S)     0.00116
   549    H   58  px     Ryd( 2p)     0.00027
   550    H   58  py     Ryd( 2p)     0.00057
   551    H   58  pz     Ryd( 2p)     0.00018

   552    H   59  S      Val( 1S)     0.76794
   553    H   59  S      Ryd( 2S)     0.00104
   554    H   59  px     Ryd( 2p)     0.00062
   555    H   59  py     Ryd( 2p)     0.00022
   556    H   59  pz     Ryd( 2p)     0.00019

   557    H   60  S      Val( 1S)     0.77483
   558    H   60  S      Ryd( 2S)     0.00103
   559    H   60  px     Ryd( 2p)     0.00028
   560    H   60  py     Ryd( 2p)     0.00039
   561    H   60  pz     Ryd( 2p)     0.00037

   562    H   61  S      Val( 1S)     0.74923
   563    H   61  S      Ryd( 2S)     0.00356
   564    H   61  px     Ryd( 2p)     0.00010
   565    H   61  py     Ryd( 2p)     0.00012
   566    H   61  pz     Ryd( 2p)     0.00074

   567    H   62  S      Val( 1S)     0.73353
   568    H   62  S      Ryd( 2S)     0.00348
   569    H   62  px     Ryd( 2p)     0.00016
   570    H   62  py     Ryd( 2p)     0.00043
   571    H   62  pz     Ryd( 2p)     0.00037

   572    H   63  S      Val( 1S)     0.74467
   573    H   63  S      Ryd( 2S)     0.00178
   574    H   63  px     Ryd( 2p)     0.00018
   575    H   63  py     Ryd( 2p)     0.00027
   576    H   63  pz     Ryd( 2p)     0.00062

 WARNING:  1 low occupancy (<1.9990e) core orbital  found on  C    4
           1 low occupancy (<1.9990e) core orbital  found on  C    7
           1 low occupancy (<1.9990e) core orbital  found on  C   11
           1 low occupancy (<1.9990e) core orbital  found on  C   12
           1 low occupancy (<1.9990e) core orbital  found on  C   14
           1 low occupancy (<1.9990e) core orbital  found on  C   24
           1 low occupancy (<1.9990e) core orbital  found on  C   26
           1 low occupancy (<1.9990e) core orbital  found on  C   28


 Summary of Natural Population Analysis:                  
                                                          
                                       Natural Population 
                Natural  -----------------------------------------------
    Atom  No    Charge         Core      Valence    Rydberg      Total
 -----------------------------------------------------------------------
      O    1   -0.39206      1.99971     6.38108    0.01126     8.39206
      C    2    0.63020      1.99914     3.32694    0.04372     5.36980
      C    3   -0.50330      1.99902     4.48631    0.01797     6.50330
      C    4   -0.23992      1.99895     4.22189    0.01908     6.23992
      C    5   -0.49900      1.99902     4.48199    0.01798     6.49900
      C    6    0.64121      1.99910     3.31160    0.04809     5.35879
      C    7   -0.31903      1.99887     4.30197    0.01820     6.31903
      C    8   -0.23682      1.99900     4.21423    0.02359     6.23682
      C    9   -0.42349      1.99912     4.40809    0.01628     6.42349
      C   10   -0.43233      1.99916     4.41883    0.01434     6.43233
      C   11   -0.24468      1.99899     4.22320    0.02249     6.24468
      C   12   -0.12548      1.99877     4.10850    0.01821     6.12548
      C   13   -0.64101      1.99920     4.62850    0.01331     6.64101
      C   14   -0.23691      1.99898     4.22048    0.01745     6.23691
      C   15   -0.63427      1.99923     4.62291    0.01213     6.63427
      C   16   -0.42177      1.99912     4.40649    0.01616     6.42177
      C   17   -0.54369      1.99906     4.53142    0.01322     6.54369
      C   18    0.86592      1.99929     3.08172    0.05307     5.13408
      O   19   -0.66991      1.99968     6.65907    0.01116     8.66991
      O   20   -0.46659      1.99971     6.45573    0.01115     8.46659
      O   21   -0.44988      1.99971     6.43946    0.01070     8.44988
      C   22   -0.50671      1.99904     4.49253    0.01514     6.50671
      C   23   -0.43068      1.99907     4.41356    0.01805     6.43068
      C   24   -0.05994      1.99884     4.04355    0.01756     6.05994
      C   25   -0.64614      1.99919     4.63243    0.01452     6.64614
      C   26   -0.22792      1.99898     4.20879    0.02015     6.22792
      C   27   -0.49693      1.99903     4.48008    0.01782     6.49693
      C   28    0.64640      1.99898     3.30446    0.05016     5.35360
      O   29   -0.44058      1.99971     6.43001    0.01086     8.44058
      H   30    0.26917      0.00000     0.72679    0.00404     0.73083
      H   31    0.26054      0.00000     0.73658    0.00288     0.73946
      H   32    0.24493      0.00000     0.75044    0.00463     0.75507
      H   33    0.26763      0.00000     0.72834    0.00403     0.73237
      H   34    0.25278      0.00000     0.74436    0.00286     0.74722
      H   35    0.25772      0.00000     0.73856    0.00372     0.74228
      H   36    0.24903      0.00000     0.74665    0.00432     0.75097
      H   37    0.22157      0.00000     0.77550    0.00293     0.77843
      H   38    0.25846      0.00000     0.73839    0.00315     0.74154
      H   39    0.24254      0.00000     0.75467    0.00279     0.75746
      H   40    0.22884      0.00000     0.76822    0.00294     0.77116
      H   41    0.24274      0.00000     0.75279    0.00447     0.75726
      H   42    0.24411      0.00000     0.75369    0.00220     0.75589
      H   43    0.21828      0.00000     0.77951    0.00221     0.78172
      H   44    0.24112      0.00000     0.75675    0.00214     0.75888
      H   45    0.23709      0.00000     0.75889    0.00403     0.76291
      H   46    0.21625      0.00000     0.78140    0.00235     0.78375
      H   47    0.22670      0.00000     0.77045    0.00285     0.77330
      H   48    0.22408      0.00000     0.77348    0.00244     0.77592
      H   49    0.23778      0.00000     0.75891    0.00331     0.76222
      H   50    0.21960      0.00000     0.77665    0.00375     0.78040
      H   51    0.24856      0.00000     0.74720    0.00424     0.75144
      H   52    0.24821      0.00000     0.74841    0.00337     0.75179
      H   53    0.48353      0.00000     0.51089    0.00558     0.51647
      H   54    0.27031      0.00000     0.72598    0.00371     0.72969
      H   55    0.26121      0.00000     0.73598    0.00281     0.73879
      H   56    0.23659      0.00000     0.76013    0.00327     0.76341
      H   57    0.24895      0.00000     0.74809    0.00296     0.75105
      H   58    0.23316      0.00000     0.76466    0.00218     0.76684
      H   59    0.23000      0.00000     0.76794    0.00207     0.77000
      H   60    0.22311      0.00000     0.77483    0.00207     0.77689
      H   61    0.24624      0.00000     0.74923    0.00453     0.75376
      H   62    0.26203      0.00000     0.73353    0.00444     0.73797
      H   63    0.25247      0.00000     0.74467    0.00286     0.74753
 =======================================================================
   * Total *    1.00000     57.97564   158.31840    0.70596   217.00000

                                 Natural Population      
 --------------------------------------------------------
   Core                      57.97564 ( 99.9580% of  58)
   Valence                  158.31840 ( 99.5713% of 159)
   Natural Minimal Basis    216.29404 ( 99.6747% of 217)
   Natural Rydberg Basis      0.70596 (  0.3253% of 217)
 --------------------------------------------------------

    Atom  No          Natural Electron Configuration
 ----------------------------------------------------------------------------
      O    1      [core]2S( 1.69)2p( 4.69)3d( 0.01)
      C    2      [core]2S( 0.83)2p( 2.50)3S( 0.01)3p( 0.03)3d( 0.01)
      C    3      [core]2S( 1.03)2p( 3.45)3p( 0.01)
      C    4      [core]2S( 0.93)2p( 3.30)3p( 0.01)
      C    5      [core]2S( 1.03)2p( 3.45)3p( 0.01)
      C    6      [core]2S( 0.81)2p( 2.50)3S( 0.01)3p( 0.03)3d( 0.01)
      C    7      [core]2S( 0.93)2p( 3.37)3p( 0.01)
      C    8      [core]2S( 0.91)2p( 3.30)3p( 0.02)
      C    9      [core]2S( 1.00)2p( 3.41)3p( 0.01)
      C   10      [core]2S( 1.01)2p( 3.41)3p( 0.01)
      C   11      [core]2S( 0.92)2p( 3.31)3p( 0.02)
      C   12      [core]2S( 0.88)2p( 3.23)3p( 0.01)
      C   13      [core]2S( 1.06)2p( 3.56)3p( 0.01)
      C   14      [core]2S( 0.93)2p( 3.29)3p( 0.01)
      C   15      [core]2S( 1.08)2p( 3.55)3p( 0.01)
      C   16      [core]2S( 1.00)2p( 3.40)3p( 0.01)
      C   17      [core]2S( 1.05)2p( 3.48)3p( 0.01)
      C   18      [core]2S( 0.75)2p( 2.33)3S( 0.01)3p( 0.03)3d( 0.02)
      O   19      [core]2S( 1.67)2p( 4.98)
      O   20      [core]2S( 1.70)2p( 4.76)3d( 0.01)
      O   21      [core]2S( 1.68)2p( 4.75)3d( 0.01)
      C   22      [core]2S( 1.04)2p( 3.46)3p( 0.01)
      C   23      [core]2S( 1.00)2p( 3.42)3p( 0.01)
      C   24      [core]2S( 0.86)2p( 3.19)3p( 0.01)
      C   25      [core]2S( 1.06)2p( 3.57)3p( 0.01)
      C   26      [core]2S( 0.92)2p( 3.29)3p( 0.01)
      C   27      [core]2S( 1.02)2p( 3.46)3p( 0.01)
      C   28      [core]2S( 0.81)2p( 2.50)3S( 0.01)3p( 0.03)3d( 0.01)
      O   29      [core]2S( 1.68)2p( 4.75)
      H   30            1S( 0.73)
      H   31            1S( 0.74)
      H   32            1S( 0.75)
      H   33            1S( 0.73)
      H   34            1S( 0.74)
      H   35            1S( 0.74)
      H   36            1S( 0.75)
      H   37            1S( 0.78)
      H   38            1S( 0.74)
      H   39            1S( 0.75)
      H   40            1S( 0.77)
      H   41            1S( 0.75)
      H   42            1S( 0.75)
      H   43            1S( 0.78)
      H   44            1S( 0.76)
      H   45            1S( 0.76)
      H   46            1S( 0.78)
      H   47            1S( 0.77)
      H   48            1S( 0.77)
      H   49            1S( 0.76)
      H   50            1S( 0.78)
      H   51            1S( 0.75)
      H   52            1S( 0.75)
      H   53            1S( 0.51)
      H   54            1S( 0.73)
      H   55            1S( 0.74)
      H   56            1S( 0.76)
      H   57            1S( 0.75)
      H   58            1S( 0.76)
      H   59            1S( 0.77)
      H   60            1S( 0.77)
      H   61            1S( 0.75)
      H   62            1S( 0.73)
      H   63            1S( 0.74)


 ***************************************************
 *******         Alpha spin orbitals         *******
 ***************************************************


 NATURAL POPULATIONS:  Natural atomic orbital occupancies 
                                                          
   NAO  Atom  No  lang   Type(AO)    Occupancy      Energy
 ----------------------------------------------------------
     1    O    1  S      Cor( 1S)     0.99986     -19.03756
     2    O    1  S      Val( 2S)     0.84665      -1.03527
     3    O    1  S      Ryd( 3S)     0.00058       1.30249
     4    O    1  px     Val( 2p)     0.77237      -0.45344
     5    O    1  px     Ryd( 3p)     0.00019       0.91093
     6    O    1  py     Val( 2p)     0.94315      -0.43675
     7    O    1  py     Ryd( 3p)     0.00210       1.05124
     8    O    1  pz     Val( 2p)     0.74732      -0.43415
     9    O    1  pz     Ryd( 3p)     0.00024       0.92052
    10    O    1  dxy    Ryd( 3d)     0.00050       2.69568
    11    O    1  dxz    Ryd( 3d)     0.00060       3.06479
    12    O    1  dyz    Ryd( 3d)     0.00029       2.60806
    13    O    1  dx2y2  Ryd( 3d)     0.00051       2.78866
    14    O    1  dz2    Ryd( 3d)     0.00071       2.65609

    15    C    2  S      Cor( 1S)     0.99957     -10.30916
    16    C    2  S      Val( 2S)     0.41129      -0.29413
    17    C    2  S      Ryd( 3S)     0.00287       0.46665
    18    C    2  px     Val( 2p)     0.37571      -0.18550
    19    C    2  px     Ryd( 3p)     0.00733       0.53026
    20    C    2  py     Val( 2p)     0.50244      -0.19936
    21    C    2  py     Ryd( 3p)     0.00170       0.63874
    22    C    2  pz     Val( 2p)     0.36571      -0.21558
    23    C    2  pz     Ryd( 3p)     0.00429       0.45887
    24    C    2  dxy    Ryd( 3d)     0.00148       2.01861
    25    C    2  dxz    Ryd( 3d)     0.00077       2.07973
    26    C    2  dyz    Ryd( 3d)     0.00101       1.92903
    27    C    2  dx2y2  Ryd( 3d)     0.00103       2.04413
    28    C    2  dz2    Ryd( 3d)     0.00127       1.88864

    29    C    3  S      Cor( 1S)     0.99951     -10.21295
    30    C    3  S      Val( 2S)     0.51668      -0.36375
    31    C    3  S      Ryd( 3S)     0.00094       0.86861
    32    C    3  px     Val( 2p)     0.54360      -0.22536
    33    C    3  px     Ryd( 3p)     0.00199       0.47785
    34    C    3  py     Val( 2p)     0.59415      -0.24126
    35    C    3  py     Ryd( 3p)     0.00260       0.60043
    36    C    3  pz     Val( 2p)     0.61229      -0.24134
    37    C    3  pz     Ryd( 3p)     0.00201       0.63857
    38    C    3  dxy    Ryd( 3d)     0.00035       2.07957
    39    C    3  dxz    Ryd( 3d)     0.00026       2.04949
    40    C    3  dyz    Ryd( 3d)     0.00028       2.07080
    41    C    3  dx2y2  Ryd( 3d)     0.00032       2.13205
    42    C    3  dz2    Ryd( 3d)     0.00029       2.21837

    43    C    4  S      Cor( 1S)     0.99947     -10.21365
    44    C    4  S      Val( 2S)     0.46282      -0.32669
    45    C    4  S      Ryd( 3S)     0.00137       0.90593
    46    C    4  px     Val( 2p)     0.52562      -0.23559
    47    C    4  px     Ryd( 3p)     0.00196       0.72924
    48    C    4  py     Val( 2p)     0.52370      -0.23000
    49    C    4  py     Ryd( 3p)     0.00176       0.62566
    50    C    4  pz     Val( 2p)     0.60098      -0.23587
    51    C    4  pz     Ryd( 3p)     0.00264       0.78945
    52    C    4  dxy    Ryd( 3d)     0.00036       2.05494
    53    C    4  dxz    Ryd( 3d)     0.00025       1.96770
    54    C    4  dyz    Ryd( 3d)     0.00029       2.00725
    55    C    4  dx2y2  Ryd( 3d)     0.00048       2.13189
    56    C    4  dz2    Ryd( 3d)     0.00052       2.29597

    57    C    5  S      Cor( 1S)     0.99951     -10.20688
    58    C    5  S      Val( 2S)     0.51389      -0.35578
    59    C    5  S      Ryd( 3S)     0.00090       0.91271
    60    C    5  px     Val( 2p)     0.55018      -0.23479
    61    C    5  px     Ryd( 3p)     0.00182       0.52675
    62    C    5  py     Val( 2p)     0.58519      -0.22463
    63    C    5  py     Ryd( 3p)     0.00314       0.59927
    64    C    5  pz     Val( 2p)     0.60806      -0.23260
    65    C    5  pz     Ryd( 3p)     0.00175       0.62561
    66    C    5  dxy    Ryd( 3d)     0.00021       2.09073
    67    C    5  dxz    Ryd( 3d)     0.00010       1.97805
    68    C    5  dyz    Ryd( 3d)     0.00023       2.08814
    69    C    5  dx2y2  Ryd( 3d)     0.00048       2.15699
    70    C    5  dz2    Ryd( 3d)     0.00046       2.28470

    71    C    6  S      Cor( 1S)     0.99955     -10.29969
    72    C    6  S      Val( 2S)     0.40356      -0.28313
    73    C    6  S      Ryd( 3S)     0.00313       0.54250
    74    C    6  px     Val( 2p)     0.48089      -0.18363
    75    C    6  px     Ryd( 3p)     0.00396       0.74810
    76    C    6  py     Val( 2p)     0.40901      -0.16766
    77    C    6  py     Ryd( 3p)     0.00772       0.56917
    78    C    6  pz     Val( 2p)     0.35756      -0.23411
    79    C    6  pz     Ryd( 3p)     0.00374       0.47329
    80    C    6  dxy    Ryd( 3d)     0.00119       2.12248
    81    C    6  dxz    Ryd( 3d)     0.00073       1.89342
    82    C    6  dyz    Ryd( 3d)     0.00091       2.00928
    83    C    6  dx2y2  Ryd( 3d)     0.00165       2.16787
    84    C    6  dz2    Ryd( 3d)     0.00090       1.93971

    85    C    7  S      Cor( 1S)     0.99944     -10.20295
    86    C    7  S      Val( 2S)     0.46765      -0.31828
    87    C    7  S      Ryd( 3S)     0.00111       0.96118
    88    C    7  px     Val( 2p)     0.54820      -0.23068
    89    C    7  px     Ryd( 3p)     0.00233       0.76556
    90    C    7  py     Val( 2p)     0.54207      -0.24154
    91    C    7  py     Ryd( 3p)     0.00201       0.66001
    92    C    7  pz     Val( 2p)     0.60485      -0.23826
    93    C    7  pz     Ryd( 3p)     0.00198       0.78849
    94    C    7  dxy    Ryd( 3d)     0.00047       2.10389
    95    C    7  dxz    Ryd( 3d)     0.00032       2.00748
    96    C    7  dyz    Ryd( 3d)     0.00020       2.01533
    97    C    7  dx2y2  Ryd( 3d)     0.00032       2.14906
    98    C    7  dz2    Ryd( 3d)     0.00047       2.33664

    99    C    8  S      Cor( 1S)     0.99950     -10.18680
   100    C    8  S      Val( 2S)     0.45718      -0.29563
   101    C    8  S      Ryd( 3S)     0.00168       0.96378
   102    C    8  px     Val( 2p)     0.52168      -0.20709
   103    C    8  px     Ryd( 3p)     0.00211       0.76513
   104    C    8  py     Val( 2p)     0.52137      -0.21552
   105    C    8  py     Ryd( 3p)     0.00307       0.71982
   106    C    8  pz     Val( 2p)     0.60701      -0.21705
   107    C    8  pz     Ryd( 3p)     0.00322       0.83075
   108    C    8  dxy    Ryd( 3d)     0.00037       2.13882
   109    C    8  dxz    Ryd( 3d)     0.00022       2.01004
   110    C    8  dyz    Ryd( 3d)     0.00025       2.00806
   111    C    8  dx2y2  Ryd( 3d)     0.00049       2.14030
   112    C    8  dz2    Ryd( 3d)     0.00056       2.36071

   113    C    9  S      Cor( 1S)     0.99956     -10.16696
   114    C    9  S      Val( 2S)     0.50133      -0.30682
   115    C    9  S      Ryd( 3S)     0.00054       0.91251
   116    C    9  px     Val( 2p)     0.51996      -0.18055
   117    C    9  px     Ryd( 3p)     0.00174       0.52667
   118    C    9  py     Val( 2p)     0.58017      -0.17476
   119    C    9  py     Ryd( 3p)     0.00235       0.55036
   120    C    9  pz     Val( 2p)     0.60423      -0.18386
   121    C    9  pz     Ryd( 3p)     0.00198       0.70837
   122    C    9  dxy    Ryd( 3d)     0.00033       2.09688
   123    C    9  dxz    Ryd( 3d)     0.00027       2.04217
   124    C    9  dyz    Ryd( 3d)     0.00025       2.21871
   125    C    9  dx2y2  Ryd( 3d)     0.00033       2.18042
   126    C    9  dz2    Ryd( 3d)     0.00036       2.25653

   127    C   10  S      Cor( 1S)     0.99958     -10.16753
   128    C   10  S      Val( 2S)     0.50470      -0.31017
   129    C   10  S      Ryd( 3S)     0.00060       0.90467
   130    C   10  px     Val( 2p)     0.55817      -0.17806
   131    C   10  px     Ryd( 3p)     0.00146       0.56377
   132    C   10  py     Val( 2p)     0.53284      -0.17340
   133    C   10  py     Ryd( 3p)     0.00167       0.52049
   134    C   10  pz     Val( 2p)     0.61512      -0.18492
   135    C   10  pz     Ryd( 3p)     0.00194       0.73968
   136    C   10  dxy    Ryd( 3d)     0.00031       2.09847
   137    C   10  dxz    Ryd( 3d)     0.00033       2.24527
   138    C   10  dyz    Ryd( 3d)     0.00025       2.10680
   139    C   10  dx2y2  Ryd( 3d)     0.00034       2.13437
   140    C   10  dz2    Ryd( 3d)     0.00030       2.18110

   141    C   11  S      Cor( 1S)     0.99950     -10.16875
   142    C   11  S      Val( 2S)     0.45811      -0.27949
   143    C   11  S      Ryd( 3S)     0.00124       0.91849
   144    C   11  px     Val( 2p)     0.51887      -0.18811
   145    C   11  px     Ryd( 3p)     0.00214       0.73438
   146    C   11  py     Val( 2p)     0.53070      -0.19788
   147    C   11  py     Ryd( 3p)     0.00298       0.72277
   148    C   11  pz     Val( 2p)     0.60702      -0.19745
   149    C   11  pz     Ryd( 3p)     0.00319       0.85985
   150    C   11  dxy    Ryd( 3d)     0.00039       2.06783
   151    C   11  dxz    Ryd( 3d)     0.00019       2.04220
   152    C   11  dyz    Ryd( 3d)     0.00025       1.99494
   153    C   11  dx2y2  Ryd( 3d)     0.00044       2.18657
   154    C   11  dz2    Ryd( 3d)     0.00053       2.39282

   155    C   12  S      Cor( 1S)     0.99939     -10.19877
   156    C   12  S      Val( 2S)     0.43870      -0.29188
   157    C   12  S      Ryd( 3S)     0.00104       0.97822
   158    C   12  px     Val( 2p)     0.54862      -0.22903
   159    C   12  px     Ryd( 3p)     0.00207       0.85646
   160    C   12  py     Val( 2p)     0.53981      -0.23591
   161    C   12  py     Ryd( 3p)     0.00167       0.73553
   162    C   12  pz     Val( 2p)     0.54373      -0.23548
   163    C   12  pz     Ryd( 3p)     0.00222       0.82823
   164    C   12  dxy    Ryd( 3d)     0.00049       2.11857
   165    C   12  dxz    Ryd( 3d)     0.00049       2.01260
   166    C   12  dyz    Ryd( 3d)     0.00050       2.09706
   167    C   12  dx2y2  Ryd( 3d)     0.00036       2.07548
   168    C   12  dz2    Ryd( 3d)     0.00041       2.16747

   169    C   13  S      Cor( 1S)     0.99960     -10.18595
   170    C   13  S      Val( 2S)     0.53230      -0.34872
   171    C   13  S      Ryd( 3S)     0.00075       0.81049
   172    C   13  px     Val( 2p)     0.61757      -0.20876
   173    C   13  px     Ryd( 3p)     0.00165       0.62128
   174    C   13  py     Val( 2p)     0.62362      -0.21137
   175    C   13  py     Ryd( 3p)     0.00172       0.58132
   176    C   13  pz     Val( 2p)     0.54068      -0.19580
   177    C   13  pz     Ryd( 3p)     0.00137       0.43080
   178    C   13  dxy    Ryd( 3d)     0.00018       2.19020
   179    C   13  dxz    Ryd( 3d)     0.00018       2.15750
   180    C   13  dyz    Ryd( 3d)     0.00025       2.17449
   181    C   13  dx2y2  Ryd( 3d)     0.00026       2.26751
   182    C   13  dz2    Ryd( 3d)     0.00032       2.18900

   183    C   14  S      Cor( 1S)     0.99949     -10.17238
   184    C   14  S      Val( 2S)     0.46365      -0.28448
   185    C   14  S      Ryd( 3S)     0.00072       0.92090
   186    C   14  px     Val( 2p)     0.52191      -0.18441
   187    C   14  px     Ryd( 3p)     0.00152       0.63906
   188    C   14  py     Val( 2p)     0.53007      -0.18888
   189    C   14  py     Ryd( 3p)     0.00176       0.64098
   190    C   14  pz     Val( 2p)     0.59771      -0.18817
   191    C   14  pz     Ryd( 3p)     0.00288       0.76671
   192    C   14  dxy    Ryd( 3d)     0.00044       2.11977
   193    C   14  dxz    Ryd( 3d)     0.00022       2.02736
   194    C   14  dyz    Ryd( 3d)     0.00025       1.99448
   195    C   14  dx2y2  Ryd( 3d)     0.00045       2.15253
   196    C   14  dz2    Ryd( 3d)     0.00054       2.38555

   197    C   15  S      Cor( 1S)     0.99961     -10.15892
   198    C   15  S      Val( 2S)     0.53761      -0.32449
   199    C   15  S      Ryd( 3S)     0.00051       0.82055
   200    C   15  px     Val( 2p)     0.61598      -0.17900
   201    C   15  px     Ryd( 3p)     0.00210       0.63793
   202    C   15  py     Val( 2p)     0.54399      -0.16444
   203    C   15  py     Ryd( 3p)     0.00120       0.45697
   204    C   15  pz     Val( 2p)     0.61415      -0.17733
   205    C   15  pz     Ryd( 3p)     0.00102       0.53429
   206    C   15  dxy    Ryd( 3d)     0.00030       2.23534
   207    C   15  dxz    Ryd( 3d)     0.00015       2.16886
   208    C   15  dyz    Ryd( 3d)     0.00019       2.08304
   209    C   15  dx2y2  Ryd( 3d)     0.00026       2.17094
   210    C   15  dz2    Ryd( 3d)     0.00036       2.33508

   211    C   16  S      Cor( 1S)     0.99956     -10.18080
   212    C   16  S      Val( 2S)     0.50197      -0.31707
   213    C   16  S      Ryd( 3S)     0.00081       0.86233
   214    C   16  px     Val( 2p)     0.55917      -0.19171
   215    C   16  px     Ryd( 3p)     0.00190       0.58672
   216    C   16  py     Val( 2p)     0.61262      -0.19602
   217    C   16  py     Ryd( 3p)     0.00247       0.74140
   218    C   16  pz     Val( 2p)     0.53218      -0.18967
   219    C   16  pz     Ryd( 3p)     0.00132       0.52648
   220    C   16  dxy    Ryd( 3d)     0.00030       2.17244
   221    C   16  dxz    Ryd( 3d)     0.00033       2.09239
   222    C   16  dyz    Ryd( 3d)     0.00028       2.13307
   223    C   16  dx2y2  Ryd( 3d)     0.00033       2.18439
   224    C   16  dz2    Ryd( 3d)     0.00038       2.15780

   225    C   17  S      Cor( 1S)     0.99953     -10.19079
   226    C   17  S      Val( 2S)     0.52431      -0.34472
   227    C   17  S      Ryd( 3S)     0.00087       0.78462
   228    C   17  px     Val( 2p)     0.57279      -0.22257
   229    C   17  px     Ryd( 3p)     0.00138       0.58073
   230    C   17  py     Val( 2p)     0.61864      -0.21077
   231    C   17  py     Ryd( 3p)     0.00186       0.68949
   232    C   17  pz     Val( 2p)     0.56193      -0.20042
   233    C   17  pz     Ryd( 3p)     0.00099       0.47223
   234    C   17  dxy    Ryd( 3d)     0.00026       2.13998
   235    C   17  dxz    Ryd( 3d)     0.00025       2.04203
   236    C   17  dyz    Ryd( 3d)     0.00033       2.15893
   237    C   17  dx2y2  Ryd( 3d)     0.00034       2.17181
   238    C   17  dz2    Ryd( 3d)     0.00033       2.15417

   239    C   18  S      Cor( 1S)     0.99965     -10.32082
   240    C   18  S      Val( 2S)     0.37611      -0.24240
   241    C   18  S      Ryd( 3S)     0.00277       0.44696
   242    C   18  px     Val( 2p)     0.41940      -0.14520
   243    C   18  px     Ryd( 3p)     0.00531       0.51342
   244    C   18  py     Val( 2p)     0.36819      -0.13173
   245    C   18  py     Ryd( 3p)     0.00658       0.46178
   246    C   18  pz     Val( 2p)     0.36907      -0.18951
   247    C   18  pz     Ryd( 3p)     0.00399       0.47004
   248    C   18  dxy    Ryd( 3d)     0.00228       2.09817
   249    C   18  dxz    Ryd( 3d)     0.00128       1.90530
   250    C   18  dyz    Ryd( 3d)     0.00114       2.08496
   251    C   18  dx2y2  Ryd( 3d)     0.00157       2.13334
   252    C   18  dz2    Ryd( 3d)     0.00162       1.89108

   253    O   19  S      Cor( 1S)     0.99984     -19.09439
   254    O   19  S      Val( 2S)     0.83711      -0.99376
   255    O   19  S      Ryd( 3S)     0.00089       1.35997
   256    O   19  px     Val( 2p)     0.86533      -0.45082
   257    O   19  px     Ryd( 3p)     0.00063       0.99029
   258    O   19  py     Val( 2p)     0.78217      -0.42010
   259    O   19  py     Ryd( 3p)     0.00091       1.09045
   260    O   19  pz     Val( 2p)     0.85180      -0.42578
   261    O   19  pz     Ryd( 3p)     0.00070       0.96707
   262    O   19  dxy    Ryd( 3d)     0.00072       2.96641
   263    O   19  dxz    Ryd( 3d)     0.00074       2.75728
   264    O   19  dyz    Ryd( 3d)     0.00019       2.99117
   265    O   19  dx2y2  Ryd( 3d)     0.00057       2.82482
   266    O   19  dz2    Ryd( 3d)     0.00023       2.70920

   267    O   20  S      Cor( 1S)     0.99985     -18.99059
   268    O   20  S      Val( 2S)     0.84980      -0.98572
   269    O   20  S      Ryd( 3S)     0.00089       1.33619
   270    O   20  px     Val( 2p)     0.92657      -0.38598
   271    O   20  px     Ryd( 3p)     0.00120       1.06255
   272    O   20  py     Val( 2p)     0.78603      -0.41109
   273    O   20  py     Ryd( 3p)     0.00037       0.93372
   274    O   20  pz     Val( 2p)     0.75379      -0.38161
   275    O   20  pz     Ryd( 3p)     0.00031       0.96621
   276    O   20  dxy    Ryd( 3d)     0.00061       2.78467
   277    O   20  dxz    Ryd( 3d)     0.00028       2.63303
   278    O   20  dyz    Ryd( 3d)     0.00066       3.07013
   279    O   20  dx2y2  Ryd( 3d)     0.00058       2.87931
   280    O   20  dz2    Ryd( 3d)     0.00067       2.68891

   281    O   21  S      Cor( 1S)     0.99986     -19.02405
   282    O   21  S      Val( 2S)     0.84355      -1.02183
   283    O   21  S      Ryd( 3S)     0.00050       1.34594
   284    O   21  px     Val( 2p)     0.91585      -0.43207
   285    O   21  px     Ryd( 3p)     0.00157       1.09152
   286    O   21  py     Val( 2p)     0.82242      -0.44959
   287    O   21  py     Ryd( 3p)     0.00060       0.96755
   288    O   21  pz     Val( 2p)     0.71246      -0.41281
   289    O   21  pz     Ryd( 3p)     0.00018       0.95966
   290    O   21  dxy    Ryd( 3d)     0.00056       2.88741
   291    O   21  dxz    Ryd( 3d)     0.00029       2.67518
   292    O   21  dyz    Ryd( 3d)     0.00058       2.88456
   293    O   21  dx2y2  Ryd( 3d)     0.00060       2.80611
   294    O   21  dz2    Ryd( 3d)     0.00051       2.65674

   295    C   22  S      Cor( 1S)     0.99953     -10.21051
   296    C   22  S      Val( 2S)     0.51992      -0.36028
   297    C   22  S      Ryd( 3S)     0.00070       0.87180
   298    C   22  px     Val( 2p)     0.54213      -0.21747
   299    C   22  px     Ryd( 3p)     0.00163       0.46960
   300    C   22  py     Val( 2p)     0.57554      -0.23121
   301    C   22  py     Ryd( 3p)     0.00172       0.49210
   302    C   22  pz     Val( 2p)     0.62628      -0.23277
   303    C   22  pz     Ryd( 3p)     0.00218       0.67612
   304    C   22  dxy    Ryd( 3d)     0.00039       2.05059
   305    C   22  dxz    Ryd( 3d)     0.00028       2.05273
   306    C   22  dyz    Ryd( 3d)     0.00018       2.16911
   307    C   22  dx2y2  Ryd( 3d)     0.00031       2.09681
   308    C   22  dz2    Ryd( 3d)     0.00035       2.15973

   309    C   23  S      Cor( 1S)     0.99954     -10.19936
   310    C   23  S      Val( 2S)     0.49749      -0.33750
   311    C   23  S      Ryd( 3S)     0.00086       0.87514
   312    C   23  px     Val( 2p)     0.53065      -0.21624
   313    C   23  px     Ryd( 3p)     0.00167       0.60922
   314    C   23  py     Val( 2p)     0.58402      -0.21631
   315    C   23  py     Ryd( 3p)     0.00264       0.59753
   316    C   23  pz     Val( 2p)     0.59612      -0.21926
   317    C   23  pz     Ryd( 3p)     0.00240       0.62763
   318    C   23  dxy    Ryd( 3d)     0.00028       2.07745
   319    C   23  dxz    Ryd( 3d)     0.00024       2.03144
   320    C   23  dyz    Ryd( 3d)     0.00023       2.07629
   321    C   23  dx2y2  Ryd( 3d)     0.00038       2.19292
   322    C   23  dz2    Ryd( 3d)     0.00041       2.27183

   323    C   24  S      Cor( 1S)     0.99942     -10.20944
   324    C   24  S      Val( 2S)     0.42777      -0.29956
   325    C   24  S      Ryd( 3S)     0.00072       0.91716
   326    C   24  px     Val( 2p)     0.52826      -0.23462
   327    C   24  px     Ryd( 3p)     0.00161       0.79705
   328    C   24  py     Val( 2p)     0.53292      -0.23494
   329    C   24  py     Ryd( 3p)     0.00203       0.78483
   330    C   24  pz     Val( 2p)     0.53598      -0.23689
   331    C   24  pz     Ryd( 3p)     0.00232       0.79532
   332    C   24  dxy    Ryd( 3d)     0.00034       2.05594
   333    C   24  dxz    Ryd( 3d)     0.00038       1.96840
   334    C   24  dyz    Ryd( 3d)     0.00047       2.06501
   335    C   24  dx2y2  Ryd( 3d)     0.00043       2.13404
   336    C   24  dz2    Ryd( 3d)     0.00053       2.16710

   337    C   25  S      Cor( 1S)     0.99959     -10.19029
   338    C   25  S      Val( 2S)     0.53056      -0.35445
   339    C   25  S      Ryd( 3S)     0.00092       0.77673
   340    C   25  px     Val( 2p)     0.61906      -0.21842
   341    C   25  px     Ryd( 3p)     0.00182       0.58129
   342    C   25  py     Val( 2p)     0.61761      -0.21718
   343    C   25  py     Ryd( 3p)     0.00182       0.57437
   344    C   25  pz     Val( 2p)     0.54893      -0.20220
   345    C   25  pz     Ryd( 3p)     0.00151       0.42689
   346    C   25  dxy    Ryd( 3d)     0.00016       2.14205
   347    C   25  dxz    Ryd( 3d)     0.00016       2.11148
   348    C   25  dyz    Ryd( 3d)     0.00028       2.20383
   349    C   25  dx2y2  Ryd( 3d)     0.00027       2.27653
   350    C   25  dz2    Ryd( 3d)     0.00030       2.20414

   351    C   26  S      Cor( 1S)     0.99949     -10.21479
   352    C   26  S      Val( 2S)     0.46021      -0.32554
   353    C   26  S      Ryd( 3S)     0.00128       0.95574
   354    C   26  px     Val( 2p)     0.52624      -0.23107
   355    C   26  px     Ryd( 3p)     0.00176       0.73326
   356    C   26  py     Val( 2p)     0.51772      -0.23409
   357    C   26  py     Ryd( 3p)     0.00200       0.74774
   358    C   26  pz     Val( 2p)     0.60108      -0.23686
   359    C   26  pz     Ryd( 3p)     0.00324       0.83076
   360    C   26  dxy    Ryd( 3d)     0.00041       2.10494
   361    C   26  dxz    Ryd( 3d)     0.00021       1.95702
   362    C   26  dyz    Ryd( 3d)     0.00031       2.01473
   363    C   26  dx2y2  Ryd( 3d)     0.00041       2.11992
   364    C   26  dz2    Ryd( 3d)     0.00052       2.31495

   365    C   27  S      Cor( 1S)     0.99951     -10.20882
   366    C   27  S      Val( 2S)     0.51163      -0.35708
   367    C   27  S      Ryd( 3S)     0.00094       0.92200
   368    C   27  px     Val( 2p)     0.54698      -0.23791
   369    C   27  px     Ryd( 3p)     0.00194       0.58082
   370    C   27  py     Val( 2p)     0.57476      -0.22553
   371    C   27  py     Ryd( 3p)     0.00202       0.50958
   372    C   27  pz     Val( 2p)     0.62699      -0.23865
   373    C   27  pz     Ryd( 3p)     0.00258       0.74214
   374    C   27  dxy    Ryd( 3d)     0.00022       2.06666
   375    C   27  dxz    Ryd( 3d)     0.00012       2.00791
   376    C   27  dyz    Ryd( 3d)     0.00033       2.25709
   377    C   27  dx2y2  Ryd( 3d)     0.00042       2.13264
   378    C   27  dz2    Ryd( 3d)     0.00039       2.19521

   379    C   28  S      Cor( 1S)     0.99949     -10.29449
   380    C   28  S      Val( 2S)     0.40126      -0.27756
   381    C   28  S      Ryd( 3S)     0.00354       0.58165
   382    C   28  px     Val( 2p)     0.47227      -0.18511
   383    C   28  px     Ryd( 3p)     0.00410       0.75514
   384    C   28  py     Val( 2p)     0.39246      -0.21012
   385    C   28  py     Ryd( 3p)     0.00460       0.55394
   386    C   28  pz     Val( 2p)     0.38022      -0.18931
   387    C   28  pz     Ryd( 3p)     0.00730       0.52804
   388    C   28  dxy    Ryd( 3d)     0.00081       1.99412
   389    C   28  dxz    Ryd( 3d)     0.00105       2.05082
   390    C   28  dyz    Ryd( 3d)     0.00092       2.10213
   391    C   28  dx2y2  Ryd( 3d)     0.00113       2.05367
   392    C   28  dz2    Ryd( 3d)     0.00144       1.99072

   393    O   29  S      Cor( 1S)     0.99985     -19.02609
   394    O   29  S      Val( 2S)     0.84304      -1.02731
   395    O   29  S      Ryd( 3S)     0.00047       1.36048
   396    O   29  px     Val( 2p)     0.90635      -0.43897
   397    O   29  px     Ryd( 3p)     0.00155       1.09126
   398    O   29  py     Val( 2p)     0.78264      -0.42577
   399    O   29  py     Ryd( 3p)     0.00061       1.01429
   400    O   29  pz     Val( 2p)     0.77802      -0.44539
   401    O   29  pz     Ryd( 3p)     0.00034       0.93651
   402    O   29  dxy    Ryd( 3d)     0.00038       2.69619
   403    O   29  dxz    Ryd( 3d)     0.00049       2.90052
   404    O   29  dyz    Ryd( 3d)     0.00049       2.89421
   405    O   29  dx2y2  Ryd( 3d)     0.00036       2.64903
   406    O   29  dz2    Ryd( 3d)     0.00080       2.76606

   407    H   30  S      Val( 1S)     0.36273      -0.04019
   408    H   30  S      Ryd( 2S)     0.00155       0.24747
   409    H   30  px     Ryd( 2p)     0.00011       1.78493
   410    H   30  py     Ryd( 2p)     0.00026       2.09399
   411    H   30  pz     Ryd( 2p)     0.00011       1.80832

   412    H   31  S      Val( 1S)     0.36793      -0.06937
   413    H   31  S      Ryd( 2S)     0.00089       0.28298
   414    H   31  px     Ryd( 2p)     0.00011       1.77727
   415    H   31  py     Ryd( 2p)     0.00009       1.76823
   416    H   31  pz     Ryd( 2p)     0.00034       2.20172

   417    H   32  S      Val( 1S)     0.37504      -0.05322
   418    H   32  S      Ryd( 2S)     0.00181       0.28218
   419    H   32  px     Ryd( 2p)     0.00006       1.84124
   420    H   32  py     Ryd( 2p)     0.00006       1.76747
   421    H   32  pz     Ryd( 2p)     0.00036       2.23272

   422    H   33  S      Val( 1S)     0.36394      -0.03816
   423    H   33  S      Ryd( 2S)     0.00157       0.24873
   424    H   33  px     Ryd( 2p)     0.00009       1.83512
   425    H   33  py     Ryd( 2p)     0.00029       2.09393
   426    H   33  pz     Ryd( 2p)     0.00010       1.80018

   427    H   34  S      Val( 1S)     0.37199      -0.06896
   428    H   34  S      Ryd( 2S)     0.00088       0.28384
   429    H   34  px     Ryd( 2p)     0.00009       1.78734
   430    H   34  py     Ryd( 2p)     0.00010       1.77641
   431    H   34  pz     Ryd( 2p)     0.00035       2.22249

   432    H   35  S      Val( 1S)     0.36901      -0.06353
   433    H   35  S      Ryd( 2S)     0.00134       0.38421
   434    H   35  px     Ryd( 2p)     0.00007       1.94857
   435    H   35  py     Ryd( 2p)     0.00008       1.86353
   436    H   35  pz     Ryd( 2p)     0.00035       2.25700

   437    H   36  S      Val( 1S)     0.37416      -0.03576
   438    H   36  S      Ryd( 2S)     0.00172       0.30685
   439    H   36  px     Ryd( 2p)     0.00007       1.92520
   440    H   36  py     Ryd( 2p)     0.00006       1.82092
   441    H   36  pz     Ryd( 2p)     0.00036       2.26956

   442    H   37  S      Val( 1S)     0.38782      -0.03308
   443    H   37  S      Ryd( 2S)     0.00094       0.29367
   444    H   37  px     Ryd( 2p)     0.00009       1.75567
   445    H   37  py     Ryd( 2p)     0.00011       1.84338
   446    H   37  pz     Ryd( 2p)     0.00032       2.23286

   447    H   38  S      Val( 1S)     0.36906       0.00304
   448    H   38  S      Ryd( 2S)     0.00103       0.28870
   449    H   38  px     Ryd( 2p)     0.00009       1.76337
   450    H   38  py     Ryd( 2p)     0.00030       2.17162
   451    H   38  pz     Ryd( 2p)     0.00014       1.92583

   452    H   39  S      Val( 1S)     0.37801      -0.01255
   453    H   39  S      Ryd( 2S)     0.00087       0.29498
   454    H   39  px     Ryd( 2p)     0.00016       1.96042
   455    H   39  py     Ryd( 2p)     0.00017       1.88239
   456    H   39  pz     Ryd( 2p)     0.00019       2.00769

   457    H   40  S      Val( 1S)     0.38431      -0.02478
   458    H   40  S      Ryd( 2S)     0.00097       0.30885
   459    H   40  px     Ryd( 2p)     0.00014       1.91328
   460    H   40  py     Ryd( 2p)     0.00008       1.74404
   461    H   40  pz     Ryd( 2p)     0.00029       2.18343

   462    H   41  S      Val( 1S)     0.37619      -0.02064
   463    H   41  S      Ryd( 2S)     0.00174       0.36687
   464    H   41  px     Ryd( 2p)     0.00007       1.91115
   465    H   41  py     Ryd( 2p)     0.00007       1.87137
   466    H   41  pz     Ryd( 2p)     0.00035       2.30844

   467    H   42  S      Val( 1S)     0.37814      -0.04095
   468    H   42  S      Ryd( 2S)     0.00059       0.31902
   469    H   42  px     Ryd( 2p)     0.00015       1.84814
   470    H   42  py     Ryd( 2p)     0.00020       1.99108
   471    H   42  pz     Ryd( 2p)     0.00016       1.87701

   472    H   43  S      Val( 1S)     0.38980      -0.05436
   473    H   43  S      Ryd( 2S)     0.00059       0.34629
   474    H   43  px     Ryd( 2p)     0.00030       2.23664
   475    H   43  py     Ryd( 2p)     0.00011       1.72822
   476    H   43  pz     Ryd( 2p)     0.00011       1.73944

   477    H   44  S      Val( 1S)     0.37873      -0.04001
   478    H   44  S      Ryd( 2S)     0.00056       0.31824
   479    H   44  px     Ryd( 2p)     0.00014       1.83446
   480    H   44  py     Ryd( 2p)     0.00028       2.14910
   481    H   44  pz     Ryd( 2p)     0.00009       1.71811

   482    H   45  S      Val( 1S)     0.38062      -0.02194
   483    H   45  S      Ryd( 2S)     0.00154       0.32771
   484    H   45  px     Ryd( 2p)     0.00007       1.81295
   485    H   45  py     Ryd( 2p)     0.00007       1.81577
   486    H   45  pz     Ryd( 2p)     0.00035       2.28572

   487    H   46  S      Val( 1S)     0.39081      -0.02743
   488    H   46  S      Ryd( 2S)     0.00066       0.35375
   489    H   46  px     Ryd( 2p)     0.00024       2.11118
   490    H   46  py     Ryd( 2p)     0.00014       1.80694
   491    H   46  pz     Ryd( 2p)     0.00014       1.80008

   492    H   47  S      Val( 1S)     0.38536      -0.01829
   493    H   47  S      Ryd( 2S)     0.00086       0.34799
   494    H   47  px     Ryd( 2p)     0.00012       1.76344
   495    H   47  py     Ryd( 2p)     0.00008       1.70266
   496    H   47  pz     Ryd( 2p)     0.00033       2.29339

   497    H   48  S      Val( 1S)     0.38685      -0.02467
   498    H   48  S      Ryd( 2S)     0.00071       0.28057
   499    H   48  px     Ryd( 2p)     0.00024       2.06783
   500    H   48  py     Ryd( 2p)     0.00015       1.82539
   501    H   48  pz     Ryd( 2p)     0.00013       1.77948

   502    H   49  S      Val( 1S)     0.37966      -0.02187
   503    H   49  S      Ryd( 2S)     0.00115       0.31891
   504    H   49  px     Ryd( 2p)     0.00007       1.76943
   505    H   49  py     Ryd( 2p)     0.00031       2.21923
   506    H   49  pz     Ryd( 2p)     0.00013       1.80591

   507    H   50  S      Val( 1S)     0.38829      -0.04235
   508    H   50  S      Ryd( 2S)     0.00135       0.30441
   509    H   50  px     Ryd( 2p)     0.00018       2.00474
   510    H   50  py     Ryd( 2p)     0.00016       1.92637
   511    H   50  pz     Ryd( 2p)     0.00018       1.85192

   512    H   51  S      Val( 1S)     0.37315      -0.02437
   513    H   51  S      Ryd( 2S)     0.00162       0.33045
   514    H   51  px     Ryd( 2p)     0.00018       1.99463
   515    H   51  py     Ryd( 2p)     0.00017       1.90768
   516    H   51  pz     Ryd( 2p)     0.00014       1.83949

   517    H   52  S      Val( 1S)     0.37476      -0.04351
   518    H   52  S      Ryd( 2S)     0.00115       0.30188
   519    H   52  px     Ryd( 2p)     0.00009       1.75131
   520    H   52  py     Ryd( 2p)     0.00031       2.18656
   521    H   52  pz     Ryd( 2p)     0.00014       1.80783

   522    H   53  S      Val( 1S)     0.25522      -0.01531
   523    H   53  S      Ryd( 2S)     0.00037       0.33775
   524    H   53  px     Ryd( 2p)     0.00059       1.72716
   525    H   53  py     Ryd( 2p)     0.00098       2.08706
   526    H   53  pz     Ryd( 2p)     0.00083       1.73592

   527    H   54  S      Val( 1S)     0.36304      -0.03150
   528    H   54  S      Ryd( 2S)     0.00140       0.23723
   529    H   54  px     Ryd( 2p)     0.00009       1.75949
   530    H   54  py     Ryd( 2p)     0.00019       1.96089
   531    H   54  pz     Ryd( 2p)     0.00020       1.94858

   532    H   55  S      Val( 1S)     0.36778      -0.06319
   533    H   55  S      Ryd( 2S)     0.00083       0.27833
   534    H   55  px     Ryd( 2p)     0.00011       1.76954
   535    H   55  py     Ryd( 2p)     0.00015       1.76880
   536    H   55  pz     Ryd( 2p)     0.00030       2.16265

   537    H   56  S      Val( 1S)     0.38036      -0.05226
   538    H   56  S      Ryd( 2S)     0.00115       0.27655
   539    H   56  px     Ryd( 2p)     0.00008       1.79248
   540    H   56  py     Ryd( 2p)     0.00008       1.74594
   541    H   56  pz     Ryd( 2p)     0.00034       2.20628

   542    H   57  S      Val( 1S)     0.37603      -0.04707
   543    H   57  S      Ryd( 2S)     0.00101       0.29228
   544    H   57  px     Ryd( 2p)     0.00011       1.85388
   545    H   57  py     Ryd( 2p)     0.00030       2.15129
   546    H   57  pz     Ryd( 2p)     0.00010       1.77464

   547    H   58  S      Val( 1S)     0.38231      -0.05414
   548    H   58  S      Ryd( 2S)     0.00058       0.30054
   549    H   58  px     Ryd( 2p)     0.00013       1.80184
   550    H   58  py     Ryd( 2p)     0.00028       2.13309
   551    H   58  pz     Ryd( 2p)     0.00009       1.71531

   552    H   59  S      Val( 1S)     0.38411      -0.05608
   553    H   59  S      Ryd( 2S)     0.00052       0.31870
   554    H   59  px     Ryd( 2p)     0.00031       2.23914
   555    H   59  py     Ryd( 2p)     0.00011       1.72159
   556    H   59  pz     Ryd( 2p)     0.00009       1.70661

   557    H   60  S      Val( 1S)     0.38751      -0.05888
   558    H   60  S      Ryd( 2S)     0.00052       0.32950
   559    H   60  px     Ryd( 2p)     0.00014       1.79840
   560    H   60  py     Ryd( 2p)     0.00019       1.96563
   561    H   60  pz     Ryd( 2p)     0.00018       1.89294

   562    H   61  S      Val( 1S)     0.37449      -0.05589
   563    H   61  S      Ryd( 2S)     0.00176       0.30237
   564    H   61  px     Ryd( 2p)     0.00005       1.89851
   565    H   61  py     Ryd( 2p)     0.00006       1.84461
   566    H   61  pz     Ryd( 2p)     0.00037       2.23822

   567    H   62  S      Val( 1S)     0.36615      -0.04426
   568    H   62  S      Ryd( 2S)     0.00172       0.28574
   569    H   62  px     Ryd( 2p)     0.00008       1.81405
   570    H   62  py     Ryd( 2p)     0.00022       2.00114
   571    H   62  pz     Ryd( 2p)     0.00018       1.95260

   572    H   63  S      Val( 1S)     0.37211      -0.06833
   573    H   63  S      Ryd( 2S)     0.00088       0.35266
   574    H   63  px     Ryd( 2p)     0.00009       1.80101
   575    H   63  py     Ryd( 2p)     0.00014       1.83707
   576    H   63  pz     Ryd( 2p)     0.00031       2.20544


 Summary of Natural Population Analysis:                  
                                                          
                                       Natural Population 
                Natural  -----------------------------------------------
    Atom  No    Charge         Core      Valence    Rydberg      Total
 -----------------------------------------------------------------------
      O    1   -0.31507      0.99986     3.30949    0.00573     4.31507
      C    2    0.32353      0.99957     1.65515    0.02176     2.67647
      C    3   -0.27527      0.99951     2.26672    0.00904     3.27527
      C    4   -0.12222      0.99947     2.11312    0.00963     3.12222
      C    5   -0.26592      0.99951     2.25732    0.00909     3.26592
      C    6    0.32550      0.99955     1.65101    0.02394     2.67450
      C    7   -0.17143      0.99944     2.16277    0.00922     3.17143
      C    8   -0.11871      0.99950     2.10724    0.01197     3.11871
      C    9   -0.21341      0.99956     2.20570    0.00816     3.21341
      C   10   -0.21760      0.99958     2.21083    0.00719     3.21760
      C   11   -0.12555      0.99950     2.11470    0.01135     3.12555
      C   12   -0.07950      0.99939     2.07086    0.00925     3.07950
      C   13   -0.32047      0.99960     2.31417    0.00669     3.32047
      C   14   -0.12161      0.99949     2.11334    0.00879     3.12161
      C   15   -0.31742      0.99961     2.31172    0.00608     3.31742
      C   16   -0.21361      0.99956     2.20595    0.00811     3.21361
      C   17   -0.28383      0.99953     2.27768    0.00662     3.28383
      C   18    0.44104      0.99965     1.53278    0.02654     2.55896
      O   19   -0.34183      0.99984     3.33640    0.00558     4.34183
      O   20   -0.32162      0.99985     3.31619    0.00558     4.32162
      O   21   -0.29953      0.99986     3.29427    0.00540     4.29953
      C   22   -0.27113      0.99953     2.26387    0.00773     3.27113
      C   23   -0.21692      0.99954     2.20828    0.00911     3.21692
      C   24   -0.03319      0.99942     2.02493    0.00884     3.03319
      C   25   -0.32302      0.99959     2.31616    0.00726     3.32302
      C   26   -0.11488      0.99949     2.10525    0.01014     3.11488
      C   27   -0.26883      0.99951     2.26036    0.00896     3.26883
      C   28    0.32939      0.99949     1.64621    0.02491     2.67061
      O   29   -0.31540      0.99985     3.31005    0.00549     4.31540
      H   30    0.13524      0.00000     0.36273    0.00203     0.36476
      H   31    0.13063      0.00000     0.36793    0.00143     0.36937
      H   32    0.12266      0.00000     0.37504    0.00230     0.37734
      H   33    0.13402      0.00000     0.36394    0.00205     0.36598
      H   34    0.12659      0.00000     0.37199    0.00142     0.37341
      H   35    0.12914      0.00000     0.36901    0.00185     0.37086
      H   36    0.12363      0.00000     0.37416    0.00221     0.37637
      H   37    0.11072      0.00000     0.38782    0.00147     0.38928
      H   38    0.12939      0.00000     0.36906    0.00156     0.37061
      H   39    0.12060      0.00000     0.37801    0.00139     0.37940
      H   40    0.11422      0.00000     0.38431    0.00148     0.38578
      H   41    0.12159      0.00000     0.37619    0.00222     0.37841
      H   42    0.12076      0.00000     0.37814    0.00110     0.37924
      H   43    0.10910      0.00000     0.38980    0.00110     0.39090
      H   44    0.12020      0.00000     0.37873    0.00107     0.37980
      H   45    0.11735      0.00000     0.38062    0.00203     0.38265
      H   46    0.10801      0.00000     0.39081    0.00118     0.39199
      H   47    0.11324      0.00000     0.38536    0.00140     0.38676
      H   48    0.11193      0.00000     0.38685    0.00122     0.38807
      H   49    0.11868      0.00000     0.37966    0.00166     0.38132
      H   50    0.10984      0.00000     0.38829    0.00187     0.39016
      H   51    0.12474      0.00000     0.37315    0.00211     0.37526
      H   52    0.12356      0.00000     0.37476    0.00168     0.37644
      H   53    0.24201      0.00000     0.25522    0.00278     0.25799
      H   54    0.13508      0.00000     0.36304    0.00188     0.36492
      H   55    0.13083      0.00000     0.36778    0.00139     0.36917
      H   56    0.11799      0.00000     0.38036    0.00165     0.38201
      H   57    0.12246      0.00000     0.37603    0.00152     0.37754
      H   58    0.11660      0.00000     0.38231    0.00109     0.38340
      H   59    0.11485      0.00000     0.38411    0.00103     0.38515
      H   60    0.11145      0.00000     0.38751    0.00103     0.38855
      H   61    0.12327      0.00000     0.37449    0.00224     0.37673
      H   62    0.13165      0.00000     0.36615    0.00220     0.36835
      H   63    0.12647      0.00000     0.37211    0.00142     0.37353
 =======================================================================
   * Total *   -0.00000     28.98783    79.65800    0.35416   109.00000

                                 Natural Population      
 --------------------------------------------------------
   Core                      28.98783 ( 99.9580% of  29)
   Valence                   79.65800 ( 99.5725% of  80)
   Natural Minimal Basis    108.64584 ( 99.6751% of 109)
   Natural Rydberg Basis      0.35416 (  0.3249% of 109)
 --------------------------------------------------------

    Atom  No          Natural Electron Configuration
 ----------------------------------------------------------------------------
      O    1      [core]2S( 0.85)2p( 2.46)
      C    2      [core]2S( 0.41)2p( 1.24)3p( 0.01)3d( 0.01)
      C    3      [core]2S( 0.52)2p( 1.75)3p( 0.01)
      C    4      [core]2S( 0.46)2p( 1.65)3p( 0.01)
      C    5      [core]2S( 0.51)2p( 1.74)3p( 0.01)
      C    6      [core]2S( 0.40)2p( 1.25)3p( 0.02)3d( 0.01)
      C    7      [core]2S( 0.47)2p( 1.70)3p( 0.01)
      C    8      [core]2S( 0.46)2p( 1.65)3p( 0.01)
      C    9      [core]2S( 0.50)2p( 1.70)3p( 0.01)
      C   10      [core]2S( 0.50)2p( 1.71)3p( 0.01)
      C   11      [core]2S( 0.46)2p( 1.66)3p( 0.01)
      C   12      [core]2S( 0.44)2p( 1.63)3p( 0.01)
      C   13      [core]2S( 0.53)2p( 1.78)
      C   14      [core]2S( 0.46)2p( 1.65)3p( 0.01)
      C   15      [core]2S( 0.54)2p( 1.77)
      C   16      [core]2S( 0.50)2p( 1.70)3p( 0.01)
      C   17      [core]2S( 0.52)2p( 1.75)
      C   18      [core]2S( 0.38)2p( 1.16)3p( 0.02)3d( 0.01)
      O   19      [core]2S( 0.84)2p( 2.50)
      O   20      [core]2S( 0.85)2p( 2.47)
      O   21      [core]2S( 0.84)2p( 2.45)
      C   22      [core]2S( 0.52)2p( 1.74)3p( 0.01)
      C   23      [core]2S( 0.50)2p( 1.71)3p( 0.01)
      C   24      [core]2S( 0.43)2p( 1.60)3p( 0.01)
      C   25      [core]2S( 0.53)2p( 1.79)3p( 0.01)
      C   26      [core]2S( 0.46)2p( 1.65)3p( 0.01)
      C   27      [core]2S( 0.51)2p( 1.75)3p( 0.01)
      C   28      [core]2S( 0.40)2p( 1.24)3p( 0.02)3d( 0.01)
      O   29      [core]2S( 0.84)2p( 2.47)
      H   30            1S( 0.36)
      H   31            1S( 0.37)
      H   32            1S( 0.38)
      H   33            1S( 0.36)
      H   34            1S( 0.37)
      H   35            1S( 0.37)
      H   36            1S( 0.37)
      H   37            1S( 0.39)
      H   38            1S( 0.37)
      H   39            1S( 0.38)
      H   40            1S( 0.38)
      H   41            1S( 0.38)
      H   42            1S( 0.38)
      H   43            1S( 0.39)
      H   44            1S( 0.38)
      H   45            1S( 0.38)
      H   46            1S( 0.39)
      H   47            1S( 0.39)
      H   48            1S( 0.39)
      H   49            1S( 0.38)
      H   50            1S( 0.39)
      H   51            1S( 0.37)
      H   52            1S( 0.37)
      H   53            1S( 0.26)
      H   54            1S( 0.36)
      H   55            1S( 0.37)
      H   56            1S( 0.38)
      H   57            1S( 0.38)
      H   58            1S( 0.38)
      H   59            1S( 0.38)
      H   60            1S( 0.39)
      H   61            1S( 0.37)
      H   62            1S( 0.37)
      H   63            1S( 0.37)


 NATURAL BOND ORBITAL ANALYSIS, alpha spin orbitals:

                       Occupancies       Lewis Structure    Low   High
           Occ.    -------------------  -----------------   occ   occ
  Cycle   Thresh.   Lewis   Non-Lewis     CR  BD  3C  LP    (L)   (NL)   Dev
 =============================================================================
   1(1)    0.90   107.71672   1.28328     29  70   0  10     0      1    0.04
 -----------------------------------------------------------------------------

 Structure accepted: No low occupancy Lewis orbitals

 --------------------------------------------------------
   Core                     28.98783 ( 99.958% of  29)
   Valence Lewis            78.72889 ( 98.411% of  80)
  ==================       ============================
   Total Lewis             107.71672 ( 98.823% of 109)
  -----------------------------------------------------
   Valence non-Lewis         1.01704 (  0.933% of 109)
   Rydberg non-Lewis         0.26624 (  0.244% of 109)
  ==================       ============================
   Total non-Lewis           1.28328 (  1.177% of 109)
 --------------------------------------------------------


       (Occupancy)   Bond orbital/ Coefficients/ Hybrids
 ---------------------------------------------------------------------------------
     1. (0.99771) BD ( 1) O   1 - C   2  
                ( 67.44%)   0.8212* O   1 s( 45.26%)p 1.21( 54.66%)d 0.00(  0.08%)
                                            0.0000 -0.6724  0.0216  0.5961 -0.0133
                                            0.0647 -0.0015 -0.4322  0.0106 -0.0035
                                            0.0232  0.0025 -0.0161 -0.0011
                ( 32.56%)   0.5706* C   2 s( 29.91%)p 2.33( 69.82%)d 0.01(  0.27%)
                                           -0.0000 -0.5444  0.0523 -0.6549 -0.0507
                                           -0.0777 -0.0054  0.5088  0.0426 -0.0066
                                            0.0419  0.0058 -0.0288 -0.0036
     2. (0.99311) BD ( 2) O   1 - C   2  
                ( 68.72%)   0.8290* O   1 s(  0.01%)p 1.00( 99.84%)d 0.00(  0.15%)
                                           -0.0000  0.0098  0.0006  0.5971 -0.0049
                                           -0.1700  0.0010  0.7829 -0.0062  0.0032
                                           -0.0104 -0.0066 -0.0192  0.0314
                ( 31.28%)   0.5593* C   2 s(  0.01%)p 1.00( 99.56%)d 0.00(  0.43%)
                                            0.0000  0.0058 -0.0066  0.6124 -0.0169
                                           -0.1639  0.0049  0.7701 -0.0189 -0.0048
                                            0.0159  0.0119  0.0329 -0.0532
     3. (0.99048) BD ( 1) C   2 - C   3  
                ( 48.03%)   0.6931* C   2 s( 34.67%)p 1.88( 65.27%)d 0.00(  0.06%)
                                            0.0000  0.5886  0.0138 -0.2864  0.0318
                                            0.6608  0.0086  0.3645 -0.0105 -0.0142
                                           -0.0069  0.0161 -0.0093 -0.0035
                ( 51.97%)   0.7209* C   3 s( 26.26%)p 2.81( 73.68%)d 0.00(  0.06%)
                                            0.0002  0.5124  0.0049  0.3481  0.0259
                                           -0.6684  0.0079 -0.4099 -0.0041 -0.0139
                                           -0.0068  0.0162 -0.0105 -0.0041
     4. (0.99134) BD ( 1) C   2 - C  22  
                ( 48.66%)   0.6976* C   2 s( 35.06%)p 1.85( 64.88%)d 0.00(  0.06%)
                                            0.0000  0.5919  0.0152 -0.3282  0.0308
                                           -0.7276 -0.0065  0.1022 -0.0142  0.0170
                                           -0.0018 -0.0067 -0.0110 -0.0108
                ( 51.34%)   0.7165* C  22 s( 26.20%)p 2.81( 73.73%)d 0.00(  0.06%)
                                            0.0002  0.5119  0.0009  0.3750  0.0255
                                            0.7551 -0.0034 -0.1607 -0.0095  0.0163
                                           -0.0017 -0.0067 -0.0137 -0.0114
     5. (0.98188) BD ( 1) C   3 - C   4  
                ( 49.66%)   0.7047* C   3 s( 28.76%)p 2.48( 71.20%)d 0.00(  0.04%)
                                            0.0002  0.5363  0.0019 -0.8409  0.0015
                                            0.0132  0.0178 -0.0650 -0.0097  0.0034
                                            0.0029  0.0021  0.0167 -0.0087
                ( 50.34%)   0.7095* C   4 s( 26.25%)p 2.81( 73.70%)d 0.00(  0.05%)
                                            0.0002  0.5122  0.0124  0.8529 -0.0007
                                           -0.0198  0.0264  0.0914 -0.0083 -0.0009
                                            0.0042  0.0003  0.0192 -0.0111
     6. (0.98837) BD ( 1) C   3 - H  30  
                ( 63.61%)   0.7975* C   3 s( 23.23%)p 3.30( 76.73%)d 0.00(  0.03%)
                                           -0.0001  0.4820  0.0044  0.3430  0.0057
                                            0.7415 -0.0076 -0.3156  0.0155  0.0117
                                           -0.0058 -0.0101 -0.0079 -0.0039
                ( 36.39%)   0.6033* H  30 s( 99.91%)p 0.00(  0.09%)
                                            0.9995 -0.0034 -0.0138 -0.0248  0.0107
     7. (0.97764) BD ( 1) C   3 - H  31  
                ( 62.81%)   0.7926* C   3 s( 21.64%)p 3.62( 78.32%)d 0.00(  0.04%)
                                           -0.0003  0.4652 -0.0040  0.2303  0.0199
                                           -0.0457  0.0207  0.8528 -0.0018 -0.0030
                                            0.0088 -0.0068  0.0009  0.0164
                ( 37.19%)   0.6098* H  31 s( 99.91%)p 0.00(  0.09%)
                                            0.9995 -0.0030 -0.0096 -0.0022 -0.0285
     8. (0.97973) BD ( 1) C   4 - C   5  
                ( 50.41%)   0.7100* C   4 s( 26.05%)p 2.84( 73.90%)d 0.00(  0.05%)
                                            0.0002  0.5103  0.0105 -0.3330  0.0209
                                            0.6882  0.0147  0.3920 -0.0131 -0.0119
                                           -0.0068  0.0145 -0.0092 -0.0043
                ( 49.59%)   0.7042* C   5 s( 28.17%)p 2.55( 71.79%)d 0.00(  0.04%)
                                            0.0002  0.5308 -0.0000  0.3461  0.0130
                                           -0.6833  0.0119 -0.3616 -0.0109 -0.0086
                                           -0.0024  0.0131 -0.0108 -0.0046
     9. (0.97757) BD ( 1) C   4 - C  24  
                ( 49.76%)   0.7054* C   4 s( 27.40%)p 2.65( 72.55%)d 0.00(  0.04%)
                                            0.0003  0.5234 -0.0081 -0.3605  0.0043
                                           -0.7203  0.0027  0.2769 -0.0028  0.0122
                                           -0.0054 -0.0098 -0.0090 -0.0075
                ( 50.24%)   0.7088* C  24 s( 24.71%)p 3.05( 75.24%)d 0.00(  0.05%)
                                            0.0001  0.4970 -0.0061  0.3835 -0.0015
                                            0.7449 -0.0049 -0.2245 -0.0052  0.0139
                                           -0.0051 -0.0096 -0.0102 -0.0088
    10. (0.98314) BD ( 1) C   4 - H  32  
                ( 62.58%)   0.7910* C   4 s( 20.21%)p 3.95( 79.74%)d 0.00(  0.05%)
                                            0.0003 -0.4494  0.0097  0.1746 -0.0092
                                           -0.0787 -0.0136  0.8720  0.0009  0.0012
                                           -0.0072  0.0033 -0.0009 -0.0205
                ( 37.42%)   0.6118* H  32 s( 99.91%)p 0.00(  0.09%)
                                           -0.9995  0.0067 -0.0049  0.0037 -0.0296
    11. (0.98943) BD ( 1) C   5 - C   6  
                ( 51.56%)   0.7180* C   5 s( 26.45%)p 2.78( 73.49%)d 0.00(  0.06%)
                                           -0.0002 -0.5143 -0.0038  0.8467  0.0040
                                           -0.0372 -0.0281  0.1256 -0.0031 -0.0000
                                           -0.0062 -0.0010 -0.0211  0.0108
                ( 48.44%)   0.6960* C   6 s( 34.83%)p 1.87( 65.11%)d 0.00(  0.06%)
                                           -0.0000 -0.5900 -0.0127 -0.7959  0.0148
                                           -0.0316 -0.0403 -0.1214  0.0049  0.0014
                                           -0.0065 -0.0012 -0.0212  0.0103
    12. (0.98879) BD ( 1) C   5 - H  33  
                ( 63.50%)   0.7968* C   5 s( 23.36%)p 3.28( 76.60%)d 0.00(  0.03%)
                                           -0.0001  0.4833  0.0054  0.3717 -0.0035
                                            0.7282 -0.0020 -0.3120  0.0189  0.0103
                                           -0.0043 -0.0107 -0.0092 -0.0047
                ( 36.50%)   0.6042* H  33 s( 99.91%)p 0.00(  0.09%)
                                            0.9995 -0.0031 -0.0107 -0.0266  0.0095
    13. (0.97997) BD ( 1) C   5 - H  34  
                ( 62.50%)   0.7906* C   5 s( 21.90%)p 3.56( 78.06%)d 0.00(  0.04%)
                                           -0.0003  0.4680 -0.0031  0.1553  0.0095
                                           -0.0173  0.0287  0.8691  0.0011 -0.0015
                                            0.0013 -0.0035  0.0003  0.0197
                ( 37.50%)   0.6124* H  34 s( 99.91%)p 0.00(  0.09%)
                                            0.9995 -0.0030 -0.0076 -0.0034 -0.0290
    14. (0.98548) BD ( 1) C   6 - C   7  
                ( 47.25%)   0.6874* C   6 s( 35.36%)p 1.83( 64.59%)d 0.00(  0.05%)
                                           -0.0001 -0.5944 -0.0162  0.4496  0.0016
                                            0.6299 -0.0201 -0.2160 -0.0041 -0.0166
                                            0.0058  0.0086  0.0099  0.0082
                ( 52.75%)   0.7263* C   7 s( 25.03%)p 2.99( 74.91%)d 0.00(  0.06%)
                                           -0.0002 -0.5002 -0.0059 -0.4058  0.0077
                                           -0.7221 -0.0112  0.2502 -0.0126 -0.0177
                                            0.0068  0.0097  0.0089  0.0082
    15. (0.99738) BD ( 1) C   6 - O  21  
                ( 32.67%)   0.5716* C   6 s( 29.47%)p 2.38( 70.27%)d 0.01(  0.26%)
                                           -0.0000  0.5404 -0.0516 -0.3772 -0.0221
                                            0.6618  0.0571 -0.3425 -0.0365 -0.0320
                                            0.0172 -0.0292 -0.0186 -0.0098
                ( 67.33%)   0.8205* O  21 s( 45.85%)p 1.18( 54.07%)d 0.00(  0.08%)
                                           -0.0000  0.6769 -0.0194  0.3187  0.0080
                                           -0.5535 -0.0123  0.3638  0.0093 -0.0170
                                            0.0104 -0.0173 -0.0102 -0.0037
    16. (0.99253) BD ( 2) C   6 - O  21  
                ( 32.21%)   0.5676* C   6 s(  0.03%)p99.99( 99.57%)d15.02(  0.41%)
                                            0.0001 -0.0139 -0.0088 -0.1425  0.0086
                                            0.3977 -0.0150  0.9037 -0.0173 -0.0194
                                           -0.0213  0.0323 -0.0155 -0.0441
                ( 67.79%)   0.8233* O  21 s(  0.07%)p99.99( 99.78%)d 2.22(  0.15%)
                                           -0.0000 -0.0258  0.0013 -0.1723 -0.0010
                                            0.4458  0.0046  0.8771  0.0079  0.0126
                                            0.0118 -0.0188  0.0105  0.0269
    17. (0.98434) BD ( 1) C   7 - C   8  
                ( 51.10%)   0.7148* C   7 s( 28.72%)p 2.48( 71.24%)d 0.00(  0.04%)
                                            0.0002  0.5359  0.0079 -0.8286  0.0086
                                            0.0408  0.0132 -0.1545  0.0080 -0.0018
                                            0.0070 -0.0008  0.0154 -0.0087
                ( 48.90%)   0.6993* C   8 s( 27.80%)p 2.60( 72.15%)d 0.00(  0.05%)
                                            0.0002  0.5270  0.0162  0.8294 -0.0035
                                           -0.0037  0.0132  0.1827  0.0025 -0.0026
                                            0.0066 -0.0008  0.0182 -0.0096
    18. (0.97516) BD ( 1) C   7 - C  26  
                ( 50.53%)   0.7109* C   7 s( 25.53%)p 2.91( 74.43%)d 0.00(  0.04%)
                                            0.0001  0.5053 -0.0030  0.3634 -0.0037
                                           -0.6850  0.0010 -0.3781  0.0017 -0.0121
                                           -0.0095  0.0114 -0.0056 -0.0034
                ( 49.47%)   0.7033* C  26 s( 25.68%)p 2.89( 74.27%)d 0.00(  0.05%)
                                            0.0003  0.5068 -0.0012 -0.3527 -0.0027
                                            0.6674 -0.0044  0.4158 -0.0011 -0.0119
                                           -0.0079  0.0140 -0.0082 -0.0040
    19. (0.97514) BD ( 1) C   7 - H  35  
                ( 62.97%)   0.7935* C   7 s( 20.68%)p 3.83( 79.28%)d 0.00(  0.04%)
                                           -0.0004  0.4547 -0.0046  0.1264 -0.0071
                                           -0.0820  0.0097  0.8774  0.0049 -0.0002
                                            0.0087 -0.0006 -0.0005  0.0186
                ( 37.03%)   0.6085* H  35 s( 99.91%)p 0.00(  0.09%)
                                            0.9996 -0.0048 -0.0013  0.0021 -0.0293
    20. (0.98512) BD ( 1) C   8 - C   9  
                ( 52.48%)   0.7244* C   8 s( 27.20%)p 2.67( 72.76%)d 0.00(  0.04%)
                                            0.0000  0.5215  0.0103 -0.4045  0.0171
                                            0.6667  0.0157  0.3445 -0.0141 -0.0133
                                           -0.0081  0.0106 -0.0042 -0.0050
                ( 47.52%)   0.6894* C   9 s( 26.69%)p 2.75( 73.26%)d 0.00(  0.05%)
                                            0.0003  0.5166 -0.0038  0.5163  0.0138
                                           -0.5979  0.0144 -0.3287 -0.0118 -0.0156
                                           -0.0077  0.0107 -0.0046 -0.0066
    21. (0.96503) BD ( 1) C   8 - C  12  
                ( 48.68%)   0.6977* C   8 s( 24.76%)p 3.04( 75.19%)d 0.00(  0.05%)
                                            0.0005  0.4974 -0.0120 -0.3734  0.0049
                                           -0.7428  0.0072  0.2463 -0.0020  0.0132
                                           -0.0051 -0.0093 -0.0107 -0.0088
                ( 51.32%)   0.7164* C  12 s( 22.93%)p 3.36( 77.02%)d 0.00(  0.05%)
                                            0.0000  0.4787 -0.0131  0.4670 -0.0023
                                            0.7153 -0.0049 -0.2009 -0.0023  0.0164
                                           -0.0087 -0.0091 -0.0029 -0.0063
    22. (0.98186) BD ( 1) C   8 - H  36  
                ( 62.62%)   0.7913* C   8 s( 20.21%)p 3.95( 79.74%)d 0.00(  0.05%)
                                            0.0003 -0.4494  0.0108  0.0898  0.0011
                                           -0.0521 -0.0188  0.8867  0.0021 -0.0003
                                           -0.0036  0.0004 -0.0001 -0.0218
                ( 37.38%)   0.6114* H  36 s( 99.91%)p 0.00(  0.09%)
                                           -0.9995  0.0057 -0.0036  0.0049 -0.0294
    23. (0.99046) BD ( 1) C   9 - C  10  
                ( 50.16%)   0.7082* C   9 s( 26.92%)p 2.71( 73.04%)d 0.00(  0.05%)
                                            0.0001  0.5188  0.0051 -0.8186 -0.0139
                                           -0.2408  0.0312 -0.0327  0.0047  0.0136
                                            0.0025  0.0015  0.0125 -0.0103
                ( 49.84%)   0.7060* C  10 s( 27.07%)p 2.69( 72.89%)d 0.00(  0.05%)
                                            0.0002  0.5202  0.0066  0.7872 -0.0114
                                            0.3243  0.0309  0.0538  0.0068  0.0112
                                            0.0016  0.0006  0.0148 -0.0105
    24. (0.99014) BD ( 1) C   9 - H  37  
                ( 61.22%)   0.7824* C   9 s( 22.18%)p 3.51( 77.78%)d 0.00(  0.04%)
                                           -0.0002  0.4709 -0.0065  0.2248 -0.0045
                                            0.1391  0.0279  0.8409 -0.0048  0.0005
                                            0.0097  0.0021  0.0010  0.0181
                ( 38.78%)   0.6227* H  37 s( 99.92%)p 0.00(  0.08%)
                                            0.9996 -0.0026 -0.0068 -0.0086 -0.0266
    25. (0.98984) BD ( 1) C   9 - H  38  
                ( 63.04%)   0.7940* C   9 s( 24.09%)p 3.15( 75.88%)d 0.00(  0.04%)
                                           -0.0001  0.4907  0.0061  0.1073 -0.0009
                                            0.7511  0.0010 -0.4275  0.0186  0.0048
                                           -0.0028 -0.0144 -0.0115 -0.0011
                ( 36.96%)   0.6079* H  38 s( 99.91%)p 0.00(  0.09%)
                                            0.9995 -0.0027 -0.0057 -0.0266  0.0134
    26. (0.98653) BD ( 1) C  10 - C  11  
                ( 48.69%)   0.6978* C  10 s( 27.09%)p 2.69( 72.87%)d 0.00(  0.05%)
                                            0.0003  0.5204 -0.0094  0.0103 -0.0150
                                           -0.8216  0.0053 -0.2306 -0.0094 -0.0024
                                           -0.0006  0.0093 -0.0169 -0.0086
                ( 51.31%)   0.7163* C  11 s( 25.06%)p 2.99( 74.89%)d 0.00(  0.05%)
                                            0.0000  0.5006  0.0027 -0.0826 -0.0191
                                            0.8304  0.0051  0.2279 -0.0141 -0.0005
                                            0.0001  0.0104 -0.0170 -0.0085
    27. (0.99120) BD ( 1) C  10 - H  39  
                ( 62.16%)   0.7884* C  10 s( 23.09%)p 3.33( 76.87%)d 0.00(  0.04%)
                                            0.0001 -0.4805 -0.0054  0.4682  0.0026
                                           -0.4610 -0.0082  0.5802 -0.0135  0.0095
                                           -0.0121  0.0118 -0.0012 -0.0043
                ( 37.84%)   0.6151* H  39 s( 99.91%)p 0.00(  0.09%)
                                           -0.9996  0.0018 -0.0164  0.0171 -0.0173
    28. (0.99148) BD ( 1) C  10 - H  40  
                ( 61.58%)   0.7848* C  10 s( 22.63%)p 3.42( 77.33%)d 0.00(  0.04%)
                                            0.0001 -0.4757  0.0019  0.4003  0.0062
                                           -0.0778 -0.0212 -0.7788  0.0063  0.0016
                                            0.0134 -0.0016 -0.0032 -0.0144
                ( 38.42%)   0.6198* H  40 s( 99.92%)p 0.00(  0.08%)
                                           -0.9996  0.0024 -0.0145  0.0049  0.0244
    29. (0.97942) BD ( 1) C  11 - C  12  
                ( 47.92%)   0.6922* C  11 s( 26.00%)p 2.84( 73.95%)d 0.00(  0.05%)
                                            0.0003  0.5099  0.0024  0.7841 -0.0091
                                           -0.2860 -0.0119  0.2063 -0.0047 -0.0100
                                            0.0083 -0.0019  0.0151 -0.0095
                ( 52.08%)   0.7217* C  12 s( 26.88%)p 2.72( 73.09%)d 0.00(  0.04%)
                                            0.0001  0.5184 -0.0003 -0.8242  0.0109
                                            0.1418 -0.0172 -0.1762 -0.0027 -0.0072
                                            0.0077 -0.0019  0.0138 -0.0080
    30. (0.98413) BD ( 1) C  11 - C  14  
                ( 50.85%)   0.7131* C  11 s( 28.27%)p 2.54( 71.69%)d 0.00(  0.04%)
                                            0.0003  0.5316  0.0085 -0.6097  0.0051
                                           -0.4756  0.0003  0.3448 -0.0082  0.0144
                                           -0.0093 -0.0079  0.0038 -0.0050
                ( 49.15%)   0.7011* C  14 s( 27.16%)p 2.68( 72.79%)d 0.00(  0.04%)
                                            0.0002  0.5212  0.0004  0.6382 -0.0019
                                            0.4536  0.0016 -0.3389  0.0019  0.0145
                                           -0.0103 -0.0084  0.0045 -0.0055
    31. (0.98359) BD ( 1) C  11 - H  41  
                ( 62.46%)   0.7903* C  11 s( 20.65%)p 3.84( 79.31%)d 0.00(  0.05%)
                                            0.0003 -0.4543  0.0078  0.0758  0.0068
                                            0.0381 -0.0020  0.8865 -0.0001  0.0001
                                           -0.0008 -0.0013 -0.0001 -0.0215
                ( 37.54%)   0.6127* H  41 s( 99.92%)p 0.00(  0.08%)
                                           -0.9996  0.0056 -0.0029 -0.0034 -0.0288
    32. (0.98104) BD ( 1) C  12 - C  13  
                ( 52.29%)   0.7231* C  12 s( 25.54%)p 2.91( 74.42%)d 0.00(  0.04%)
                                           -0.0002  0.5052  0.0093  0.1089 -0.0068
                                           -0.1737 -0.0122  0.8378  0.0104 -0.0022
                                            0.0072 -0.0080 -0.0017  0.0168
                ( 47.71%)   0.6907* C  13 s( 29.23%)p 2.42( 70.72%)d 0.00(  0.04%)
                                            0.0006  0.5406 -0.0078 -0.0762  0.0008
                                            0.1665 -0.0028 -0.8208  0.0013 -0.0006
                                            0.0024 -0.0063 -0.0006  0.0195
    33. (0.98436) BD ( 1) C  12 - C  28  
                ( 52.14%)   0.7221* C  12 s( 24.62%)p 3.06( 75.31%)d 0.00(  0.07%)
                                            0.0001  0.4961  0.0089  0.2999 -0.0154
                                           -0.6609 -0.0145 -0.4754  0.0005 -0.0138
                                           -0.0114  0.0171 -0.0085 -0.0006
                ( 47.86%)   0.6918* C  28 s( 36.55%)p 1.73( 63.40%)d 0.00(  0.05%)
                                            0.0002  0.6043 -0.0187 -0.3950 -0.0099
                                            0.5235 -0.0203  0.4508 -0.0119 -0.0119
                                           -0.0099  0.0157 -0.0065  0.0007
    34. (0.99245) BD ( 1) C  13 - H  42  
                ( 62.07%)   0.7878* C  13 s( 23.55%)p 3.25( 76.41%)d 0.00(  0.04%)
                                           -0.0001  0.4853  0.0016 -0.3858  0.0085
                                            0.6191 -0.0113  0.4810  0.0208 -0.0108
                                           -0.0078  0.0134 -0.0056 -0.0018
                ( 37.93%)   0.6159* H  42 s( 99.92%)p 0.00(  0.08%)
                                            0.9996 -0.0006  0.0121 -0.0185 -0.0179
    35. (0.99341) BD ( 1) C  13 - H  43  
                ( 60.95%)   0.7807* C  13 s( 23.58%)p 3.24( 76.37%)d 0.00(  0.04%)
                                           -0.0000  0.4856  0.0037  0.8407 -0.0085
                                           -0.0390 -0.0051  0.2337  0.0262 -0.0016
                                            0.0082 -0.0000  0.0165 -0.0087
                ( 39.05%)   0.6249* H  43 s( 99.92%)p 0.00(  0.08%)
                                            0.9996 -0.0004 -0.0249  0.0018 -0.0113
    36. (0.99293) BD ( 1) C  13 - H  44  
                ( 62.03%)   0.7876* C  13 s( 23.52%)p 3.25( 76.44%)d 0.00(  0.04%)
                                            0.0000 -0.4850 -0.0030  0.3712 -0.0071
                                            0.7660 -0.0026 -0.1983 -0.0218 -0.0127
                                            0.0033  0.0060  0.0101  0.0093
                ( 37.97%)   0.6162* H  44 s( 99.92%)p 0.00(  0.08%)
                                           -0.9996  0.0007 -0.0120 -0.0241  0.0092
    37. (0.99005) BD ( 1) C  14 - C  15  
                ( 51.35%)   0.7166* C  14 s( 26.55%)p 2.77( 73.41%)d 0.00(  0.04%)
                                            0.0001  0.5152  0.0076  0.0592 -0.0036
                                           -0.8292 -0.0106 -0.2063  0.0190 -0.0017
                                           -0.0001  0.0090 -0.0170 -0.0087
                ( 48.65%)   0.6975* C  15 s( 29.63%)p 2.37( 70.32%)d 0.00(  0.04%)
                                            0.0004  0.5444 -0.0030 -0.0402 -0.0024
                                            0.8164 -0.0029  0.1869  0.0146 -0.0016
                                           -0.0004  0.0075 -0.0168 -0.0090
    38. (0.98484) BD ( 1) C  14 - C  16  
                ( 50.06%)   0.7076* C  14 s( 25.99%)p 2.85( 73.96%)d 0.00(  0.05%)
                                            0.0003  0.5098  0.0047 -0.7646 -0.0081
                                            0.3195 -0.0025 -0.2285  0.0266 -0.0125
                                            0.0095 -0.0040  0.0121 -0.0084
                ( 49.94%)   0.7066* C  16 s( 29.18%)p 2.43( 70.78%)d 0.00(  0.04%)
                                            0.0003  0.5402 -0.0013  0.7622 -0.0146
                                           -0.3078 -0.0006  0.1774  0.0229 -0.0121
                                            0.0057 -0.0028  0.0120 -0.0086
    39. (0.98203) BD ( 1) C  14 - H  45  
                ( 61.92%)   0.7869* C  14 s( 20.25%)p 3.94( 79.70%)d 0.00(  0.05%)
                                           -0.0003  0.4499 -0.0096  0.0602 -0.0102
                                            0.0625 -0.0087  0.8884 -0.0064 -0.0003
                                            0.0019  0.0033 -0.0000  0.0217
                ( 38.08%)   0.6171* H  45 s( 99.92%)p 0.00(  0.08%)
                                            0.9996 -0.0046 -0.0008 -0.0021 -0.0288
    40. (0.99303) BD ( 1) C  15 - H  46  
                ( 60.81%)   0.7798* C  15 s( 23.39%)p 3.27( 76.57%)d 0.00(  0.04%)
                                            0.0000  0.4836  0.0034  0.7158 -0.0131
                                           -0.3660 -0.0191  0.3447 -0.0042 -0.0116
                                            0.0111 -0.0059  0.0100 -0.0053
                ( 39.19%)   0.6260* H  46 s( 99.93%)p 0.00(  0.07%)
                                            0.9996 -0.0005 -0.0205  0.0147 -0.0099
    41. (0.99384) BD ( 1) C  15 - H  47  
                ( 61.47%)   0.7840* C  15 s( 23.55%)p 3.24( 76.41%)d 0.00(  0.04%)
                                            0.0000 -0.4853  0.0037 -0.0246 -0.0018
                                            0.1243  0.0234  0.8646 -0.0002  0.0002
                                            0.0014 -0.0041 -0.0004 -0.0197
                ( 38.53%)   0.6207* H  47 s( 99.92%)p 0.00(  0.08%)
                                           -0.9996  0.0020  0.0030 -0.0066 -0.0273
    42. (0.99373) BD ( 1) C  15 - H  48  
                ( 61.26%)   0.7827* C  15 s( 23.34%)p 3.28( 76.62%)d 0.00(  0.04%)
                                            0.0000 -0.4831 -0.0041  0.6961 -0.0119
                                            0.4279  0.0160 -0.3132  0.0031 -0.0131
                                            0.0102  0.0065 -0.0076  0.0057
                ( 38.74%)   0.6224* H  48 s( 99.92%)p 0.00(  0.08%)
                                           -0.9996  0.0012 -0.0212 -0.0158  0.0101
    43. (0.98527) BD ( 1) C  16 - C  17  
                ( 48.92%)   0.6994* C  16 s( 26.70%)p 2.74( 73.25%)d 0.00(  0.05%)
                                            0.0003  0.5167  0.0085 -0.1662 -0.0075
                                            0.0107  0.0025 -0.8394 -0.0098  0.0002
                                            0.0083 -0.0003  0.0009  0.0204
                ( 51.08%)   0.7147* C  17 s( 28.59%)p 2.50( 71.38%)d 0.00(  0.04%)
                                            0.0001  0.5347  0.0017  0.1595 -0.0044
                                           -0.0244  0.0063  0.8293 -0.0011 -0.0015
                                            0.0018 -0.0003  0.0003  0.0186
    44. (0.98920) BD ( 1) C  16 - H  49  
                ( 62.03%)   0.7876* C  16 s( 22.37%)p 3.47( 77.59%)d 0.00(  0.04%)
                                           -0.0001  0.4729 -0.0028 -0.0792 -0.0144
                                            0.8177 -0.0100  0.3169  0.0132 -0.0034
                                           -0.0017  0.0110 -0.0159 -0.0070
                ( 37.97%)   0.6162* H  49 s( 99.91%)p 0.00(  0.09%)
                                            0.9996 -0.0029  0.0032 -0.0260 -0.0129
    45. (0.98859) BD ( 1) C  16 - H  50  
                ( 61.15%)   0.7820* C  16 s( 21.68%)p 3.61( 78.27%)d 0.00(  0.05%)
                                            0.0001 -0.4656  0.0007  0.6200 -0.0024
                                            0.4853 -0.0183 -0.4028 -0.0159 -0.0151
                                            0.0114  0.0084 -0.0037  0.0048
                ( 38.85%)   0.6233* H  50 s( 99.92%)p 0.00(  0.08%)
                                           -0.9996  0.0035 -0.0177 -0.0140  0.0176
    46. (0.99298) BD ( 1) C  17 - C  18  
                ( 52.49%)   0.7245* C  17 s( 25.68%)p 2.89( 74.26%)d 0.00(  0.06%)
                                           -0.0003 -0.5067 -0.0078  0.7830  0.0019
                                           -0.3187  0.0001  0.1666  0.0137  0.0141
                                           -0.0069  0.0018 -0.0157  0.0111
                ( 47.51%)   0.6893* C  18 s( 40.21%)p 1.49( 59.73%)d 0.00(  0.06%)
                                           -0.0003 -0.6333 -0.0320 -0.7033  0.0061
                                            0.2841 -0.0182 -0.1448  0.0255  0.0174
                                           -0.0103  0.0023 -0.0110  0.0087
    47. (0.98705) BD ( 1) C  17 - H  51  
                ( 62.61%)   0.7913* C  17 s( 23.35%)p 3.28( 76.61%)d 0.00(  0.04%)
                                           -0.0002  0.4832 -0.0006  0.5987 -0.0072
                                            0.4872 -0.0098 -0.4123 -0.0118  0.0123
                                           -0.0102 -0.0100  0.0000 -0.0027
                ( 37.39%)   0.6115* H  51 s( 99.92%)p 0.00(  0.08%)
                                            0.9996 -0.0033 -0.0183 -0.0156  0.0160
    48. (0.98275) BD ( 1) C  17 - H  52  
                ( 62.31%)   0.7893* C  17 s( 22.34%)p 3.47( 77.62%)d 0.00(  0.04%)
                                            0.0002 -0.4726  0.0041 -0.0471 -0.0098
                                            0.8122 -0.0062  0.3375  0.0173 -0.0024
                                           -0.0021 -0.0120  0.0148  0.0054
                ( 37.69%)   0.6140* H  52 s( 99.91%)p 0.00(  0.09%)
                                           -0.9996  0.0030  0.0048 -0.0260 -0.0138
    49. (0.99805) BD ( 1) C  18 - O  19  
                ( 30.54%)   0.5527* C  18 s( 26.63%)p 2.74( 73.03%)d 0.01(  0.34%)
                                           -0.0001  0.5159 -0.0123 -0.6882 -0.0537
                                           -0.4029 -0.0044  0.3023  0.0045  0.0414
                                           -0.0305 -0.0191  0.0140 -0.0143
                ( 69.46%)   0.8334* O  19 s( 35.50%)p 1.81( 64.43%)d 0.00(  0.07%)
                                           -0.0000  0.5958 -0.0013  0.6221 -0.0029
                                            0.4063  0.0067 -0.3034 -0.0049  0.0131
                                           -0.0112 -0.0054  0.0163 -0.0111
    50. (0.99749) BD ( 1) C  18 - O  20  
                ( 32.97%)   0.5742* C  18 s( 32.85%)p 2.04( 66.89%)d 0.01(  0.26%)
                                            0.0001 -0.5716  0.0423  0.1554  0.0259
                                           -0.6607 -0.0484  0.4523  0.0264  0.0136
                                           -0.0091  0.0380  0.0289  0.0019
                ( 67.03%)   0.8187* O  20 s( 43.85%)p 1.28( 56.07%)d 0.00(  0.09%)
                                            0.0001 -0.6616  0.0264 -0.1096  0.0029
                                            0.6387 -0.0195 -0.3744  0.0117  0.0066
                                           -0.0040  0.0219  0.0178  0.0028
    51. (0.99572) BD ( 2) C  18 - O  20  
                ( 30.05%)   0.5482* C  18 s(  0.02%)p99.99( 99.51%)d22.20(  0.47%)
                                           -0.0000  0.0142  0.0031  0.0436 -0.0034
                                            0.5613 -0.0148  0.8228 -0.0305 -0.0030
                                           -0.0106  0.0275 -0.0321 -0.0531
                ( 69.95%)   0.8364* O  20 s(  0.03%)p99.99( 99.81%)d 4.84(  0.15%)
                                           -0.0000  0.0178 -0.0004  0.0503 -0.0003
                                            0.5247 -0.0020  0.8487 -0.0041  0.0020
                                            0.0069 -0.0166  0.0175  0.0301
    52. (0.99275) BD ( 1) O  19 - H  53  
                ( 74.48%)   0.8630* O  19 s( 22.13%)p 3.51( 77.79%)d 0.00(  0.08%)
                                           -0.0003 -0.4702 -0.0142 -0.2388  0.0151
                                            0.7246  0.0279 -0.4410 -0.0185  0.0208
                                           -0.0119  0.0138  0.0036  0.0071
                ( 25.52%)   0.5052* H  53 s( 99.56%)p 0.00(  0.44%)
                                           -0.9978  0.0035  0.0132 -0.0553  0.0346
    53. (0.98549) BD ( 1) C  22 - C  23  
                ( 50.36%)   0.7096* C  22 s( 28.58%)p 2.50( 71.39%)d 0.00(  0.04%)
                                            0.0001  0.5346  0.0027 -0.8422 -0.0024
                                            0.0484 -0.0285 -0.0350 -0.0141 -0.0069
                                            0.0002 -0.0022  0.0150 -0.0100
                ( 49.64%)   0.7046* C  23 s( 26.91%)p 2.71( 73.04%)d 0.00(  0.05%)
                                            0.0003  0.5187  0.0087  0.8520  0.0024
                                           -0.0340 -0.0342  0.0444 -0.0125  0.0002
                                            0.0027 -0.0001  0.0189 -0.0113
    54. (0.98805) BD ( 1) C  22 - H  54  
                ( 63.55%)   0.7972* C  22 s( 23.54%)p 3.25( 76.42%)d 0.00(  0.03%)
                                            0.0001 -0.4852 -0.0055 -0.2969  0.0009
                                            0.5962  0.0007  0.5659 -0.0181  0.0086
                                            0.0086 -0.0126  0.0044 -0.0039
                ( 36.45%)   0.6038* H  54 s( 99.91%)p 0.00(  0.09%)
                                           -0.9995  0.0025  0.0119 -0.0204 -0.0190
    55. (0.97534) BD ( 1) C  22 - H  55  
                ( 62.70%)   0.7918* C  22 s( 21.57%)p 3.63( 78.39%)d 0.00(  0.04%)
                                            0.0002 -0.4644  0.0046 -0.2467 -0.0126
                                            0.2659  0.0230 -0.8072  0.0104  0.0005
                                           -0.0108  0.0038 -0.0021 -0.0170
                ( 37.30%)   0.6107* H  55 s( 99.91%)p 0.00(  0.09%)
                                           -0.9995  0.0026  0.0095 -0.0138  0.0253
    56. (0.98103) BD ( 1) C  23 - C  24  
                ( 48.54%)   0.6967* C  23 s( 28.59%)p 2.50( 71.37%)d 0.00(  0.04%)
                                           -0.0005 -0.5346  0.0071  0.3254  0.0067
                                           -0.6196  0.0094 -0.4731 -0.0013  0.0088
                                            0.0070 -0.0154  0.0076  0.0010
                ( 51.46%)   0.7174* C  24 s( 24.97%)p 3.00( 74.98%)d 0.00(  0.05%)
                                           -0.0001 -0.4997 -0.0014 -0.3368  0.0138
                                            0.6471  0.0040  0.4662 -0.0017  0.0111
                                            0.0090 -0.0153  0.0066  0.0009
    57. (0.98908) BD ( 1) C  23 - H  56  
                ( 61.97%)   0.7872* C  23 s( 21.68%)p 3.61( 78.28%)d 0.00(  0.04%)
                                            0.0002 -0.4656  0.0039  0.2355  0.0007
                                           -0.1189  0.0252  0.8441  0.0026  0.0009
                                           -0.0085  0.0063 -0.0007 -0.0182
                ( 38.03%)   0.6167* H  56 s( 99.91%)p 0.00(  0.09%)
                                           -0.9996  0.0033 -0.0090  0.0004 -0.0281
    58. (0.98862) BD ( 1) C  23 - H  57  
                ( 62.33%)   0.7895* C  23 s( 22.69%)p 3.41( 77.27%)d 0.00(  0.04%)
                                            0.0002 -0.4763 -0.0047  0.3340 -0.0073
                                            0.7745  0.0030 -0.2467  0.0211 -0.0115
                                            0.0035  0.0094  0.0115  0.0073
                ( 37.67%)   0.6138* H  57 s( 99.92%)p 0.00(  0.08%)
                                           -0.9996  0.0020 -0.0109 -0.0263  0.0060
    59. (0.98544) BD ( 1) C  24 - C  25  
                ( 51.59%)   0.7183* C  24 s( 24.93%)p 3.01( 75.02%)d 0.00(  0.05%)
                                           -0.0001  0.4993  0.0040  0.1372  0.0012
                                           -0.1497 -0.0084  0.8419  0.0120 -0.0011
                                            0.0059 -0.0060  0.0002  0.0196
                ( 48.41%)   0.6958* C  25 s( 29.78%)p 2.36( 70.18%)d 0.00(  0.04%)
                                            0.0004  0.5456 -0.0095 -0.1327  0.0022
                                            0.1667 -0.0029 -0.8102  0.0033 -0.0009
                                            0.0051 -0.0069 -0.0002  0.0182
    60. (0.97822) BD ( 1) C  24 - C  26  
                ( 49.98%)   0.7070* C  24 s( 25.38%)p 2.94( 74.57%)d 0.00(  0.05%)
                                            0.0002  0.5038  0.0035 -0.8484  0.0071
                                            0.0554 -0.0089 -0.1505 -0.0072 -0.0036
                                            0.0071 -0.0007  0.0179 -0.0100
                ( 50.02%)   0.7072* C  26 s( 28.28%)p 2.53( 71.68%)d 0.00(  0.04%)
                                            0.0004  0.5318  0.0037  0.8197 -0.0115
                                           -0.0895 -0.0088  0.1910 -0.0076 -0.0027
                                            0.0076 -0.0007  0.0165 -0.0094
    61. (0.99290) BD ( 1) C  25 - H  58  
                ( 61.66%)   0.7853* C  25 s( 23.19%)p 3.31( 76.77%)d 0.00(  0.04%)
                                            0.0000 -0.4815 -0.0033  0.3619 -0.0105
                                            0.7649 -0.0017 -0.2260 -0.0222 -0.0125
                                            0.0037  0.0073  0.0102  0.0087
                ( 38.34%)   0.6192* H  58 s( 99.92%)p 0.00(  0.08%)
                                           -0.9996  0.0007 -0.0096 -0.0245  0.0097
    62. (0.99285) BD ( 1) C  25 - H  59  
                ( 61.48%)   0.7841* C  25 s( 23.49%)p 3.26( 76.47%)d 0.00(  0.04%)
                                           -0.0000  0.4846  0.0044  0.8548 -0.0066
                                           -0.0467 -0.0055  0.1766  0.0252 -0.0016
                                            0.0062 -0.0002  0.0166 -0.0093
                ( 38.52%)   0.6206* H  59 s( 99.92%)p 0.00(  0.08%)
                                            0.9996 -0.0005 -0.0261  0.0025 -0.0093
    63. (0.99324) BD ( 1) C  25 - H  60  
                ( 61.17%)   0.7821* C  25 s( 23.42%)p 3.27( 76.54%)d 0.00(  0.04%)
                                           -0.0001  0.4839  0.0026 -0.3464  0.0102
                                            0.6200 -0.0118  0.5102  0.0226 -0.0098
                                           -0.0079  0.0145 -0.0062 -0.0006
                ( 38.83%)   0.6231* H  60 s( 99.92%)p 0.00(  0.08%)
                                            0.9996 -0.0005  0.0092 -0.0174 -0.0192
    64. (0.97938) BD ( 1) C  26 - C  27  
                ( 50.27%)   0.7090* C  26 s( 26.04%)p 2.84( 73.91%)d 0.00(  0.05%)
                                            0.0002  0.5102  0.0121 -0.4454  0.0106
                                           -0.7187 -0.0084  0.1543 -0.0131  0.0170
                                           -0.0039 -0.0051 -0.0075 -0.0103
                ( 49.73%)   0.7052* C  27 s( 28.01%)p 2.57( 71.95%)d 0.00(  0.04%)
                                            0.0001  0.5293 -0.0001  0.4429  0.0048
                                            0.7142 -0.0028 -0.1143 -0.0120  0.0120
                                           -0.0000 -0.0044 -0.0104 -0.0100
    65. (0.98401) BD ( 1) C  26 - H  61  
                ( 62.64%)   0.7914* C  26 s( 19.98%)p 4.00( 79.97%)d 0.00(  0.05%)
                                            0.0003 -0.4468  0.0095  0.0672  0.0037
                                           -0.1707  0.0082  0.8752  0.0046  0.0005
                                           -0.0041  0.0077  0.0009 -0.0207
                ( 37.36%)   0.6113* H  61 s( 99.91%)p 0.00(  0.09%)
                                           -0.9995  0.0065 -0.0012  0.0040 -0.0300
    66. (0.98927) BD ( 1) C  27 - C  28  
                ( 51.87%)   0.7202* C  27 s( 26.60%)p 2.76( 73.34%)d 0.00(  0.06%)
                                            0.0003  0.5158  0.0025 -0.8380 -0.0023
                                            0.1168 -0.0276 -0.1288 -0.0090 -0.0063
                                            0.0059 -0.0020  0.0196 -0.0115
                ( 48.13%)   0.6938* C  28 s( 33.79%)p 1.96( 66.15%)d 0.00(  0.06%)
                                           -0.0001  0.5812 -0.0104  0.7905 -0.0156
                                           -0.1593 -0.0346  0.0962 -0.0218 -0.0053
                                            0.0057 -0.0026  0.0204 -0.0118
    67. (0.98820) BD ( 1) C  27 - H  62  
                ( 63.25%)   0.7953* C  27 s( 23.06%)p 3.33( 76.90%)d 0.00(  0.04%)
                                            0.0002 -0.4802 -0.0052 -0.2920  0.0076
                                            0.6233  0.0059  0.5430 -0.0151  0.0067
                                            0.0058 -0.0151  0.0071 -0.0029
                ( 36.75%)   0.6062* H  62 s( 99.91%)p 0.00(  0.09%)
                                           -0.9996  0.0029  0.0068 -0.0224 -0.0180
    68. (0.98093) BD ( 1) C  27 - H  63  
                ( 62.53%)   0.7907* C  27 s( 22.22%)p 3.50( 77.74%)d 0.00(  0.04%)
                                           -0.0003  0.4714 -0.0022  0.1236  0.0035
                                           -0.2945 -0.0281  0.8213 -0.0055  0.0009
                                            0.0009 -0.0090 -0.0004  0.0178
                ( 37.47%)   0.6121* H  63 s( 99.91%)p 0.00(  0.09%)
                                            0.9996 -0.0026 -0.0051  0.0132 -0.0257
    69. (0.99747) BD ( 1) C  28 - O  29  
                ( 32.51%)   0.5702* C  28 s( 29.29%)p 2.41( 70.45%)d 0.01(  0.26%)
                                           -0.0000  0.5383  0.0560 -0.4155 -0.0253
                                           -0.4359 -0.0349 -0.5805 -0.0548  0.0224
                                            0.0314  0.0305 -0.0015  0.0147
                ( 67.49%)   0.8215* O  29 s( 46.16%)p 1.16( 53.76%)d 0.00(  0.08%)
                                           -0.0000  0.6792 -0.0182  0.3385  0.0081
                                            0.3116  0.0063  0.5706  0.0132  0.0107
                                            0.0178  0.0161 -0.0000  0.0105
    70. (0.99324) BD ( 2) C  28 - O  29  
                ( 31.12%)   0.5578* C  28 s(  0.04%)p99.99( 99.53%)d10.47(  0.42%)
                                            0.0001 -0.0183  0.0084 -0.2100  0.0112
                                           -0.7109  0.0225  0.6672 -0.0113  0.0295
                                           -0.0092  0.0141 -0.0155 -0.0534
                ( 68.88%)   0.8299* O  29 s(  0.13%)p99.99( 99.72%)d 1.10(  0.14%)
                                           -0.0000 -0.0362  0.0016 -0.2495 -0.0017
                                           -0.7554 -0.0072  0.6036  0.0049 -0.0184
                                            0.0041 -0.0099  0.0091  0.0302
    71. (0.99986) CR ( 1) O   1           s(100.00%)p 0.00(  0.00%)
                                            1.0000 -0.0004 -0.0000 -0.0003  0.0000
                                           -0.0000  0.0000  0.0002 -0.0000  0.0000
                                           -0.0000 -0.0000  0.0000  0.0000
    72. (0.99957) CR ( 1) C   2           s(100.00%)
                                            1.0000 -0.0000 -0.0000 -0.0000 -0.0000
                                           -0.0000 -0.0000 -0.0000  0.0000  0.0000
                                            0.0000 -0.0000 -0.0000  0.0000
    73. (0.99951) CR ( 1) C   3           s(100.00%)p 0.00(  0.00%)
                                            1.0000 -0.0000 -0.0000  0.0002  0.0000
                                            0.0002 -0.0000  0.0003  0.0000  0.0000
                                            0.0000 -0.0000 -0.0000  0.0000
    74. (0.99947) CR ( 1) C   4           s(100.00%)p 0.00(  0.00%)
                                            1.0000 -0.0002 -0.0000 -0.0000 -0.0000
                                            0.0001 -0.0000 -0.0005  0.0000 -0.0000
                                            0.0000 -0.0000  0.0000  0.0000
    75. (0.99951) CR ( 1) C   5           s(100.00%)p 0.00(  0.00%)
                                            1.0000 -0.0000 -0.0000  0.0002  0.0000
                                            0.0002 -0.0000  0.0003  0.0000  0.0000
                                           -0.0000 -0.0000 -0.0000  0.0000
    76. (0.99955) CR ( 1) C   6           s(100.00%)p 0.00(  0.00%)
                                            1.0000 -0.0001 -0.0000  0.0000 -0.0000
                                            0.0001 -0.0000 -0.0001 -0.0000 -0.0000
                                            0.0000 -0.0000  0.0000  0.0000
    77. (0.99944) CR ( 1) C   7           s(100.00%)p 0.00(  0.00%)
                                            1.0000 -0.0000 -0.0000  0.0001 -0.0000
                                           -0.0001 -0.0000  0.0005 -0.0000 -0.0000
                                            0.0000  0.0000 -0.0000  0.0000
    78. (0.99950) CR ( 1) C   8           s(100.00%)p 0.00(  0.00%)
                                            1.0000 -0.0002 -0.0000  0.0000 -0.0000
                                            0.0004 -0.0000 -0.0005  0.0000 -0.0000
                                            0.0000  0.0000  0.0000  0.0000
    79. (0.99956) CR ( 1) C   9           s(100.00%)p 0.00(  0.00%)
                                            1.0000 -0.0001  0.0000 -0.0000 -0.0000
                                            0.0003 -0.0000  0.0002  0.0000  0.0000
                                            0.0000 -0.0000 -0.0000  0.0000
    80. (0.99958) CR ( 1) C  10           s(100.00%)p 0.00(  0.00%)
                                            1.0000 -0.0001  0.0000 -0.0002  0.0000
                                            0.0002 -0.0000  0.0001  0.0000 -0.0000
                                           -0.0000 -0.0000  0.0000  0.0000
    81. (0.99950) CR ( 1) C  11           s(100.00%)p 0.00(  0.00%)
                                            1.0000 -0.0002 -0.0000 -0.0001  0.0000
                                            0.0002  0.0000 -0.0005  0.0000 -0.0000
                                           -0.0000  0.0000 -0.0000  0.0000
    82. (0.99939) CR ( 1) C  12           s(100.00%)p 0.00(  0.00%)
                                            1.0000 -0.0000  0.0000  0.0000 -0.0000
                                            0.0000  0.0000  0.0002  0.0000  0.0000
                                            0.0000 -0.0000 -0.0000  0.0000
    83. (0.99960) CR ( 1) C  13           s(100.00%)p 0.00(  0.00%)
                                            1.0000 -0.0002  0.0000  0.0000  0.0000
                                           -0.0001  0.0000  0.0005  0.0000 -0.0000
                                           -0.0000  0.0000 -0.0000 -0.0000
    84. (0.99949) CR ( 1) C  14           s(100.00%)p 0.00(  0.00%)
                                            1.0000 -0.0002 -0.0000  0.0001 -0.0000
                                           -0.0001 -0.0000  0.0004 -0.0000  0.0000
                                            0.0000  0.0000 -0.0000  0.0000
    85. (0.99961) CR ( 1) C  15           s(100.00%)p 0.00(  0.00%)
                                            1.0000 -0.0002  0.0000 -0.0000  0.0000
                                           -0.0003  0.0000 -0.0001 -0.0000  0.0000
                                           -0.0000 -0.0000  0.0000  0.0000
    86. (0.99956) CR ( 1) C  16           s(100.00%)p 0.00(  0.00%)
                                            1.0000 -0.0002 -0.0000 -0.0003  0.0000
                                            0.0001  0.0000  0.0003 -0.0000  0.0000
                                           -0.0000  0.0000 -0.0000 -0.0000
    87. (0.99953) CR ( 1) C  17           s(100.00%)p 0.00(  0.00%)
                                            1.0000  0.0000 -0.0000  0.0003  0.0000
                                           -0.0002 -0.0000 -0.0002 -0.0000  0.0000
                                           -0.0000  0.0000 -0.0000 -0.0000
    88. (0.99965) CR ( 1) C  18           s(100.00%)p 0.00(  0.00%)
                                            1.0000 -0.0001 -0.0000 -0.0002 -0.0000
                                            0.0001 -0.0000 -0.0000  0.0000  0.0000
                                           -0.0000 -0.0000 -0.0000  0.0000
    89. (0.99984) CR ( 1) O  19           s(100.00%)p 0.00(  0.00%)
                                            1.0000 -0.0002 -0.0000  0.0000  0.0000
                                            0.0002  0.0000 -0.0001 -0.0000  0.0000
                                           -0.0000  0.0000  0.0000  0.0000
    90. (0.99985) CR ( 1) O  20           s(100.00%)p 0.00(  0.00%)
                                            1.0000 -0.0004 -0.0000 -0.0000 -0.0000
                                           -0.0004  0.0000  0.0002 -0.0000  0.0000
                                           -0.0000 -0.0000 -0.0000 -0.0000
    91. (0.99986) CR ( 1) O  21           s(100.00%)p 0.00(  0.00%)
                                            1.0000 -0.0004 -0.0000  0.0002  0.0000
                                           -0.0003 -0.0000  0.0002  0.0000 -0.0000
                                            0.0000 -0.0000 -0.0000 -0.0000
    92. (0.99952) CR ( 1) C  22           s(100.00%)p 0.00(  0.00%)
                                            1.0000  0.0000 -0.0000  0.0001 -0.0000
                                           -0.0003 -0.0000  0.0002  0.0000 -0.0000
                                            0.0000  0.0000  0.0000  0.0000
    93. (0.99954) CR ( 1) C  23           s(100.00%)p 0.00(  0.00%)
                                            1.0000 -0.0002  0.0000 -0.0002  0.0000
                                           -0.0004  0.0000 -0.0004 -0.0000  0.0000
                                            0.0000 -0.0000 -0.0000  0.0000
    94. (0.99942) CR ( 1) C  24           s(100.00%)p 0.00(  0.00%)
                                            1.0000 -0.0002  0.0000  0.0001  0.0000
                                           -0.0001  0.0000  0.0002  0.0000 -0.0000
                                            0.0000 -0.0000 -0.0000  0.0000
    95. (0.99960) CR ( 1) C  25           s(100.00%)p 0.00(  0.00%)
                                            1.0000 -0.0002  0.0000  0.0001 -0.0000
                                           -0.0001  0.0000  0.0004  0.0000  0.0000
                                           -0.0000  0.0000 -0.0000 -0.0000
    96. (0.99949) CR ( 1) C  26           s(100.00%)p 0.00(  0.00%)
                                            1.0000 -0.0003 -0.0000 -0.0001  0.0000
                                            0.0000  0.0000 -0.0005  0.0000  0.0000
                                            0.0000 -0.0000 -0.0000  0.0000
    97. (0.99951) CR ( 1) C  27           s(100.00%)p 0.00(  0.00%)
                                            1.0000  0.0000 -0.0000  0.0002 -0.0000
                                           -0.0003 -0.0000  0.0002  0.0000 -0.0000
                                           -0.0000  0.0000 -0.0000  0.0000
    98. (0.99949) CR ( 1) C  28           s(100.00%)p 0.00(  0.00%)
                                            1.0000 -0.0001  0.0000  0.0002 -0.0000
                                           -0.0001 -0.0000 -0.0002 -0.0000 -0.0000
                                            0.0000 -0.0000  0.0000  0.0000
    99. (0.99985) CR ( 1) O  29           s(100.00%)p 0.00(  0.00%)
                                            1.0000 -0.0004 -0.0000  0.0002  0.0000
                                            0.0002  0.0000  0.0003  0.0000  0.0000
                                            0.0000  0.0000  0.0000  0.0000
   100. (0.98798) LP ( 1) O   1           s( 54.77%)p 0.83( 45.21%)d 0.00(  0.02%)
                                            0.0006  0.7400  0.0126  0.5344 -0.0004
                                            0.0638  0.0001 -0.4030  0.0004 -0.0017
                                            0.0121  0.0019 -0.0084 -0.0007
   101. (0.95249) LP ( 2) O   1           s(  0.00%)p 1.00( 99.92%)d 0.00(  0.08%)
                                           -0.0000  0.0020 -0.0002 -0.0294 -0.0002
                                           -0.9808 -0.0124 -0.1906 -0.0022  0.0217
                                            0.0037 -0.0158 -0.0017 -0.0054
   102. (0.98757) LP ( 1) O  19           s( 42.35%)p 1.36( 57.60%)d 0.00(  0.05%)
                                            0.0001  0.6508 -0.0034 -0.7428  0.0078
                                            0.1483 -0.0013 -0.0473  0.0006  0.0080
                                           -0.0031 -0.0028 -0.0176  0.0092
   103. (0.90448) LP ( 2) O  19           s(  0.00%)p 1.00( 99.91%)d 0.00(  0.08%)
                                           -0.0000  0.0047 -0.0026  0.0572 -0.0024
                                            0.5346 -0.0075  0.8425 -0.0121  0.0149
                                            0.0240 -0.0030  0.0036  0.0006
   104. (0.98851) LP ( 1) O  20           s( 56.15%)p 0.78( 43.83%)d 0.00(  0.02%)
                                            0.0006  0.7492  0.0151 -0.1206  0.0022
                                            0.5498 -0.0004 -0.3485  0.0001  0.0035
                                           -0.0023  0.0107  0.0084  0.0009
   105. (0.93031) LP ( 2) O  20           s(  0.03%)p99.99( 99.88%)d 3.22(  0.09%)
                                            0.0001  0.0170 -0.0000  0.9848  0.0103
                                            0.1118  0.0016 -0.1278 -0.0014 -0.0244
                                            0.0154  0.0046  0.0079 -0.0039
   106. (0.98705) LP ( 1) O  21           s( 54.10%)p 0.85( 45.88%)d 0.00(  0.02%)
                                            0.0006  0.7354  0.0115 -0.2871  0.0001
                                            0.5322  0.0005 -0.3052 -0.0006  0.0081
                                           -0.0044  0.0091  0.0054  0.0030
   107. (0.94972) LP ( 2) O  21           s(  0.01%)p99.99( 99.91%)d 6.07(  0.07%)
                                            0.0000  0.0105  0.0035 -0.8861  0.0126
                                           -0.4585  0.0063  0.0593 -0.0014  0.0135
                                           -0.0100 -0.0071 -0.0203  0.0011
   108. (0.98672) LP ( 1) O  29           s( 53.71%)p 0.86( 46.27%)d 0.00(  0.02%)
                                            0.0006  0.7328  0.0108 -0.3096 -0.0002
                                           -0.3356 -0.0002 -0.5042 -0.0008 -0.0060
                                           -0.0083 -0.0091  0.0003 -0.0047
   109. (0.95171) LP ( 2) O  29           s(  0.02%)p99.99( 99.91%)d 3.30(  0.07%)
                                            0.0000  0.0145  0.0034 -0.8521  0.0118
                                            0.4672 -0.0059  0.2333 -0.0035 -0.0051
                                           -0.0137  0.0125 -0.0170  0.0083
   110. (0.00206) RY*( 1) O   1           s(  0.01%)p 1.00( 97.79%)d 0.02(  2.21%)
                                           -0.0000  0.0001  0.0071 -0.0004  0.0232
                                           -0.0083  0.9726 -0.0012  0.1770  0.1157
                                            0.0192 -0.0861 -0.0093 -0.0289
   111. (0.00015) RY*( 2) O   1           s( 56.79%)p 0.73( 41.40%)d 0.03(  1.81%)
                                            0.0000  0.0033  0.7536 -0.0077  0.3824
                                           -0.0026 -0.1073  0.0150  0.5059  0.0137
                                           -0.0688  0.0033  0.1011 -0.0541
   112. (0.00009) RY*( 3) O   1           s( 39.06%)p 1.45( 56.47%)d 0.11(  4.47%)
   113. (0.00004) RY*( 4) O   1           s(  1.62%)p55.28( 89.34%)d 5.60(  9.05%)
   114. (0.00000) RY*( 5) O   1           s(  0.02%)p70.18(  1.43%)d99.99( 98.55%)
   115. (0.00000) RY*( 6) O   1           s(  1.18%)p 3.70(  4.36%)d80.07( 94.46%)
   116. (0.00000) RY*( 7) O   1           s(  0.10%)p13.20(  1.33%)d99.99( 98.57%)
   117. (0.00001) RY*( 8) O   1           s(  0.96%)p 5.39(  5.15%)d98.22( 93.90%)
   118. (0.00000) RY*( 9) O   1           s(  0.23%)p13.44(  3.11%)d99.99( 96.66%)
   119. (0.00876) RY*( 1) C   2           s( 15.04%)p 5.65( 84.92%)d 0.00(  0.04%)
                                           -0.0000  0.0737  0.3808  0.0393 -0.7225
                                            0.0050 -0.0886 -0.0298  0.5629 -0.0005
                                            0.0157 -0.0025  0.0102 -0.0019
   120. (0.00295) RY*( 2) C   2           s(  0.08%)p99.99( 35.58%)d99.99( 64.35%)
                                           -0.0000 -0.0021  0.0279  0.0038  0.0239
                                            0.0280 -0.5892  0.0077 -0.0844  0.6393
                                            0.1023 -0.4503 -0.0627 -0.1326
   121. (0.00257) RY*( 3) C   2           s( 10.52%)p 5.88( 61.80%)d 2.63( 27.68%)
                                            0.0000 -0.0116  0.3241  0.0538  0.5799
                                           -0.0089 -0.0611  0.0286  0.5237  0.0041
                                           -0.0777 -0.0609 -0.2999  0.4208
   122. (0.00101) RY*( 4) C   2           s(  0.11%)p99.99( 62.96%)d99.99( 36.92%)
                                           -0.0000  0.0008  0.0337  0.0007  0.0162
                                            0.0084  0.7845 -0.0025  0.1180  0.3789
                                            0.0806 -0.4254 -0.0710 -0.1820
   123. (0.00060) RY*( 5) C   2           s( 31.28%)p 0.22(  6.82%)d 1.98( 61.90%)
                                            0.0000 -0.0007  0.5592  0.0290  0.1349
                                            0.0082 -0.0007 -0.0505 -0.2157 -0.0680
                                            0.4232  0.2745 -0.3556 -0.4833
   124. (0.00030) RY*( 6) C   2           s( 36.78%)p 0.20(  7.34%)d 1.52( 55.88%)
                                            0.0000 -0.0185  0.6062 -0.0123  0.1410
                                            0.0022  0.0360 -0.0059 -0.2281 -0.0112
                                           -0.1987 -0.1399  0.7030  0.0735
   125. (0.00024) RY*( 7) C   2           s(  0.24%)p 8.82(  2.11%)d99.99( 97.65%)
                                           -0.0000  0.0010  0.0489  0.0049 -0.0381
                                           -0.0012 -0.1030  0.0017 -0.0949 -0.6319
                                           -0.1321 -0.6934 -0.2282 -0.1641
   126. (0.00001) RY*( 8) C   2           s(  3.88%)p 2.75( 10.67%)d22.05( 85.45%)
   127. (0.00002) RY*( 9) C   2           s(  2.42%)p11.66( 28.27%)d28.60( 69.31%)
   128. (0.00325) RY*( 1) C   3           s(  0.49%)p99.99( 96.54%)d 6.09(  2.97%)
                                           -0.0000  0.0239  0.0657 -0.0066 -0.4956
                                           -0.0249 -0.5478  0.0166  0.6471  0.1071
                                           -0.0773 -0.0237 -0.0653 -0.0864
   129. (0.00183) RY*( 2) C   3           s(  1.13%)p82.72( 93.23%)d 5.01(  5.65%)
                                            0.0000 -0.0068  0.1059  0.0066 -0.3588
                                            0.0030  0.7995 -0.0060  0.4052 -0.2045
                                           -0.0894  0.0435 -0.0481 -0.0495
   130. (0.00093) RY*( 3) C   3           s( 95.40%)p 0.02(  2.09%)d 0.03(  2.51%)
                                            0.0000 -0.0054  0.9767 -0.0008  0.1101
                                            0.0018 -0.0655  0.0075 -0.0663 -0.0585
                                           -0.1000 -0.0391  0.0992 -0.0181
   131. (0.00057) RY*( 4) C   3           s(  0.83%)p99.99( 84.92%)d17.13( 14.25%)
                                           -0.0000  0.0195  0.0891  0.0157 -0.7440
                                           -0.0040 -0.0157 -0.0050 -0.5432  0.0351
                                            0.3238 -0.0367 -0.0579  0.1781
   132. (0.00009) RY*( 5) C   3           s(  0.22%)p24.65(  5.32%)d99.99( 94.47%)
   133. (0.00006) RY*( 6) C   3           s(  1.63%)p 6.51( 10.59%)d53.97( 87.78%)
   134. (0.00005) RY*( 7) C   3           s(  0.10%)p29.47(  3.05%)d99.99( 96.85%)
   135. (0.00001) RY*( 8) C   3           s(  0.02%)p33.79(  0.67%)d99.99( 99.31%)
   136. (0.00002) RY*( 9) C   3           s(  0.29%)p12.72(  3.67%)d99.99( 96.04%)
   137. (0.00333) RY*( 1) C   4           s( 13.99%)p 5.83( 81.52%)d 0.32(  4.48%)
                                            0.0000 -0.0024  0.3741 -0.0083 -0.3187
                                           -0.0055 -0.1673 -0.0145 -0.8279 -0.0074
                                           -0.0485  0.0741  0.0103 -0.1918
   138. (0.00189) RY*( 2) C   4           s(  0.07%)p99.99( 90.81%)d99.99(  9.12%)
                                            0.0000 -0.0015  0.0259  0.0212  0.7909
                                           -0.0108 -0.4949 -0.0054 -0.1924 -0.1223
                                           -0.0400  0.0943 -0.2539  0.0361
   139. (0.00105) RY*( 3) C   4           s(  0.33%)p99.99( 91.71%)d24.40(  7.96%)
                                            0.0000 -0.0344  0.0456 -0.0068  0.4388
                                           -0.0107  0.8062 -0.0055 -0.2728  0.0695
                                           -0.1283 -0.1282 -0.0806 -0.1881
   140. (0.00087) RY*( 4) C   4           s( 81.07%)p 0.17( 13.75%)d 0.06(  5.18%)
                                            0.0000 -0.0002  0.9004 -0.0100  0.0723
                                           -0.0106  0.0283 -0.0074  0.3622 -0.1727
                                           -0.0739 -0.1168  0.0433  0.0316
   141. (0.00021) RY*( 5) C   4           s(  0.00%)p 1.00(  0.92%)d99.99( 99.08%)
                                           -0.0000  0.0009  0.0028  0.0012 -0.0826
                                            0.0016  0.0386 -0.0004  0.0295 -0.2793
                                            0.7348 -0.2385 -0.4687 -0.3103
   142. (0.00019) RY*( 6) C   4           s(  3.17%)p 0.30(  0.96%)d30.28( 95.87%)
                                           -0.0000  0.0034  0.1779  0.0080 -0.0157
                                            0.0129 -0.0557 -0.0021  0.0778  0.8849
                                            0.1137  0.0672 -0.3967  0.0269
   143. (0.00009) RY*( 7) C   4           s(  1.30%)p 4.21(  5.46%)d71.80( 93.24%)
   144. (0.00005) RY*( 8) C   4           s(  0.08%)p98.03(  8.19%)d99.99( 91.72%)
   145. (0.00002) RY*( 9) C   4           s(  0.08%)p86.27(  6.77%)d99.99( 93.15%)
   146. (0.00341) RY*( 1) C   5           s(  0.21%)p99.99( 96.94%)d13.32(  2.84%)
                                           -0.0000  0.0224  0.0404 -0.0132 -0.0246
                                           -0.0227 -0.7714  0.0176  0.6105  0.0828
                                           -0.0164 -0.0600 -0.0597 -0.1190
   147. (0.00181) RY*( 2) C   5           s(  2.87%)p31.83( 91.35%)d 2.01(  5.78%)
                                            0.0000 -0.0097  0.1691 -0.0018  0.9510
                                            0.0091  0.0385 -0.0039  0.0864 -0.0985
                                           -0.0617 -0.0422  0.1888 -0.0829
   148. (0.00087) RY*( 3) C   5           s( 94.11%)p 0.04(  3.49%)d 0.03(  2.40%)
                                            0.0000 -0.0021  0.9701  0.0027 -0.1806
                                           -0.0043  0.0220  0.0055 -0.0414 -0.1332
                                           -0.0020 -0.0616 -0.0410 -0.0281
   149. (0.00045) RY*( 4) C   5           s(  0.35%)p99.99( 82.75%)d48.29( 16.90%)
                                           -0.0000  0.0223  0.0548 -0.0118  0.1280
                                            0.0099 -0.5832  0.0024 -0.6862  0.2128
                                            0.0264  0.1055  0.0292  0.3332
   150. (0.00009) RY*( 5) C   5           s(  0.54%)p12.00(  6.51%)d99.99( 92.95%)
   151. (0.00006) RY*( 6) C   5           s(  0.95%)p14.02( 13.29%)d90.50( 85.76%)
   152. (0.00004) RY*( 7) C   5           s(  0.34%)p 8.14(  2.78%)d99.99( 96.88%)
   153. (0.00002) RY*( 8) C   5           s(  0.63%)p 4.26(  2.69%)d99.99( 96.68%)
   154. (0.00001) RY*( 9) C   5           s(  0.11%)p 2.39(  0.26%)d99.99( 99.64%)
   155. (0.00984) RY*( 1) C   6           s( 16.54%)p 5.04( 83.43%)d 0.00(  0.03%)
                                            0.0000  0.0681  0.4009 -0.0102  0.4375
                                            0.0534 -0.6635 -0.0263  0.4462  0.0041
                                           -0.0038  0.0065 -0.0036  0.0147
   156. (0.00324) RY*( 2) C   6           s(  4.25%)p12.11( 51.46%)d10.42( 44.29%)
                                            0.0000 -0.0200  0.2052 -0.0239  0.4670
                                            0.0049  0.5241  0.0141  0.1450 -0.2523
                                            0.2803  0.0833  0.5362  0.0790
   157. (0.00302) RY*( 3) C   6           s(  2.85%)p24.67( 70.42%)d 9.36( 26.73%)
                                            0.0000 -0.0122  0.1685 -0.0126 -0.4078
                                            0.0371  0.2908  0.0360  0.6712  0.3039
                                            0.0471 -0.2729 -0.0620  0.3073
   158. (0.00136) RY*( 4) C   6           s(  0.20%)p99.99( 48.42%)d99.99( 51.38%)
                                           -0.0000  0.0128  0.0423 -0.0221 -0.6026
                                           -0.0007 -0.3443 -0.0036  0.0461 -0.2063
                                            0.2849  0.2679  0.5575 -0.0869
   159. (0.00055) RY*( 5) C   6           s( 41.23%)p 0.23(  9.45%)d 1.20( 49.32%)
                                            0.0000 -0.0025  0.6421 -0.0204 -0.0987
                                            0.0350  0.1759 -0.0329 -0.2259  0.4777
                                           -0.2701  0.3190  0.0877 -0.2875
   160. (0.00028) RY*( 6) C   6           s( 24.29%)p 0.25(  5.99%)d 2.87( 69.71%)
                                            0.0000 -0.0151  0.4927  0.0057 -0.1537
                                           -0.0099  0.0760  0.0054 -0.1742 -0.4018
                                            0.4886  0.0226 -0.5402  0.0682
   161. (0.00018) RY*( 7) C   6           s(  7.16%)p 0.40(  2.84%)d12.57( 90.00%)
                                           -0.0000 -0.0072  0.2675 -0.0008 -0.1620
                                           -0.0068  0.0443 -0.0055 -0.0104 -0.5806
                                           -0.6712 -0.3108  0.1174  0.0450
   162. (0.00006) RY*( 8) C   6           s(  3.59%)p 7.87( 28.29%)d18.96( 68.12%)
   163. (0.00002) RY*( 9) C   6           s(  0.20%)p 0.85(  0.17%)d99.99( 99.63%)
   164. (0.00283) RY*( 1) C   7           s( 16.46%)p 4.86( 79.98%)d 0.22(  3.56%)
                                            0.0000 -0.0018  0.4057  0.0079  0.4555
                                           -0.0059 -0.4015  0.0098  0.6565  0.0280
                                           -0.0225 -0.0238  0.0566 -0.1748
   165. (0.00221) RY*( 2) C   7           s(  0.63%)p99.99( 94.21%)d 8.16(  5.16%)
                                           -0.0000 -0.0001  0.0795 -0.0155 -0.8338
                                           -0.0050 -0.4300  0.0012  0.2484  0.1527
                                           -0.0879 -0.0040 -0.1241 -0.0716
   166. (0.00162) RY*( 3) C   7           s(  5.02%)p17.18( 86.31%)d 1.73(  8.67%)
                                            0.0000 -0.0217  0.2231  0.0011 -0.2384
                                           -0.0067  0.7618  0.0023  0.4752 -0.1953
                                           -0.2015  0.0426  0.0024 -0.0783
   167. (0.00067) RY*( 4) C   7           s( 76.24%)p 0.25( 19.32%)d 0.06(  4.44%)
                                            0.0000  0.0024  0.8732  0.0025 -0.0648
                                           -0.0022  0.0263  0.0010 -0.4339 -0.0337
                                            0.1103 -0.0022 -0.1435  0.1023
   168. (0.00019) RY*( 5) C   7           s(  0.97%)p 0.28(  0.27%)d99.99( 98.76%)
                                            0.0000 -0.0012  0.0985 -0.0008  0.0352
                                           -0.0045  0.0309 -0.0026 -0.0227  0.5425
                                           -0.5003  0.2576  0.4436  0.4240
   169. (0.00010) RY*( 6) C   7           s(  0.24%)p17.55(  4.28%)d99.99( 95.47%)
   170. (0.00010) RY*( 7) C   7           s(  0.00%)p 1.00(  6.30%)d14.88( 93.70%)
   171. (0.00005) RY*( 8) C   7           s(  0.01%)p 1.00(  6.58%)d14.20( 93.41%)
   172. (0.00004) RY*( 9) C   7           s(  0.46%)p 6.34(  2.90%)d99.99( 96.65%)
   173. (0.00382) RY*( 1) C   8           s( 15.93%)p 5.05( 80.43%)d 0.23(  3.64%)
                                            0.0000 -0.0152  0.3989  0.0040  0.2218
                                           -0.0156  0.1726 -0.0130 -0.8514  0.0027
                                           -0.0662  0.0497  0.0002 -0.1718
   174. (0.00287) RY*( 2) C   8           s(  0.10%)p99.99( 97.62%)d21.81(  2.28%)
                                           -0.0000  0.0249 -0.0206 -0.0019 -0.3413
                                            0.0035 -0.8889 -0.0063 -0.2635 -0.1225
                                            0.0105  0.0543  0.0088 -0.0682
   175. (0.00186) RY*( 3) C   8           s(  2.87%)p30.87( 88.58%)d 2.98(  8.55%)
                                            0.0000 -0.0030  0.1694 -0.0182 -0.8729
                                            0.0034  0.3445  0.0052 -0.0688  0.1126
                                            0.0939 -0.0311  0.2342 -0.0905
   176. (0.00095) RY*( 4) C   8           s( 78.80%)p 0.23( 18.44%)d 0.04(  2.77%)
                                            0.0000  0.0038  0.8877 -0.0172  0.0828
                                           -0.0115 -0.1618 -0.0108  0.3883 -0.1040
                                           -0.0037 -0.0846  0.0801  0.0572
   177. (0.00025) RY*( 5) C   8           s(  0.84%)p 1.37(  1.15%)d99.99( 98.01%)
                                           -0.0000  0.0021  0.0916  0.0075 -0.0980
                                            0.0071  0.0333 -0.0032  0.0256  0.0438
                                            0.5228 -0.0771 -0.8032 -0.2319
   178. (0.00020) RY*( 6) C   8           s(  1.32%)p 0.38(  0.50%)d74.60( 98.18%)
                                           -0.0000  0.0035  0.1147  0.0050 -0.0304
                                           -0.0004 -0.0629  0.0083 -0.0058  0.5968
                                           -0.0150  0.6671 -0.1428  0.3999
   179. (0.00009) RY*( 7) C   8           s(  0.04%)p44.98(  1.62%)d99.99( 98.34%)
   180. (0.00005) RY*( 8) C   8           s(  0.13%)p52.14(  7.03%)d99.99( 92.83%)
   181. (0.00003) RY*( 9) C   8           s(  0.00%)p 1.00(  4.79%)d19.89( 95.21%)
   182. (0.00247) RY*( 1) C   9           s(  5.14%)p17.44( 89.69%)d 1.01(  5.17%)
                                           -0.0000  0.0180  0.2261 -0.0007  0.1854
                                           -0.0226 -0.5430  0.0231  0.7527  0.0328
                                           -0.0609 -0.1198 -0.1082 -0.1444
   183. (0.00176) RY*( 2) C   9           s(  4.33%)p21.25( 92.04%)d 0.84(  3.63%)
                                            0.0000 -0.0113  0.2078 -0.0082  0.8849
                                            0.0105  0.3704  0.0017  0.0003 -0.0702
                                           -0.0119 -0.0431  0.1680 -0.0333
   184. (0.00094) RY*( 3) C   9           s(  4.46%)p18.85( 84.00%)d 2.59( 11.54%)
                                           -0.0000  0.0259  0.2095 -0.0150  0.2745
                                            0.0015 -0.6420  0.0070 -0.5934  0.1737
                                            0.2217  0.0575 -0.1773  0.0365
   185. (0.00027) RY*( 4) C   9           s( 81.45%)p 0.15( 12.02%)d 0.08(  6.52%)
                                            0.0000 -0.0066  0.9025  0.0115 -0.3095
                                           -0.0006  0.1518 -0.0013 -0.0355 -0.1829
                                            0.1051  0.0520  0.1303  0.0322
   186. (0.00018) RY*( 5) C   9           s(  2.17%)p 0.23(  0.49%)d44.92( 97.35%)
                                           -0.0000  0.0021  0.1472 -0.0005  0.0191
                                           -0.0014 -0.0475  0.0009 -0.0475  0.3647
                                           -0.7906  0.1652  0.0461  0.4312
   187. (0.00006) RY*( 6) C   9           s(  0.94%)p12.35( 11.64%)d92.81( 87.42%)
   188. (0.00005) RY*( 7) C   9           s(  0.27%)p12.99(  3.46%)d99.99( 96.28%)
   189. (0.00001) RY*( 8) C   9           s(  0.61%)p 4.41(  2.71%)d99.99( 96.68%)
   190. (0.00001) RY*( 9) C   9           s(  0.75%)p 5.31(  4.00%)d99.99( 95.25%)
   191. (0.00213) RY*( 1) C  10           s(  2.63%)p35.22( 92.56%)d 1.83(  4.81%)
                                           -0.0000  0.0085  0.1619  0.0018 -0.1103
                                           -0.0119 -0.3795  0.0186  0.8769 -0.0243
                                            0.1749 -0.0997 -0.0218 -0.0808
   192. (0.00142) RY*( 2) C  10           s(  0.05%)p99.99( 89.38%)d99.99( 10.57%)
                                           -0.0000  0.0204 -0.0101  0.0099  0.9352
                                           -0.0075 -0.1235  0.0033  0.0616 -0.3017
                                           -0.0608 -0.0628  0.0788 -0.0285
   193. (0.00096) RY*( 3) C  10           s( 23.33%)p 3.02( 70.44%)d 0.27(  6.23%)
                                           -0.0000  0.0223  0.4825  0.0069 -0.1207
                                            0.0068 -0.7279  0.0034 -0.3998 -0.0805
                                           -0.1652 -0.0922  0.1348 -0.0428
   194. (0.00034) RY*( 4) C  10           s( 67.01%)p 0.37( 24.90%)d 0.12(  8.08%)
                                            0.0000 -0.0139  0.8185 -0.0099  0.1128
                                           -0.0140  0.4777 -0.0046  0.0885  0.1563
                                           -0.1583 -0.0474 -0.1450 -0.0900
   195. (0.00017) RY*( 5) C  10           s(  5.93%)p 0.02(  0.10%)d15.84( 93.97%)
                                           -0.0000 -0.0011  0.2436  0.0017  0.0039
                                           -0.0060  0.0310 -0.0015 -0.0031 -0.1973
                                            0.4427  0.6524  0.2992  0.4353
   196. (0.00005) RY*( 6) C  10           s(  0.09%)p99.99( 12.54%)d99.99( 87.37%)
   197. (0.00004) RY*( 7) C  10           s(  0.02%)p99.99(  4.21%)d99.99( 95.77%)
   198. (0.00001) RY*( 8) C  10           s(  1.05%)p 4.78(  5.03%)d89.29( 93.92%)
   199. (0.00002) RY*( 9) C  10           s(  0.00%)p 1.00(  0.89%)d99.99( 99.11%)
   200. (0.00435) RY*( 1) C  11           s(  7.59%)p11.91( 90.39%)d 0.27(  2.02%)
                                            0.0000 -0.0101  0.2753 -0.0015  0.1826
                                            0.0013 -0.5715 -0.0134 -0.7374 -0.0034
                                           -0.0232  0.0103 -0.0589 -0.1270
   201. (0.00238) RY*( 2) C  11           s(  1.06%)p87.38( 92.93%)d 5.65(  6.01%)
                                           -0.0000 -0.0000  0.1031  0.0141  0.3727
                                            0.0015  0.7635 -0.0057 -0.4553  0.1544
                                           -0.0880 -0.0600  0.1319 -0.0864
   202. (0.00185) RY*( 3) C  11           s( 11.05%)p 7.69( 84.98%)d 0.36(  3.97%)
                                            0.0000 -0.0168  0.3320 -0.0073 -0.8600
                                           -0.0147  0.2191 -0.0060 -0.2489 -0.0729
                                            0.0750  0.0339  0.1163 -0.1186
   203. (0.00083) RY*( 4) C  11           s( 75.59%)p 0.24( 18.31%)d 0.08(  6.11%)
                                           -0.0000  0.0047  0.8694  0.0057  0.2055
                                            0.0083 -0.0173 -0.0061  0.3747  0.2141
                                            0.1079  0.0087 -0.0037  0.0590
   204. (0.00020) RY*( 5) C  11           s(  1.37%)p 0.51(  0.69%)d71.72( 97.94%)
                                            0.0000  0.0013  0.1169 -0.0066  0.0784
                                            0.0064 -0.0250  0.0086 -0.0015 -0.4506
                                           -0.4141  0.4435  0.5221  0.3682
   205. (0.00019) RY*( 6) C  11           s(  2.38%)p 0.27(  0.64%)d40.80( 96.99%)
                                            0.0000  0.0027  0.1542 -0.0036  0.0492
                                            0.0045  0.0617  0.0018  0.0096 -0.6357
                                           -0.1147 -0.7152 -0.1594  0.1252
   206. (0.00008) RY*( 7) C  11           s(  0.10%)p41.65(  4.35%)d99.99( 95.54%)
   207. (0.00006) RY*( 8) C  11           s(  0.68%)p 6.31(  4.27%)d99.99( 95.05%)
   208. (0.00002) RY*( 9) C  11           s(  0.22%)p16.54(  3.59%)d99.99( 96.19%)
   209. (0.00272) RY*( 1) C  12           s(  4.45%)p20.90( 93.05%)d 0.56(  2.50%)
                                            0.0000  0.0017  0.2110  0.0091  0.5484
                                            0.0010  0.0461 -0.0063  0.7922 -0.0643
                                            0.0120  0.0368  0.0631 -0.1239
   210. (0.00181) RY*( 2) C  12           s( 10.94%)p 7.91( 86.55%)d 0.23(  2.51%)
                                            0.0000 -0.0206  0.3301 -0.0087 -0.5961
                                            0.0156 -0.6090 -0.0038  0.3727  0.1061
                                           -0.0993  0.0002 -0.0608 -0.0165
   211. (0.00136) RY*( 3) C  12           s(  0.63%)p99.99( 85.45%)d22.09( 13.92%)
                                            0.0000 -0.0120  0.0785  0.0162  0.5284
                                           -0.0092 -0.6845 -0.0031 -0.3262  0.2023
                                            0.1259 -0.1521  0.2188  0.1069
   212. (0.00069) RY*( 4) C  12           s( 79.14%)p 0.17( 13.79%)d 0.09(  7.07%)
                                           -0.0000  0.0044  0.8896  0.0029  0.0575
                                            0.0156  0.2174 -0.0031 -0.2951 -0.0976
                                            0.1709  0.0735 -0.1605 -0.0280
   213. (0.00029) RY*( 5) C  12           s(  2.37%)p 1.12(  2.66%)d40.05( 94.97%)
                                           -0.0000 -0.0007  0.1540 -0.0095  0.1242
                                           -0.0001  0.0453  0.0069 -0.0949 -0.0352
                                           -0.9486 -0.1848  0.0407  0.1129
   214. (0.00028) RY*( 6) C  12           s(  0.00%)p 1.00(  1.02%)d96.62( 98.97%)
                                           -0.0000  0.0001  0.0033  0.0004  0.0342
                                            0.0105 -0.0515  0.0147 -0.0781  0.1462
                                           -0.1696  0.9304  0.2687 -0.0412
   215. (0.00018) RY*( 7) C  12           s(  0.06%)p23.88(  1.50%)d99.99( 98.43%)
                                           -0.0000 -0.0024  0.0250 -0.0000 -0.0274
                                            0.0160  0.0064 -0.0163  0.1171 -0.3167
                                            0.0974  0.0908  0.1001  0.9253
   216. (0.00014) RY*( 8) C  12           s(  1.91%)p 6.95( 13.29%)d44.33( 84.80%)
                                           -0.0000  0.0087  0.1380 -0.0031 -0.1328
                                           -0.0172  0.3252 -0.0109  0.0949  0.7302
                                            0.0667 -0.2031  0.4832  0.1888
   217. (0.00011) RY*( 9) C  12           s(  0.52%)p 5.42(  2.84%)d99.99( 96.64%)
                                            0.0000 -0.0034  0.0723  0.0168 -0.1610
                                            0.0045 -0.0013  0.0029 -0.0464 -0.5268
                                            0.0452 -0.1426  0.7753 -0.2558
   218. (0.00183) RY*( 1) C  13           s(  9.07%)p 9.61( 87.19%)d 0.41(  3.74%)
                                           -0.0000  0.0094  0.3010  0.0006  0.0083
                                            0.0126  0.9325  0.0019 -0.0456  0.0343
                                           -0.0218 -0.1687 -0.0304 -0.0801
   219. (0.00165) RY*( 2) C  13           s(  0.13%)p99.99( 94.55%)d42.56(  5.33%)
                                            0.0000  0.0023  0.0353 -0.0172 -0.9710
                                            0.0003  0.0063  0.0015  0.0468 -0.0506
                                            0.2066  0.0055  0.0798 -0.0407
   220. (0.00090) RY*( 3) C  13           s( 53.14%)p 0.83( 44.33%)d 0.05(  2.53%)
                                           -0.0000  0.0194  0.7287  0.0022 -0.0080
                                           -0.0054 -0.2368  0.0032 -0.6222 -0.0172
                                           -0.0287  0.1543  0.0192  0.0050
   221. (0.00013) RY*( 4) C  13           s( 37.16%)p 1.66( 61.85%)d 0.03(  0.99%)
                                           -0.0000 -0.0276  0.6090 -0.0066  0.0751
                                            0.0046 -0.1698 -0.0215  0.7639 -0.0046
                                            0.0542 -0.0419  0.0380 -0.0612
   222. (0.00003) RY*( 5) C  13           s(  0.02%)p99.99(  5.34%)d99.99( 94.64%)
   223. (0.00003) RY*( 6) C  13           s(  0.09%)p62.08(  5.76%)d99.99( 94.15%)
   224. (0.00000) RY*( 7) C  13           s(  0.00%)p 1.00(  0.15%)d99.99( 99.85%)
   225. (0.00000) RY*( 8) C  13           s(  0.07%)p 3.22(  0.22%)d99.99( 99.71%)
   226. (0.00001) RY*( 9) C  13           s(  0.43%)p 1.56(  0.67%)d99.99( 98.90%)
   227. (0.00300) RY*( 1) C  14           s(  3.48%)p26.27( 91.35%)d 1.49(  5.17%)
                                            0.0000 -0.0146  0.1859  0.0155  0.0490
                                            0.0055  0.4142  0.0241  0.8595  0.0074
                                           -0.0137  0.0116 -0.0620 -0.2180
   228. (0.00204) RY*( 2) C  14           s(  6.61%)p13.54( 89.55%)d 0.58(  3.84%)
                                            0.0000 -0.0026  0.2571  0.0052  0.7014
                                            0.0054 -0.6063  0.0087  0.1893 -0.0584
                                            0.0027 -0.0044  0.1699 -0.0780
   229. (0.00097) RY*( 3) C  14           s(  1.94%)p47.06( 91.23%)d 3.52(  6.83%)
                                           -0.0000  0.0209  0.1376 -0.0079  0.6228
                                           -0.0016  0.6245  0.0005 -0.3665 -0.0267
                                            0.1775  0.1284 -0.1366  0.0308
   230. (0.00051) RY*( 4) C  14           s( 69.81%)p 0.13(  9.29%)d 0.30( 20.91%)
                                            0.0000 -0.0014  0.8355 -0.0054 -0.2471
                                           -0.0000 -0.0185  0.0082 -0.1771  0.3983
                                            0.1091 -0.1812 -0.0169 -0.0739
   231. (0.00026) RY*( 5) C  14           s(  4.67%)p 0.24(  1.11%)d20.16( 94.22%)
                                           -0.0000 -0.0010  0.2162  0.0102 -0.0705
                                            0.0088 -0.0575  0.0023 -0.0512 -0.7398
                                            0.0048 -0.4081 -0.4748 -0.0538
   232. (0.00016) RY*( 6) C  14           s( 10.47%)p 0.47(  4.88%)d 8.08( 84.65%)
                                           -0.0000  0.0007  0.3236  0.0113 -0.1652
                                           -0.0041  0.1224 -0.0004 -0.0798 -0.5109
                                           -0.2396  0.4551  0.5662  0.0182
   233. (0.00010) RY*( 7) C  14           s(  2.61%)p 0.94(  2.45%)d36.41( 94.95%)
                                            0.0000 -0.0024  0.1615 -0.0098  0.0022
                                            0.0183 -0.1337 -0.0095  0.0779  0.0937
                                           -0.3905  0.5363 -0.5764  0.4103
   234. (0.00009) RY*( 8) C  14           s(  0.03%)p99.99(  5.83%)d99.99( 94.15%)
   235. (0.00004) RY*( 9) C  14           s(  0.44%)p10.17(  4.46%)d99.99( 95.10%)
   236. (0.00206) RY*( 1) C  15           s(  0.24%)p99.99( 95.79%)d16.38(  3.97%)
                                           -0.0000  0.0049  0.0490  0.0201  0.9565
                                            0.0039  0.1060  0.0012 -0.1773  0.1940
                                            0.0112 -0.0307 -0.0283 -0.0127
   237. (0.00145) RY*( 2) C  15           s( 18.35%)p 4.09( 74.95%)d 0.37(  6.70%)
                                           -0.0000  0.0171  0.4280 -0.0041 -0.1958
                                            0.0063  0.4784 -0.0109 -0.6944 -0.0790
                                            0.0046 -0.2033  0.0063 -0.1392
   238. (0.00043) RY*( 3) C  15           s( 38.49%)p 1.34( 51.49%)d 0.26( 10.03%)
                                            0.0000  0.0107  0.6203  0.0027  0.0392
                                           -0.0122  0.4395 -0.0014  0.5657 -0.0118
                                           -0.0123  0.2612  0.0567  0.1689
   239. (0.00014) RY*( 4) C  15           s( 29.20%)p 1.89( 55.11%)d 0.54( 15.69%)
                                           -0.0000 -0.0193  0.5400 -0.0039  0.0303
                                            0.0154 -0.6886  0.0094 -0.2751 -0.0892
                                            0.0198  0.3206  0.0550  0.2066
   240. (0.00003) RY*( 5) C  15           s(  1.09%)p 3.98(  4.34%)d86.64( 94.56%)
   241. (0.00001) RY*( 6) C  15           s(  0.00%)p 1.00(  0.12%)d99.99( 99.88%)
   242. (0.00001) RY*( 7) C  15           s(  9.67%)p 1.45( 14.04%)d 7.89( 76.29%)
   243. (0.00001) RY*( 8) C  15           s(  0.51%)p 0.43(  0.22%)d99.99( 99.27%)
   244. (0.00001) RY*( 9) C  15           s(  2.54%)p 1.58(  4.01%)d36.82( 93.45%)
   245. (0.00269) RY*( 1) C  16           s(  0.00%)p 1.00( 94.95%)d 0.05(  5.05%)
                                           -0.0000  0.0049 -0.0040  0.0172  0.4470
                                            0.0231  0.8637 -0.0011 -0.0539  0.1275
                                           -0.0700 -0.1088  0.1315  0.0123
   246. (0.00163) RY*( 2) C  16           s( 14.66%)p 5.39( 78.98%)d 0.43(  6.36%)
                                            0.0000 -0.0149  0.3825 -0.0051 -0.7889
                                            0.0026  0.3980  0.0070 -0.0951 -0.0273
                                            0.2061 -0.1166  0.0817 -0.0112
   247. (0.00096) RY*( 3) C  16           s( 25.61%)p 2.71( 69.28%)d 0.20(  5.11%)
                                           -0.0000  0.0204  0.5056  0.0070  0.2272
                                           -0.0043 -0.1541  0.0174 -0.7855 -0.0614
                                           -0.1205  0.0329 -0.0279 -0.1760
   248. (0.00056) RY*( 4) C  16           s( 51.04%)p 0.70( 35.72%)d 0.26( 13.24%)
                                            0.0000 -0.0061  0.7144 -0.0026  0.3208
                                            0.0037 -0.1132  0.0018  0.4913 -0.0104
                                            0.3142 -0.0988 -0.0424  0.1484
   249. (0.00016) RY*( 5) C  16           s(  0.01%)p 1.00(  0.22%)d99.99( 99.77%)
                                            0.0000  0.0010  0.0076 -0.0014  0.0189
                                           -0.0034  0.0159  0.0034 -0.0402  0.3535
                                            0.3684  0.7899  0.3294 -0.0679
   250. (0.00008) RY*( 6) C  16           s(  7.92%)p 1.11(  8.81%)d10.51( 83.27%)
   251. (0.00008) RY*( 7) C  16           s(  0.25%)p26.84(  6.69%)d99.99( 93.06%)
   252. (0.00001) RY*( 8) C  16           s(  0.59%)p 5.05(  2.97%)d99.99( 96.44%)
   253. (0.00001) RY*( 9) C  16           s(  0.00%)p 1.00(  2.48%)d39.30( 97.52%)
   254. (0.00215) RY*( 1) C  17           s(  0.83%)p99.99( 96.66%)d 3.03(  2.51%)
                                            0.0000  0.0099  0.0906 -0.0029  0.2104
                                           -0.0113 -0.8761  0.0023  0.3932 -0.0091
                                            0.0308 -0.1429  0.0570 -0.0208
   255. (0.00145) RY*( 2) C  17           s( 16.98%)p 4.57( 77.58%)d 0.32(  5.44%)
                                            0.0000  0.0003  0.4121  0.0108  0.8447
                                            0.0113  0.2491  0.0010  0.0043 -0.0326
                                            0.2040  0.0638  0.0460 -0.0744
   256. (0.00075) RY*( 3) C  17           s( 76.69%)p 0.27( 20.51%)d 0.04(  2.79%)
                                            0.0000 -0.0014  0.8758  0.0042 -0.4412
                                           -0.0106  0.0430 -0.0061  0.0922 -0.0577
                                            0.0652 -0.1169 -0.0557  0.0598
   257. (0.00039) RY*( 4) C  17           s(  0.68%)p99.99( 80.00%)d28.56( 19.32%)
                                           -0.0000 -0.0180  0.0802  0.0010  0.0667
                                           -0.0069 -0.2806  0.0107 -0.8466  0.0224
                                            0.0569 -0.4168  0.1059  0.0670
   258. (0.00013) RY*( 5) C  17           s(  0.87%)p 5.14(  4.49%)d99.99( 94.64%)
                                           -0.0000  0.0021  0.0934 -0.0158  0.1882
                                           -0.0009  0.0771  0.0030  0.0567  0.1049
                                           -0.8648 -0.3019 -0.3068  0.0479
   259. (0.00010) RY*( 6) C  17           s(  2.13%)p 5.13( 10.93%)d40.77( 86.94%)
   260. (0.00006) RY*( 7) C  17           s(  0.85%)p 0.79(  0.67%)d99.99( 98.48%)
   261. (0.00005) RY*( 8) C  17           s(  0.97%)p 9.15(  8.87%)d93.03( 90.16%)
   262. (0.00001) RY*( 9) C  17           s(  0.03%)p12.34(  0.43%)d99.99( 99.54%)
   263. (0.00902) RY*( 1) C  18           s( 13.99%)p 6.11( 85.40%)d 0.04(  0.61%)
                                            0.0000  0.0569  0.3696 -0.0053  0.2283
                                            0.0434 -0.7605 -0.0255  0.4701  0.0531
                                           -0.0339  0.0114  0.0449  0.0055
   264. (0.00612) RY*( 2) C  18           s(  0.60%)p99.99( 63.71%)d59.86( 35.69%)
                                            0.0000  0.0337  0.0695 -0.0641  0.7658
                                           -0.0162  0.1191  0.0129 -0.1788 -0.4739
                                            0.2975  0.1386  0.1509 -0.0435
   265. (0.00249) RY*( 3) C  18           s(  0.84%)p 2.00(  1.68%)d99.99( 97.48%)
                                            0.0000 -0.0004  0.0917 -0.0067  0.0037
                                           -0.0314 -0.0341 -0.0587 -0.1057  0.2083
                                            0.1489  0.3919 -0.3848 -0.7794
   266. (0.00177) RY*( 4) C  18           s( 11.71%)p 5.03( 58.89%)d 2.51( 29.40%)
                                            0.0000 -0.0069  0.3421 -0.0100  0.0876
                                            0.0063 -0.2193 -0.0357 -0.7292  0.1186
                                           -0.5177  0.0141  0.1001  0.0421
   267. (0.00163) RY*( 5) C  18           s(  1.82%)p23.27( 42.41%)d30.60( 55.77%)
                                            0.0000 -0.0131  0.1344 -0.0200 -0.5769
                                           -0.0038 -0.2530 -0.0142 -0.1631 -0.6670
                                            0.2080  0.1844  0.1696 -0.0819
   268. (0.00103) RY*( 6) C  18           s(  5.82%)p 1.97( 11.49%)d14.21( 82.69%)
                                            0.0000  0.0042  0.2412 -0.0014 -0.0748
                                            0.0465  0.2762 -0.0111  0.1755  0.2750
                                           -0.0050  0.3343  0.7844 -0.1556
   269. (0.00030) RY*( 7) C  18           s( 62.24%)p 0.21( 12.86%)d 0.40( 24.91%)
                                            0.0000 -0.0092  0.7888 -0.0312 -0.1012
                                            0.0082  0.3414  0.0114  0.0249  0.0638
                                            0.2966 -0.1345 -0.2967  0.2257
   270. (0.00002) RY*( 8) C  18           s(  2.62%)p 9.24( 24.19%)d27.96( 73.19%)
   271. (0.00002) RY*( 9) C  18           s(  0.66%)p 0.32(  0.21%)d99.99( 99.13%)
   272. (0.00089) RY*( 1) O  19           s( 72.59%)p 0.36( 26.00%)d 0.02(  1.41%)
                                            0.0000 -0.0031  0.8520  0.0026  0.4820
                                            0.0139 -0.1159 -0.0044  0.1186 -0.0731
                                            0.0574 -0.0122 -0.0721  0.0095
   273. (0.00044) RY*( 2) O  19           s( 18.14%)p 3.93( 71.28%)d 0.58( 10.58%)
                                           -0.0000  0.0009  0.4259 -0.0014 -0.6116
                                           -0.0007  0.4672 -0.0004 -0.3471 -0.0428
                                            0.0365 -0.1503 -0.2682  0.0904
   274. (0.00036) RY*( 3) O  19           s(  0.05%)p99.99( 92.81%)d99.99(  7.14%)
                                            0.0000 -0.0008  0.0231 -0.0010  0.0226
                                           -0.0049 -0.5692 -0.0103 -0.7769 -0.0748
                                           -0.0768 -0.0890  0.1166  0.1959
   275. (0.00003) RY*( 4) O  19           s(  0.99%)p85.10( 84.37%)d14.77( 14.64%)
   276. (0.00001) RY*( 5) O  19           s(  1.31%)p 3.65(  4.79%)d71.58( 93.90%)
   277. (0.00000) RY*( 6) O  19           s(  0.75%)p 5.43(  4.06%)d99.99( 95.20%)
   278. (0.00000) RY*( 7) O  19           s(  0.74%)p 3.51(  2.59%)d99.99( 96.67%)
   279. (0.00001) RY*( 8) O  19           s(  4.97%)p 1.78(  8.87%)d17.32( 86.15%)
   280. (0.00000) RY*( 9) O  19           s(  0.47%)p11.70(  5.51%)d99.99( 94.02%)
   281. (0.00113) RY*( 1) O  20           s(  0.03%)p99.99( 98.54%)d48.25(  1.43%)
                                           -0.0000 -0.0020  0.0171 -0.0064  0.9801
                                           -0.0017  0.1530  0.0022 -0.0374  0.0964
                                           -0.0575 -0.0128 -0.0355  0.0167
   282. (0.00030) RY*( 2) O  20           s(  0.32%)p99.99( 97.19%)d 7.88(  2.50%)
                                           -0.0000 -0.0001  0.0563 -0.0005  0.0425
                                           -0.0062 -0.4959 -0.0070 -0.8509 -0.0363
                                           -0.0682 -0.0601  0.0484  0.1142
   283. (0.00022) RY*( 3) O  20           s( 95.63%)p 0.01(  0.78%)d 0.04(  3.59%)
                                           -0.0000  0.0055  0.9779  0.0046 -0.0112
                                           -0.0203 -0.0285  0.0135  0.0791 -0.0346
                                            0.0385 -0.0905 -0.1572  0.0187
   284. (0.00004) RY*( 4) O  20           s(  0.29%)p99.99( 98.51%)d 4.10(  1.20%)
   285. (0.00000) RY*( 5) O  20           s(  0.10%)p15.56(  1.50%)d99.99( 98.40%)
   286. (0.00000) RY*( 6) O  20           s(  0.10%)p 9.54(  0.94%)d99.99( 98.97%)
   287. (0.00001) RY*( 7) O  20           s(  0.96%)p 0.70(  0.67%)d99.99( 98.37%)
   288. (0.00001) RY*( 8) O  20           s(  2.47%)p 0.33(  0.81%)d39.20( 96.72%)
   289. (0.00000) RY*( 9) O  20           s(  0.06%)p25.84(  1.47%)d99.99( 98.47%)
   290. (0.00183) RY*( 1) O  21           s(  0.24%)p99.99( 97.39%)d 9.80(  2.37%)
                                           -0.0000 -0.0004  0.0491  0.0093  0.8639
                                            0.0034  0.4712 -0.0008 -0.0742 -0.0744
                                            0.0586  0.0394  0.1144 -0.0073
   291. (0.00015) RY*( 2) O  21           s( 57.62%)p 0.70( 40.44%)d 0.03(  1.94%)
                                            0.0000  0.0023  0.7591  0.0073  0.0940
                                           -0.0054 -0.3281  0.0124 -0.5363 -0.0800
                                            0.0207 -0.0495 -0.0823 -0.0574
   292. (0.00007) RY*( 3) O  21           s( 38.17%)p 1.50( 57.18%)d 0.12(  4.64%)
   293. (0.00005) RY*( 4) O  21           s(  0.70%)p99.99( 89.04%)d14.70( 10.26%)
   294. (0.00001) RY*( 5) O  21           s(  1.05%)p 2.22(  2.33%)d92.06( 96.62%)
   295. (0.00000) RY*( 6) O  21           s(  0.70%)p 2.89(  2.02%)d99.99( 97.28%)
   296. (0.00000) RY*( 7) O  21           s(  0.97%)p 3.19(  3.10%)d98.44( 95.92%)
   297. (0.00001) RY*( 8) O  21           s(  0.43%)p14.45(  6.21%)d99.99( 93.36%)
   298. (0.00000) RY*( 9) O  21           s(  0.08%)p31.57(  2.63%)d99.99( 97.29%)
   299. (0.00287) RY*( 1) C  22           s(  1.07%)p89.52( 95.74%)d 2.98(  3.19%)
                                           -0.0000  0.0251  0.1003 -0.0074 -0.4990
                                            0.0211  0.3710  0.0260  0.7547 -0.0954
                                           -0.0988  0.0922 -0.0573 -0.0352
   300. (0.00106) RY*( 2) C  22           s( 34.27%)p 1.83( 62.77%)d 0.09(  2.96%)
                                            0.0000  0.0075  0.5854 -0.0129  0.4731
                                           -0.0068  0.6295  0.0101 -0.0855 -0.1013
                                           -0.0647 -0.0024  0.1190  0.0316
   301. (0.00063) RY*( 3) C  22           s(  9.08%)p 6.74( 61.17%)d 3.28( 29.75%)
                                            0.0000 -0.0176  0.3008 -0.0035  0.3995
                                           -0.0062 -0.4842  0.0050  0.4665  0.4095
                                           -0.2956  0.0469  0.0679 -0.1888
   302. (0.00045) RY*( 4) C  22           s( 47.92%)p 0.97( 46.25%)d 0.12(  5.83%)
                                           -0.0000 -0.0012  0.6922  0.0163 -0.5627
                                            0.0040 -0.2403 -0.0036 -0.2963  0.1830
                                            0.1134 -0.0152  0.0978  0.0467
   303. (0.00010) RY*( 5) C  22           s(  0.01%)p 1.00(  4.82%)d19.74( 95.17%)
   304. (0.00006) RY*( 6) C  22           s(  0.07%)p97.46(  6.54%)d99.99( 93.40%)
   305. (0.00003) RY*( 7) C  22           s(  7.30%)p 1.85( 13.48%)d10.86( 79.22%)
   306. (0.00001) RY*( 8) C  22           s(  0.25%)p24.98(  6.12%)d99.99( 93.63%)
   307. (0.00001) RY*( 9) C  22           s(  0.16%)p20.16(  3.17%)d99.99( 96.67%)
   308. (0.00327) RY*( 1) C  23           s(  1.03%)p92.06( 94.78%)d 4.07(  4.19%)
                                           -0.0000  0.0103  0.1009  0.0089  0.0157
                                            0.0201  0.6401 -0.0155 -0.7329  0.0661
                                           -0.0562 -0.0275 -0.0778 -0.1659
   309. (0.00188) RY*( 2) C  23           s(  7.67%)p11.24( 86.22%)d 0.80(  6.10%)
                                            0.0000 -0.0072  0.2769 -0.0082 -0.9075
                                           -0.0072 -0.1515  0.0003 -0.1249 -0.1651
                                           -0.0570 -0.0374  0.1573 -0.0663
   310. (0.00089) RY*( 3) C  23           s( 34.27%)p 1.73( 59.23%)d 0.19(  6.50%)
                                           -0.0000  0.0283  0.5847  0.0086 -0.0399
                                            0.0011  0.5439 -0.0036  0.5429  0.2003
                                            0.0951 -0.0407 -0.0185  0.1176
   311. (0.00054) RY*( 4) C  23           s( 52.07%)p 0.68( 35.19%)d 0.24( 12.74%)
                                            0.0000 -0.0199  0.7213 -0.0145  0.3570
                                            0.0084 -0.4061  0.0003 -0.2435 -0.1119
                                           -0.3241  0.0946  0.0036  0.0287
   312. (0.00012) RY*( 5) C  23           s(  3.78%)p 0.56(  2.13%)d24.91( 94.10%)
                                           -0.0000 -0.0041  0.1943 -0.0040  0.0988
                                            0.0021 -0.0779  0.0065 -0.0732 -0.4633
                                            0.7884 -0.1654 -0.2182 -0.1726
   313. (0.00006) RY*( 6) C  23           s(  1.06%)p10.05( 10.68%)d83.03( 88.25%)
   314. (0.00003) RY*( 7) C  23           s(  0.07%)p97.72(  7.00%)d99.99( 92.93%)
   315. (0.00001) RY*( 8) C  23           s(  0.10%)p 5.06(  0.53%)d99.99( 99.37%)
   316. (0.00001) RY*( 9) C  23           s(  0.08%)p52.94(  4.27%)d99.99( 95.64%)
   317. (0.00255) RY*( 1) C  24           s(  9.07%)p 9.71( 88.11%)d 0.31(  2.82%)
                                           -0.0000  0.0025  0.3012 -0.0033  0.1492
                                            0.0084  0.2328 -0.0079  0.8969 -0.0472
                                           -0.0554  0.1002 -0.0097 -0.1129
   318. (0.00205) RY*( 2) C  24           s(  2.07%)p45.16( 93.34%)d 2.22(  4.59%)
                                            0.0000 -0.0112  0.1433  0.0076  0.2837
                                           -0.0052 -0.9107 -0.0069  0.1529  0.1502
                                           -0.0011 -0.1009  0.0940 -0.0658
   319. (0.00154) RY*( 3) C  24           s(  0.63%)p99.99( 93.16%)d 9.79(  6.20%)
                                           -0.0000  0.0064  0.0794  0.0169  0.8979
                                           -0.0069  0.2617 -0.0044 -0.2380 -0.0831
                                            0.1140 -0.0150  0.2047 -0.0054
   320. (0.00047) RY*( 4) C  24           s( 83.80%)p 0.15( 12.19%)d 0.05(  4.01%)
                                           -0.0000 -0.0016  0.9154  0.0054 -0.1916
                                            0.0059  0.0362  0.0018 -0.2896 -0.1214
                                           -0.0944 -0.0785  0.0996 -0.0183
   321. (0.00029) RY*( 5) C  24           s(  0.34%)p 2.50(  0.86%)d99.99( 98.79%)
                                           -0.0000 -0.0002  0.0586  0.0090 -0.0876
                                           -0.0041 -0.0148  0.0045 -0.0246 -0.0683
                                            0.8266  0.0271 -0.1491 -0.5263
   322. (0.00029) RY*( 6) C  24           s(  0.67%)p 1.18(  0.79%)d99.99( 98.53%)
                                           -0.0000 -0.0006  0.0821  0.0037 -0.0487
                                            0.0141 -0.0648 -0.0004 -0.0341  0.2040
                                            0.2143  0.8599  0.2598  0.3014
   323. (0.00021) RY*( 7) C  24           s(  0.29%)p 8.54(  2.45%)d99.99( 97.26%)
                                           -0.0000 -0.0007  0.0535 -0.0010 -0.0315
                                            0.0061 -0.0296 -0.0248  0.1483 -0.1960
                                            0.4774 -0.3385 -0.0225  0.7689
   324. (0.00014) RY*( 8) C  24           s(  3.13%)p 1.26(  3.94%)d29.66( 92.93%)
                                            0.0000  0.0025  0.1770 -0.0167  0.1688
                                           -0.0112  0.0767 -0.0025 -0.0682  0.5943
                                            0.0112  0.0263 -0.7444  0.1450
   325. (0.00009) RY*( 9) C  24           s(  0.00%)p 1.00(  5.32%)d17.78( 94.67%)
   326. (0.00189) RY*( 1) C  25           s(  0.21%)p99.99( 94.37%)d25.89(  5.42%)
                                           -0.0000  0.0027  0.0457  0.0015  0.0990
                                            0.0132  0.9551  0.0012  0.1468  0.0227
                                           -0.0223 -0.2142 -0.0454 -0.0727
   327. (0.00182) RY*( 2) C  25           s(  0.03%)p99.99( 94.85%)d99.99(  5.12%)
                                            0.0000 -0.0019  0.0180  0.0174  0.9546
                                           -0.0007 -0.0692 -0.0025 -0.1790  0.0369
                                           -0.1942  0.0334 -0.0824  0.0647
   328. (0.00119) RY*( 3) C  25           s( 66.52%)p 0.50( 33.13%)d 0.01(  0.35%)
                                           -0.0000  0.0218  0.8153 -0.0013 -0.1138
                                            0.0001  0.0680  0.0013 -0.5601 -0.0110
                                           -0.0007  0.0483  0.0102 -0.0311
   329. (0.00012) RY*( 4) C  25           s( 33.00%)p 2.03( 66.86%)d 0.00(  0.14%)
                                           -0.0000 -0.0306  0.5737 -0.0041  0.1221
                                            0.0032 -0.1618 -0.0227  0.7918 -0.0019
                                           -0.0202  0.0127 -0.0117 -0.0257
   330. (0.00002) RY*( 5) C  25           s(  0.02%)p99.99(  4.84%)d99.99( 95.14%)
   331. (0.00001) RY*( 6) C  25           s(  0.15%)p34.15(  4.97%)d99.99( 94.88%)
   332. (0.00000) RY*( 7) C  25           s(  0.01%)p 4.06(  0.05%)d99.99( 99.93%)
   333. (0.00000) RY*( 8) C  25           s(  0.00%)p 1.00(  0.03%)d99.99( 99.97%)
   334. (0.00001) RY*( 9) C  25           s(  0.18%)p 5.15(  0.94%)d99.99( 98.88%)
   335. (0.00372) RY*( 1) C  26           s( 11.10%)p 7.63( 84.68%)d 0.38(  4.23%)
                                            0.0000 -0.0097  0.3330  0.0018  0.0357
                                            0.0126  0.2510 -0.0093 -0.8844  0.0295
                                           -0.0563  0.0539 -0.0015 -0.1879
   336. (0.00194) RY*( 2) C  26           s(  1.51%)p60.45( 91.05%)d 4.94(  7.45%)
                                            0.0000 -0.0165  0.1216 -0.0112 -0.5023
                                           -0.0044 -0.7869 -0.0003 -0.1971 -0.2185
                                           -0.0100  0.0749  0.1444 -0.0142
   337. (0.00177) RY*( 3) C  26           s(  5.10%)p17.60( 89.73%)d 1.01(  5.17%)
                                            0.0000  0.0061  0.2257 -0.0136 -0.7849
                                           -0.0042  0.4928 -0.0019  0.1956  0.0417
                                            0.1050 -0.1070  0.1505 -0.0692
   338. (0.00080) RY*( 4) C  26           s( 81.22%)p 0.21( 17.25%)d 0.02(  1.53%)
                                           -0.0000  0.0003  0.9012  0.0041  0.2640
                                            0.0114 -0.1236 -0.0070  0.2955  0.0630
                                            0.0723 -0.0130  0.0046  0.0768
   339. (0.00020) RY*( 5) C  26           s(  0.18%)p 2.89(  0.52%)d99.99( 99.30%)
                                           -0.0000  0.0004  0.0425  0.0077 -0.0652
                                           -0.0066  0.0160 -0.0038  0.0245 -0.4665
                                            0.3126 -0.1353 -0.7785 -0.2309
   340. (0.00019) RY*( 6) C  26           s(  0.15%)p 3.88(  0.58%)d99.99( 99.27%)
                                           -0.0000  0.0013  0.0386 -0.0007  0.0705
                                            0.0013  0.0278  0.0047 -0.0046 -0.3767
                                           -0.5039 -0.7583  0.1477  0.0136
   341. (0.00007) RY*( 7) C  26           s(  0.59%)p 7.76(  4.56%)d99.99( 94.85%)
   342. (0.00005) RY*( 8) C  26           s(  0.06%)p99.99(  6.90%)d99.99( 93.03%)
   343. (0.00002) RY*( 9) C  26           s(  0.12%)p41.92(  4.89%)d99.99( 94.99%)
   344. (0.00319) RY*( 1) C  27           s(  0.65%)p99.99( 96.50%)d 4.34(  2.84%)
                                           -0.0000  0.0208  0.0782 -0.0139  0.1207
                                            0.0120  0.4887  0.0195  0.8432 -0.0580
                                           -0.0246  0.1372 -0.0377 -0.0649
   345. (0.00200) RY*( 2) C  27           s(  0.83%)p99.99( 95.75%)d 4.11(  3.42%)
                                            0.0000 -0.0073  0.0910  0.0056  0.9501
                                           -0.0058 -0.2338 -0.0097 -0.0004  0.0487
                                           -0.0171 -0.0011  0.1737 -0.0369
   346. (0.00092) RY*( 3) C  27           s( 96.37%)p 0.02(  1.56%)d 0.02(  2.06%)
                                            0.0000 -0.0029  0.9817  0.0004 -0.0966
                                            0.0010  0.0120  0.0043 -0.0784  0.1212
                                            0.0490  0.0449  0.0096  0.0379
   347. (0.00043) RY*( 4) C  27           s(  0.07%)p99.99( 81.46%)d99.99( 18.47%)
                                           -0.0000  0.0219  0.0147 -0.0133  0.2272
                                           -0.0103  0.7545  0.0006 -0.4399 -0.2268
                                           -0.0924 -0.2420 -0.1352  0.2188
   348. (0.00012) RY*( 5) C  27           s(  0.35%)p18.35(  6.46%)d99.99( 93.19%)
                                           -0.0000 -0.0035  0.0592 -0.0007 -0.0741
                                            0.0036 -0.1533 -0.0089  0.1883  0.0619
                                           -0.7423 -0.5870  0.1049  0.1468
   349. (0.00007) RY*( 6) C  27           s(  0.25%)p52.30( 13.13%)d99.99( 86.62%)
   350. (0.00005) RY*( 7) C  27           s(  0.49%)p 5.50(  2.68%)d99.99( 96.84%)
   351. (0.00001) RY*( 8) C  27           s(  0.15%)p12.60(  1.94%)d99.99( 97.91%)
   352. (0.00002) RY*( 9) C  27           s(  0.93%)p 0.64(  0.60%)d99.99( 98.47%)
   353. (0.01015) RY*( 1) C  28           s( 16.06%)p 5.22( 83.82%)d 0.01(  0.12%)
                                           -0.0000 -0.0727  0.3941  0.0163 -0.4373
                                            0.0361 -0.3635  0.0414 -0.7152  0.0094
                                            0.0124  0.0140 -0.0038 -0.0268
   354. (0.00330) RY*( 2) C  28           s(  1.38%)p54.90( 76.03%)d16.30( 22.58%)
                                           -0.0000  0.0209  0.1158  0.0237  0.2787
                                            0.0438  0.6952 -0.0282 -0.4428  0.2443
                                           -0.0658  0.1103 -0.1695 -0.3477
   355. (0.00309) RY*( 3) C  28           s(  0.80%)p58.61( 46.98%)d65.16( 52.22%)
                                            0.0000  0.0105  0.0889  0.0182 -0.5597
                                           -0.0128  0.3341 -0.0017  0.2107 -0.1603
                                           -0.3629  0.3269 -0.4392  0.2550
   356. (0.00137) RY*( 4) C  28           s( 19.42%)p 2.36( 45.84%)d 1.79( 34.74%)
                                           -0.0000 -0.0061  0.4406  0.0255  0.5866
                                            0.0114 -0.3325  0.0161  0.0518  0.0812
                                           -0.1947  0.3101 -0.3721  0.2612
   357. (0.00081) RY*( 5) C  28           s( 52.41%)p 0.41( 21.74%)d 0.49( 25.85%)
                                           -0.0000  0.0135  0.7238  0.0118 -0.1447
                                            0.0257  0.2432  0.0321  0.3681  0.2149
                                            0.3550 -0.1501  0.2449  0.0618
   358. (0.00034) RY*( 6) C  28           s(  7.98%)p 0.19(  1.55%)d11.34( 90.47%)
                                            0.0000  0.0149  0.2821 -0.0154  0.0937
                                           -0.0090  0.0171 -0.0210  0.0753 -0.4038
                                           -0.6758 -0.1283  0.4252 -0.2961
   359. (0.00017) RY*( 7) C  28           s(  2.20%)p 0.37(  0.82%)d44.02( 96.97%)
                                            0.0000  0.0081  0.1482 -0.0024  0.0848
                                           -0.0065  0.0190 -0.0038  0.0247 -0.6930
                                            0.3767 -0.2392 -0.4552 -0.2884
   360. (0.00008) RY*( 8) C  28           s(  0.01%)p99.99( 23.51%)d99.99( 76.48%)
   361. (0.00002) RY*( 9) C  28           s(  0.07%)p 2.43(  0.17%)d99.99( 99.76%)
   362. (0.00198) RY*( 1) O  29           s(  0.09%)p99.99( 97.59%)d24.71(  2.31%)
                                            0.0000 -0.0003  0.0306  0.0085  0.8266
                                           -0.0036 -0.4673 -0.0021 -0.2724  0.0266
                                            0.0772 -0.0711  0.0953 -0.0481
   363. (0.00019) RY*( 2) O  29           s( 52.89%)p 0.85( 44.78%)d 0.04(  2.33%)
                                            0.0000  0.0010  0.7272  0.0062  0.2035
                                           -0.0023  0.5646  0.0109 -0.2957  0.0665
                                            0.0628  0.1065 -0.0577  0.0162
   364. (0.00007) RY*( 3) O  29           s( 42.80%)p 1.23( 52.58%)d 0.11(  4.62%)
   365. (0.00005) RY*( 4) O  29           s(  1.02%)p88.21( 90.18%)d 8.61(  8.80%)
   366. (0.00001) RY*( 5) O  29           s(  0.22%)p 2.42(  0.53%)d99.99( 99.25%)
   367. (0.00000) RY*( 6) O  29           s(  1.12%)p 2.52(  2.83%)d85.52( 96.04%)
   368. (0.00000) RY*( 7) O  29           s(  0.35%)p 6.74(  2.37%)d99.99( 97.27%)
   369. (0.00000) RY*( 8) O  29           s(  0.02%)p99.51(  2.43%)d99.99( 97.54%)
   370. (0.00000) RY*( 9) O  29           s(  1.46%)p 4.83(  7.04%)d62.77( 91.50%)
   371. (0.00156) RY*( 1) H  30           s( 99.76%)p 0.00(  0.24%)
                                            0.0046  0.9988  0.0228  0.0417  0.0123
   372. (0.00007) RY*( 2) H  30           s(  0.03%)p99.99( 99.97%)
   373. (0.00004) RY*( 3) H  30           s(  0.00%)p 1.00(100.00%)
   374. (0.00002) RY*( 4) H  30           s(  0.30%)p99.99( 99.70%)
   375. (0.00089) RY*( 1) H  31           s( 99.34%)p 0.01(  0.66%)
                                            0.0052  0.9967 -0.0091  0.0108  0.0798
   376. (0.00011) RY*( 2) H  31           s(  0.05%)p99.99( 99.95%)
                                           -0.0032  0.0231  0.4870  0.8035 -0.3415
   377. (0.00007) RY*( 3) H  31           s(  0.07%)p99.99( 99.93%)
   378. (0.00002) RY*( 4) H  31           s(  0.63%)p99.99( 99.37%)
   379. (0.00183) RY*( 1) H  32           s( 99.82%)p 0.00(  0.18%)
                                            0.0073  0.9991 -0.0207 -0.0315 -0.0204
   380. (0.00005) RY*( 2) H  32           s(  0.03%)p99.99( 99.97%)
   381. (0.00005) RY*( 3) H  32           s(  0.11%)p99.99( 99.89%)
   382. (0.00002) RY*( 4) H  32           s(  0.14%)p99.99( 99.86%)
   383. (0.00158) RY*( 1) H  33           s( 99.74%)p 0.00(  0.26%)
                                            0.0044  0.9987  0.0364  0.0358  0.0028
   384. (0.00007) RY*( 2) H  33           s(  0.03%)p99.99( 99.97%)
   385. (0.00004) RY*( 3) H  33           s(  0.01%)p 1.00( 99.99%)
   386. (0.00002) RY*( 4) H  33           s(  0.32%)p99.99( 99.68%)
   387. (0.00089) RY*( 1) H  34           s( 99.38%)p 0.01(  0.62%)
                                            0.0052  0.9969  0.0297 -0.0193  0.0701
   388. (0.00010) RY*( 2) H  34           s(  0.08%)p99.99( 99.92%)
   389. (0.00007) RY*( 3) H  34           s(  0.02%)p99.99( 99.98%)
   390. (0.00002) RY*( 4) H  34           s(  0.60%)p99.99( 99.40%)
   391. (0.00135) RY*( 1) H  35           s( 99.83%)p 0.00(  0.17%)
                                            0.0054  0.9991  0.0318 -0.0208  0.0159
   392. (0.00007) RY*( 2) H  35           s(  0.10%)p99.99( 99.90%)
   393. (0.00008) RY*( 3) H  35           s(  0.06%)p99.99( 99.94%)
   394. (0.00003) RY*( 4) H  35           s(  0.10%)p99.99( 99.90%)
   395. (0.00173) RY*( 1) H  36           s( 99.87%)p 0.00(  0.13%)
                                            0.0065  0.9993 -0.0055 -0.0171 -0.0317
   396. (0.00006) RY*( 2) H  36           s(  0.00%)p 1.00(100.00%)
   397. (0.00006) RY*( 3) H  36           s(  0.06%)p99.99( 99.94%)
   398. (0.00002) RY*( 4) H  36           s(  0.16%)p99.99( 99.84%)
   399. (0.00095) RY*( 1) H  37           s( 99.23%)p 0.01(  0.77%)
                                            0.0050  0.9962  0.0349  0.0075  0.0799
   400. (0.00009) RY*( 2) H  37           s(  0.06%)p99.99( 99.94%)
   401. (0.00008) RY*( 3) H  37           s(  0.01%)p99.99( 99.99%)
   402. (0.00002) RY*( 4) H  37           s(  0.77%)p99.99( 99.23%)
   403. (0.00104) RY*( 1) H  38           s( 98.97%)p 0.01(  1.03%)
                                            0.0049  0.9948  0.0766  0.0401 -0.0528
   404. (0.00008) RY*( 2) H  38           s(  0.49%)p99.99( 99.51%)
   405. (0.00008) RY*( 3) H  38           s(  0.16%)p99.99( 99.84%)
   406. (0.00002) RY*( 4) H  38           s(  0.47%)p99.99( 99.53%)
   407. (0.00088) RY*( 1) H  39           s( 99.18%)p 0.01(  0.82%)
                                            0.0041  0.9959 -0.0638  0.0074 -0.0641
   408. (0.00009) RY*( 2) H  39           s(  0.04%)p99.99( 99.96%)
   409. (0.00007) RY*( 3) H  39           s(  0.16%)p99.99( 99.84%)
   410. (0.00002) RY*( 4) H  39           s(  0.71%)p99.99( 99.29%)
   411. (0.00098) RY*( 1) H  40           s( 99.31%)p 0.01(  0.69%)
                                            0.0044  0.9965 -0.0485 -0.0288  0.0614
   412. (0.00009) RY*( 2) H  40           s(  0.07%)p99.99( 99.93%)
   413. (0.00007) RY*( 3) H  40           s(  0.11%)p99.99( 99.89%)
   414. (0.00002) RY*( 4) H  40           s(  0.59%)p99.99( 99.41%)
   415. (0.00175) RY*( 1) H  41           s( 99.76%)p 0.00(  0.24%)
                                            0.0066  0.9988  0.0240 -0.0257 -0.0346
   416. (0.00006) RY*( 2) H  41           s(  0.06%)p99.99( 99.94%)
   417. (0.00007) RY*( 3) H  41           s(  0.05%)p99.99( 99.95%)
   418. (0.00003) RY*( 4) H  41           s(  0.22%)p99.99( 99.78%)
   419. (0.00060) RY*( 1) H  42           s( 98.57%)p 0.01(  1.43%)
                                            0.0035  0.9928 -0.0720  0.0934  0.0190
   420. (0.00010) RY*( 2) H  42           s(  0.01%)p 1.00( 99.99%)
                                            0.0006  0.0077  0.8321  0.5540  0.0261
   421. (0.00006) RY*( 3) H  42           s(  0.55%)p99.99( 99.45%)
   422. (0.00002) RY*( 4) H  42           s(  0.95%)p99.99( 99.05%)
   423. (0.00059) RY*( 1) H  43           s( 98.99%)p 0.01(  1.01%)
                                            0.0031  0.9949  0.0987  0.0046  0.0192
   424. (0.00012) RY*( 2) H  43           s(  0.01%)p 1.00( 99.99%)
                                           -0.0004  0.0074  0.0145 -0.9750 -0.2215
   425. (0.00008) RY*( 3) H  43           s(  0.26%)p99.99( 99.74%)
   426. (0.00002) RY*( 4) H  43           s(  0.82%)p99.99( 99.18%)
   427. (0.00057) RY*( 1) H  44           s( 98.50%)p 0.02(  1.50%)
                                            0.0040  0.9925 -0.0681 -0.1016 -0.0011
   428. (0.00010) RY*( 2) H  44           s(  0.03%)p99.99( 99.97%)
   429. (0.00007) RY*( 3) H  44           s(  0.42%)p99.99( 99.58%)
   430. (0.00002) RY*( 4) H  44           s(  1.13%)p87.47( 98.87%)
   431. (0.00155) RY*( 1) H  45           s( 99.78%)p 0.00(  0.22%)
                                            0.0059  0.9989  0.0139  0.0093  0.0438
   432. (0.00007) RY*( 2) H  45           s(  0.01%)p99.99( 99.99%)
   433. (0.00006) RY*( 3) H  45           s(  0.00%)p 1.00(100.00%)
   434. (0.00002) RY*( 4) H  45           s(  0.29%)p99.99( 99.71%)
   435. (0.00067) RY*( 1) H  46           s( 98.32%)p 0.02(  1.68%)
                                            0.0037  0.9916  0.1203 -0.0476  0.0068
   436. (0.00012) RY*( 2) H  46           s(  0.18%)p99.99( 99.82%)
                                            0.0016  0.0428 -0.4847 -0.2125  0.8474
   437. (0.00007) RY*( 3) H  46           s(  0.10%)p99.99( 99.90%)
   438. (0.00002) RY*( 4) H  46           s(  1.46%)p67.29( 98.54%)
   439. (0.00087) RY*( 1) H  47           s( 99.17%)p 0.01(  0.83%)
                                            0.0045  0.9958  0.0237 -0.0276 -0.0838
   440. (0.00012) RY*( 2) H  47           s(  0.05%)p99.99( 99.95%)
                                           -0.0022  0.0214 -0.9990 -0.0348 -0.0169
   441. (0.00007) RY*( 3) H  47           s(  0.02%)p99.99( 99.98%)
   442. (0.00002) RY*( 4) H  47           s(  0.85%)p99.99( 99.15%)
   443. (0.00072) RY*( 1) H  48           s( 98.37%)p 0.02(  1.63%)
                                            0.0046  0.9918 -0.1018 -0.0768  0.0061
   444. (0.00010) RY*( 2) H  48           s(  0.11%)p99.99( 99.89%)
   445. (0.00007) RY*( 3) H  48           s(  0.00%)p 1.00(100.00%)
   446. (0.00002) RY*( 4) H  48           s(  1.60%)p61.68( 98.40%)
   447. (0.00116) RY*( 1) H  49           s( 99.79%)p 0.00(  0.21%)
                                            0.0041  0.9989 -0.0274  0.0314  0.0195
   448. (0.00010) RY*( 2) H  49           s(  0.01%)p99.99( 99.99%)
   449. (0.00006) RY*( 3) H  49           s(  0.01%)p99.99( 99.99%)
   450. (0.00002) RY*( 4) H  49           s(  0.27%)p99.99( 99.73%)
   451. (0.00136) RY*( 1) H  50           s( 99.39%)p 0.01(  0.61%)
                                            0.0052  0.9969 -0.0740 -0.0239  0.0042
   452. (0.00010) RY*( 2) H  50           s(  0.03%)p99.99( 99.97%)
   453. (0.00007) RY*( 3) H  50           s(  0.21%)p99.99( 99.79%)
   454. (0.00002) RY*( 4) H  50           s(  0.44%)p99.99( 99.56%)
   455. (0.00162) RY*( 1) H  51           s( 99.91%)p 0.00(  0.09%)
                                            0.0040  0.9995  0.0250 -0.0008 -0.0174
   456. (0.00009) RY*( 2) H  51           s(  0.02%)p99.99( 99.98%)
   457. (0.00006) RY*( 3) H  51           s(  0.00%)p 1.00(100.00%)
   458. (0.00002) RY*( 4) H  51           s(  0.15%)p99.99( 99.85%)
   459. (0.00115) RY*( 1) H  52           s( 99.81%)p 0.00(  0.19%)
                                            0.0043  0.9990 -0.0003 -0.0406 -0.0171
   460. (0.00008) RY*( 2) H  52           s(  0.01%)p 1.00( 99.99%)
   461. (0.00008) RY*( 3) H  52           s(  0.01%)p 1.00( 99.99%)
   462. (0.00002) RY*( 4) H  52           s(  0.27%)p99.99( 99.73%)
   463. (0.00076) RY*( 1) H  53           s( 17.34%)p 4.77( 82.66%)
                                            0.0025  0.4164 -0.4017 -0.5117 -0.6352
   464. (0.00061) RY*( 2) H  53           s(  7.74%)p11.91( 92.26%)
                                            0.0070  0.2782 -0.7519  0.0817  0.5921
   465. (0.00029) RY*( 3) H  53           s( 67.50%)p 0.48( 32.50%)
                                            0.0214  0.8213  0.5041 -0.0514  0.2611
   466. (0.00001) RY*( 4) H  53           s(  7.86%)p11.73( 92.14%)
   467. (0.00140) RY*( 1) H  54           s( 99.68%)p 0.00(  0.32%)
                                            0.0040  0.9984  0.0231 -0.0516 -0.0064
   468. (0.00007) RY*( 2) H  54           s(  0.03%)p99.99( 99.97%)
   469. (0.00004) RY*( 3) H  54           s(  0.00%)p 1.00(100.00%)
   470. (0.00002) RY*( 4) H  54           s(  0.38%)p99.99( 99.62%)
   471. (0.00084) RY*( 1) H  55           s( 99.17%)p 0.01(  0.83%)
                                            0.0052  0.9959 -0.0065 -0.0333  0.0843
   472. (0.00011) RY*( 2) H  55           s(  0.10%)p99.99( 99.90%)
                                           -0.0024  0.0314  0.3768 -0.6915 -0.6155
   473. (0.00008) RY*( 3) H  55           s(  0.07%)p99.99( 99.93%)
   474. (0.00002) RY*( 4) H  55           s(  0.75%)p99.99( 99.25%)
   475. (0.00116) RY*( 1) H  56           s( 99.56%)p 0.00(  0.44%)
                                            0.0048  0.9978 -0.0388  0.0341 -0.0412
   476. (0.00008) RY*( 2) H  56           s(  0.06%)p99.99( 99.94%)
   477. (0.00006) RY*( 3) H  56           s(  0.09%)p99.99( 99.91%)
   478. (0.00002) RY*( 4) H  56           s(  0.37%)p99.99( 99.63%)
   479. (0.00102) RY*( 1) H  57           s( 99.77%)p 0.00(  0.23%)
                                            0.0031  0.9988 -0.0309 -0.0226  0.0291
   480. (0.00009) RY*( 2) H  57           s(  0.02%)p99.99( 99.98%)
   481. (0.00006) RY*( 3) H  57           s(  0.09%)p99.99( 99.91%)
   482. (0.00003) RY*( 4) H  57           s(  0.21%)p99.99( 99.79%)
   483. (0.00059) RY*( 1) H  58           s( 98.67%)p 0.01(  1.33%)
                                            0.0039  0.9933 -0.0526 -0.0984  0.0292
   484. (0.00010) RY*( 2) H  58           s(  0.03%)p99.99( 99.97%)
                                           -0.0012  0.0175  0.9370 -0.3428 -0.0643
   485. (0.00007) RY*( 3) H  58           s(  0.12%)p99.99( 99.88%)
   486. (0.00002) RY*( 4) H  58           s(  1.26%)p78.56( 98.74%)
   487. (0.00053) RY*( 1) H  59           s( 97.99%)p 0.02(  2.01%)
                                            0.0038  0.9899  0.1382 -0.0019 -0.0310
   488. (0.00011) RY*( 2) H  59           s(  0.00%)p 1.00(100.00%)
                                            0.0003  0.0037  0.0320  0.9791  0.2009
   489. (0.00007) RY*( 3) H  59           s(  0.89%)p99.99( 99.11%)
   490. (0.00002) RY*( 4) H  59           s(  1.19%)p82.96( 98.81%)
   491. (0.00053) RY*( 1) H  60           s( 98.55%)p 0.01(  1.45%)
                                            0.0034  0.9927 -0.0474  0.1043  0.0364
   492. (0.00011) RY*( 2) H  60           s(  0.00%)p 1.00(100.00%)
                                           -0.0014  0.0022  0.9199  0.3918  0.0131
   493. (0.00007) RY*( 3) H  60           s(  0.61%)p99.99( 99.39%)
   494. (0.00002) RY*( 4) H  60           s(  0.91%)p99.99( 99.09%)
   495. (0.00178) RY*( 1) H  61           s( 99.86%)p 0.00(  0.14%)
                                            0.0073  0.9993  0.0048  0.0304 -0.0218
   496. (0.00005) RY*( 2) H  61           s(  0.00%)p 1.00(100.00%)
   497. (0.00005) RY*( 3) H  61           s(  0.07%)p99.99( 99.93%)
   498. (0.00002) RY*( 4) H  61           s(  0.16%)p99.99( 99.84%)
   499. (0.00173) RY*( 1) H  62           s( 99.84%)p 0.00(  0.16%)
                                            0.0040  0.9992  0.0246 -0.0297 -0.0117
   500. (0.00007) RY*( 2) H  62           s(  0.02%)p99.99( 99.98%)
   501. (0.00005) RY*( 3) H  62           s(  0.01%)p99.99( 99.99%)
   502. (0.00002) RY*( 4) H  62           s(  0.22%)p99.99( 99.78%)
   503. (0.00088) RY*( 1) H  63           s( 99.72%)p 0.00(  0.28%)
                                            0.0040  0.9986  0.0228 -0.0133  0.0460
   504. (0.00010) RY*( 2) H  63           s(  0.01%)p99.99( 99.99%)
                                           -0.0042  0.0099  0.3681 -0.7084 -0.6021
   505. (0.00008) RY*( 3) H  63           s(  0.04%)p99.99( 99.96%)
   506. (0.00002) RY*( 4) H  63           s(  0.32%)p99.99( 99.68%)
   507. (0.00780) BD*( 1) O   1 - C   2  
                ( 32.56%)   0.5706* O   1 s( 45.26%)p 1.21( 54.66%)d 0.00(  0.08%)
                                           -0.0000  0.6724 -0.0216 -0.5961  0.0133
                                           -0.0647  0.0015  0.4322 -0.0106  0.0035
                                           -0.0232 -0.0025  0.0161  0.0011
                ( 67.44%)  -0.8212* C   2 s( 29.91%)p 2.33( 69.82%)d 0.01(  0.27%)
                                            0.0000  0.5444 -0.0523  0.6549  0.0507
                                            0.0777  0.0054 -0.5088 -0.0426  0.0066
                                           -0.0419 -0.0058  0.0288  0.0036
   508. (0.04647) BD*( 2) O   1 - C   2  
                ( 31.28%)   0.5593* O   1 s(  0.01%)p 1.00( 99.84%)d 0.00(  0.15%)
                                            0.0000 -0.0098 -0.0006 -0.5971  0.0049
                                            0.1700 -0.0010 -0.7829  0.0062 -0.0032
                                            0.0104  0.0066  0.0192 -0.0314
                ( 68.72%)  -0.8290* C   2 s(  0.01%)p 1.00( 99.56%)d 0.00(  0.43%)
                                           -0.0000 -0.0058  0.0066 -0.6124  0.0169
                                            0.1639 -0.0049 -0.7701  0.0189  0.0048
                                           -0.0159 -0.0119 -0.0329  0.0532
   509. (0.02856) BD*( 1) C   2 - C   3  
                ( 51.97%)   0.7209* C   2 s( 34.67%)p 1.88( 65.27%)d 0.00(  0.06%)
                                            0.0000  0.5886  0.0138 -0.2864  0.0318
                                            0.6608  0.0086  0.3645 -0.0105 -0.0142
                                           -0.0069  0.0161 -0.0093 -0.0035
                ( 48.03%)  -0.6931* C   3 s( 26.26%)p 2.81( 73.68%)d 0.00(  0.06%)
                                            0.0002  0.5124  0.0049  0.3481  0.0259
                                           -0.6684  0.0079 -0.4099 -0.0041 -0.0139
                                           -0.0068  0.0162 -0.0105 -0.0041
   510. (0.02875) BD*( 1) C   2 - C  22  
                ( 51.34%)   0.7165* C   2 s( 35.06%)p 1.85( 64.88%)d 0.00(  0.06%)
                                            0.0000  0.5919  0.0152 -0.3282  0.0308
                                           -0.7276 -0.0065  0.1022 -0.0142  0.0170
                                           -0.0018 -0.0067 -0.0110 -0.0108
                ( 48.66%)  -0.6976* C  22 s( 26.20%)p 2.81( 73.73%)d 0.00(  0.06%)
                                            0.0002  0.5119  0.0009  0.3750  0.0255
                                            0.7551 -0.0034 -0.1607 -0.0095  0.0163
                                           -0.0017 -0.0067 -0.0137 -0.0114
   511. (0.01077) BD*( 1) C   3 - C   4  
                ( 50.34%)   0.7095* C   3 s( 28.76%)p 2.48( 71.20%)d 0.00(  0.04%)
                                            0.0002  0.5363  0.0019 -0.8409  0.0015
                                            0.0132  0.0178 -0.0650 -0.0097  0.0034
                                            0.0029  0.0021  0.0167 -0.0087
                ( 49.66%)  -0.7047* C   4 s( 26.25%)p 2.81( 73.70%)d 0.00(  0.05%)
                                            0.0002  0.5122  0.0124  0.8529 -0.0007
                                           -0.0198  0.0264  0.0914 -0.0083 -0.0009
                                            0.0042  0.0003  0.0192 -0.0111
   512. (0.00528) BD*( 1) C   3 - H  30  
                ( 36.39%)   0.6033* C   3 s( 23.23%)p 3.30( 76.73%)d 0.00(  0.03%)
                                            0.0001 -0.4820 -0.0044 -0.3430 -0.0057
                                           -0.7415  0.0076  0.3156 -0.0155 -0.0117
                                            0.0058  0.0101  0.0079  0.0039
                ( 63.61%)  -0.7975* H  30 s( 99.91%)p 0.00(  0.09%)
                                           -0.9995  0.0034  0.0138  0.0248 -0.0107
   513. (0.00752) BD*( 1) C   3 - H  31  
                ( 37.19%)   0.6098* C   3 s( 21.64%)p 3.62( 78.32%)d 0.00(  0.04%)
                                            0.0003 -0.4652  0.0040 -0.2303 -0.0199
                                            0.0457 -0.0207 -0.8528  0.0018  0.0030
                                           -0.0088  0.0068 -0.0009 -0.0164
                ( 62.81%)  -0.7926* H  31 s( 99.91%)p 0.00(  0.09%)
                                           -0.9995  0.0030  0.0096  0.0022  0.0285
   514. (0.01086) BD*( 1) C   4 - C   5  
                ( 49.59%)   0.7042* C   4 s( 26.05%)p 2.84( 73.90%)d 0.00(  0.05%)
                                           -0.0002 -0.5103 -0.0105  0.3330 -0.0209
                                           -0.6882 -0.0147 -0.3920  0.0131  0.0119
                                            0.0068 -0.0145  0.0092  0.0043
                ( 50.41%)  -0.7100* C   5 s( 28.17%)p 2.55( 71.79%)d 0.00(  0.04%)
                                           -0.0002 -0.5308  0.0000 -0.3461 -0.0130
                                            0.6833 -0.0119  0.3616  0.0109  0.0086
                                            0.0024 -0.0131  0.0108  0.0046
   515. (0.02006) BD*( 1) C   4 - C  24  
                ( 50.24%)   0.7088* C   4 s( 27.40%)p 2.65( 72.55%)d 0.00(  0.04%)
                                            0.0003  0.5234 -0.0081 -0.3605  0.0043
                                           -0.7203  0.0027  0.2769 -0.0028  0.0122
                                           -0.0054 -0.0098 -0.0090 -0.0075
                ( 49.76%)  -0.7054* C  24 s( 24.71%)p 3.05( 75.24%)d 0.00(  0.05%)
                                            0.0001  0.4970 -0.0061  0.3835 -0.0015
                                            0.7449 -0.0049 -0.2245 -0.0052  0.0139
                                           -0.0051 -0.0096 -0.0102 -0.0088
   516. (0.01189) BD*( 1) C   4 - H  32  
                ( 37.42%)   0.6118* C   4 s( 20.21%)p 3.95( 79.74%)d 0.00(  0.05%)
                                           -0.0003  0.4494 -0.0097 -0.1746  0.0092
                                            0.0787  0.0136 -0.8720 -0.0009 -0.0012
                                            0.0072 -0.0033  0.0009  0.0205
                ( 62.58%)  -0.7910* H  32 s( 99.91%)p 0.00(  0.09%)
                                            0.9995 -0.0067  0.0049 -0.0037  0.0296
   517. (0.02698) BD*( 1) C   5 - C   6  
                ( 48.44%)   0.6960* C   5 s( 26.45%)p 2.78( 73.49%)d 0.00(  0.06%)
                                            0.0002  0.5143  0.0038 -0.8467 -0.0040
                                            0.0372  0.0281 -0.1256  0.0031  0.0000
                                            0.0062  0.0010  0.0211 -0.0108
                ( 51.56%)  -0.7180* C   6 s( 34.83%)p 1.87( 65.11%)d 0.00(  0.06%)
                                            0.0000  0.5900  0.0127  0.7959 -0.0148
                                            0.0316  0.0403  0.1214 -0.0049 -0.0014
                                            0.0065  0.0012  0.0212 -0.0103
   518. (0.00525) BD*( 1) C   5 - H  33  
                ( 36.50%)   0.6042* C   5 s( 23.36%)p 3.28( 76.60%)d 0.00(  0.03%)
                                            0.0001 -0.4833 -0.0054 -0.3717  0.0035
                                           -0.7282  0.0020  0.3120 -0.0189 -0.0103
                                            0.0043  0.0107  0.0092  0.0047
                ( 63.50%)  -0.7968* H  33 s( 99.91%)p 0.00(  0.09%)
                                           -0.9995  0.0031  0.0107  0.0266 -0.0095
   519. (0.00771) BD*( 1) C   5 - H  34  
                ( 37.50%)   0.6124* C   5 s( 21.90%)p 3.56( 78.06%)d 0.00(  0.04%)
                                            0.0003 -0.4680  0.0031 -0.1553 -0.0095
                                            0.0173 -0.0287 -0.8691 -0.0011  0.0015
                                           -0.0013  0.0035 -0.0003 -0.0197
                ( 62.50%)  -0.7906* H  34 s( 99.91%)p 0.00(  0.09%)
                                           -0.9995  0.0030  0.0076  0.0034  0.0290
   520. (0.03306) BD*( 1) C   6 - C   7  
                ( 52.75%)   0.7263* C   6 s( 35.36%)p 1.83( 64.59%)d 0.00(  0.05%)
                                           -0.0001 -0.5944 -0.0162  0.4496  0.0016
                                            0.6299 -0.0201 -0.2160 -0.0041 -0.0166
                                            0.0058  0.0086  0.0099  0.0082
                ( 47.25%)  -0.6874* C   7 s( 25.03%)p 2.99( 74.91%)d 0.00(  0.06%)
                                           -0.0002 -0.5002 -0.0059 -0.4058  0.0077
                                           -0.7221 -0.0112  0.2502 -0.0126 -0.0177
                                            0.0068  0.0097  0.0089  0.0082
   521. (0.00773) BD*( 1) C   6 - O  21  
                ( 67.33%)   0.8205* C   6 s( 29.47%)p 2.38( 70.27%)d 0.01(  0.26%)
                                           -0.0000  0.5404 -0.0516 -0.3772 -0.0221
                                            0.6618  0.0571 -0.3425 -0.0365 -0.0320
                                            0.0172 -0.0292 -0.0186 -0.0098
                ( 32.67%)  -0.5716* O  21 s( 45.85%)p 1.18( 54.07%)d 0.00(  0.08%)
                                           -0.0000  0.6769 -0.0194  0.3187  0.0080
                                           -0.5535 -0.0123  0.3638  0.0093 -0.0170
                                            0.0104 -0.0173 -0.0102 -0.0037
   522. (0.04324) BD*( 2) C   6 - O  21  
                ( 67.79%)   0.8233* C   6 s(  0.03%)p99.99( 99.57%)d15.02(  0.41%)
                                            0.0001 -0.0139 -0.0088 -0.1425  0.0086
                                            0.3977 -0.0150  0.9037 -0.0173 -0.0194
                                           -0.0213  0.0323 -0.0155 -0.0441
                ( 32.21%)  -0.5676* O  21 s(  0.07%)p99.99( 99.78%)d 2.22(  0.15%)
                                           -0.0000 -0.0258  0.0013 -0.1723 -0.0010
                                            0.4458  0.0046  0.8771  0.0079  0.0126
                                            0.0118 -0.0188  0.0105  0.0269
   523. (0.01394) BD*( 1) C   7 - C   8  
                ( 48.90%)   0.6993* C   7 s( 28.72%)p 2.48( 71.24%)d 0.00(  0.04%)
                                           -0.0002 -0.5359 -0.0079  0.8286 -0.0086
                                           -0.0408 -0.0132  0.1545 -0.0080  0.0018
                                           -0.0070  0.0008 -0.0154  0.0087
                ( 51.10%)  -0.7148* C   8 s( 27.80%)p 2.60( 72.15%)d 0.00(  0.05%)
                                           -0.0002 -0.5270 -0.0162 -0.8294  0.0035
                                            0.0037 -0.0132 -0.1827 -0.0025  0.0026
                                           -0.0066  0.0008 -0.0182  0.0096
   524. (0.01469) BD*( 1) C   7 - C  26  
                ( 49.47%)   0.7033* C   7 s( 25.53%)p 2.91( 74.43%)d 0.00(  0.04%)
                                           -0.0001 -0.5053  0.0030 -0.3634  0.0037
                                            0.6850 -0.0010  0.3781 -0.0017  0.0121
                                            0.0095 -0.0114  0.0056  0.0034
                ( 50.53%)  -0.7109* C  26 s( 25.68%)p 2.89( 74.27%)d 0.00(  0.05%)
                                           -0.0003 -0.5068  0.0012  0.3527  0.0027
                                           -0.6674  0.0044 -0.4158  0.0011  0.0119
                                            0.0079 -0.0140  0.0082  0.0040
   525. (0.01306) BD*( 1) C   7 - H  35  
                ( 37.03%)   0.6085* C   7 s( 20.68%)p 3.83( 79.28%)d 0.00(  0.04%)
                                            0.0004 -0.4547  0.0046 -0.1264  0.0071
                                            0.0820 -0.0097 -0.8774 -0.0049  0.0002
                                           -0.0087  0.0006  0.0005 -0.0186
                ( 62.97%)  -0.7935* H  35 s( 99.91%)p 0.00(  0.09%)
                                           -0.9996  0.0048  0.0013 -0.0021  0.0293
   526. (0.01026) BD*( 1) C   8 - C   9  
                ( 47.52%)   0.6894* C   8 s( 27.20%)p 2.67( 72.76%)d 0.00(  0.04%)
                                           -0.0000 -0.5215 -0.0103  0.4045 -0.0171
                                           -0.6667 -0.0157 -0.3445  0.0141  0.0133
                                            0.0081 -0.0106  0.0042  0.0050
                ( 52.48%)  -0.7244* C   9 s( 26.69%)p 2.75( 73.26%)d 0.00(  0.05%)
                                           -0.0003 -0.5166  0.0038 -0.5163 -0.0138
                                            0.5979 -0.0144  0.3287  0.0118  0.0156
                                            0.0077 -0.0107  0.0046  0.0066
   527. (0.01876) BD*( 1) C   8 - C  12  
                ( 51.32%)   0.7164* C   8 s( 24.76%)p 3.04( 75.19%)d 0.00(  0.05%)
                                            0.0005  0.4974 -0.0120 -0.3734  0.0049
                                           -0.7428  0.0072  0.2463 -0.0020  0.0132
                                           -0.0051 -0.0093 -0.0107 -0.0088
                ( 48.68%)  -0.6977* C  12 s( 22.93%)p 3.36( 77.02%)d 0.00(  0.05%)
                                            0.0000  0.4787 -0.0131  0.4670 -0.0023
                                            0.7153 -0.0049 -0.2009 -0.0023  0.0164
                                           -0.0087 -0.0091 -0.0029 -0.0063
   528. (0.01198) BD*( 1) C   8 - H  36  
                ( 37.38%)   0.6114* C   8 s( 20.21%)p 3.95( 79.74%)d 0.00(  0.05%)
                                           -0.0003  0.4494 -0.0108 -0.0898 -0.0011
                                            0.0521  0.0188 -0.8867 -0.0021  0.0003
                                            0.0036 -0.0004  0.0001  0.0218
                ( 62.62%)  -0.7913* H  36 s( 99.91%)p 0.00(  0.09%)
                                            0.9995 -0.0057  0.0036 -0.0049  0.0294
   529. (0.00572) BD*( 1) C   9 - C  10  
                ( 49.84%)   0.7060* C   9 s( 26.92%)p 2.71( 73.04%)d 0.00(  0.05%)
                                           -0.0001 -0.5188 -0.0051  0.8186  0.0139
                                            0.2408 -0.0312  0.0327 -0.0047 -0.0136
                                           -0.0025 -0.0015 -0.0125  0.0103
                ( 50.16%)  -0.7082* C  10 s( 27.07%)p 2.69( 72.89%)d 0.00(  0.05%)
                                           -0.0002 -0.5202 -0.0066 -0.7872  0.0114
                                           -0.3243 -0.0309 -0.0538 -0.0068 -0.0112
                                           -0.0016 -0.0006 -0.0148  0.0105
   530. (0.00684) BD*( 1) C   9 - H  37  
                ( 38.78%)   0.6227* C   9 s( 22.18%)p 3.51( 77.78%)d 0.00(  0.04%)
                                            0.0002 -0.4709  0.0065 -0.2248  0.0045
                                           -0.1391 -0.0279 -0.8409  0.0048 -0.0005
                                           -0.0097 -0.0021 -0.0010 -0.0181
                ( 61.22%)  -0.7824* H  37 s( 99.92%)p 0.00(  0.08%)
                                           -0.9996  0.0026  0.0068  0.0086  0.0266
   531. (0.00564) BD*( 1) C   9 - H  38  
                ( 36.96%)   0.6079* C   9 s( 24.09%)p 3.15( 75.88%)d 0.00(  0.04%)
                                            0.0001 -0.4907 -0.0061 -0.1073  0.0009
                                           -0.7511 -0.0010  0.4275 -0.0186 -0.0048
                                            0.0028  0.0144  0.0115  0.0011
                ( 63.04%)  -0.7940* H  38 s( 99.91%)p 0.00(  0.09%)
                                           -0.9995  0.0027  0.0057  0.0266 -0.0134
   532. (0.00956) BD*( 1) C  10 - C  11  
                ( 51.31%)   0.7163* C  10 s( 27.09%)p 2.69( 72.87%)d 0.00(  0.05%)
                                            0.0003  0.5204 -0.0094  0.0103 -0.0150
                                           -0.8216  0.0053 -0.2306 -0.0094 -0.0024
                                           -0.0006  0.0093 -0.0169 -0.0086
                ( 48.69%)  -0.6978* C  11 s( 25.06%)p 2.99( 74.89%)d 0.00(  0.05%)
                                            0.0000  0.5006  0.0027 -0.0826 -0.0191
                                            0.8304  0.0051  0.2279 -0.0141 -0.0005
                                            0.0001  0.0104 -0.0170 -0.0085
   533. (0.00534) BD*( 1) C  10 - H  39  
                ( 37.84%)   0.6151* C  10 s( 23.09%)p 3.33( 76.87%)d 0.00(  0.04%)
                                           -0.0001  0.4805  0.0054 -0.4682 -0.0026
                                            0.4610  0.0082 -0.5802  0.0135 -0.0095
                                            0.0121 -0.0118  0.0012  0.0043
                ( 62.16%)  -0.7884* H  39 s( 99.91%)p 0.00(  0.09%)
                                            0.9996 -0.0018  0.0164 -0.0171  0.0173
   534. (0.00608) BD*( 1) C  10 - H  40  
                ( 38.42%)   0.6198* C  10 s( 22.63%)p 3.42( 77.33%)d 0.00(  0.04%)
                                           -0.0001  0.4757 -0.0019 -0.4003 -0.0062
                                            0.0778  0.0212  0.7788 -0.0063 -0.0016
                                           -0.0134  0.0016  0.0032  0.0144
                ( 61.58%)  -0.7848* H  40 s( 99.92%)p 0.00(  0.08%)
                                            0.9996 -0.0024  0.0145 -0.0049 -0.0244
   535. (0.01778) BD*( 1) C  11 - C  12  
                ( 52.08%)   0.7217* C  11 s( 26.00%)p 2.84( 73.95%)d 0.00(  0.05%)
                                            0.0003  0.5099  0.0024  0.7841 -0.0091
                                           -0.2860 -0.0119  0.2063 -0.0047 -0.0100
                                            0.0083 -0.0019  0.0151 -0.0095
                ( 47.92%)  -0.6922* C  12 s( 26.88%)p 2.72( 73.09%)d 0.00(  0.04%)
                                            0.0001  0.5184 -0.0003 -0.8242  0.0109
                                            0.1418 -0.0172 -0.1762 -0.0027 -0.0072
                                            0.0077 -0.0019  0.0138 -0.0080
   536. (0.01527) BD*( 1) C  11 - C  14  
                ( 49.15%)   0.7011* C  11 s( 28.27%)p 2.54( 71.69%)d 0.00(  0.04%)
                                           -0.0003 -0.5316 -0.0085  0.6097 -0.0051
                                            0.4756 -0.0003 -0.3448  0.0082 -0.0144
                                            0.0093  0.0079 -0.0038  0.0050
                ( 50.85%)  -0.7131* C  14 s( 27.16%)p 2.68( 72.79%)d 0.00(  0.04%)
                                           -0.0002 -0.5212 -0.0004 -0.6382  0.0019
                                           -0.4536 -0.0016  0.3389 -0.0019 -0.0145
                                            0.0103  0.0084 -0.0045  0.0055
   537. (0.01163) BD*( 1) C  11 - H  41  
                ( 37.54%)   0.6127* C  11 s( 20.65%)p 3.84( 79.31%)d 0.00(  0.05%)
                                           -0.0003  0.4543 -0.0078 -0.0758 -0.0068
                                           -0.0381  0.0020 -0.8865  0.0001 -0.0001
                                            0.0008  0.0013  0.0001  0.0215
                ( 62.46%)  -0.7903* H  41 s( 99.92%)p 0.00(  0.08%)
                                            0.9996 -0.0056  0.0029  0.0034  0.0288
   538. (0.01349) BD*( 1) C  12 - C  13  
                ( 47.71%)   0.6907* C  12 s( 25.54%)p 2.91( 74.42%)d 0.00(  0.04%)
                                            0.0002 -0.5052 -0.0093 -0.1089  0.0068
                                            0.1737  0.0122 -0.8378 -0.0104  0.0022
                                           -0.0072  0.0080  0.0017 -0.0168
                ( 52.29%)  -0.7231* C  13 s( 29.23%)p 2.42( 70.72%)d 0.00(  0.04%)
                                           -0.0006 -0.5406  0.0078  0.0762 -0.0008
                                           -0.1665  0.0028  0.8208 -0.0013  0.0006
                                           -0.0024  0.0063  0.0006 -0.0195
   539. (0.03531) BD*( 1) C  12 - C  28  
                ( 47.86%)   0.6918* C  12 s( 24.62%)p 3.06( 75.31%)d 0.00(  0.07%)
                                           -0.0001 -0.4961 -0.0089 -0.2999  0.0154
                                            0.6609  0.0145  0.4754 -0.0005  0.0138
                                            0.0114 -0.0171  0.0085  0.0006
                ( 52.14%)  -0.7221* C  28 s( 36.55%)p 1.73( 63.40%)d 0.00(  0.05%)
                                           -0.0002 -0.6043  0.0187  0.3950  0.0099
                                           -0.5235  0.0203 -0.4508  0.0119  0.0119
                                            0.0099 -0.0157  0.0065 -0.0007
   540. (0.00319) BD*( 1) C  13 - H  42  
                ( 37.93%)   0.6159* C  13 s( 23.55%)p 3.25( 76.41%)d 0.00(  0.04%)
                                            0.0001 -0.4853 -0.0016  0.3858 -0.0085
                                           -0.6191  0.0113 -0.4810 -0.0208  0.0108
                                            0.0078 -0.0134  0.0056  0.0018
                ( 62.07%)  -0.7878* H  42 s( 99.92%)p 0.00(  0.08%)
                                           -0.9996  0.0006 -0.0121  0.0185  0.0179
   541. (0.00353) BD*( 1) C  13 - H  43  
                ( 39.05%)   0.6249* C  13 s( 23.58%)p 3.24( 76.37%)d 0.00(  0.04%)
                                            0.0000 -0.4856 -0.0037 -0.8407  0.0085
                                            0.0390  0.0051 -0.2337 -0.0262  0.0016
                                           -0.0082  0.0000 -0.0165  0.0087
                ( 60.95%)  -0.7807* H  43 s( 99.92%)p 0.00(  0.08%)
                                           -0.9996  0.0004  0.0249 -0.0018  0.0113
   542. (0.00324) BD*( 1) C  13 - H  44  
                ( 37.97%)   0.6162* C  13 s( 23.52%)p 3.25( 76.44%)d 0.00(  0.04%)
                                           -0.0000  0.4850  0.0030 -0.3712  0.0071
                                           -0.7660  0.0026  0.1983  0.0218  0.0127
                                           -0.0033 -0.0060 -0.0101 -0.0093
                ( 62.03%)  -0.7876* H  44 s( 99.92%)p 0.00(  0.08%)
                                            0.9996 -0.0007  0.0120  0.0241 -0.0092
   543. (0.00814) BD*( 1) C  14 - C  15  
                ( 48.65%)   0.6975* C  14 s( 26.55%)p 2.77( 73.41%)d 0.00(  0.04%)
                                           -0.0001 -0.5152 -0.0076 -0.0592  0.0036
                                            0.8292  0.0106  0.2063 -0.0190  0.0017
                                            0.0001 -0.0090  0.0170  0.0087
                ( 51.35%)  -0.7166* C  15 s( 29.63%)p 2.37( 70.32%)d 0.00(  0.04%)
                                           -0.0004 -0.5444  0.0030  0.0402  0.0024
                                           -0.8164  0.0029 -0.1869 -0.0146  0.0016
                                            0.0004 -0.0075  0.0168  0.0090
   544. (0.01156) BD*( 1) C  14 - C  16  
                ( 49.94%)   0.7066* C  14 s( 25.99%)p 2.85( 73.96%)d 0.00(  0.05%)
                                           -0.0003 -0.5098 -0.0047  0.7646  0.0081
                                           -0.3195  0.0025  0.2285 -0.0266  0.0125
                                           -0.0095  0.0040 -0.0121  0.0084
                ( 50.06%)  -0.7076* C  16 s( 29.18%)p 2.43( 70.78%)d 0.00(  0.04%)
                                           -0.0003 -0.5402  0.0013 -0.7622  0.0146
                                            0.3078  0.0006 -0.1774 -0.0229  0.0121
                                           -0.0057  0.0028 -0.0120  0.0086
   545. (0.01122) BD*( 1) C  14 - H  45  
                ( 38.08%)   0.6171* C  14 s( 20.25%)p 3.94( 79.70%)d 0.00(  0.05%)
                                            0.0003 -0.4499  0.0096 -0.0602  0.0102
                                           -0.0625  0.0087 -0.8884  0.0064  0.0003
                                           -0.0019 -0.0033  0.0000 -0.0217
                ( 61.92%)  -0.7869* H  45 s( 99.92%)p 0.00(  0.08%)
                                           -0.9996  0.0046  0.0008  0.0021  0.0288
   546. (0.00317) BD*( 1) C  15 - H  46  
                ( 39.19%)   0.6260* C  15 s( 23.39%)p 3.27( 76.57%)d 0.00(  0.04%)
                                           -0.0000 -0.4836 -0.0034 -0.7158  0.0131
                                            0.3660  0.0191 -0.3447  0.0042  0.0116
                                           -0.0111  0.0059 -0.0100  0.0053
                ( 60.81%)  -0.7798* H  46 s( 99.93%)p 0.00(  0.07%)
                                           -0.9996  0.0005  0.0205 -0.0147  0.0099
   547. (0.00444) BD*( 1) C  15 - H  47  
                ( 38.53%)   0.6207* C  15 s( 23.55%)p 3.24( 76.41%)d 0.00(  0.04%)
                                           -0.0000  0.4853 -0.0037  0.0246  0.0018
                                           -0.1243 -0.0234 -0.8646  0.0002 -0.0002
                                           -0.0014  0.0041  0.0004  0.0197
                ( 61.47%)  -0.7840* H  47 s( 99.92%)p 0.00(  0.08%)
                                            0.9996 -0.0020 -0.0030  0.0066  0.0273
   548. (0.00356) BD*( 1) C  15 - H  48  
                ( 38.74%)   0.6224* C  15 s( 23.34%)p 3.28( 76.62%)d 0.00(  0.04%)
                                           -0.0000  0.4831  0.0041 -0.6961  0.0119
                                           -0.4279 -0.0160  0.3132 -0.0031  0.0131
                                           -0.0102 -0.0065  0.0076 -0.0057
                ( 61.26%)  -0.7827* H  48 s( 99.92%)p 0.00(  0.08%)
                                            0.9996 -0.0012  0.0212  0.0158 -0.0101
   549. (0.00889) BD*( 1) C  16 - C  17  
                ( 51.08%)   0.7147* C  16 s( 26.70%)p 2.74( 73.25%)d 0.00(  0.05%)
                                            0.0003  0.5167  0.0085 -0.1662 -0.0075
                                            0.0107  0.0025 -0.8394 -0.0098  0.0002
                                            0.0083 -0.0003  0.0009  0.0204
                ( 48.92%)  -0.6994* C  17 s( 28.59%)p 2.50( 71.38%)d 0.00(  0.04%)
                                            0.0001  0.5347  0.0017  0.1595 -0.0044
                                           -0.0244  0.0063  0.8293 -0.0011 -0.0015
                                            0.0018 -0.0003  0.0003  0.0186
   550. (0.00709) BD*( 1) C  16 - H  49  
                ( 37.97%)   0.6162* C  16 s( 22.37%)p 3.47( 77.59%)d 0.00(  0.04%)
                                            0.0001 -0.4729  0.0028  0.0792  0.0144
                                           -0.8177  0.0100 -0.3169 -0.0132  0.0034
                                            0.0017 -0.0110  0.0159  0.0070
                ( 62.03%)  -0.7876* H  49 s( 99.91%)p 0.00(  0.09%)
                                           -0.9996  0.0029 -0.0032  0.0260  0.0129
   551. (0.00750) BD*( 1) C  16 - H  50  
                ( 38.85%)   0.6233* C  16 s( 21.68%)p 3.61( 78.27%)d 0.00(  0.05%)
                                           -0.0001  0.4656 -0.0007 -0.6200  0.0024
                                           -0.4853  0.0183  0.4028  0.0159  0.0151
                                           -0.0114 -0.0084  0.0037 -0.0048
                ( 61.15%)  -0.7820* H  50 s( 99.92%)p 0.00(  0.08%)
                                            0.9996 -0.0035  0.0177  0.0140 -0.0176
   552. (0.03082) BD*( 1) C  17 - C  18  
                ( 47.51%)   0.6893* C  17 s( 25.68%)p 2.89( 74.26%)d 0.00(  0.06%)
                                            0.0003  0.5067  0.0078 -0.7830 -0.0019
                                            0.3187 -0.0001 -0.1666 -0.0137 -0.0141
                                            0.0069 -0.0018  0.0157 -0.0111
                ( 52.49%)  -0.7245* C  18 s( 40.21%)p 1.49( 59.73%)d 0.00(  0.06%)
                                            0.0003  0.6333  0.0320  0.7033 -0.0061
                                           -0.2841  0.0182  0.1448 -0.0255 -0.0174
                                            0.0103 -0.0023  0.0110 -0.0087
   553. (0.00706) BD*( 1) C  17 - H  51  
                ( 37.39%)   0.6115* C  17 s( 23.35%)p 3.28( 76.61%)d 0.00(  0.04%)
                                            0.0002 -0.4832  0.0006 -0.5987  0.0072
                                           -0.4872  0.0098  0.4123  0.0118 -0.0123
                                            0.0102  0.0100 -0.0000  0.0027
                ( 62.61%)  -0.7913* H  51 s( 99.92%)p 0.00(  0.08%)
                                           -0.9996  0.0033  0.0183  0.0156 -0.0160
   554. (0.00748) BD*( 1) C  17 - H  52  
                ( 37.69%)   0.6140* C  17 s( 22.34%)p 3.47( 77.62%)d 0.00(  0.04%)
                                           -0.0002  0.4726 -0.0041  0.0471  0.0098
                                           -0.8122  0.0062 -0.3375 -0.0173  0.0024
                                            0.0021  0.0120 -0.0148 -0.0054
                ( 62.31%)  -0.7893* H  52 s( 99.91%)p 0.00(  0.09%)
                                            0.9996 -0.0030 -0.0048  0.0260  0.0138
   555. (0.04769) BD*( 1) C  18 - O  19  
                ( 69.46%)   0.8334* C  18 s( 26.63%)p 2.74( 73.03%)d 0.01(  0.34%)
                                           -0.0001  0.5159 -0.0123 -0.6882 -0.0537
                                           -0.4029 -0.0044  0.3023  0.0045  0.0414
                                           -0.0305 -0.0191  0.0140 -0.0143
                ( 30.54%)  -0.5527* O  19 s( 35.50%)p 1.81( 64.43%)d 0.00(  0.07%)
                                           -0.0000  0.5958 -0.0013  0.6221 -0.0029
                                            0.4063  0.0067 -0.3034 -0.0049  0.0131
                                           -0.0112 -0.0054  0.0163 -0.0111
   556. (0.01066) BD*( 1) C  18 - O  20  
                ( 67.03%)   0.8187* C  18 s( 32.85%)p 2.04( 66.89%)d 0.01(  0.26%)
                                            0.0001 -0.5716  0.0423  0.1554  0.0259
                                           -0.6607 -0.0484  0.4523  0.0264  0.0136
                                           -0.0091  0.0380  0.0289  0.0019
                ( 32.97%)  -0.5742* O  20 s( 43.85%)p 1.28( 56.07%)d 0.00(  0.09%)
                                            0.0001 -0.6616  0.0264 -0.1096  0.0029
                                            0.6387 -0.0195 -0.3744  0.0117  0.0066
                                           -0.0040  0.0219  0.0178  0.0028
   557. (0.10835) BD*( 2) C  18 - O  20  
                ( 69.95%)   0.8364* C  18 s(  0.02%)p99.99( 99.51%)d22.20(  0.47%)
                                           -0.0000  0.0142  0.0031  0.0436 -0.0034
                                            0.5613 -0.0148  0.8228 -0.0305 -0.0030
                                           -0.0106  0.0275 -0.0321 -0.0531
                ( 30.05%)  -0.5482* O  20 s(  0.03%)p99.99( 99.81%)d 4.84(  0.15%)
                                           -0.0000  0.0178 -0.0004  0.0503 -0.0003
                                            0.5247 -0.0020  0.8487 -0.0041  0.0020
                                            0.0069 -0.0166  0.0175  0.0301
   558. (0.00399) BD*( 1) O  19 - H  53  
                ( 25.52%)   0.5052* O  19 s( 22.13%)p 3.51( 77.79%)d 0.00(  0.08%)
                                            0.0003  0.4702  0.0142  0.2388 -0.0151
                                           -0.7246 -0.0279  0.4410  0.0185 -0.0208
                                            0.0119 -0.0138 -0.0036 -0.0071
                ( 74.48%)  -0.8630* H  53 s( 99.56%)p 0.00(  0.44%)
                                            0.9978 -0.0035 -0.0132  0.0553 -0.0346
   559. (0.00673) BD*( 1) C  22 - C  23  
                ( 49.64%)   0.7046* C  22 s( 28.58%)p 2.50( 71.39%)d 0.00(  0.04%)
                                           -0.0001 -0.5346 -0.0027  0.8422  0.0024
                                           -0.0484  0.0285  0.0350  0.0141  0.0069
                                           -0.0002  0.0022 -0.0150  0.0100
                ( 50.36%)  -0.7096* C  23 s( 26.91%)p 2.71( 73.04%)d 0.00(  0.05%)
                                           -0.0003 -0.5187 -0.0087 -0.8520 -0.0024
                                            0.0340  0.0342 -0.0444  0.0125 -0.0002
                                           -0.0027  0.0001 -0.0189  0.0113
   560. (0.00502) BD*( 1) C  22 - H  54  
                ( 36.45%)   0.6038* C  22 s( 23.54%)p 3.25( 76.42%)d 0.00(  0.03%)
                                           -0.0001  0.4852  0.0055  0.2969 -0.0009
                                           -0.5962 -0.0007 -0.5659  0.0181 -0.0086
                                           -0.0086  0.0126 -0.0044  0.0039
                ( 63.55%)  -0.7972* H  54 s( 99.91%)p 0.00(  0.09%)
                                            0.9995 -0.0025 -0.0119  0.0204  0.0190
   561. (0.00692) BD*( 1) C  22 - H  55  
                ( 37.30%)   0.6107* C  22 s( 21.57%)p 3.63( 78.39%)d 0.00(  0.04%)
                                           -0.0002  0.4644 -0.0046  0.2467  0.0126
                                           -0.2659 -0.0230  0.8072 -0.0104 -0.0005
                                            0.0108 -0.0038  0.0021  0.0170
                ( 62.70%)  -0.7918* H  55 s( 99.91%)p 0.00(  0.09%)
                                            0.9995 -0.0026 -0.0095  0.0138 -0.0253
   562. (0.01461) BD*( 1) C  23 - C  24  
                ( 51.46%)   0.7174* C  23 s( 28.59%)p 2.50( 71.37%)d 0.00(  0.04%)
                                           -0.0005 -0.5346  0.0071  0.3254  0.0067
                                           -0.6196  0.0094 -0.4731 -0.0013  0.0088
                                            0.0070 -0.0154  0.0076  0.0010
                ( 48.54%)  -0.6967* C  24 s( 24.97%)p 3.00( 74.98%)d 0.00(  0.05%)
                                           -0.0001 -0.4997 -0.0014 -0.3368  0.0138
                                            0.6471  0.0040  0.4662 -0.0017  0.0111
                                            0.0090 -0.0153  0.0066  0.0009
   563. (0.00739) BD*( 1) C  23 - H  56  
                ( 38.03%)   0.6167* C  23 s( 21.68%)p 3.61( 78.28%)d 0.00(  0.04%)
                                           -0.0002  0.4656 -0.0039 -0.2355 -0.0007
                                            0.1189 -0.0252 -0.8441 -0.0026 -0.0009
                                            0.0085 -0.0063  0.0007  0.0182
                ( 61.97%)  -0.7872* H  56 s( 99.91%)p 0.00(  0.09%)
                                            0.9996 -0.0033  0.0090 -0.0004  0.0281
   564. (0.00627) BD*( 1) C  23 - H  57  
                ( 37.67%)   0.6138* C  23 s( 22.69%)p 3.41( 77.27%)d 0.00(  0.04%)
                                           -0.0002  0.4763  0.0047 -0.3340  0.0073
                                           -0.7745 -0.0030  0.2467 -0.0211  0.0115
                                           -0.0035 -0.0094 -0.0115 -0.0073
                ( 62.33%)  -0.7895* H  57 s( 99.92%)p 0.00(  0.08%)
                                            0.9996 -0.0020  0.0109  0.0263 -0.0060
   565. (0.01389) BD*( 1) C  24 - C  25  
                ( 48.41%)   0.6958* C  24 s( 24.93%)p 3.01( 75.02%)d 0.00(  0.05%)
                                            0.0001 -0.4993 -0.0040 -0.1372 -0.0012
                                            0.1497  0.0084 -0.8419 -0.0120  0.0011
                                           -0.0059  0.0060 -0.0002 -0.0196
                ( 51.59%)  -0.7183* C  25 s( 29.78%)p 2.36( 70.18%)d 0.00(  0.04%)
                                           -0.0004 -0.5456  0.0095  0.1327 -0.0022
                                           -0.1667  0.0029  0.8102 -0.0033  0.0009
                                           -0.0051  0.0069  0.0002 -0.0182
   566. (0.01805) BD*( 1) C  24 - C  26  
                ( 50.02%)   0.7072* C  24 s( 25.38%)p 2.94( 74.57%)d 0.00(  0.05%)
                                            0.0002  0.5038  0.0035 -0.8484  0.0071
                                            0.0554 -0.0089 -0.1505 -0.0072 -0.0036
                                            0.0071 -0.0007  0.0179 -0.0100
                ( 49.98%)  -0.7070* C  26 s( 28.28%)p 2.53( 71.68%)d 0.00(  0.04%)
                                            0.0004  0.5318  0.0037  0.8197 -0.0115
                                           -0.0895 -0.0088  0.1910 -0.0076 -0.0027
                                            0.0076 -0.0007  0.0165 -0.0094
   567. (0.00322) BD*( 1) C  25 - H  58  
                ( 38.34%)   0.6192* C  25 s( 23.19%)p 3.31( 76.77%)d 0.00(  0.04%)
                                           -0.0000  0.4815  0.0033 -0.3619  0.0105
                                           -0.7649  0.0017  0.2260  0.0222  0.0125
                                           -0.0037 -0.0073 -0.0102 -0.0087
                ( 61.66%)  -0.7853* H  58 s( 99.92%)p 0.00(  0.08%)
                                            0.9996 -0.0007  0.0096  0.0245 -0.0097
   568. (0.00327) BD*( 1) C  25 - H  59  
                ( 38.52%)   0.6206* C  25 s( 23.49%)p 3.26( 76.47%)d 0.00(  0.04%)
                                            0.0000 -0.4846 -0.0044 -0.8548  0.0066
                                            0.0467  0.0055 -0.1766 -0.0252  0.0016
                                           -0.0062  0.0002 -0.0166  0.0093
                ( 61.48%)  -0.7841* H  59 s( 99.92%)p 0.00(  0.08%)
                                           -0.9996  0.0005  0.0261 -0.0025  0.0093
   569. (0.00350) BD*( 1) C  25 - H  60  
                ( 38.83%)   0.6231* C  25 s( 23.42%)p 3.27( 76.54%)d 0.00(  0.04%)
                                            0.0001 -0.4839 -0.0026  0.3464 -0.0102
                                           -0.6200  0.0118 -0.5102 -0.0226  0.0098
                                            0.0079 -0.0145  0.0062  0.0006
                ( 61.17%)  -0.7821* H  60 s( 99.92%)p 0.00(  0.08%)
                                           -0.9996  0.0005 -0.0092  0.0174  0.0192
   570. (0.01124) BD*( 1) C  26 - C  27  
                ( 49.73%)   0.7052* C  26 s( 26.04%)p 2.84( 73.91%)d 0.00(  0.05%)
                                           -0.0002 -0.5102 -0.0121  0.4454 -0.0106
                                            0.7187  0.0084 -0.1543  0.0131 -0.0170
                                            0.0039  0.0051  0.0075  0.0103
                ( 50.27%)  -0.7090* C  27 s( 28.01%)p 2.57( 71.95%)d 0.00(  0.04%)
                                           -0.0001 -0.5293  0.0001 -0.4429 -0.0048
                                           -0.7142  0.0028  0.1143  0.0120 -0.0120
                                            0.0000  0.0044  0.0104  0.0100
   571. (0.01142) BD*( 1) C  26 - H  61  
                ( 37.36%)   0.6113* C  26 s( 19.98%)p 4.00( 79.97%)d 0.00(  0.05%)
                                           -0.0003  0.4468 -0.0095 -0.0672 -0.0037
                                            0.1707 -0.0082 -0.8752 -0.0046 -0.0005
                                            0.0041 -0.0077 -0.0009  0.0207
                ( 62.64%)  -0.7914* H  61 s( 99.91%)p 0.00(  0.09%)
                                            0.9995 -0.0065  0.0012 -0.0040  0.0300
   572. (0.02798) BD*( 1) C  27 - C  28  
                ( 48.13%)   0.6938* C  27 s( 26.60%)p 2.76( 73.34%)d 0.00(  0.06%)
                                           -0.0003 -0.5158 -0.0025  0.8380  0.0023
                                           -0.1168  0.0276  0.1288  0.0090  0.0063
                                           -0.0059  0.0020 -0.0196  0.0115
                ( 51.87%)  -0.7202* C  28 s( 33.79%)p 1.96( 66.15%)d 0.00(  0.06%)
                                            0.0001 -0.5812  0.0104 -0.7905  0.0156
                                            0.1593  0.0346 -0.0962  0.0218  0.0053
                                           -0.0057  0.0026 -0.0204  0.0118
   573. (0.00521) BD*( 1) C  27 - H  62  
                ( 36.75%)   0.6062* C  27 s( 23.06%)p 3.33( 76.90%)d 0.00(  0.04%)
                                           -0.0002  0.4802  0.0052  0.2920 -0.0076
                                           -0.6233 -0.0059 -0.5430  0.0151 -0.0067
                                           -0.0058  0.0151 -0.0071  0.0029
                ( 63.25%)  -0.7953* H  62 s( 99.91%)p 0.00(  0.09%)
                                            0.9996 -0.0029 -0.0068  0.0224  0.0180
   574. (0.00778) BD*( 1) C  27 - H  63  
                ( 37.47%)   0.6121* C  27 s( 22.22%)p 3.50( 77.74%)d 0.00(  0.04%)
                                            0.0003 -0.4714  0.0022 -0.1236 -0.0035
                                            0.2945  0.0281 -0.8213  0.0055 -0.0009
                                           -0.0009  0.0090  0.0004 -0.0178
                ( 62.53%)  -0.7907* H  63 s( 99.91%)p 0.00(  0.09%)
                                           -0.9996  0.0026  0.0051 -0.0132  0.0257
   575. (0.00857) BD*( 1) C  28 - O  29  
                ( 67.49%)   0.8215* C  28 s( 29.29%)p 2.41( 70.45%)d 0.01(  0.26%)
                                           -0.0000  0.5383  0.0560 -0.4155 -0.0253
                                           -0.4359 -0.0349 -0.5805 -0.0548  0.0224
                                            0.0314  0.0305 -0.0015  0.0147
                ( 32.51%)  -0.5702* O  29 s( 46.16%)p 1.16( 53.76%)d 0.00(  0.08%)
                                           -0.0000  0.6792 -0.0182  0.3385  0.0081
                                            0.3116  0.0063  0.5706  0.0132  0.0107
                                            0.0178  0.0161 -0.0000  0.0105
   576. (0.04711) BD*( 2) C  28 - O  29  
                ( 68.88%)   0.8299* C  28 s(  0.04%)p99.99( 99.53%)d10.47(  0.42%)
                                            0.0001 -0.0183  0.0084 -0.2100  0.0112
                                           -0.7109  0.0225  0.6672 -0.0113  0.0295
                                           -0.0092  0.0141 -0.0155 -0.0534
                ( 31.12%)  -0.5578* O  29 s(  0.13%)p99.99( 99.72%)d 1.10(  0.14%)
                                           -0.0000 -0.0362  0.0016 -0.2495 -0.0017
                                           -0.7554 -0.0072  0.6036  0.0049 -0.0184
                                            0.0041 -0.0099  0.0091  0.0302


 NHO Directionality and "Bond Bending" (deviations from line of nuclear centers)

         [Thresholds for printing:  angular deviation  >  1.0 degree]
                                    hybrid p-character > 25.0%
                                    orbital occupancy  >  0.10e

                                Line of Centers        Hybrid 1              Hybrid 2
                                ---------------  -------------------   ------------------
                NBO               Theta   Phi    Theta   Phi    Dev    Theta   Phi    Dev
 ========================================================================================
     1. BD (   1) O   1 - C   2    53.2  186.5    54.3  186.2   1.1    127.8    6.7   1.1
     2. BD (   2) O   1 - C   2    53.2  186.5    38.4  344.1  89.5    140.6  165.0  90.6
     3. BD (   1) C   2 - C   3    61.6  117.4    63.7  110.8   6.2    118.6  299.5   1.9
     4. BD (   1) C   2 - C  22    80.0  243.0    83.7  247.9   6.1    101.3   62.0   1.6
     5. BD (   1) C   3 - C   4    94.9  179.1    95.1  177.9   1.2     84.4    0.4   1.5
     6. BD (   1) C   3 - H  30   111.6   63.9   110.3   64.6   1.5      --     --    --
     7. BD (   1) C   3 - H  31    15.3  348.0    16.5  354.3   2.1      --     --    --
     8. BD (   1) C   4 - C   5    64.1  116.1    63.8  113.9   1.9    116.1  298.1   1.8
     9. BD (   1) C   4 - C  24    72.9  243.0    71.1  243.6   1.8    105.4   62.7   1.8
    10. BD (   1) C   4 - H  32   167.5  158.2   167.8  150.8   1.6      --     --    --
    11. BD (   1) C   5 - C   6    99.2  178.2    98.2  175.6   2.8     81.6    5.3   7.0
    12. BD (   1) C   5 - H  33   111.3   64.2   109.8   63.1   1.8      --     --    --
    13. BD (   1) C   5 - H  34    10.2  350.9    10.7    4.0   2.4      --     --    --
    14. BD (   1) C   6 - C   7    73.5  239.2    73.8  233.5   5.5    105.9   61.5   2.3
    15. BD (   1) C   6 - O  21   116.9  119.9   114.7  119.0   2.3     60.3  300.0   2.9
    16. BD (   2) C   6 - O  21   116.9  119.9   155.4  289.3  87.4    151.4  291.0  88.6
    17. BD (   1) C   7 - C   8   100.9  177.8   100.1  176.2   1.7     77.4    0.7   3.3
    18. BD (   1) C   7 - C  26   117.1  298.0   116.0  297.7   1.2     61.1  118.2   1.7
    20. BD (   1) C   8 - C   9    66.9  126.8    67.2  119.6   6.6    113.4  312.3   5.0
    21. BD (   1) C   8 - C  12    73.9  239.4    73.5  243.4   3.9    103.5   56.8   3.6
    22. BD (   1) C   8 - H  36   173.4  148.0   172.6  142.0   1.1      --     --    --
    23. BD (   1) C   9 - C  10    93.2  199.9    91.9  194.1   5.9     85.9   24.6   4.8
    24. BD (   1) C   9 - H  37    18.2   30.9    18.3   37.2   2.0      --     --    --
    25. BD (   1) C   9 - H  38   119.4   80.6   118.3   81.9   1.7      --     --    --
    26. BD (   1) C  10 - C  11   105.6  272.8   106.4  269.7   3.2     75.7   96.9   4.2
    28. BD (   1) C  10 - H  40    28.1  168.7    28.4  166.3   1.1      --     --    --
    29. BD (   1) C  11 - C  12    77.4  344.7    76.3  339.0   5.7    102.3  171.3   6.4
    30. BD (   1) C  11 - C  14    67.1  216.7    66.4  218.2   1.5    113.3   35.6   1.1
    31. BD (   1) C  11 - H  41   174.8  223.0   174.2  203.6   1.9      --     --    --
    32. BD (   1) C  12 - C  13    13.2  299.0     --     --    --     167.6  114.7   1.2
    33. BD (   1) C  12 - C  28   124.9  299.8   122.9  292.8   6.1     55.8  128.8   7.5
    34. BD (   1) C  13 - H  42    56.0  122.0    55.0  121.8   1.1      --     --    --
    36. BD (   1) C  13 - H  44    76.4  244.2    75.4  244.5   1.0      --     --    --
    39. BD (   1) C  14 - H  45     5.8   54.1     4.8   47.0   1.2      --     --    --
    40. BD (   1) C  15 - H  46    67.3  332.4    67.0  331.3   1.0      --     --    --
    41. BD (   1) C  15 - H  47   171.0  287.7   170.2  280.1   1.5      --     --    --
    42. BD (   1) C  15 - H  48    68.7  211.7    69.2  213.0   1.3      --     --    --
    45. BD (   1) C  16 - H  50    62.0  218.4    61.6  217.1   1.2      --     --    --
    46. BD (   1) C  17 - C  18   101.8  157.0     --     --    --      80.9  339.1   3.4
    47. BD (   1) C  17 - H  51   119.1   40.5   119.2   38.9   1.4      --     --    --
    48. BD (   1) C  17 - H  52   112.7  273.4   113.7  274.0   1.1      --     --    --
    49. BD (   1) C  18 - O  19    67.7  213.3    70.1  208.8   4.8      --     --    --
    50. BD (   1) C  18 - O  20   122.0  100.7   123.2  104.3   3.3     60.0  279.8   2.2
    51. BD (   2) C  18 - O  20   122.0  100.7    34.7   85.8  88.3     31.9   84.5  88.8
    52. BD (   1) O  19 - H  53    60.4  291.8    59.7  286.6   4.6      --     --    --
    53. BD (   1) C  22 - C  23    92.5  177.0    93.3  178.6   1.8     87.9  355.4   1.6
    54. BD (   1) C  22 - H  54   130.4  298.4   129.4  296.4   1.8      --     --    --
    55. BD (   1) C  22 - H  55    24.2  314.0    26.0  311.9   2.0      --     --    --
    56. BD (   1) C  23 - C  24    56.5  118.0     --     --    --     122.6  296.4   1.6
    57. BD (   1) C  23 - H  56   162.0  153.6   163.3  158.4   1.9      --     --    --
    58. BD (   1) C  23 - H  57    73.7  246.7    75.0  247.2   1.4      --     --    --
    60. BD (   1) C  24 - C  26   101.3  175.0   100.6  176.8   1.9     77.3  353.1   2.4
    61. BD (   1) C  25 - H  58    74.7  245.2    73.5  245.3   1.2      --     --    --
    64. BD (   1) C  26 - C  27    81.5  238.3    80.5  239.1   1.3      --     --    --
    66. BD (   1) C  27 - C  28    99.1  172.1    99.3  173.9   1.9     84.7  346.0   7.1
    67. BD (   1) C  27 - H  62   129.1  292.9   127.4  294.3   2.0      --     --    --
    68. BD (   1) C  27 - H  63    20.9  292.3    23.0  291.5   2.1      --     --    --
    69. BD (   1) C  28 - O  29   137.4  224.6   134.6  226.9   3.3     38.9   42.5   4.0
    70. BD (   2) C  28 - O  29   137.4  224.6   132.5   73.9  86.4    127.2   71.8  88.0
   100. LP (   1) O   1             --     --    126.8    6.8   --       --     --    --
   101. LP (   2) O   1             --     --    101.0  268.3   --       --     --    --
   102. LP (   1) O  19             --     --     93.6  168.7   --       --     --    --
   103. LP (   2) O  19             --     --     32.5   84.1   --       --     --    --
   104. LP (   1) O  20             --     --    121.8  102.2   --       --     --    --
   105. LP (   2) O  20             --     --     97.3    6.5   --       --     --    --
   106. LP (   1) O  21             --     --    116.8  118.3   --       --     --    --
   107. LP (   2) O  21             --     --     86.6  207.4   --       --     --    --
   108. LP (   1) O  29             --     --    137.9  227.3   --       --     --    --
   109. LP (   2) O  29             --     --     76.5  151.2   --       --     --    --
   557. BD*(   2) C  18 - O  20   122.0  100.7    34.7   85.8  88.3     31.9   84.5  88.8


 Second Order Perturbation Theory Analysis of Fock Matrix in NBO Basis

     Threshold for printing:   0.25 kcal/mol
                                                                              E(2)  E(j)-E(i) F(i,j)
         Donor NBO (i)                     Acceptor NBO (j)                 kcal/mol   a.u.    a.u. 
 ===================================================================================================

 within unit  1
   1. BD (   1) O   1 - C   2        /119. RY*(   1) C   2                    1.04    1.67    0.053
   1. BD (   1) O   1 - C   2        /509. BD*(   1) C   2 - C   3            0.53    1.50    0.036
   1. BD (   1) O   1 - C   2        /510. BD*(   1) C   2 - C  22            0.53    1.50    0.036
   2. BD (   2) O   1 - C   2        /511. BD*(   1) C   3 - C   4            0.52    0.78    0.025
   2. BD (   2) O   1 - C   2        /513. BD*(   1) C   3 - H  31            0.86    0.83    0.034
   2. BD (   2) O   1 - C   2        /559. BD*(   1) C  22 - C  23            0.52    0.79    0.025
   2. BD (   2) O   1 - C   2        /561. BD*(   1) C  22 - H  55            0.82    0.84    0.033
   3. BD (   1) C   2 - C   3        /110. RY*(   1) O   1                    0.81    1.83    0.049
   3. BD (   1) C   2 - C   3        /137. RY*(   1) C   4                    0.35    1.76    0.031
   3. BD (   1) C   2 - C   3        /299. RY*(   1) C  22                    0.81    1.57    0.045
   3. BD (   1) C   2 - C   3        /507. BD*(   1) O   1 - C   2            0.40    1.23    0.028
   3. BD (   1) C   2 - C   3        /510. BD*(   1) C   2 - C  22            0.26    1.03    0.021
   3. BD (   1) C   2 - C   3        /511. BD*(   1) C   3 - C   4            0.76    1.02    0.035
   3. BD (   1) C   2 - C   3        /512. BD*(   1) C   3 - H  30            0.29    1.10    0.022
   3. BD (   1) C   2 - C   3        /513. BD*(   1) C   3 - H  31            0.30    1.07    0.023
   3. BD (   1) C   2 - C   3        /514. BD*(   1) C   4 - C   5            1.20    1.02    0.044
   3. BD (   1) C   2 - C   3        /560. BD*(   1) C  22 - H  54            0.66    1.11    0.034
   4. BD (   1) C   2 - C  22        /110. RY*(   1) O   1                    0.79    1.83    0.048
   4. BD (   1) C   2 - C  22        /128. RY*(   1) C   3                    0.88    1.59    0.047
   4. BD (   1) C   2 - C  22        /308. RY*(   1) C  23                    0.49    1.65    0.036
   4. BD (   1) C   2 - C  22        /507. BD*(   1) O   1 - C   2            0.43    1.23    0.029
   4. BD (   1) C   2 - C  22        /509. BD*(   1) C   2 - C   3            0.26    1.03    0.021
   4. BD (   1) C   2 - C  22        /512. BD*(   1) C   3 - H  30            0.69    1.09    0.035
   4. BD (   1) C   2 - C  22        /559. BD*(   1) C  22 - C  23            0.56    1.03    0.030
   4. BD (   1) C   2 - C  22        /560. BD*(   1) C  22 - H  54            0.27    1.10    0.022
   4. BD (   1) C   2 - C  22        /561. BD*(   1) C  22 - H  55            0.25    1.07    0.021
   4. BD (   1) C   2 - C  22        /564. BD*(   1) C  23 - H  57            0.84    1.09    0.038
   5. BD (   1) C   3 - C   4        /121. RY*(   3) C   2                    0.45    1.60    0.034
   5. BD (   1) C   3 - C   4        /147. RY*(   2) C   5                    0.63    1.37    0.038
   5. BD (   1) C   3 - C   4        /318. RY*(   2) C  24                    0.45    1.64    0.034
   5. BD (   1) C   3 - C   4        /507. BD*(   1) O   1 - C   2            1.10    1.20    0.046
   5. BD (   1) C   3 - C   4        /508. BD*(   2) O   1 - C   2            0.99    0.62    0.032
   5. BD (   1) C   3 - C   4        /509. BD*(   1) C   2 - C   3            0.44    1.00    0.027
   5. BD (   1) C   3 - C   4        /512. BD*(   1) C   3 - H  30            0.39    1.06    0.026
   5. BD (   1) C   3 - C   4        /513. BD*(   1) C   3 - H  31            0.40    1.03    0.026
   5. BD (   1) C   3 - C   4        /514. BD*(   1) C   4 - C   5            0.66    0.99    0.032
   5. BD (   1) C   3 - C   4        /515. BD*(   1) C   4 - C  24            0.95    0.97    0.038
   5. BD (   1) C   3 - C   4        /516. BD*(   1) C   4 - H  32            0.35    1.05    0.024
   5. BD (   1) C   3 - C   4        /517. BD*(   1) C   5 - C   6            0.97    1.01    0.040
   5. BD (   1) C   3 - C   4        /566. BD*(   1) C  24 - C  26            0.97    0.97    0.039
   6. BD (   1) C   3 - H  30        /119. RY*(   1) C   2                    0.33    1.05    0.024
   6. BD (   1) C   3 - H  30        /507. BD*(   1) O   1 - C   2            0.39    1.08    0.026
   6. BD (   1) C   3 - H  30        /510. BD*(   1) C   2 - C  22            1.90    0.88    0.052
   6. BD (   1) C   3 - H  30        /511. BD*(   1) C   3 - C   4            0.42    0.87    0.024
   6. BD (   1) C   3 - H  30        /515. BD*(   1) C   4 - C  24            1.90    0.85    0.051
   7. BD (   1) C   3 - H  31        /121. RY*(   3) C   2                    0.29    1.49    0.027
   7. BD (   1) C   3 - H  31        /139. RY*(   3) C   4                    0.28    1.36    0.025
   7. BD (   1) C   3 - H  31        /507. BD*(   1) O   1 - C   2            0.58    1.09    0.032
   7. BD (   1) C   3 - H  31        /508. BD*(   2) O   1 - C   2            3.31    0.51    0.052
   7. BD (   1) C   3 - H  31        /516. BD*(   1) C   4 - H  32            1.50    0.94    0.048
   8. BD (   1) C   4 - C   5        /129. RY*(   2) C   3                    0.64    1.36    0.038
   8. BD (   1) C   4 - C   5        /157. RY*(   3) C   6                    0.35    1.63    0.030
   8. BD (   1) C   4 - C   5        /317. RY*(   1) C  24                    0.35    1.61    0.030
   8. BD (   1) C   4 - C   5        /319. RY*(   3) C  24                    0.31    1.67    0.029
   8. BD (   1) C   4 - C   5        /509. BD*(   1) C   2 - C   3            1.07    0.99    0.041
   8. BD (   1) C   4 - C   5        /511. BD*(   1) C   3 - C   4            0.66    0.98    0.032
   8. BD (   1) C   4 - C   5        /515. BD*(   1) C   4 - C  24            0.89    0.96    0.037
   8. BD (   1) C   4 - C   5        /516. BD*(   1) C   4 - H  32            0.34    1.04    0.024
   8. BD (   1) C   4 - C   5        /517. BD*(   1) C   5 - C   6            0.51    1.00    0.029
   8. BD (   1) C   4 - C   5        /518. BD*(   1) C   5 - H  33            0.38    1.06    0.026
   8. BD (   1) C   4 - C   5        /519. BD*(   1) C   5 - H  34            0.38    1.03    0.025
   8. BD (   1) C   4 - C   5        /521. BD*(   1) C   6 - O  21            1.06    1.19    0.045
   8. BD (   1) C   4 - C   5        /522. BD*(   2) C   6 - O  21            1.39    0.62    0.037
   8. BD (   1) C   4 - C   5        /562. BD*(   1) C  23 - C  24            0.92    0.98    0.038
   9. BD (   1) C   4 - C  24        /128. RY*(   1) C   3                    0.44    1.54    0.033
   9. BD (   1) C   4 - C  24        /146. RY*(   1) C   5                    0.49    1.57    0.036
   9. BD (   1) C   4 - C  24        /308. RY*(   1) C  23                    0.58    1.60    0.039
   9. BD (   1) C   4 - C  24        /326. RY*(   1) C  25                    0.39    1.40    0.030
   9. BD (   1) C   4 - C  24        /335. RY*(   1) C  26                    0.43    1.72    0.035
   9. BD (   1) C   4 - C  24        /336. RY*(   2) C  26                    0.36    1.63    0.031
   9. BD (   1) C   4 - C  24        /511. BD*(   1) C   3 - C   4            0.73    0.96    0.034
   9. BD (   1) C   4 - C  24        /512. BD*(   1) C   3 - H  30            0.74    1.04    0.035
   9. BD (   1) C   4 - C  24        /514. BD*(   1) C   4 - C   5            0.77    0.96    0.034
   9. BD (   1) C   4 - C  24        /516. BD*(   1) C   4 - H  32            0.35    1.02    0.024
   9. BD (   1) C   4 - C  24        /518. BD*(   1) C   5 - H  33            0.75    1.04    0.036
   9. BD (   1) C   4 - C  24        /562. BD*(   1) C  23 - C  24            0.79    0.96    0.035
   9. BD (   1) C   4 - C  24        /564. BD*(   1) C  23 - H  57            0.93    1.04    0.040
   9. BD (   1) C   4 - C  24        /565. BD*(   1) C  24 - C  25            0.69    0.96    0.032
   9. BD (   1) C   4 - C  24        /566. BD*(   1) C  24 - C  26            0.93    0.95    0.038
   9. BD (   1) C   4 - C  24        /567. BD*(   1) C  25 - H  58            0.76    1.03    0.036
   9. BD (   1) C   4 - C  24        /570. BD*(   1) C  26 - C  27            1.40    0.95    0.046
  10. BD (   1) C   4 - H  32        /128. RY*(   1) C   3                    0.29    1.43    0.026
  10. BD (   1) C   4 - H  32        /146. RY*(   1) C   5                    0.28    1.47    0.026
  10. BD (   1) C   4 - H  32        /513. BD*(   1) C   3 - H  31            1.66    0.91    0.049
  10. BD (   1) C   4 - H  32        /515. BD*(   1) C   4 - C  24            0.25    0.84    0.018
  10. BD (   1) C   4 - H  32        /519. BD*(   1) C   5 - H  34            1.65    0.91    0.049
  10. BD (   1) C   4 - H  32        /565. BD*(   1) C  24 - C  25            2.00    0.85    0.052
  11. BD (   1) C   5 - C   6        /137. RY*(   1) C   4                    0.36    1.76    0.032
  11. BD (   1) C   5 - C   6        /164. RY*(   1) C   7                    0.58    1.70    0.040
  11. BD (   1) C   5 - C   6        /174. RY*(   2) C   8                    0.29    1.55    0.027
  11. BD (   1) C   5 - C   6        /290. RY*(   1) O  21                    0.64    1.88    0.044
  11. BD (   1) C   5 - C   6        /511. BD*(   1) C   3 - C   4            1.30    1.02    0.046
  11. BD (   1) C   5 - C   6        /514. BD*(   1) C   4 - C   5            0.80    1.01    0.036
  11. BD (   1) C   5 - C   6        /518. BD*(   1) C   5 - H  33            0.30    1.09    0.023
  11. BD (   1) C   5 - C   6        /519. BD*(   1) C   5 - H  34            0.33    1.07    0.024
  11. BD (   1) C   5 - C   6        /520. BD*(   1) C   6 - C   7            0.38    1.03    0.025
  11. BD (   1) C   5 - C   6        /521. BD*(   1) C   6 - O  21            0.49    1.23    0.031
  11. BD (   1) C   5 - C   6        /523. BD*(   1) C   7 - C   8            1.03    1.05    0.042
  12. BD (   1) C   5 - H  33        /155. RY*(   1) C   6                    0.27    1.07    0.022
  12. BD (   1) C   5 - H  33        /514. BD*(   1) C   4 - C   5            0.40    0.87    0.023
  12. BD (   1) C   5 - H  33        /515. BD*(   1) C   4 - C  24            1.86    0.85    0.050
  12. BD (   1) C   5 - H  33        /520. BD*(   1) C   6 - C   7            2.03    0.88    0.054
  12. BD (   1) C   5 - H  33        /521. BD*(   1) C   6 - O  21            0.41    1.08    0.026
  13. BD (   1) C   5 - H  34        /139. RY*(   3) C   4                    0.28    1.36    0.025
  13. BD (   1) C   5 - H  34        /157. RY*(   3) C   6                    0.36    1.53    0.030
  13. BD (   1) C   5 - H  34        /516. BD*(   1) C   4 - H  32            1.50    0.93    0.047
  13. BD (   1) C   5 - H  34        /521. BD*(   1) C   6 - O  21            0.86    1.09    0.039
  13. BD (   1) C   5 - H  34        /522. BD*(   2) C   6 - O  21            2.85    0.51    0.049
  14. BD (   1) C   6 - C   7        /146. RY*(   1) C   5                    1.04    1.62    0.052
  14. BD (   1) C   6 - C   7        /173. RY*(   1) C   8                    0.34    1.70    0.031
  14. BD (   1) C   6 - C   7        /174. RY*(   2) C   8                    0.28    1.54    0.026
  14. BD (   1) C   6 - C   7        /290. RY*(   1) O  21                    0.64    1.87    0.044
  14. BD (   1) C   6 - C   7        /335. RY*(   1) C  26                    0.43    1.76    0.035
  14. BD (   1) C   6 - C   7        /517. BD*(   1) C   5 - C   6            0.29    1.03    0.022
  14. BD (   1) C   6 - C   7        /518. BD*(   1) C   5 - H  33            0.60    1.09    0.032
  14. BD (   1) C   6 - C   7        /521. BD*(   1) C   6 - O  21            0.54    1.22    0.032
  14. BD (   1) C   6 - C   7        /523. BD*(   1) C   7 - C   8            1.08    1.04    0.042
  14. BD (   1) C   6 - C   7        /524. BD*(   1) C   7 - C  26            0.87    0.98    0.037
  14. BD (   1) C   6 - C   7        /525. BD*(   1) C   7 - H  35            0.45    1.06    0.028
  14. BD (   1) C   6 - C   7        /527. BD*(   1) C   8 - C  12            1.24    0.99    0.044
  14. BD (   1) C   6 - C   7        /570. BD*(   1) C  26 - C  27            1.30    1.00    0.046
  15. BD (   1) C   6 - O  21        /155. RY*(   1) C   6                    1.02    1.69    0.053
  15. BD (   1) C   6 - O  21        /517. BD*(   1) C   5 - C   6            0.61    1.50    0.039
  15. BD (   1) C   6 - O  21        /520. BD*(   1) C   6 - C   7            0.66    1.49    0.040
  16. BD (   2) C   6 - O  21        /514. BD*(   1) C   4 - C   5            0.62    0.77    0.028
  16. BD (   2) C   6 - O  21        /519. BD*(   1) C   5 - H  34            0.89    0.82    0.034
  16. BD (   2) C   6 - O  21        /524. BD*(   1) C   7 - C  26            0.63    0.75    0.028
  16. BD (   2) C   6 - O  21        /525. BD*(   1) C   7 - H  35            0.78    0.82    0.032
  17. BD (   1) C   7 - C   8        /155. RY*(   1) C   6                    0.73    1.19    0.037
  17. BD (   1) C   7 - C   8        /201. RY*(   2) C  11                    0.25    1.64    0.026
  17. BD (   1) C   7 - C   8        /209. RY*(   1) C  12                    0.30    1.66    0.028
  17. BD (   1) C   7 - C   8        /336. RY*(   2) C  26                    0.31    1.65    0.029
  17. BD (   1) C   7 - C   8        /517. BD*(   1) C   5 - C   6            1.14    1.00    0.043
  17. BD (   1) C   7 - C   8        /520. BD*(   1) C   6 - C   7            0.97    0.99    0.040
  17. BD (   1) C   7 - C   8        /524. BD*(   1) C   7 - C  26            1.20    0.96    0.043
  17. BD (   1) C   7 - C   8        /525. BD*(   1) C   7 - H  35            0.72    1.03    0.034
  17. BD (   1) C   7 - C   8        /526. BD*(   1) C   8 - C   9            0.94    1.02    0.039
  17. BD (   1) C   7 - C   8        /527. BD*(   1) C   8 - C  12            0.79    0.96    0.035
  17. BD (   1) C   7 - C   8        /528. BD*(   1) C   8 - H  36            0.39    1.06    0.026
  17. BD (   1) C   7 - C   8        /529. BD*(   1) C   9 - C  10            0.43    1.02    0.027
  17. BD (   1) C   7 - C   8        /535. BD*(   1) C  11 - C  12            0.61    1.00    0.031
  17. BD (   1) C   7 - C   8        /566. BD*(   1) C  24 - C  26            1.11    0.97    0.041
  18. BD (   1) C   7 - C  26        /157. RY*(   3) C   6                    0.47    1.62    0.035
  18. BD (   1) C   7 - C  26        /173. RY*(   1) C   8                    0.33    1.65    0.030
  18. BD (   1) C   7 - C  26        /174. RY*(   2) C   8                    0.65    1.50    0.040
  18. BD (   1) C   7 - C  26        /317. RY*(   1) C  24                    0.64    1.59    0.041
  18. BD (   1) C   7 - C  26        /344. RY*(   1) C  27                    0.36    1.58    0.030
  18. BD (   1) C   7 - C  26        /520. BD*(   1) C   6 - C   7            0.58    0.97    0.030
  18. BD (   1) C   7 - C  26        /521. BD*(   1) C   6 - O  21            1.04    1.17    0.045
  18. BD (   1) C   7 - C  26        /522. BD*(   2) C   6 - O  21            1.43    0.60    0.037
  18. BD (   1) C   7 - C  26        /523. BD*(   1) C   7 - C   8            1.06    1.00    0.041
  18. BD (   1) C   7 - C  26        /525. BD*(   1) C   7 - H  35            0.55    1.01    0.030
  18. BD (   1) C   7 - C  26        /526. BD*(   1) C   8 - C   9            1.44    1.00    0.048
  18. BD (   1) C   7 - C  26        /562. BD*(   1) C  23 - C  24            0.98    0.96    0.039
  18. BD (   1) C   7 - C  26        /566. BD*(   1) C  24 - C  26            0.89    0.95    0.037
  18. BD (   1) C   7 - C  26        /570. BD*(   1) C  26 - C  27            0.53    0.95    0.029
  18. BD (   1) C   7 - C  26        /571. BD*(   1) C  26 - H  61            0.30    1.02    0.022
  18. BD (   1) C   7 - C  26        /573. BD*(   1) C  27 - H  62            0.78    1.04    0.036
  19. BD (   1) C   7 - H  35        /173. RY*(   1) C   8                    0.34    1.56    0.029
  19. BD (   1) C   7 - H  35        /521. BD*(   1) C   6 - O  21            0.97    1.08    0.041
  19. BD (   1) C   7 - H  35        /522. BD*(   2) C   6 - O  21            2.75    0.50    0.047
  19. BD (   1) C   7 - H  35        /523. BD*(   1) C   7 - C   8            0.49    0.91    0.027
  19. BD (   1) C   7 - H  35        /528. BD*(   1) C   8 - H  36            1.43    0.95    0.047
  19. BD (   1) C   7 - H  35        /571. BD*(   1) C  26 - H  61            1.29    0.92    0.044
  20. BD (   1) C   8 - C   9        /166. RY*(   3) C   7                    0.68    1.50    0.040
  20. BD (   1) C   8 - C   9        /193. RY*(   3) C  10                    0.47    1.39    0.032
  20. BD (   1) C   8 - C   9        /523. BD*(   1) C   7 - C   8            1.18    0.98    0.043
  20. BD (   1) C   8 - C   9        /524. BD*(   1) C   7 - C  26            1.13    0.92    0.041
  20. BD (   1) C   8 - C   9        /527. BD*(   1) C   8 - C  12            0.98    0.92    0.038
  20. BD (   1) C   8 - C   9        /528. BD*(   1) C   8 - H  36            0.50    1.02    0.029
  20. BD (   1) C   8 - C   9        /529. BD*(   1) C   9 - C  10            0.46    0.98    0.027
  20. BD (   1) C   8 - C   9        /531. BD*(   1) C   9 - H  38            0.37    1.07    0.025
  20. BD (   1) C   8 - C   9        /533. BD*(   1) C  10 - H  39            0.27    1.06    0.022
  20. BD (   1) C   8 - C   9        /534. BD*(   1) C  10 - H  40            0.58    1.05    0.031
  20. BD (   1) C   8 - C   9        /539. BD*(   1) C  12 - C  28            0.97    0.97    0.039
  21. BD (   1) C   8 - C  12        /164. RY*(   1) C   7                    0.36    1.62    0.031
  21. BD (   1) C   8 - C  12        /165. RY*(   2) C   7                    0.25    1.56    0.025
  21. BD (   1) C   8 - C  12        /201. RY*(   2) C  11                    0.78    1.59    0.045
  21. BD (   1) C   8 - C  12        /218. RY*(   1) C  13                    0.36    1.36    0.028
  21. BD (   1) C   8 - C  12        /354. RY*(   2) C  28                    0.60    1.51    0.039
  21. BD (   1) C   8 - C  12        /520. BD*(   1) C   6 - C   7            1.20    0.94    0.042
  21. BD (   1) C   8 - C  12        /523. BD*(   1) C   7 - C   8            0.90    0.97    0.038
  21. BD (   1) C   8 - C  12        /526. BD*(   1) C   8 - C   9            0.69    0.97    0.033
  21. BD (   1) C   8 - C  12        /531. BD*(   1) C   9 - H  38            0.96    1.06    0.041
  21. BD (   1) C   8 - C  12        /535. BD*(   1) C  11 - C  12            1.00    0.95    0.039
  21. BD (   1) C   8 - C  12        /536. BD*(   1) C  11 - C  14            1.58    0.97    0.050
  21. BD (   1) C   8 - C  12        /538. BD*(   1) C  12 - C  13            0.76    0.93    0.034
  21. BD (   1) C   8 - C  12        /539. BD*(   1) C  12 - C  28            0.68    0.95    0.032
  21. BD (   1) C   8 - C  12        /542. BD*(   1) C  13 - H  44            0.78    1.02    0.036
  21. BD (   1) C   8 - C  12        /575. BD*(   1) C  28 - O  29            1.26    1.14    0.048
  21. BD (   1) C   8 - C  12        /576. BD*(   2) C  28 - O  29            2.66    0.57    0.049
  22. BD (   1) C   8 - H  36        /165. RY*(   2) C   7                    0.25    1.47    0.025
  22. BD (   1) C   8 - H  36        /182. RY*(   1) C   9                    0.35    1.53    0.030
  22. BD (   1) C   8 - H  36        /525. BD*(   1) C   7 - H  35            1.94    0.89    0.053
  22. BD (   1) C   8 - H  36        /526. BD*(   1) C   8 - C   9            0.32    0.88    0.021
  22. BD (   1) C   8 - H  36        /530. BD*(   1) C   9 - H  37            1.38    0.93    0.046
  22. BD (   1) C   8 - H  36        /538. BD*(   1) C  12 - C  13            1.86    0.84    0.050
  22. BD (   1) C   8 - H  36        /576. BD*(   2) C  28 - O  29            0.29    0.48    0.015
  23. BD (   1) C   9 - C  10        /523. BD*(   1) C   7 - C   8            1.77    0.96    0.052
  23. BD (   1) C   9 - C  10        /526. BD*(   1) C   8 - C   9            0.59    0.96    0.030
  23. BD (   1) C   9 - C  10        /530. BD*(   1) C   9 - H  37            0.28    1.02    0.021
  23. BD (   1) C   9 - C  10        /531. BD*(   1) C   9 - H  38            0.40    1.05    0.026
  23. BD (   1) C   9 - C  10        /532. BD*(   1) C  10 - C  11            0.44    0.94    0.026
  23. BD (   1) C   9 - C  10        /533. BD*(   1) C  10 - H  39            0.37    1.04    0.025
  23. BD (   1) C   9 - C  10        /534. BD*(   1) C  10 - H  40            0.28    1.03    0.021
  23. BD (   1) C   9 - C  10        /536. BD*(   1) C  11 - C  14            0.78    0.97    0.035
  24. BD (   1) C   9 - H  37        /175. RY*(   3) C   8                    0.35    1.55    0.029
  24. BD (   1) C   9 - H  37        /191. RY*(   1) C  10                    0.35    1.48    0.029
  24. BD (   1) C   9 - H  37        /528. BD*(   1) C   8 - H  36            1.47    0.91    0.046
  24. BD (   1) C   9 - H  37        /532. BD*(   1) C  10 - C  11            0.29    0.85    0.020
  24. BD (   1) C   9 - H  37        /533. BD*(   1) C  10 - H  39            0.66    0.95    0.032
  25. BD (   1) C   9 - H  38        /526. BD*(   1) C   8 - C   9            0.29    0.87    0.020
  25. BD (   1) C   9 - H  38        /527. BD*(   1) C   8 - C  12            1.40    0.81    0.043
  25. BD (   1) C   9 - H  38        /532. BD*(   1) C  10 - C  11            0.63    0.85    0.029
  26. BD (   1) C  10 - C  11        /184. RY*(   3) C   9                    0.31    1.32    0.026
  26. BD (   1) C  10 - C  11        /209. RY*(   1) C  12                    0.35    1.59    0.030
  26. BD (   1) C  10 - C  11        /227. RY*(   1) C  14                    0.66    1.61    0.042
  26. BD (   1) C  10 - C  11        /529. BD*(   1) C   9 - C  10            0.40    0.95    0.025
  26. BD (   1) C  10 - C  11        /530. BD*(   1) C   9 - H  37            0.32    1.01    0.023
  26. BD (   1) C  10 - C  11        /531. BD*(   1) C   9 - H  38            0.49    1.05    0.029
  26. BD (   1) C  10 - C  11        /533. BD*(   1) C  10 - H  39            0.30    1.03    0.022
  26. BD (   1) C  10 - C  11        /534. BD*(   1) C  10 - H  40            0.27    1.02    0.021
  26. BD (   1) C  10 - C  11        /535. BD*(   1) C  11 - C  12            0.81    0.94    0.035
  26. BD (   1) C  10 - C  11        /536. BD*(   1) C  11 - C  14            0.83    0.96    0.036
  26. BD (   1) C  10 - C  11        /537. BD*(   1) C  11 - H  41            0.44    1.02    0.027
  26. BD (   1) C  10 - C  11        /539. BD*(   1) C  12 - C  28            1.51    0.94    0.048
  26. BD (   1) C  10 - C  11        /543. BD*(   1) C  14 - C  15            1.22    0.97    0.044
  27. BD (   1) C  10 - H  39        /182. RY*(   1) C   9                    0.30    1.52    0.027
  27. BD (   1) C  10 - H  39        /530. BD*(   1) C   9 - H  37            0.66    0.92    0.031
  27. BD (   1) C  10 - H  39        /535. BD*(   1) C  11 - C  12            1.05    0.85    0.038
  28. BD (   1) C  10 - H  40        /201. RY*(   2) C  11                    0.40    1.49    0.031
  28. BD (   1) C  10 - H  40        /526. BD*(   1) C   8 - C   9            0.66    0.87    0.030
  28. BD (   1) C  10 - H  40        /530. BD*(   1) C   9 - H  37            0.26    0.93    0.020
  28. BD (   1) C  10 - H  40        /531. BD*(   1) C   9 - H  38            0.28    0.96    0.021
  28. BD (   1) C  10 - H  40        /537. BD*(   1) C  11 - H  41            1.03    0.93    0.039
  29. BD (   1) C  11 - C  12        /175. RY*(   3) C   8                    0.53    1.66    0.038
  29. BD (   1) C  11 - C  12        /192. RY*(   2) C  10                    0.26    1.41    0.024
  29. BD (   1) C  11 - C  12        /219. RY*(   2) C  13                    0.34    1.42    0.028
  29. BD (   1) C  11 - C  12        /228. RY*(   2) C  14                    0.57    1.48    0.037
  29. BD (   1) C  11 - C  12        /353. RY*(   1) C  28                    0.78    1.17    0.038
  29. BD (   1) C  11 - C  12        /523. BD*(   1) C   7 - C   8            1.45    0.98    0.048
  29. BD (   1) C  11 - C  12        /527. BD*(   1) C   8 - C  12            1.12    0.92    0.041
  29. BD (   1) C  11 - C  12        /532. BD*(   1) C  10 - C  11            0.58    0.96    0.030
  29. BD (   1) C  11 - C  12        /533. BD*(   1) C  10 - H  39            0.69    1.06    0.034
  29. BD (   1) C  11 - C  12        /536. BD*(   1) C  11 - C  14            0.99    0.99    0.040
  29. BD (   1) C  11 - C  12        /537. BD*(   1) C  11 - H  41            0.37    1.04    0.025
  29. BD (   1) C  11 - C  12        /538. BD*(   1) C  12 - C  13            0.99    0.94    0.039
  29. BD (   1) C  11 - C  12        /539. BD*(   1) C  12 - C  28            1.14    0.97    0.042
  29. BD (   1) C  11 - C  12        /541. BD*(   1) C  13 - H  43            0.92    1.02    0.039
  29. BD (   1) C  11 - C  12        /544. BD*(   1) C  14 - C  16            0.82    0.98    0.036
  29. BD (   1) C  11 - C  12        /572. BD*(   1) C  27 - C  28            1.22    0.95    0.043
  30. BD (   1) C  11 - C  14        /191. RY*(   1) C  10                    0.37    1.59    0.031
  30. BD (   1) C  11 - C  14        /210. RY*(   2) C  12                    0.32    1.48    0.028
  30. BD (   1) C  11 - C  14        /236. RY*(   1) C  15                    0.42    1.42    0.031
  30. BD (   1) C  11 - C  14        /245. RY*(   1) C  16                    0.40    1.60    0.032
  30. BD (   1) C  11 - C  14        /527. BD*(   1) C   8 - C  12            0.55    0.92    0.028
  30. BD (   1) C  11 - C  14        /529. BD*(   1) C   9 - C  10            0.49    0.98    0.028
  30. BD (   1) C  11 - C  14        /532. BD*(   1) C  10 - C  11            0.68    0.96    0.032
  30. BD (   1) C  11 - C  14        /535. BD*(   1) C  11 - C  12            1.05    0.96    0.040
  30. BD (   1) C  11 - C  14        /537. BD*(   1) C  11 - H  41            0.58    1.04    0.031
  30. BD (   1) C  11 - C  14        /543. BD*(   1) C  14 - C  15            0.65    0.99    0.032
  30. BD (   1) C  11 - C  14        /544. BD*(   1) C  14 - C  16            0.64    0.97    0.032
  30. BD (   1) C  11 - C  14        /545. BD*(   1) C  14 - H  45            0.44    1.04    0.027
  30. BD (   1) C  11 - C  14        /548. BD*(   1) C  15 - H  48            0.72    1.04    0.035
  30. BD (   1) C  11 - C  14        /551. BD*(   1) C  16 - H  50            0.72    1.02    0.034
  31. BD (   1) C  11 - H  41        /191. RY*(   1) C  10                    0.27    1.48    0.025
  31. BD (   1) C  11 - H  41        /211. RY*(   3) C  12                    0.30    1.65    0.028
  31. BD (   1) C  11 - H  41        /532. BD*(   1) C  10 - C  11            0.25    0.85    0.019
  31. BD (   1) C  11 - H  41        /534. BD*(   1) C  10 - H  40            0.97    0.93    0.038
  31. BD (   1) C  11 - H  41        /535. BD*(   1) C  11 - C  12            0.27    0.84    0.019
  31. BD (   1) C  11 - H  41        /536. BD*(   1) C  11 - C  14            0.29    0.87    0.020
  31. BD (   1) C  11 - H  41        /538. BD*(   1) C  12 - C  13            2.01    0.83    0.052
  31. BD (   1) C  11 - H  41        /545. BD*(   1) C  14 - H  45            1.50    0.92    0.047
  32. BD (   1) C  12 - C  13        /174. RY*(   2) C   8                    0.30    1.50    0.027
  32. BD (   1) C  12 - C  13        /200. RY*(   1) C  11                    0.37    1.63    0.031
  32. BD (   1) C  12 - C  13        /356. RY*(   4) C  28                    0.32    2.02    0.033
  32. BD (   1) C  12 - C  13        /527. BD*(   1) C   8 - C  12            1.07    0.94    0.040
  32. BD (   1) C  12 - C  13        /528. BD*(   1) C   8 - H  36            0.79    1.04    0.036
  32. BD (   1) C  12 - C  13        /535. BD*(   1) C  11 - C  12            1.08    0.98    0.041
  32. BD (   1) C  12 - C  13        /537. BD*(   1) C  11 - H  41            0.72    1.06    0.035
  32. BD (   1) C  12 - C  13        /539. BD*(   1) C  12 - C  28            0.56    0.99    0.030
  32. BD (   1) C  12 - C  13        /540. BD*(   1) C  13 - H  42            0.30    1.05    0.022
  32. BD (   1) C  12 - C  13        /541. BD*(   1) C  13 - H  43            0.38    1.05    0.025
  32. BD (   1) C  12 - C  13        /542. BD*(   1) C  13 - H  44            0.30    1.05    0.022
  32. BD (   1) C  12 - C  13        /575. BD*(   1) C  28 - O  29            0.98    1.17    0.043
  32. BD (   1) C  12 - C  13        /576. BD*(   2) C  28 - O  29            1.14    0.60    0.034
  33. BD (   1) C  12 - C  28        /173. RY*(   1) C   8                    0.39    1.70    0.033
  33. BD (   1) C  12 - C  28        /200. RY*(   1) C  11                    0.68    1.67    0.043
  33. BD (   1) C  12 - C  28        /218. RY*(   1) C  13                    0.25    1.43    0.024
  33. BD (   1) C  12 - C  28        /344. RY*(   1) C  27                    1.00    1.62    0.051
  33. BD (   1) C  12 - C  28        /362. RY*(   1) O  29                    0.72    1.87    0.047
  33. BD (   1) C  12 - C  28        /526. BD*(   1) C   8 - C   9            1.04    1.04    0.042
  33. BD (   1) C  12 - C  28        /527. BD*(   1) C   8 - C  12            0.86    0.99    0.037
  33. BD (   1) C  12 - C  28        /532. BD*(   1) C  10 - C  11            0.53    1.03    0.029
  33. BD (   1) C  12 - C  28        /535. BD*(   1) C  11 - C  12            1.06    1.02    0.042
  33. BD (   1) C  12 - C  28        /538. BD*(   1) C  12 - C  13            0.72    1.01    0.034
  33. BD (   1) C  12 - C  28        /540. BD*(   1) C  13 - H  42            0.73    1.09    0.036
  33. BD (   1) C  12 - C  28        /572. BD*(   1) C  27 - C  28            0.39    1.02    0.025
  33. BD (   1) C  12 - C  28        /573. BD*(   1) C  27 - H  62            0.52    1.08    0.030
  33. BD (   1) C  12 - C  28        /575. BD*(   1) C  28 - O  29            0.67    1.21    0.036
  34. BD (   1) C  13 - H  42        /538. BD*(   1) C  12 - C  13            0.35    0.86    0.022
  34. BD (   1) C  13 - H  42        /539. BD*(   1) C  12 - C  28            1.76    0.88    0.050
  35. BD (   1) C  13 - H  43        /535. BD*(   1) C  11 - C  12            1.50    0.88    0.046
  36. BD (   1) C  13 - H  44        /209. RY*(   1) C  12                    0.35    1.53    0.029
  36. BD (   1) C  13 - H  44        /527. BD*(   1) C   8 - C  12            1.90    0.83    0.051
  36. BD (   1) C  13 - H  44        /538. BD*(   1) C  12 - C  13            0.32    0.86    0.021
  37. BD (   1) C  14 - C  15        /200. RY*(   1) C  11                    0.77    1.60    0.044
  37. BD (   1) C  14 - C  15        /245. RY*(   1) C  16                    0.42    1.60    0.033
  37. BD (   1) C  14 - C  15        /532. BD*(   1) C  10 - C  11            1.21    0.96    0.043
  37. BD (   1) C  14 - C  15        /536. BD*(   1) C  11 - C  14            0.82    0.98    0.036
  37. BD (   1) C  14 - C  15        /544. BD*(   1) C  14 - C  16            0.67    0.97    0.032
  37. BD (   1) C  14 - C  15        /545. BD*(   1) C  14 - H  45            0.42    1.03    0.026
  37. BD (   1) C  14 - C  15        /546. BD*(   1) C  15 - H  46            0.34    1.05    0.024
  37. BD (   1) C  14 - C  15        /547. BD*(   1) C  15 - H  47            0.26    1.05    0.021
  37. BD (   1) C  14 - C  15        /548. BD*(   1) C  15 - H  48            0.28    1.04    0.022
  37. BD (   1) C  14 - C  15        /550. BD*(   1) C  16 - H  49            0.91    1.04    0.039
  38. BD (   1) C  14 - C  16        /202. RY*(   3) C  11                    0.48    1.49    0.034
  38. BD (   1) C  14 - C  16        /236. RY*(   1) C  15                    0.29    1.41    0.026
  38. BD (   1) C  14 - C  16        /255. RY*(   2) C  17                    0.27    1.45    0.025
  38. BD (   1) C  14 - C  16        /535. BD*(   1) C  11 - C  12            1.49    0.95    0.048
  38. BD (   1) C  14 - C  16        /536. BD*(   1) C  11 - C  14            0.88    0.98    0.037
  38. BD (   1) C  14 - C  16        /543. BD*(   1) C  14 - C  15            0.62    0.98    0.031
  38. BD (   1) C  14 - C  16        /545. BD*(   1) C  14 - H  45            0.35    1.04    0.024
  38. BD (   1) C  14 - C  16        /546. BD*(   1) C  15 - H  46            0.90    1.05    0.039
  38. BD (   1) C  14 - C  16        /549. BD*(   1) C  16 - C  17            0.62    0.96    0.031
  38. BD (   1) C  14 - C  16        /550. BD*(   1) C  16 - H  49            0.40    1.04    0.026
  38. BD (   1) C  14 - C  16        /551. BD*(   1) C  16 - H  50            0.37    1.02    0.025
  38. BD (   1) C  14 - C  16        /552. BD*(   1) C  17 - C  18            0.94    0.97    0.038
  39. BD (   1) C  14 - H  45        /537. BD*(   1) C  11 - H  41            1.66    0.92    0.049
  39. BD (   1) C  14 - H  45        /547. BD*(   1) C  15 - H  47            1.58    0.93    0.049
  39. BD (   1) C  14 - H  45        /549. BD*(   1) C  16 - C  17            2.14    0.84    0.054
  40. BD (   1) C  15 - H  46        /544. BD*(   1) C  14 - C  16            1.69    0.87    0.048
  41. BD (   1) C  15 - H  47        /229. RY*(   3) C  14                    0.27    1.30    0.024
  41. BD (   1) C  15 - H  47        /545. BD*(   1) C  14 - H  45            1.50    0.93    0.047
  42. BD (   1) C  15 - H  48        /536. BD*(   1) C  11 - C  14            1.88    0.87    0.051
  43. BD (   1) C  16 - C  17        /227. RY*(   1) C  14                    0.60    1.65    0.040
  43. BD (   1) C  16 - C  17        /266. RY*(   4) C  18                    0.59    1.63    0.039
  43. BD (   1) C  16 - C  17        /544. BD*(   1) C  14 - C  16            0.55    0.99    0.030
  43. BD (   1) C  16 - C  17        /545. BD*(   1) C  14 - H  45            0.65    1.05    0.033
  43. BD (   1) C  16 - C  17        /551. BD*(   1) C  16 - H  50            0.27    1.04    0.021
  43. BD (   1) C  16 - C  17        /552. BD*(   1) C  17 - C  18            0.38    0.99    0.025
  43. BD (   1) C  16 - C  17        /553. BD*(   1) C  17 - H  51            0.43    1.06    0.027
  43. BD (   1) C  16 - C  17        /554. BD*(   1) C  17 - H  52            0.39    1.03    0.025
  43. BD (   1) C  16 - C  17        /556. BD*(   1) C  18 - O  20            1.02    1.23    0.045
  43. BD (   1) C  16 - C  17        /557. BD*(   2) C  18 - O  20            1.27    0.62    0.037
  44. BD (   1) C  16 - H  49        /254. RY*(   1) C  17                    0.36    1.32    0.028
  44. BD (   1) C  16 - H  49        /543. BD*(   1) C  14 - C  15            1.62    0.88    0.048
  44. BD (   1) C  16 - H  49        /544. BD*(   1) C  14 - C  16            0.28    0.87    0.020
  44. BD (   1) C  16 - H  49        /554. BD*(   1) C  17 - H  52            1.64    0.91    0.049
  45. BD (   1) C  16 - H  50        /536. BD*(   1) C  11 - C  14            1.83    0.88    0.051
  45. BD (   1) C  16 - H  50        /544. BD*(   1) C  14 - C  16            0.29    0.87    0.020
  45. BD (   1) C  16 - H  50        /553. BD*(   1) C  17 - H  51            1.59    0.94    0.049
  46. BD (   1) C  17 - C  18        /246. RY*(   2) C  16                    0.54    1.46    0.035
  46. BD (   1) C  17 - C  18        /273. RY*(   2) O  19                    0.28    2.07    0.031
  46. BD (   1) C  17 - C  18        /281. RY*(   1) O  20                    0.83    1.82    0.049
  46. BD (   1) C  17 - C  18        /544. BD*(   1) C  14 - C  16            1.26    1.04    0.046
  46. BD (   1) C  17 - C  18        /549. BD*(   1) C  16 - C  17            0.61    1.03    0.032
  46. BD (   1) C  17 - C  18        /554. BD*(   1) C  17 - H  52            0.28    1.08    0.022
  46. BD (   1) C  17 - C  18        /556. BD*(   1) C  18 - O  20            0.71    1.28    0.038
  47. BD (   1) C  17 - H  51        /263. RY*(   1) C  18                    0.35    1.03    0.024
  47. BD (   1) C  17 - H  51        /549. BD*(   1) C  16 - C  17            0.35    0.87    0.022
  47. BD (   1) C  17 - H  51        /551. BD*(   1) C  16 - H  50            1.55    0.93    0.048
  47. BD (   1) C  17 - H  51        /555. BD*(   1) C  18 - O  19            2.75    0.85    0.062
  48. BD (   1) C  17 - H  52        /550. BD*(   1) C  16 - H  49            1.46    0.95    0.047
  48. BD (   1) C  17 - H  52        /556. BD*(   1) C  18 - O  20            1.11    1.13    0.045
  48. BD (   1) C  17 - H  52        /557. BD*(   2) C  18 - O  20            2.54    0.52    0.048
  49. BD (   1) C  18 - O  19        /553. BD*(   1) C  17 - H  51            0.45    1.38    0.032
  50. BD (   1) C  18 - O  20        /263. RY*(   1) C  18                    1.02    1.63    0.051
  50. BD (   1) C  18 - O  20        /552. BD*(   1) C  17 - C  18            0.71    1.48    0.042
  50. BD (   1) C  18 - O  20        /558. BD*(   1) O  19 - H  53            0.63    1.51    0.039
  51. BD (   2) C  18 - O  20        /274. RY*(   3) O  19                    0.30    1.50    0.027
  51. BD (   2) C  18 - O  20        /549. BD*(   1) C  16 - C  17            0.65    0.77    0.028
  51. BD (   2) C  18 - O  20        /554. BD*(   1) C  17 - H  52            0.76    0.82    0.032
  51. BD (   2) C  18 - O  20        /557. BD*(   2) C  18 - O  20            0.35    0.41    0.016
  52. BD (   1) O  19 - H  53        /264. RY*(   2) C  18                    0.49    1.97    0.039
  52. BD (   1) O  19 - H  53        /267. RY*(   5) C  18                    0.46    2.29    0.041
  52. BD (   1) O  19 - H  53        /268. RY*(   6) C  18                    0.37    2.78    0.040
  52. BD (   1) O  19 - H  53        /556. BD*(   1) C  18 - O  20            2.66    1.37    0.077
  53. BD (   1) C  22 - C  23        /121. RY*(   3) C   2                    0.34    1.59    0.030
  53. BD (   1) C  22 - C  23        /317. RY*(   1) C  24                    0.28    1.60    0.027
  53. BD (   1) C  22 - C  23        /507. BD*(   1) O   1 - C   2            1.16    1.19    0.047
  53. BD (   1) C  22 - C  23        /508. BD*(   2) O   1 - C   2            0.96    0.61    0.031
  53. BD (   1) C  22 - C  23        /510. BD*(   1) C   2 - C  22            0.36    0.99    0.024
  53. BD (   1) C  22 - C  23        /560. BD*(   1) C  22 - H  54            0.38    1.06    0.025
  53. BD (   1) C  22 - C  23        /561. BD*(   1) C  22 - H  55            0.40    1.03    0.026
  53. BD (   1) C  22 - C  23        /562. BD*(   1) C  23 - C  24            0.77    0.97    0.034
  53. BD (   1) C  22 - C  23        /563. BD*(   1) C  23 - H  56            0.27    1.04    0.021
  53. BD (   1) C  22 - C  23        /564. BD*(   1) C  23 - H  57            0.35    1.05    0.024
  53. BD (   1) C  22 - C  23        /566. BD*(   1) C  24 - C  26            1.08    0.96    0.041
  54. BD (   1) C  22 - H  54        /119. RY*(   1) C   2                    0.31    1.04    0.023
  54. BD (   1) C  22 - H  54        /507. BD*(   1) O   1 - C   2            0.39    1.07    0.026
  54. BD (   1) C  22 - H  54        /509. BD*(   1) C   2 - C   3            2.01    0.87    0.053
  54. BD (   1) C  22 - H  54        /559. BD*(   1) C  22 - C  23            0.37    0.87    0.023
  54. BD (   1) C  22 - H  54        /562. BD*(   1) C  23 - C  24            1.85    0.86    0.050
  55. BD (   1) C  22 - H  55        /121. RY*(   3) C   2                    0.35    1.48    0.029
  55. BD (   1) C  22 - H  55        /507. BD*(   1) O   1 - C   2            0.59    1.08    0.032
  55. BD (   1) C  22 - H  55        /508. BD*(   2) O   1 - C   2            3.78    0.50    0.055
  55. BD (   1) C  22 - H  55        /563. BD*(   1) C  23 - H  56            1.48    0.94    0.047
  56. BD (   1) C  23 - C  24        /137. RY*(   1) C   4                    0.33    1.71    0.030
  56. BD (   1) C  23 - C  24        /138. RY*(   2) C   4                    0.39    1.64    0.032
  56. BD (   1) C  23 - C  24        /299. RY*(   1) C  22                    0.30    1.52    0.027
  56. BD (   1) C  23 - C  24        /300. RY*(   2) C  22                    0.27    1.38    0.024
  56. BD (   1) C  23 - C  24        /326. RY*(   1) C  25                    0.32    1.40    0.027
  56. BD (   1) C  23 - C  24        /335. RY*(   1) C  26                    0.25    1.72    0.027
  56. BD (   1) C  23 - C  24        /336. RY*(   2) C  26                    0.37    1.63    0.031
  56. BD (   1) C  23 - C  24        /514. BD*(   1) C   4 - C   5            1.41    0.96    0.047
  56. BD (   1) C  23 - C  24        /515. BD*(   1) C   4 - C  24            0.95    0.94    0.038
  56. BD (   1) C  23 - C  24        /524. BD*(   1) C   7 - C  26            1.26    0.94    0.044
  56. BD (   1) C  23 - C  24        /559. BD*(   1) C  22 - C  23            0.54    0.97    0.029
  56. BD (   1) C  23 - C  24        /560. BD*(   1) C  22 - H  54            0.70    1.05    0.035
  56. BD (   1) C  23 - C  24        /563. BD*(   1) C  23 - H  56            0.29    1.03    0.022
  56. BD (   1) C  23 - C  24        /564. BD*(   1) C  23 - H  57            0.43    1.04    0.027
  56. BD (   1) C  23 - C  24        /565. BD*(   1) C  24 - C  25            0.71    0.96    0.033
  56. BD (   1) C  23 - C  24        /566. BD*(   1) C  24 - C  26            0.97    0.95    0.038
  56. BD (   1) C  23 - C  24        /569. BD*(   1) C  25 - H  60            0.96    1.04    0.040
  57. BD (   1) C  23 - H  56        /299. RY*(   1) C  22                    0.26    1.41    0.024
  57. BD (   1) C  23 - H  56        /318. RY*(   2) C  24                    0.44    1.51    0.033
  57. BD (   1) C  23 - H  56        /561. BD*(   1) C  22 - H  55            1.54    0.91    0.047
  57. BD (   1) C  23 - H  56        /565. BD*(   1) C  24 - C  25            1.78    0.85    0.049
  58. BD (   1) C  23 - H  57        /301. RY*(   3) C  22                    0.31    1.63    0.029
  58. BD (   1) C  23 - H  57        /510. BD*(   1) C   2 - C  22            1.76    0.87    0.050
  58. BD (   1) C  23 - H  57        /515. BD*(   1) C   4 - C  24            1.58    0.84    0.046
  58. BD (   1) C  23 - H  57        /562. BD*(   1) C  23 - C  24            0.33    0.86    0.021
  59. BD (   1) C  24 - C  25        /137. RY*(   1) C   4                    0.32    1.71    0.030
  59. BD (   1) C  24 - C  25        /140. RY*(   4) C   4                    0.30    1.63    0.028
  59. BD (   1) C  24 - C  25        /308. RY*(   1) C  23                    0.46    1.60    0.035
  59. BD (   1) C  24 - C  25        /335. RY*(   1) C  26                    0.38    1.73    0.033
  59. BD (   1) C  24 - C  25        /515. BD*(   1) C   4 - C  24            0.81    0.95    0.035
  59. BD (   1) C  24 - C  25        /516. BD*(   1) C   4 - H  32            0.77    1.03    0.036
  59. BD (   1) C  24 - C  25        /562. BD*(   1) C  23 - C  24            0.77    0.96    0.034
  59. BD (   1) C  24 - C  25        /563. BD*(   1) C  23 - H  56            0.84    1.04    0.037
  59. BD (   1) C  24 - C  25        /566. BD*(   1) C  24 - C  26            0.89    0.95    0.037
  59. BD (   1) C  24 - C  25        /567. BD*(   1) C  25 - H  58            0.33    1.04    0.024
  59. BD (   1) C  24 - C  25        /568. BD*(   1) C  25 - H  59            0.37    1.04    0.025
  59. BD (   1) C  24 - C  25        /569. BD*(   1) C  25 - H  60            0.35    1.04    0.024
  59. BD (   1) C  24 - C  25        /571. BD*(   1) C  26 - H  61            0.76    1.02    0.035
  60. BD (   1) C  24 - C  26        /137. RY*(   1) C   4                    0.31    1.71    0.029
  60. BD (   1) C  24 - C  26        /138. RY*(   2) C   4                    0.42    1.64    0.034
  60. BD (   1) C  24 - C  26        /164. RY*(   1) C   7                    0.38    1.65    0.032
  60. BD (   1) C  24 - C  26        /309. RY*(   2) C  23                    0.55    1.45    0.036
  60. BD (   1) C  24 - C  26        /327. RY*(   2) C  25                    0.44    1.40    0.032
  60. BD (   1) C  24 - C  26        /345. RY*(   2) C  27                    0.40    1.37    0.030
  60. BD (   1) C  24 - C  26        /511. BD*(   1) C   3 - C   4            1.29    0.97    0.045
  60. BD (   1) C  24 - C  26        /515. BD*(   1) C   4 - C  24            0.84    0.95    0.036
  60. BD (   1) C  24 - C  26        /523. BD*(   1) C   7 - C   8            0.87    1.00    0.037
  60. BD (   1) C  24 - C  26        /524. BD*(   1) C   7 - C  26            0.77    0.94    0.034
  60. BD (   1) C  24 - C  26        /559. BD*(   1) C  22 - C  23            1.05    0.98    0.041
  60. BD (   1) C  24 - C  26        /562. BD*(   1) C  23 - C  24            0.89    0.96    0.037
  60. BD (   1) C  24 - C  26        /565. BD*(   1) C  24 - C  25            0.79    0.96    0.035
  60. BD (   1) C  24 - C  26        /568. BD*(   1) C  25 - H  59            0.84    1.04    0.038
  60. BD (   1) C  24 - C  26        /570. BD*(   1) C  26 - C  27            0.87    0.95    0.037
  60. BD (   1) C  24 - C  26        /571. BD*(   1) C  26 - H  61            0.44    1.02    0.027
  60. BD (   1) C  24 - C  26        /572. BD*(   1) C  27 - C  28            0.82    0.98    0.036
  61. BD (   1) C  25 - H  58        /317. RY*(   1) C  24                    0.42    1.49    0.032
  61. BD (   1) C  25 - H  58        /515. BD*(   1) C   4 - C  24            1.89    0.84    0.051
  61. BD (   1) C  25 - H  58        /565. BD*(   1) C  24 - C  25            0.35    0.86    0.022
  62. BD (   1) C  25 - H  59        /317. RY*(   1) C  24                    0.30    1.50    0.027
  62. BD (   1) C  25 - H  59        /565. BD*(   1) C  24 - C  25            0.35    0.86    0.022
  62. BD (   1) C  25 - H  59        /566. BD*(   1) C  24 - C  26            1.72    0.85    0.049
  63. BD (   1) C  25 - H  60        /318. RY*(   2) C  24                    0.25    1.52    0.025
  63. BD (   1) C  25 - H  60        /562. BD*(   1) C  23 - C  24            1.56    0.86    0.047
  63. BD (   1) C  25 - H  60        /565. BD*(   1) C  24 - C  25            0.31    0.86    0.021
  64. BD (   1) C  26 - C  27        /165. RY*(   2) C   7                    0.43    1.60    0.034
  64. BD (   1) C  26 - C  27        /318. RY*(   2) C  24                    0.69    1.63    0.043
  64. BD (   1) C  26 - C  27        /354. RY*(   2) C  28                    0.49    1.56    0.035
  64. BD (   1) C  26 - C  27        /515. BD*(   1) C   4 - C  24            0.88    0.96    0.037
  64. BD (   1) C  26 - C  27        /520. BD*(   1) C   6 - C   7            0.92    0.99    0.038
  64. BD (   1) C  26 - C  27        /524. BD*(   1) C   7 - C  26            0.77    0.95    0.034
  64. BD (   1) C  26 - C  27        /566. BD*(   1) C  24 - C  26            0.90    0.96    0.037
  64. BD (   1) C  26 - C  27        /571. BD*(   1) C  26 - H  61            0.33    1.03    0.024
  64. BD (   1) C  26 - C  27        /572. BD*(   1) C  27 - C  28            0.57    0.99    0.030
  64. BD (   1) C  26 - C  27        /573. BD*(   1) C  27 - H  62            0.41    1.05    0.026
  64. BD (   1) C  26 - C  27        /574. BD*(   1) C  27 - H  63            0.43    1.03    0.027
  64. BD (   1) C  26 - C  27        /575. BD*(   1) C  28 - O  29            0.89    1.18    0.041
  64. BD (   1) C  26 - C  27        /576. BD*(   2) C  28 - O  29            1.38    0.61    0.037
  65. BD (   1) C  26 - H  61        /319. RY*(   3) C  24                    0.44    1.54    0.033
  65. BD (   1) C  26 - H  61        /344. RY*(   1) C  27                    0.36    1.47    0.029
  65. BD (   1) C  26 - H  61        /525. BD*(   1) C   7 - H  35            1.64    0.91    0.049
  65. BD (   1) C  26 - H  61        /565. BD*(   1) C  24 - C  25            1.87    0.85    0.051
  65. BD (   1) C  26 - H  61        /566. BD*(   1) C  24 - C  26            0.32    0.84    0.021
  65. BD (   1) C  26 - H  61        /574. BD*(   1) C  27 - H  63            1.60    0.91    0.048
  66. BD (   1) C  27 - C  28        /200. RY*(   1) C  11                    0.27    1.67    0.027
  66. BD (   1) C  27 - C  28        /209. RY*(   1) C  12                    0.87    1.68    0.048
  66. BD (   1) C  27 - C  28        /337. RY*(   3) C  26                    0.40    1.60    0.032
  66. BD (   1) C  27 - C  28        /362. RY*(   1) O  29                    0.65    1.87    0.044
  66. BD (   1) C  27 - C  28        /535. BD*(   1) C  11 - C  12            1.21    1.03    0.045
  66. BD (   1) C  27 - C  28        /539. BD*(   1) C  12 - C  28            0.52    1.03    0.030
  66. BD (   1) C  27 - C  28        /566. BD*(   1) C  24 - C  26            1.25    1.00    0.045
  66. BD (   1) C  27 - C  28        /570. BD*(   1) C  26 - C  27            0.83    1.00    0.036
  66. BD (   1) C  27 - C  28        /573. BD*(   1) C  27 - H  62            0.35    1.09    0.025
  66. BD (   1) C  27 - C  28        /574. BD*(   1) C  27 - H  63            0.41    1.06    0.026
  66. BD (   1) C  27 - C  28        /575. BD*(   1) C  28 - O  29            0.44    1.22    0.029
  67. BD (   1) C  27 - H  62        /353. RY*(   1) C  28                    0.30    1.10    0.023
  67. BD (   1) C  27 - H  62        /524. BD*(   1) C   7 - C  26            1.84    0.85    0.050
  67. BD (   1) C  27 - H  62        /539. BD*(   1) C  12 - C  28            2.01    0.89    0.054
  67. BD (   1) C  27 - H  62        /570. BD*(   1) C  26 - C  27            0.42    0.86    0.024
  67. BD (   1) C  27 - H  62        /575. BD*(   1) C  28 - O  29            0.41    1.08    0.027
  68. BD (   1) C  27 - H  63        /336. RY*(   2) C  26                    0.38    1.54    0.031
  68. BD (   1) C  27 - H  63        /354. RY*(   2) C  28                    0.31    1.46    0.027
  68. BD (   1) C  27 - H  63        /571. BD*(   1) C  26 - H  61            1.30    0.93    0.044
  68. BD (   1) C  27 - H  63        /575. BD*(   1) C  28 - O  29            0.96    1.08    0.041
  68. BD (   1) C  27 - H  63        /576. BD*(   2) C  28 - O  29            2.56    0.51    0.046
  69. BD (   1) C  28 - O  29        /353. RY*(   1) C  28                    1.05    1.71    0.054
  69. BD (   1) C  28 - O  29        /539. BD*(   1) C  12 - C  28            0.86    1.51    0.046
  69. BD (   1) C  28 - O  29        /572. BD*(   1) C  27 - C  28            0.56    1.50    0.037
  70. BD (   2) C  28 - O  29        /527. BD*(   1) C   8 - C  12            0.54    0.76    0.026
  70. BD (   2) C  28 - O  29        /538. BD*(   1) C  12 - C  13            0.75    0.78    0.031
  70. BD (   2) C  28 - O  29        /570. BD*(   1) C  26 - C  27            0.67    0.77    0.029
  70. BD (   2) C  28 - O  29        /574. BD*(   1) C  27 - H  63            0.79    0.83    0.032
  71. CR (   1) O   1                /119. RY*(   1) C   2                    3.83   19.46    0.346
  71. CR (   1) O   1                /509. BD*(   1) C   2 - C   3            0.32   19.29    0.100
  71. CR (   1) O   1                /510. BD*(   1) C   2 - C  22            0.32   19.30    0.100
  72. CR (   1) C   2                /129. RY*(   2) C   3                    0.43   10.94    0.087
  72. CR (   1) C   2                /300. RY*(   2) C  22                    0.59   10.97    0.102
  73. CR (   1) C   3                /120. RY*(   2) C   2                    0.39   11.80    0.086
  73. CR (   1) C   3                /122. RY*(   4) C   2                    0.28   11.46    0.071
  73. CR (   1) C   3                /138. RY*(   2) C   4                    0.30   11.13    0.073
  73. CR (   1) C   3                /371. RY*(   1) H  30                    0.37   10.47    0.078
  73. CR (   1) C   3                /375. RY*(   1) H  31                    0.39   10.52    0.081
  73. CR (   1) C   3                /510. BD*(   1) C   2 - C  22            0.29   10.47    0.070
  74. CR (   1) C   4                /131. RY*(   4) C   3                    0.35   10.92    0.078
  74. CR (   1) C   4                /149. RY*(   4) C   5                    0.34   10.96    0.077
  74. CR (   1) C   4                /318. RY*(   2) C  24                    0.30   11.11    0.073
  74. CR (   1) C   4                /319. RY*(   3) C  24                    0.37   11.14    0.081
  74. CR (   1) C   4                /379. RY*(   1) H  32                    0.31   10.50    0.072
  75. CR (   1) C   5                /138. RY*(   2) C   4                    0.30   11.13    0.073
  75. CR (   1) C   5                /156. RY*(   2) C   6                    0.30   11.51    0.074
  75. CR (   1) C   5                /383. RY*(   1) H  33                    0.36   10.47    0.078
  75. CR (   1) C   5                /387. RY*(   1) H  34                    0.38   10.52    0.079
  75. CR (   1) C   5                /520. BD*(   1) C   6 - C   7            0.34   10.46    0.077
  75. CR (   1) C   5                /521. BD*(   1) C   6 - O  21            0.26   10.66    0.067
  76. CR (   1) C   6                /147. RY*(   2) C   5                    0.39   10.93    0.082
  76. CR (   1) C   6                /165. RY*(   2) C   7                    0.33   11.17    0.076
  77. CR (   1) C   7                /156. RY*(   2) C   6                    0.50   11.51    0.096
  77. CR (   1) C   7                /175. RY*(   3) C   8                    0.35   11.17    0.079
  77. CR (   1) C   7                /337. RY*(   3) C  26                    0.49   11.04    0.093
  77. CR (   1) C   7                /391. RY*(   1) H  35                    0.40   10.59    0.082
  77. CR (   1) C   7                /517. BD*(   1) C   5 - C   6            0.25   10.47    0.065
  77. CR (   1) C   7                /521. BD*(   1) C   6 - O  21            0.27   10.66    0.068
  78. CR (   1) C   8                /165. RY*(   2) C   7                    0.31   11.06    0.074
  78. CR (   1) C   8                /184. RY*(   3) C   9                    0.47   10.83    0.090
  78. CR (   1) C   8                /210. RY*(   2) C  12                    0.40   10.97    0.084
  78. CR (   1) C   8                /395. RY*(   1) H  36                    0.31   10.50    0.072
  79. CR (   1) C   9                /174. RY*(   2) C   8                    0.26   10.95    0.068
  79. CR (   1) C   9                /175. RY*(   3) C   8                    0.29   11.13    0.071
  79. CR (   1) C   9                /192. RY*(   2) C  10                    0.27   10.88    0.069
  79. CR (   1) C   9                /194. RY*(   4) C  10                    0.26   11.09    0.068
  79. CR (   1) C   9                /399. RY*(   1) H  37                    0.32   10.49    0.073
  79. CR (   1) C   9                /403. RY*(   1) H  38                    0.38   10.49    0.080
  79. CR (   1) C   9                /523. BD*(   1) C   7 - C   8            0.30   10.45    0.071
  80. CR (   1) C  10                /183. RY*(   2) C   9                    0.37   10.78    0.080
  80. CR (   1) C  10                /407. RY*(   1) H  39                    0.35   10.49    0.077
  80. CR (   1) C  10                /411. RY*(   1) H  40                    0.33   10.50    0.074
  81. CR (   1) C  11                /193. RY*(   3) C  10                    0.50   10.86    0.093
  81. CR (   1) C  11                /229. RY*(   3) C  14                    0.64   10.88    0.106
  81. CR (   1) C  11                /415. RY*(   1) H  41                    0.34   10.54    0.075
  82. CR (   1) C  12                /174. RY*(   2) C   8                    0.41   10.98    0.085
  82. CR (   1) C  12                /202. RY*(   3) C  11                    0.34   11.00    0.077
  82. CR (   1) C  12                /220. RY*(   3) C  13                    0.38   10.90    0.082
  82. CR (   1) C  12                /355. RY*(   3) C  28                    0.51   11.65    0.097
  82. CR (   1) C  12                /527. BD*(   1) C   8 - C  12            0.29   10.42    0.070
  82. CR (   1) C  12                /572. BD*(   1) C  27 - C  28            0.26   10.46    0.067
  82. CR (   1) C  12                /575. BD*(   1) C  28 - O  29            0.31   10.65    0.072
  83. CR (   1) C  13                /209. RY*(   1) C  12                    0.51   11.10    0.095
  83. CR (   1) C  13                /210. RY*(   2) C  12                    0.25   10.97    0.067
  83. CR (   1) C  13                /419. RY*(   1) H  42                    0.37   10.55    0.079
  83. CR (   1) C  13                /423. RY*(   1) H  43                    0.35   10.57    0.077
  83. CR (   1) C  13                /427. RY*(   1) H  44                    0.36   10.56    0.078
  84. CR (   1) C  14                /201. RY*(   2) C  11                    0.38   11.08    0.082
  84. CR (   1) C  14                /238. RY*(   3) C  15                    0.39   10.92    0.082
  84. CR (   1) C  14                /248. RY*(   4) C  16                    0.33   11.08    0.077
  84. CR (   1) C  14                /431. RY*(   1) H  45                    0.31   10.51    0.072
  85. CR (   1) C  15                /228. RY*(   2) C  14                    0.33   10.94    0.076
  85. CR (   1) C  15                /435. RY*(   1) H  46                    0.34   10.57    0.076
  85. CR (   1) C  15                /439. RY*(   1) H  47                    0.36   10.54    0.078
  85. CR (   1) C  15                /443. RY*(   1) H  48                    0.32   10.50    0.073
  86. CR (   1) C  16                /228. RY*(   2) C  14                    0.38   10.96    0.082
  86. CR (   1) C  16                /257. RY*(   4) C  17                    0.29   11.00    0.071
  86. CR (   1) C  16                /447. RY*(   1) H  49                    0.33   10.51    0.074
  86. CR (   1) C  16                /451. RY*(   1) H  50                    0.30   10.51    0.071
  87. CR (   1) C  17                /247. RY*(   3) C  16                    0.46   10.91    0.089
  87. CR (   1) C  17                /264. RY*(   2) C  18                    0.48   11.31    0.094
  87. CR (   1) C  17                /455. RY*(   1) H  51                    0.38   10.53    0.080
  87. CR (   1) C  17                /459. RY*(   1) H  52                    0.38   10.50    0.080
  87. CR (   1) C  17                /556. BD*(   1) C  18 - O  20            0.31   10.72    0.073
  88. CR (   1) C  18                /256. RY*(   3) C  17                    0.34   11.07    0.077
  89. CR (   1) O  19                /264. RY*(   2) C  18                    1.47   20.22    0.218
  90. CR (   1) O  20                /263. RY*(   1) C  18                    3.94   19.42    0.351
  90. CR (   1) O  20                /552. BD*(   1) C  17 - C  18            0.39   19.27    0.111
  91. CR (   1) O  21                /155. RY*(   1) C   6                    3.78   19.48    0.344
  91. CR (   1) O  21                /517. BD*(   1) C   5 - C   6            0.34   19.29    0.104
  91. CR (   1) O  21                /520. BD*(   1) C   6 - C   7            0.32   19.28    0.101
  92. CR (   1) C  22                /120. RY*(   2) C   2                    0.37   11.80    0.083
  92. CR (   1) C  22                /122. RY*(   4) C   2                    0.31   11.45    0.075
  92. CR (   1) C  22                /309. RY*(   2) C  23                    0.28   10.94    0.070
  92. CR (   1) C  22                /311. RY*(   4) C  23                    0.31   11.11    0.074
  92. CR (   1) C  22                /467. RY*(   1) H  54                    0.37   10.46    0.078
  92. CR (   1) C  22                /471. RY*(   1) H  55                    0.39   10.52    0.081
  92. CR (   1) C  22                /509. BD*(   1) C   2 - C   3            0.30   10.47    0.072
  93. CR (   1) C  23                /302. RY*(   4) C  22                    0.45   10.94    0.088
  93. CR (   1) C  23                /318. RY*(   2) C  24                    0.40   11.10    0.084
  93. CR (   1) C  23                /475. RY*(   1) H  56                    0.31   10.49    0.073
  93. CR (   1) C  23                /479. RY*(   1) H  57                    0.34   10.50    0.076
  94. CR (   1) C  24                /139. RY*(   3) C   4                    0.53   10.94    0.096
  94. CR (   1) C  24                /310. RY*(   3) C  23                    0.45   10.93    0.089
  94. CR (   1) C  24                /328. RY*(   3) C  25                    0.43   10.88    0.087
  94. CR (   1) C  24                /337. RY*(   3) C  26                    0.26   11.04    0.068
  94. CR (   1) C  24                /338. RY*(   4) C  26                    0.28   11.12    0.071
  95. CR (   1) C  25                /317. RY*(   1) C  24                    0.71   11.06    0.112
  95. CR (   1) C  25                /483. RY*(   1) H  58                    0.35   10.54    0.077
  95. CR (   1) C  25                /487. RY*(   1) H  59                    0.36   10.58    0.078
  95. CR (   1) C  25                /491. RY*(   1) H  60                    0.35   10.57    0.077
  96. CR (   1) C  26                /166. RY*(   3) C   7                    0.32   11.02    0.075
  96. CR (   1) C  26                /319. RY*(   3) C  24                    0.41   11.15    0.086
  96. CR (   1) C  26                /347. RY*(   4) C  27                    0.32   11.00    0.075
  96. CR (   1) C  26                /495. RY*(   1) H  61                    0.31   10.52    0.072
  97. CR (   1) C  27                /336. RY*(   2) C  26                    0.53   11.12    0.097
  97. CR (   1) C  27                /355. RY*(   3) C  28                    0.43   11.66    0.089
  97. CR (   1) C  27                /356. RY*(   4) C  28                    0.31   11.51    0.075
  97. CR (   1) C  27                /499. RY*(   1) H  62                    0.37   10.50    0.079
  97. CR (   1) C  27                /503. RY*(   1) H  63                    0.40   10.58    0.082
  97. CR (   1) C  27                /539. BD*(   1) C  12 - C  28            0.35   10.48    0.078
  97. CR (   1) C  27                /575. BD*(   1) C  28 - O  29            0.26   10.66    0.066
  98. CR (   1) C  28                /211. RY*(   3) C  12                    0.56   11.36    0.100
  98. CR (   1) C  28                /345. RY*(   2) C  27                    0.39   10.94    0.082
  99. CR (   1) O  29                /353. RY*(   1) C  28                    3.86   19.50    0.348
  99. CR (   1) O  29                /539. BD*(   1) C  12 - C  28            0.37   19.30    0.109
  99. CR (   1) O  29                /572. BD*(   1) C  27 - C  28            0.34   19.29    0.104
 100. LP (   1) O   1                /119. RY*(   1) C   2                    7.77    1.24    0.124
 100. LP (   1) O   1                /509. BD*(   1) C   2 - C   3            0.99    1.07    0.041
 100. LP (   1) O   1                /510. BD*(   1) C   2 - C  22            1.01    1.07    0.042
 101. LP (   2) O   1                /120. RY*(   2) C   2                    1.52    2.03    0.072
 101. LP (   2) O   1                /122. RY*(   4) C   2                    1.09    1.68    0.055
 101. LP (   2) O   1                /509. BD*(   1) C   2 - C   3            9.52    0.69    0.104
 101. LP (   2) O   1                /510. BD*(   1) C   2 - C  22            9.32    0.70    0.103
 102. LP (   1) O  19                /264. RY*(   2) C  18                    1.49    1.80    0.066
 102. LP (   1) O  19                /464. RY*(   2) H  53                    0.36    2.19    0.035
 102. LP (   1) O  19                /552. BD*(   1) C  17 - C  18            2.85    0.95    0.066
 102. LP (   1) O  19                /556. BD*(   1) C  18 - O  20            0.74    1.20    0.038
 103. LP (   2) O  19                /265. RY*(   3) C  18                    1.11    2.22    0.066
 103. LP (   2) O  19                /270. RY*(   8) C  18                    0.34    1.85    0.033
 103. LP (   2) O  19                /463. RY*(   1) H  53                    0.78    1.75    0.049
 103. LP (   2) O  19                /557. BD*(   2) C  18 - O  20           23.46    0.34    0.113
 104. LP (   1) O  20                /263. RY*(   1) C  18                    7.64    1.20    0.121
 104. LP (   1) O  20                /552. BD*(   1) C  17 - C  18            1.42    1.05    0.049
 104. LP (   1) O  20                /555. BD*(   1) C  18 - O  19            0.43    1.02    0.027
 105. LP (   2) O  20                /264. RY*(   2) C  18                    1.64    1.51    0.065
 105. LP (   2) O  20                /266. RY*(   4) C  18                    0.31    1.31    0.026
 105. LP (   2) O  20                /267. RY*(   5) C  18                    1.39    1.83    0.066
 105. LP (   2) O  20                /552. BD*(   1) C  17 - C  18            8.61    0.66    0.097
 105. LP (   2) O  20                /555. BD*(   1) C  18 - O  19           16.29    0.63    0.130
 106. LP (   1) O  21                /155. RY*(   1) C   6                    7.76    1.25    0.125
 106. LP (   1) O  21                /517. BD*(   1) C   5 - C   6            0.93    1.07    0.040
 106. LP (   1) O  21                /520. BD*(   1) C   6 - C   7            1.09    1.06    0.043
 107. LP (   2) O  21                /156. RY*(   2) C   6                    1.12    1.73    0.057
 107. LP (   2) O  21                /158. RY*(   4) C   6                    1.40    1.96    0.068
 107. LP (   2) O  21                /517. BD*(   1) C   5 - C   6            9.43    0.69    0.103
 107. LP (   2) O  21                /520. BD*(   1) C   6 - C   7            9.74    0.68    0.104
 108. LP (   1) O  29                /353. RY*(   1) C  28                    7.98    1.28    0.128
 108. LP (   1) O  29                /539. BD*(   1) C  12 - C  28            1.23    1.07    0.046
 108. LP (   1) O  29                /572. BD*(   1) C  27 - C  28            0.92    1.06    0.040
 109. LP (   2) O  29                /355. RY*(   3) C  28                    1.21    1.88    0.062
 109. LP (   2) O  29                /356. RY*(   4) C  28                    1.05    1.74    0.055
 109. LP (   2) O  29                /357. RY*(   5) C  28                    0.53    1.52    0.037
 109. LP (   2) O  29                /539. BD*(   1) C  12 - C  28            8.95    0.70    0.101
 109. LP (   2) O  29                /572. BD*(   1) C  27 - C  28            9.64    0.69    0.104
 557. BD*(   2) C  18 - O  20        /265. RY*(   3) C  18                    0.88    1.88    0.154
 557. BD*(   2) C  18 - O  20        /270. RY*(   8) C  18                    0.32    1.51    0.085
 557. BD*(   2) C  18 - O  20        /282. RY*(   2) O  20                    0.70    1.09    0.106
 557. BD*(   2) C  18 - O  20        /549. BD*(   1) C  16 - C  17            0.47    0.36    0.048
 557. BD*(   2) C  18 - O  20        /554. BD*(   1) C  17 - H  52            0.42    0.42    0.049


 Natural Bond Orbitals (Summary):

                                                            Principal Delocalizations
           NBO                        Occupancy    Energy   (geminal,vicinal,remote)
 ====================================================================================
 Molecular unit  1  (C24H34O5)
     1. BD (   1) O   1 - C   2          0.99771    -1.24343  119(g),510(g),509(g)
     2. BD (   2) O   1 - C   2          0.99311    -0.53507  513(v),561(v),511(v),559(v)
     3. BD (   1) C   2 - C   3          0.99048    -0.77475  514(v),110(v),299(v),511(g)
                                                    560(v),507(g),137(v),513(g)
                                                    512(g),510(g)
     4. BD (   1) C   2 - C  22          0.99134    -0.77194  128(v),564(v),110(v),512(v)
                                                    559(g),308(v),507(g),560(g)
                                                    509(g),561(g)
     5. BD (   1) C   3 - C   4          0.98188    -0.74047  507(v),508(v),517(v),566(v)
                                                    515(g),514(g),147(v),121(v)
                                                    318(v),509(g),513(g),512(g)
                                                    516(g)
     6. BD (   1) C   3 - H  30          0.98837    -0.62442  510(v),515(v),511(g),507(v)
                                                    119(v)
     7. BD (   1) C   3 - H  31          0.97764    -0.63012  508(v),516(v),507(v),121(v)
                                                    139(v)
     8. BD (   1) C   4 - C   5          0.97973    -0.73523  522(v),509(v),521(v),562(v)
                                                    515(g),511(g),129(v),517(g)
                                                    518(g),519(g),317(v),157(v)
                                                    516(g),319(v)
     9. BD (   1) C   4 - C  24          0.97757    -0.71639  570(v),564(v),566(g),562(g)
                                                    567(v),514(g),518(v),512(v)
                                                    511(g),565(g),308(v),146(v)
                                                    128(v),335(v),326(v),336(v)
                                                    516(g)
    10. BD (   1) C   4 - H  32          0.98314    -0.61289  565(v),513(v),519(v),128(v)
                                                    146(v)
    11. BD (   1) C   5 - C   6          0.98943    -0.76990  511(v),523(v),514(g),290(v)
                                                    164(v),521(g),520(g),137(v)
                                                    519(g),518(g),174(r)
[truncated: 391,598 more chars]
