# Supplementary material for: Machine-Learning-Guided Discovery of Electrochemical Reactions
Source: J Am Chem Soc. 2022 Dec 2;144(49):22599–610. doi: 10.1021/jacs.2c08997 (PMC9756344; doi:10.1021/jacs.2c08997)
Supplement: Supplementary file 4 — ja2c08997_si_004.zip [file ja2c08997_si_004.zip › Reactivity Prediction/Rlogs_notimes/67.log]

 Entering Gaussian System, Link 0=g16
 Input=67.com
 Output=67.log
 Initial command:
  
 Copyright (c) 1988-2019, Gaussian, Inc.  All Rights Reserved.
  
 This is part of the Gaussian(R) 16 program.  It is based on
 the Gaussian(R) 09 system (copyright 2009, Gaussian, Inc.),
 the Gaussian(R) 03 system (copyright 2003, Gaussian, Inc.),
 the Gaussian(R) 98 system (copyright 1998, Gaussian, Inc.),
 the Gaussian(R) 94 system (copyright 1995, Gaussian, Inc.),
 the Gaussian 92(TM) system (copyright 1992, Gaussian, Inc.),
 the Gaussian 90(TM) system (copyright 1990, Gaussian, Inc.),
 the Gaussian 88(TM) system (copyright 1988, Gaussian, Inc.),
 the Gaussian 86(TM) system (copyright 1986, Carnegie Mellon
 University), and the Gaussian 82(TM) system (copyright 1983,
 Carnegie Mellon University). Gaussian is a federally registered
 trademark of Gaussian, Inc.
  
 This software contains proprietary and confidential information,
 including trade secrets, belonging to Gaussian, Inc.
  
 This software is provided under written license and may be
 used, copied, transmitted, or stored only in accord with that
 written license.
  
 The following legend is applicable only to US Government
 contracts under FAR:
  
                    RESTRICTED RIGHTS LEGEND
  
 Use, reproduction and disclosure by the US Government is
 subject to restrictions as set forth in subparagraphs (a)
 and (c) of the Commercial Computer Software - Restricted
 Rights clause in FAR 52.227-19.
  
 Gaussian, Inc.
 340 Quinnipiac St., Bldg. 40, Wallingford CT 06492
  
  
 ---------------------------------------------------------------
 Warning -- This program may not be used in any manner that
 competes with the business of Gaussian, Inc. or will provide
 assistance to any competitor of Gaussian, Inc.  The licensee
 of this program is prohibited from giving any competitor of
 Gaussian, Inc. access to this program.  By using this program,
 the user acknowledges that Gaussian, Inc. is engaged in the
 business of creating and licensing software in the field of
 computational chemistry and represents and warrants to the
 licensee that it is not a competitor of Gaussian, Inc. and that
 it will not use this program in any manner prohibited above.
 ---------------------------------------------------------------
  

 Cite this work as:
 Gaussian 16, Revision C.01,
 M. J. Frisch, G. W. Trucks, H. B. Schlegel, G. E. Scuseria, 
 M. A. Robb, J. R. Cheeseman, G. Scalmani, V. Barone, 
 G. A. Petersson, H. Nakatsuji, X. Li, M. Caricato, A. V. Marenich, 
 J. Bloino, B. G. Janesko, R. Gomperts, B. Mennucci, H. P. Hratchian, 
 J. V. Ortiz, A. F. Izmaylov, J. L. Sonnenberg, D. Williams-Young, 
 F. Ding, F. Lipparini, F. Egidi, J. Goings, B. Peng, A. Petrone, 
 T. Henderson, D. Ranasinghe, V. G. Zakrzewski, J. Gao, N. Rega, 
 G. Zheng, W. Liang, M. Hada, M. Ehara, K. Toyota, R. Fukuda, 
 J. Hasegawa, M. Ishida, T. Nakajima, Y. Honda, O. Kitao, H. Nakai, 
 T. Vreven, K. Throssell, J. A. Montgomery, Jr., J. E. Peralta, 
 F. Ogliaro, M. J. Bearpark, J. J. Heyd, E. N. Brothers, K. N. Kudin, 
 V. N. Staroverov, T. A. Keith, R. Kobayashi, J. Normand, 
 K. Raghavachari, A. P. Rendell, J. C. Burant, S. S. Iyengar, 
 J. Tomasi, M. Cossi, J. M. Millam, M. Klene, C. Adamo, R. Cammi, 
 J. W. Ochterski, R. L. Martin, K. Morokuma, O. Farkas, 
 J. B. Foresman, and D. J. Fox, Gaussian, Inc., Wallingford CT, 2019.
 
 ******************************************
 Gaussian 16:  ES64L-G16RevC.01  3-Jul-2019
                13-Mar-2021 
 ******************************************
 %nprocshared=16
 Will use up to   16 processors via shared memory.
 %mem=7GB
 -----------------------------------------
 # b3lyp/def2svp geom=NewRedundant pop=NBO
 -----------------------------------------
 1/29=4000,38=1,172=1/1;
 2/12=2,17=6,18=5,40=1/2;
 3/5=43,7=101,11=2,25=1,30=1,74=-5/1,2,3;
 4//1;
 5/5=2,38=5/2;
 6/7=2,8=2,9=2,10=2,28=1,40=1/1,7;
 99/5=1,9=1/99;
 --
 67
 --
 Symbolic Z-matrix:
 Charge = -1 Multiplicity = 2
 C                    -0.95642  -0.05585  -0.12186 
 C                     0.4897    0.32028   0.0699 
 O                     1.28159  -0.77237   0.14146 
 O                     0.9245    1.44077   0.1535 
 H                    -1.56912   0.85118  -0.17564 
 H                    -1.06943  -0.64614  -1.04415 
 H                    -1.29061  -0.69133   0.71261 
 H                     2.18978  -0.44654   0.26419 
 
                          Input orientation:                          
 ---------------------------------------------------------------------
 Center     Atomic      Atomic             Coordinates (Angstroms)
 Number     Number       Type             X           Y           Z
 ---------------------------------------------------------------------
      1          6           0       -0.956420   -0.055848   -0.121863
      2          6           0        0.489702    0.320278    0.069895
      3          8           0        1.281589   -0.772371    0.141463
      4          8           0        0.924498    1.440767    0.153496
      5          1           0       -1.569116    0.851181   -0.175637
      6          1           0       -1.069429   -0.646143   -1.044155
      7          1           0       -1.290605   -0.691325    0.712608
      8          1           0        2.189781   -0.446538    0.264193
 ---------------------------------------------------------------------
                    Distance matrix (angstroms):
                    1          2          3          4          5
     1  C    0.000000
     2  C    1.506490   0.000000
     3  O    2.364621   1.351329   0.000000
     4  O    2.419407   1.204795   2.241794   0.000000
     5  H    1.095896   2.140298   3.295906   2.583418   0.000000
     6  H    1.100837   2.146152   2.636079   3.124949   1.801663
     7  H    1.100842   2.146140   2.636088   3.124917   1.801630
     8  H    3.193785   1.875107   0.972647   2.274888   4.000854
                    6          7          8
     6  H    0.000000
     7  H    1.771207   0.000000
     8  H    3.517679   3.517682   0.000000
 Stoichiometry    C2H4O2(1-,2)
 Framework group  C1[X(C2H4O2)]
 Deg. of freedom    18
 Full point group                 C1      NOp   1
 Largest Abelian subgroup         C1      NOp   1
 Largest concise Abelian subgroup C1      NOp   1
                         Standard orientation:                         
 ---------------------------------------------------------------------
 Center     Atomic      Atomic             Coordinates (Angstroms)
 Number     Number       Type             X           Y           Z
 ---------------------------------------------------------------------
      1          6           0       -1.394347   -0.113910   -0.000006
      2          6           0        0.093135    0.124650   -0.000004
      3          8           0        0.782358   -1.037702    0.000003
      4          8           0        0.637578    1.199412   -0.000001
      5          1           0       -1.921660    0.846781    0.000002
      6          1           0       -1.677870   -0.703151   -0.885585
      7          1           0       -1.677860   -0.703092    0.885622
      8          1           0        1.725171   -0.798652   -0.000002
 ---------------------------------------------------------------------
 Rotational constants (GHZ):          11.3686578           9.4406659           5.3296461
 Standard basis: def2SVP (5D, 7F)
 There are    80 symmetry adapted cartesian basis functions of A   symmetry.
 There are    76 symmetry adapted basis functions of A   symmetry.
    76 basis functions,   128 primitive gaussians,    80 cartesian basis functions
    17 alpha electrons       16 beta electrons
       nuclear repulsion energy       121.0454845597 Hartrees.
 NAtoms=    8 NActive=    8 NUniq=    8 SFac= 1.00D+00 NAtFMM=   60 NAOKFM=F Big=F
 Integral buffers will be    131072 words long.
 Raffenetti 2 integral format.
 Two-electron integral symmetry is turned on.
 One-electron integrals computed using PRISM.
   1 Symmetry operations used in ECPInt.
 ECPInt:  NShTT=     666 NPrTT=    2410 LenC2=     666 LenP2D=    2113.
 LDataN:  DoStor=T MaxTD1= 4 Len=   56
 NBasis=    76 RedAO= T EigKep=  3.58D-03  NBF=    76
 NBsUse=    76 1.00D-06 EigRej= -1.00D+00 NBFU=    76
 ExpMin= 1.22D-01 ExpMax= 2.27D+03 ExpMxC= 3.41D+02 IAcc=3 IRadAn=         5 AccDes= 0.00D+00
 Harris functional with IExCor=  402 and IRadAn=       5 diagonalized for initial guess.
 HarFok:  IExCor=  402 AccDes= 0.00D+00 IRadAn=         5 IDoV= 1 UseB2=F ITyADJ=14
 ICtDFT=  3500011 ScaDFX=  1.000000  1.000000  1.000000  1.000000
 FoFCou: FMM=F IPFlag=           0 FMFlag=      100000 FMFlg1=           0
         NFxFlg=           0 DoJE=T BraDBF=F KetDBF=T FulRan=T
         wScrn=  0.000000 ICntrl=       500 IOpCl=  0 I1Cent=   200000004 NGrid=           0
         NMat0=    1 NMatS0=      1 NMatT0=    0 NMatD0=    1 NMtDS0=    0 NMtDT0=    0
 Petite list used in FoFCou.
 Initial guess <Sx>= 0.0000 <Sy>= 0.0000 <Sz>= 0.5000 <S**2>= 0.7500 S= 0.5000
 Keep R1 and R2 ints in memory in canonical form, NReq=23059054.
 Requested convergence on RMS density matrix=1.00D-08 within 128 cycles.
 Requested convergence on MAX density matrix=1.00D-06.
 Requested convergence on             energy=1.00D-06.
 No special actions if energy rises.
 Integral accuracy reduced to 1.0D-05 until final iterations.
 Initial convergence to 1.0D-05 achieved.  Increase integral accuracy.
 SCF Done:  E(UB3LYP) =  -228.810580132     A.U. after   41 cycles
            NFock= 41  Conv=0.93D-08     -V/T= 2.0060
 <Sx>= 0.0000 <Sy>= 0.0000 <Sz>= 0.5000 <S**2>= 0.7530 S= 0.5015
 <L.S>= 0.000000000000E+00
 Annihilation of the first spin contaminant:
 S**2 before annihilation     0.7530,   after     0.7500

 **********************************************************************

            Population analysis using the SCF Density.

 **********************************************************************

 Orbital symmetries:
 Alpha Orbitals:
       Occupied  (A) (A) (A) (A) (A) (A) (A) (A) (A) (A) (A) (A)
                 (A) (A) (A) (A) (A)
       Virtual   (A) (A) (A) (A) (A) (A) (A) (A) (A) (A) (A) (A)
                 (A) (A) (A) (A) (A) (A) (A) (A) (A) (A) (A) (A)
                 (A) (A) (A) (A) (A) (A) (A) (A) (A) (A) (A) (A)
                 (A) (A) (A) (A) (A) (A) (A) (A) (A) (A) (A) (A)
                 (A) (A) (A) (A) (A) (A) (A) (A) (A) (A) (A)
 Beta  Orbitals:
       Occupied  (A) (A) (A) (A) (A) (A) (A) (A) (A) (A) (A) (A)
                 (A) (A) (A) (A)
       Virtual   (A) (A) (A) (A) (A) (A) (A) (A) (A) (A) (A) (A)
                 (A) (A) (A) (A) (A) (A) (A) (A) (A) (A) (A) (A)
                 (A) (A) (A) (A) (A) (A) (A) (A) (A) (A) (A) (A)
                 (A) (A) (A) (A) (A) (A) (A) (A) (A) (A) (A) (A)
                 (A) (A) (A) (A) (A) (A) (A) (A) (A) (A) (A) (A)
 The electronic state is 2-A.
 Alpha  occ. eigenvalues --  -18.90961 -18.80607  -9.97276  -9.96356  -0.81649
 Alpha  occ. eigenvalues --   -0.71099  -0.49635  -0.35236  -0.21976  -0.21789
 Alpha  occ. eigenvalues --   -0.20841  -0.17437  -0.14460  -0.12264  -0.06050
 Alpha  occ. eigenvalues --    0.00273   0.20386
 Alpha virt. eigenvalues --    0.24449   0.27060   0.31791   0.33123   0.45163
 Alpha virt. eigenvalues --    0.50062   0.56143   0.67421   0.69448   0.73114
 Alpha virt. eigenvalues --    0.76163   0.76179   0.81254   0.84455   0.86808
 Alpha virt. eigenvalues --    0.88728   0.89232   0.95986   1.04500   1.14362
 Alpha virt. eigenvalues --    1.18940   1.19603   1.28272   1.37386   1.44482
 Alpha virt. eigenvalues --    1.46074   1.52811   1.62635   1.65265   1.73189
 Alpha virt. eigenvalues --    1.81689   1.82747   1.91402   1.91738   1.97541
 Alpha virt. eigenvalues --    2.00649   2.02013   2.16223   2.24048   2.27564
 Alpha virt. eigenvalues --    2.31070   2.39482   2.56221   2.60842   2.68171
 Alpha virt. eigenvalues --    2.76661   2.92150   2.93841   3.00946   3.08932
 Alpha virt. eigenvalues --    3.09746   3.15235   3.22758   3.38028   3.47775
 Alpha virt. eigenvalues --    3.49406   3.78855   3.91841   4.02445
  Beta  occ. eigenvalues --  -18.90806 -18.79820  -9.96434  -9.96315  -0.80948
  Beta  occ. eigenvalues --   -0.69853  -0.49004  -0.34599  -0.20947  -0.20267
  Beta  occ. eigenvalues --   -0.19897  -0.17076  -0.12756  -0.11518  -0.02426
  Beta  occ. eigenvalues --    0.00928
  Beta virt. eigenvalues --    0.24754   0.27484   0.30248   0.31990   0.36341
  Beta virt. eigenvalues --    0.46589   0.50868   0.56809   0.68968   0.69725
  Beta virt. eigenvalues --    0.73795   0.77128   0.78966   0.81536   0.84730
  Beta virt. eigenvalues --    0.87663   0.88908   0.90156   0.97137   1.04906
  Beta virt. eigenvalues --    1.14895   1.19223   1.20550   1.30376   1.37809
  Beta virt. eigenvalues --    1.44724   1.47307   1.52989   1.63090   1.65774
  Beta virt. eigenvalues --    1.73717   1.82957   1.83650   1.91698   1.94112
  Beta virt. eigenvalues --    1.98355   2.01871   2.02277   2.16479   2.26923
  Beta virt. eigenvalues --    2.28073   2.32560   2.39636   2.56930   2.61878
  Beta virt. eigenvalues --    2.68888   2.77024   2.94103   2.94709   3.02895
  Beta virt. eigenvalues --    3.09677   3.09907   3.15883   3.24219   3.38472
  Beta virt. eigenvalues --    3.48410   3.52106   3.79407   3.92658   4.02704
          Condensed to atoms (all electrons):
               1          2          3          4          5          6
     1  C    5.139383   0.452978  -0.154758  -0.133142   0.302608   0.133126
     2  C    0.452978   4.968262   0.274410   0.607187   0.008174  -0.077075
     3  O   -0.154758   0.274410   7.947367  -0.089133   0.007150   0.019301
     4  O   -0.133142   0.607187  -0.089133   7.975698   0.013715   0.010451
     5  H    0.302608   0.008174   0.007150   0.013715   0.780238  -0.021427
     6  H    0.133126  -0.077075   0.019301   0.010451  -0.021427   1.376335
     7  H    0.132594  -0.077030   0.019300   0.010453  -0.021342  -0.300459
     8  H    0.030950  -0.019395   0.255829   0.024283  -0.001729  -0.001900
               7          8
     1  C    0.132594   0.030950
     2  C   -0.077030  -0.019395
     3  O    0.019300   0.255829
     4  O    0.010453   0.024283
     5  H   -0.021342  -0.001729
     6  H   -0.300459  -0.001900
     7  H    1.376815  -0.001889
     8  H   -0.001889   0.629444
          Atomic-Atomic Spin Densities.
               1          2          3          4          5          6
     1  C    0.145895   0.196597  -0.013675  -0.022779   0.006673  -0.176545
     2  C    0.196597   0.829414  -0.089203  -0.220884  -0.004992  -0.086311
     3  O   -0.013675  -0.089203   0.097860   0.009342   0.000061   0.010111
     4  O   -0.022779  -0.220884   0.009342   0.466190   0.000068   0.007651
     5  H    0.006673  -0.004992   0.000061   0.000068  -0.002619  -0.000781
     6  H   -0.176545  -0.086311   0.010111   0.007651  -0.000781   0.638836
     7  H   -0.177088  -0.086266   0.010111   0.007653  -0.000696  -0.275428
     8  H   -0.001251  -0.000742   0.003353  -0.000558   0.000014   0.000019
               7          8
     1  C   -0.177088  -0.001251
     2  C   -0.086266  -0.000742
     3  O    0.010111   0.003353
     4  O    0.007653  -0.000558
     5  H   -0.000696   0.000014
     6  H   -0.275428   0.000019
     7  H    0.639353   0.000030
     8  H    0.000030  -0.003898
 Mulliken charges and spin densities:
               1          2
     1  C    0.096261  -0.042174
     2  C   -0.137510   0.537613
     3  O   -0.279465   0.027960
     4  O   -0.419512   0.246682
     5  H   -0.067387  -0.002271
     6  H   -0.138351   0.117553
     7  H   -0.138443   0.117669
     8  H    0.084407  -0.003033
 Sum of Mulliken charges =  -1.00000   1.00000
 Mulliken charges and spin densities with hydrogens summed into heavy atoms:
               1          2
     1  C   -0.247920   0.190777
     2  C   -0.137510   0.537613
     3  O   -0.195058   0.024927
     4  O   -0.419512   0.246682
 Electronic spatial extent (au):  <R**2>=            269.8024
 Charge=             -1.0000 electrons
 Dipole moment (field-independent basis, Debye):
    X=              0.8142    Y=             -1.3389    Z=             -0.0003  Tot=              1.5670
 Quadrupole moment (field-independent basis, Debye-Ang):
   XX=            -29.6927   YY=            -34.5471   ZZ=            -27.8872
   XY=             -4.0197   XZ=              0.0008   YZ=              0.0006
 Traceless Quadrupole moment (field-independent basis, Debye-Ang):
   XX=              1.0163   YY=             -3.8381   ZZ=              2.8218
   XY=             -4.0197   XZ=              0.0008   YZ=              0.0006
 Octapole moment (field-independent basis, Debye-Ang**2):
  XXX=             25.9341  YYY=             -1.5511  ZZZ=             -0.0015  XYY=              0.2445
  XXY=              0.0821  XXZ=             -0.0020  XZZ=              6.3986  YZZ=              1.6839
  YYZ=             -0.0007  XYZ=             -0.0009
 Hexadecapole moment (field-independent basis, Debye-Ang**3):
 XXXX=           -204.8783 YYYY=           -139.9036 ZZZZ=            -39.5866 XXXY=            -17.9987
 XXXZ=              0.0050 YYYX=             -8.2952 YYYZ=              0.0014 ZZZX=              0.0034
 ZZZY=              0.0018 XXYY=            -58.0729 XXZZ=            -44.9446 YYZZ=            -29.1747
 XXYZ=              0.0021 YYXZ=              0.0012 ZZXY=             -4.0494
 N-N= 1.210454845597D+02 E-N=-7.878231980858D+02  KE= 2.274488370673D+02
                          Isotropic Fermi Contact Couplings
        Atom                 a.u.       MegaHertz       Gauss      10(-4) cm-1
     1  C(13)             -0.04252     -47.80555     -17.05821     -15.94622
     2  C(13)              0.10142     114.01363      40.68290      38.03085
     3  O(17)              0.01984     -12.02955      -4.29244      -4.01263
     4  O(17)              0.11633     -70.51681     -25.16215     -23.52188
     5  H(1)              -0.00019      -0.85479      -0.30501      -0.28513
     6  H(1)               0.01762      78.75242      28.10082      26.26898
     7  H(1)               0.01762      78.75998      28.10352      26.27150
     8  H(1)              -0.00072      -3.21479      -1.14712      -1.07234
 --------------------------------------------------------
       Center         ----  Spin Dipole Couplings  ----
                      3XX-RR        3YY-RR        3ZZ-RR
 --------------------------------------------------------
     1   Atom       -0.000678     -0.021860      0.022538
     2   Atom       -0.386889     -0.387165      0.774054
     3   Atom       -0.134796     -0.153162      0.287958
     4   Atom       -0.592456     -0.616148      1.208603
     5   Atom        0.013167     -0.008316     -0.004851
     6   Atom        0.010893     -0.004059     -0.006834
     7   Atom        0.010894     -0.004058     -0.006836
     8   Atom        0.018028     -0.006925     -0.011103
 --------------------------------------------------------
                        XY            XZ            YZ
 --------------------------------------------------------
     1   Atom        0.001044      0.000004      0.000006
     2   Atom        0.012939     -0.000007      0.000014
     3   Atom       -0.003361     -0.000059     -0.000008
     4   Atom       -0.007764     -0.000035      0.000012
     5   Atom       -0.007097      0.000001     -0.000002
     6   Atom        0.011463      0.007874      0.002221
     7   Atom        0.011465     -0.007879     -0.002224
     8   Atom       -0.006373      0.000004      0.000000
 --------------------------------------------------------


 ---------------------------------------------------------------------------------
              Anisotropic Spin Dipole Couplings in Principal Axis System
 ---------------------------------------------------------------------------------

       Atom             a.u.   MegaHertz   Gauss  10(-4) cm-1        Axes

              Baa    -0.0219    -2.940    -1.049    -0.981 -0.0491  0.9988 -0.0001
     1 C(13)  Bbb    -0.0006    -0.084    -0.030    -0.028  0.9988  0.0491 -0.0002
              Bcc     0.0225     3.024     1.079     1.009  0.0002  0.0001  1.0000
 
              Baa    -0.4000   -53.672   -19.151   -17.903 -0.7033  0.7109 -0.0000
     2 C(13)  Bbb    -0.3741   -50.199   -17.912   -16.745  0.7109  0.7033 -0.0000
              Bcc     0.7741   103.871    37.064    34.648 -0.0000  0.0000  1.0000
 
              Baa    -0.1538    11.126     3.970     3.711  0.1745  0.9846  0.0000
     3 O(17)  Bbb    -0.1342     9.711     3.465     3.239  0.9846 -0.1745  0.0001
              Bcc     0.2880   -20.836    -7.435    -6.950 -0.0001 -0.0000  1.0000
 
              Baa    -0.6185    44.752    15.969    14.928  0.2860  0.9582 -0.0000
     4 O(17)  Bbb    -0.5901    42.702    15.237    14.244  0.9582 -0.2860  0.0000
              Bcc     1.2086   -87.454   -31.206   -29.171 -0.0000  0.0000  1.0000
 
              Baa    -0.0104    -5.575    -1.989    -1.860  0.2878  0.9577  0.0003
     5 H(1)   Bbb    -0.0049    -2.588    -0.924    -0.863 -0.0001 -0.0003  1.0000
              Bcc     0.0153     8.164     2.913     2.723  0.9577 -0.2878  0.0001
 
              Baa    -0.0116    -6.168    -2.201    -2.057 -0.5229  0.6286  0.5757
     6 H(1)   Bbb    -0.0080    -4.252    -1.517    -1.418  0.0706 -0.6411  0.7642
              Bcc     0.0195    10.420     3.718     3.476  0.8495  0.4402  0.2908
 
              Baa    -0.0116    -6.169    -2.201    -2.058 -0.5229  0.6282 -0.5762
     7 H(1)   Bbb    -0.0080    -4.254    -1.518    -1.419 -0.0709  0.6415  0.7638
              Bcc     0.0195    10.422     3.719     3.477  0.8494  0.4402 -0.2909
 
              Baa    -0.0111    -5.924    -2.114    -1.976 -0.0002 -0.0004  1.0000
     8 H(1)   Bbb    -0.0085    -4.513    -1.610    -1.505  0.2339  0.9723  0.0005
              Bcc     0.0196    10.437     3.724     3.481  0.9723 -0.2339  0.0001
 

 ---------------------------------------------------------------------------------

 ******************************Gaussian NBO Version 3.1******************************
             N A T U R A L   A T O M I C   O R B I T A L   A N D
          N A T U R A L   B O N D   O R B I T A L   A N A L Y S I S
 ******************************Gaussian NBO Version 3.1******************************
       /RESON  / : Allow strongly delocalized NBO set

 Analyzing the SCF density

 Job title: 67                                                              

 Storage needed:     17686 in NPA,     23410 in NBO ( 939523696 available)
 GSVD:  LWork=        3472 too small for GESVD, short by         848 words or         848 for optimal perf.


 NATURAL POPULATIONS:  Natural atomic orbital occupancies 
                                                          
   NAO  Atom  No  lang   Type(AO)    Occupancy
 --------------------------------------------
     1    C    1  S      Cor( 1S)     1.99919
     2    C    1  S      Val( 2S)     1.10841
     3    C    1  S      Ryd( 3S)     0.00102
     4    C    1  px     Val( 2p)     1.17732
     5    C    1  px     Ryd( 3p)     0.00137
     6    C    1  py     Val( 2p)     1.19261
     7    C    1  py     Ryd( 3p)     0.00209
     8    C    1  pz     Val( 2p)     1.21050
     9    C    1  pz     Ryd( 3p)     0.00053
    10    C    1  dxy    Ryd( 3d)     0.00050
    11    C    1  dxz    Ryd( 3d)     0.00123
    12    C    1  dyz    Ryd( 3d)     0.00063
    13    C    1  dx2y2  Ryd( 3d)     0.00049
    14    C    1  dz2    Ryd( 3d)     0.00036

    15    C    2  S      Cor( 1S)     1.99941
    16    C    2  S      Val( 2S)     0.69295
    17    C    2  S      Ryd( 3S)     0.00308
    18    C    2  px     Val( 2p)     0.85598
    19    C    2  px     Ryd( 3p)     0.01174
    20    C    2  py     Val( 2p)     0.67563
    21    C    2  py     Ryd( 3p)     0.02564
    22    C    2  pz     Val( 2p)     1.17976
    23    C    2  pz     Ryd( 3p)     0.00631
    24    C    2  dxy    Ryd( 3d)     0.00357
    25    C    2  dxz    Ryd( 3d)     0.00151
    26    C    2  dyz    Ryd( 3d)     0.00316
    27    C    2  dx2y2  Ryd( 3d)     0.00352
    28    C    2  dz2    Ryd( 3d)     0.00099

    29    O    3  S      Cor( 1S)     1.99971
    30    O    3  S      Val( 2S)     1.67032
    31    O    3  S      Ryd( 3S)     0.00276
    32    O    3  px     Val( 2p)     1.45395
    33    O    3  px     Ryd( 3p)     0.00250
    34    O    3  py     Val( 2p)     1.74622
    35    O    3  py     Ryd( 3p)     0.00085
    36    O    3  pz     Val( 2p)     1.91097
    37    O    3  pz     Ryd( 3p)     0.00282
    38    O    3  dxy    Ryd( 3d)     0.00098
    39    O    3  dxz    Ryd( 3d)     0.00028
    40    O    3  dyz    Ryd( 3d)     0.00097
    41    O    3  dx2y2  Ryd( 3d)     0.00110
    42    O    3  dz2    Ryd( 3d)     0.00060

    43    O    4  S      Cor( 1S)     1.99974
    44    O    4  S      Val( 2S)     1.67602
    45    O    4  S      Ryd( 3S)     0.00151
    46    O    4  px     Val( 2p)     1.77793
    47    O    4  px     Ryd( 3p)     0.00182
    48    O    4  py     Val( 2p)     1.67927
    49    O    4  py     Ryd( 3p)     0.00164
    50    O    4  pz     Val( 2p)     1.67324
    51    O    4  pz     Ryd( 3p)     0.00404
    52    O    4  dxy    Ryd( 3d)     0.00117
    53    O    4  dxz    Ryd( 3d)     0.00031
    54    O    4  dyz    Ryd( 3d)     0.00128
    55    O    4  dx2y2  Ryd( 3d)     0.00123
    56    O    4  dz2    Ryd( 3d)     0.00037

    57    H    5  S      Val( 1S)     0.81018
    58    H    5  S      Ryd( 2S)     0.00374
    59    H    5  px     Ryd( 2p)     0.00021
    60    H    5  py     Ryd( 2p)     0.00062
    61    H    5  pz     Ryd( 2p)     0.00022

    62    H    6  S      Val( 1S)     0.87224
    63    H    6  S      Ryd( 2S)     0.04128
    64    H    6  px     Ryd( 2p)     0.00025
    65    H    6  py     Ryd( 2p)     0.00036
    66    H    6  pz     Ryd( 2p)     0.00057

    67    H    7  S      Val( 1S)     0.87227
    68    H    7  S      Ryd( 2S)     0.04132
    69    H    7  px     Ryd( 2p)     0.00025
    70    H    7  py     Ryd( 2p)     0.00036
    71    H    7  pz     Ryd( 2p)     0.00057

    72    H    8  S      Val( 1S)     0.56763
    73    H    8  S      Ryd( 2S)     0.01031
    74    H    8  px     Ryd( 2p)     0.00191
    75    H    8  py     Ryd( 2p)     0.00106
    76    H    8  pz     Ryd( 2p)     0.00158


 Summary of Natural Population Analysis:                  
                                                          
                                       Natural Population 
                Natural  -----------------------------------------------
    Atom  No    Charge         Core      Valence    Rydberg      Total
 -----------------------------------------------------------------------
      C    1   -0.69623      1.99919     4.68883    0.00821     6.69623
      C    2    0.53676      1.99941     3.40432    0.05952     5.46324
      O    3   -0.79403      1.99971     6.78147    0.01285     8.79403
      O    4   -0.81957      1.99974     6.80647    0.01336     8.81957
      H    5    0.18502      0.00000     0.81018    0.00480     0.81498
      H    6    0.08531      0.00000     0.87224    0.04245     0.91469
      H    7    0.08524      0.00000     0.87227    0.04249     0.91476
      H    8    0.41751      0.00000     0.56763    0.01487     0.58249
 =======================================================================
   * Total *   -1.00000      7.99804    24.80341    0.19855    33.00000

                                 Natural Population      
 --------------------------------------------------------
   Core                       7.99804 ( 99.9755% of   8)
   Valence                   24.80341 ( 99.2136% of  25)
   Natural Minimal Basis     32.80145 ( 99.3983% of  33)
   Natural Rydberg Basis      0.19855 (  0.6017% of  33)
 --------------------------------------------------------

    Atom  No          Natural Electron Configuration
 ----------------------------------------------------------------------------
      C    1      [core]2S( 1.11)2p( 3.58)
      C    2      [core]2S( 0.69)2p( 2.71)3p( 0.04)3d( 0.01)
      O    3      [core]2S( 1.67)2p( 5.11)3p( 0.01)
      O    4      [core]2S( 1.68)2p( 5.13)3p( 0.01)
      H    5            1S( 0.81)
      H    6            1S( 0.87)2S( 0.04)
      H    7            1S( 0.87)2S( 0.04)
      H    8            1S( 0.57)2S( 0.01)


 ***************************************************
 *******         Alpha spin orbitals         *******
 ***************************************************


 NATURAL POPULATIONS:  Natural atomic orbital occupancies 
                                                          
   NAO  Atom  No  lang   Type(AO)    Occupancy      Energy
 ----------------------------------------------------------
     1    C    1  S      Cor( 1S)     0.99960      -9.84768
     2    C    1  S      Val( 2S)     0.55057      -0.00707
     3    C    1  S      Ryd( 3S)     0.00051       1.01370
     4    C    1  px     Val( 2p)     0.57973       0.13020
     5    C    1  px     Ryd( 3p)     0.00067       0.68848
     6    C    1  py     Val( 2p)     0.59320       0.15540
     7    C    1  py     Ryd( 3p)     0.00106       0.80934
     8    C    1  pz     Val( 2p)     0.60944       0.15116
     9    C    1  pz     Ryd( 3p)     0.00040       0.78448
    10    C    1  dxy    Ryd( 3d)     0.00025       2.50298
    11    C    1  dxz    Ryd( 3d)     0.00110       2.31175
    12    C    1  dyz    Ryd( 3d)     0.00033       2.61406
    13    C    1  dx2y2  Ryd( 3d)     0.00024       2.50149
    14    C    1  dz2    Ryd( 3d)     0.00016       2.54303

    15    C    2  S      Cor( 1S)     0.99970      -9.86901
    16    C    2  S      Val( 2S)     0.35614       0.16999
    17    C    2  S      Ryd( 3S)     0.00155       0.69557
    18    C    2  px     Val( 2p)     0.43057       0.24467
    19    C    2  px     Ryd( 3p)     0.00565       0.87112
    20    C    2  py     Val( 2p)     0.33901       0.31658
    21    C    2  py     Ryd( 3p)     0.01264       0.79900
    22    C    2  pz     Val( 2p)     0.82488       0.10386
    23    C    2  pz     Ryd( 3p)     0.00457       0.74873
    24    C    2  dxy    Ryd( 3d)     0.00177       2.66606
    25    C    2  dxz    Ryd( 3d)     0.00095       2.14297
    26    C    2  dyz    Ryd( 3d)     0.00161       2.22139
    27    C    2  dx2y2  Ryd( 3d)     0.00175       2.65582
    28    C    2  dz2    Ryd( 3d)     0.00034       2.39460

    29    O    3  S      Cor( 1S)     0.99985     -18.71629
    30    O    3  S      Val( 2S)     0.83548      -0.63435
    31    O    3  S      Ryd( 3S)     0.00140       1.57467
    32    O    3  px     Val( 2p)     0.72649      -0.05575
    33    O    3  px     Ryd( 3p)     0.00129       1.44117
    34    O    3  py     Val( 2p)     0.86987      -0.10167
    35    O    3  py     Ryd( 3p)     0.00041       1.29819
    36    O    3  pz     Val( 2p)     0.97846      -0.08362
    37    O    3  pz     Ryd( 3p)     0.00221       1.21831
    38    O    3  dxy    Ryd( 3d)     0.00048       3.38355
    39    O    3  dxz    Ryd( 3d)     0.00023       3.00126
    40    O    3  dyz    Ryd( 3d)     0.00049       2.96026
    41    O    3  dx2y2  Ryd( 3d)     0.00055       3.40704
    42    O    3  dz2    Ryd( 3d)     0.00029       3.28358

    43    O    4  S      Cor( 1S)     0.99987     -18.55324
    44    O    4  S      Val( 2S)     0.84054      -0.56808
    45    O    4  S      Ryd( 3S)     0.00078       1.63458
    46    O    4  px     Val( 2p)     0.88966       0.01599
    47    O    4  px     Ryd( 3p)     0.00093       1.39919
    48    O    4  py     Val( 2p)     0.83742      -0.02305
    49    O    4  py     Ryd( 3p)     0.00081       1.31818
    50    O    4  pz     Val( 2p)     0.95919       0.00433
    51    O    4  pz     Ryd( 3p)     0.00388       1.30679
    52    O    4  dxy    Ryd( 3d)     0.00056       3.45066
    53    O    4  dxz    Ryd( 3d)     0.00013       2.98250
    54    O    4  dyz    Ryd( 3d)     0.00054       3.12409
    55    O    4  dx2y2  Ryd( 3d)     0.00060       3.36668
    56    O    4  dz2    Ryd( 3d)     0.00018       3.14440

    57    H    5  S      Val( 1S)     0.40515       0.25974
    58    H    5  S      Ryd( 2S)     0.00183       0.53011
    59    H    5  px     Ryd( 2p)     0.00010       2.10703
    60    H    5  py     Ryd( 2p)     0.00031       2.43294
    61    H    5  pz     Ryd( 2p)     0.00012       1.95432

    62    H    6  S      Val( 1S)     0.47721       0.22821
    63    H    6  S      Ryd( 2S)     0.03776       0.53572
    64    H    6  px     Ryd( 2p)     0.00016       1.99179
    65    H    6  py     Ryd( 2p)     0.00017       2.16466
    66    H    6  pz     Ryd( 2p)     0.00029       2.36712

    67    H    7  S      Val( 1S)     0.47725       0.22819
    68    H    7  S      Ryd( 2S)     0.03780       0.53573
    69    H    7  px     Ryd( 2p)     0.00016       1.99179
    70    H    7  py     Ryd( 2p)     0.00017       2.16464
    71    H    7  pz     Ryd( 2p)     0.00029       2.36716

    72    H    8  S      Val( 1S)     0.28297       0.26940
    73    H    8  S      Ryd( 2S)     0.00496       0.57342
    74    H    8  px     Ryd( 2p)     0.00096       2.60891
    75    H    8  py     Ryd( 2p)     0.00052       2.04680
    76    H    8  pz     Ryd( 2p)     0.00087       1.82166


 Summary of Natural Population Analysis:                  
                                                          
                                       Natural Population 
                Natural  -----------------------------------------------
    Atom  No    Charge         Core      Valence    Rydberg      Total
 -----------------------------------------------------------------------
      C    1   -0.33724      0.99960     2.33294    0.00471     3.33724
      C    2    0.01887      0.99970     1.95060    0.03083     2.98113
      O    3   -0.41749      0.99985     3.41030    0.00734     4.41749
      O    4   -0.53510      0.99987     3.52681    0.00842     4.53510
      H    5    0.09248      0.00000     0.40515    0.00236     0.40752
      H    6   -0.01558      0.00000     0.47721    0.03837     0.51558
      H    7   -0.01566      0.00000     0.47725    0.03841     0.51566
      H    8    0.20971      0.00000     0.28297    0.00731     0.29029
 =======================================================================
   * Total *   -1.00000      3.99902    12.86323    0.13775    17.00000

                                 Natural Population      
 --------------------------------------------------------
   Core                       3.99902 ( 99.9755% of   4)
   Valence                   12.86323 ( 98.9479% of  13)
   Natural Minimal Basis     16.86225 ( 99.1897% of  17)
   Natural Rydberg Basis      0.13775 (  0.8103% of  17)
 --------------------------------------------------------

    Atom  No          Natural Electron Configuration
 ----------------------------------------------------------------------------
      C    1      [core]2S( 0.55)2p( 1.78)
      C    2      [core]2S( 0.36)2p( 1.59)3p( 0.02)3d( 0.01)
      O    3      [core]2S( 0.84)2p( 2.57)
      O    4      [core]2S( 0.84)2p( 2.69)3p( 0.01)
      H    5            1S( 0.41)
      H    6            1S( 0.48)2S( 0.04)
      H    7            1S( 0.48)2S( 0.04)
      H    8            1S( 0.28)


 NATURAL BOND ORBITAL ANALYSIS, alpha spin orbitals:

                       Occupancies       Lewis Structure    Low   High
           Occ.    -------------------  -----------------   occ   occ
  Cycle   Thresh.   Lewis   Non-Lewis     CR  BD  3C  LP    (L)   (NL)   Dev
 =============================================================================
   1(1)    0.90    16.29537   0.70463      4   7   0   6     1      1    0.21
   2(2)    0.90    16.39208   0.60792      4   8   0   5     3      1    0.04
   3(3)    0.90    16.29544   0.70456      4   7   0   6     1      1    0.21
   4(4)    0.90    16.39208   0.60792      4   8   0   5     3      1    0.04
   5(1)    0.80    16.61529   0.38471      4   7   0   6     0      0    0.04
 -----------------------------------------------------------------------------

 Structure accepted: No low occupancy Lewis orbitals

 --------------------------------------------------------
   Core                      3.99902 ( 99.975% of   4)
   Valence Lewis            12.61627 ( 97.048% of  13)
  ==================       ============================
   Total Lewis              16.61529 ( 97.737% of  17)
  -----------------------------------------------------
   Valence non-Lewis         0.25823 (  1.519% of  17)
   Rydberg non-Lewis         0.12648 (  0.744% of  17)
  ==================       ============================
   Total non-Lewis           0.38471 (  2.263% of  17)
 --------------------------------------------------------


       (Occupancy)   Bond orbital/ Coefficients/ Hybrids
 ---------------------------------------------------------------------------------
     1. (0.98903) BD ( 1) C   1 - C   2  
                ( 54.58%)   0.7388* C   1 s( 29.85%)p 2.35( 70.12%)d 0.00(  0.03%)
                                            0.0006  0.5464  0.0052  0.8272  0.0037
                                            0.1298  0.0014  0.0000 -0.0000  0.0032
                                            0.0000  0.0000  0.0148 -0.0068
                ( 45.42%)   0.6739* C   2 s( 39.39%)p 1.54( 60.57%)d 0.00(  0.04%)
                                           -0.0001  0.6270  0.0271 -0.7729 -0.0102
                                           -0.0905  0.0071  0.0000 -0.0000  0.0114
                                           -0.0000  0.0000  0.0161 -0.0020
     2. (0.99340) BD ( 1) C   1 - H   5  
                ( 59.32%)   0.7702* C   1 s( 24.23%)p 3.12( 75.72%)d 0.00(  0.04%)
                                           -0.0000  0.4923  0.0020 -0.4425 -0.0052
                                            0.7492  0.0023 -0.0000 -0.0000 -0.0162
                                           -0.0000  0.0000 -0.0081 -0.0091
                ( 40.68%)   0.6378* H   5 s( 99.93%)p 0.00(  0.07%)
                                            0.9996 -0.0001  0.0086 -0.0253 -0.0000
     3. (0.99567) BD ( 1) C   1 - H   6  
                ( 56.47%)   0.7515* C   1 s( 22.96%)p 3.35( 76.99%)d 0.00(  0.05%)
                                            0.0001  0.4791 -0.0005 -0.2443 -0.0031
                                           -0.4590  0.0030 -0.7068 -0.0004  0.0052
                                            0.0109  0.0158 -0.0045  0.0084
                ( 43.53%)   0.6598* H   6 s( 99.94%)p 0.00(  0.06%)
                                            0.9993 -0.0289  0.0018  0.0120  0.0217
     4. (0.99568) BD ( 1) C   1 - H   7  
                ( 56.47%)   0.7515* C   1 s( 22.95%)p 3.35( 77.00%)d 0.00(  0.05%)
                                            0.0001  0.4791 -0.0005 -0.2443 -0.0031
                                           -0.4589  0.0030  0.7069  0.0004  0.0052
                                           -0.0109 -0.0158 -0.0045  0.0084
                ( 43.53%)   0.6598* H   7 s( 99.94%)p 0.00(  0.06%)
                                            0.9993 -0.0289  0.0018  0.0120 -0.0217
     5. (0.99731) BD ( 1) C   2 - O   3  
                ( 28.95%)   0.5380* C   2 s( 26.47%)p 2.77( 73.21%)d 0.01(  0.32%)
                                           -0.0000  0.5145 -0.0032  0.4963  0.0422
                                           -0.6934 -0.0561  0.0000 -0.0000 -0.0456
                                            0.0000 -0.0000 -0.0217 -0.0254
                ( 71.05%)   0.8429* O   3 s( 39.82%)p 1.51( 60.13%)d 0.00(  0.05%)
                                           -0.0001  0.6310  0.0019 -0.4056 -0.0062
                                            0.6609  0.0033  0.0000  0.0000 -0.0107
                                           -0.0000  0.0000 -0.0153 -0.0134
     6. (0.99831) BD ( 1) C   2 - O   4  
                ( 32.95%)   0.5740* C   2 s( 33.94%)p 1.94( 65.85%)d 0.01(  0.21%)
                                            0.0000  0.5822 -0.0226  0.3891  0.0470
                                            0.7061  0.0794  0.0000  0.0000  0.0348
                                            0.0000  0.0000 -0.0202 -0.0208
                ( 67.05%)   0.8188* O   4 s( 46.45%)p 1.15( 53.48%)d 0.00(  0.07%)
                                           -0.0000  0.6810  0.0269 -0.3295 -0.0143
                                           -0.6520 -0.0304  0.0000 -0.0000  0.0186
                                           -0.0000 -0.0000 -0.0152 -0.0123
     7. (0.99335) BD ( 1) O   3 - H   8  
                ( 72.24%)   0.8499* O   3 s( 19.44%)p 4.14( 80.48%)d 0.00(  0.07%)
                                            0.0002  0.4406  0.0182  0.8876  0.0355
                                            0.1248 -0.0129  0.0000 -0.0000  0.0195
                                            0.0000  0.0000  0.0142 -0.0126
                ( 27.76%)   0.5269* H   8 s( 99.64%)p 0.00(  0.36%)
                                            0.9980 -0.0214 -0.0570 -0.0177  0.0000
     8. (0.99960) CR ( 1) C   1           s(100.00%)p 0.00(  0.00%)
                                            1.0000 -0.0004 -0.0000 -0.0005 -0.0000
                                            0.0000 -0.0000  0.0000  0.0000 -0.0000
                                           -0.0000 -0.0000 -0.0000  0.0000
     9. (0.99970) CR ( 1) C   2           s(100.00%)
                                            1.0000  0.0001  0.0000 -0.0001 -0.0000
                                           -0.0001 -0.0000 -0.0000  0.0000 -0.0000
                                            0.0000  0.0000  0.0000  0.0000
    10. (0.99985) CR ( 1) O   3           s(100.00%)p 0.00(  0.00%)
                                            1.0000 -0.0001 -0.0000 -0.0002 -0.0000
                                            0.0002  0.0000 -0.0000  0.0000 -0.0000
                                           -0.0000 -0.0000 -0.0000 -0.0000
    11. (0.99987) CR ( 1) O   4           s(100.00%)p 0.00(  0.00%)
                                            1.0000 -0.0004  0.0000 -0.0001 -0.0000
                                           -0.0004  0.0000 -0.0000  0.0000  0.0000
                                            0.0000  0.0000 -0.0000 -0.0000
    12. (0.82737) LP ( 1) C   2           s(  0.00%)p 1.00( 99.99%)d 0.00(  0.01%)
                                            0.0000 -0.0000 -0.0000 -0.0000  0.0000
                                            0.0000  0.0000  0.9985 -0.0540 -0.0000
                                           -0.0082 -0.0055  0.0000 -0.0000
    13. (0.98950) LP ( 1) O   3           s( 40.74%)p 1.45( 59.23%)d 0.00(  0.03%)
                                            0.0002  0.6383 -0.0052 -0.2125 -0.0011
                                           -0.7396  0.0097 -0.0000  0.0000 -0.0099
                                           -0.0000 -0.0000  0.0134  0.0060
    14. (0.97924) LP ( 2) O   3           s(  0.00%)p 1.00( 99.96%)d 0.00(  0.04%)
                                            0.0000 -0.0000  0.0000 -0.0000 -0.0000
                                           -0.0000  0.0000  0.9996 -0.0196 -0.0000
                                            0.0103  0.0177  0.0000  0.0000
    15. (0.98641) LP ( 1) O   4           s( 53.51%)p 0.87( 46.47%)d 0.00(  0.02%)
                                            0.0006  0.7313 -0.0155  0.2750 -0.0005
                                            0.6238 -0.0006 -0.0000  0.0000 -0.0076
                                            0.0000  0.0000  0.0076  0.0088
    16. (0.95989) LP ( 2) O   4           s(  0.00%)p 1.00( 99.95%)d 0.00(  0.05%)
                                            0.0000  0.0000 -0.0000 -0.0000  0.0000
                                            0.0001 -0.0000  0.9996 -0.0158  0.0000
                                           -0.0084 -0.0202  0.0000  0.0000
    17. (0.91110) LP ( 3) O   4           s(  0.07%)p99.99( 99.86%)d 0.97(  0.07%)
                                           -0.0000  0.0263 -0.0029  0.9026 -0.0051
                                           -0.4288  0.0027  0.0001 -0.0000 -0.0166
                                           -0.0000 -0.0000 -0.0202 -0.0001
    18. (0.00160) RY*( 1) C   1           s(  0.00%)p 1.00( 15.12%)d 5.61( 84.88%)
                                            0.0000  0.0000  0.0009 -0.0000  0.0006
                                           -0.0000 -0.0011 -0.0206  0.3883 -0.0000
                                           -0.8664 -0.3134 -0.0000  0.0000
    19. (0.00121) RY*( 2) C   1           s( 16.51%)p 5.05( 83.44%)d 0.00(  0.06%)
                                            0.0000  0.0040  0.4063 -0.0063  0.5967
                                           -0.0017 -0.6916  0.0000 -0.0006 -0.0101
                                            0.0013  0.0005 -0.0125 -0.0173
    20. (0.00096) RY*( 3) C   1           s( 28.17%)p 2.39( 67.36%)d 0.16(  4.47%)
                                            0.0000 -0.0034  0.5308 -0.0040  0.4415
                                            0.0025  0.6918 -0.0000  0.0000  0.1928
                                            0.0000  0.0000 -0.0856 -0.0146
    21. (0.00019) RY*( 4) C   1           s(  0.00%)p 1.00( 84.91%)d 0.18( 15.09%)
                                           -0.0000  0.0000  0.0001  0.0000 -0.0001
                                           -0.0000 -0.0000  0.0079  0.9214 -0.0000
                                            0.3697  0.1190 -0.0000 -0.0000
    22. (0.00009) RY*( 5) C   1           s( 43.68%)p 0.70( 30.77%)d 0.58( 25.55%)
    23. (0.00002) RY*( 6) C   1           s(  3.30%)p 4.36( 14.41%)d24.92( 82.29%)
    24. (0.00002) RY*( 7) C   1           s(  7.78%)p 0.51(  3.98%)d11.35( 88.25%)
    25. (0.00001) RY*( 8) C   1           s(  0.00%)p 1.00(  0.04%)d99.99( 99.96%)
    26. (0.00000) RY*( 9) C   1           s(  0.56%)p 0.26(  0.14%)d99.99( 99.30%)
    27. (0.01180) RY*( 1) C   2           s(  4.77%)p19.78( 94.36%)d 0.18(  0.87%)
                                           -0.0000  0.0312  0.2162  0.0145 -0.2656
                                            0.0986 -0.9291  0.0000  0.0000 -0.0883
                                            0.0000  0.0000 -0.0266 -0.0132
    28. (0.00677) RY*( 2) C   2           s(  3.38%)p20.18( 68.19%)d 8.41( 28.43%)
                                           -0.0000  0.0338  0.1807  0.0636 -0.7923
                                           -0.0339  0.2213  0.0000  0.0001  0.3552
                                            0.0001  0.0001  0.3943  0.0518
    29. (0.00283) RY*( 3) C   2           s(  0.00%)p 1.00( 60.40%)d 0.66( 39.60%)
                                           -0.0000 -0.0000  0.0002 -0.0000  0.0001
                                            0.0000  0.0001  0.0476  0.7757 -0.0001
                                            0.3194  0.5423 -0.0002  0.0000
    30. (0.00116) RY*( 4) C   2           s(  0.00%)p 1.00( 37.91%)d 1.64( 62.09%)
                                           -0.0000 -0.0000  0.0003  0.0000 -0.0002
                                           -0.0000  0.0001  0.0274  0.6151 -0.0000
                                           -0.2072 -0.7602 -0.0005 -0.0000
    31. (0.00111) RY*( 5) C   2           s( 20.77%)p 0.58( 12.00%)d 3.24( 67.23%)
                                            0.0000 -0.0056  0.4557  0.0002 -0.2731
                                           -0.0085  0.2129 -0.0000 -0.0006 -0.0607
                                            0.0002  0.0002 -0.8162 -0.0493
    32. (0.00064) RY*( 6) C   2           s(  0.00%)p 1.00(  1.70%)d57.65( 98.30%)
                                           -0.0000  0.0000  0.0000  0.0000  0.0001
                                            0.0000  0.0000 -0.0014 -0.1306 -0.0003
                                            0.9247 -0.3577  0.0003  0.0000
    33. (0.00053) RY*( 7) C   2           s(  0.02%)p99.99( 10.04%)d99.99( 89.94%)
                                           -0.0000  0.0132  0.0056  0.0024 -0.2679
                                            0.0376  0.1649  0.0000 -0.0000 -0.9249
                                           -0.0003  0.0001  0.2063 -0.0379
    34. (0.00011) RY*( 8) C   2           s( 71.15%)p 0.22( 15.72%)d 0.18( 13.13%)
                                           -0.0000 -0.0156  0.8434  0.0193  0.3885
                                            0.0055  0.0765  0.0000 -0.0001 -0.0127
                                           -0.0002 -0.0000  0.3621 -0.0053
    35. (0.00002) RY*( 9) C   2           s(  0.11%)p 0.60(  0.06%)d99.99( 99.83%)
    36. (0.00213) RY*( 1) O   3           s(  0.00%)p 1.00( 86.05%)d 0.16( 13.95%)
                                           -0.0000 -0.0000  0.0004 -0.0000 -0.0000
                                           -0.0000  0.0002 -0.0153 -0.9275  0.0000
                                            0.2295 -0.2947  0.0000  0.0000
    37. (0.00139) RY*( 2) O   3           s( 85.68%)p 0.16( 13.64%)d 0.01(  0.68%)
                                            0.0000 -0.0019  0.9256 -0.0041 -0.3660
                                           -0.0050  0.0496  0.0000  0.0003  0.0333
                                           -0.0001  0.0001  0.0748 -0.0087
    38. (0.00036) RY*( 3) O   3           s(  3.61%)p22.09( 79.75%)d 4.61( 16.64%)
                                            0.0000 -0.0052  0.1900 -0.0094  0.5259
                                           -0.0029  0.7217  0.0000  0.0002  0.2094
                                           -0.0000  0.0000 -0.3409  0.0795
    39. (0.00006) RY*( 4) O   3           s(  7.84%)p 9.22( 72.31%)d 2.53( 19.85%)
    40. (0.00001) RY*( 5) O   3           s(  0.59%)p 5.85(  3.42%)d99.99( 95.99%)
    41. (0.00001) RY*( 6) O   3           s(  0.00%)p 1.00(  7.13%)d13.03( 92.87%)
    42. (0.00000) RY*( 7) O   3           s(  0.00%)p 1.00(  6.86%)d13.57( 93.14%)
    43. (0.00000) RY*( 8) O   3           s(  2.15%)p13.77( 29.59%)d31.77( 68.26%)
    44. (0.00000) RY*( 9) O   3           s(  0.13%)p11.05(  1.44%)d99.99( 98.43%)
    45. (0.00384) RY*( 1) O   4           s(  0.00%)p 1.00( 94.70%)d 0.06(  5.30%)
                                           -0.0000  0.0000 -0.0000 -0.0000 -0.0000
                                           -0.0000  0.0001  0.0104  0.9731  0.0000
                                           -0.1222 -0.1951  0.0000 -0.0000
    46. (0.00096) RY*( 2) O   4           s(  2.57%)p37.56( 96.69%)d 0.29(  0.74%)
                                           -0.0000 -0.0014  0.1604  0.0061  0.8818
                                            0.0035 -0.4351 -0.0000  0.0000 -0.0393
                                           -0.0000 -0.0000 -0.0751  0.0128
    47. (0.00007) RY*( 3) O   4           s( 53.47%)p 0.81( 43.30%)d 0.06(  3.23%)
    48. (0.00001) RY*( 4) O   4           s( 41.88%)p 1.39( 58.12%)d 0.00(  0.01%)
    49. (0.00001) RY*( 5) O   4           s(  0.28%)p 1.20(  0.34%)d99.99( 99.38%)
    50. (0.00001) RY*( 6) O   4           s(  0.00%)p 1.00(  1.56%)d63.14( 98.44%)
    51. (0.00000) RY*( 7) O   4           s(  0.00%)p 1.00(  3.79%)d25.39( 96.21%)
    52. (0.00001) RY*( 8) O   4           s(  1.63%)p 0.97(  1.59%)d59.26( 96.78%)
    53. (0.00000) RY*( 9) O   4           s(  0.13%)p 1.12(  0.15%)d99.99( 99.71%)
    54. (0.00184) RY*( 1) H   5           s( 99.49%)p 0.01(  0.51%)
                                            0.0018  0.9974 -0.0544  0.0464  0.0001
    55. (0.00012) RY*( 2) H   5           s(  0.00%)p 1.00(100.00%)
                                           -0.0000 -0.0001  0.0001 -0.0001  1.0000
    56. (0.00008) RY*( 3) H   5           s(  0.06%)p99.99( 99.94%)
    57. (0.00003) RY*( 4) H   5           s(  0.52%)p99.99( 99.48%)
    58. (0.03976) RY*( 1) H   6           s( 99.75%)p 0.00(  0.25%)
                                            0.0290  0.9984 -0.0495  0.0010 -0.0011
    59. (0.00012) RY*( 2) H   6           s(  0.00%)p 1.00(100.00%)
                                            0.0021  0.0013  0.0574  0.8279 -0.5579
    60. (0.00007) RY*( 3) H   6           s(  0.21%)p99.99( 99.79%)
    61. (0.00003) RY*( 4) H   6           s(  0.09%)p99.99( 99.91%)
    62. (0.03980) RY*( 1) H   7           s( 99.75%)p 0.00(  0.25%)
                                            0.0290  0.9984 -0.0495  0.0010  0.0011
    63. (0.00012) RY*( 2) H   7           s(  0.00%)p 1.00(100.00%)
                                            0.0021  0.0013  0.0573  0.8279  0.5579
    64. (0.00007) RY*( 3) H   7           s(  0.21%)p99.99( 99.79%)
    65. (0.00003) RY*( 4) H   7           s(  0.09%)p99.99( 99.91%)
    66. (0.00514) RY*( 1) H   8           s( 98.85%)p 0.01(  1.15%)
                                            0.0252  0.9939  0.0876 -0.0620  0.0002
    67. (0.00087) RY*( 2) H   8           s(  0.00%)p 1.00(100.00%)
                                            0.0000  0.0002  0.0001 -0.0001 -1.0000
    68. (0.00043) RY*( 3) H   8           s(  0.62%)p99.99( 99.38%)
                                            0.0078  0.0780 -0.1963  0.9774 -0.0001
    69. (0.00003) RY*( 4) H   8           s(  0.89%)p99.99( 99.11%)
    70. (0.03053) BD*( 1) C   1 - C   2  
                ( 45.42%)   0.6739* C   1 s( 29.85%)p 2.35( 70.12%)d 0.00(  0.03%)
                                           -0.0006 -0.5464 -0.0052 -0.8272 -0.0037
                                           -0.1298 -0.0014 -0.0000  0.0000 -0.0032
                                           -0.0000 -0.0000 -0.0148  0.0068
                ( 54.58%)  -0.7388* C   2 s( 39.39%)p 1.54( 60.57%)d 0.00(  0.04%)
                                            0.0001 -0.6270 -0.0271  0.7729  0.0102
                                            0.0905 -0.0071 -0.0000  0.0000 -0.0114
                                            0.0000 -0.0000 -0.0161  0.0020
    71. (0.00226) BD*( 1) C   1 - H   5  
                ( 40.68%)   0.6378* C   1 s( 24.23%)p 3.12( 75.72%)d 0.00(  0.04%)
                                            0.0000 -0.4923 -0.0020  0.4425  0.0052
                                           -0.7492 -0.0023  0.0000  0.0000  0.0162
                                            0.0000 -0.0000  0.0081  0.0091
                ( 59.32%)  -0.7702* H   5 s( 99.93%)p 0.00(  0.07%)
                                           -0.9996  0.0001 -0.0086  0.0253  0.0000
    72. (0.07474) BD*( 1) C   1 - H   6  
                ( 43.53%)   0.6598* C   1 s( 22.96%)p 3.35( 76.99%)d 0.00(  0.05%)
                                           -0.0001 -0.4791  0.0005  0.2443  0.0031
                                            0.4590 -0.0030  0.7068  0.0004 -0.0052
                                           -0.0109 -0.0158  0.0045 -0.0084
                ( 56.47%)  -0.7515* H   6 s( 99.94%)p 0.00(  0.06%)
                                           -0.9993  0.0289 -0.0018 -0.0120 -0.0217
    73. (0.07479) BD*( 1) C   1 - H   7  
                ( 43.53%)   0.6598* C   1 s( 22.95%)p 3.35( 77.00%)d 0.00(  0.05%)
                                           -0.0001 -0.4791  0.0005  0.2443  0.0031
                                            0.4589 -0.0030 -0.7069 -0.0004 -0.0052
                                            0.0109  0.0158  0.0045 -0.0084
                ( 56.47%)  -0.7515* H   7 s( 99.94%)p 0.00(  0.06%)
                                           -0.9993  0.0289 -0.0018 -0.0120  0.0217
    74. (0.05394) BD*( 1) C   2 - O   3  
                ( 71.05%)   0.8429* C   2 s( 26.47%)p 2.77( 73.21%)d 0.01(  0.32%)
                                           -0.0000  0.5145 -0.0032  0.4963  0.0422
                                           -0.6934 -0.0561  0.0000 -0.0000 -0.0456
                                            0.0000 -0.0000 -0.0217 -0.0254
                ( 28.95%)  -0.5380* O   3 s( 39.82%)p 1.51( 60.13%)d 0.00(  0.05%)
                                           -0.0001  0.6310  0.0019 -0.4056 -0.0062
                                            0.6609  0.0033  0.0000  0.0000 -0.0107
                                           -0.0000  0.0000 -0.0153 -0.0134
    75. (0.01080) BD*( 1) C   2 - O   4  
                ( 67.05%)   0.8188* C   2 s( 33.94%)p 1.94( 65.85%)d 0.01(  0.21%)
                                            0.0000  0.5822 -0.0226  0.3891  0.0470
                                            0.7061  0.0794  0.0000  0.0000  0.0348
                                            0.0000  0.0000 -0.0202 -0.0208
                ( 32.95%)  -0.5740* O   4 s( 46.45%)p 1.15( 53.48%)d 0.00(  0.07%)
                                           -0.0000  0.6810  0.0269 -0.3295 -0.0143
                                           -0.6520 -0.0304  0.0000 -0.0000  0.0186
                                           -0.0000 -0.0000 -0.0152 -0.0123
    76. (0.01117) BD*( 1) O   3 - H   8  
                ( 27.76%)   0.5269* O   3 s( 19.44%)p 4.14( 80.48%)d 0.00(  0.07%)
                                           -0.0002 -0.4406 -0.0182 -0.8876 -0.0355
                                           -0.1248  0.0129 -0.0000  0.0000 -0.0195
                                           -0.0000 -0.0000 -0.0142  0.0126
                ( 72.24%)  -0.8499* H   8 s( 99.64%)p 0.00(  0.36%)
                                           -0.9980  0.0214  0.0570  0.0177 -0.0000


 NHO Directionality and "Bond Bending" (deviations from line of nuclear centers)

         [Thresholds for printing:  angular deviation  >  1.0 degree]
                                    hybrid p-character > 25.0%
                                    orbital occupancy  >  0.10e

                                Line of Centers        Hybrid 1              Hybrid 2
                                ---------------  -------------------   ------------------
                NBO               Theta   Phi    Theta   Phi    Dev    Theta   Phi    Dev
 ========================================================================================
     1. BD (   1) C   1 - C   2    90.0    9.1     --     --    --      90.0  186.1   3.0
     2. BD (   1) C   1 - H   5    90.0  118.8    90.0  120.8   2.0      --     --    --
     3. BD (   1) C   1 - H   6   143.6  244.3   143.7  241.5   1.7      --     --    --
     4. BD (   1) C   1 - H   7    36.4  244.3    36.3  241.5   1.7      --     --    --
     5. BD (   1) C   2 - O   3    90.0  300.7    90.0  305.7   5.0     90.0  121.8   1.1
     6. BD (   1) C   2 - O   4    90.0   63.1    90.0   61.0   2.2      --     --    --
     7. BD (   1) O   3 - H   8    90.0   14.2    90.0    6.9   7.3      --     --    --
    12. LP (   1) C   2             --     --      0.0    0.0   --       --     --    --
    13. LP (   1) O   3             --     --     90.0  253.7   --       --     --    --
    14. LP (   2) O   3             --     --      0.0    0.0   --       --     --    --
    15. LP (   1) O   4             --     --     90.0   66.2   --       --     --    --
    16. LP (   2) O   4             --     --      0.0    0.0   --       --     --    --
    17. LP (   3) O   4             --     --     90.0  334.6   --       --     --    --


 Second Order Perturbation Theory Analysis of Fock Matrix in NBO Basis

     Threshold for printing:   0.25 kcal/mol
                                                                              E(2)  E(j)-E(i) F(i,j)
         Donor NBO (i)                     Acceptor NBO (j)                 kcal/mol   a.u.    a.u. 
 ===================================================================================================

 within unit  1
   1. BD (   1) C   1 - C   2        / 46. RY*(   2) O   4                    0.56    1.80    0.040
   1. BD (   1) C   1 - C   2        / 58. RY*(   1) H   6                    0.35    0.91    0.023
   1. BD (   1) C   1 - C   2        / 62. RY*(   1) H   7                    0.35    0.91    0.023
   1. BD (   1) C   1 - C   2        / 71. BD*(   1) C   1 - H   5            0.30    1.03    0.022
   1. BD (   1) C   1 - C   2        / 72. BD*(   1) C   1 - H   6            0.41    1.01    0.027
   1. BD (   1) C   1 - C   2        / 73. BD*(   1) C   1 - H   7            0.41    1.01    0.027
   1. BD (   1) C   1 - C   2        / 75. BD*(   1) C   2 - O   4            0.97    1.30    0.045
   1. BD (   1) C   1 - C   2        / 76. BD*(   1) O   3 - H   8            1.77    0.98    0.053
   2. BD (   1) C   1 - H   5        / 27. RY*(   1) C   2                    0.33    1.06    0.023
   2. BD (   1) C   1 - H   5        / 74. BD*(   1) C   2 - O   3            2.37    0.92    0.061
   3. BD (   1) C   1 - H   6        / 75. BD*(   1) C   2 - O   4            1.17    1.20    0.047
   4. BD (   1) C   1 - H   7        / 75. BD*(   1) C   2 - O   4            1.17    1.20    0.047
   5. BD (   1) C   2 - O   3        / 66. RY*(   1) H   8                    0.36    1.27    0.027
   5. BD (   1) C   2 - O   3        / 71. BD*(   1) C   1 - H   5            0.65    1.32    0.037
   6. BD (   1) C   2 - O   4        / 27. RY*(   1) C   2                    0.92    1.57    0.048
   6. BD (   1) C   2 - O   4        / 70. BD*(   1) C   1 - C   2            1.01    1.46    0.049
   7. BD (   1) O   3 - H   8        / 27. RY*(   1) C   2                    0.52    1.26    0.032
   7. BD (   1) O   3 - H   8        / 70. BD*(   1) C   1 - C   2            2.55    1.14    0.069
   7. BD (   1) O   3 - H   8        / 75. BD*(   1) C   2 - O   4            0.68    1.40    0.039
   8. CR (   1) C   1                / 28. RY*(   2) C   2                    0.49   11.19    0.094
   8. CR (   1) C   1                / 54. RY*(   1) H   5                    0.27   10.40    0.067
   8. CR (   1) C   1                / 75. BD*(   1) C   2 - O   4            0.36   10.77    0.080
   9. CR (   1) C   2                / 19. RY*(   2) C   1                    0.25   10.69    0.066
   9. CR (   1) C   2                / 20. RY*(   3) C   1                    0.36   10.76    0.078
   9. CR (   1) C   2                / 76. BD*(   1) O   3 - H   8            0.28   10.47    0.068
  10. CR (   1) O   3                / 27. RY*(   1) C   2                    0.65   19.49    0.143
  10. CR (   1) O   3                / 28. RY*(   2) C   2                    1.04   20.06    0.183
  11. CR (   1) O   4                / 27. RY*(   1) C   2                    3.60   19.33    0.335
  11. CR (   1) O   4                / 70. BD*(   1) C   1 - C   2            0.41   19.22    0.114
  12. LP (   1) C   2                / 18. RY*(   1) C   1                    0.39    2.10    0.040
  12. LP (   1) C   2                / 21. RY*(   4) C   1                    0.61    0.92    0.033
  12. LP (   1) C   2                / 36. RY*(   1) O   3                    1.42    1.33    0.060
  12. LP (   1) C   2                / 45. RY*(   1) O   4                    3.32    1.28    0.090
  12. LP (   1) C   2                / 72. BD*(   1) C   1 - H   6            5.59    0.53    0.072
  12. LP (   1) C   2                / 73. BD*(   1) C   1 - H   7            5.59    0.53    0.072
  13. LP (   1) O   3                / 27. RY*(   1) C   2                    1.39    1.11    0.050
  13. LP (   1) O   3                / 28. RY*(   2) C   2                    0.33    1.68    0.030
  13. LP (   1) O   3                / 31. RY*(   5) C   2                    0.52    2.33    0.044
  13. LP (   1) O   3                / 68. RY*(   3) H   8                    0.33    2.34    0.035
  13. LP (   1) O   3                / 75. BD*(   1) C   2 - O   4            3.09    1.26    0.079
  14. LP (   2) O   3                / 30. RY*(   4) C   2                    0.50    1.75    0.038
  14. LP (   2) O   3                / 32. RY*(   6) C   2                    0.54    2.19    0.044
  14. LP (   2) O   3                / 67. RY*(   2) H   8                    1.08    1.91    0.058
  15. LP (   1) O   4                / 27. RY*(   1) C   2                    7.44    1.14    0.116
  15. LP (   1) O   4                / 70. BD*(   1) C   1 - C   2            1.16    1.03    0.044
  15. LP (   1) O   4                / 74. BD*(   1) C   2 - O   3            0.86    1.01    0.038
  16. LP (   2) O   4                / 29. RY*(   3) C   2                    2.75    1.34    0.078
  16. LP (   2) O   4                / 30. RY*(   4) C   2                    0.80    1.67    0.047
  17. LP (   3) O   4                / 28. RY*(   2) C   2                    1.51    1.32    0.059
  17. LP (   3) O   4                / 31. RY*(   5) C   2                    0.84    1.97    0.054
  17. LP (   3) O   4                / 70. BD*(   1) C   1 - C   2           10.22    0.64    0.105
  17. LP (   3) O   4                / 74. BD*(   1) C   2 - O   3           17.20    0.62    0.132
  72. BD*(   1) C   1 - H   6        / 18. RY*(   1) C   1                    0.44    1.57    0.120
  72. BD*(   1) C   1 - H   6        / 20. RY*(   3) C   1                    0.33    0.26    0.042
  72. BD*(   1) C   1 - H   6        / 25. RY*(   8) C   1                    0.29    1.85    0.107
  72. BD*(   1) C   1 - H   6        / 61. RY*(   4) H   6                    0.89    1.92    0.191
  72. BD*(   1) C   1 - H   6        / 74. BD*(   1) C   2 - O   3            3.19    0.01    0.021
  73. BD*(   1) C   1 - H   7        / 18. RY*(   1) C   1                    0.44    1.57    0.120
  73. BD*(   1) C   1 - H   7        / 20. RY*(   3) C   1                    0.33    0.26    0.042
  73. BD*(   1) C   1 - H   7        / 25. RY*(   8) C   1                    0.29    1.85    0.107
  73. BD*(   1) C   1 - H   7        / 65. RY*(   4) H   7                    0.89    1.92    0.191
  73. BD*(   1) C   1 - H   7        / 74. BD*(   1) C   2 - O   3            3.19    0.01    0.021
  74. BD*(   1) C   2 - O   3        / 27. RY*(   1) C   2                    0.69    0.13    0.048
  74. BD*(   1) C   2 - O   3        / 28. RY*(   2) C   2                    1.28    0.70    0.154
  74. BD*(   1) C   2 - O   3        / 33. RY*(   7) C   2                    0.27    1.80    0.118
  74. BD*(   1) C   2 - O   3        / 34. RY*(   8) C   2                    0.36    0.43    0.067
  74. BD*(   1) C   2 - O   3        / 37. RY*(   2) O   3                    0.65    0.98    0.135
  74. BD*(   1) C   2 - O   3        / 39. RY*(   4) O   3                    0.30    1.04    0.095
  74. BD*(   1) C   2 - O   3        / 70. BD*(   1) C   1 - C   2            0.60    0.02    0.016
  74. BD*(   1) C   2 - O   3        / 75. BD*(   1) C   2 - O   4            0.45    0.28    0.056


 Natural Bond Orbitals (Summary):

                                                            Principal Delocalizations
           NBO                        Occupancy    Energy   (geminal,vicinal,remote)
 ====================================================================================
 Molecular unit  1  (C2H4O2)
     1. BD (   1) C   1 - C   2          0.98903    -0.37596  76(v),75(g),46(v),73(g)
                                                    72(g),62(v),58(v),71(g)
     2. BD (   1) C   1 - H   5          0.99340    -0.27922  74(v),27(v)
     3. BD (   1) C   1 - H   6          0.99567    -0.27287  75(v)
     4. BD (   1) C   1 - H   7          0.99568    -0.27286  75(v)
     5. BD (   1) C   2 - O   3          0.99731    -0.66840  71(v),66(v)
     6. BD (   1) C   2 - O   4          0.99831    -0.79047  70(g),27(g)
     7. BD (   1) O   3 - H   8          0.99335    -0.47828  70(v),75(v),27(v)
     8. CR (   1) C   1                  0.99960    -9.84708  28(v),75(v),54(v)
     9. CR (   1) C   2                  0.99970    -9.86907  20(v),76(v),19(v)
    10. CR (   1) O   3                  0.99985   -18.71671  28(v),27(v)
    11. CR (   1) O   4                  0.99987   -18.55482  27(v),70(v)
    12. LP (   1) C   2                  0.82737     0.10049  73(v),72(v),45(v),36(v)
                                                    21(v),18(v)
    13. LP (   1) O   3                  0.98950    -0.33275  75(v),27(v),31(v),68(v)
                                                    28(v)
    14. LP (   2) O   3                  0.97924    -0.08447  67(v),32(v),30(v)
    15. LP (   1) O   4                  0.98641    -0.36433  27(v),70(v),74(v)
    16. LP (   2) O   4                  0.95989     0.00366  29(v),30(v)
    17. LP (   3) O   4                  0.91110     0.02735  74(v),70(v),28(v),31(v)
    18. RY*(   1) C   1                  0.00160     2.19869   
    19. RY*(   2) C   1                  0.00121     0.82481   
    20. RY*(   3) C   1                  0.00096     0.88814   
    21. RY*(   4) C   1                  0.00019     1.02137   
    22. RY*(   5) C   1                  0.00009     1.31348   
    23. RY*(   6) C   1                  0.00002     2.21244   
    24. RY*(   7) C   1                  0.00002     2.35671   
    25. RY*(   8) C   1                  0.00001     2.48461   
    26. RY*(   9) C   1                  0.00000     2.45400   
    27. RY*(   1) C   2                  0.01180     0.77825   
    28. RY*(   2) C   2                  0.00677     1.34753   
    29. RY*(   3) C   2                  0.00283     1.34419   
    30. RY*(   4) C   2                  0.00116     1.66887   
    31. RY*(   5) C   2                  0.00111     2.00136   
    32. RY*(   6) C   2                  0.00064     2.10339   
    33. RY*(   7) C   2                  0.00053     2.43989   
    34. RY*(   8) C   2                  0.00011     1.06832   
    35. RY*(   9) C   2                  0.00002     2.38722   
    36. RY*(   1) O   3                  0.00213     1.42975   
    37. RY*(   2) O   3                  0.00139     1.61893   
    38. RY*(   3) O   3                  0.00036     1.73384   
    39. RY*(   4) O   3                  0.00006     1.68110   
    40. RY*(   5) O   3                  0.00001     3.35098   
    41. RY*(   6) O   3                  0.00001     2.88647   
    42. RY*(   7) O   3                  0.00000     2.86448   
    43. RY*(   8) O   3                  0.00000     2.75851   
    44. RY*(   9) O   3                  0.00000     3.23847   
    45. RY*(   1) O   4                  0.00384     1.38194   
    46. RY*(   2) O   4                  0.00096     1.42676   
    47. RY*(   3) O   4                  0.00007     1.69522   
    48. RY*(   4) O   4                  0.00001     1.25927   
    49. RY*(   5) O   4                  0.00001     3.48052   
    50. RY*(   6) O   4                  0.00001     2.96214   
    51. RY*(   7) O   4                  0.00000     3.06998   
    52. RY*(   8) O   4                  0.00001     3.34650   
    53. RY*(   9) O   4                  0.00000     3.09567   
    54. RY*(   1) H   5                  0.00184     0.55703   
    55. RY*(   2) H   5                  0.00012     1.95432   
    56. RY*(   3) H   5                  0.00008     1.95558   
    57. RY*(   4) H   5                  0.00003     2.55077   
    58. RY*(   1) H   6                  0.03976     0.53170   
    59. RY*(   2) H   6                  0.00012     2.00414   
    60. RY*(   3) H   6                  0.00007     1.95251   
    61. RY*(   4) H   6                  0.00003     2.55386   
    62. RY*(   1) H   7                  0.03980     0.53169   
    63. RY*(   2) H   7                  0.00012     2.00416   
    64. RY*(   3) H   7                  0.00007     1.95250   
    65. RY*(   4) H   7                  0.00003     2.55387   
    66. RY*(   1) H   8                  0.00514     0.60310   
    67. RY*(   2) H   8                  0.00087     1.82166   
    68. RY*(   3) H   8                  0.00043     2.00977   
    69. RY*(   4) H   8                  0.00003     2.58208   
    70. BD*(   1) C   1 - C   2          0.03053     0.66563   
    71. BD*(   1) C   1 - H   5          0.00226     0.65250   
    72. BD*(   1) C   1 - H   6          0.07474     0.63217   
    73. BD*(   1) C   1 - H   7          0.07479     0.63216   
    74. BD*(   1) C   2 - O   3          0.05394     0.64326   
    75. BD*(   1) C   2 - O   4          0.01080     0.92531   
    76. BD*(   1) O   3 - H   8          0.01117     0.60363   
       -------------------------------
              Total Lewis   16.61529  ( 97.7370%)
        Valence non-Lewis    0.25823  (  1.5190%)
        Rydberg non-Lewis    0.12648  (  0.7440%)
       -------------------------------
            Total unit  1   17.00000  (100.0000%)
           Charge unit  1   -1.00000


 ***************************************************
 *******         Beta  spin orbitals         *******
 ***************************************************


 NATURAL POPULATIONS:  Natural atomic orbital occupancies 
                                                          
   NAO  Atom  No  lang   Type(AO)    Occupancy      Energy
 ----------------------------------------------------------
     1    C    1  S      Cor( 1S)     0.99959      -9.84835
     2    C    1  S      Val( 2S)     0.55784      -0.00828
     3    C    1  S      Ryd( 3S)     0.00051       1.01681
     4    C    1  px     Val( 2p)     0.59759       0.12758
     5    C    1  px     Ryd( 3p)     0.00070       0.68824
     6    C    1  py     Val( 2p)     0.59940       0.15376
     7    C    1  py     Ryd( 3p)     0.00104       0.80990
     8    C    1  pz     Val( 2p)     0.60106       0.15471
     9    C    1  pz     Ryd( 3p)     0.00013       0.78688
    10    C    1  dxy    Ryd( 3d)     0.00025       2.50132
    11    C    1  dxz    Ryd( 3d)     0.00013       2.31529
    12    C    1  dyz    Ryd( 3d)     0.00030       2.61584
    13    C    1  dx2y2  Ryd( 3d)     0.00025       2.50062
    14    C    1  dz2    Ryd( 3d)     0.00020       2.54316

    15    C    2  S      Cor( 1S)     0.99971      -9.86017
    16    C    2  S      Val( 2S)     0.33680       0.21263
    17    C    2  S      Ryd( 3S)     0.00154       0.70733
    18    C    2  px     Val( 2p)     0.42542       0.25987
    19    C    2  px     Ryd( 3p)     0.00609       0.87524
    20    C    2  py     Val( 2p)     0.33663       0.32973
    21    C    2  py     Ryd( 3p)     0.01300       0.80138
    22    C    2  pz     Val( 2p)     0.35487       0.21077
    23    C    2  pz     Ryd( 3p)     0.00174       0.77695
    24    C    2  dxy    Ryd( 3d)     0.00180       2.67250
    25    C    2  dxz    Ryd( 3d)     0.00057       2.18304
    26    C    2  dyz    Ryd( 3d)     0.00154       2.25790
    27    C    2  dx2y2  Ryd( 3d)     0.00177       2.66236
    28    C    2  dz2    Ryd( 3d)     0.00065       2.44071

    29    O    3  S      Cor( 1S)     0.99985     -18.71487
    30    O    3  S      Val( 2S)     0.83484      -0.62964
    31    O    3  S      Ryd( 3S)     0.00136       1.57869
    32    O    3  px     Val( 2p)     0.72746      -0.05442
    33    O    3  px     Ryd( 3p)     0.00121       1.44252
    34    O    3  py     Val( 2p)     0.87635      -0.10168
    35    O    3  py     Ryd( 3p)     0.00044       1.29900
    36    O    3  pz     Val( 2p)     0.93251      -0.07012
    37    O    3  pz     Ryd( 3p)     0.00061       1.22517
    38    O    3  dxy    Ryd( 3d)     0.00050       3.38423
    39    O    3  dxz    Ryd( 3d)     0.00005       3.00613
    40    O    3  dyz    Ryd( 3d)     0.00048       2.96482
    41    O    3  dx2y2  Ryd( 3d)     0.00056       3.40739
    42    O    3  dz2    Ryd( 3d)     0.00031       3.28955

    43    O    4  S      Cor( 1S)     0.99987     -18.54618
    44    O    4  S      Val( 2S)     0.83548      -0.54258
    45    O    4  S      Ryd( 3S)     0.00073       1.64420
    46    O    4  px     Val( 2p)     0.88827       0.02419
    47    O    4  px     Ryd( 3p)     0.00089       1.40422
    48    O    4  py     Val( 2p)     0.84185      -0.01615
    49    O    4  py     Ryd( 3p)     0.00083       1.32197
    50    O    4  pz     Val( 2p)     0.71405       0.07259
    51    O    4  pz     Ryd( 3p)     0.00015       1.33363
    52    O    4  dxy    Ryd( 3d)     0.00061       3.45473
    53    O    4  dxz    Ryd( 3d)     0.00018       3.00529
    54    O    4  dyz    Ryd( 3d)     0.00074       3.14688
    55    O    4  dx2y2  Ryd( 3d)     0.00063       3.37056
    56    O    4  dz2    Ryd( 3d)     0.00019       3.17403

    57    H    5  S      Val( 1S)     0.40503       0.25963
    58    H    5  S      Ryd( 2S)     0.00191       0.52978
    59    H    5  px     Ryd( 2p)     0.00011       2.10733
    60    H    5  py     Ryd( 2p)     0.00031       2.43274
    61    H    5  pz     Ryd( 2p)     0.00010       1.95508

    62    H    6  S      Val( 1S)     0.39503       0.24890
    63    H    6  S      Ryd( 2S)     0.00352       0.54587
    64    H    6  px     Ryd( 2p)     0.00009       2.00021
    65    H    6  py     Ryd( 2p)     0.00019       2.17377
    66    H    6  pz     Ryd( 2p)     0.00028       2.37716

    67    H    7  S      Val( 1S)     0.39502       0.24890
    68    H    7  S      Ryd( 2S)     0.00352       0.54588
    69    H    7  px     Ryd( 2p)     0.00009       2.00021
    70    H    7  py     Ryd( 2p)     0.00019       2.17376
    71    H    7  pz     Ryd( 2p)     0.00028       2.37720

    72    H    8  S      Val( 1S)     0.28465       0.26907
    73    H    8  S      Ryd( 2S)     0.00535       0.57354
    74    H    8  px     Ryd( 2p)     0.00096       2.60891
    75    H    8  py     Ryd( 2p)     0.00054       2.04689
    76    H    8  pz     Ryd( 2p)     0.00071       1.82206


 Summary of Natural Population Analysis:                  
                                                          
                                       Natural Population 
                Natural  -----------------------------------------------
    Atom  No    Charge         Core      Valence    Rydberg      Total
 -----------------------------------------------------------------------
      C    1   -0.35899      0.99959     2.35590    0.00350     3.35899
      C    2    0.51789      0.99971     1.45372    0.02869     2.48211
      O    3   -0.37654      0.99985     3.37117    0.00551     4.37654
      O    4   -0.28447      0.99987     3.27966    0.00494     4.28447
      H    5    0.09254      0.00000     0.40503    0.00243     0.40746
      H    6    0.10089      0.00000     0.39503    0.00408     0.39911
      H    7    0.10089      0.00000     0.39502    0.00408     0.39911
      H    8    0.20779      0.00000     0.28465    0.00756     0.29221
 =======================================================================
   * Total *   -0.00000      3.99902    11.94018    0.06080    16.00000

                                 Natural Population      
 --------------------------------------------------------
   Core                       3.99902 ( 99.9756% of   4)
   Valence                   11.94018 ( 99.5015% of  12)
   Natural Minimal Basis     15.93920 ( 99.6200% of  16)
   Natural Rydberg Basis      0.06080 (  0.3800% of  16)
 --------------------------------------------------------

    Atom  No          Natural Electron Configuration
 ----------------------------------------------------------------------------
      C    1      [core]2S( 0.56)2p( 1.80)
      C    2      [core]2S( 0.34)2p( 1.12)3p( 0.02)3d( 0.01)
      O    3      [core]2S( 0.83)2p( 2.54)
      O    4      [core]2S( 0.84)2p( 2.44)
      H    5            1S( 0.41)
      H    6            1S( 0.40)
      H    7            1S( 0.40)
      H    8            1S( 0.28)2S( 0.01)


 NATURAL BOND ORBITAL ANALYSIS, beta spin orbitals:

                       Occupancies       Lewis Structure    Low   High
           Occ.    -------------------  -----------------   occ   occ
  Cycle   Thresh.   Lewis   Non-Lewis     CR  BD  3C  LP    (L)   (NL)   Dev
 =============================================================================
   1(1)    0.90    15.76140   0.23860      4   8   0   4     0      0    0.04
 -----------------------------------------------------------------------------

 Structure accepted: No low occupancy Lewis orbitals

 --------------------------------------------------------
   Core                      3.99902 ( 99.976% of   4)
   Valence Lewis            11.76238 ( 98.020% of  12)
  ==================       ============================
   Total Lewis              15.76140 ( 98.509% of  16)
  -----------------------------------------------------
   Valence non-Lewis         0.19563 (  1.223% of  16)
   Rydberg non-Lewis         0.04297 (  0.269% of  16)
  ==================       ============================
   Total non-Lewis           0.23860 (  1.491% of  16)
 --------------------------------------------------------


       (Occupancy)   Bond orbital/ Coefficients/ Hybrids
 ---------------------------------------------------------------------------------
     1. (0.98869) BD ( 1) C   1 - C   2  
                ( 56.50%)   0.7517* C   1 s( 29.97%)p 2.34( 70.00%)d 0.00(  0.03%)
                                            0.0006  0.5474  0.0048  0.8262  0.0030
                                            0.1319  0.0031 -0.0000 -0.0000  0.0027
                                           -0.0000  0.0000  0.0152 -0.0092
                ( 43.50%)   0.6595* C   2 s( 38.68%)p 1.58( 61.27%)d 0.00(  0.06%)
                                           -0.0001  0.6217  0.0148 -0.7773 -0.0139
                                           -0.0908  0.0061 -0.0000 -0.0000  0.0111
                                           -0.0000 -0.0000  0.0152 -0.0141
     2. (0.99360) BD ( 1) C   1 - H   5  
                ( 59.35%)   0.7704* C   1 s( 23.82%)p 3.20( 76.14%)d 0.00(  0.04%)
                                           -0.0000  0.4880  0.0035 -0.4433 -0.0041
                                            0.7516  0.0029 -0.0000 -0.0000 -0.0161
                                           -0.0000  0.0000 -0.0077 -0.0094
                ( 40.65%)   0.6376* H   5 s( 99.93%)p 0.00(  0.07%)
                                            0.9996  0.0003  0.0086 -0.0253 -0.0000
     3. (0.99025) BD ( 1) C   1 - H   6  
                ( 60.12%)   0.7754* C   1 s( 23.11%)p 3.33( 76.85%)d 0.00(  0.04%)
                                           -0.0000  0.4807 -0.0023 -0.2454 -0.0036
                                           -0.4567  0.0021 -0.7069  0.0022  0.0053
                                            0.0080  0.0154 -0.0046  0.0086
                ( 39.88%)   0.6315* H   6 s( 99.92%)p 0.00(  0.08%)
                                            0.9972 -0.0684  0.0061  0.0154  0.0236
     4. (0.99025) BD ( 1) C   1 - H   7  
                ( 60.12%)   0.7754* C   1 s( 23.11%)p 3.33( 76.85%)d 0.00(  0.04%)
                                           -0.0000  0.4807 -0.0023 -0.2454 -0.0036
                                           -0.4567  0.0021  0.7069 -0.0022  0.0053
                                           -0.0080 -0.0154 -0.0046  0.0086
                ( 39.88%)   0.6315* H   7 s( 99.92%)p 0.00(  0.08%)
                                            0.9972 -0.0685  0.0061  0.0154 -0.0236
     5. (0.99743) BD ( 1) C   2 - O   3  
                ( 28.13%)   0.5303* C   2 s( 26.65%)p 2.74( 72.99%)d 0.01(  0.37%)
                                           -0.0000  0.5162 -0.0047  0.4923  0.0414
                                           -0.6948 -0.0553  0.0000  0.0000 -0.0461
                                            0.0000 -0.0000 -0.0214 -0.0328
                ( 71.87%)   0.8478* O   3 s( 41.00%)p 1.44( 58.95%)d 0.00(  0.06%)
                                           -0.0001  0.6403 -0.0004 -0.4055 -0.0056
                                            0.6519  0.0032 -0.0000  0.0000 -0.0113
                                           -0.0000  0.0000 -0.0154 -0.0143
     6. (0.99815) BD ( 1) C   2 - O   4  
                ( 32.80%)   0.5727* C   2 s( 34.36%)p 1.90( 65.39%)d 0.01(  0.25%)
                                            0.0000  0.5857 -0.0229  0.3861  0.0447
                                            0.7050  0.0763 -0.0000  0.0000  0.0362
                                            0.0000  0.0000 -0.0209 -0.0283
                ( 67.20%)   0.8197* O   4 s( 48.11%)p 1.08( 51.80%)d 0.00(  0.09%)
                                           -0.0000  0.6932  0.0239 -0.3245 -0.0140
                                           -0.6416 -0.0302 -0.0000 -0.0000  0.0192
                                            0.0000  0.0000 -0.0156 -0.0159
     7. (0.99347) BD ( 2) C   2 - O   4  
                ( 30.41%)   0.5514* C   2 s(  0.00%)p 1.00( 99.61%)d 0.00(  0.39%)
                                           -0.0000  0.0000  0.0000 -0.0000  0.0000
                                            0.0000  0.0000  0.9965 -0.0556 -0.0000
                                            0.0323  0.0535 -0.0000  0.0000
                ( 69.59%)   0.8342* O   4 s(  0.00%)p 1.00( 99.87%)d 0.00(  0.13%)
                                           -0.0000  0.0000  0.0000 -0.0000  0.0000
                                           -0.0000 -0.0000  0.9994  0.0019  0.0000
                                           -0.0155 -0.0324 -0.0000  0.0000
     8. (0.99344) BD ( 1) O   3 - H   8  
                ( 72.11%)   0.8492* O   3 s( 19.41%)p 4.15( 80.51%)d 0.00(  0.08%)
                                            0.0002  0.4402  0.0186  0.8883  0.0352
                                            0.1209 -0.0127 -0.0000  0.0000  0.0197
                                            0.0000 -0.0000  0.0141 -0.0131
                ( 27.89%)   0.5281* H   8 s( 99.64%)p 0.00(  0.36%)
                                            0.9980 -0.0211 -0.0569 -0.0180  0.0000
     9. (0.99959) CR ( 1) C   1           s(100.00%)p 0.00(  0.00%)
                                            1.0000 -0.0003 -0.0000 -0.0006 -0.0000
                                           -0.0001 -0.0000  0.0000  0.0000 -0.0000
                                           -0.0000 -0.0000 -0.0000  0.0000
    10. (0.99971) CR ( 1) C   2           s(100.00%)
                                            1.0000  0.0001  0.0000 -0.0001 -0.0000
                                           -0.0001 -0.0000  0.0000 -0.0000 -0.0000
                                            0.0000  0.0000  0.0000 -0.0000
    11. (0.99985) CR ( 1) O   3           s(100.00%)p 0.00(  0.00%)
                                            1.0000 -0.0001 -0.0000 -0.0002 -0.0000
                                            0.0002  0.0000  0.0000 -0.0000 -0.0000
                                           -0.0000  0.0000 -0.0000 -0.0000
    12. (0.99987) CR ( 1) O   4           s(100.00%)p 0.00(  0.00%)
                                            1.0000 -0.0004  0.0000 -0.0001  0.0000
                                           -0.0004  0.0000 -0.0000 -0.0000  0.0000
                                           -0.0000 -0.0000 -0.0000 -0.0000
    13. (0.98961) LP ( 1) O   3           s( 39.59%)p 1.53( 60.38%)d 0.00(  0.03%)
                                            0.0002  0.6292 -0.0045 -0.2096 -0.0012
                                           -0.7481  0.0106  0.0000  0.0000 -0.0098
                                            0.0000  0.0000  0.0137  0.0053
    14. (0.93325) LP ( 2) O   3           s(  0.00%)p 1.00( 99.95%)d 0.00(  0.05%)
                                           -0.0000  0.0000  0.0000  0.0000  0.0000
                                            0.0000 -0.0000  0.9996 -0.0160  0.0000
                                            0.0068  0.0221 -0.0000 -0.0000
    15. (0.98596) LP ( 1) O   4           s( 51.80%)p 0.93( 48.18%)d 0.00(  0.02%)
                                            0.0006  0.7195 -0.0167  0.2759 -0.0019
                                            0.6369 -0.0040  0.0000  0.0000 -0.0082
                                            0.0000  0.0000  0.0083  0.0038
    16. (0.90829) LP ( 2) O   4           s(  0.09%)p99.99( 99.84%)d 0.80(  0.07%)
                                           -0.0000  0.0298 -0.0029  0.9041 -0.0078
                                           -0.4253  0.0039  0.0000  0.0000 -0.0171
                                            0.0000 -0.0000 -0.0207 -0.0003
    17. (0.00120) RY*( 1) C   1           s( 19.94%)p 4.01( 79.94%)d 0.01(  0.12%)
                                            0.0000  0.0046  0.4465 -0.0055  0.6545
                                           -0.0025 -0.6092  0.0000 -0.0000  0.0170
                                            0.0000  0.0000 -0.0139 -0.0263
    18. (0.00097) RY*( 2) C   1           s( 22.39%)p 3.26( 72.96%)d 0.21(  4.65%)
                                            0.0000 -0.0033  0.4732 -0.0042  0.3812
                                           -0.0002  0.7644 -0.0000  0.0000  0.1993
                                            0.0000 -0.0000 -0.0805 -0.0171
    19. (0.00019) RY*( 3) C   1           s(  0.00%)p 1.00( 63.23%)d 0.58( 36.77%)
                                           -0.0000  0.0000 -0.0000  0.0000 -0.0000
                                           -0.0000 -0.0000  0.0142  0.7950 -0.0000
                                            0.5528  0.2491 -0.0000 -0.0000
    20. (0.00009) RY*( 4) C   1           s( 44.90%)p 0.62( 27.86%)d 0.61( 27.24%)
    21. (0.00002) RY*( 5) C   1           s(  0.00%)p 1.00( 22.38%)d 3.47( 77.62%)
    22. (0.00003) RY*( 6) C   1           s(  1.41%)p 0.77(  1.09%)d69.00( 97.50%)
    23. (0.00001) RY*( 7) C   1           s( 11.32%)p 1.49( 16.87%)d 6.34( 71.81%)
    24. (0.00000) RY*( 8) C   1           s(  0.00%)p 1.00( 14.45%)d 5.92( 85.55%)
    25. (0.00000) RY*( 9) C   1           s(  0.04%)p35.47(  1.37%)d99.99( 98.59%)
    26. (0.01246) RY*( 1) C   2           s(  5.39%)p17.40( 93.78%)d 0.15(  0.83%)
                                           -0.0000  0.0306  0.2302  0.0136 -0.2688
                                            0.0953 -0.9254  0.0000 -0.0000 -0.0864
                                            0.0000 -0.0000 -0.0275 -0.0050
    27. (0.00738) RY*( 2) C   2           s(  2.27%)p31.29( 71.01%)d11.78( 26.72%)
                                           -0.0000  0.0341  0.1467  0.0619 -0.8087
                                           -0.0349  0.2260  0.0000 -0.0000  0.3441
                                            0.0000  0.0000  0.3826  0.0499
    28. (0.00167) RY*( 3) C   2           s(  0.00%)p 1.00( 26.38%)d 2.79( 73.62%)
                                           -0.0000  0.0000 -0.0000  0.0000  0.0000
                                           -0.0000 -0.0000 -0.0785 -0.5076 -0.0000
                                            0.1455  0.8456  0.0000 -0.0000
    29. (0.00118) RY*( 4) C   2           s( 28.33%)p 0.35(  9.94%)d 2.18( 61.73%)
                                            0.0000 -0.0030  0.5323 -0.0009 -0.2238
                                           -0.0115  0.2219  0.0000  0.0001 -0.0262
                                           -0.0001  0.0001 -0.7852 -0.0003
    30. (0.00101) RY*( 5) C   2           s(  0.00%)p 1.00( 54.61%)d 0.83( 45.39%)
                                            0.0000  0.0000 -0.0001  0.0000  0.0000
                                            0.0000 -0.0000  0.0272  0.7385  0.0000
                                           -0.4289  0.5196  0.0001 -0.0000
    31. (0.00053) RY*( 6) C   2           s(  0.06%)p99.99( 11.25%)d99.99( 88.69%)
                                            0.0000 -0.0118  0.0223 -0.0014  0.2890
                                           -0.0390 -0.1656 -0.0000 -0.0000  0.9293
                                           -0.0000  0.0000 -0.1444  0.0496
    32. (0.00015) RY*( 7) C   2           s( 63.09%)p 0.23( 14.31%)d 0.36( 22.60%)
                                           -0.0000  0.0008  0.7943  0.0153  0.3689
                                            0.0055  0.0820 -0.0000 -0.0000 -0.0539
                                           -0.0000 -0.0000  0.4581  0.1152
    33. (0.00001) RY*( 8) C   2           s(  1.18%)p 0.06(  0.07%)d83.84( 98.76%)
    34. (0.00000) RY*( 9) C   2           s(  0.00%)p 1.00( 19.41%)d 4.15( 80.59%)
    35. (0.00129) RY*( 1) O   3           s( 88.86%)p 0.12( 10.61%)d 0.01(  0.53%)
                                            0.0000 -0.0018  0.9427 -0.0068 -0.3121
                                           -0.0031  0.0927  0.0000 -0.0000  0.0425
                                           -0.0000  0.0000  0.0580 -0.0105
    36. (0.00040) RY*( 2) O   3           s(  0.00%)p 1.00( 92.55%)d 0.08(  7.45%)
                                            0.0000 -0.0000  0.0000  0.0000  0.0000
                                            0.0000  0.0000  0.0101  0.9620  0.0000
                                           -0.0788  0.2613 -0.0000  0.0000
    37. (0.00036) RY*( 3) O   3           s(  1.41%)p57.09( 80.30%)d13.01( 18.29%)
                                            0.0000 -0.0049  0.1185 -0.0084  0.5326
                                           -0.0019  0.7206  0.0000 -0.0000  0.2184
                                            0.0000 -0.0000 -0.3559  0.0926
    38. (0.00006) RY*( 4) O   3           s(  7.04%)p10.41( 73.29%)d 2.79( 19.67%)
    39. (0.00001) RY*( 5) O   3           s(  0.26%)p19.77(  5.21%)d99.99( 94.53%)
    40. (0.00000) RY*( 6) O   3           s(  0.00%)p 1.00(  0.67%)d99.99( 99.33%)
    41. (0.00000) RY*( 7) O   3           s(  0.00%)p 1.00(  6.83%)d13.64( 93.17%)
    42. (0.00000) RY*( 8) O   3           s(  2.35%)p12.39( 29.12%)d29.15( 68.53%)
    43. (0.00000) RY*( 9) O   3           s(  0.07%)p23.19(  1.64%)d99.99( 98.28%)
    44. (0.00091) RY*( 1) O   4           s(  4.44%)p21.31( 94.61%)d 0.22(  0.96%)
                                           -0.0000 -0.0020  0.2107  0.0091  0.8593
                                            0.0039 -0.4555 -0.0000 -0.0000 -0.0513
                                           -0.0000 -0.0000 -0.0819  0.0144
    45. (0.00016) RY*( 2) O   4           s(  0.00%)p 1.00( 97.44%)d 0.03(  2.56%)
                                           -0.0000 -0.0000  0.0000  0.0000 -0.0000
                                            0.0000 -0.0000 -0.0054  0.9871 -0.0000
                                            0.0719 -0.1430 -0.0000  0.0000
    46. (0.00006) RY*( 3) O   4           s( 46.42%)p 1.05( 48.89%)d 0.10(  4.69%)
    47. (0.00001) RY*( 4) O   4           s( 48.41%)p 0.95( 46.07%)d 0.11(  5.52%)
    48. (0.00002) RY*( 5) O   4           s(  0.57%)p 0.27(  0.15%)d99.99( 99.28%)
    49. (0.00000) RY*( 6) O   4           s(  0.00%)p 1.00(  0.53%)d99.99( 99.47%)
    50. (0.00000) RY*( 7) O   4           s(  0.00%)p 1.00(  2.16%)d45.29( 97.84%)
    51. (0.00000) RY*( 8) O   4           s(  0.00%)p 1.00( 10.30%)d 8.71( 89.70%)
    52. (0.00000) RY*( 9) O   4           s(  0.16%)p 0.95(  0.15%)d99.99( 99.69%)
    53. (0.00192) RY*( 1) H   5           s( 99.51%)p 0.00(  0.49%)
                                            0.0012  0.9975 -0.0551  0.0436 -0.0000
    54. (0.00010) RY*( 2) H   5           s(  0.00%)p 1.00(100.00%)
                                           -0.0000 -0.0000 -0.0002 -0.0001  1.0000
    55. (0.00009) RY*( 3) H   5           s(  0.08%)p99.99( 99.92%)
    56. (0.00003) RY*( 4) H   5           s(  0.48%)p99.99( 99.52%)
    57. (0.00175) RY*( 1) H   6           s( 98.79%)p 0.01(  1.21%)
                                            0.0700  0.9915 -0.0901 -0.0592 -0.0208
    58. (0.00012) RY*( 2) H   6           s(  0.20%)p99.99( 99.80%)
                                            0.0043  0.0440  0.1027  0.7946 -0.5968
    59. (0.00007) RY*( 3) H   6           s(  0.37%)p99.99( 99.63%)
    60. (0.00002) RY*( 4) H   6           s(  0.73%)p99.99( 99.27%)
    61. (0.00175) RY*( 1) H   7           s( 98.79%)p 0.01(  1.21%)
                                            0.0701  0.9915 -0.0901 -0.0592  0.0208
    62. (0.00012) RY*( 2) H   7           s(  0.20%)p99.99( 99.80%)
                                            0.0043  0.0440  0.1026  0.7946  0.5967
    63. (0.00007) RY*( 3) H   7           s(  0.37%)p99.99( 99.63%)
    64. (0.00002) RY*( 4) H   7           s(  0.73%)p99.99( 99.27%)
    65. (0.00554) RY*( 1) H   8           s( 98.99%)p 0.01(  1.01%)
                                            0.0248  0.9946  0.0832 -0.0565 -0.0000
    66. (0.00071) RY*( 2) H   8           s(  0.00%)p 1.00(100.00%)
                                            0.0000  0.0000  0.0000 -0.0000  1.0000
    67. (0.00044) RY*( 3) H   8           s(  0.52%)p99.99( 99.48%)
                                            0.0080  0.0717 -0.1957  0.9780  0.0000
    68. (0.00003) RY*( 4) H   8           s(  0.85%)p99.99( 99.15%)
    69. (0.03198) BD*( 1) C   1 - C   2  
                ( 43.50%)   0.6595* C   1 s( 29.97%)p 2.34( 70.00%)d 0.00(  0.03%)
                                           -0.0006 -0.5474 -0.0048 -0.8262 -0.0030
                                           -0.1319 -0.0031  0.0000  0.0000 -0.0027
                                            0.0000 -0.0000 -0.0152  0.0092
                ( 56.50%)  -0.7517* C   2 s( 38.68%)p 1.58( 61.27%)d 0.00(  0.06%)
                                            0.0001 -0.6217 -0.0148  0.7773  0.0139
                                            0.0908 -0.0061  0.0000  0.0000 -0.0111
                                            0.0000  0.0000 -0.0152  0.0141
    70. (0.00236) BD*( 1) C   1 - H   5  
                ( 40.65%)   0.6376* C   1 s( 23.82%)p 3.20( 76.14%)d 0.00(  0.04%)
                                            0.0000 -0.4880 -0.0035  0.4433  0.0041
                                           -0.7516 -0.0029  0.0000  0.0000  0.0161
                                            0.0000 -0.0000  0.0077  0.0094
                ( 59.35%)  -0.7704* H   5 s( 99.93%)p 0.00(  0.07%)
                                           -0.9996 -0.0003 -0.0086  0.0253  0.0000
    71. (0.00376) BD*( 1) C   1 - H   6  
                ( 39.88%)   0.6315* C   1 s( 23.11%)p 3.33( 76.85%)d 0.00(  0.04%)
                                            0.0000 -0.4807  0.0023  0.2454  0.0036
                                            0.4567 -0.0021  0.7069 -0.0022 -0.0053
                                           -0.0080 -0.0154  0.0046 -0.0086
                ( 60.12%)  -0.7754* H   6 s( 99.92%)p 0.00(  0.08%)
                                           -0.9972  0.0684 -0.0061 -0.0154 -0.0236
    72. (0.00376) BD*( 1) C   1 - H   7  
                ( 39.88%)   0.6315* C   1 s( 23.11%)p 3.33( 76.85%)d 0.00(  0.04%)
                                            0.0000 -0.4807  0.0023  0.2454  0.0036
                                            0.4567 -0.0021 -0.7069  0.0022 -0.0053
                                            0.0080  0.0154  0.0046 -0.0086
                ( 60.12%)  -0.7754* H   7 s( 99.92%)p 0.00(  0.08%)
                                           -0.9972  0.0685 -0.0061 -0.0154  0.0236
    73. (0.05386) BD*( 1) C   2 - O   3  
                ( 71.87%)   0.8478* C   2 s( 26.65%)p 2.74( 72.99%)d 0.01(  0.37%)
                                           -0.0000  0.5162 -0.0047  0.4923  0.0414
                                           -0.6948 -0.0553  0.0000  0.0000 -0.0461
                                            0.0000 -0.0000 -0.0214 -0.0328
                ( 28.13%)  -0.5303* O   3 s( 41.00%)p 1.44( 58.95%)d 0.00(  0.06%)
                                           -0.0001  0.6403 -0.0004 -0.4055 -0.0056
                                            0.6519  0.0032 -0.0000  0.0000 -0.0113
                                           -0.0000  0.0000 -0.0154 -0.0143
    74. (0.01064) BD*( 1) C   2 - O   4  
                ( 67.20%)   0.8197* C   2 s( 34.36%)p 1.90( 65.39%)d 0.01(  0.25%)
                                            0.0000  0.5857 -0.0229  0.3861  0.0447
                                            0.7050  0.0763 -0.0000  0.0000  0.0362
                                            0.0000  0.0000 -0.0209 -0.0283
                ( 32.80%)  -0.5727* O   4 s( 48.11%)p 1.08( 51.80%)d 0.00(  0.09%)
                                           -0.0000  0.6932  0.0239 -0.3245 -0.0140
                                           -0.6416 -0.0302 -0.0000 -0.0000  0.0192
                                            0.0000  0.0000 -0.0156 -0.0159
    75. (0.07754) BD*( 2) C   2 - O   4  
                ( 69.59%)   0.8342* C   2 s(  0.00%)p 1.00( 99.61%)d 0.00(  0.39%)
                                           -0.0000  0.0000  0.0000 -0.0000  0.0000
                                            0.0000  0.0000  0.9965 -0.0556 -0.0000
                                            0.0323  0.0535 -0.0000  0.0000
                ( 30.41%)  -0.5514* O   4 s(  0.00%)p 1.00( 99.87%)d 0.00(  0.13%)
                                           -0.0000  0.0000  0.0000 -0.0000  0.0000
                                           -0.0000 -0.0000  0.9994  0.0019  0.0000
                                           -0.0155 -0.0324 -0.0000  0.0000
    76. (0.01171) BD*( 1) O   3 - H   8  
                ( 27.89%)   0.5281* O   3 s( 19.41%)p 4.15( 80.51%)d 0.00(  0.08%)
                                           -0.0002 -0.4402 -0.0186 -0.8883 -0.0352
                                           -0.1209  0.0127  0.0000 -0.0000 -0.0197
                                           -0.0000  0.0000 -0.0141  0.0131
                ( 72.11%)  -0.8492* H   8 s( 99.64%)p 0.00(  0.36%)
                                           -0.9980  0.0211  0.0569  0.0180 -0.0000


 NHO Directionality and "Bond Bending" (deviations from line of nuclear centers)

         [Thresholds for printing:  angular deviation  >  1.0 degree]
                                    hybrid p-character > 25.0%
                                    orbital occupancy  >  0.10e

                                Line of Centers        Hybrid 1              Hybrid 2
                                ---------------  -------------------   ------------------
                NBO               Theta   Phi    Theta   Phi    Dev    Theta   Phi    Dev
 ========================================================================================
     1. BD (   1) C   1 - C   2    90.0    9.1     --     --    --      90.0  186.1   3.0
     2. BD (   1) C   1 - H   5    90.0  118.8    90.0  120.7   1.9      --     --    --
     3. BD (   1) C   1 - H   6   143.6  244.3   143.7  241.3   1.8      --     --    --
     4. BD (   1) C   1 - H   7    36.4  244.3    36.3  241.3   1.8      --     --    --
     5. BD (   1) C   2 - O   3    90.0  300.7    90.0  305.4   4.8     90.0  122.1   1.4
     6. BD (   1) C   2 - O   4    90.0   63.1    90.0   61.1   2.0      --     --    --
     7. BD (   2) C   2 - O   4    90.0   63.1     0.0    0.0  90.0      0.0    0.0  90.0
     8. BD (   1) O   3 - H   8    90.0   14.2    90.0    6.7   7.5      --     --    --
    13. LP (   1) O   3             --     --     90.0  254.0   --       --     --    --
    14. LP (   2) O   3             --     --      0.0    0.0   --       --     --    --
    15. LP (   1) O   4             --     --     90.0   66.6   --       --     --    --
    16. LP (   2) O   4             --     --     90.0  334.8   --       --     --    --


 Second Order Perturbation Theory Analysis of Fock Matrix in NBO Basis

     Threshold for printing:   0.25 kcal/mol
                                                                              E(2)  E(j)-E(i) F(i,j)
         Donor NBO (i)                     Acceptor NBO (j)                 kcal/mol   a.u.    a.u. 
 ===================================================================================================

 within unit  1
   1. BD (   1) C   1 - C   2        / 37. RY*(   3) O   3                    0.25    2.10    0.029
   1. BD (   1) C   1 - C   2        / 44. RY*(   1) O   4                    0.52    1.80    0.039
   1. BD (   1) C   1 - C   2        / 57. RY*(   1) H   6                    0.28    0.91    0.020
   1. BD (   1) C   1 - C   2        / 61. RY*(   1) H   7                    0.28    0.91    0.020
   1. BD (   1) C   1 - C   2        / 70. BD*(   1) C   1 - H   5            0.39    1.01    0.025
   1. BD (   1) C   1 - C   2        / 71. BD*(   1) C   1 - H   6            0.58    1.02    0.031
   1. BD (   1) C   1 - C   2        / 72. BD*(   1) C   1 - H   7            0.58    1.02    0.031
   1. BD (   1) C   1 - C   2        / 74. BD*(   1) C   2 - O   4            1.21    1.30    0.050
   1. BD (   1) C   1 - C   2        / 76. BD*(   1) O   3 - H   8            1.76    0.96    0.052
   2. BD (   1) C   1 - H   5        / 26. RY*(   1) C   2                    0.34    1.06    0.024
   2. BD (   1) C   1 - H   5        / 69. BD*(   1) C   1 - C   2            0.32    0.96    0.023
   2. BD (   1) C   1 - H   5        / 73. BD*(   1) C   2 - O   3            2.31    0.94    0.060
   3. BD (   1) C   1 - H   6        / 74. BD*(   1) C   2 - O   4            1.19    1.21    0.048
   3. BD (   1) C   1 - H   6        / 75. BD*(   2) C   2 - O   4            2.03    0.62    0.046
   4. BD (   1) C   1 - H   7        / 74. BD*(   1) C   2 - O   4            1.19    1.21    0.048
   4. BD (   1) C   1 - H   7        / 75. BD*(   2) C   2 - O   4            2.03    0.62    0.046
   5. BD (   1) C   2 - O   3        / 65. RY*(   1) H   8                    0.35    1.27    0.027
   5. BD (   1) C   2 - O   3        / 70. BD*(   1) C   1 - H   5            0.64    1.32    0.037
   6. BD (   1) C   2 - O   4        / 26. RY*(   1) C   2                    0.91    1.57    0.048
   6. BD (   1) C   2 - O   4        / 69. BD*(   1) C   1 - C   2            1.24    1.47    0.055
   7. BD (   2) C   2 - O   4        / 36. RY*(   2) O   3                    0.33    1.39    0.027
   7. BD (   2) C   2 - O   4        / 71. BD*(   1) C   1 - H   6            0.82    0.73    0.031
   7. BD (   2) C   2 - O   4        / 72. BD*(   1) C   1 - H   7            0.82    0.73    0.031
   8. BD (   1) O   3 - H   8        / 26. RY*(   1) C   2                    0.51    1.25    0.032
   8. BD (   1) O   3 - H   8        / 69. BD*(   1) C   1 - C   2            2.58    1.16    0.070
   8. BD (   1) O   3 - H   8        / 74. BD*(   1) C   2 - O   4            0.69    1.42    0.040
   9. CR (   1) C   1                / 27. RY*(   2) C   2                    0.52   11.18    0.096
   9. CR (   1) C   1                / 53. RY*(   1) H   5                    0.27   10.40    0.067
   9. CR (   1) C   1                / 57. RY*(   1) H   6                    0.33   10.40    0.074
   9. CR (   1) C   1                / 61. RY*(   1) H   7                    0.33   10.40    0.074
   9. CR (   1) C   1                / 74. BD*(   1) C   2 - O   4            0.35   10.79    0.078
  10. CR (   1) C   2                / 17. RY*(   1) C   1                    0.32   10.68    0.074
  10. CR (   1) C   2                / 18. RY*(   2) C   1                    0.30   10.75    0.072
  10. CR (   1) C   2                / 76. BD*(   1) O   3 - H   8            0.28   10.46    0.069
  11. CR (   1) O   3                / 26. RY*(   1) C   2                    0.62   19.49    0.140
  11. CR (   1) O   3                / 27. RY*(   2) C   2                    1.04   20.04    0.183
  12. CR (   1) O   4                / 26. RY*(   1) C   2                    3.57   19.33    0.334
  12. CR (   1) O   4                / 69. BD*(   1) C   1 - C   2            0.43   19.23    0.117
  13. LP (   1) O   3                / 26. RY*(   1) C   2                    1.37    1.10    0.049
  13. LP (   1) O   3                / 27. RY*(   2) C   2                    0.35    1.65    0.031
  13. LP (   1) O   3                / 29. RY*(   4) C   2                    0.60    2.21    0.046
  13. LP (   1) O   3                / 67. RY*(   3) H   8                    0.34    2.33    0.036
  13. LP (   1) O   3                / 74. BD*(   1) C   2 - O   4            3.00    1.27    0.078
  14. LP (   2) O   3                / 28. RY*(   3) C   2                    0.81    1.95    0.052
  14. LP (   2) O   3                / 30. RY*(   5) C   2                    0.31    1.49    0.028
  14. LP (   2) O   3                / 66. RY*(   2) H   8                    0.99    1.89    0.057
  14. LP (   2) O   3                / 75. BD*(   2) C   2 - O   4           19.68    0.42    0.115
  15. LP (   1) O   4                / 26. RY*(   1) C   2                    7.77    1.11    0.118
  15. LP (   1) O   4                / 69. BD*(   1) C   1 - C   2            1.02    1.02    0.041
  15. LP (   1) O   4                / 73. BD*(   1) C   2 - O   3            0.84    1.00    0.037
  16. LP (   2) O   4                / 27. RY*(   2) C   2                    1.62    1.29    0.060
  16. LP (   2) O   4                / 29. RY*(   4) C   2                    0.82    1.85    0.052
  16. LP (   2) O   4                / 69. BD*(   1) C   1 - C   2           10.60    0.65    0.108
  16. LP (   2) O   4                / 73. BD*(   1) C   2 - O   3           17.28    0.62    0.134
  69. BD*(   1) C   1 - C   2        / 17. RY*(   1) C   1                    2.01    0.14    0.117
  69. BD*(   1) C   1 - C   2        / 18. RY*(   2) C   1                    1.14    0.20    0.106
  69. BD*(   1) C   1 - C   2        / 27. RY*(   2) C   2                    0.37    0.64    0.098
  73. BD*(   1) C   2 - O   3        / 26. RY*(   1) C   2                    0.74    0.12    0.046
  73. BD*(   1) C   2 - O   3        / 27. RY*(   2) C   2                    1.33    0.67    0.152
  73. BD*(   1) C   2 - O   3        / 31. RY*(   6) C   2                    0.31    1.77    0.126
  73. BD*(   1) C   2 - O   3        / 32. RY*(   7) C   2                    0.35    0.59    0.079
  73. BD*(   1) C   2 - O   3        / 35. RY*(   1) O   3                    0.62    0.98    0.132
  73. BD*(   1) C   2 - O   3        / 38. RY*(   4) O   3                    0.29    1.03    0.094
  73. BD*(   1) C   2 - O   3        / 74. BD*(   1) C   2 - O   4            0.38    0.29    0.052
  75. BD*(   2) C   2 - O   4        / 28. RY*(   3) C   2                    0.32    1.53    0.100
  75. BD*(   2) C   2 - O   4        / 30. RY*(   5) C   2                    0.32    1.08    0.084
  75. BD*(   2) C   2 - O   4        / 34. RY*(   9) C   2                    0.28    1.57    0.096
  75. BD*(   2) C   2 - O   4        / 45. RY*(   2) O   4                    0.50    1.02    0.102
  75. BD*(   2) C   2 - O   4        / 71. BD*(   1) C   1 - H   6            0.41    0.32    0.051
  75. BD*(   2) C   2 - O   4        / 72. BD*(   1) C   1 - H   7            0.41    0.32    0.051


 Natural Bond Orbitals (Summary):

                                                            Principal Delocalizations
           NBO                        Occupancy    Energy   (geminal,vicinal,remote)
 ====================================================================================
 Molecular unit  1  (C2H4O2)
     1. BD (   1) C   1 - C   2          0.98869    -0.35796  76(v),74(g),71(g),72(g)
                                                    44(v),70(g),57(v),61(v)
                                                    37(v)
     2. BD (   1) C   1 - H   5          0.99360    -0.27829  73(v),26(v),69(g)
     3. BD (   1) C   1 - H   6          0.99025    -0.26808  75(v),74(v)
     4. BD (   1) C   1 - H   7          0.99025    -0.26807  75(v),74(v)
     5. BD (   1) C   2 - O   3          0.99743    -0.66920  70(v),65(v)
     6. BD (   1) C   2 - O   4          0.99815    -0.78898  69(g),26(g)
     7. BD (   2) C   2 - O   4          0.99347    -0.06261  71(v),72(v),36(v)
     8. BD (   1) O   3 - H   8          0.99344    -0.47627  69(v),74(v),26(v)
     9. CR (   1) C   1                  0.99959    -9.84794  27(v),74(v),61(v),57(v)
                                                    53(v)
    10. CR (   1) C   2                  0.99971    -9.86025  17(v),18(v),76(v),73(g)
    11. CR (   1) O   3                  0.99985   -18.71529  27(v),26(v)
    12. CR (   1) O   4                  0.99987   -18.54775  26(v),69(v)
    13. LP (   1) O   3                  0.98961    -0.32311  74(v),26(v),29(v),27(v)
                                                    67(v)
    14. LP (   2) O   3                  0.93325    -0.07111  75(v),66(v),28(v),30(v)
    15. LP (   1) O   4                  0.98596    -0.33640  26(v),69(v),73(v)
    16. LP (   2) O   4                  0.90829     0.03562  73(v),69(v),27(v),29(v)
    17. RY*(   1) C   1                  0.00120     0.82442   
    18. RY*(   2) C   1                  0.00097     0.88716   
    19. RY*(   3) C   1                  0.00019     1.39841   
    20. RY*(   4) C   1                  0.00009     1.35004   
    21. RY*(   5) C   1                  0.00002     2.23362   
    22. RY*(   6) C   1                  0.00003     2.46428   
    23. RY*(   7) C   1                  0.00001     2.12386   
    24. RY*(   8) C   1                  0.00000     2.08158   
    25. RY*(   9) C   1                  0.00000     2.40065   
    26. RY*(   1) C   2                  0.01246     0.77838   
    27. RY*(   2) C   2                  0.00738     1.32749   
    28. RY*(   3) C   2                  0.00167     1.87794   
    29. RY*(   4) C   2                  0.00118     1.89043   
    30. RY*(   5) C   2                  0.00101     1.42293   
    31. RY*(   6) C   2                  0.00053     2.42415   
    32. RY*(   7) C   2                  0.00015     1.25311   
    33. RY*(   8) C   2                  0.00001     2.42144   
    34. RY*(   9) C   2                  0.00000     1.91627   
    35. RY*(   1) O   3                  0.00129     1.63588   
    36. RY*(   2) O   3                  0.00040     1.32747   
    37. RY*(   3) O   3                  0.00036     1.74387   
    38. RY*(   4) O   3                  0.00006     1.68620   
    39. RY*(   5) O   3                  0.00001     3.29303   
    40. RY*(   6) O   3                  0.00000     2.99743   
    41. RY*(   7) O   3                  0.00000     2.87220   
    42. RY*(   8) O   3                  0.00000     2.79480   
    43. RY*(   9) O   3                  0.00000     3.24144   
    44. RY*(   1) O   4                  0.00091     1.43998   
    45. RY*(   2) O   4                  0.00016     1.36635   
    46. RY*(   3) O   4                  0.00006     1.70913   
    47. RY*(   4) O   4                  0.00001     1.41761   
    48. RY*(   5) O   4                  0.00002     3.55549   
    49. RY*(   6) O   4                  0.00000     2.99519   
    50. RY*(   7) O   4                  0.00000     3.12367   
    51. RY*(   8) O   4                  0.00000     3.14883   
    52. RY*(   9) O   4                  0.00000     3.08939   
    53. RY*(   1) H   5                  0.00192     0.55598   
    54. RY*(   2) H   5                  0.00010     1.95508   
    55. RY*(   3) H   5                  0.00009     1.95551   
    56. RY*(   4) H   5                  0.00003     2.55190   
    57. RY*(   1) H   6                  0.00175     0.55641   
    58. RY*(   2) H   6                  0.00012     2.00979   
    59. RY*(   3) H   6                  0.00007     1.95594   
    60. RY*(   4) H   6                  0.00002     2.54078   
    61. RY*(   1) H   7                  0.00175     0.55640   
    62. RY*(   2) H   7                  0.00012     2.00981   
    63. RY*(   3) H   7                  0.00007     1.95594   
    64. RY*(   4) H   7                  0.00002     2.54078   
    65. RY*(   1) H   8                  0.00554     0.60038   
    66. RY*(   2) H   8                  0.00071     1.82206   
    67. RY*(   3) H   8                  0.00044     2.01098   
    68. RY*(   4) H   8                  0.00003     2.58397   
    69. BD*(   1) C   1 - C   2          0.03198     0.68375   
    70. BD*(   1) C   1 - H   5          0.00236     0.65156   
    71. BD*(   1) C   1 - H   6          0.00376     0.66397   
    72. BD*(   1) C   1 - H   7          0.00376     0.66398   
    73. BD*(   1) C   2 - O   3          0.05386     0.65910   
    74. BD*(   1) C   2 - O   4          0.01064     0.94456   
    75. BD*(   2) C   2 - O   4          0.07754     0.34729   
    76. BD*(   1) O   3 - H   8          0.01171     0.60445   
       -------------------------------
              Total Lewis   15.76140  ( 98.5088%)
        Valence non-Lewis    0.19563  (  1.2227%)
        Rydberg non-Lewis    0.04297  (  0.2686%)
       -------------------------------
            Total unit  1   16.00000  (100.0000%)
           Charge unit  1    0.00000
 Unable to Open any file for archive entry.
 1\1\GINC-COMPUTE-0-5\SP\UB3LYP\def2SVP\C2H4O2(1-,2)\ZAHRT2\13-Mar-2021
 \0\\# b3lyp/def2svp geom=NewRedundant pop=NBO\\67\\-1,2\C,0,-0.9564204
 998,-0.0558479169,-0.1218632167\C,0,0.4897021731,0.3202782215,0.069895
 1239\O,0,1.2815893161,-0.7723710135,0.1414632205\O,0,0.9244977707,1.44
 07668383,0.1534957421\H,0,-1.5691160048,0.8511806051,-0.1756367838\H,0
 ,-1.0694288961,-0.6461433504,-1.04415475\H,0,-1.2906052059,-0.69132541
 51,0.7126078074\H,0,2.1897813466,-0.446537969,0.2641928566\\Version=ES
 64L-G16RevC.01\State=2-A\HF=-228.8105801\S2=0.752962\S2-1=0.\S2A=0.750
 007\RMSD=9.295e-09\Dipole=0.3667777,-0.4944145,0.0333164\Quadrupole=1.
 308244,-3.3735831,2.0653392,-2.5628292,-0.1648388,-0.4630938\PG=C01 [X
 (C2H4O2)]\\@
 The archive entry for this job was punched.


 YOU KNOW YOU'VE SPOKEN TOO LONG WHEN THE AUDIENCE STOPS LOOKING AT
 THEIR WATCHES AND STARTS SHAKING THEM.
 File lengths (MBytes):  RWF=     10 Int=      0 D2E=      0 Chk=      2 Scr=      1
 Normal termination of Gaussian 16
